# Supplementary material for: Molecular Recognition of CCR5 by an HIV-1 gp120 V3 Loop
Source: PLoS One. 2014 Apr 24;9(4):e95767. doi: 10.1371/journal.pone.0095767 (PMC3999033; doi:10.1371/journal.pone.0095767)
Supplement: Video S1 — A video demonstrating the simulation trajectory of V3 loop : CCR5 in Complex 14, and depicting the key salt bridges and specific important hydrogen bonds is provided. (ZIP) [file pone.0095767.s011.zip]

Archive with 1 entries (1 files):
- video_S1.avi
