# Supplementary material for: Molecular Recognition of CCR5 by an HIV-1 gp120 V3 Loop
Source: PLoS One. 2014 Apr 24;9(4):e95767. doi: 10.1371/journal.pone.0095767 (PMC3999033; doi:10.1371/journal.pone.0095767)
Supplement: Coordinates S1 — (PDB) [file pone.0095767.s012.pdb]

TITLE MOLECULAR RECOGNITION OF CCR5 BY AN HIV-1 GP120 V3 LOOP
COMPND     MOLECULE: CCR5;
COMPND     CHAIN: A;
COMPND     MOLECULE: V3 LOOP FRAGMENT OF HIV-1 GP120;
COMPND     CHAIN: B;
REMARK Authors: Phanourios Tamamis and Christodoulos A. Floudas
REMARK Structure 1 of 10
REMARK The MD simulation was performed at Tiger Cluster, Princeton University
ATOM      1  N   MET A   1      11.154 -16.437  36.377  0.00  0.00
ATOM      2  HT1 MET A   1      11.503 -17.335  36.766  0.00  0.00
ATOM      3  HT2 MET A   1      10.592 -15.956  37.108  0.00  0.00
ATOM      4  HT3 MET A   1      11.949 -15.775  36.277  0.00  0.00
ATOM      5  CA  MET A   1      10.258 -16.782  35.219  0.00  0.00
ATOM      6  HA  MET A   1       9.375 -17.292  35.575  0.00  0.00
ATOM      7  CB  MET A   1       9.719 -15.430  34.620  0.00  0.00
ATOM      8  HB1 MET A   1       8.803 -15.705  34.055  0.00  0.00
ATOM      9  HB2 MET A   1      10.522 -15.029  33.965  0.00  0.00
ATOM     10  CG  MET A   1       9.264 -14.311  35.593  0.00  0.00
ATOM     11  HG1 MET A   1       8.647 -13.627  34.971  0.00  0.00
ATOM     12  HG2 MET A   1      10.156 -13.812  36.028  0.00  0.00
ATOM     13  SD  MET A   1       8.297 -14.840  36.994  0.00  0.00
ATOM     14  CE  MET A   1       6.849 -15.525  36.054  0.00  0.00
ATOM     15  HE1 MET A   1       6.954 -16.614  35.859  0.00  0.00
ATOM     16  HE2 MET A   1       6.596 -15.001  35.108  0.00  0.00
ATOM     17  HE3 MET A   1       5.955 -15.396  36.702  0.00  0.00
ATOM     18  C   MET A   1      10.997 -17.686  34.252  0.00  0.00
ATOM     19  O   MET A   1      10.543 -18.831  34.214  0.00  0.00
ATOM     20  N   ASP A   2      11.946 -17.126  33.497  0.00  0.00
ATOM     21  HN  ASP A   2      12.229 -16.186  33.668  0.00  0.00
ATOM     22  CA  ASP A   2      12.628 -17.763  32.421  0.00  0.00
ATOM     23  HA  ASP A   2      12.465 -18.822  32.561  0.00  0.00
ATOM     24  CB  ASP A   2      12.023 -17.394  31.030  0.00  0.00
ATOM     25  HB1 ASP A   2      12.728 -17.736  30.242  0.00  0.00
ATOM     26  HB2 ASP A   2      12.010 -16.288  30.928  0.00  0.00
ATOM     27  CG  ASP A   2      10.681 -17.949  30.797  0.00  0.00
ATOM     28  OD1 ASP A   2       9.743 -17.141  30.712  0.00  0.00
ATOM     29  OD2 ASP A   2      10.540 -19.216  30.701  0.00  0.00
ATOM     30  C   ASP A   2      14.086 -17.513  32.349  0.00  0.00
ATOM     31  O   ASP A   2      14.811 -18.397  31.872  0.00  0.00
ATOM     32  N   TYS A   3      14.672 -16.342  32.771  0.00  0.00
ATOM     33  HN  TYS A   3      14.134 -15.670  33.274  0.00  0.00
ATOM     34  CA  TYS A   3      16.038 -15.888  32.405  0.00  0.00
ATOM     35  HA  TYS A   3      16.167 -14.840  32.634  0.00  0.00
ATOM     36  CB  TYS A   3      17.139 -16.739  33.140  0.00  0.00
ATOM     37  HB1 TYS A   3      18.164 -16.474  32.802  0.00  0.00
ATOM     38  HB2 TYS A   3      16.974 -17.838  33.117  0.00  0.00
ATOM     39  CG  TYS A   3      17.171 -16.400  34.596  0.00  0.00
ATOM     40  CD1 TYS A   3      16.618 -17.210  35.583  0.00  0.00
ATOM     41  HD1 TYS A   3      15.914 -17.968  35.271  0.00  0.00
ATOM     42  CE1 TYS A   3      16.854 -17.063  36.999  0.00  0.00
ATOM     43  HE1 TYS A   3      16.370 -17.709  37.716  0.00  0.00
ATOM     44  CZ  TYS A   3      17.589 -16.013  37.362  0.00  0.00
ATOM     45  OH  TYS A   3      17.984 -15.938  38.735  0.00  0.00
ATOM     46  S   TYS A   3      17.581 -14.695  39.553  0.00  0.00
ATOM     47  OS2 TYS A   3      18.776 -14.069  39.990  0.00  0.00
ATOM     48  OS3 TYS A   3      16.652 -13.869  38.804  0.00  0.00
ATOM     49  OS4 TYS A   3      16.862 -15.279  40.709  0.00  0.00
ATOM     50  CD2 TYS A   3      17.923 -15.258  35.056  0.00  0.00
ATOM     51  HD2 TYS A   3      18.543 -14.762  34.324  0.00  0.00
ATOM     52  CE2 TYS A   3      18.213 -15.123  36.443  0.00  0.00
ATOM     53  HE2 TYS A   3      18.854 -14.317  36.769  0.00  0.00
ATOM     54  C   TYS A   3      16.274 -15.964  30.884  0.00  0.00
ATOM     55  O   TYS A   3      17.085 -16.744  30.313  0.00  0.00
ATOM     56  N   GLN A   4      15.406 -15.134  30.253  0.00  0.00
ATOM     57  HN  GLN A   4      14.873 -14.414  30.692  0.00  0.00
ATOM     58  CA  GLN A   4      15.220 -14.960  28.797  0.00  0.00
ATOM     59  HA  GLN A   4      14.858 -15.941  28.524  0.00  0.00
ATOM     60  CB  GLN A   4      14.087 -13.969  28.449  0.00  0.00
ATOM     61  HB1 GLN A   4      13.164 -14.372  28.918  0.00  0.00
ATOM     62  HB2 GLN A   4      13.949 -13.752  27.368  0.00  0.00
ATOM     63  CG  GLN A   4      14.164 -12.509  28.928  0.00  0.00
ATOM     64  HG1 GLN A   4      15.055 -11.968  28.542  0.00  0.00
ATOM     65  HG2 GLN A   4      14.231 -12.488  30.038  0.00  0.00
ATOM     66  CD  GLN A   4      13.002 -11.691  28.392  0.00  0.00
ATOM     67  OE1 GLN A   4      11.833 -12.066  28.380  0.00  0.00
ATOM     68  NE2 GLN A   4      13.239 -10.391  28.287  0.00  0.00
ATOM     69  HE2 GLN A   4      14.167 -10.141  28.011  0.00  0.00
ATOM     70  HE2 GLN A   4      12.419  -9.825  28.367  0.00  0.00
ATOM     71  C   GLN A   4      16.511 -14.773  28.028  0.00  0.00
ATOM     72  O   GLN A   4      17.543 -14.324  28.541  0.00  0.00
ATOM     73  N   VAL A   5      16.568 -15.240  26.728  0.00  0.00
ATOM     74  HN  VAL A   5      15.899 -15.909  26.413  0.00  0.00
ATOM     75  CA  VAL A   5      17.657 -15.178  25.820  0.00  0.00
ATOM     76  HA  VAL A   5      18.496 -15.628  26.332  0.00  0.00
ATOM     77  CB  VAL A   5      17.501 -15.874  24.473  0.00  0.00
ATOM     78  HB  VAL A   5      18.420 -15.666  23.884  0.00  0.00
ATOM     79  CG1 VAL A   5      17.167 -17.356  24.786  0.00  0.00
ATOM     80  HG1 VAL A   5      16.208 -17.390  25.346  0.00  0.00
ATOM     81  HG1 VAL A   5      17.992 -17.872  25.323  0.00  0.00
ATOM     82  HG1 VAL A   5      17.017 -17.982  23.880  0.00  0.00
ATOM     83  CG2 VAL A   5      16.426 -15.075  23.723  0.00  0.00
ATOM     84  HG2 VAL A   5      16.871 -14.138  23.324  0.00  0.00
ATOM     85  HG2 VAL A   5      15.496 -15.008  24.326  0.00  0.00
ATOM     86  HG2 VAL A   5      16.102 -15.647  22.827  0.00  0.00
ATOM     87  C   VAL A   5      18.021 -13.740  25.490  0.00  0.00
ATOM     88  O   VAL A   5      17.289 -12.829  25.665  0.00  0.00
ATOM     89  N   SER A   6      19.269 -13.555  25.091  0.00  0.00
ATOM     90  HN  SER A   6      19.928 -14.294  24.970  0.00  0.00
ATOM     91  CA  SER A   6      19.654 -12.305  24.497  0.00  0.00
ATOM     92  HA  SER A   6      18.755 -11.899  24.056  0.00  0.00
ATOM     93  CB  SER A   6      20.097 -11.244  25.507  0.00  0.00
ATOM     94  HB1 SER A   6      19.450 -11.152  26.407  0.00  0.00
ATOM     95  HB2 SER A   6      20.025 -10.289  24.943  0.00  0.00
ATOM     96  OG  SER A   6      21.418 -11.411  26.087  0.00  0.00
ATOM     97  HG1 SER A   6      21.524 -10.622  26.623  0.00  0.00
ATOM     98  C   SER A   6      20.590 -12.585  23.383  0.00  0.00
ATOM     99  O   SER A   6      21.290 -13.620  23.383  0.00  0.00
ATOM    100  N   SER A   7      20.590 -11.684  22.365  0.00  0.00
ATOM    101  HN  SER A   7      20.058 -10.872  22.594  0.00  0.00
ATOM    102  CA  SER A   7      21.258 -11.730  21.053  0.00  0.00
ATOM    103  HA  SER A   7      20.875 -12.665  20.673  0.00  0.00
ATOM    104  CB  SER A   7      20.880 -10.576  20.078  0.00  0.00
ATOM    105  HB1 SER A   7      19.850 -10.873  19.785  0.00  0.00
ATOM    106  HB2 SER A   7      21.464 -10.600  19.133  0.00  0.00
ATOM    107  OG  SER A   7      20.836  -9.260  20.611  0.00  0.00
ATOM    108  HG1 SER A   7      20.055  -9.161  21.161  0.00  0.00
ATOM    109  C   SER A   7      22.758 -11.879  21.177  0.00  0.00
ATOM    110  O   SER A   7      23.241 -12.888  20.588  0.00  0.00
ATOM    111  N   PRO A   8      23.605 -11.076  21.859  0.00  0.00
ATOM    112  CD  PRO A   8      24.956 -11.579  22.116  0.00  0.00
ATOM    113  HD1 PRO A   8      25.707 -10.943  21.600  0.00  0.00
ATOM    114  HD2 PRO A   8      25.085 -12.658  21.890  0.00  0.00
ATOM    115  CA  PRO A   8      23.230 -10.179  22.928  0.00  0.00
ATOM    116  HA  PRO A   8      22.171 -10.008  23.060  0.00  0.00
ATOM    117  CB  PRO A   8      23.851 -10.945  24.172  0.00  0.00
ATOM    118  HB1 PRO A   8      23.110 -11.699  24.512  0.00  0.00
ATOM    119  HB2 PRO A   8      24.178 -10.267  24.989  0.00  0.00
ATOM    120  CG  PRO A   8      25.155 -11.548  23.639  0.00  0.00
ATOM    121  HG1 PRO A   8      25.855 -10.726  23.905  0.00  0.00
ATOM    122  HG2 PRO A   8      25.488 -12.463  24.174  0.00  0.00
ATOM    123  C   PRO A   8      23.965  -8.877  22.693  0.00  0.00
ATOM    124  O   PRO A   8      24.935  -8.535  23.312  0.00  0.00
ATOM    125  N   ILE A   9      23.405  -8.071  21.719  0.00  0.00
ATOM    126  HN  ILE A   9      22.559  -8.397  21.303  0.00  0.00
ATOM    127  CA  ILE A   9      23.990  -6.850  21.225  0.00  0.00
ATOM    128  HA  ILE A   9      25.070  -6.874  21.233  0.00  0.00
ATOM    129  CB  ILE A   9      23.931  -6.571  19.730  0.00  0.00
ATOM    130  HB  ILE A   9      24.330  -5.538  19.635  0.00  0.00
ATOM    131  CG2 ILE A   9      24.921  -7.477  19.009  0.00  0.00
ATOM    132  HG2 ILE A   9      25.926  -7.406  19.478  0.00  0.00
ATOM    133  HG2 ILE A   9      25.003  -7.254  17.924  0.00  0.00
ATOM    134  HG2 ILE A   9      24.501  -8.499  19.121  0.00  0.00
ATOM    135  CG1 ILE A   9      22.502  -6.692  19.224  0.00  0.00
ATOM    136  HG1 ILE A   9      21.756  -6.297  19.946  0.00  0.00
ATOM    137  HG1 ILE A   9      22.152  -7.746  19.186  0.00  0.00
ATOM    138  CD1 ILE A   9      22.371  -6.278  17.712  0.00  0.00
ATOM    139  HD1 ILE A   9      22.399  -5.179  17.554  0.00  0.00
ATOM    140  HD2 ILE A   9      21.429  -6.721  17.325  0.00  0.00
ATOM    141  HD3 ILE A   9      23.292  -6.588  17.175  0.00  0.00
ATOM    142  C   ILE A   9      23.524  -5.692  21.994  0.00  0.00
ATOM    143  O   ILE A   9      24.203  -4.684  21.964  0.00  0.00
ATOM    144  N   TYS A  10      22.466  -5.747  22.846  0.00  0.00
ATOM    145  HN  TYS A  10      21.941  -6.592  22.892  0.00  0.00
ATOM    146  CA  TYS A  10      21.955  -4.558  23.488  0.00  0.00
ATOM    147  HA  TYS A  10      22.586  -3.710  23.270  0.00  0.00
ATOM    148  CB  TYS A  10      20.547  -4.192  22.830  0.00  0.00
ATOM    149  HB1 TYS A  10      20.726  -3.756  21.824  0.00  0.00
ATOM    150  HB2 TYS A  10      20.048  -3.326  23.318  0.00  0.00
ATOM    151  CG  TYS A  10      19.611  -5.288  22.724  0.00  0.00
ATOM    152  CD1 TYS A  10      19.323  -5.771  21.440  0.00  0.00
ATOM    153  HD1 TYS A  10      19.856  -5.389  20.580  0.00  0.00
ATOM    154  CE1 TYS A  10      18.407  -6.847  21.274  0.00  0.00
ATOM    155  HE1 TYS A  10      18.100  -7.227  20.310  0.00  0.00
ATOM    156  CZ  TYS A  10      17.759  -7.283  22.431  0.00  0.00
ATOM    157  OH  TYS A  10      16.789  -8.307  22.341  0.00  0.00
ATOM    158  S   TYS A  10      17.471  -9.717  22.228  0.00  0.00
ATOM    159  OS2 TYS A  10      18.846  -9.687  22.604  0.00  0.00
ATOM    160  OS3 TYS A  10      16.683 -10.521  23.048  0.00  0.00
ATOM    161  OS4 TYS A  10      17.207  -9.996  20.833  0.00  0.00
ATOM    162  CD2 TYS A  10      18.840  -5.720  23.865  0.00  0.00
ATOM    163  HD2 TYS A  10      19.040  -5.296  24.837  0.00  0.00
ATOM    164  CE2 TYS A  10      17.954  -6.796  23.681  0.00  0.00
ATOM    165  HE2 TYS A  10      17.380  -7.247  24.476  0.00  0.00
ATOM    166  C   TYS A  10      21.986  -4.664  24.999  0.00  0.00
ATOM    167  O   TYS A  10      21.623  -3.737  25.646  0.00  0.00
ATOM    168  N   ASP A  11      22.507  -5.788  25.606  0.00  0.00
ATOM    169  HN  ASP A  11      22.818  -6.515  24.997  0.00  0.00
ATOM    170  CA  ASP A  11      22.534  -6.124  27.037  0.00  0.00
ATOM    171  HA  ASP A  11      21.491  -6.340  27.218  0.00  0.00
ATOM    172  CB  ASP A  11      23.348  -7.358  27.412  0.00  0.00
ATOM    173  HB1 ASP A  11      23.849  -7.308  28.403  0.00  0.00
ATOM    174  HB2 ASP A  11      24.232  -7.449  26.746  0.00  0.00
ATOM    175  CG  ASP A  11      22.504  -8.562  27.314  0.00  0.00
ATOM    176  OD1 ASP A  11      21.519  -8.606  26.471  0.00  0.00
ATOM    177  OD2 ASP A  11      22.727  -9.626  27.938  0.00  0.00
ATOM    178  C   ASP A  11      22.965  -4.995  27.976  0.00  0.00
ATOM    179  O   ASP A  11      22.421  -4.844  29.035  0.00  0.00
ATOM    180  N   ILE A  12      23.896  -4.089  27.538  0.00  0.00
ATOM    181  HN  ILE A  12      24.360  -4.202  26.663  0.00  0.00
ATOM    182  CA  ILE A  12      24.376  -2.818  28.231  0.00  0.00
ATOM    183  HA  ILE A  12      24.500  -3.050  29.278  0.00  0.00
ATOM    184  CB  ILE A  12      25.758  -2.427  27.660  0.00  0.00
ATOM    185  HB  ILE A  12      25.967  -1.364  27.907  0.00  0.00
ATOM    186  CG2 ILE A  12      26.766  -3.416  28.216  0.00  0.00
ATOM    187  HG2 ILE A  12      26.604  -4.514  28.151  0.00  0.00
ATOM    188  HG2 ILE A  12      26.895  -3.127  29.281  0.00  0.00
ATOM    189  HG2 ILE A  12      27.762  -3.243  27.756  0.00  0.00
ATOM    190  CG1 ILE A  12      25.840  -2.518  26.104  0.00  0.00
ATOM    191  HG1 ILE A  12      24.827  -2.364  25.673  0.00  0.00
ATOM    192  HG1 ILE A  12      26.183  -3.554  25.895  0.00  0.00
ATOM    193  CD1 ILE A  12      26.780  -1.518  25.433  0.00  0.00
ATOM    194  HD1 ILE A  12      26.454  -0.517  25.787  0.00  0.00
ATOM    195  HD2 ILE A  12      26.761  -1.536  24.322  0.00  0.00
ATOM    196  HD3 ILE A  12      27.853  -1.622  25.701  0.00  0.00
ATOM    197  C   ILE A  12      23.473  -1.654  28.077  0.00  0.00
ATOM    198  O   ILE A  12      23.693  -0.663  28.784  0.00  0.00
ATOM    199  N   ASN A  13      22.524  -1.600  27.115  0.00  0.00
ATOM    200  HN  ASN A  13      22.395  -2.429  26.575  0.00  0.00
ATOM    201  CA  ASN A  13      21.697  -0.385  26.794  0.00  0.00
ATOM    202  HA  ASN A  13      22.197   0.498  27.166  0.00  0.00
ATOM    203  CB  ASN A  13      21.467  -0.190  25.247  0.00  0.00
ATOM    204  HB1 ASN A  13      20.754   0.633  25.025  0.00  0.00
ATOM    205  HB2 ASN A  13      21.034  -1.100  24.778  0.00  0.00
ATOM    206  CG  ASN A  13      22.920   0.036  24.661  0.00  0.00
ATOM    207  OD1 ASN A  13      23.796   0.584  25.310  0.00  0.00
ATOM    208  ND2 ASN A  13      23.105  -0.551  23.493  0.00  0.00
ATOM    209  HD2 ASN A  13      22.331  -0.973  23.020  0.00  0.00
ATOM    210  HD2 ASN A  13      23.962  -0.412  22.998  0.00  0.00
ATOM    211  C   ASN A  13      20.361  -0.537  27.497  0.00  0.00
ATOM    212  O   ASN A  13      19.439   0.210  27.187  0.00  0.00
ATOM    213  N   TYS A  14      20.140  -1.514  28.411  0.00  0.00
ATOM    214  HN  TYS A  14      20.888  -2.173  28.401  0.00  0.00
ATOM    215  CA  TYS A  14      18.958  -1.812  29.224  0.00  0.00
ATOM    216  HA  TYS A  14      18.126  -2.037  28.574  0.00  0.00
ATOM    217  CB  TYS A  14      19.303  -3.141  30.010  0.00  0.00
ATOM    218  HB1 TYS A  14      19.268  -3.037  31.116  0.00  0.00
ATOM    219  HB2 TYS A  14      20.321  -3.523  29.783  0.00  0.00
ATOM    220  CG  TYS A  14      18.457  -4.333  29.579  0.00  0.00
ATOM    221  CD1 TYS A  14      17.292  -4.917  30.206  0.00  0.00
ATOM    222  HD1 TYS A  14      17.003  -4.513  31.166  0.00  0.00
ATOM    223  CE1 TYS A  14      16.612  -5.972  29.621  0.00  0.00
ATOM    224  HE1 TYS A  14      15.683  -6.363  30.010  0.00  0.00
ATOM    225  CZ  TYS A  14      16.964  -6.274  28.322  0.00  0.00
ATOM    226  OH  TYS A  14      16.108  -7.121  27.556  0.00  0.00
ATOM    227  S   TYS A  14      16.493  -8.572  27.765  0.00  0.00
ATOM    228  OS2 TYS A  14      15.422  -9.287  27.164  0.00  0.00
ATOM    229  OS3 TYS A  14      17.768  -8.735  27.132  0.00  0.00
ATOM    230  OS4 TYS A  14      16.530  -8.914  29.176  0.00  0.00
ATOM    231  CD2 TYS A  14      18.808  -4.820  28.307  0.00  0.00
ATOM    232  HD2 TYS A  14      19.600  -4.344  27.749  0.00  0.00
ATOM    233  CE2 TYS A  14      18.063  -5.787  27.620  0.00  0.00
ATOM    234  HE2 TYS A  14      18.343  -6.035  26.607  0.00  0.00
ATOM    235  C   TYS A  14      18.412  -0.763  30.199  0.00  0.00
ATOM    236  O   TYS A  14      17.275  -0.294  29.983  0.00  0.00
ATOM    237  N   TYR A  15      19.278  -0.227  31.090  0.00  0.00
ATOM    238  HN  TYR A  15      20.261  -0.388  31.117  0.00  0.00
ATOM    239  CA  TYR A  15      18.979   0.463  32.376  0.00  0.00
ATOM    240  HA  TYR A  15      18.598  -0.259  33.083  0.00  0.00
ATOM    241  CB  TYR A  15      20.291   0.876  33.098  0.00  0.00
ATOM    242  HB1 TYR A  15      21.106   0.132  33.225  0.00  0.00
ATOM    243  HB2 TYR A  15      20.051   1.050  34.170  0.00  0.00
ATOM    244  CG  TYR A  15      20.934   2.222  32.740  0.00  0.00
ATOM    245  CD1 TYR A  15      21.097   3.173  33.743  0.00  0.00
ATOM    246  HD1 TYR A  15      20.828   2.971  34.769  0.00  0.00
ATOM    247  CE1 TYR A  15      21.739   4.430  33.473  0.00  0.00
ATOM    248  HE1 TYR A  15      22.111   5.080  34.252  0.00  0.00
ATOM    249  CZ  TYR A  15      22.249   4.686  32.233  0.00  0.00
ATOM    250  OH  TYR A  15      22.816   5.960  31.942  0.00  0.00
ATOM    251  HH  TYR A  15      22.851   6.422  32.784  0.00  0.00
ATOM    252  CD2 TYR A  15      21.475   2.475  31.453  0.00  0.00
ATOM    253  HD2 TYR A  15      21.362   1.907  30.541  0.00  0.00
ATOM    254  CE2 TYR A  15      22.065   3.725  31.152  0.00  0.00
ATOM    255  HE2 TYR A  15      22.515   3.861  30.180  0.00  0.00
ATOM    256  C   TYR A  15      17.962   1.546  32.345  0.00  0.00
ATOM    257  O   TYR A  15      17.112   1.597  33.248  0.00  0.00
ATOM    258  N   THR A  16      17.916   2.431  31.265  0.00  0.00
ATOM    259  HN  THR A  16      18.572   2.351  30.519  0.00  0.00
ATOM    260  CA  THR A  16      16.927   3.472  31.098  0.00  0.00
ATOM    261  HA  THR A  16      16.606   3.874  32.047  0.00  0.00
ATOM    262  CB  THR A  16      17.457   4.716  30.438  0.00  0.00
ATOM    263  HB  THR A  16      16.700   5.529  30.418  0.00  0.00
ATOM    264  OG1 THR A  16      17.893   4.589  29.097  0.00  0.00
ATOM    265  HG1 THR A  16      18.316   5.424  28.885  0.00  0.00
ATOM    266  CG2 THR A  16      18.693   5.108  31.296  0.00  0.00
ATOM    267  HG2 THR A  16      18.493   5.053  32.388  0.00  0.00
ATOM    268  HG2 THR A  16      19.070   6.118  31.026  0.00  0.00
ATOM    269  HG2 THR A  16      19.511   4.403  31.034  0.00  0.00
ATOM    270  C   THR A  16      15.642   3.097  30.292  0.00  0.00
ATOM    271  O   THR A  16      14.655   3.862  30.175  0.00  0.00
ATOM    272  N   SER A  17      15.437   1.916  29.764  0.00  0.00
ATOM    273  HN  SER A  17      16.244   1.363  29.572  0.00  0.00
ATOM    274  CA  SER A  17      14.218   1.475  29.309  0.00  0.00
ATOM    275  HA  SER A  17      13.437   2.204  29.468  0.00  0.00
ATOM    276  CB  SER A  17      14.182   1.190  27.800  0.00  0.00
ATOM    277  HB1 SER A  17      14.812   0.308  27.557  0.00  0.00
ATOM    278  HB2 SER A  17      14.600   2.068  27.262  0.00  0.00
ATOM    279  OG  SER A  17      12.835   1.245  27.323  0.00  0.00
ATOM    280  HG1 SER A  17      12.870   2.072  26.838  0.00  0.00
ATOM    281  C   SER A  17      13.793   0.196  29.994  0.00  0.00
ATOM    282  O   SER A  17      12.625  -0.200  29.857  0.00  0.00
ATOM    283  N   GLU A  18      14.587  -0.402  30.848  0.00  0.00
ATOM    284  HN  GLU A  18      15.537  -0.110  30.921  0.00  0.00
ATOM    285  CA  GLU A  18      14.260  -1.434  31.856  0.00  0.00
ATOM    286  HA  GLU A  18      14.228  -2.372  31.322  0.00  0.00
ATOM    287  CB  GLU A  18      15.391  -1.667  32.809  0.00  0.00
ATOM    288  HB1 GLU A  18      15.718  -0.660  33.147  0.00  0.00
ATOM    289  HB2 GLU A  18      16.260  -2.063  32.240  0.00  0.00
ATOM    290  CG  GLU A  18      15.094  -2.589  34.077  0.00  0.00
ATOM    291  HG1 GLU A  18      14.854  -3.613  33.719  0.00  0.00
ATOM    292  HG2 GLU A  18      14.165  -2.189  34.539  0.00  0.00
ATOM    293  CD  GLU A  18      16.258  -2.689  35.066  0.00  0.00
ATOM    294  OE1 GLU A  18      16.226  -1.924  36.044  0.00  0.00
ATOM    295  OE2 GLU A  18      17.261  -3.375  34.819  0.00  0.00
ATOM    296  C   GLU A  18      12.926  -1.345  32.519  0.00  0.00
ATOM    297  O   GLU A  18      12.190  -2.324  32.361  0.00  0.00
ATOM    298  N   PRO A  19      12.431  -0.310  33.216  0.00  0.00
ATOM    299  CD  PRO A  19      13.205   0.883  33.564  0.00  0.00
ATOM    300  HD1 PRO A  19      13.244   1.579  32.698  0.00  0.00
ATOM    301  HD2 PRO A  19      14.236   0.686  33.928  0.00  0.00
ATOM    302  CA  PRO A  19      11.257  -0.388  33.952  0.00  0.00
ATOM    303  HA  PRO A  19      11.047  -1.440  34.075  0.00  0.00
ATOM    304  CB  PRO A  19      11.541   0.459  35.186  0.00  0.00
ATOM    305  HB1 PRO A  19      11.985  -0.095  36.041  0.00  0.00
ATOM    306  HB2 PRO A  19      10.683   1.079  35.522  0.00  0.00
ATOM    307  CG  PRO A  19      12.417   1.568  34.652  0.00  0.00
ATOM    308  HG1 PRO A  19      11.852   2.399  34.179  0.00  0.00
ATOM    309  HG2 PRO A  19      13.085   1.968  35.444  0.00  0.00
ATOM    310  C   PRO A  19      10.149   0.230  33.154  0.00  0.00
ATOM    311  O   PRO A  19       9.148   0.450  33.738  0.00  0.00
ATOM    312  N   CYS A  20      10.390   0.626  31.813  0.00  0.00
ATOM    313  HN  CYS A  20      11.288   0.361  31.470  0.00  0.00
ATOM    314  CA  CYS A  20       9.504   1.516  31.072  0.00  0.00
ATOM    315  HA  CYS A  20       9.434   2.387  31.705  0.00  0.00
ATOM    316  CB  CYS A  20      10.091   1.780  29.630  0.00  0.00
ATOM    317  HB1 CYS A  20      10.007   0.794  29.124  0.00  0.00
ATOM    318  HB2 CYS A  20      11.192   1.904  29.719  0.00  0.00
ATOM    319  SG  CYS A  20       9.361   3.236  28.801  0.00  0.00
ATOM    320  C   CYS A  20       8.089   0.868  30.907  0.00  0.00
ATOM    321  O   CYS A  20       7.820   0.278  29.842  0.00  0.00
ATOM    322  N   GLN A  21       7.145   0.907  31.921  0.00  0.00
ATOM    323  HN  GLN A  21       7.426   1.243  32.816  0.00  0.00
ATOM    324  CA  GLN A  21       5.767   0.429  31.824  0.00  0.00
ATOM    325  HA  GLN A  21       5.485  -0.063  30.904  0.00  0.00
ATOM    326  CB  GLN A  21       5.548  -0.533  33.054  0.00  0.00
ATOM    327  HB1 GLN A  21       5.889   0.069  33.923  0.00  0.00
ATOM    328  HB2 GLN A  21       6.319  -1.324  32.941  0.00  0.00
ATOM    329  CG  GLN A  21       4.177  -1.108  33.284  0.00  0.00
ATOM    330  HG1 GLN A  21       3.801  -1.698  32.420  0.00  0.00
ATOM    331  HG2 GLN A  21       3.414  -0.327  33.487  0.00  0.00
ATOM    332  CD  GLN A  21       4.075  -2.151  34.410  0.00  0.00
ATOM    333  OE1 GLN A  21       3.352  -3.137  34.271  0.00  0.00
ATOM    334  NE2 GLN A  21       4.756  -1.936  35.522  0.00  0.00
ATOM    335  HE2 GLN A  21       4.464  -2.378  36.370  0.00  0.00
ATOM    336  HE2 GLN A  21       5.507  -1.284  35.419  0.00  0.00
ATOM    337  C   GLN A  21       4.941   1.611  32.029  0.00  0.00
ATOM    338  O   GLN A  21       5.132   2.354  32.994  0.00  0.00
ATOM    339  N   LYS A  22       3.898   1.915  31.300  0.00  0.00
ATOM    340  HN  LYS A  22       3.629   1.265  30.593  0.00  0.00
ATOM    341  CA  LYS A  22       3.079   3.113  31.491  0.00  0.00
ATOM    342  HA  LYS A  22       2.923   3.156  32.558  0.00  0.00
ATOM    343  CB  LYS A  22       3.757   4.469  30.876  0.00  0.00
ATOM    344  HB1 LYS A  22       4.686   4.697  31.442  0.00  0.00
ATOM    345  HB2 LYS A  22       3.166   5.386  31.088  0.00  0.00
ATOM    346  CG  LYS A  22       4.097   4.534  29.412  0.00  0.00
ATOM    347  HG1 LYS A  22       3.301   4.014  28.838  0.00  0.00
ATOM    348  HG2 LYS A  22       4.964   3.896  29.137  0.00  0.00
ATOM    349  CD  LYS A  22       4.511   5.886  28.906  0.00  0.00
ATOM    350  HD1 LYS A  22       5.535   6.227  29.170  0.00  0.00
ATOM    351  HD2 LYS A  22       4.006   6.761  29.369  0.00  0.00
ATOM    352  CE  LYS A  22       4.251   6.129  27.428  0.00  0.00
ATOM    353  HE1 LYS A  22       4.675   7.133  27.217  0.00  0.00
ATOM    354  HE2 LYS A  22       3.153   6.052  27.273  0.00  0.00
ATOM    355  NZ  LYS A  22       4.963   5.149  26.645  0.00  0.00
ATOM    356  HZ1 LYS A  22       5.973   5.263  26.865  0.00  0.00
ATOM    357  HZ2 LYS A  22       4.817   5.303  25.627  0.00  0.00
ATOM    358  HZ3 LYS A  22       4.742   4.168  26.910  0.00  0.00
ATOM    359  C   LYS A  22       1.694   2.962  30.887  0.00  0.00
ATOM    360  O   LYS A  22       1.459   2.305  29.825  0.00  0.00
ATOM    361  N   ILE A  23       0.766   3.754  31.481  0.00  0.00
ATOM    362  HN  ILE A  23       0.899   4.256  32.332  0.00  0.00
ATOM    363  CA  ILE A  23      -0.596   3.737  30.959  0.00  0.00
ATOM    364  HA  ILE A  23      -0.849   2.722  30.688  0.00  0.00
ATOM    365  CB  ILE A  23      -1.515   4.132  32.093  0.00  0.00
ATOM    366  HB  ILE A  23      -2.564   4.028  31.742  0.00  0.00
ATOM    367  CG2 ILE A  23      -1.419   3.179  33.350  0.00  0.00
ATOM    368  HG2 ILE A  23      -0.535   3.503  33.939  0.00  0.00
ATOM    369  HG2 ILE A  23      -1.362   2.160  32.913  0.00  0.00
ATOM    370  HG2 ILE A  23      -2.327   3.268  33.985  0.00  0.00
ATOM    371  CG1 ILE A  23      -1.374   5.637  32.416  0.00  0.00
ATOM    372  HG1 ILE A  23      -1.235   6.268  31.512  0.00  0.00
ATOM    373  HG1 ILE A  23      -0.396   5.678  32.942  0.00  0.00
ATOM    374  CD1 ILE A  23      -2.419   6.238  33.269  0.00  0.00
ATOM    375  HD1 ILE A  23      -3.398   6.362  32.758  0.00  0.00
ATOM    376  HD2 ILE A  23      -2.104   7.264  33.554  0.00  0.00
ATOM    377  HD3 ILE A  23      -2.580   5.800  34.277  0.00  0.00
ATOM    378  C   ILE A  23      -0.901   4.476  29.715  0.00  0.00
ATOM    379  O   ILE A  23      -0.089   5.357  29.366  0.00  0.00
ATOM    380  N   ASN A  24      -1.961   4.235  29.031  0.00  0.00
ATOM    381  HN  ASN A  24      -2.617   3.525  29.276  0.00  0.00
ATOM    382  CA  ASN A  24      -2.355   4.978  27.791  0.00  0.00
ATOM    383  HA  ASN A  24      -1.470   4.956  27.172  0.00  0.00
ATOM    384  CB  ASN A  24      -3.423   4.015  27.116  0.00  0.00
ATOM    385  HB1 ASN A  24      -4.355   4.140  27.709  0.00  0.00
ATOM    386  HB2 ASN A  24      -3.113   2.958  27.266  0.00  0.00
ATOM    387  CG  ASN A  24      -3.732   4.366  25.644  0.00  0.00
ATOM    388  OD1 ASN A  24      -4.765   4.885  25.211  0.00  0.00
ATOM    389  ND2 ASN A  24      -2.814   3.812  24.811  0.00  0.00
ATOM    390  HD2 ASN A  24      -3.074   3.612  23.866  0.00  0.00
ATOM    391  HD2 ASN A  24      -2.141   3.220  25.253  0.00  0.00
ATOM    392  C   ASN A  24      -2.809   6.417  27.932  0.00  0.00
ATOM    393  O   ASN A  24      -3.514   6.718  28.902  0.00  0.00
ATOM    394  N   VAL A  25      -2.417   7.222  26.940  0.00  0.00
ATOM    395  HN  VAL A  25      -1.782   6.910  26.238  0.00  0.00
ATOM    396  CA  VAL A  25      -2.889   8.589  26.762  0.00  0.00
ATOM    397  HA  VAL A  25      -3.861   8.687  27.221  0.00  0.00
ATOM    398  CB  VAL A  25      -2.071   9.734  27.420  0.00  0.00
ATOM    399  HB  VAL A  25      -1.308  10.003  26.658  0.00  0.00
ATOM    400  CG1 VAL A  25      -2.936  10.904  27.817  0.00  0.00
ATOM    401  HG1 VAL A  25      -3.424  11.295  26.899  0.00  0.00
ATOM    402  HG1 VAL A  25      -2.402  11.793  28.215  0.00  0.00
ATOM    403  HG1 VAL A  25      -3.698  10.598  28.565  0.00  0.00
ATOM    404  CG2 VAL A  25      -1.391   9.230  28.796  0.00  0.00
ATOM    405  HG2 VAL A  25      -0.894   8.242  28.692  0.00  0.00
ATOM    406  HG2 VAL A  25      -2.230   9.149  29.521  0.00  0.00
ATOM    407  HG2 VAL A  25      -0.572   9.929  29.073  0.00  0.00
ATOM    408  C   VAL A  25      -3.028   8.832  25.236  0.00  0.00
ATOM    409  O   VAL A  25      -2.295   8.272  24.444  0.00  0.00
ATOM    410  N   LYS A  26      -4.006   9.653  24.866  0.00  0.00
ATOM    411  HN  LYS A  26      -4.704   9.773  25.568  0.00  0.00
ATOM    412  CA  LYS A  26      -4.295  10.029  23.506  0.00  0.00
ATOM    413  HA  LYS A  26      -3.551   9.562  22.877  0.00  0.00
ATOM    414  CB  LYS A  26      -5.714   9.624  23.091  0.00  0.00
ATOM    415  HB1 LYS A  26      -6.124  10.091  22.170  0.00  0.00
ATOM    416  HB2 LYS A  26      -6.347  10.061  23.892  0.00  0.00
ATOM    417  CG  LYS A  26      -5.984   8.020  22.925  0.00  0.00
ATOM    418  HG1 LYS A  26      -5.695   7.620  23.921  0.00  0.00
ATOM    419  HG2 LYS A  26      -5.253   7.668  22.166  0.00  0.00
ATOM    420  CD  LYS A  26      -7.442   7.646  22.573  0.00  0.00
ATOM    421  HD1 LYS A  26      -7.866   8.443  21.926  0.00  0.00
ATOM    422  HD2 LYS A  26      -8.057   7.717  23.495  0.00  0.00
ATOM    423  CE  LYS A  26      -7.730   6.273  22.019  0.00  0.00
ATOM    424  HE1 LYS A  26      -7.270   6.198  21.011  0.00  0.00
ATOM    425  HE2 LYS A  26      -8.838   6.207  21.969  0.00  0.00
ATOM    426  NZ  LYS A  26      -7.212   5.226  22.994  0.00  0.00
ATOM    427  HZ1 LYS A  26      -7.692   5.167  23.914  0.00  0.00
ATOM    428  HZ2 LYS A  26      -6.206   5.377  23.211  0.00  0.00
ATOM    429  HZ3 LYS A  26      -7.228   4.241  22.659  0.00  0.00
ATOM    430  C   LYS A  26      -4.245  11.514  23.251  0.00  0.00
ATOM    431  O   LYS A  26      -4.923  12.266  23.913  0.00  0.00
ATOM    432  N   GLN A  27      -3.344  12.001  22.340  0.00  0.00
ATOM    433  HN  GLN A  27      -2.717  11.455  21.790  0.00  0.00
ATOM    434  CA  GLN A  27      -3.214  13.428  22.080  0.00  0.00
ATOM    435  HA  GLN A  27      -3.292  14.007  22.989  0.00  0.00
ATOM    436  CB  GLN A  27      -1.829  13.598  21.399  0.00  0.00
ATOM    437  HB1 GLN A  27      -1.744  14.664  21.096  0.00  0.00
ATOM    438  HB2 GLN A  27      -1.785  12.961  20.489  0.00  0.00
ATOM    439  CG  GLN A  27      -0.511  13.126  22.093  0.00  0.00
ATOM    440  HG1 GLN A  27       0.344  13.436  21.457  0.00  0.00
ATOM    441  HG2 GLN A  27      -0.520  12.021  22.209  0.00  0.00
ATOM    442  CD  GLN A  27      -0.400  13.840  23.493  0.00  0.00
ATOM    443  OE1 GLN A  27      -0.786  14.984  23.749  0.00  0.00
ATOM    444  NE2 GLN A  27       0.226  13.100  24.469  0.00  0.00
ATOM    445  HE2 GLN A  27       0.461  12.167  24.197  0.00  0.00
ATOM    446  HE2 GLN A  27       0.455  13.493  25.360  0.00  0.00
ATOM    447  C   GLN A  27      -4.376  13.920  21.237  0.00  0.00
ATOM    448  O   GLN A  27      -5.287  13.204  20.923  0.00  0.00
ATOM    449  N   ILE A  28      -4.407  15.227  20.869  0.00  0.00
ATOM    450  HN  ILE A  28      -3.591  15.767  21.058  0.00  0.00
ATOM    451  CA  ILE A  28      -5.593  15.780  20.390  0.00  0.00
ATOM    452  HA  ILE A  28      -6.356  15.450  21.079  0.00  0.00
ATOM    453  CB  ILE A  28      -5.572  17.282  20.709  0.00  0.00
ATOM    454  HB  ILE A  28      -5.037  17.480  21.663  0.00  0.00
ATOM    455  CG2 ILE A  28      -4.767  18.110  19.645  0.00  0.00
ATOM    456  HG2 ILE A  28      -5.269  18.471  18.723  0.00  0.00
ATOM    457  HG2 ILE A  28      -3.878  17.583  19.239  0.00  0.00
ATOM    458  HG2 ILE A  28      -4.391  19.058  20.090  0.00  0.00
ATOM    459  CG1 ILE A  28      -6.992  17.933  20.753  0.00  0.00
ATOM    460  HG1 ILE A  28      -7.435  17.869  19.736  0.00  0.00
ATOM    461  HG1 ILE A  28      -6.930  18.975  21.133  0.00  0.00
ATOM    462  CD1 ILE A  28      -7.964  17.274  21.687  0.00  0.00
ATOM    463  HD1 ILE A  28      -7.462  17.059  22.655  0.00  0.00
ATOM    464  HD2 ILE A  28      -8.250  16.298  21.238  0.00  0.00
ATOM    465  HD3 ILE A  28      -8.865  17.849  21.987  0.00  0.00
ATOM    466  C   ILE A  28      -5.957  15.458  19.004  0.00  0.00
ATOM    467  O   ILE A  28      -7.130  15.191  18.780  0.00  0.00
ATOM    468  N   ALA A  29      -4.996  15.256  18.123  0.00  0.00
ATOM    469  HN  ALA A  29      -4.024  15.428  18.264  0.00  0.00
ATOM    470  CA  ALA A  29      -5.254  14.725  16.795  0.00  0.00
ATOM    471  HA  ALA A  29      -5.991  15.342  16.303  0.00  0.00
ATOM    472  CB  ALA A  29      -3.997  14.850  15.949  0.00  0.00
ATOM    473  HB1 ALA A  29      -3.211  14.235  16.437  0.00  0.00
ATOM    474  HB2 ALA A  29      -3.556  15.869  15.916  0.00  0.00
ATOM    475  HB3 ALA A  29      -4.110  14.476  14.910  0.00  0.00
ATOM    476  C   ALA A  29      -5.737  13.294  16.796  0.00  0.00
ATOM    477  O   ALA A  29      -6.598  12.878  15.973  0.00  0.00
ATOM    478  N   ALA A  30      -5.246  12.481  17.741  0.00  0.00
ATOM    479  HN  ALA A  30      -4.527  12.961  18.237  0.00  0.00
ATOM    480  CA  ALA A  30      -5.721  11.095  18.076  0.00  0.00
ATOM    481  HA  ALA A  30      -5.928  10.689  17.096  0.00  0.00
ATOM    482  CB  ALA A  30      -4.664  10.371  18.989  0.00  0.00
ATOM    483  HB1 ALA A  30      -5.080   9.456  19.464  0.00  0.00
ATOM    484  HB2 ALA A  30      -4.326  11.018  19.827  0.00  0.00
ATOM    485  HB3 ALA A  30      -3.790  10.172  18.333  0.00  0.00
ATOM    486  C   ALA A  30      -7.112  11.152  18.758  0.00  0.00
ATOM    487  O   ALA A  30      -7.987  10.387  18.416  0.00  0.00
ATOM    488  N   ARG A  31      -7.436  12.155  19.646  0.00  0.00
ATOM    489  HN  ARG A  31      -6.780  12.826  19.981  0.00  0.00
ATOM    490  CA  ARG A  31      -8.845  12.422  20.027  0.00  0.00
ATOM    491  HA  ARG A  31      -9.269  11.476  20.328  0.00  0.00
ATOM    492  CB  ARG A  31      -8.924  13.424  21.084  0.00  0.00
ATOM    493  HB1 ARG A  31      -9.982  13.503  21.413  0.00  0.00
ATOM    494  HB2 ARG A  31      -8.666  14.478  20.843  0.00  0.00
ATOM    495  CG  ARG A  31      -8.172  13.028  22.430  0.00  0.00
ATOM    496  HG1 ARG A  31      -7.093  13.177  22.213  0.00  0.00
ATOM    497  HG2 ARG A  31      -8.324  11.941  22.611  0.00  0.00
ATOM    498  CD  ARG A  31      -8.451  13.994  23.613  0.00  0.00
ATOM    499  HD1 ARG A  31      -9.396  13.697  24.116  0.00  0.00
ATOM    500  HD2 ARG A  31      -8.530  15.048  23.273  0.00  0.00
ATOM    501  NE  ARG A  31      -7.310  13.699  24.487  0.00  0.00
ATOM    502  HE  ARG A  31      -6.555  13.205  24.054  0.00  0.00
ATOM    503  CZ  ARG A  31      -7.299  13.842  25.824  0.00  0.00
ATOM    504  NH1 ARG A  31      -6.410  13.103  26.471  0.00  0.00
ATOM    505  HH1 ARG A  31      -5.830  12.453  25.979  0.00  0.00
ATOM    506  HH1 ARG A  31      -6.314  13.092  27.466  0.00  0.00
ATOM    507  NH2 ARG A  31      -8.109  14.627  26.544  0.00  0.00
ATOM    508  HH2 ARG A  31      -8.744  15.260  26.101  0.00  0.00
ATOM    509  HH2 ARG A  31      -8.169  14.508  27.535  0.00  0.00
ATOM    510  C   ARG A  31      -9.781  12.778  18.936  0.00  0.00
ATOM    511  O   ARG A  31     -10.998  12.477  18.935  0.00  0.00
ATOM    512  N   LEU A  32      -9.398  13.621  17.919  0.00  0.00
ATOM    513  HN  LEU A  32      -8.506  14.061  17.988  0.00  0.00
ATOM    514  CA  LEU A  32     -10.174  14.001  16.769  0.00  0.00
ATOM    515  HA  LEU A  32     -11.221  13.955  17.031  0.00  0.00
ATOM    516  CB  LEU A  32      -9.881  15.522  16.410  0.00  0.00
ATOM    517  HB1 LEU A  32     -10.480  15.874  15.543  0.00  0.00
ATOM    518  HB2 LEU A  32      -8.813  15.704  16.164  0.00  0.00
ATOM    519  CG  LEU A  32     -10.236  16.580  17.456  0.00  0.00
ATOM    520  HG  LEU A  32      -9.641  16.238  18.330  0.00  0.00
ATOM    521  CD1 LEU A  32      -9.708  18.008  17.091  0.00  0.00
ATOM    522  HD1 LEU A  32      -8.608  18.150  17.155  0.00  0.00
ATOM    523  HD1 LEU A  32     -10.163  18.766  17.764  0.00  0.00
ATOM    524  HD1 LEU A  32     -10.043  18.333  16.083  0.00  0.00
ATOM    525  CD2 LEU A  32     -11.753  16.734  17.674  0.00  0.00
ATOM    526  HD2 LEU A  32     -12.104  15.682  17.725  0.00  0.00
ATOM    527  HD2 LEU A  32     -12.223  17.288  16.833  0.00  0.00
ATOM    528  HD2 LEU A  32     -11.798  17.236  18.665  0.00  0.00
ATOM    529  C   LEU A  32     -10.060  13.263  15.408  0.00  0.00
ATOM    530  O   LEU A  32     -10.623  13.694  14.347  0.00  0.00
ATOM    531  N   LEU A  33      -9.309  12.135  15.417  0.00  0.00
ATOM    532  HN  LEU A  33      -8.796  11.902  16.240  0.00  0.00
ATOM    533  CA  LEU A  33      -9.225  11.070  14.434  0.00  0.00
ATOM    534  HA  LEU A  33      -8.803  11.597  13.590  0.00  0.00
ATOM    535  CB  LEU A  33      -8.270   9.909  14.858  0.00  0.00
ATOM    536  HB1 LEU A  33      -8.686   9.246  15.645  0.00  0.00
ATOM    537  HB2 LEU A  33      -7.393  10.460  15.261  0.00  0.00
ATOM    538  CG  LEU A  33      -7.691   9.047  13.763  0.00  0.00
ATOM    539  HG  LEU A  33      -8.481   8.454  13.255  0.00  0.00
ATOM    540  CD1 LEU A  33      -6.966   9.816  12.639  0.00  0.00
ATOM    541  HD1 LEU A  33      -6.796   9.111  11.797  0.00  0.00
ATOM    542  HD1 LEU A  33      -5.953  10.026  13.044  0.00  0.00
ATOM    543  HD1 LEU A  33      -7.423  10.763  12.283  0.00  0.00
ATOM    544  CD2 LEU A  33      -6.628   8.091  14.325  0.00  0.00
ATOM    545  HD2 LEU A  33      -5.811   8.689  14.785  0.00  0.00
ATOM    546  HD2 LEU A  33      -6.215   7.398  13.562  0.00  0.00
ATOM    547  HD2 LEU A  33      -7.098   7.402  15.058  0.00  0.00
ATOM    548  C   LEU A  33     -10.585  10.441  14.031  0.00  0.00
ATOM    549  O   LEU A  33     -10.722  10.157  12.806  0.00  0.00
ATOM    550  N   PRO A  34     -11.624  10.110  14.804  0.00  0.00
ATOM    551  CD  PRO A  34     -11.640   9.931  16.261  0.00  0.00
ATOM    552  HD1 PRO A  34     -11.290  10.896  16.687  0.00  0.00
ATOM    553  HD2 PRO A  34     -11.061   9.019  16.517  0.00  0.00
ATOM    554  CA  PRO A  34     -12.731   9.433  14.168  0.00  0.00
ATOM    555  HA  PRO A  34     -12.346   8.528  13.721  0.00  0.00
ATOM    556  CB  PRO A  34     -13.594   8.856  15.282  0.00  0.00
ATOM    557  HB1 PRO A  34     -13.480   7.767  15.469  0.00  0.00
ATOM    558  HB2 PRO A  34     -14.668   9.115  15.167  0.00  0.00
ATOM    559  CG  PRO A  34     -13.084   9.649  16.538  0.00  0.00
ATOM    560  HG1 PRO A  34     -13.532  10.652  16.700  0.00  0.00
ATOM    561  HG2 PRO A  34     -13.311   9.104  17.479  0.00  0.00
ATOM    562  C   PRO A  34     -13.590  10.190  13.106  0.00  0.00
ATOM    563  O   PRO A  34     -14.104   9.512  12.227  0.00  0.00
ATOM    564  N   PRO A  35     -13.865  11.500  13.125  0.00  0.00
ATOM    565  CD  PRO A  35     -13.615  12.447  14.233  0.00  0.00
ATOM    566  HD1 PRO A  35     -12.612  12.361  14.703  0.00  0.00
ATOM    567  HD2 PRO A  35     -14.432  12.181  14.936  0.00  0.00
ATOM    568  CA  PRO A  35     -14.282  12.175  11.926  0.00  0.00
ATOM    569  HA  PRO A  35     -15.190  11.680  11.612  0.00  0.00
ATOM    570  CB  PRO A  35     -14.680  13.537  12.338  0.00  0.00
ATOM    571  HB1 PRO A  35     -15.719  13.551  12.732  0.00  0.00
ATOM    572  HB2 PRO A  35     -14.622  14.297  11.530  0.00  0.00
ATOM    573  CG  PRO A  35     -13.881  13.829  13.637  0.00  0.00
ATOM    574  HG1 PRO A  35     -12.915  14.302  13.356  0.00  0.00
ATOM    575  HG2 PRO A  35     -14.400  14.453  14.395  0.00  0.00
ATOM    576  C   PRO A  35     -13.240  12.177  10.836  0.00  0.00
ATOM    577  O   PRO A  35     -13.600  12.058   9.665  0.00  0.00
ATOM    578  N   LEU A  36     -11.934  12.393  11.055  0.00  0.00
ATOM    579  HN  LEU A  36     -11.647  12.378  12.010  0.00  0.00
ATOM    580  CA  LEU A  36     -10.877  12.387  10.072  0.00  0.00
ATOM    581  HA  LEU A  36     -11.215  13.060   9.297  0.00  0.00
ATOM    582  CB  LEU A  36      -9.521  12.918  10.682  0.00  0.00
ATOM    583  HB1 LEU A  36      -8.801  12.854   9.838  0.00  0.00
ATOM    584  HB2 LEU A  36      -9.126  12.241  11.469  0.00  0.00
ATOM    585  CG  LEU A  36      -9.640  14.330  11.232  0.00  0.00
ATOM    586  HG  LEU A  36     -10.347  14.403  12.086  0.00  0.00
ATOM    587  CD1 LEU A  36      -8.260  14.749  11.708  0.00  0.00
ATOM    588  HD1 LEU A  36      -8.213  15.706  12.270  0.00  0.00
ATOM    589  HD1 LEU A  36      -7.680  14.833  10.764  0.00  0.00
ATOM    590  HD1 LEU A  36      -7.734  14.020  12.361  0.00  0.00
ATOM    591  CD2 LEU A  36      -9.983  15.257  10.030  0.00  0.00
ATOM    592  HD2 LEU A  36      -9.212  15.154   9.237  0.00  0.00
ATOM    593  HD2 LEU A  36     -10.087  16.269  10.478  0.00  0.00
ATOM    594  HD2 LEU A  36     -10.979  14.988   9.617  0.00  0.00
ATOM    595  C   LEU A  36     -10.672  11.092   9.342  0.00  0.00
ATOM    596  O   LEU A  36     -10.603  11.087   8.134  0.00  0.00
ATOM    597  N   TYR A  37     -10.637   9.920  10.023  0.00  0.00
ATOM    598  HN  TYR A  37     -10.624  10.062  11.010  0.00  0.00
ATOM    599  CA  TYR A  37     -10.666   8.630   9.387  0.00  0.00
ATOM    600  HA  TYR A  37      -9.771   8.469   8.805  0.00  0.00
ATOM    601  CB  TYR A  37     -10.608   7.450  10.479  0.00  0.00
ATOM    602  HB1 TYR A  37     -11.405   6.726  10.202  0.00  0.00
ATOM    603  HB2 TYR A  37     -10.762   7.823  11.514  0.00  0.00
ATOM    604  CG  TYR A  37      -9.283   6.699  10.376  0.00  0.00
ATOM    605  CD1 TYR A  37      -8.731   6.286  11.534  0.00  0.00
ATOM    606  HD1 TYR A  37      -9.301   6.602  12.396  0.00  0.00
ATOM    607  CE1 TYR A  37      -7.507   5.627  11.662  0.00  0.00
ATOM    608  HE1 TYR A  37      -7.123   5.376  12.639  0.00  0.00
ATOM    609  CZ  TYR A  37      -6.828   5.263  10.457  0.00  0.00
ATOM    610  OH  TYR A  37      -5.574   4.638  10.261  0.00  0.00
ATOM    611  HH  TYR A  37      -5.142   4.733  11.113  0.00  0.00
ATOM    612  CD2 TYR A  37      -8.616   6.341   9.192  0.00  0.00
ATOM    613  HD2 TYR A  37      -8.931   6.723   8.232  0.00  0.00
ATOM    614  CE2 TYR A  37      -7.386   5.708   9.258  0.00  0.00
ATOM    615  HE2 TYR A  37      -6.864   5.522   8.331  0.00  0.00
ATOM    616  C   TYR A  37     -11.868   8.454   8.456  0.00  0.00
ATOM    617  O   TYR A  37     -11.802   8.087   7.326  0.00  0.00
ATOM    618  N   SER A  38     -13.037   8.835   8.972  0.00  0.00
ATOM    619  HN  SER A  38     -13.153   9.184   9.898  0.00  0.00
ATOM    620  CA  SER A  38     -14.324   8.762   8.299  0.00  0.00
ATOM    621  HA  SER A  38     -14.498   7.708   8.139  0.00  0.00
ATOM    622  CB  SER A  38     -15.465   9.369   9.123  0.00  0.00
ATOM    623  HB1 SER A  38     -16.448   9.330   8.605  0.00  0.00
ATOM    624  HB2 SER A  38     -15.307  10.449   9.329  0.00  0.00
ATOM    625  OG  SER A  38     -15.707   8.768  10.380  0.00  0.00
ATOM    626  HG1 SER A  38     -15.107   9.060  11.071  0.00  0.00
ATOM    627  C   SER A  38     -14.357   9.527   6.979  0.00  0.00
ATOM    628  O   SER A  38     -14.862   9.086   5.926  0.00  0.00
ATOM    629  N   LEU A  39     -13.712  10.686   6.954  0.00  0.00
ATOM    630  HN  LEU A  39     -13.232  11.045   7.750  0.00  0.00
ATOM    631  CA  LEU A  39     -13.638  11.544   5.783  0.00  0.00
ATOM    632  HA  LEU A  39     -14.691  11.549   5.544  0.00  0.00
ATOM    633  CB  LEU A  39     -13.130  12.944   6.119  0.00  0.00
ATOM    634  HB1 LEU A  39     -12.047  12.960   6.367  0.00  0.00
ATOM    635  HB2 LEU A  39     -13.543  13.340   7.072  0.00  0.00
ATOM    636  CG  LEU A  39     -13.313  14.001   5.062  0.00  0.00
ATOM    637  HG  LEU A  39     -12.446  13.879   4.378  0.00  0.00
ATOM    638  CD1 LEU A  39     -14.622  14.028   4.204  0.00  0.00
ATOM    639  HD1 LEU A  39     -15.586  14.203   4.726  0.00  0.00
ATOM    640  HD1 LEU A  39     -14.675  13.201   3.462  0.00  0.00
ATOM    641  HD1 LEU A  39     -14.633  14.916   3.536  0.00  0.00
ATOM    642  CD2 LEU A  39     -13.282  15.373   5.728  0.00  0.00
ATOM    643  HD2 LEU A  39     -12.269  15.487   6.168  0.00  0.00
ATOM    644  HD2 LEU A  39     -14.032  15.366   6.549  0.00  0.00
ATOM    645  HD2 LEU A  39     -13.534  16.188   5.016  0.00  0.00
ATOM    646  C   LEU A  39     -12.872  10.913   4.649  0.00  0.00
ATOM    647  O   LEU A  39     -13.196  10.956   3.468  0.00  0.00
ATOM    648  N   VAL A  40     -11.762  10.220   4.993  0.00  0.00
ATOM    649  HN  VAL A  40     -11.380  10.324   5.908  0.00  0.00
ATOM    650  CA  VAL A  40     -10.839   9.564   4.151  0.00  0.00
ATOM    651  HA  VAL A  40     -10.756  10.258   3.328  0.00  0.00
ATOM    652  CB  VAL A  40      -9.489   9.212   4.836  0.00  0.00
ATOM    653  HB  VAL A  40      -9.731   8.884   5.868  0.00  0.00
ATOM    654  CG1 VAL A  40      -8.620   8.179   4.221  0.00  0.00
ATOM    655  HG1 VAL A  40      -7.638   8.134   4.738  0.00  0.00
ATOM    656  HG1 VAL A  40      -8.420   8.462   3.165  0.00  0.00
ATOM    657  HG1 VAL A  40      -9.040   7.163   4.384  0.00  0.00
ATOM    658  CG2 VAL A  40      -8.783  10.614   4.997  0.00  0.00
ATOM    659  HG2 VAL A  40      -9.315  11.231   5.752  0.00  0.00
ATOM    660  HG2 VAL A  40      -8.887  11.015   3.965  0.00  0.00
ATOM    661  HG2 VAL A  40      -7.744  10.452   5.357  0.00  0.00
ATOM    662  C   VAL A  40     -11.401   8.224   3.656  0.00  0.00
ATOM    663  O   VAL A  40     -11.254   7.822   2.492  0.00  0.00
ATOM    664  N   PHE A  41     -12.203   7.535   4.515  0.00  0.00
ATOM    665  HN  PHE A  41     -12.222   7.819   5.471  0.00  0.00
ATOM    666  CA  PHE A  41     -12.949   6.289   4.160  0.00  0.00
ATOM    667  HA  PHE A  41     -12.244   5.681   3.612  0.00  0.00
ATOM    668  CB  PHE A  41     -13.685   5.717   5.445  0.00  0.00
ATOM    669  HB1 PHE A  41     -14.435   6.463   5.783  0.00  0.00
ATOM    670  HB2 PHE A  41     -12.957   5.537   6.265  0.00  0.00
ATOM    671  CG  PHE A  41     -14.451   4.539   5.138  0.00  0.00
ATOM    672  CD1 PHE A  41     -13.766   3.369   4.790  0.00  0.00
ATOM    673  HD1 PHE A  41     -12.707   3.207   4.647  0.00  0.00
ATOM    674  CE1 PHE A  41     -14.537   2.291   4.440  0.00  0.00
ATOM    675  HE1 PHE A  41     -14.141   1.376   4.024  0.00  0.00
ATOM    676  CZ  PHE A  41     -15.934   2.329   4.400  0.00  0.00
ATOM    677  HZ  PHE A  41     -16.506   1.452   4.135  0.00  0.00
ATOM    678  CD2 PHE A  41     -15.858   4.579   5.256  0.00  0.00
ATOM    679  HD2 PHE A  41     -16.302   5.542   5.463  0.00  0.00
ATOM    680  CE2 PHE A  41     -16.638   3.476   4.878  0.00  0.00
ATOM    681  HE2 PHE A  41     -17.715   3.517   4.823  0.00  0.00
ATOM    682  C   PHE A  41     -14.034   6.575   3.130  0.00  0.00
ATOM    683  O   PHE A  41     -14.224   5.806   2.183  0.00  0.00
ATOM    684  N   ILE A  42     -14.710   7.738   3.311  0.00  0.00
ATOM    685  HN  ILE A  42     -14.620   8.403   4.050  0.00  0.00
ATOM    686  CA  ILE A  42     -15.839   7.946   2.449  0.00  0.00
ATOM    687  HA  ILE A  42     -16.379   7.026   2.273  0.00  0.00
ATOM    688  CB  ILE A  42     -16.888   8.969   2.950  0.00  0.00
ATOM    689  HB  ILE A  42     -17.197   8.686   3.979  0.00  0.00
ATOM    690  CG2 ILE A  42     -16.399  10.413   3.026  0.00  0.00
ATOM    691  HG2 ILE A  42     -17.256  11.016   3.397  0.00  0.00
ATOM    692  HG2 ILE A  42     -16.172  10.786   2.004  0.00  0.00
ATOM    693  HG2 ILE A  42     -15.500  10.492   3.674  0.00  0.00
ATOM    694  CG1 ILE A  42     -18.236   8.791   2.166  0.00  0.00
ATOM    695  HG1 ILE A  42     -18.083   8.853   1.068  0.00  0.00
ATOM    696  HG1 ILE A  42     -18.855   9.710   2.254  0.00  0.00
ATOM    697  CD1 ILE A  42     -18.925   7.527   2.629  0.00  0.00
ATOM    698  HD1 ILE A  42     -19.273   7.715   3.667  0.00  0.00
ATOM    699  HD2 ILE A  42     -18.252   6.645   2.616  0.00  0.00
ATOM    700  HD3 ILE A  42     -19.823   7.323   2.007  0.00  0.00
ATOM    701  C   ILE A  42     -15.337   8.353   1.085  0.00  0.00
ATOM    702  O   ILE A  42     -15.830   7.995   0.070  0.00  0.00
ATOM    703  N   PHE A  43     -14.244   9.131   1.014  0.00  0.00
ATOM    704  HN  PHE A  43     -13.854   9.487   1.860  0.00  0.00
ATOM    705  CA  PHE A  43     -13.574   9.424  -0.277  0.00  0.00
ATOM    706  HA  PHE A  43     -14.292   9.941  -0.896  0.00  0.00
ATOM    707  CB  PHE A  43     -12.309  10.364   0.019  0.00  0.00
ATOM    708  HB1 PHE A  43     -11.503   9.726   0.441  0.00  0.00
ATOM    709  HB2 PHE A  43     -12.621  11.159   0.730  0.00  0.00
ATOM    710  CG  PHE A  43     -11.834  11.077  -1.255  0.00  0.00
ATOM    711  CD1 PHE A  43     -12.460  12.345  -1.570  0.00  0.00
ATOM    712  HD1 PHE A  43     -13.100  12.763  -0.806  0.00  0.00
ATOM    713  CE1 PHE A  43     -12.023  13.004  -2.709  0.00  0.00
ATOM    714  HE1 PHE A  43     -12.333  14.026  -2.866  0.00  0.00
ATOM    715  CZ  PHE A  43     -10.993  12.526  -3.442  0.00  0.00
ATOM    716  HZ  PHE A  43     -10.613  13.123  -4.258  0.00  0.00
ATOM    717  CD2 PHE A  43     -10.837  10.554  -2.122  0.00  0.00
ATOM    718  HD2 PHE A  43     -10.308   9.648  -1.868  0.00  0.00
ATOM    719  CE2 PHE A  43     -10.435  11.274  -3.232  0.00  0.00
ATOM    720  HE2 PHE A  43      -9.743  10.820  -3.926  0.00  0.00
ATOM    721  C   PHE A  43     -13.051   8.156  -1.034  0.00  0.00
ATOM    722  O   PHE A  43     -13.237   7.924  -2.233  0.00  0.00
ATOM    723  N   GLY A  44     -12.316   7.298  -0.252  0.00  0.00
ATOM    724  HN  GLY A  44     -12.228   7.487   0.723  0.00  0.00
ATOM    725  CA  GLY A  44     -11.492   6.193  -0.733  0.00  0.00
ATOM    726  HA1 GLY A  44     -10.915   5.950   0.148  0.00  0.00
ATOM    727  HA2 GLY A  44     -10.891   6.509  -1.572  0.00  0.00
ATOM    728  C   GLY A  44     -12.390   5.049  -1.180  0.00  0.00
ATOM    729  O   GLY A  44     -12.183   4.468  -2.216  0.00  0.00
ATOM    730  N   PHE A  45     -13.403   4.699  -0.326  0.00  0.00
ATOM    731  HN  PHE A  45     -13.659   5.217   0.487  0.00  0.00
ATOM    732  CA  PHE A  45     -14.295   3.624  -0.685  0.00  0.00
ATOM    733  HA  PHE A  45     -13.651   2.780  -0.884  0.00  0.00
ATOM    734  CB  PHE A  45     -15.226   3.293   0.566  0.00  0.00
ATOM    735  HB1 PHE A  45     -16.171   3.864   0.437  0.00  0.00
ATOM    736  HB2 PHE A  45     -14.802   3.561   1.557  0.00  0.00
ATOM    737  CG  PHE A  45     -15.577   1.808   0.632  0.00  0.00
ATOM    738  CD1 PHE A  45     -16.852   1.374   0.268  0.00  0.00
ATOM    739  HD1 PHE A  45     -17.624   2.014  -0.135  0.00  0.00
ATOM    740  CE1 PHE A  45     -17.093   0.008   0.378  0.00  0.00
ATOM    741  HE1 PHE A  45     -18.079  -0.297   0.059  0.00  0.00
ATOM    742  CZ  PHE A  45     -16.203  -0.937   0.902  0.00  0.00
ATOM    743  HZ  PHE A  45     -16.495  -1.977   0.914  0.00  0.00
ATOM    744  CD2 PHE A  45     -14.603   0.858   1.063  0.00  0.00
ATOM    745  HD2 PHE A  45     -13.655   1.331   1.273  0.00  0.00
ATOM    746  CE2 PHE A  45     -14.918  -0.482   1.290  0.00  0.00
ATOM    747  HE2 PHE A  45     -14.227  -1.199   1.707  0.00  0.00
ATOM    748  C   PHE A  45     -15.204   4.042  -1.901  0.00  0.00
ATOM    749  O   PHE A  45     -15.468   3.261  -2.780  0.00  0.00
ATOM    750  N   VAL A  46     -15.757   5.293  -1.926  0.00  0.00
ATOM    751  HN  VAL A  46     -15.645   5.861  -1.114  0.00  0.00
ATOM    752  CA  VAL A  46     -16.592   5.724  -2.996  0.00  0.00
ATOM    753  HA  VAL A  46     -17.354   4.970  -3.118  0.00  0.00
ATOM    754  CB  VAL A  46     -17.382   7.061  -2.758  0.00  0.00
ATOM    755  HB  VAL A  46     -16.703   7.935  -2.657  0.00  0.00
ATOM    756  CG1 VAL A  46     -18.361   7.408  -3.988  0.00  0.00
ATOM    757  HG1 VAL A  46     -18.902   6.454  -4.168  0.00  0.00
ATOM    758  HG1 VAL A  46     -17.972   7.840  -4.935  0.00  0.00
ATOM    759  HG1 VAL A  46     -19.014   8.219  -3.599  0.00  0.00
ATOM    760  CG2 VAL A  46     -18.239   6.911  -1.421  0.00  0.00
ATOM    761  HG2 VAL A  46     -17.664   6.497  -0.565  0.00  0.00
ATOM    762  HG2 VAL A  46     -19.061   6.207  -1.671  0.00  0.00
ATOM    763  HG2 VAL A  46     -18.482   7.948  -1.106  0.00  0.00
ATOM    764  C   VAL A  46     -15.861   5.832  -4.367  0.00  0.00
ATOM    765  O   VAL A  46     -16.244   5.274  -5.356  0.00  0.00
ATOM    766  N   GLY A  47     -14.648   6.393  -4.245  0.00  0.00
ATOM    767  HN  GLY A  47     -14.338   6.641  -3.330  0.00  0.00
ATOM    768  CA  GLY A  47     -13.548   6.429  -5.308  0.00  0.00
ATOM    769  HA1 GLY A  47     -12.583   6.717  -4.918  0.00  0.00
ATOM    770  HA2 GLY A  47     -13.818   7.084  -6.122  0.00  0.00
ATOM    771  C   GLY A  47     -13.276   5.075  -5.915  0.00  0.00
ATOM    772  O   GLY A  47     -13.581   4.780  -7.049  0.00  0.00
ATOM    773  N   ASN A  48     -12.733   4.136  -5.026  0.00  0.00
ATOM    774  HN  ASN A  48     -12.576   4.433  -4.087  0.00  0.00
ATOM    775  CA  ASN A  48     -12.430   2.760  -5.428  0.00  0.00
ATOM    776  HA  ASN A  48     -11.983   2.741  -6.412  0.00  0.00
ATOM    777  CB  ASN A  48     -11.523   2.109  -4.408  0.00  0.00
ATOM    778  HB1 ASN A  48     -11.523   1.017  -4.610  0.00  0.00
ATOM    779  HB2 ASN A  48     -12.092   2.179  -3.457  0.00  0.00
ATOM    780  CG  ASN A  48     -10.181   2.682  -4.458  0.00  0.00
ATOM    781  OD1 ASN A  48      -9.602   2.660  -5.526  0.00  0.00
ATOM    782  ND2 ASN A  48      -9.679   3.316  -3.363  0.00  0.00
ATOM    783  HD2 ASN A  48      -8.742   3.664  -3.316  0.00  0.00
ATOM    784  HD2 ASN A  48     -10.326   3.738  -2.729  0.00  0.00
ATOM    785  C   ASN A  48     -13.610   1.932  -5.870  0.00  0.00
ATOM    786  O   ASN A  48     -13.404   1.164  -6.788  0.00  0.00
ATOM    787  N   MET A  49     -14.824   1.994  -5.288  0.00  0.00
ATOM    788  HN  MET A  49     -15.001   2.538  -4.472  0.00  0.00
ATOM    789  CA  MET A  49     -15.990   1.297  -5.910  0.00  0.00
ATOM    790  HA  MET A  49     -15.692   0.266  -6.034  0.00  0.00
ATOM    791  CB  MET A  49     -17.157   1.422  -4.853  0.00  0.00
ATOM    792  HB1 MET A  49     -18.131   1.067  -5.252  0.00  0.00
ATOM    793  HB2 MET A  49     -17.342   2.477  -4.561  0.00  0.00
ATOM    794  CG  MET A  49     -16.978   0.562  -3.608  0.00  0.00
ATOM    795  HG1 MET A  49     -17.837   0.789  -2.939  0.00  0.00
ATOM    796  HG2 MET A  49     -16.140   1.071  -3.086  0.00  0.00
ATOM    797  SD  MET A  49     -16.887  -1.226  -3.818  0.00  0.00
ATOM    798  CE  MET A  49     -18.657  -1.387  -4.349  0.00  0.00
ATOM    799  HE1 MET A  49     -18.834  -1.036  -5.387  0.00  0.00
ATOM    800  HE2 MET A  49     -19.380  -0.848  -3.699  0.00  0.00
ATOM    801  HE3 MET A  49     -19.092  -2.394  -4.178  0.00  0.00
ATOM    802  C   MET A  49     -16.450   1.707  -7.325  0.00  0.00
ATOM    803  O   MET A  49     -16.601   0.816  -8.177  0.00  0.00
ATOM    804  N   LEU A  50     -16.649   3.034  -7.549  0.00  0.00
ATOM    805  HN  LEU A  50     -16.564   3.676  -6.791  0.00  0.00
ATOM    806  CA  LEU A  50     -16.852   3.704  -8.768  0.00  0.00
ATOM    807  HA  LEU A  50     -17.665   3.201  -9.269  0.00  0.00
ATOM    808  CB  LEU A  50     -17.333   5.313  -8.604  0.00  0.00
ATOM    809  HB1 LEU A  50     -17.133   5.848  -9.557  0.00  0.00
ATOM    810  HB2 LEU A  50     -16.594   5.795  -7.928  0.00  0.00
ATOM    811  CG  LEU A  50     -18.779   5.350  -8.143  0.00  0.00
ATOM    812  HG  LEU A  50     -18.980   4.698  -7.265  0.00  0.00
ATOM    813  CD1 LEU A  50     -19.132   6.737  -7.501  0.00  0.00
ATOM    814  HD1 LEU A  50     -18.991   7.562  -8.232  0.00  0.00
ATOM    815  HD1 LEU A  50     -18.359   6.885  -6.717  0.00  0.00
ATOM    816  HD1 LEU A  50     -20.211   6.801  -7.245  0.00  0.00
ATOM    817  CD2 LEU A  50     -19.859   4.936  -9.217  0.00  0.00
ATOM    818  HD2 LEU A  50     -19.941   5.734  -9.987  0.00  0.00
ATOM    819  HD2 LEU A  50     -20.852   4.865  -8.726  0.00  0.00
ATOM    820  HD2 LEU A  50     -19.624   3.910  -9.576  0.00  0.00
ATOM    821  C   LEU A  50     -15.709   3.458  -9.894  0.00  0.00
ATOM    822  O   LEU A  50     -16.057   3.129 -10.977  0.00  0.00
ATOM    823  N   VAL A  51     -14.477   3.691  -9.501  0.00  0.00
ATOM    824  HN  VAL A  51     -14.305   3.989  -8.566  0.00  0.00
ATOM    825  CA  VAL A  51     -13.438   3.573 -10.515  0.00  0.00
ATOM    826  HA  VAL A  51     -13.673   4.056 -11.452  0.00  0.00
ATOM    827  CB  VAL A  51     -12.209   4.330  -9.862  0.00  0.00
ATOM    828  HB  VAL A  51     -12.507   5.109  -9.128  0.00  0.00
ATOM    829  CG1 VAL A  51     -11.188   3.433  -9.217  0.00  0.00
ATOM    830  HG1 VAL A  51     -10.505   3.019  -9.990  0.00  0.00
ATOM    831  HG1 VAL A  51     -11.632   2.543  -8.722  0.00  0.00
ATOM    832  HG1 VAL A  51     -10.586   4.086  -8.551  0.00  0.00
ATOM    833  CG2 VAL A  51     -11.492   5.127 -10.965  0.00  0.00
ATOM    834  HG2 VAL A  51     -10.892   4.347 -11.481  0.00  0.00
ATOM    835  HG2 VAL A  51     -10.808   5.831 -10.443  0.00  0.00
ATOM    836  HG2 VAL A  51     -12.093   5.766 -11.647  0.00  0.00
ATOM    837  C   VAL A  51     -13.113   2.154 -10.900  0.00  0.00
ATOM    838  O   VAL A  51     -12.714   1.962 -12.055  0.00  0.00
ATOM    839  N   ILE A  52     -13.326   1.117 -10.046  0.00  0.00
ATOM    840  HN  ILE A  52     -13.585   1.365  -9.116  0.00  0.00
ATOM    841  CA  ILE A  52     -13.082  -0.231 -10.391  0.00  0.00
ATOM    842  HA  ILE A  52     -12.060  -0.138 -10.727  0.00  0.00
ATOM    843  CB  ILE A  52     -12.962  -1.142  -9.217  0.00  0.00
ATOM    844  HB  ILE A  52     -12.520  -0.552  -8.386  0.00  0.00
ATOM    845  CG2 ILE A  52     -14.298  -1.624  -8.675  0.00  0.00
ATOM    846  HG2 ILE A  52     -14.846  -0.754  -8.256  0.00  0.00
ATOM    847  HG2 ILE A  52     -14.098  -2.244  -7.775  0.00  0.00
ATOM    848  HG2 ILE A  52     -14.901  -2.127  -9.461  0.00  0.00
ATOM    849  CG1 ILE A  52     -11.913  -2.229  -9.471  0.00  0.00
ATOM    850  HG1 ILE A  52     -10.890  -1.887  -9.738  0.00  0.00
ATOM    851  HG1 ILE A  52     -12.320  -2.798 -10.333  0.00  0.00
ATOM    852  CD1 ILE A  52     -11.661  -3.280  -8.295  0.00  0.00
ATOM    853  HD1 ILE A  52     -11.421  -2.830  -7.308  0.00  0.00
ATOM    854  HD2 ILE A  52     -10.829  -3.900  -8.692  0.00  0.00
ATOM    855  HD3 ILE A  52     -12.488  -4.018  -8.370  0.00  0.00
ATOM    856  C   ILE A  52     -13.975  -0.754 -11.567  0.00  0.00
ATOM    857  O   ILE A  52     -13.597  -1.508 -12.431  0.00  0.00
ATOM    858  N   LEU A  53     -15.247  -0.247 -11.641  0.00  0.00
ATOM    859  HN  LEU A  53     -15.566   0.298 -10.869  0.00  0.00
ATOM    860  CA  LEU A  53     -16.152  -0.656 -12.775  0.00  0.00
ATOM    861  HA  LEU A  53     -16.261  -1.725 -12.889  0.00  0.00
ATOM    862  CB  LEU A  53     -17.519  -0.020 -12.316  0.00  0.00
ATOM    863  HB1 LEU A  53     -18.275  -0.296 -13.081  0.00  0.00
ATOM    864  HB2 LEU A  53     -17.520   1.084 -12.436  0.00  0.00
ATOM    865  CG  LEU A  53     -17.991  -0.465 -10.981  0.00  0.00
ATOM    866  HG  LEU A  53     -17.255  -0.098 -10.235  0.00  0.00
ATOM    867  CD1 LEU A  53     -19.393   0.143 -10.577  0.00  0.00
ATOM    868  HD1 LEU A  53     -19.577  -0.338  -9.592  0.00  0.00
ATOM    869  HD1 LEU A  53     -20.144  -0.315 -11.256  0.00  0.00
ATOM    870  HD1 LEU A  53     -19.326   1.251 -10.625  0.00  0.00
ATOM    871  CD2 LEU A  53     -18.122  -1.989 -10.717  0.00  0.00
ATOM    872  HD2 LEU A  53     -18.791  -2.410 -11.497  0.00  0.00
ATOM    873  HD2 LEU A  53     -18.420  -2.154  -9.659  0.00  0.00
ATOM    874  HD2 LEU A  53     -17.073  -2.298 -10.916  0.00  0.00
ATOM    875  C   LEU A  53     -15.753  -0.044 -14.119  0.00  0.00
ATOM    876  O   LEU A  53     -15.805  -0.713 -15.140  0.00  0.00
ATOM    877  N   ILE A  54     -15.266   1.209 -14.018  0.00  0.00
ATOM    878  HN  ILE A  54     -15.152   1.786 -13.213  0.00  0.00
ATOM    879  CA  ILE A  54     -14.746   1.910 -15.212  0.00  0.00
ATOM    880  HA  ILE A  54     -15.446   1.725 -16.013  0.00  0.00
ATOM    881  CB  ILE A  54     -14.516   3.399 -14.897  0.00  0.00
ATOM    882  HB  ILE A  54     -13.864   3.402 -13.998  0.00  0.00
ATOM    883  CG2 ILE A  54     -13.825   4.264 -15.938  0.00  0.00
ATOM    884  HG2 ILE A  54     -13.752   5.292 -15.524  0.00  0.00
ATOM    885  HG2 ILE A  54     -14.477   4.303 -16.836  0.00  0.00
ATOM    886  HG2 ILE A  54     -12.875   3.833 -16.321  0.00  0.00
ATOM    887  CG1 ILE A  54     -15.733   4.156 -14.412  0.00  0.00
ATOM    888  HG1 ILE A  54     -15.535   5.222 -14.168  0.00  0.00
ATOM    889  HG1 ILE A  54     -16.045   3.719 -13.439  0.00  0.00
ATOM    890  CD1 ILE A  54     -16.858   4.204 -15.475  0.00  0.00
ATOM    891  HD1 ILE A  54     -16.584   4.824 -16.356  0.00  0.00
ATOM    892  HD2 ILE A  54     -17.808   4.527 -14.999  0.00  0.00
ATOM    893  HD3 ILE A  54     -17.112   3.176 -15.811  0.00  0.00
ATOM    894  C   ILE A  54     -13.425   1.289 -15.625  0.00  0.00
ATOM    895  O   ILE A  54     -13.200   1.022 -16.800  0.00  0.00
ATOM    896  N   LEU A  55     -12.559   0.966 -14.618  0.00  0.00
ATOM    897  HN  LEU A  55     -12.726   1.246 -13.675  0.00  0.00
ATOM    898  CA  LEU A  55     -11.241   0.312 -14.773  0.00  0.00
ATOM    899  HA  LEU A  55     -10.650   0.895 -15.465  0.00  0.00
ATOM    900  CB  LEU A  55     -10.614   0.260 -13.343  0.00  0.00
ATOM    901  HB1 LEU A  55     -11.372  -0.195 -12.670  0.00  0.00
ATOM    902  HB2 LEU A  55     -10.408   1.277 -12.947  0.00  0.00
ATOM    903  CG  LEU A  55      -9.241  -0.483 -13.199  0.00  0.00
ATOM    904  HG  LEU A  55      -9.434  -1.540 -13.482  0.00  0.00
ATOM    905  CD1 LEU A  55      -8.173   0.039 -14.179  0.00  0.00
ATOM    906  HD1 LEU A  55      -8.335  -0.141 -15.264  0.00  0.00
ATOM    907  HD1 LEU A  55      -7.224  -0.487 -13.938  0.00  0.00
ATOM    908  HD1 LEU A  55      -7.862   1.095 -14.039  0.00  0.00
ATOM    909  CD2 LEU A  55      -8.723  -0.477 -11.773  0.00  0.00
ATOM    910  HD2 LEU A  55      -7.782  -1.039 -11.590  0.00  0.00
ATOM    911  HD2 LEU A  55      -9.423  -1.038 -11.117  0.00  0.00
ATOM    912  HD2 LEU A  55      -8.586   0.592 -11.507  0.00  0.00
ATOM    913  C   LEU A  55     -11.373  -1.063 -15.448  0.00  0.00
ATOM    914  O   LEU A  55     -10.639  -1.351 -16.384  0.00  0.00
ATOM    915  N   ILE A  56     -12.275  -1.941 -15.072  0.00  0.00
ATOM    916  HN  ILE A  56     -12.880  -1.812 -14.290  0.00  0.00
ATOM    917  CA  ILE A  56     -12.413  -3.201 -15.830  0.00  0.00
ATOM    918  HA  ILE A  56     -11.420  -3.594 -15.996  0.00  0.00
ATOM    919  CB  ILE A  56     -13.337  -4.091 -15.068  0.00  0.00
ATOM    920  HB  ILE A  56     -12.904  -4.218 -14.052  0.00  0.00
ATOM    921  CG2 ILE A  56     -14.776  -3.493 -14.734  0.00  0.00
ATOM    922  HG2 ILE A  56     -15.317  -3.190 -15.655  0.00  0.00
ATOM    923  HG2 ILE A  56     -14.647  -2.600 -14.085  0.00  0.00
ATOM    924  HG2 ILE A  56     -15.335  -4.304 -14.219  0.00  0.00
ATOM    925  CG1 ILE A  56     -13.485  -5.431 -15.716  0.00  0.00
ATOM    926  HG1 ILE A  56     -14.012  -5.448 -16.694  0.00  0.00
ATOM    927  HG1 ILE A  56     -14.139  -5.994 -15.017  0.00  0.00
ATOM    928  CD1 ILE A  56     -12.143  -6.222 -15.921  0.00  0.00
ATOM    929  HD1 ILE A  56     -12.329  -7.314 -16.022  0.00  0.00
ATOM    930  HD2 ILE A  56     -11.399  -5.774 -15.228  0.00  0.00
ATOM    931  HD3 ILE A  56     -11.701  -5.771 -16.835  0.00  0.00
ATOM    932  C   ILE A  56     -12.932  -3.086 -17.223  0.00  0.00
ATOM    933  O   ILE A  56     -12.450  -3.766 -18.181  0.00  0.00
ATOM    934  N   ASN A  57     -13.963  -2.181 -17.408  0.00  0.00
ATOM    935  HN  ASN A  57     -14.364  -1.633 -16.678  0.00  0.00
ATOM    936  CA  ASN A  57     -14.529  -1.841 -18.718  0.00  0.00
ATOM    937  HA  ASN A  57     -14.925  -2.732 -19.181  0.00  0.00
ATOM    938  CB  ASN A  57     -15.736  -0.947 -18.456  0.00  0.00
ATOM    939  HB1 ASN A  57     -15.482   0.097 -18.173  0.00  0.00
ATOM    940  HB2 ASN A  57     -16.358  -1.267 -17.594  0.00  0.00
ATOM    941  CG  ASN A  57     -16.778  -1.033 -19.609  0.00  0.00
ATOM    942  OD1 ASN A  57     -17.277  -2.092 -20.080  0.00  0.00
ATOM    943  ND2 ASN A  57     -17.189   0.197 -20.090  0.00  0.00
ATOM    944  HD2 ASN A  57     -17.840   0.223 -20.848  0.00  0.00
ATOM    945  HD2 ASN A  57     -16.774   0.985 -19.635  0.00  0.00
ATOM    946  C   ASN A  57     -13.638  -1.139 -19.762  0.00  0.00
ATOM    947  O   ASN A  57     -13.880  -1.070 -20.951  0.00  0.00
ATOM    948  N   CYS A  58     -12.704  -0.365 -19.284  0.00  0.00
ATOM    949  HN  CYS A  58     -12.749  -0.162 -18.309  0.00  0.00
ATOM    950  CA  CYS A  58     -11.642   0.174 -20.054  0.00  0.00
ATOM    951  HA  CYS A  58     -12.064   0.692 -20.903  0.00  0.00
ATOM    952  CB  CYS A  58     -10.712   1.069 -19.216  0.00  0.00
ATOM    953  HB1 CYS A  58      -9.764   1.266 -19.760  0.00  0.00
ATOM    954  HB2 CYS A  58     -10.435   0.591 -18.252  0.00  0.00
ATOM    955  SG  CYS A  58     -11.379   2.830 -18.880  0.00  0.00
ATOM    956  HG1 CYS A  58     -12.610   2.495 -18.523  0.00  0.00
ATOM    957  C   CYS A  58     -10.778  -0.926 -20.714  0.00  0.00
ATOM    958  O   CYS A  58     -10.272  -0.716 -21.841  0.00  0.00
ATOM    959  N   LYS A  59     -10.527  -2.026 -20.005  0.00  0.00
ATOM    960  HN  LYS A  59     -10.992  -2.086 -19.126  0.00  0.00
ATOM    961  CA  LYS A  59      -9.651  -3.013 -20.578  0.00  0.00
ATOM    962  HA  LYS A  59      -8.852  -2.616 -21.186  0.00  0.00
ATOM    963  CB  LYS A  59      -8.747  -3.577 -19.481  0.00  0.00
ATOM    964  HB1 LYS A  59      -8.080  -4.393 -19.831  0.00  0.00
ATOM    965  HB2 LYS A  59      -9.389  -4.037 -18.699  0.00  0.00
ATOM    966  CG  LYS A  59      -8.008  -2.503 -18.611  0.00  0.00
ATOM    967  HG1 LYS A  59      -7.641  -3.012 -17.694  0.00  0.00
ATOM    968  HG2 LYS A  59      -8.764  -1.736 -18.338  0.00  0.00
ATOM    969  CD  LYS A  59      -6.738  -1.859 -19.320  0.00  0.00
ATOM    970  HD1 LYS A  59      -7.109  -1.356 -20.238  0.00  0.00
ATOM    971  HD2 LYS A  59      -6.052  -2.664 -19.658  0.00  0.00
ATOM    972  CE  LYS A  59      -5.920  -0.845 -18.434  0.00  0.00
ATOM    973  HE1 LYS A  59      -5.579  -1.193 -17.436  0.00  0.00
ATOM    974  HE2 LYS A  59      -6.438   0.119 -18.244  0.00  0.00
ATOM    975  NZ  LYS A  59      -4.680  -0.290 -19.151  0.00  0.00
ATOM    976  HZ1 LYS A  59      -4.766  -0.056 -20.161  0.00  0.00
ATOM    977  HZ2 LYS A  59      -4.045  -1.111 -19.215  0.00  0.00
ATOM    978  HZ3 LYS A  59      -4.238   0.475 -18.603  0.00  0.00
ATOM    979  C   LYS A  59     -10.394  -4.211 -21.189  0.00  0.00
ATOM    980  O   LYS A  59      -9.915  -5.340 -21.310  0.00  0.00
ATOM    981  N   ARG A  60     -11.689  -3.946 -21.673  0.00  0.00
ATOM    982  HN  ARG A  60     -12.082  -3.029 -21.647  0.00  0.00
ATOM    983  CA  ARG A  60     -12.670  -4.904 -22.134  0.00  0.00
ATOM    984  HA  ARG A  60     -12.803  -5.530 -21.264  0.00  0.00
ATOM    985  CB  ARG A  60     -14.042  -4.265 -22.443  0.00  0.00
ATOM    986  HB1 ARG A  60     -14.300  -3.596 -21.595  0.00  0.00
ATOM    987  HB2 ARG A  60     -14.823  -5.043 -22.577  0.00  0.00
ATOM    988  CG  ARG A  60     -13.921  -3.215 -23.560  0.00  0.00
ATOM    989  HG1 ARG A  60     -13.608  -3.656 -24.530  0.00  0.00
ATOM    990  HG2 ARG A  60     -13.079  -2.499 -23.453  0.00  0.00
ATOM    991  CD  ARG A  60     -15.150  -2.278 -23.688  0.00  0.00
ATOM    992  HD1 ARG A  60     -15.411  -1.948 -22.660  0.00  0.00
ATOM    993  HD2 ARG A  60     -16.013  -2.860 -24.076  0.00  0.00
ATOM    994  NE  ARG A  60     -14.825  -1.161 -24.643  0.00  0.00
ATOM    995  HE  ARG A  60     -14.820  -1.476 -25.593  0.00  0.00
ATOM    996  CZ  ARG A  60     -14.977   0.124 -24.385  0.00  0.00
ATOM    997  NH1 ARG A  60     -14.949   1.113 -25.284  0.00  0.00
ATOM    998  HH1 ARG A  60     -14.790   0.893 -26.246  0.00  0.00
ATOM    999  HH1 ARG A  60     -14.917   2.036 -24.902  0.00  0.00
ATOM   1000  NH2 ARG A  60     -15.133   0.587 -23.142  0.00  0.00
ATOM   1001  HH2 ARG A  60     -15.121   1.584 -23.070  0.00  0.00
ATOM   1002  HH2 ARG A  60     -14.924   0.056 -22.321  0.00  0.00
ATOM   1003  C   ARG A  60     -11.993  -5.736 -23.239  0.00  0.00
ATOM   1004  O   ARG A  60     -12.262  -6.920 -23.189  0.00  0.00
ATOM   1005  N   LEU A  61     -11.302  -5.126 -24.216  0.00  0.00
ATOM   1006  HN  LEU A  61     -11.100  -4.150 -24.213  0.00  0.00
ATOM   1007  CA  LEU A  61     -10.851  -5.937 -25.341  0.00  0.00
ATOM   1008  HA  LEU A  61     -11.054  -6.992 -25.232  0.00  0.00
ATOM   1009  CB  LEU A  61     -11.375  -5.462 -26.738  0.00  0.00
ATOM   1010  HB1 LEU A  61     -10.875  -5.989 -27.578  0.00  0.00
ATOM   1011  HB2 LEU A  61     -11.142  -4.388 -26.897  0.00  0.00
ATOM   1012  CG  LEU A  61     -12.894  -5.604 -26.829  0.00  0.00
ATOM   1013  HG  LEU A  61     -13.425  -5.006 -26.057  0.00  0.00
ATOM   1014  CD1 LEU A  61     -13.290  -5.037 -28.189  0.00  0.00
ATOM   1015  HD1 LEU A  61     -13.034  -3.964 -28.324  0.00  0.00
ATOM   1016  HD1 LEU A  61     -14.401  -4.996 -28.179  0.00  0.00
ATOM   1017  HD1 LEU A  61     -12.831  -5.570 -29.048  0.00  0.00
ATOM   1018  CD2 LEU A  61     -13.406  -7.078 -26.768  0.00  0.00
ATOM   1019  HD2 LEU A  61     -14.507  -6.981 -26.880  0.00  0.00
ATOM   1020  HD2 LEU A  61     -13.131  -7.515 -25.784  0.00  0.00
ATOM   1021  HD2 LEU A  61     -12.832  -7.692 -27.494  0.00  0.00
ATOM   1022  C   LEU A  61      -9.390  -6.004 -25.602  0.00  0.00
ATOM   1023  O   LEU A  61      -8.864  -6.563 -26.596  0.00  0.00
ATOM   1024  N   LYS A  62      -8.625  -5.382 -24.692  0.00  0.00
ATOM   1025  HN  LYS A  62      -9.081  -5.042 -23.873  0.00  0.00
ATOM   1026  CA  LYS A  62      -7.160  -5.498 -24.663  0.00  0.00
ATOM   1027  HA  LYS A  62      -6.723  -5.074 -25.555  0.00  0.00
ATOM   1028  CB  LYS A  62      -6.494  -4.559 -23.616  0.00  0.00
ATOM   1029  HB1 LYS A  62      -6.871  -4.851 -22.613  0.00  0.00
ATOM   1030  HB2 LYS A  62      -6.755  -3.485 -23.731  0.00  0.00
ATOM   1031  CG  LYS A  62      -4.963  -4.514 -23.596  0.00  0.00
ATOM   1032  HG1 LYS A  62      -4.564  -4.416 -24.629  0.00  0.00
ATOM   1033  HG2 LYS A  62      -4.634  -5.538 -23.316  0.00  0.00
ATOM   1034  CD  LYS A  62      -4.290  -3.590 -22.614  0.00  0.00
ATOM   1035  HD1 LYS A  62      -4.411  -3.882 -21.549  0.00  0.00
ATOM   1036  HD2 LYS A  62      -4.808  -2.608 -22.648  0.00  0.00
ATOM   1037  CE  LYS A  62      -2.802  -3.403 -23.038  0.00  0.00
ATOM   1038  HE1 LYS A  62      -2.746  -2.946 -24.050  0.00  0.00
ATOM   1039  HE2 LYS A  62      -2.456  -4.447 -23.196  0.00  0.00
ATOM   1040  NZ  LYS A  62      -1.889  -2.741 -22.046  0.00  0.00
ATOM   1041  HZ1 LYS A  62      -1.247  -3.437 -21.615  0.00  0.00
ATOM   1042  HZ2 LYS A  62      -2.383  -2.269 -21.262  0.00  0.00
ATOM   1043  HZ3 LYS A  62      -1.223  -2.024 -22.398  0.00  0.00
ATOM   1044  C   LYS A  62      -6.723  -6.942 -24.622  0.00  0.00
ATOM   1045  O   LYS A  62      -7.173  -7.651 -23.758  0.00  0.00
ATOM   1046  N   SER A  63      -5.749  -7.418 -25.439  0.00  0.00
ATOM   1047  HN  SER A  63      -5.459  -6.687 -26.051  0.00  0.00
ATOM   1048  CA  SER A  63      -5.362  -8.798 -25.511  0.00  0.00
ATOM   1049  HA  SER A  63      -6.283  -9.334 -25.689  0.00  0.00
ATOM   1050  CB  SER A  63      -4.503  -9.030 -26.809  0.00  0.00
ATOM   1051  HB1 SER A  63      -4.205 -10.095 -26.911  0.00  0.00
ATOM   1052  HB2 SER A  63      -3.544  -8.476 -26.726  0.00  0.00
ATOM   1053  OG  SER A  63      -5.138  -8.638 -28.038  0.00  0.00
ATOM   1054  HG1 SER A  63      -4.519  -8.694 -28.770  0.00  0.00
ATOM   1055  C   SER A  63      -4.652  -9.457 -24.345  0.00  0.00
ATOM   1056  O   SER A  63      -4.882 -10.610 -24.024  0.00  0.00
ATOM   1057  N   MET A  64      -3.850  -8.652 -23.629  0.00  0.00
ATOM   1058  HN  MET A  64      -3.597  -7.734 -23.925  0.00  0.00
ATOM   1059  CA  MET A  64      -3.440  -8.971 -22.263  0.00  0.00
ATOM   1060  HA  MET A  64      -4.072  -9.786 -21.946  0.00  0.00
ATOM   1061  CB  MET A  64      -1.969  -9.363 -22.167  0.00  0.00
ATOM   1062  HB1 MET A  64      -1.652  -8.759 -21.291  0.00  0.00
ATOM   1063  HB2 MET A  64      -1.421  -9.006 -23.065  0.00  0.00
ATOM   1064  CG  MET A  64      -1.733 -10.866 -21.938  0.00  0.00
ATOM   1065  HG1 MET A  64      -2.239 -11.452 -22.734  0.00  0.00
ATOM   1066  HG2 MET A  64      -2.236 -10.914 -20.948  0.00  0.00
ATOM   1067  SD  MET A  64       0.082 -11.266 -21.625  0.00  0.00
ATOM   1068  CE  MET A  64      -0.062 -13.025 -21.052  0.00  0.00
ATOM   1069  HE1 MET A  64      -0.354 -13.127 -19.985  0.00  0.00
ATOM   1070  HE2 MET A  64       0.834 -13.649 -21.254  0.00  0.00
ATOM   1071  HE3 MET A  64      -0.871 -13.629 -21.517  0.00  0.00
ATOM   1072  C   MET A  64      -3.753  -7.849 -21.265  0.00  0.00
ATOM   1073  O   MET A  64      -3.306  -6.734 -21.294  0.00  0.00
ATOM   1074  N   THR A  65      -4.711  -8.106 -20.311  0.00  0.00
ATOM   1075  HN  THR A  65      -5.262  -8.907 -20.092  0.00  0.00
ATOM   1076  CA  THR A  65      -5.156  -7.056 -19.421  0.00  0.00
ATOM   1077  HA  THR A  65      -5.391  -6.129 -19.924  0.00  0.00
ATOM   1078  CB  THR A  65      -6.293  -7.548 -18.466  0.00  0.00
ATOM   1079  HB  THR A  65      -5.879  -8.181 -17.653  0.00  0.00
ATOM   1080  OG1 THR A  65      -7.222  -8.333 -19.134  0.00  0.00
ATOM   1081  HG1 THR A  65      -7.570  -8.963 -18.499  0.00  0.00
ATOM   1082  CG2 THR A  65      -7.042  -6.438 -17.837  0.00  0.00
ATOM   1083  HG2 THR A  65      -7.745  -6.870 -17.094  0.00  0.00
ATOM   1084  HG2 THR A  65      -7.649  -5.930 -18.617  0.00  0.00
ATOM   1085  HG2 THR A  65      -6.328  -5.726 -17.369  0.00  0.00
ATOM   1086  C   THR A  65      -4.003  -6.756 -18.521  0.00  0.00
ATOM   1087  O   THR A  65      -3.292  -7.617 -18.013  0.00  0.00
ATOM   1088  N   ASP A  66      -3.831  -5.448 -18.209  0.00  0.00
ATOM   1089  HN  ASP A  66      -4.298  -4.808 -18.813  0.00  0.00
ATOM   1090  CA  ASP A  66      -2.806  -4.895 -17.302  0.00  0.00
ATOM   1091  HA  ASP A  66      -1.879  -5.407 -17.512  0.00  0.00
ATOM   1092  CB  ASP A  66      -2.784  -3.368 -17.489  0.00  0.00
ATOM   1093  HB1 ASP A  66      -2.009  -2.904 -16.844  0.00  0.00
ATOM   1094  HB2 ASP A  66      -3.799  -2.959 -17.297  0.00  0.00
ATOM   1095  CG  ASP A  66      -2.417  -3.132 -18.929  0.00  0.00
ATOM   1096  OD1 ASP A  66      -1.308  -3.527 -19.370  0.00  0.00
ATOM   1097  OD2 ASP A  66      -3.179  -2.450 -19.627  0.00  0.00
ATOM   1098  C   ASP A  66      -3.032  -5.196 -15.870  0.00  0.00
ATOM   1099  O   ASP A  66      -3.456  -4.446 -14.991  0.00  0.00
ATOM   1100  N   ILE A  67      -2.733  -6.483 -15.664  0.00  0.00
ATOM   1101  HN  ILE A  67      -2.443  -7.063 -16.422  0.00  0.00
ATOM   1102  CA  ILE A  67      -3.054  -7.278 -14.480  0.00  0.00
ATOM   1103  HA  ILE A  67      -4.116  -7.465 -14.542  0.00  0.00
ATOM   1104  CB  ILE A  67      -2.461  -8.714 -14.610  0.00  0.00
ATOM   1105  HB  ILE A  67      -2.883  -9.222 -15.503  0.00  0.00
ATOM   1106  CG2 ILE A  67      -0.954  -8.599 -14.671  0.00  0.00
ATOM   1107  HG2 ILE A  67      -0.380  -9.529 -14.872  0.00  0.00
ATOM   1108  HG2 ILE A  67      -0.491  -8.180 -13.753  0.00  0.00
ATOM   1109  HG2 ILE A  67      -0.675  -7.855 -15.448  0.00  0.00
ATOM   1110  CG1 ILE A  67      -2.893  -9.578 -13.383  0.00  0.00
ATOM   1111  HG1 ILE A  67      -2.239  -9.283 -12.535  0.00  0.00
ATOM   1112  HG1 ILE A  67      -2.479 -10.580 -13.628  0.00  0.00
ATOM   1113  CD1 ILE A  67      -4.349  -9.625 -12.969  0.00  0.00
ATOM   1114  HD1 ILE A  67      -4.835  -9.745 -13.961  0.00  0.00
ATOM   1115  HD2 ILE A  67      -4.659  -8.667 -12.497  0.00  0.00
ATOM   1116  HD3 ILE A  67      -4.627 -10.356 -12.179  0.00  0.00
ATOM   1117  C   ILE A  67      -2.799  -6.571 -13.055  0.00  0.00
ATOM   1118  O   ILE A  67      -3.685  -6.545 -12.215  0.00  0.00
ATOM   1119  N   TYR A  68      -1.618  -5.936 -12.839  0.00  0.00
ATOM   1120  HN  TYR A  68      -1.006  -5.985 -13.623  0.00  0.00
ATOM   1121  CA  TYR A  68      -1.179  -5.192 -11.676  0.00  0.00
ATOM   1122  HA  TYR A  68      -1.070  -5.887 -10.857  0.00  0.00
ATOM   1123  CB  TYR A  68       0.229  -4.419 -11.972  0.00  0.00
ATOM   1124  HB1 TYR A  68       0.753  -4.106 -11.043  0.00  0.00
ATOM   1125  HB2 TYR A  68       0.035  -3.431 -12.442  0.00  0.00
ATOM   1126  CG  TYR A  68       1.166  -5.181 -12.862  0.00  0.00
ATOM   1127  CD1 TYR A  68       1.053  -4.978 -14.236  0.00  0.00
ATOM   1128  HD1 TYR A  68       0.488  -4.141 -14.617  0.00  0.00
ATOM   1129  CE1 TYR A  68       1.733  -5.885 -15.107  0.00  0.00
ATOM   1130  HE1 TYR A  68       1.713  -5.718 -16.173  0.00  0.00
ATOM   1131  CZ  TYR A  68       2.496  -6.944 -14.554  0.00  0.00
ATOM   1132  OH  TYR A  68       3.275  -7.726 -15.351  0.00  0.00
ATOM   1133  HH  TYR A  68       3.288  -7.382 -16.247  0.00  0.00
ATOM   1134  CD2 TYR A  68       1.826  -6.211 -12.351  0.00  0.00
ATOM   1135  HD2 TYR A  68       1.955  -6.460 -11.308  0.00  0.00
ATOM   1136  CE2 TYR A  68       2.485  -7.184 -13.148  0.00  0.00
ATOM   1137  HE2 TYR A  68       3.099  -7.987 -12.768  0.00  0.00
ATOM   1138  C   TYR A  68      -2.254  -4.194 -11.221  0.00  0.00
ATOM   1139  O   TYR A  68      -2.537  -4.164 -10.028  0.00  0.00
ATOM   1140  N   LEU A  69      -2.884  -3.430 -12.198  0.00  0.00
ATOM   1141  HN  LEU A  69      -2.707  -3.562 -13.170  0.00  0.00
ATOM   1142  CA  LEU A  69      -3.900  -2.447 -11.865  0.00  0.00
ATOM   1143  HA  LEU A  69      -3.541  -1.728 -11.144  0.00  0.00
ATOM   1144  CB  LEU A  69      -4.417  -1.741 -13.103  0.00  0.00
ATOM   1145  HB1 LEU A  69      -5.250  -1.049 -12.857  0.00  0.00
ATOM   1146  HB2 LEU A  69      -4.899  -2.455 -13.804  0.00  0.00
ATOM   1147  CG  LEU A  69      -3.367  -0.874 -13.798  0.00  0.00
ATOM   1148  HG  LEU A  69      -2.465  -1.486 -14.014  0.00  0.00
ATOM   1149  CD1 LEU A  69      -3.900  -0.380 -15.185  0.00  0.00
ATOM   1150  HD1 LEU A  69      -4.853   0.179 -15.065  0.00  0.00
ATOM   1151  HD1 LEU A  69      -3.949  -1.264 -15.856  0.00  0.00
ATOM   1152  HD1 LEU A  69      -3.174   0.351 -15.600  0.00  0.00
ATOM   1153  CD2 LEU A  69      -2.929   0.280 -12.900  0.00  0.00
ATOM   1154  HD2 LEU A  69      -2.464   0.046 -11.918  0.00  0.00
ATOM   1155  HD2 LEU A  69      -3.779   0.932 -12.606  0.00  0.00
ATOM   1156  HD2 LEU A  69      -2.242   1.010 -13.376  0.00  0.00
ATOM   1157  C   LEU A  69      -5.164  -2.998 -11.164  0.00  0.00
ATOM   1158  O   LEU A  69      -5.594  -2.392 -10.146  0.00  0.00
ATOM   1159  N   LEU A  70      -5.617  -4.179 -11.526  0.00  0.00
ATOM   1160  HN  LEU A  70      -5.268  -4.714 -12.292  0.00  0.00
ATOM   1161  CA  LEU A  70      -6.744  -4.808 -10.814  0.00  0.00
ATOM   1162  HA  LEU A  70      -7.497  -4.041 -10.708  0.00  0.00
ATOM   1163  CB  LEU A  70      -7.274  -6.082 -11.762  0.00  0.00
ATOM   1164  HB1 LEU A  70      -8.178  -6.371 -11.184  0.00  0.00
ATOM   1165  HB2 LEU A  70      -6.394  -6.759 -11.736  0.00  0.00
ATOM   1166  CG  LEU A  70      -7.768  -5.892 -13.216  0.00  0.00
ATOM   1167  HG  LEU A  70      -6.955  -5.429 -13.815  0.00  0.00
ATOM   1168  CD1 LEU A  70      -8.143  -7.307 -13.811  0.00  0.00
ATOM   1169  HD1 LEU A  70      -9.028  -7.625 -13.219  0.00  0.00
ATOM   1170  HD1 LEU A  70      -7.238  -7.889 -13.538  0.00  0.00
ATOM   1171  HD1 LEU A  70      -8.332  -7.225 -14.903  0.00  0.00
ATOM   1172  CD2 LEU A  70      -9.041  -5.028 -13.247  0.00  0.00
ATOM   1173  HD2 LEU A  70      -8.931  -4.140 -12.589  0.00  0.00
ATOM   1174  HD2 LEU A  70      -9.989  -5.359 -12.772  0.00  0.00
ATOM   1175  HD2 LEU A  70      -9.258  -4.498 -14.199  0.00  0.00
ATOM   1176  C   LEU A  70      -6.423  -5.245  -9.358  0.00  0.00
ATOM   1177  O   LEU A  70      -7.174  -4.895  -8.444  0.00  0.00
ATOM   1178  N   ASN A  71      -5.236  -5.864  -9.143  0.00  0.00
ATOM   1179  HN  ASN A  71      -4.692  -6.060  -9.954  0.00  0.00
ATOM   1180  CA  ASN A  71      -4.885  -6.331  -7.795  0.00  0.00
ATOM   1181  HA  ASN A  71      -5.598  -7.017  -7.362  0.00  0.00
ATOM   1182  CB  ASN A  71      -3.611  -7.256  -7.879  0.00  0.00
ATOM   1183  HB1 ASN A  71      -3.384  -7.709  -6.890  0.00  0.00
ATOM   1184  HB2 ASN A  71      -2.749  -6.641  -8.214  0.00  0.00
ATOM   1185  CG  ASN A  71      -3.743  -8.407  -8.913  0.00  0.00
ATOM   1186  OD1 ASN A  71      -4.868  -8.915  -9.190  0.00  0.00
ATOM   1187  ND2 ASN A  71      -2.668  -8.921  -9.473  0.00  0.00
ATOM   1188  HD2 ASN A  71      -1.784  -8.459  -9.410  0.00  0.00
ATOM   1189  HD2 ASN A  71      -2.715  -9.854  -9.830  0.00  0.00
ATOM   1190  C   ASN A  71      -4.571  -5.156  -6.887  0.00  0.00
ATOM   1191  O   ASN A  71      -4.776  -5.145  -5.716  0.00  0.00
ATOM   1192  N   LEU A  72      -4.133  -4.009  -7.442  0.00  0.00
ATOM   1193  HN  LEU A  72      -4.028  -4.026  -8.433  0.00  0.00
ATOM   1194  CA  LEU A  72      -3.774  -2.810  -6.747  0.00  0.00
ATOM   1195  HA  LEU A  72      -3.019  -3.042  -6.010  0.00  0.00
ATOM   1196  CB  LEU A  72      -3.056  -1.921  -7.802  0.00  0.00
ATOM   1197  HB1 LEU A  72      -3.781  -1.739  -8.624  0.00  0.00
ATOM   1198  HB2 LEU A  72      -2.186  -2.375  -8.322  0.00  0.00
ATOM   1199  CG  LEU A  72      -2.667  -0.494  -7.359  0.00  0.00
ATOM   1200  HG  LEU A  72      -3.586   0.043  -7.043  0.00  0.00
ATOM   1201  CD1 LEU A  72      -1.654  -0.513  -6.187  0.00  0.00
ATOM   1202  HD1 LEU A  72      -0.674  -1.010  -6.349  0.00  0.00
ATOM   1203  HD1 LEU A  72      -2.315  -0.847  -5.359  0.00  0.00
ATOM   1204  HD1 LEU A  72      -1.343   0.525  -5.941  0.00  0.00
ATOM   1205  CD2 LEU A  72      -2.082   0.331  -8.522  0.00  0.00
ATOM   1206  HD2 LEU A  72      -1.190  -0.251  -8.839  0.00  0.00
ATOM   1207  HD2 LEU A  72      -1.898   1.375  -8.188  0.00  0.00
ATOM   1208  HD2 LEU A  72      -2.821   0.453  -9.342  0.00  0.00
ATOM   1209  C   LEU A  72      -5.000  -2.113  -6.203  0.00  0.00
ATOM   1210  O   LEU A  72      -4.987  -1.462  -5.162  0.00  0.00
ATOM   1211  N   ALA A  73      -6.127  -2.343  -6.849  0.00  0.00
ATOM   1212  HN  ALA A  73      -6.008  -2.706  -7.770  0.00  0.00
ATOM   1213  CA  ALA A  73      -7.394  -1.781  -6.337  0.00  0.00
ATOM   1214  HA  ALA A  73      -7.194  -0.859  -5.809  0.00  0.00
ATOM   1215  CB  ALA A  73      -8.258  -1.393  -7.523  0.00  0.00
ATOM   1216  HB1 ALA A  73      -7.822  -0.663  -8.237  0.00  0.00
ATOM   1217  HB2 ALA A  73      -9.190  -0.943  -7.119  0.00  0.00
ATOM   1218  HB3 ALA A  73      -8.605  -2.169  -8.238  0.00  0.00
ATOM   1219  C   ALA A  73      -8.093  -2.675  -5.391  0.00  0.00
ATOM   1220  O   ALA A  73      -8.896  -2.298  -4.549  0.00  0.00
ATOM   1221  N   ILE A  74      -7.804  -3.972  -5.489  0.00  0.00
ATOM   1222  HN  ILE A  74      -7.250  -4.326  -6.237  0.00  0.00
ATOM   1223  CA  ILE A  74      -8.136  -4.935  -4.439  0.00  0.00
ATOM   1224  HA  ILE A  74      -9.153  -4.715  -4.150  0.00  0.00
ATOM   1225  CB  ILE A  74      -7.823  -6.357  -4.727  0.00  0.00
ATOM   1226  HB  ILE A  74      -6.723  -6.373  -4.882  0.00  0.00
ATOM   1227  CG2 ILE A  74      -8.355  -7.345  -3.645  0.00  0.00
ATOM   1228  HG2 ILE A  74      -9.435  -7.153  -3.466  0.00  0.00
ATOM   1229  HG2 ILE A  74      -7.744  -7.176  -2.734  0.00  0.00
ATOM   1230  HG2 ILE A  74      -8.097  -8.341  -4.065  0.00  0.00
ATOM   1231  CG1 ILE A  74      -8.563  -6.683  -6.016  0.00  0.00
ATOM   1232  HG1 ILE A  74      -8.293  -5.975  -6.829  0.00  0.00
ATOM   1233  HG1 ILE A  74      -9.609  -6.331  -5.892  0.00  0.00
ATOM   1234  CD1 ILE A  74      -8.503  -8.117  -6.581  0.00  0.00
ATOM   1235  HD1 ILE A  74      -8.850  -8.245  -7.628  0.00  0.00
ATOM   1236  HD2 ILE A  74      -9.164  -8.830  -6.043  0.00  0.00
ATOM   1237  HD3 ILE A  74      -7.447  -8.462  -6.593  0.00  0.00
ATOM   1238  C   ILE A  74      -7.366  -4.723  -3.090  0.00  0.00
ATOM   1239  O   ILE A  74      -7.956  -4.710  -2.042  0.00  0.00
ATOM   1240  N   SER A  75      -6.001  -4.382  -3.247  0.00  0.00
ATOM   1241  HN  SER A  75      -5.578  -4.421  -4.149  0.00  0.00
ATOM   1242  CA  SER A  75      -5.042  -3.999  -2.199  0.00  0.00
ATOM   1243  HA  SER A  75      -4.914  -4.823  -1.513  0.00  0.00
ATOM   1244  CB  SER A  75      -3.695  -3.634  -2.757  0.00  0.00
ATOM   1245  HB1 SER A  75      -2.880  -3.477  -2.018  0.00  0.00
ATOM   1246  HB2 SER A  75      -3.819  -2.678  -3.309  0.00  0.00
ATOM   1247  OG  SER A  75      -3.131  -4.592  -3.614  0.00  0.00
ATOM   1248  HG1 SER A  75      -3.753  -4.755  -4.326  0.00  0.00
ATOM   1249  C   SER A  75      -5.497  -2.783  -1.417  0.00  0.00
ATOM   1250  O   SER A  75      -5.582  -2.694  -0.180  0.00  0.00
ATOM   1251  N   ASP A  76      -6.009  -1.732  -2.195  0.00  0.00
ATOM   1252  HN  ASP A  76      -5.770  -1.627  -3.158  0.00  0.00
ATOM   1253  CA  ASP A  76      -6.607  -0.610  -1.566  0.00  0.00
ATOM   1254  HA  ASP A  76      -5.944  -0.326  -0.761  0.00  0.00
ATOM   1255  CB  ASP A  76      -7.003   0.580  -2.563  0.00  0.00
ATOM   1256  HB1 ASP A  76      -7.731   1.270  -2.085  0.00  0.00
ATOM   1257  HB2 ASP A  76      -7.324   0.221  -3.564  0.00  0.00
ATOM   1258  CG  ASP A  76      -5.788   1.530  -2.837  0.00  0.00
ATOM   1259  OD1 ASP A  76      -4.721   1.393  -2.179  0.00  0.00
ATOM   1260  OD2 ASP A  76      -5.924   2.477  -3.621  0.00  0.00
ATOM   1261  C   ASP A  76      -7.876  -0.905  -0.713  0.00  0.00
ATOM   1262  O   ASP A  76      -8.100  -0.511   0.426  0.00  0.00
ATOM   1263  N   LEU A  77      -8.756  -1.735  -1.254  0.00  0.00
ATOM   1264  HN  LEU A  77      -8.520  -2.068  -2.164  0.00  0.00
ATOM   1265  CA  LEU A  77      -9.985  -2.193  -0.680  0.00  0.00
ATOM   1266  HA  LEU A  77     -10.405  -1.260  -0.332  0.00  0.00
ATOM   1267  CB  LEU A  77     -10.911  -2.832  -1.718  0.00  0.00
ATOM   1268  HB1 LEU A  77     -11.732  -3.392  -1.220  0.00  0.00
ATOM   1269  HB2 LEU A  77     -10.302  -3.635  -2.185  0.00  0.00
ATOM   1270  CG  LEU A  77     -11.472  -1.966  -2.880  0.00  0.00
ATOM   1271  HG  LEU A  77     -10.616  -1.410  -3.320  0.00  0.00
ATOM   1272  CD1 LEU A  77     -11.958  -2.906  -3.968  0.00  0.00
ATOM   1273  HD1 LEU A  77     -12.049  -2.403  -4.955  0.00  0.00
ATOM   1274  HD1 LEU A  77     -12.969  -3.318  -3.763  0.00  0.00
ATOM   1275  HD1 LEU A  77     -11.291  -3.778  -4.131  0.00  0.00
ATOM   1276  CD2 LEU A  77     -12.605  -1.098  -2.410  0.00  0.00
ATOM   1277  HD2 LEU A  77     -12.238  -0.396  -1.630  0.00  0.00
ATOM   1278  HD2 LEU A  77     -13.417  -1.644  -1.884  0.00  0.00
ATOM   1279  HD2 LEU A  77     -13.116  -0.653  -3.290  0.00  0.00
ATOM   1280  C   LEU A  77      -9.618  -3.121   0.551  0.00  0.00
ATOM   1281  O   LEU A  77     -10.228  -2.940   1.601  0.00  0.00
ATOM   1282  N   PHE A  78      -8.567  -3.910   0.546  0.00  0.00
ATOM   1283  HN  PHE A  78      -8.082  -4.122  -0.299  0.00  0.00
ATOM   1284  CA  PHE A  78      -8.110  -4.539   1.742  0.00  0.00
ATOM   1285  HA  PHE A  78      -8.960  -5.048   2.172  0.00  0.00
ATOM   1286  CB  PHE A  78      -6.763  -5.352   1.521  0.00  0.00
ATOM   1287  HB1 PHE A  78      -6.059  -5.472   2.372  0.00  0.00
ATOM   1288  HB2 PHE A  78      -6.083  -4.864   0.789  0.00  0.00
ATOM   1289  CG  PHE A  78      -7.105  -6.716   1.031  0.00  0.00
ATOM   1290  CD1 PHE A  78      -8.086  -7.470   1.716  0.00  0.00
ATOM   1291  HD1 PHE A  78      -8.557  -7.132   2.627  0.00  0.00
ATOM   1292  CE1 PHE A  78      -8.534  -8.706   1.371  0.00  0.00
ATOM   1293  HE1 PHE A  78      -9.364  -9.221   1.833  0.00  0.00
ATOM   1294  CZ  PHE A  78      -7.879  -9.319   0.295  0.00  0.00
ATOM   1295  HZ  PHE A  78      -8.180 -10.316   0.008  0.00  0.00
ATOM   1296  CD2 PHE A  78      -6.468  -7.365  -0.002  0.00  0.00
ATOM   1297  HD2 PHE A  78      -5.728  -6.895  -0.634  0.00  0.00
ATOM   1298  CE2 PHE A  78      -6.827  -8.668  -0.368  0.00  0.00
ATOM   1299  HE2 PHE A  78      -6.201  -9.218  -1.055  0.00  0.00
ATOM   1300  C   PHE A  78      -7.709  -3.605   2.911  0.00  0.00
ATOM   1301  O   PHE A  78      -8.196  -3.769   4.020  0.00  0.00
ATOM   1302  N   PHE A  79      -6.886  -2.511   2.578  0.00  0.00
ATOM   1303  HN  PHE A  79      -6.728  -2.231   1.634  0.00  0.00
ATOM   1304  CA  PHE A  79      -6.683  -1.416   3.532  0.00  0.00
ATOM   1305  HA  PHE A  79      -6.312  -1.883   4.433  0.00  0.00
ATOM   1306  CB  PHE A  79      -5.629  -0.429   3.035  0.00  0.00
ATOM   1307  HB1 PHE A  79      -5.994  -0.241   2.003  0.00  0.00
ATOM   1308  HB2 PHE A  79      -4.624  -0.861   2.836  0.00  0.00
ATOM   1309  CG  PHE A  79      -5.524   0.767   3.859  0.00  0.00
ATOM   1310  CD1 PHE A  79      -5.265   0.662   5.231  0.00  0.00
ATOM   1311  HD1 PHE A  79      -5.108  -0.332   5.621  0.00  0.00
ATOM   1312  CE1 PHE A  79      -5.293   1.786   6.077  0.00  0.00
ATOM   1313  HE1 PHE A  79      -5.168   1.741   7.149  0.00  0.00
ATOM   1314  CZ  PHE A  79      -5.358   3.040   5.526  0.00  0.00
ATOM   1315  HZ  PHE A  79      -5.409   3.879   6.204  0.00  0.00
ATOM   1316  CD2 PHE A  79      -5.643   2.041   3.337  0.00  0.00
ATOM   1317  HD2 PHE A  79      -5.808   2.208   2.283  0.00  0.00
ATOM   1318  CE2 PHE A  79      -5.564   3.201   4.167  0.00  0.00
ATOM   1319  HE2 PHE A  79      -5.841   4.157   3.750  0.00  0.00
ATOM   1320  C   PHE A  79      -8.061  -0.710   3.998  0.00  0.00
ATOM   1321  O   PHE A  79      -8.299  -0.496   5.172  0.00  0.00
ATOM   1322  N   LEU A  80      -8.939  -0.365   3.063  0.00  0.00
ATOM   1323  HN  LEU A  80      -8.742  -0.679   2.137  0.00  0.00
ATOM   1324  CA  LEU A  80     -10.176   0.382   3.212  0.00  0.00
ATOM   1325  HA  LEU A  80      -9.975   1.269   3.794  0.00  0.00
ATOM   1326  CB  LEU A  80     -10.847   0.704   1.946  0.00  0.00
ATOM   1327  HB1 LEU A  80     -11.955   0.741   2.015  0.00  0.00
ATOM   1328  HB2 LEU A  80     -10.612  -0.052   1.166  0.00  0.00
ATOM   1329  CG  LEU A  80     -10.339   2.045   1.341  0.00  0.00
ATOM   1330  HG  LEU A  80      -9.229   2.074   1.389  0.00  0.00
ATOM   1331  CD1 LEU A  80     -10.604   2.108  -0.166  0.00  0.00
ATOM   1332  HD1 LEU A  80     -11.691   2.182  -0.386  0.00  0.00
ATOM   1333  HD1 LEU A  80     -10.284   1.191  -0.705  0.00  0.00
ATOM   1334  HD1 LEU A  80     -10.018   2.976  -0.537  0.00  0.00
ATOM   1335  CD2 LEU A  80     -10.935   3.308   2.014  0.00  0.00
ATOM   1336  HD2 LEU A  80     -11.998   3.107   2.267  0.00  0.00
ATOM   1337  HD2 LEU A  80     -10.787   4.199   1.366  0.00  0.00
ATOM   1338  HD2 LEU A  80     -10.372   3.663   2.904  0.00  0.00
ATOM   1339  C   LEU A  80     -11.193  -0.425   4.101  0.00  0.00
ATOM   1340  O   LEU A  80     -11.985   0.195   4.871  0.00  0.00
ATOM   1341  N   LEU A  81     -11.361  -1.774   3.998  0.00  0.00
ATOM   1342  HN  LEU A  81     -10.976  -2.237   3.204  0.00  0.00
ATOM   1343  CA  LEU A  81     -12.157  -2.563   4.944  0.00  0.00
ATOM   1344  HA  LEU A  81     -13.198  -2.283   4.885  0.00  0.00
ATOM   1345  CB  LEU A  81     -12.062  -4.044   4.587  0.00  0.00
ATOM   1346  HB1 LEU A  81     -12.455  -4.724   5.372  0.00  0.00
ATOM   1347  HB2 LEU A  81     -11.022  -4.369   4.367  0.00  0.00
ATOM   1348  CG  LEU A  81     -12.907  -4.323   3.321  0.00  0.00
ATOM   1349  HG  LEU A  81     -12.825  -3.460   2.626  0.00  0.00
ATOM   1350  CD1 LEU A  81     -12.289  -5.564   2.650  0.00  0.00
ATOM   1351  HD1 LEU A  81     -12.352  -6.449   3.320  0.00  0.00
ATOM   1352  HD1 LEU A  81     -11.213  -5.434   2.409  0.00  0.00
ATOM   1353  HD1 LEU A  81     -12.830  -5.816   1.713  0.00  0.00
ATOM   1354  CD2 LEU A  81     -14.405  -4.518   3.661  0.00  0.00
ATOM   1355  HD2 LEU A  81     -15.065  -4.582   2.770  0.00  0.00
ATOM   1356  HD2 LEU A  81     -14.881  -3.701   4.245  0.00  0.00
ATOM   1357  HD2 LEU A  81     -14.432  -5.414   4.319  0.00  0.00
ATOM   1358  C   LEU A  81     -11.653  -2.377   6.338  0.00  0.00
ATOM   1359  O   LEU A  81     -12.436  -2.306   7.277  0.00  0.00
ATOM   1360  N   THR A  82     -10.291  -2.292   6.486  0.00  0.00
ATOM   1361  HN  THR A  82      -9.652  -2.434   5.733  0.00  0.00
ATOM   1362  CA  THR A  82      -9.757  -2.054   7.881  0.00  0.00
ATOM   1363  HA  THR A  82     -10.318  -2.779   8.451  0.00  0.00
ATOM   1364  CB  THR A  82      -8.256  -2.299   8.191  0.00  0.00
ATOM   1365  HB  THR A  82      -8.167  -2.053   9.271  0.00  0.00
ATOM   1366  OG1 THR A  82      -7.348  -1.416   7.570  0.00  0.00
ATOM   1367  HG1 THR A  82      -7.501  -1.558   6.633  0.00  0.00
ATOM   1368  CG2 THR A  82      -7.887  -3.685   7.890  0.00  0.00
ATOM   1369  HG2 THR A  82      -6.779  -3.740   7.946  0.00  0.00
ATOM   1370  HG2 THR A  82      -8.190  -3.917   6.846  0.00  0.00
ATOM   1371  HG2 THR A  82      -8.332  -4.346   8.664  0.00  0.00
ATOM   1372  C   THR A  82     -10.188  -0.765   8.515  0.00  0.00
ATOM   1373  O   THR A  82     -10.482  -0.583   9.720  0.00  0.00
ATOM   1374  N   VAL A  83     -10.354   0.340   7.690  0.00  0.00
ATOM   1375  HN  VAL A  83     -10.429   0.177   6.709  0.00  0.00
ATOM   1376  CA  VAL A  83     -10.664   1.680   8.172  0.00  0.00
ATOM   1377  HA  VAL A  83      -9.773   2.015   8.682  0.00  0.00
ATOM   1378  CB  VAL A  83     -10.714   2.695   7.058  0.00  0.00
ATOM   1379  HB  VAL A  83     -11.474   2.483   6.276  0.00  0.00
ATOM   1380  CG1 VAL A  83     -10.966   4.087   7.603  0.00  0.00
ATOM   1381  HG1 VAL A  83     -10.672   4.890   6.893  0.00  0.00
ATOM   1382  HG1 VAL A  83     -10.360   4.218   8.525  0.00  0.00
ATOM   1383  HG1 VAL A  83     -12.037   4.129   7.895  0.00  0.00
ATOM   1384  CG2 VAL A  83      -9.315   2.734   6.308  0.00  0.00
ATOM   1385  HG2 VAL A  83      -9.246   3.538   5.545  0.00  0.00
ATOM   1386  HG2 VAL A  83      -9.139   1.739   5.845  0.00  0.00
ATOM   1387  HG2 VAL A  83      -8.570   3.033   7.076  0.00  0.00
ATOM   1388  C   VAL A  83     -11.762   1.788   9.164  0.00  0.00
ATOM   1389  O   VAL A  83     -11.542   2.422  10.199  0.00  0.00
ATOM   1390  N   PRO A  84     -12.962   1.110   9.078  0.00  0.00
ATOM   1391  CD  PRO A  84     -13.539   0.878   7.744  0.00  0.00
ATOM   1392  HD1 PRO A  84     -13.216  -0.092   7.308  0.00  0.00
ATOM   1393  HD2 PRO A  84     -13.473   1.686   6.985  0.00  0.00
ATOM   1394  CA  PRO A  84     -14.010   1.286  10.141  0.00  0.00
ATOM   1395  HA  PRO A  84     -14.347   2.308  10.229  0.00  0.00
ATOM   1396  CB  PRO A  84     -15.128   0.436   9.423  0.00  0.00
ATOM   1397  HB1 PRO A  84     -16.155   0.566   9.826  0.00  0.00
ATOM   1398  HB2 PRO A  84     -14.771  -0.615   9.481  0.00  0.00
ATOM   1399  CG  PRO A  84     -15.058   0.720   7.977  0.00  0.00
ATOM   1400  HG1 PRO A  84     -15.338  -0.042   7.218  0.00  0.00
ATOM   1401  HG2 PRO A  84     -15.475   1.736   7.806  0.00  0.00
ATOM   1402  C   PRO A  84     -13.637   0.682  11.533  0.00  0.00
ATOM   1403  O   PRO A  84     -13.971   1.272  12.565  0.00  0.00
ATOM   1404  N   PHE A  85     -12.802  -0.343  11.568  0.00  0.00
ATOM   1405  HN  PHE A  85     -12.318  -0.726  10.787  0.00  0.00
ATOM   1406  CA  PHE A  85     -12.300  -0.914  12.778  0.00  0.00
ATOM   1407  HA  PHE A  85     -13.141  -1.079  13.435  0.00  0.00
ATOM   1408  CB  PHE A  85     -11.802  -2.350  12.592  0.00  0.00
ATOM   1409  HB1 PHE A  85     -11.462  -2.837  13.531  0.00  0.00
ATOM   1410  HB2 PHE A  85     -10.907  -2.476  11.945  0.00  0.00
ATOM   1411  CG  PHE A  85     -12.902  -3.148  11.853  0.00  0.00
ATOM   1412  CD1 PHE A  85     -12.752  -3.289  10.463  0.00  0.00
ATOM   1413  HD1 PHE A  85     -11.874  -2.866   9.998  0.00  0.00
ATOM   1414  CE1 PHE A  85     -13.658  -4.035   9.743  0.00  0.00
ATOM   1415  HE1 PHE A  85     -13.568  -4.065   8.667  0.00  0.00
ATOM   1416  CZ  PHE A  85     -14.765  -4.480  10.375  0.00  0.00
ATOM   1417  HZ  PHE A  85     -15.546  -4.886   9.748  0.00  0.00
ATOM   1418  CD2 PHE A  85     -14.090  -3.629  12.504  0.00  0.00
ATOM   1419  HD2 PHE A  85     -14.382  -3.426  13.524  0.00  0.00
ATOM   1420  CE2 PHE A  85     -15.024  -4.264  11.742  0.00  0.00
ATOM   1421  HE2 PHE A  85     -15.991  -4.502  12.161  0.00  0.00
ATOM   1422  C   PHE A  85     -11.314  -0.098  13.393  0.00  0.00
ATOM   1423  O   PHE A  85     -11.390  -0.033  14.589  0.00  0.00
ATOM   1424  N   TRP A  86     -10.424   0.647  12.624  0.00  0.00
ATOM   1425  HN  TRP A  86     -10.434   0.679  11.628  0.00  0.00
ATOM   1426  CA  TRP A  86      -9.443   1.580  13.170  0.00  0.00
ATOM   1427  HA  TRP A  86      -8.896   1.074  13.952  0.00  0.00
ATOM   1428  CB  TRP A  86      -8.357   1.937  12.130  0.00  0.00
ATOM   1429  HB1 TRP A  86      -7.736   2.700  12.646  0.00  0.00
ATOM   1430  HB2 TRP A  86      -8.793   2.433  11.236  0.00  0.00
ATOM   1431  CG  TRP A  86      -7.434   0.881  11.620  0.00  0.00
ATOM   1432  CD1 TRP A  86      -7.156   0.577  10.287  0.00  0.00
ATOM   1433  HD1 TRP A  86      -7.774   1.002   9.511  0.00  0.00
ATOM   1434  NE1 TRP A  86      -6.258  -0.412  10.159  0.00  0.00
ATOM   1435  HE1 TRP A  86      -6.164  -0.942   9.344  0.00  0.00
ATOM   1436  CE2 TRP A  86      -5.742  -0.704  11.394  0.00  0.00
ATOM   1437  CD2 TRP A  86      -6.422   0.112  12.399  0.00  0.00
ATOM   1438  CE3 TRP A  86      -6.079   0.069  13.730  0.00  0.00
ATOM   1439  HE3 TRP A  86      -6.534   0.655  14.515  0.00  0.00
ATOM   1440  CZ3 TRP A  86      -5.100  -0.852  14.194  0.00  0.00
ATOM   1441  HZ3 TRP A  86      -4.948  -1.066  15.241  0.00  0.00
ATOM   1442  CZ2 TRP A  86      -4.864  -1.691  11.871  0.00  0.00
ATOM   1443  HZ2 TRP A  86      -4.333  -2.349  11.200  0.00  0.00
ATOM   1444  CH2 TRP A  86      -4.503  -1.700  13.213  0.00  0.00
ATOM   1445  HH2 TRP A  86      -3.769  -2.364  13.647  0.00  0.00
ATOM   1446  C   TRP A  86     -10.048   2.807  13.823  0.00  0.00
ATOM   1447  O   TRP A  86      -9.599   3.275  14.881  0.00  0.00
ATOM   1448  N   ALA A  87     -11.143   3.323  13.240  0.00  0.00
ATOM   1449  HN  ALA A  87     -11.485   2.900  12.405  0.00  0.00
ATOM   1450  CA  ALA A  87     -11.917   4.536  13.577  0.00  0.00
ATOM   1451  HA  ALA A  87     -11.210   5.345  13.689  0.00  0.00
ATOM   1452  CB  ALA A  87     -12.908   4.778  12.333  0.00  0.00
ATOM   1453  HB1 ALA A  87     -13.432   5.755  12.413  0.00  0.00
ATOM   1454  HB2 ALA A  87     -13.745   4.057  12.222  0.00  0.00
ATOM   1455  HB3 ALA A  87     -12.277   4.940  11.433  0.00  0.00
ATOM   1456  C   ALA A  87     -12.618   4.232  14.835  0.00  0.00
ATOM   1457  O   ALA A  87     -12.658   5.116  15.742  0.00  0.00
ATOM   1458  N   HIS A  88     -13.179   3.049  15.023  0.00  0.00
ATOM   1459  HN  HIS A  88     -13.240   2.375  14.290  0.00  0.00
ATOM   1460  CA  HIS A  88     -13.775   2.645  16.279  0.00  0.00
ATOM   1461  HA  HIS A  88     -14.303   3.455  16.758  0.00  0.00
ATOM   1462  CB  HIS A  88     -14.695   1.465  15.928  0.00  0.00
ATOM   1463  HB1 HIS A  88     -14.091   0.567  15.678  0.00  0.00
ATOM   1464  HB2 HIS A  88     -15.348   1.781  15.087  0.00  0.00
ATOM   1465  ND1 HIS A  88     -15.285  -0.333  17.587  0.00  0.00
ATOM   1466  HD1 HIS A  88     -14.457  -0.890  17.524  0.00  0.00
ATOM   1467  CG  HIS A  88     -15.521   0.927  17.013  0.00  0.00
ATOM   1468  CE1 HIS A  88     -16.332  -0.556  18.446  0.00  0.00
ATOM   1469  HE1 HIS A  88     -16.572  -1.533  18.864  0.00  0.00
ATOM   1470  NE2 HIS A  88     -17.157   0.476  18.476  0.00  0.00
ATOM   1471  CD2 HIS A  88     -16.673   1.456  17.602  0.00  0.00
ATOM   1472  HD2 HIS A  88     -17.074   2.447  17.429  0.00  0.00
ATOM   1473  C   HIS A  88     -12.790   2.455  17.358  0.00  0.00
ATOM   1474  O   HIS A  88     -12.955   2.834  18.498  0.00  0.00
ATOM   1475  N   TYR A  89     -11.528   1.917  17.020  0.00  0.00
ATOM   1476  HN  TYR A  89     -11.514   1.478  16.126  0.00  0.00
ATOM   1477  CA  TYR A  89     -10.492   1.815  17.995  0.00  0.00
ATOM   1478  HA  TYR A  89     -10.945   1.299  18.828  0.00  0.00
ATOM   1479  CB  TYR A  89      -9.436   1.105  17.151  0.00  0.00
ATOM   1480  HB1 TYR A  89      -8.880   1.951  16.692  0.00  0.00
ATOM   1481  HB2 TYR A  89      -9.918   0.472  16.375  0.00  0.00
ATOM   1482  CG  TYR A  89      -8.421   0.273  17.854  0.00  0.00
ATOM   1483  CD1 TYR A  89      -7.526  -0.568  17.093  0.00  0.00
ATOM   1484  HD1 TYR A  89      -7.649  -0.565  16.020  0.00  0.00
ATOM   1485  CE1 TYR A  89      -6.544  -1.329  17.683  0.00  0.00
ATOM   1486  HE1 TYR A  89      -5.846  -1.764  16.983  0.00  0.00
ATOM   1487  CZ  TYR A  89      -6.395  -1.361  19.066  0.00  0.00
ATOM   1488  OH  TYR A  89      -5.297  -1.895  19.684  0.00  0.00
ATOM   1489  HH  TYR A  89      -4.748  -1.150  19.937  0.00  0.00
ATOM   1490  CD2 TYR A  89      -8.206   0.295  19.268  0.00  0.00
ATOM   1491  HD2 TYR A  89      -8.727   0.920  19.978  0.00  0.00
ATOM   1492  CE2 TYR A  89      -7.210  -0.523  19.839  0.00  0.00
ATOM   1493  HE2 TYR A  89      -7.145  -0.513  20.918  0.00  0.00
ATOM   1494  C   TYR A  89      -9.933   3.235  18.477  0.00  0.00
ATOM   1495  O   TYR A  89      -9.759   3.462  19.682  0.00  0.00
ATOM   1496  N   ALA A  90      -9.830   4.156  17.613  0.00  0.00
ATOM   1497  HN  ALA A  90     -10.142   3.855  16.714  0.00  0.00
ATOM   1498  CA  ALA A  90      -9.444   5.498  17.870  0.00  0.00
ATOM   1499  HA  ALA A  90      -8.499   5.404  18.384  0.00  0.00
ATOM   1500  CB  ALA A  90      -9.293   6.258  16.576  0.00  0.00
ATOM   1501  HB1 ALA A  90     -10.215   6.384  15.968  0.00  0.00
ATOM   1502  HB2 ALA A  90      -8.603   5.659  15.943  0.00  0.00
ATOM   1503  HB3 ALA A  90      -8.842   7.247  16.805  0.00  0.00
ATOM   1504  C   ALA A  90     -10.298   6.337  18.798  0.00  0.00
ATOM   1505  O   ALA A  90      -9.858   7.194  19.489  0.00  0.00
ATOM   1506  N   ALA A  91     -11.653   6.053  18.770  0.00  0.00
ATOM   1507  HN  ALA A  91     -12.018   5.565  17.982  0.00  0.00
ATOM   1508  CA  ALA A  91     -12.641   6.682  19.721  0.00  0.00
ATOM   1509  HA  ALA A  91     -12.279   7.694  19.821  0.00  0.00
ATOM   1510  CB  ALA A  91     -14.134   6.617  19.203  0.00  0.00
ATOM   1511  HB1 ALA A  91     -14.496   5.572  19.091  0.00  0.00
ATOM   1512  HB2 ALA A  91     -14.310   7.090  18.213  0.00  0.00
ATOM   1513  HB3 ALA A  91     -14.850   7.153  19.861  0.00  0.00
ATOM   1514  C   ALA A  91     -12.677   6.230  21.131  0.00  0.00
ATOM   1515  O   ALA A  91     -12.971   7.032  21.996  0.00  0.00
ATOM   1516  N   ALA A  92     -12.364   4.961  21.364  0.00  0.00
ATOM   1517  HN  ALA A  92     -12.209   4.430  20.535  0.00  0.00
ATOM   1518  CA  ALA A  92     -12.364   4.324  22.681  0.00  0.00
ATOM   1519  HA  ALA A  92     -12.380   5.114  23.417  0.00  0.00
ATOM   1520  CB  ALA A  92     -13.682   3.693  22.814  0.00  0.00
ATOM   1521  HB1 ALA A  92     -13.652   3.140  23.777  0.00  0.00
ATOM   1522  HB2 ALA A  92     -13.913   2.965  22.007  0.00  0.00
ATOM   1523  HB3 ALA A  92     -14.468   4.478  22.857  0.00  0.00
ATOM   1524  C   ALA A  92     -11.223   3.351  22.944  0.00  0.00
ATOM   1525  O   ALA A  92     -10.070   3.698  23.287  0.00  0.00
ATOM   1526  N   GLN A  93     -11.486   2.078  22.665  0.00  0.00
ATOM   1527  HN  GLN A  93     -12.359   1.828  22.254  0.00  0.00
ATOM   1528  CA  GLN A  93     -10.603   0.976  22.889  0.00  0.00
ATOM   1529  HA  GLN A  93      -9.570   1.220  22.688  0.00  0.00
ATOM   1530  CB  GLN A  93     -10.795   0.374  24.313  0.00  0.00
ATOM   1531  HB1 GLN A  93     -10.428   1.099  25.072  0.00  0.00
ATOM   1532  HB2 GLN A  93     -10.185  -0.554  24.328  0.00  0.00
ATOM   1533  CG  GLN A  93     -12.248   0.010  24.620  0.00  0.00
ATOM   1534  HG1 GLN A  93     -12.848  -0.346  23.756  0.00  0.00
ATOM   1535  HG2 GLN A  93     -12.805   0.912  24.954  0.00  0.00
ATOM   1536  CD  GLN A  93     -12.301  -0.924  25.776  0.00  0.00
ATOM   1537  OE1 GLN A  93     -11.870  -0.591  26.895  0.00  0.00
ATOM   1538  NE2 GLN A  93     -12.998  -2.054  25.655  0.00  0.00
ATOM   1539  HE2 GLN A  93     -13.401  -2.102  24.742  0.00  0.00
ATOM   1540  HE2 GLN A  93     -12.853  -2.641  26.451  0.00  0.00
ATOM   1541  C   GLN A  93     -11.032  -0.049  21.852  0.00  0.00
ATOM   1542  O   GLN A  93     -11.977   0.132  21.093  0.00  0.00
ATOM   1543  N   TRP A  94     -10.381  -1.259  21.967  0.00  0.00
ATOM   1544  HN  TRP A  94      -9.763  -1.394  22.737  0.00  0.00
ATOM   1545  CA  TRP A  94     -10.651  -2.451  21.158  0.00  0.00
ATOM   1546  HA  TRP A  94     -11.059  -2.139  20.207  0.00  0.00
ATOM   1547  CB  TRP A  94      -9.367  -3.238  20.846  0.00  0.00
ATOM   1548  HB1 TRP A  94      -8.853  -3.550  21.780  0.00  0.00
ATOM   1549  HB2 TRP A  94      -8.677  -2.526  20.344  0.00  0.00
ATOM   1550  CG  TRP A  94      -9.602  -4.386  19.822  0.00  0.00
ATOM   1551  CD1 TRP A  94      -9.687  -5.724  19.998  0.00  0.00
ATOM   1552  HD1 TRP A  94      -9.503  -6.306  20.889  0.00  0.00
ATOM   1553  NE1 TRP A  94     -10.120  -6.263  18.848  0.00  0.00
ATOM   1554  HE1 TRP A  94      -9.827  -7.163  18.610  0.00  0.00
ATOM   1555  CE2 TRP A  94     -10.182  -5.315  17.871  0.00  0.00
ATOM   1556  CD2 TRP A  94     -10.009  -4.090  18.466  0.00  0.00
ATOM   1557  CE3 TRP A  94     -10.179  -2.938  17.748  0.00  0.00
ATOM   1558  HE3 TRP A  94     -10.087  -2.007  18.286  0.00  0.00
ATOM   1559  CZ3 TRP A  94     -10.339  -3.031  16.389  0.00  0.00
ATOM   1560  HZ3 TRP A  94     -10.452  -2.130  15.805  0.00  0.00
ATOM   1561  CZ2 TRP A  94     -10.421  -5.481  16.539  0.00  0.00
ATOM   1562  HZ2 TRP A  94     -10.612  -6.422  16.045  0.00  0.00
ATOM   1563  CH2 TRP A  94     -10.567  -4.253  15.770  0.00  0.00
ATOM   1564  HH2 TRP A  94     -10.837  -4.298  14.725  0.00  0.00
ATOM   1565  C   TRP A  94     -11.651  -3.326  21.849  0.00  0.00
ATOM   1566  O   TRP A  94     -11.447  -3.692  23.016  0.00  0.00
ATOM   1567  N   ASP A  95     -12.812  -3.666  21.178  0.00  0.00
ATOM   1568  HN  ASP A  95     -12.956  -3.303  20.260  0.00  0.00
ATOM   1569  CA  ASP A  95     -13.961  -4.219  21.861  0.00  0.00
ATOM   1570  HA  ASP A  95     -13.883  -4.430  22.917  0.00  0.00
ATOM   1571  CB  ASP A  95     -15.169  -3.322  21.591  0.00  0.00
ATOM   1572  HB1 ASP A  95     -16.139  -3.864  21.582  0.00  0.00
ATOM   1573  HB2 ASP A  95     -14.992  -2.911  20.574  0.00  0.00
ATOM   1574  CG  ASP A  95     -15.239  -2.171  22.597  0.00  0.00
ATOM   1575  OD1 ASP A  95     -15.682  -2.404  23.777  0.00  0.00
ATOM   1576  OD2 ASP A  95     -14.943  -1.025  22.186  0.00  0.00
ATOM   1577  C   ASP A  95     -14.260  -5.617  21.404  0.00  0.00
ATOM   1578  O   ASP A  95     -15.350  -6.110  21.750  0.00  0.00
ATOM   1579  N   PHE A  96     -13.423  -6.267  20.551  0.00  0.00
ATOM   1580  HN  PHE A  96     -12.569  -5.827  20.286  0.00  0.00
ATOM   1581  CA  PHE A  96     -13.802  -7.416  19.735  0.00  0.00
ATOM   1582  HA  PHE A  96     -14.811  -7.676  20.016  0.00  0.00
ATOM   1583  CB  PHE A  96     -13.706  -6.945  18.241  0.00  0.00
ATOM   1584  HB1 PHE A  96     -14.119  -7.759  17.606  0.00  0.00
ATOM   1585  HB2 PHE A  96     -12.677  -6.728  17.882  0.00  0.00
ATOM   1586  CG  PHE A  96     -14.640  -5.757  17.930  0.00  0.00
ATOM   1587  CD1 PHE A  96     -14.181  -4.584  17.397  0.00  0.00
ATOM   1588  HD1 PHE A  96     -13.114  -4.433  17.339  0.00  0.00
ATOM   1589  CE1 PHE A  96     -15.033  -3.639  16.867  0.00  0.00
ATOM   1590  HE1 PHE A  96     -14.732  -2.675  16.484  0.00  0.00
ATOM   1591  CZ  PHE A  96     -16.386  -3.771  17.054  0.00  0.00
ATOM   1592  HZ  PHE A  96     -17.042  -2.970  16.750  0.00  0.00
ATOM   1593  CD2 PHE A  96     -16.053  -5.968  18.045  0.00  0.00
ATOM   1594  HD2 PHE A  96     -16.421  -6.942  18.337  0.00  0.00
ATOM   1595  CE2 PHE A  96     -16.945  -4.906  17.658  0.00  0.00
ATOM   1596  HE2 PHE A  96     -18.008  -5.094  17.714  0.00  0.00
ATOM   1597  C   PHE A  96     -12.916  -8.605  19.859  0.00  0.00
ATOM   1598  O   PHE A  96     -12.969  -9.489  19.036  0.00  0.00
ATOM   1599  N   GLY A  97     -12.032  -8.558  20.832  0.00  0.00
ATOM   1600  HN  GLY A  97     -12.093  -7.842  21.524  0.00  0.00
ATOM   1601  CA  GLY A  97     -11.043  -9.577  21.239  0.00  0.00
ATOM   1602  HA1 GLY A  97     -11.528 -10.526  21.413  0.00  0.00
ATOM   1603  HA2 GLY A  97     -10.599  -9.190  22.145  0.00  0.00
ATOM   1604  C   GLY A  97      -9.867  -9.918  20.293  0.00  0.00
ATOM   1605  O   GLY A  97      -9.475  -9.389  19.259  0.00  0.00
ATOM   1606  N   ASN A  98      -9.194 -11.029  20.643  0.00  0.00
ATOM   1607  HN  ASN A  98      -9.557 -11.512  21.435  0.00  0.00
ATOM   1608  CA  ASN A  98      -8.044 -11.534  19.918  0.00  0.00
ATOM   1609  HA  ASN A  98      -7.362 -10.716  19.736  0.00  0.00
ATOM   1610  CB  ASN A  98      -7.319 -12.787  20.666  0.00  0.00
ATOM   1611  HB1 ASN A  98      -6.330 -13.022  20.217  0.00  0.00
ATOM   1612  HB2 ASN A  98      -8.079 -13.583  20.517  0.00  0.00
ATOM   1613  CG  ASN A  98      -7.265 -12.628  22.224  0.00  0.00
ATOM   1614  OD1 ASN A  98      -6.466 -11.889  22.796  0.00  0.00
ATOM   1615  ND2 ASN A  98      -8.171 -13.308  22.946  0.00  0.00
ATOM   1616  HD2 ASN A  98      -8.030 -13.334  23.936  0.00  0.00
ATOM   1617  HD2 ASN A  98      -8.782 -13.978  22.525  0.00  0.00
ATOM   1618  C   ASN A  98      -8.251 -11.898  18.374  0.00  0.00
ATOM   1619  O   ASN A  98      -7.528 -11.560  17.446  0.00  0.00
ATOM   1620  N   THR A  99      -9.310 -12.699  18.085  0.00  0.00
ATOM   1621  HN  THR A  99      -9.818 -13.009  18.886  0.00  0.00
ATOM   1622  CA  THR A  99      -9.625 -13.250  16.795  0.00  0.00
ATOM   1623  HA  THR A  99      -8.722 -13.766  16.504  0.00  0.00
ATOM   1624  CB  THR A  99     -10.829 -14.220  16.830  0.00  0.00
ATOM   1625  HB  THR A  99     -11.164 -14.635  15.855  0.00  0.00
ATOM   1626  OG1 THR A  99     -12.002 -13.738  17.597  0.00  0.00
ATOM   1627  HG1 THR A  99     -12.621 -14.457  17.746  0.00  0.00
ATOM   1628  CG2 THR A  99     -10.295 -15.449  17.523  0.00  0.00
ATOM   1629  HG2 THR A  99     -11.097 -16.205  17.662  0.00  0.00
ATOM   1630  HG2 THR A  99      -9.807 -15.171  18.482  0.00  0.00
ATOM   1631  HG2 THR A  99      -9.545 -16.021  16.935  0.00  0.00
ATOM   1632  C   THR A  99      -9.899 -12.152  15.803  0.00  0.00
ATOM   1633  O   THR A  99      -9.342 -12.147  14.741  0.00  0.00
ATOM   1634  N   MET A 100     -10.650 -11.141  16.262  0.00  0.00
ATOM   1635  HN  MET A 100     -11.132 -11.139  17.135  0.00  0.00
ATOM   1636  CA  MET A 100     -10.674  -9.899  15.539  0.00  0.00
ATOM   1637  HA  MET A 100     -10.923 -10.223  14.539  0.00  0.00
ATOM   1638  CB  MET A 100     -11.856  -9.012  15.966  0.00  0.00
ATOM   1639  HB1 MET A 100     -11.607  -8.389  16.851  0.00  0.00
ATOM   1640  HB2 MET A 100     -12.671  -9.700  16.275  0.00  0.00
ATOM   1641  CG  MET A 100     -12.446  -8.175  14.822  0.00  0.00
ATOM   1642  HG1 MET A 100     -11.556  -7.600  14.488  0.00  0.00
ATOM   1643  HG2 MET A 100     -13.270  -7.474  15.077  0.00  0.00
ATOM   1644  SD  MET A 100     -13.000  -9.176  13.461  0.00  0.00
ATOM   1645  CE  MET A 100     -12.876  -8.031  12.046  0.00  0.00
ATOM   1646  HE1 MET A 100     -11.801  -7.922  11.786  0.00  0.00
ATOM   1647  HE2 MET A 100     -13.255  -7.000  12.222  0.00  0.00
ATOM   1648  HE3 MET A 100     -13.343  -8.278  11.068  0.00  0.00
ATOM   1649  C   MET A 100      -9.301  -9.122  15.311  0.00  0.00
ATOM   1650  O   MET A 100      -9.092  -8.694  14.177  0.00  0.00
ATOM   1651  N   CYS A 101      -8.472  -8.957  16.317  0.00  0.00
ATOM   1652  HN  CYS A 101      -8.701  -9.246  17.243  0.00  0.00
ATOM   1653  CA  CYS A 101      -7.183  -8.255  16.158  0.00  0.00
ATOM   1654  HA  CYS A 101      -7.367  -7.227  15.884  0.00  0.00
ATOM   1655  CB  CYS A 101      -6.266  -8.414  17.516  0.00  0.00
ATOM   1656  HB1 CYS A 101      -5.235  -8.186  17.169  0.00  0.00
ATOM   1657  HB2 CYS A 101      -6.295  -9.431  17.960  0.00  0.00
ATOM   1658  SG  CYS A 101      -6.806  -7.232  18.797  0.00  0.00
ATOM   1659  C   CYS A 101      -6.315  -8.943  15.150  0.00  0.00
ATOM   1660  O   CYS A 101      -5.567  -8.277  14.403  0.00  0.00
ATOM   1661  N   GLN A 102      -6.433 -10.298  15.121  0.00  0.00
ATOM   1662  HN  GLN A 102      -6.900 -10.872  15.790  0.00  0.00
ATOM   1663  CA  GLN A 102      -5.858 -11.161  14.111  0.00  0.00
ATOM   1664  HA  GLN A 102      -4.782 -11.065  14.133  0.00  0.00
ATOM   1665  CB  GLN A 102      -6.019 -12.614  14.585  0.00  0.00
ATOM   1666  HB1 GLN A 102      -5.908 -13.345  13.755  0.00  0.00
ATOM   1667  HB2 GLN A 102      -7.028 -12.807  15.009  0.00  0.00
ATOM   1668  CG  GLN A 102      -5.038 -13.052  15.715  0.00  0.00
ATOM   1669  HG1 GLN A 102      -4.987 -12.271  16.503  0.00  0.00
ATOM   1670  HG2 GLN A 102      -4.054 -13.168  15.211  0.00  0.00
ATOM   1671  CD  GLN A 102      -5.430 -14.437  16.246  0.00  0.00
ATOM   1672  OE1 GLN A 102      -5.954 -14.567  17.363  0.00  0.00
ATOM   1673  NE2 GLN A 102      -5.011 -15.565  15.572  0.00  0.00
ATOM   1674  HE2 GLN A 102      -4.552 -15.408  14.698  0.00  0.00
ATOM   1675  HE2 GLN A 102      -5.116 -16.457  16.012  0.00  0.00
ATOM   1676  C   GLN A 102      -6.398 -11.021  12.701  0.00  0.00
ATOM   1677  O   GLN A 102      -5.656 -10.930  11.715  0.00  0.00
ATOM   1678  N   LEU A 103      -7.654 -10.868  12.572  0.00  0.00
ATOM   1679  HN  LEU A 103      -8.288 -10.902  13.341  0.00  0.00
ATOM   1680  CA  LEU A 103      -8.230 -10.571  11.247  0.00  0.00
ATOM   1681  HA  LEU A 103      -7.890 -11.316  10.543  0.00  0.00
ATOM   1682  CB  LEU A 103      -9.795 -10.665  11.292  0.00  0.00
ATOM   1683  HB1 LEU A 103     -10.331 -10.116  10.489  0.00  0.00
ATOM   1684  HB2 LEU A 103     -10.255 -10.255  12.217  0.00  0.00
ATOM   1685  CG  LEU A 103     -10.239 -12.189  11.255  0.00  0.00
ATOM   1686  HG  LEU A 103      -9.419 -12.788  11.705  0.00  0.00
ATOM   1687  CD1 LEU A 103     -11.403 -12.344  12.194  0.00  0.00
ATOM   1688  HD1 LEU A 103     -11.543 -13.427  12.403  0.00  0.00
ATOM   1689  HD1 LEU A 103     -12.292 -11.782  11.837  0.00  0.00
ATOM   1690  HD1 LEU A 103     -11.062 -11.920  13.163  0.00  0.00
ATOM   1691  CD2 LEU A 103     -10.510 -12.777   9.893  0.00  0.00
ATOM   1692  HD2 LEU A 103     -11.243 -12.110   9.390  0.00  0.00
ATOM   1693  HD2 LEU A 103     -10.878 -13.813  10.051  0.00  0.00
ATOM   1694  HD2 LEU A 103      -9.576 -12.804   9.291  0.00  0.00
ATOM   1695  C   LEU A 103      -7.861  -9.215  10.751  0.00  0.00
ATOM   1696  O   LEU A 103      -7.525  -8.999   9.544  0.00  0.00
ATOM   1697  N   LEU A 104      -7.921  -8.169  11.653  0.00  0.00
ATOM   1698  HN  LEU A 104      -8.283  -8.314  12.571  0.00  0.00
ATOM   1699  CA  LEU A 104      -7.628  -6.778  11.490  0.00  0.00
ATOM   1700  HA  LEU A 104      -8.409  -6.339  10.887  0.00  0.00
ATOM   1701  CB  LEU A 104      -7.633  -6.046  12.933  0.00  0.00
ATOM   1702  HB1 LEU A 104      -7.017  -6.668  13.618  0.00  0.00
ATOM   1703  HB2 LEU A 104      -8.682  -5.996  13.298  0.00  0.00
ATOM   1704  CG  LEU A 104      -7.098  -4.580  13.104  0.00  0.00
ATOM   1705  HG  LEU A 104      -6.069  -4.525  12.689  0.00  0.00
ATOM   1706  CD1 LEU A 104      -8.117  -3.701  12.392  0.00  0.00
ATOM   1707  HD1 LEU A 104      -8.083  -3.952  11.310  0.00  0.00
ATOM   1708  HD1 LEU A 104      -7.947  -2.610  12.520  0.00  0.00
ATOM   1709  HD1 LEU A 104      -9.132  -3.993  12.736  0.00  0.00
ATOM   1710  CD2 LEU A 104      -7.182  -4.206  14.572  0.00  0.00
ATOM   1711  HD2 LEU A 104      -7.099  -3.103  14.682  0.00  0.00
ATOM   1712  HD2 LEU A 104      -6.385  -4.726  15.147  0.00  0.00
ATOM   1713  HD2 LEU A 104      -8.120  -4.631  14.989  0.00  0.00
ATOM   1714  C   LEU A 104      -6.352  -6.544  10.855  0.00  0.00
ATOM   1715  O   LEU A 104      -6.210  -5.830   9.865  0.00  0.00
ATOM   1716  N   THR A 105      -5.245  -7.153  11.499  0.00  0.00
ATOM   1717  HN  THR A 105      -5.440  -7.756  12.269  0.00  0.00
ATOM   1718  CA  THR A 105      -3.853  -7.045  11.103  0.00  0.00
ATOM   1719  HA  THR A 105      -3.688  -5.991  10.940  0.00  0.00
ATOM   1720  CB  THR A 105      -2.822  -7.421  12.142  0.00  0.00
ATOM   1721  HB  THR A 105      -1.772  -7.305  11.796  0.00  0.00
ATOM   1722  OG1 THR A 105      -2.950  -8.796  12.602  0.00  0.00
ATOM   1723  HG1 THR A 105      -2.882  -8.822  13.559  0.00  0.00
ATOM   1724  CG2 THR A 105      -2.875  -6.509  13.322  0.00  0.00
ATOM   1725  HG2 THR A 105      -2.668  -5.504  12.895  0.00  0.00
ATOM   1726  HG2 THR A 105      -2.093  -6.743  14.075  0.00  0.00
ATOM   1727  HG2 THR A 105      -3.862  -6.510  13.831  0.00  0.00
ATOM   1728  C   THR A 105      -3.452  -7.680   9.840  0.00  0.00
ATOM   1729  O   THR A 105      -2.776  -7.207   8.932  0.00  0.00
ATOM   1730  N   GLY A 106      -3.980  -8.898   9.684  0.00  0.00
ATOM   1731  HN  GLY A 106      -4.563  -9.188  10.439  0.00  0.00
ATOM   1732  CA  GLY A 106      -3.916  -9.666   8.507  0.00  0.00
ATOM   1733  HA1 GLY A 106      -4.480 -10.583   8.592  0.00  0.00
ATOM   1734  HA2 GLY A 106      -2.860  -9.858   8.390  0.00  0.00
ATOM   1735  C   GLY A 106      -4.407  -8.946   7.251  0.00  0.00
ATOM   1736  O   GLY A 106      -3.710  -8.879   6.272  0.00  0.00
ATOM   1737  N   LEU A 107      -5.651  -8.455   7.254  0.00  0.00
ATOM   1738  HN  LEU A 107      -6.225  -8.882   7.949  0.00  0.00
ATOM   1739  CA  LEU A 107      -6.210  -7.538   6.123  0.00  0.00
ATOM   1740  HA  LEU A 107      -6.273  -8.106   5.207  0.00  0.00
ATOM   1741  CB  LEU A 107      -7.645  -7.066   6.539  0.00  0.00
ATOM   1742  HB1 LEU A 107      -8.030  -6.390   5.746  0.00  0.00
ATOM   1743  HB2 LEU A 107      -7.717  -6.524   7.507  0.00  0.00
ATOM   1744  CG  LEU A 107      -8.610  -8.258   6.601  0.00  0.00
ATOM   1745  HG  LEU A 107      -8.164  -9.164   7.066  0.00  0.00
ATOM   1746  CD1 LEU A 107      -9.978  -7.963   7.379  0.00  0.00
ATOM   1747  HD1 LEU A 107      -9.801  -7.845   8.469  0.00  0.00
ATOM   1748  HD1 LEU A 107     -10.686  -8.813   7.281  0.00  0.00
ATOM   1749  HD1 LEU A 107     -10.522  -7.069   7.006  0.00  0.00
ATOM   1750  CD2 LEU A 107      -8.805  -8.838   5.194  0.00  0.00
ATOM   1751  HD2 LEU A 107      -7.837  -9.070   4.701  0.00  0.00
ATOM   1752  HD2 LEU A 107      -9.393  -8.075   4.641  0.00  0.00
ATOM   1753  HD2 LEU A 107      -9.276  -9.840   5.107  0.00  0.00
ATOM   1754  C   LEU A 107      -5.424  -6.275   5.890  0.00  0.00
ATOM   1755  O   LEU A 107      -5.132  -5.907   4.778  0.00  0.00
ATOM   1756  N   TYR A 108      -5.043  -5.517   7.003  0.00  0.00
ATOM   1757  HN  TYR A 108      -5.307  -5.870   7.898  0.00  0.00
ATOM   1758  CA  TYR A 108      -4.118  -4.432   7.007  0.00  0.00
ATOM   1759  HA  TYR A 108      -4.540  -3.666   6.373  0.00  0.00
ATOM   1760  CB  TYR A 108      -3.935  -3.932   8.416  0.00  0.00
ATOM   1761  HB1 TYR A 108      -3.574  -4.748   9.076  0.00  0.00
ATOM   1762  HB2 TYR A 108      -4.929  -3.639   8.816  0.00  0.00
ATOM   1763  CG  TYR A 108      -3.023  -2.757   8.539  0.00  0.00
ATOM   1764  CD1 TYR A 108      -3.333  -1.618   7.844  0.00  0.00
ATOM   1765  HD1 TYR A 108      -4.348  -1.495   7.497  0.00  0.00
ATOM   1766  CE1 TYR A 108      -2.408  -0.602   7.751  0.00  0.00
ATOM   1767  HE1 TYR A 108      -2.758   0.253   7.191  0.00  0.00
ATOM   1768  CZ  TYR A 108      -1.030  -0.840   8.137  0.00  0.00
ATOM   1769  OH  TYR A 108      -0.003   0.161   8.039  0.00  0.00
ATOM   1770  HH  TYR A 108       0.854  -0.220   7.834  0.00  0.00
ATOM   1771  CD2 TYR A 108      -1.723  -2.948   9.013  0.00  0.00
ATOM   1772  HD2 TYR A 108      -1.438  -3.895   9.449  0.00  0.00
ATOM   1773  CE2 TYR A 108      -0.754  -2.016   8.783  0.00  0.00
ATOM   1774  HE2 TYR A 108       0.205  -2.194   9.248  0.00  0.00
ATOM   1775  C   TYR A 108      -2.754  -4.660   6.307  0.00  0.00
ATOM   1776  O   TYR A 108      -2.288  -3.845   5.497  0.00  0.00
ATOM   1777  N   PHE A 109      -2.076  -5.790   6.625  0.00  0.00
ATOM   1778  HN  PHE A 109      -2.391  -6.442   7.310  0.00  0.00
ATOM   1779  CA  PHE A 109      -0.880  -6.114   5.997  0.00  0.00
ATOM   1780  HA  PHE A 109      -0.201  -5.285   5.853  0.00  0.00
ATOM   1781  CB  PHE A 109      -0.113  -7.223   6.760  0.00  0.00
ATOM   1782  HB1 PHE A 109       0.746  -7.428   6.086  0.00  0.00
ATOM   1783  HB2 PHE A 109      -0.785  -8.100   6.885  0.00  0.00
ATOM   1784  CG  PHE A 109       0.496  -6.781   8.138  0.00  0.00
ATOM   1785  CD1 PHE A 109       0.192  -7.575   9.274  0.00  0.00
ATOM   1786  HD1 PHE A 109      -0.275  -8.546   9.200  0.00  0.00
ATOM   1787  CE1 PHE A 109       0.588  -7.158  10.551  0.00  0.00
ATOM   1788  HE1 PHE A 109       0.445  -7.741  11.448  0.00  0.00
ATOM   1789  CZ  PHE A 109       1.290  -5.932  10.717  0.00  0.00
ATOM   1790  HZ  PHE A 109       1.580  -5.639  11.714  0.00  0.00
ATOM   1791  CD2 PHE A 109       1.329  -5.590   8.268  0.00  0.00
ATOM   1792  HD2 PHE A 109       1.551  -5.055   7.355  0.00  0.00
ATOM   1793  CE2 PHE A 109       1.687  -5.170   9.587  0.00  0.00
ATOM   1794  HE2 PHE A 109       2.149  -4.208   9.753  0.00  0.00
ATOM   1795  C   PHE A 109      -0.997  -6.518   4.553  0.00  0.00
ATOM   1796  O   PHE A 109      -0.151  -6.195   3.684  0.00  0.00
ATOM   1797  N   ILE A 110      -2.066  -7.251   4.117  0.00  0.00
ATOM   1798  HN  ILE A 110      -2.704  -7.616   4.790  0.00  0.00
ATOM   1799  CA  ILE A 110      -2.237  -7.557   2.741  0.00  0.00
ATOM   1800  HA  ILE A 110      -1.315  -7.975   2.364  0.00  0.00
ATOM   1801  CB  ILE A 110      -3.262  -8.732   2.392  0.00  0.00
ATOM   1802  HB  ILE A 110      -4.233  -8.414   2.830  0.00  0.00
ATOM   1803  CG2 ILE A 110      -3.395  -9.067   0.911  0.00  0.00
ATOM   1804  HG2 ILE A 110      -2.451  -9.418   0.441  0.00  0.00
ATOM   1805  HG2 ILE A 110      -3.693  -8.147   0.364  0.00  0.00
ATOM   1806  HG2 ILE A 110      -4.106  -9.903   0.740  0.00  0.00
ATOM   1807  CG1 ILE A 110      -2.915 -10.046   3.094  0.00  0.00
ATOM   1808  HG1 ILE A 110      -2.339  -9.874   4.028  0.00  0.00
ATOM   1809  HG1 ILE A 110      -2.147 -10.536   2.458  0.00  0.00
ATOM   1810  CD1 ILE A 110      -4.205 -10.864   3.280  0.00  0.00
ATOM   1811  HD1 ILE A 110      -4.724 -10.392   4.142  0.00  0.00
ATOM   1812  HD2 ILE A 110      -3.997 -11.924   3.537  0.00  0.00
ATOM   1813  HD3 ILE A 110      -4.945 -10.835   2.453  0.00  0.00
ATOM   1814  C   ILE A 110      -2.513  -6.245   1.951  0.00  0.00
ATOM   1815  O   ILE A 110      -1.982  -6.101   0.794  0.00  0.00
ATOM   1816  N   GLY A 111      -3.212  -5.151   2.516  0.00  0.00
ATOM   1817  HN  GLY A 111      -3.525  -5.220   3.461  0.00  0.00
ATOM   1818  CA  GLY A 111      -3.343  -3.846   1.800  0.00  0.00
ATOM   1819  HA1 GLY A 111      -4.116  -3.268   2.286  0.00  0.00
ATOM   1820  HA2 GLY A 111      -3.511  -4.031   0.749  0.00  0.00
ATOM   1821  C   GLY A 111      -2.101  -3.096   1.802  0.00  0.00
ATOM   1822  O   GLY A 111      -1.736  -2.468   0.796  0.00  0.00
ATOM   1823  N   PHE A 112      -1.459  -2.909   2.966  0.00  0.00
ATOM   1824  HN  PHE A 112      -1.652  -3.471   3.767  0.00  0.00
ATOM   1825  CA  PHE A 112      -0.310  -1.971   3.117  0.00  0.00
ATOM   1826  HA  PHE A 112      -0.674  -0.975   2.917  0.00  0.00
ATOM   1827  CB  PHE A 112       0.192  -2.032   4.559  0.00  0.00
ATOM   1828  HB1 PHE A 112       0.434  -3.081   4.834  0.00  0.00
ATOM   1829  HB2 PHE A 112      -0.609  -1.572   5.176  0.00  0.00
ATOM   1830  CG  PHE A 112       1.418  -1.182   4.987  0.00  0.00
ATOM   1831  CD1 PHE A 112       2.038  -1.606   6.219  0.00  0.00
ATOM   1832  HD1 PHE A 112       1.522  -2.339   6.821  0.00  0.00
ATOM   1833  CE1 PHE A 112       3.106  -0.874   6.740  0.00  0.00
ATOM   1834  HE1 PHE A 112       3.441  -1.051   7.751  0.00  0.00
ATOM   1835  CZ  PHE A 112       3.655   0.136   6.022  0.00  0.00
ATOM   1836  HZ  PHE A 112       4.550   0.670   6.306  0.00  0.00
ATOM   1837  CD2 PHE A 112       1.956  -0.158   4.261  0.00  0.00
ATOM   1838  HD2 PHE A 112       1.514   0.116   3.315  0.00  0.00
ATOM   1839  CE2 PHE A 112       3.184   0.436   4.688  0.00  0.00
ATOM   1840  HE2 PHE A 112       3.590   1.249   4.104  0.00  0.00
ATOM   1841  C   PHE A 112       0.882  -2.162   2.165  0.00  0.00
ATOM   1842  O   PHE A 112       1.244  -1.201   1.417  0.00  0.00
ATOM   1843  N   PHE A 113       1.569  -3.366   2.106  0.00  0.00
ATOM   1844  HN  PHE A 113       1.372  -4.062   2.792  0.00  0.00
ATOM   1845  CA  PHE A 113       2.765  -3.594   1.401  0.00  0.00
ATOM   1846  HA  PHE A 113       3.406  -2.737   1.552  0.00  0.00
ATOM   1847  CB  PHE A 113       3.448  -4.908   1.866  0.00  0.00
ATOM   1848  HB1 PHE A 113       4.483  -5.120   1.524  0.00  0.00
ATOM   1849  HB2 PHE A 113       2.986  -5.898   1.663  0.00  0.00
ATOM   1850  CG  PHE A 113       3.537  -4.921   3.365  0.00  0.00
ATOM   1851  CD1 PHE A 113       4.341  -3.978   3.987  0.00  0.00
ATOM   1852  HD1 PHE A 113       4.866  -3.260   3.374  0.00  0.00
ATOM   1853  CE1 PHE A 113       4.422  -3.847   5.388  0.00  0.00
ATOM   1854  HE1 PHE A 113       4.925  -3.040   5.899  0.00  0.00
ATOM   1855  CZ  PHE A 113       3.796  -4.838   6.102  0.00  0.00
ATOM   1856  HZ  PHE A 113       3.897  -4.776   7.175  0.00  0.00
ATOM   1857  CD2 PHE A 113       2.855  -5.885   4.187  0.00  0.00
ATOM   1858  HD2 PHE A 113       2.208  -6.655   3.796  0.00  0.00
ATOM   1859  CE2 PHE A 113       3.084  -5.861   5.620  0.00  0.00
ATOM   1860  HE2 PHE A 113       2.666  -6.665   6.206  0.00  0.00
ATOM   1861  C   PHE A 113       2.451  -3.638  -0.088  0.00  0.00
ATOM   1862  O   PHE A 113       2.960  -2.903  -0.961  0.00  0.00
ATOM   1863  N   SER A 114       1.513  -4.509  -0.362  0.00  0.00
ATOM   1864  HN  SER A 114       1.179  -5.127   0.345  0.00  0.00
ATOM   1865  CA  SER A 114       1.066  -4.874  -1.638  0.00  0.00
ATOM   1866  HA  SER A 114       1.876  -5.382  -2.141  0.00  0.00
ATOM   1867  CB  SER A 114      -0.117  -5.943  -1.597  0.00  0.00
ATOM   1868  HB1 SER A 114      -0.108  -6.367  -2.625  0.00  0.00
ATOM   1869  HB2 SER A 114      -1.041  -5.371  -1.367  0.00  0.00
ATOM   1870  OG  SER A 114       0.100  -6.983  -0.599  0.00  0.00
ATOM   1871  HG1 SER A 114      -0.543  -6.865   0.104  0.00  0.00
ATOM   1872  C   SER A 114       0.607  -3.691  -2.415  0.00  0.00
ATOM   1873  O   SER A 114       0.982  -3.678  -3.620  0.00  0.00
ATOM   1874  N   GLY A 115      -0.065  -2.708  -1.782  0.00  0.00
ATOM   1875  HN  GLY A 115      -0.244  -2.880  -0.817  0.00  0.00
ATOM   1876  CA  GLY A 115      -0.458  -1.446  -2.308  0.00  0.00
ATOM   1877  HA1 GLY A 115      -0.823  -0.887  -1.459  0.00  0.00
ATOM   1878  HA2 GLY A 115      -1.095  -1.567  -3.172  0.00  0.00
ATOM   1879  C   GLY A 115       0.671  -0.650  -2.927  0.00  0.00
ATOM   1880  O   GLY A 115       0.393   0.089  -3.854  0.00  0.00
ATOM   1881  N   ILE A 116       1.827  -0.550  -2.310  0.00  0.00
ATOM   1882  HN  ILE A 116       1.989  -1.014  -1.442  0.00  0.00
ATOM   1883  CA  ILE A 116       2.947   0.016  -3.027  0.00  0.00
ATOM   1884  HA  ILE A 116       2.669   1.003  -3.367  0.00  0.00
ATOM   1885  CB  ILE A 116       4.138   0.272  -2.143  0.00  0.00
ATOM   1886  HB  ILE A 116       4.560  -0.665  -1.721  0.00  0.00
ATOM   1887  CG2 ILE A 116       5.329   0.975  -2.931  0.00  0.00
ATOM   1888  HG2 ILE A 116       5.933   0.353  -3.626  0.00  0.00
ATOM   1889  HG2 ILE A 116       6.099   1.278  -2.189  0.00  0.00
ATOM   1890  HG2 ILE A 116       4.915   1.902  -3.381  0.00  0.00
ATOM   1891  CG1 ILE A 116       3.906   1.271  -1.030  0.00  0.00
ATOM   1892  HG1 ILE A 116       2.875   1.167  -0.629  0.00  0.00
ATOM   1893  HG1 ILE A 116       3.981   2.256  -1.536  0.00  0.00
ATOM   1894  CD1 ILE A 116       4.821   1.210   0.177  0.00  0.00
ATOM   1895  HD1 ILE A 116       5.833   0.822  -0.068  0.00  0.00
ATOM   1896  HD2 ILE A 116       4.379   0.347   0.722  0.00  0.00
ATOM   1897  HD3 ILE A 116       4.695   2.093   0.838  0.00  0.00
ATOM   1898  C   ILE A 116       3.498  -0.887  -4.209  0.00  0.00
ATOM   1899  O   ILE A 116       3.884  -0.373  -5.247  0.00  0.00
ATOM   1900  N   PHE A 117       3.674  -2.248  -3.886  0.00  0.00
ATOM   1901  HN  PHE A 117       3.483  -2.681  -3.007  0.00  0.00
ATOM   1902  CA  PHE A 117       4.402  -3.101  -4.720  0.00  0.00
ATOM   1903  HA  PHE A 117       5.367  -2.636  -4.861  0.00  0.00
ATOM   1904  CB  PHE A 117       4.561  -4.443  -4.063  0.00  0.00
ATOM   1905  HB1 PHE A 117       4.799  -5.233  -4.808  0.00  0.00
ATOM   1906  HB2 PHE A 117       3.658  -4.869  -3.575  0.00  0.00
ATOM   1907  CG  PHE A 117       5.790  -4.582  -3.224  0.00  0.00
ATOM   1908  CD1 PHE A 117       5.582  -4.934  -1.910  0.00  0.00
ATOM   1909  HD1 PHE A 117       4.585  -5.141  -1.551  0.00  0.00
ATOM   1910  CE1 PHE A 117       6.602  -4.944  -0.991  0.00  0.00
ATOM   1911  HE1 PHE A 117       6.331  -5.155   0.033  0.00  0.00
ATOM   1912  CZ  PHE A 117       7.930  -4.556  -1.411  0.00  0.00
ATOM   1913  HZ  PHE A 117       8.758  -4.431  -0.729  0.00  0.00
ATOM   1914  CD2 PHE A 117       7.168  -4.482  -3.703  0.00  0.00
ATOM   1915  HD2 PHE A 117       7.335  -4.268  -4.748  0.00  0.00
ATOM   1916  CE2 PHE A 117       8.187  -4.430  -2.801  0.00  0.00
ATOM   1917  HE2 PHE A 117       9.199  -4.311  -3.159  0.00  0.00
ATOM   1918  C   PHE A 117       3.780  -3.282  -6.089  0.00  0.00
ATOM   1919  O   PHE A 117       4.461  -3.391  -7.159  0.00  0.00
ATOM   1920  N   PHE A 118       2.474  -3.251  -6.160  0.00  0.00
ATOM   1921  HN  PHE A 118       1.863  -3.269  -5.373  0.00  0.00
ATOM   1922  CA  PHE A 118       1.794  -3.489  -7.413  0.00  0.00
ATOM   1923  HA  PHE A 118       2.157  -4.313  -8.009  0.00  0.00
ATOM   1924  CB  PHE A 118       0.253  -3.670  -7.202  0.00  0.00
ATOM   1925  HB1 PHE A 118      -0.395  -3.504  -8.090  0.00  0.00
ATOM   1926  HB2 PHE A 118      -0.034  -3.058  -6.320  0.00  0.00
ATOM   1927  CG  PHE A 118      -0.094  -5.055  -6.935  0.00  0.00
ATOM   1928  CD1 PHE A 118      -0.869  -5.435  -5.856  0.00  0.00
ATOM   1929  HD1 PHE A 118      -1.315  -4.639  -5.278  0.00  0.00
ATOM   1930  CE1 PHE A 118      -1.152  -6.760  -5.559  0.00  0.00
ATOM   1931  HE1 PHE A 118      -1.855  -7.062  -4.797  0.00  0.00
ATOM   1932  CZ  PHE A 118      -0.558  -7.732  -6.327  0.00  0.00
ATOM   1933  HZ  PHE A 118      -0.703  -8.783  -6.121  0.00  0.00
ATOM   1934  CD2 PHE A 118       0.390  -6.085  -7.790  0.00  0.00
ATOM   1935  HD2 PHE A 118       1.076  -5.855  -8.591  0.00  0.00
ATOM   1936  CE2 PHE A 118       0.151  -7.439  -7.526  0.00  0.00
ATOM   1937  HE2 PHE A 118       0.534  -8.144  -8.248  0.00  0.00
ATOM   1938  C   PHE A 118       1.965  -2.288  -8.347  0.00  0.00
ATOM   1939  O   PHE A 118       1.791  -2.510  -9.536  0.00  0.00
ATOM   1940  N   ILE A 119       2.332  -1.003  -7.876  0.00  0.00
ATOM   1941  HN  ILE A 119       2.191  -0.906  -6.893  0.00  0.00
ATOM   1942  CA  ILE A 119       2.703   0.010  -8.739  0.00  0.00
ATOM   1943  HA  ILE A 119       1.947   0.065  -9.508  0.00  0.00
ATOM   1944  CB  ILE A 119       2.517   1.318  -7.999  0.00  0.00
ATOM   1945  HB  ILE A 119       3.378   1.380  -7.300  0.00  0.00
ATOM   1946  CG2 ILE A 119       2.757   2.424  -9.026  0.00  0.00
ATOM   1947  HG2 ILE A 119       1.938   2.432  -9.776  0.00  0.00
ATOM   1948  HG2 ILE A 119       3.750   2.330  -9.515  0.00  0.00
ATOM   1949  HG2 ILE A 119       2.631   3.436  -8.585  0.00  0.00
ATOM   1950  CG1 ILE A 119       1.145   1.550  -7.322  0.00  0.00
ATOM   1951  HG1 ILE A 119       0.890   0.606  -6.794  0.00  0.00
ATOM   1952  HG1 ILE A 119       0.395   1.781  -8.108  0.00  0.00
ATOM   1953  CD1 ILE A 119       1.171   2.641  -6.187  0.00  0.00
ATOM   1954  HD1 ILE A 119       0.105   2.918  -6.046  0.00  0.00
ATOM   1955  HD2 ILE A 119       1.777   3.478  -6.599  0.00  0.00
ATOM   1956  HD3 ILE A 119       1.509   2.261  -5.200  0.00  0.00
ATOM   1957  C   ILE A 119       4.120  -0.220  -9.183  0.00  0.00
ATOM   1958  O   ILE A 119       4.447   0.041 -10.300  0.00  0.00
ATOM   1959  N   ILE A 120       5.071  -0.790  -8.327  0.00  0.00
ATOM   1960  HN  ILE A 120       4.812  -0.942  -7.377  0.00  0.00
ATOM   1961  CA  ILE A 120       6.401  -1.268  -8.820  0.00  0.00
ATOM   1962  HA  ILE A 120       6.900  -0.419  -9.261  0.00  0.00
ATOM   1963  CB  ILE A 120       7.252  -1.724  -7.667  0.00  0.00
ATOM   1964  HB  ILE A 120       6.574  -2.299  -7.001  0.00  0.00
ATOM   1965  CG2 ILE A 120       8.449  -2.682  -7.979  0.00  0.00
ATOM   1966  HG2 ILE A 120       8.054  -3.675  -8.280  0.00  0.00
ATOM   1967  HG2 ILE A 120       8.985  -2.954  -7.044  0.00  0.00
ATOM   1968  HG2 ILE A 120       9.183  -2.321  -8.731  0.00  0.00
ATOM   1969  CG1 ILE A 120       7.694  -0.566  -6.779  0.00  0.00
ATOM   1970  HG1 ILE A 120       6.843   0.083  -6.480  0.00  0.00
ATOM   1971  HG1 ILE A 120       8.341   0.162  -7.314  0.00  0.00
ATOM   1972  CD1 ILE A 120       8.315  -0.911  -5.400  0.00  0.00
ATOM   1973  HD1 ILE A 120       9.300  -1.386  -5.600  0.00  0.00
ATOM   1974  HD2 ILE A 120       7.784  -1.589  -4.698  0.00  0.00
ATOM   1975  HD3 ILE A 120       8.552   0.035  -4.867  0.00  0.00
ATOM   1976  C   ILE A 120       6.443  -2.274  -9.897  0.00  0.00
ATOM   1977  O   ILE A 120       7.139  -2.111 -10.880  0.00  0.00
ATOM   1978  N   LEU A 121       5.498  -3.275  -9.781  0.00  0.00
ATOM   1979  HN  LEU A 121       5.151  -3.557  -8.890  0.00  0.00
ATOM   1980  CA  LEU A 121       5.288  -4.311 -10.814  0.00  0.00
ATOM   1981  HA  LEU A 121       6.294  -4.654 -11.004  0.00  0.00
ATOM   1982  CB  LEU A 121       4.452  -5.447 -10.218  0.00  0.00
ATOM   1983  HB1 LEU A 121       4.335  -6.198 -11.029  0.00  0.00
ATOM   1984  HB2 LEU A 121       3.407  -5.142  -9.993  0.00  0.00
ATOM   1985  CG  LEU A 121       5.073  -6.100  -8.896  0.00  0.00
ATOM   1986  HG  LEU A 121       5.474  -5.281  -8.261  0.00  0.00
ATOM   1987  CD1 LEU A 121       4.079  -6.842  -8.006  0.00  0.00
ATOM   1988  HD1 LEU A 121       4.637  -7.444  -7.257  0.00  0.00
ATOM   1989  HD1 LEU A 121       3.673  -7.573  -8.738  0.00  0.00
ATOM   1990  HD1 LEU A 121       3.243  -6.325  -7.489  0.00  0.00
ATOM   1991  CD2 LEU A 121       6.234  -6.987  -9.278  0.00  0.00
ATOM   1992  HD2 LEU A 121       7.169  -6.400  -9.408  0.00  0.00
ATOM   1993  HD2 LEU A 121       6.020  -7.696 -10.105  0.00  0.00
ATOM   1994  HD2 LEU A 121       6.413  -7.666  -8.417  0.00  0.00
ATOM   1995  C   LEU A 121       4.754  -3.737 -12.105  0.00  0.00
ATOM   1996  O   LEU A 121       5.219  -4.021 -13.189  0.00  0.00
ATOM   1997  N   LEU A 122       3.824  -2.760 -11.973  0.00  0.00
ATOM   1998  HN  LEU A 122       3.440  -2.477 -11.098  0.00  0.00
ATOM   1999  CA  LEU A 122       3.413  -2.014 -13.171  0.00  0.00
ATOM   2000  HA  LEU A 122       3.006  -2.707 -13.892  0.00  0.00
ATOM   2001  CB  LEU A 122       2.382  -0.979 -12.746  0.00  0.00
ATOM   2002  HB1 LEU A 122       2.872  -0.213 -12.107  0.00  0.00
ATOM   2003  HB2 LEU A 122       1.619  -1.424 -12.071  0.00  0.00
ATOM   2004  CG  LEU A 122       1.529  -0.265 -13.842  0.00  0.00
ATOM   2005  HG  LEU A 122       2.308   0.148 -14.517  0.00  0.00
ATOM   2006  CD1 LEU A 122       0.633  -1.219 -14.666  0.00  0.00
ATOM   2007  HD1 LEU A 122      -0.279  -1.547 -14.124  0.00  0.00
ATOM   2008  HD1 LEU A 122       1.116  -2.072 -15.188  0.00  0.00
ATOM   2009  HD1 LEU A 122       0.311  -0.610 -15.538  0.00  0.00
ATOM   2010  CD2 LEU A 122       0.567   0.768 -13.228  0.00  0.00
ATOM   2011  HD2 LEU A 122      -0.074   0.341 -12.427  0.00  0.00
ATOM   2012  HD2 LEU A 122      -0.134   1.195 -13.976  0.00  0.00
ATOM   2013  HD2 LEU A 122       1.310   1.529 -12.905  0.00  0.00
ATOM   2014  C   LEU A 122       4.607  -1.234 -13.920  0.00  0.00
ATOM   2015  O   LEU A 122       4.667  -1.218 -15.117  0.00  0.00
ATOM   2016  N   THR A 123       5.450  -0.588 -13.152  0.00  0.00
ATOM   2017  HN  THR A 123       5.227  -0.765 -12.197  0.00  0.00
ATOM   2018  CA  THR A 123       6.656   0.093 -13.632  0.00  0.00
ATOM   2019  HA  THR A 123       6.331   0.831 -14.350  0.00  0.00
ATOM   2020  CB  THR A 123       7.463   0.879 -12.535  0.00  0.00
ATOM   2021  HB  THR A 123       7.914   0.168 -11.812  0.00  0.00
ATOM   2022  OG1 THR A 123       6.548   1.692 -11.938  0.00  0.00
ATOM   2023  HG1 THR A 123       6.153   1.189 -11.223  0.00  0.00
ATOM   2024  CG2 THR A 123       8.542   1.801 -13.186  0.00  0.00
ATOM   2025  HG2 THR A 123       9.273   1.297 -13.855  0.00  0.00
ATOM   2026  HG2 THR A 123       9.070   2.449 -12.455  0.00  0.00
ATOM   2027  HG2 THR A 123       8.078   2.479 -13.934  0.00  0.00
ATOM   2028  C   THR A 123       7.666  -0.747 -14.331  0.00  0.00
ATOM   2029  O   THR A 123       8.024  -0.341 -15.450  0.00  0.00
ATOM   2030  N   ILE A 124       8.100  -1.939 -13.776  0.00  0.00
ATOM   2031  HN  ILE A 124       7.750  -2.235 -12.890  0.00  0.00
ATOM   2032  CA  ILE A 124       8.924  -2.905 -14.505  0.00  0.00
ATOM   2033  HA  ILE A 124       9.783  -2.306 -14.768  0.00  0.00
ATOM   2034  CB  ILE A 124       9.463  -3.958 -13.571  0.00  0.00
ATOM   2035  HB  ILE A 124       8.550  -4.414 -13.131  0.00  0.00
ATOM   2036  CG2 ILE A 124      10.365  -5.027 -14.121  0.00  0.00
ATOM   2037  HG2 ILE A 124      11.303  -4.522 -14.439  0.00  0.00
ATOM   2038  HG2 ILE A 124       9.984  -5.431 -15.083  0.00  0.00
ATOM   2039  HG2 ILE A 124      10.463  -5.924 -13.473  0.00  0.00
ATOM   2040  CG1 ILE A 124      10.133  -3.354 -12.325  0.00  0.00
ATOM   2041  HG1 ILE A 124       9.688  -2.365 -12.082  0.00  0.00
ATOM   2042  HG1 ILE A 124      11.166  -3.042 -12.592  0.00  0.00
ATOM   2043  CD1 ILE A 124      10.211  -4.186 -10.995  0.00  0.00
ATOM   2044  HD1 ILE A 124      10.947  -4.984 -11.230  0.00  0.00
ATOM   2045  HD2 ILE A 124       9.244  -4.639 -10.689  0.00  0.00
ATOM   2046  HD3 ILE A 124      10.612  -3.629 -10.122  0.00  0.00
ATOM   2047  C   ILE A 124       8.302  -3.530 -15.752  0.00  0.00
ATOM   2048  O   ILE A 124       8.932  -3.882 -16.717  0.00  0.00
ATOM   2049  N   ASP A 125       6.922  -3.750 -15.730  0.00  0.00
ATOM   2050  HN  ASP A 125       6.389  -3.710 -14.889  0.00  0.00
ATOM   2051  CA  ASP A 125       6.155  -4.188 -16.845  0.00  0.00
ATOM   2052  HA  ASP A 125       6.523  -5.153 -17.162  0.00  0.00
ATOM   2053  CB  ASP A 125       4.685  -4.506 -16.429  0.00  0.00
ATOM   2054  HB1 ASP A 125       4.224  -3.576 -16.034  0.00  0.00
ATOM   2055  HB2 ASP A 125       4.785  -5.243 -15.604  0.00  0.00
ATOM   2056  CG  ASP A 125       3.824  -4.995 -17.615  0.00  0.00
ATOM   2057  OD1 ASP A 125       3.728  -6.255 -17.749  0.00  0.00
ATOM   2058  OD2 ASP A 125       3.147  -4.211 -18.287  0.00  0.00
ATOM   2059  C   ASP A 125       6.233  -3.142 -17.977  0.00  0.00
ATOM   2060  O   ASP A 125       6.551  -3.430 -19.125  0.00  0.00
ATOM   2061  N   ARG A 126       6.038  -1.808 -17.641  0.00  0.00
ATOM   2062  HN  ARG A 126       5.855  -1.465 -16.723  0.00  0.00
ATOM   2063  CA  ARG A 126       6.263  -0.736 -18.609  0.00  0.00
ATOM   2064  HA  ARG A 126       5.677  -1.091 -19.443  0.00  0.00
ATOM   2065  CB  ARG A 126       5.668   0.604 -18.124  0.00  0.00
ATOM   2066  HB1 ARG A 126       6.164   1.363 -18.767  0.00  0.00
ATOM   2067  HB2 ARG A 126       6.005   0.833 -17.090  0.00  0.00
ATOM   2068  CG  ARG A 126       4.125   0.763 -18.183  0.00  0.00
ATOM   2069  HG1 ARG A 126       3.957   1.417 -19.065  0.00  0.00
ATOM   2070  HG2 ARG A 126       3.806   1.327 -17.280  0.00  0.00
ATOM   2071  CD  ARG A 126       3.144  -0.433 -18.231  0.00  0.00
ATOM   2072  HD1 ARG A 126       3.244  -1.167 -17.403  0.00  0.00
ATOM   2073  HD2 ARG A 126       3.329  -1.000 -19.168  0.00  0.00
ATOM   2074  NE  ARG A 126       1.714   0.151 -18.299  0.00  0.00
ATOM   2075  HE  ARG A 126       1.539   0.951 -17.725  0.00  0.00
ATOM   2076  CZ  ARG A 126       0.655  -0.588 -18.675  0.00  0.00
ATOM   2077  NH1 ARG A 126      -0.504  -0.082 -18.781  0.00  0.00
ATOM   2078  HH1 ARG A 126      -0.700   0.854 -18.489  0.00  0.00
ATOM   2079  HH1 ARG A 126      -1.128  -0.569 -19.393  0.00  0.00
ATOM   2080  NH2 ARG A 126       0.815  -1.870 -19.067  0.00  0.00
ATOM   2081  HH2 ARG A 126      -0.021  -2.384 -19.256  0.00  0.00
ATOM   2082  HH2 ARG A 126       1.746  -2.230 -19.125  0.00  0.00
ATOM   2083  C   ARG A 126       7.716  -0.613 -19.133  0.00  0.00
ATOM   2084  O   ARG A 126       7.874  -0.525 -20.350  0.00  0.00
ATOM   2085  N   TYR A 127       8.769  -0.595 -18.228  0.00  0.00
ATOM   2086  HN  TYR A 127       8.459  -0.793 -17.301  0.00  0.00
ATOM   2087  CA  TYR A 127      10.225  -0.592 -18.563  0.00  0.00
ATOM   2088  HA  TYR A 127      10.512   0.208 -19.229  0.00  0.00
ATOM   2089  CB  TYR A 127      10.961  -0.438 -17.234  0.00  0.00
ATOM   2090  HB1 TYR A 127      10.405  -0.991 -16.447  0.00  0.00
ATOM   2091  HB2 TYR A 127      10.860   0.636 -16.966  0.00  0.00
ATOM   2092  CG  TYR A 127      12.406  -0.941 -17.089  0.00  0.00
ATOM   2093  CD1 TYR A 127      12.768  -1.798 -16.074  0.00  0.00
ATOM   2094  HD1 TYR A 127      12.122  -1.817 -15.209  0.00  0.00
ATOM   2095  CE1 TYR A 127      14.040  -2.371 -15.864  0.00  0.00
ATOM   2096  HE1 TYR A 127      14.275  -3.122 -15.126  0.00  0.00
ATOM   2097  CZ  TYR A 127      15.115  -2.029 -16.734  0.00  0.00
ATOM   2098  OH  TYR A 127      16.385  -2.517 -16.427  0.00  0.00
ATOM   2099  HH  TYR A 127      16.921  -2.257 -17.179  0.00  0.00
ATOM   2100  CD2 TYR A 127      13.452  -0.703 -18.028  0.00  0.00
ATOM   2101  HD2 TYR A 127      13.207  -0.205 -18.955  0.00  0.00
ATOM   2102  CE2 TYR A 127      14.816  -1.245 -17.853  0.00  0.00
ATOM   2103  HE2 TYR A 127      15.642  -0.934 -18.475  0.00  0.00
ATOM   2104  C   TYR A 127      10.572  -1.873 -19.370  0.00  0.00
ATOM   2105  O   TYR A 127      11.140  -1.784 -20.445  0.00  0.00
ATOM   2106  N   LEU A 128      10.164  -3.067 -18.922  0.00  0.00
ATOM   2107  HN  LEU A 128       9.579  -3.163 -18.120  0.00  0.00
ATOM   2108  CA  LEU A 128      10.611  -4.350 -19.463  0.00  0.00
ATOM   2109  HA  LEU A 128      11.657  -4.184 -19.675  0.00  0.00
ATOM   2110  CB  LEU A 128      10.642  -5.525 -18.448  0.00  0.00
ATOM   2111  HB1 LEU A 128       9.611  -5.813 -18.153  0.00  0.00
ATOM   2112  HB2 LEU A 128      11.001  -5.148 -17.467  0.00  0.00
ATOM   2113  CG  LEU A 128      11.587  -6.721 -18.886  0.00  0.00
ATOM   2114  HG  LEU A 128      11.091  -6.934 -19.857  0.00  0.00
ATOM   2115  CD1 LEU A 128      13.149  -6.571 -19.017  0.00  0.00
ATOM   2116  HD1 LEU A 128      13.563  -6.377 -18.004  0.00  0.00
ATOM   2117  HD1 LEU A 128      13.397  -5.624 -19.543  0.00  0.00
ATOM   2118  HD1 LEU A 128      13.613  -7.454 -19.506  0.00  0.00
ATOM   2119  CD2 LEU A 128      11.260  -7.891 -17.964  0.00  0.00
ATOM   2120  HD2 LEU A 128      10.157  -8.008 -17.916  0.00  0.00
ATOM   2121  HD2 LEU A 128      11.850  -7.638 -17.057  0.00  0.00
ATOM   2122  HD2 LEU A 128      11.589  -8.871 -18.369  0.00  0.00
ATOM   2123  C   LEU A 128      10.080  -4.721 -20.838  0.00  0.00
ATOM   2124  O   LEU A 128      10.691  -5.443 -21.642  0.00  0.00
ATOM   2125  N   ALA A 129       8.870  -4.171 -21.220  0.00  0.00
ATOM   2126  HN  ALA A 129       8.351  -3.681 -20.524  0.00  0.00
ATOM   2127  CA  ALA A 129       8.428  -4.220 -22.679  0.00  0.00
ATOM   2128  HA  ALA A 129       8.438  -5.259 -22.971  0.00  0.00
ATOM   2129  CB  ALA A 129       6.911  -3.790 -22.861  0.00  0.00
ATOM   2130  HB1 ALA A 129       6.742  -2.795 -22.397  0.00  0.00
ATOM   2131  HB2 ALA A 129       6.233  -4.455 -22.284  0.00  0.00
ATOM   2132  HB3 ALA A 129       6.626  -3.741 -23.934  0.00  0.00
ATOM   2133  C   ALA A 129       9.243  -3.456 -23.693  0.00  0.00
ATOM   2134  O   ALA A 129       9.506  -3.961 -24.783  0.00  0.00
ATOM   2135  N   VAL A 130       9.783  -2.295 -23.342  0.00  0.00
ATOM   2136  HN  VAL A 130       9.502  -1.847 -22.497  0.00  0.00
ATOM   2137  CA  VAL A 130      10.587  -1.396 -24.155  0.00  0.00
ATOM   2138  HA  VAL A 130      10.012  -1.092 -25.017  0.00  0.00
ATOM   2139  CB  VAL A 130      10.802  -0.078 -23.464  0.00  0.00
ATOM   2140  HB  VAL A 130      11.163  -0.390 -22.461  0.00  0.00
ATOM   2141  CG1 VAL A 130      11.842   0.756 -24.263  0.00  0.00
ATOM   2142  HG1 VAL A 130      12.811   0.215 -24.223  0.00  0.00
ATOM   2143  HG1 VAL A 130      11.946   1.757 -23.792  0.00  0.00
ATOM   2144  HG1 VAL A 130      11.493   0.800 -25.317  0.00  0.00
ATOM   2145  CG2 VAL A 130       9.369   0.663 -23.208  0.00  0.00
ATOM   2146  HG2 VAL A 130       9.452   1.572 -22.574  0.00  0.00
ATOM   2147  HG2 VAL A 130       8.658  -0.039 -22.724  0.00  0.00
ATOM   2148  HG2 VAL A 130       8.813   0.849 -24.152  0.00  0.00
ATOM   2149  C   VAL A 130      11.855  -2.111 -24.541  0.00  0.00
ATOM   2150  O   VAL A 130      12.286  -2.123 -25.701  0.00  0.00
ATOM   2151  N   VAL A 131      12.518  -2.736 -23.571  0.00  0.00
ATOM   2152  HN  VAL A 131      12.064  -2.783 -22.685  0.00  0.00
ATOM   2153  CA  VAL A 131      13.693  -3.604 -23.790  0.00  0.00
ATOM   2154  HA  VAL A 131      14.491  -2.938 -24.085  0.00  0.00
ATOM   2155  CB  VAL A 131      14.215  -4.261 -22.513  0.00  0.00
ATOM   2156  HB  VAL A 131      13.328  -4.789 -22.102  0.00  0.00
ATOM   2157  CG1 VAL A 131      15.357  -5.310 -22.643  0.00  0.00
ATOM   2158  HG1 VAL A 131      14.977  -6.283 -23.023  0.00  0.00
ATOM   2159  HG1 VAL A 131      15.761  -5.400 -21.613  0.00  0.00
ATOM   2160  HG1 VAL A 131      16.188  -4.877 -23.239  0.00  0.00
ATOM   2161  CG2 VAL A 131      14.659  -3.175 -21.528  0.00  0.00
ATOM   2162  HG2 VAL A 131      15.560  -2.602 -21.834  0.00  0.00
ATOM   2163  HG2 VAL A 131      14.944  -3.823 -20.671  0.00  0.00
ATOM   2164  HG2 VAL A 131      13.881  -2.436 -21.239  0.00  0.00
ATOM   2165  C   VAL A 131      13.540  -4.767 -24.801  0.00  0.00
ATOM   2166  O   VAL A 131      14.417  -5.069 -25.651  0.00  0.00
ATOM   2167  N   HIS A 132      12.335  -5.428 -24.754  0.00  0.00
ATOM   2168  HN  HIS A 132      11.715  -5.138 -24.029  0.00  0.00
ATOM   2169  CA  HIS A 132      11.929  -6.600 -25.564  0.00  0.00
ATOM   2170  HA  HIS A 132      12.750  -7.236 -25.861  0.00  0.00
ATOM   2171  CB  HIS A 132      10.886  -7.524 -24.858  0.00  0.00
ATOM   2172  HB1 HIS A 132      10.546  -8.228 -25.648  0.00  0.00
ATOM   2173  HB2 HIS A 132      10.059  -6.928 -24.418  0.00  0.00
ATOM   2174  ND1 HIS A 132      12.245  -8.362 -22.725  0.00  0.00
ATOM   2175  HD1 HIS A 132      12.539  -7.488 -22.338  0.00  0.00
ATOM   2176  CG  HIS A 132      11.417  -8.547 -23.803  0.00  0.00
ATOM   2177  CE1 HIS A 132      12.463  -9.551 -22.172  0.00  0.00
ATOM   2178  HE1 HIS A 132      13.030  -9.749 -21.262  0.00  0.00
ATOM   2179  NE2 HIS A 132      11.862 -10.508 -22.859  0.00  0.00
ATOM   2180  CD2 HIS A 132      11.180  -9.877 -23.856  0.00  0.00
ATOM   2181  HD2 HIS A 132      10.672 -10.515 -24.568  0.00  0.00
ATOM   2182  C   HIS A 132      11.233  -6.105 -26.834  0.00  0.00
ATOM   2183  O   HIS A 132      10.726  -6.934 -27.584  0.00  0.00
ATOM   2184  N   ALA A 133      11.110  -4.749 -27.063  0.00  0.00
ATOM   2185  HN  ALA A 133      11.469  -4.068 -26.428  0.00  0.00
ATOM   2186  CA  ALA A 133      10.647  -4.152 -28.292  0.00  0.00
ATOM   2187  HA  ALA A 133      10.724  -3.079 -28.201  0.00  0.00
ATOM   2188  CB  ALA A 133      11.555  -4.582 -29.448  0.00  0.00
ATOM   2189  HB1 ALA A 133      11.440  -3.942 -30.350  0.00  0.00
ATOM   2190  HB2 ALA A 133      11.344  -5.629 -29.754  0.00  0.00
ATOM   2191  HB3 ALA A 133      12.623  -4.499 -29.153  0.00  0.00
ATOM   2192  C   ALA A 133       9.179  -4.397 -28.438  0.00  0.00
ATOM   2193  O   ALA A 133       8.297  -3.771 -27.823  0.00  0.00
ATOM   2194  N   VAL A 134       8.783  -5.190 -29.444  0.00  0.00
ATOM   2195  HN  VAL A 134       9.474  -5.708 -29.942  0.00  0.00
ATOM   2196  CA  VAL A 134       7.460  -5.449 -29.841  0.00  0.00
ATOM   2197  HA  VAL A 134       6.801  -4.602 -29.722  0.00  0.00
ATOM   2198  CB  VAL A 134       7.395  -5.672 -31.306  0.00  0.00
ATOM   2199  HB  VAL A 134       6.352  -5.952 -31.566  0.00  0.00
ATOM   2200  CG1 VAL A 134       7.654  -4.332 -32.033  0.00  0.00
ATOM   2201  HG1 VAL A 134       7.609  -4.651 -33.095  0.00  0.00
ATOM   2202  HG1 VAL A 134       8.690  -3.936 -31.960  0.00  0.00
ATOM   2203  HG1 VAL A 134       6.893  -3.541 -31.858  0.00  0.00
ATOM   2204  CG2 VAL A 134       8.369  -6.818 -31.725  0.00  0.00
ATOM   2205  HG2 VAL A 134       9.442  -6.605 -31.532  0.00  0.00
ATOM   2206  HG2 VAL A 134       8.220  -7.123 -32.783  0.00  0.00
ATOM   2207  HG2 VAL A 134       8.139  -7.699 -31.088  0.00  0.00
ATOM   2208  C   VAL A 134       6.894  -6.623 -29.135  0.00  0.00
ATOM   2209  O   VAL A 134       5.695  -6.969 -29.242  0.00  0.00
ATOM   2210  N   PHE A 135       7.703  -7.285 -28.269  0.00  0.00
ATOM   2211  HN  PHE A 135       8.685  -7.147 -28.164  0.00  0.00
ATOM   2212  CA  PHE A 135       7.280  -8.390 -27.491  0.00  0.00
ATOM   2213  HA  PHE A 135       6.359  -8.776 -27.902  0.00  0.00
ATOM   2214  CB  PHE A 135       8.395  -9.513 -27.618  0.00  0.00
ATOM   2215  HB1 PHE A 135       8.054 -10.379 -27.011  0.00  0.00
ATOM   2216  HB2 PHE A 135       9.362  -9.072 -27.294  0.00  0.00
ATOM   2217  CG  PHE A 135       8.464 -10.036 -29.041  0.00  0.00
ATOM   2218  CD1 PHE A 135       7.290 -10.369 -29.778  0.00  0.00
ATOM   2219  HD1 PHE A 135       6.251 -10.203 -29.533  0.00  0.00
ATOM   2220  CE1 PHE A 135       7.438 -10.957 -31.121  0.00  0.00
ATOM   2221  HE1 PHE A 135       6.633 -11.289 -31.760  0.00  0.00
ATOM   2222  CZ  PHE A 135       8.774 -11.185 -31.587  0.00  0.00
ATOM   2223  HZ  PHE A 135       8.994 -11.552 -32.579  0.00  0.00
ATOM   2224  CD2 PHE A 135       9.699 -10.390 -29.545  0.00  0.00
ATOM   2225  HD2 PHE A 135      10.598 -10.148 -28.999  0.00  0.00
ATOM   2226  CE2 PHE A 135       9.828 -10.835 -30.806  0.00  0.00
ATOM   2227  HE2 PHE A 135      10.844 -10.931 -31.162  0.00  0.00
ATOM   2228  C   PHE A 135       7.082  -8.064 -26.106  0.00  0.00
ATOM   2229  O   PHE A 135       7.666  -8.636 -25.162  0.00  0.00
ATOM   2230  N   ALA A 136       6.127  -7.084 -25.943  0.00  0.00
ATOM   2231  HN  ALA A 136       5.649  -6.813 -26.776  0.00  0.00
ATOM   2232  CA  ALA A 136       5.668  -6.488 -24.750  0.00  0.00
ATOM   2233  HA  ALA A 136       6.513  -5.974 -24.316  0.00  0.00
ATOM   2234  CB  ALA A 136       4.643  -5.365 -25.080  0.00  0.00
ATOM   2235  HB1 ALA A 136       5.162  -4.709 -25.812  0.00  0.00
ATOM   2236  HB2 ALA A 136       4.381  -4.852 -24.130  0.00  0.00
ATOM   2237  HB3 ALA A 136       3.758  -5.871 -25.522  0.00  0.00
ATOM   2238  C   ALA A 136       4.975  -7.499 -23.824  0.00  0.00
ATOM   2239  O   ALA A 136       5.197  -7.523 -22.615  0.00  0.00
ATOM   2240  N   LEU A 137       4.220  -8.372 -24.462  0.00  0.00
ATOM   2241  HN  LEU A 137       4.017  -8.201 -25.423  0.00  0.00
ATOM   2242  CA  LEU A 137       3.508  -9.445 -23.829  0.00  0.00
ATOM   2243  HA  LEU A 137       2.953  -9.006 -23.014  0.00  0.00
ATOM   2244  CB  LEU A 137       2.460  -9.979 -24.819  0.00  0.00
ATOM   2245  HB1 LEU A 137       2.177 -10.945 -24.350  0.00  0.00
ATOM   2246  HB2 LEU A 137       2.913 -10.198 -25.809  0.00  0.00
ATOM   2247  CG  LEU A 137       1.180  -9.157 -24.989  0.00  0.00
ATOM   2248  HG  LEU A 137       0.934  -8.636 -24.039  0.00  0.00
ATOM   2249  CD1 LEU A 137       1.333  -7.980 -26.078  0.00  0.00
ATOM   2250  HD1 LEU A 137       0.351  -7.460 -26.079  0.00  0.00
ATOM   2251  HD1 LEU A 137       1.467  -8.293 -27.135  0.00  0.00
ATOM   2252  HD1 LEU A 137       2.075  -7.238 -25.712  0.00  0.00
ATOM   2253  CD2 LEU A 137      -0.022 -10.023 -25.450  0.00  0.00
ATOM   2254  HD2 LEU A 137      -0.948  -9.413 -25.510  0.00  0.00
ATOM   2255  HD2 LEU A 137      -0.135 -10.784 -24.650  0.00  0.00
ATOM   2256  HD2 LEU A 137       0.214 -10.584 -26.380  0.00  0.00
ATOM   2257  C   LEU A 137       4.523 -10.489 -23.310  0.00  0.00
ATOM   2258  O   LEU A 137       4.319 -11.115 -22.319  0.00  0.00
ATOM   2259  N   LYS A 138       5.704 -10.739 -23.978  0.00  0.00
ATOM   2260  HN  LYS A 138       5.985 -10.065 -24.657  0.00  0.00
ATOM   2261  CA  LYS A 138       6.680 -11.831 -23.513  0.00  0.00
ATOM   2262  HA  LYS A 138       6.054 -12.663 -23.228  0.00  0.00
ATOM   2263  CB  LYS A 138       7.751 -12.121 -24.599  0.00  0.00
ATOM   2264  HB1 LYS A 138       8.423 -12.855 -24.106  0.00  0.00
ATOM   2265  HB2 LYS A 138       8.277 -11.159 -24.782  0.00  0.00
ATOM   2266  CG  LYS A 138       7.116 -12.679 -25.837  0.00  0.00
ATOM   2267  HG1 LYS A 138       6.531 -11.884 -26.349  0.00  0.00
ATOM   2268  HG2 LYS A 138       6.342 -13.450 -25.642  0.00  0.00
ATOM   2269  CD  LYS A 138       8.260 -13.255 -26.755  0.00  0.00
ATOM   2270  HD1 LYS A 138       8.762 -14.082 -26.208  0.00  0.00
ATOM   2271  HD2 LYS A 138       9.085 -12.527 -26.903  0.00  0.00
ATOM   2272  CE  LYS A 138       7.873 -13.768 -28.096  0.00  0.00
ATOM   2273  HE1 LYS A 138       8.820 -14.248 -28.426  0.00  0.00
ATOM   2274  HE2 LYS A 138       7.621 -12.966 -28.822  0.00  0.00
ATOM   2275  NZ  LYS A 138       6.791 -14.809 -28.146  0.00  0.00
ATOM   2276  HZ1 LYS A 138       7.289 -15.657 -27.808  0.00  0.00
ATOM   2277  HZ2 LYS A 138       6.605 -14.961 -29.158  0.00  0.00
ATOM   2278  HZ3 LYS A 138       5.879 -14.705 -27.657  0.00  0.00
ATOM   2279  C   LYS A 138       7.379 -11.368 -22.258  0.00  0.00
ATOM   2280  O   LYS A 138       7.679 -12.129 -21.322  0.00  0.00
ATOM   2281  N   ALA A 139       7.593 -10.136 -22.177  0.00  0.00
ATOM   2282  HN  ALA A 139       7.461  -9.483 -22.919  0.00  0.00
ATOM   2283  CA  ALA A 139       8.084  -9.405 -21.022  0.00  0.00
ATOM   2284  HA  ALA A 139       9.050  -9.815 -20.765  0.00  0.00
ATOM   2285  CB  ALA A 139       8.204  -7.903 -21.362  0.00  0.00
ATOM   2286  HB1 ALA A 139       8.974  -7.840 -22.161  0.00  0.00
ATOM   2287  HB2 ALA A 139       8.513  -7.304 -20.479  0.00  0.00
ATOM   2288  HB3 ALA A 139       7.296  -7.493 -21.853  0.00  0.00
ATOM   2289  C   ALA A 139       7.158  -9.425 -19.814  0.00  0.00
ATOM   2290  O   ALA A 139       7.581  -9.433 -18.650  0.00  0.00
ATOM   2291  N   ARG A 140       5.823  -9.459 -20.014  0.00  0.00
ATOM   2292  HN  ARG A 140       5.505  -9.272 -20.940  0.00  0.00
ATOM   2293  CA  ARG A 140       4.806  -9.629 -19.024  0.00  0.00
ATOM   2294  HA  ARG A 140       5.072  -8.924 -18.251  0.00  0.00
ATOM   2295  CB  ARG A 140       3.349  -9.385 -19.546  0.00  0.00
ATOM   2296  HB1 ARG A 140       3.022 -10.103 -20.329  0.00  0.00
ATOM   2297  HB2 ARG A 140       3.281  -8.375 -20.003  0.00  0.00
ATOM   2298  CG  ARG A 140       2.219  -9.531 -18.497  0.00  0.00
ATOM   2299  HG1 ARG A 140       2.564  -9.422 -17.447  0.00  0.00
ATOM   2300  HG2 ARG A 140       1.968 -10.613 -18.523  0.00  0.00
ATOM   2301  CD  ARG A 140       0.942  -8.790 -18.820  0.00  0.00
ATOM   2302  HD1 ARG A 140       0.068  -9.175 -18.253  0.00  0.00
ATOM   2303  HD2 ARG A 140       0.695  -8.869 -19.900  0.00  0.00
ATOM   2304  NE  ARG A 140       1.152  -7.297 -18.465  0.00  0.00
ATOM   2305  HE  ARG A 140       2.086  -6.965 -18.333  0.00  0.00
ATOM   2306  CZ  ARG A 140       0.359  -6.382 -18.959  0.00  0.00
ATOM   2307  NH1 ARG A 140       0.782  -5.174 -18.954  0.00  0.00
ATOM   2308  HH1 ARG A 140       1.705  -4.892 -18.692  0.00  0.00
ATOM   2309  HH1 ARG A 140       0.102  -4.469 -19.153  0.00  0.00
ATOM   2310  NH2 ARG A 140      -0.835  -6.705 -19.421  0.00  0.00
ATOM   2311  HH2 ARG A 140      -1.258  -7.393 -18.832  0.00  0.00
ATOM   2312  HH2 ARG A 140      -1.450  -6.079 -19.901  0.00  0.00
ATOM   2313  C   ARG A 140       4.888 -11.030 -18.439  0.00  0.00
ATOM   2314  O   ARG A 140       4.992 -11.140 -17.234  0.00  0.00
ATOM   2315  N   THR A 141       5.063 -12.048 -19.280  0.00  0.00
ATOM   2316  HN  THR A 141       5.149 -11.827 -20.249  0.00  0.00
ATOM   2317  CA  THR A 141       4.981 -13.457 -18.872  0.00  0.00
ATOM   2318  HA  THR A 141       4.010 -13.494 -18.401  0.00  0.00
ATOM   2319  CB  THR A 141       4.984 -14.490 -20.006  0.00  0.00
ATOM   2320  HB  THR A 141       5.994 -14.479 -20.469  0.00  0.00
ATOM   2321  OG1 THR A 141       4.052 -14.067 -20.961  0.00  0.00
ATOM   2322  HG1 THR A 141       4.046 -14.757 -21.628  0.00  0.00
ATOM   2323  CG2 THR A 141       4.484 -15.773 -19.382  0.00  0.00
ATOM   2324  HG2 THR A 141       5.015 -16.011 -18.435  0.00  0.00
ATOM   2325  HG2 THR A 141       4.609 -16.654 -20.046  0.00  0.00
ATOM   2326  HG2 THR A 141       3.441 -15.624 -19.028  0.00  0.00
ATOM   2327  C   THR A 141       6.048 -13.781 -17.746  0.00  0.00
ATOM   2328  O   THR A 141       5.731 -14.329 -16.712  0.00  0.00
ATOM   2329  N   VAL A 142       7.291 -13.274 -17.905  0.00  0.00
ATOM   2330  HN  VAL A 142       7.452 -12.673 -18.684  0.00  0.00
ATOM   2331  CA  VAL A 142       8.292 -13.268 -16.788  0.00  0.00
ATOM   2332  HA  VAL A 142       8.401 -14.284 -16.438  0.00  0.00
ATOM   2333  CB  VAL A 142       9.697 -13.092 -17.370  0.00  0.00
ATOM   2334  HB  VAL A 142       9.952 -13.653 -18.294  0.00  0.00
ATOM   2335  CG1 VAL A 142       9.890 -11.589 -17.805  0.00  0.00
ATOM   2336  HG1 VAL A 142      10.906 -11.377 -18.203  0.00  0.00
ATOM   2337  HG1 VAL A 142       9.891 -11.005 -16.860  0.00  0.00
ATOM   2338  HG1 VAL A 142       9.059 -11.305 -18.487  0.00  0.00
ATOM   2339  CG2 VAL A 142      10.744 -13.510 -16.349  0.00  0.00
ATOM   2340  HG2 VAL A 142      11.681 -13.400 -16.936  0.00  0.00
ATOM   2341  HG2 VAL A 142      10.619 -14.560 -16.009  0.00  0.00
ATOM   2342  HG2 VAL A 142      10.751 -12.876 -15.437  0.00  0.00
ATOM   2343  C   VAL A 142       7.963 -12.433 -15.571  0.00  0.00
ATOM   2344  O   VAL A 142       8.175 -12.903 -14.469  0.00  0.00
ATOM   2345  N   THR A 143       7.485 -11.239 -15.706  0.00  0.00
ATOM   2346  HN  THR A 143       7.376 -10.851 -16.617  0.00  0.00
ATOM   2347  CA  THR A 143       7.145 -10.364 -14.620  0.00  0.00
ATOM   2348  HA  THR A 143       8.077 -10.206 -14.097  0.00  0.00
ATOM   2349  CB  THR A 143       6.881  -8.942 -15.184  0.00  0.00
ATOM   2350  HB  THR A 143       5.874  -8.880 -15.649  0.00  0.00
ATOM   2351  OG1 THR A 143       7.915  -8.518 -16.120  0.00  0.00
ATOM   2352  HG1 THR A 143       7.928  -8.991 -16.956  0.00  0.00
ATOM   2353  CG2 THR A 143       6.860  -7.880 -14.072  0.00  0.00
ATOM   2354  HG2 THR A 143       6.828  -6.843 -14.469  0.00  0.00
ATOM   2355  HG2 THR A 143       7.835  -7.977 -13.547  0.00  0.00
ATOM   2356  HG2 THR A 143       6.149  -7.987 -13.225  0.00  0.00
ATOM   2357  C   THR A 143       6.087 -10.754 -13.660  0.00  0.00
ATOM   2358  O   THR A 143       6.210 -10.656 -12.414  0.00  0.00
ATOM   2359  N   PHE A 144       4.936 -11.292 -14.247  0.00  0.00
ATOM   2360  HN  PHE A 144       4.843 -11.367 -15.237  0.00  0.00
ATOM   2361  CA  PHE A 144       3.795 -11.744 -13.636  0.00  0.00
ATOM   2362  HA  PHE A 144       3.659 -11.073 -12.800  0.00  0.00
ATOM   2363  CB  PHE A 144       2.626 -11.694 -14.652  0.00  0.00
ATOM   2364  HB1 PHE A 144       2.840 -12.384 -15.496  0.00  0.00
ATOM   2365  HB2 PHE A 144       2.511 -10.711 -15.155  0.00  0.00
ATOM   2366  CG  PHE A 144       1.310 -12.107 -14.100  0.00  0.00
ATOM   2367  CD1 PHE A 144       0.744 -11.285 -13.101  0.00  0.00
ATOM   2368  HD1 PHE A 144       1.225 -10.320 -13.033  0.00  0.00
ATOM   2369  CE1 PHE A 144      -0.423 -11.629 -12.490  0.00  0.00
ATOM   2370  HE1 PHE A 144      -0.713 -10.991 -11.668  0.00  0.00
ATOM   2371  CZ  PHE A 144      -1.120 -12.787 -12.795  0.00  0.00
ATOM   2372  HZ  PHE A 144      -1.979 -13.140 -12.243  0.00  0.00
ATOM   2373  CD2 PHE A 144       0.649 -13.300 -14.449  0.00  0.00
ATOM   2374  HD2 PHE A 144       1.012 -14.031 -15.157  0.00  0.00
ATOM   2375  CE2 PHE A 144      -0.568 -13.609 -13.776  0.00  0.00
ATOM   2376  HE2 PHE A 144      -1.076 -14.501 -14.115  0.00  0.00
ATOM   2377  C   PHE A 144       4.010 -13.061 -13.079  0.00  0.00
ATOM   2378  O   PHE A 144       3.581 -13.344 -11.948  0.00  0.00
ATOM   2379  N   GLY A 145       4.678 -14.010 -13.845  0.00  0.00
ATOM   2380  HN  GLY A 145       5.088 -13.767 -14.720  0.00  0.00
ATOM   2381  CA  GLY A 145       4.798 -15.384 -13.427  0.00  0.00
ATOM   2382  HA1 GLY A 145       5.040 -15.923 -14.331  0.00  0.00
ATOM   2383  HA2 GLY A 145       3.835 -15.646 -13.014  0.00  0.00
ATOM   2384  C   GLY A 145       5.893 -15.699 -12.444  0.00  0.00
ATOM   2385  O   GLY A 145       5.758 -16.612 -11.646  0.00  0.00
ATOM   2386  N   VAL A 146       6.959 -14.892 -12.413  0.00  0.00
ATOM   2387  HN  VAL A 146       7.023 -14.113 -13.032  0.00  0.00
ATOM   2388  CA  VAL A 146       8.150 -15.304 -11.629  0.00  0.00
ATOM   2389  HA  VAL A 146       8.011 -16.190 -11.028  0.00  0.00
ATOM   2390  CB  VAL A 146       9.379 -15.667 -12.398  0.00  0.00
ATOM   2391  HB  VAL A 146       9.867 -14.749 -12.786  0.00  0.00
ATOM   2392  CG1 VAL A 146      10.352 -16.466 -11.557  0.00  0.00
ATOM   2393  HG1 VAL A 146       9.853 -17.388 -11.187  0.00  0.00
ATOM   2394  HG1 VAL A 146      10.649 -15.837 -10.692  0.00  0.00
ATOM   2395  HG1 VAL A 146      11.245 -16.748 -12.155  0.00  0.00
ATOM   2396  CG2 VAL A 146       8.946 -16.558 -13.606  0.00  0.00
ATOM   2397  HG2 VAL A 146       8.249 -17.356 -13.271  0.00  0.00
ATOM   2398  HG2 VAL A 146       9.796 -17.076 -14.099  0.00  0.00
ATOM   2399  HG2 VAL A 146       8.410 -15.932 -14.351  0.00  0.00
ATOM   2400  C   VAL A 146       8.402 -14.254 -10.528  0.00  0.00
ATOM   2401  O   VAL A 146       8.398 -14.604  -9.358  0.00  0.00
ATOM   2402  N   VAL A 147       8.677 -13.003 -10.981  0.00  0.00
ATOM   2403  HN  VAL A 147       8.701 -12.815 -11.960  0.00  0.00
ATOM   2404  CA  VAL A 147       9.061 -11.962 -10.066  0.00  0.00
ATOM   2405  HA  VAL A 147       9.858 -12.328  -9.436  0.00  0.00
ATOM   2406  CB  VAL A 147       9.473 -10.684 -10.871  0.00  0.00
ATOM   2407  HB  VAL A 147       8.632 -10.291 -11.482  0.00  0.00
ATOM   2408  CG1 VAL A 147       9.983  -9.600  -9.912  0.00  0.00
ATOM   2409  HG1 VAL A 147      10.126  -8.674 -10.509  0.00  0.00
ATOM   2410  HG1 VAL A 147      10.989  -9.904  -9.551  0.00  0.00
ATOM   2411  HG1 VAL A 147       9.307  -9.389  -9.055  0.00  0.00
ATOM   2412  CG2 VAL A 147      10.705 -11.018 -11.788  0.00  0.00
ATOM   2413  HG2 VAL A 147      10.489 -11.856 -12.485  0.00  0.00
ATOM   2414  HG2 VAL A 147      11.633 -11.313 -11.254  0.00  0.00
ATOM   2415  HG2 VAL A 147      10.888 -10.096 -12.381  0.00  0.00
ATOM   2416  C   VAL A 147       7.884 -11.603  -9.120  0.00  0.00
ATOM   2417  O   VAL A 147       8.061 -11.588  -7.912  0.00  0.00
ATOM   2418  N   THR A 148       6.639 -11.275  -9.702  0.00  0.00
ATOM   2419  HN  THR A 148       6.490 -11.228 -10.686  0.00  0.00
ATOM   2420  CA  THR A 148       5.443 -10.834  -8.985  0.00  0.00
ATOM   2421  HA  THR A 148       5.675  -9.886  -8.524  0.00  0.00
ATOM   2422  CB  THR A 148       4.192 -10.671  -9.893  0.00  0.00
ATOM   2423  HB  THR A 148       4.052 -11.541 -10.570  0.00  0.00
ATOM   2424  OG1 THR A 148       4.303  -9.541 -10.711  0.00  0.00
ATOM   2425  HG1 THR A 148       4.947  -9.763 -11.388  0.00  0.00
ATOM   2426  CG2 THR A 148       2.796 -10.610  -9.119  0.00  0.00
ATOM   2427  HG2 THR A 148       2.905  -9.687  -8.509  0.00  0.00
ATOM   2428  HG2 THR A 148       2.650 -11.544  -8.535  0.00  0.00
ATOM   2429  HG2 THR A 148       1.943 -10.429  -9.807  0.00  0.00
ATOM   2430  C   THR A 148       5.165 -11.861  -7.904  0.00  0.00
ATOM   2431  O   THR A 148       4.718 -11.536  -6.797  0.00  0.00
ATOM   2432  N   SER A 149       5.382 -13.184  -8.283  0.00  0.00
ATOM   2433  HN  SER A 149       5.578 -13.346  -9.247  0.00  0.00
ATOM   2434  CA  SER A 149       5.061 -14.307  -7.422  0.00  0.00
ATOM   2435  HA  SER A 149       4.030 -14.232  -7.109  0.00  0.00
ATOM   2436  CB  SER A 149       5.153 -15.696  -8.172  0.00  0.00
ATOM   2437  HB1 SER A 149       4.728 -16.537  -7.584  0.00  0.00
ATOM   2438  HB2 SER A 149       6.193 -16.003  -8.414  0.00  0.00
ATOM   2439  OG  SER A 149       4.475 -15.601  -9.392  0.00  0.00
ATOM   2440  HG1 SER A 149       4.863 -16.283  -9.946  0.00  0.00
ATOM   2441  C   SER A 149       5.954 -14.294  -6.120  0.00  0.00
ATOM   2442  O   SER A 149       5.495 -14.493  -4.998  0.00  0.00
ATOM   2443  N   VAL A 150       7.287 -14.011  -6.216  0.00  0.00
ATOM   2444  HN  VAL A 150       7.745 -13.898  -7.095  0.00  0.00
ATOM   2445  CA  VAL A 150       8.108 -13.961  -4.995  0.00  0.00
ATOM   2446  HA  VAL A 150       7.837 -14.705  -4.261  0.00  0.00
ATOM   2447  CB  VAL A 150       9.627 -14.124  -5.170  0.00  0.00
ATOM   2448  HB  VAL A 150      10.215 -14.070  -4.229  0.00  0.00
ATOM   2449  CG1 VAL A 150       9.844 -15.631  -5.603  0.00  0.00
ATOM   2450  HG1 VAL A 150       9.371 -15.626  -6.608  0.00  0.00
ATOM   2451  HG1 VAL A 150       9.391 -16.406  -4.949  0.00  0.00
ATOM   2452  HG1 VAL A 150      10.952 -15.691  -5.656  0.00  0.00
ATOM   2453  CG2 VAL A 150      10.290 -13.089  -6.093  0.00  0.00
ATOM   2454  HG2 VAL A 150      11.372 -13.223  -6.303  0.00  0.00
ATOM   2455  HG2 VAL A 150      10.299 -12.052  -5.694  0.00  0.00
ATOM   2456  HG2 VAL A 150       9.797 -12.963  -7.080  0.00  0.00
ATOM   2457  C   VAL A 150       7.848 -12.693  -4.229  0.00  0.00
ATOM   2458  O   VAL A 150       8.002 -12.710  -3.033  0.00  0.00
ATOM   2459  N   ILE A 151       7.616 -11.618  -4.952  0.00  0.00
ATOM   2460  HN  ILE A 151       7.784 -11.587  -5.934  0.00  0.00
ATOM   2461  CA  ILE A 151       7.221 -10.420  -4.264  0.00  0.00
ATOM   2462  HA  ILE A 151       7.913 -10.286  -3.445  0.00  0.00
ATOM   2463  CB  ILE A 151       7.135  -9.279  -5.355  0.00  0.00
ATOM   2464  HB  ILE A 151       6.391  -9.566  -6.129  0.00  0.00
ATOM   2465  CG2 ILE A 151       6.470  -8.063  -4.694  0.00  0.00
ATOM   2466  HG2 ILE A 151       5.418  -8.266  -4.403  0.00  0.00
ATOM   2467  HG2 ILE A 151       6.469  -7.117  -5.278  0.00  0.00
ATOM   2468  HG2 ILE A 151       7.012  -7.817  -3.757  0.00  0.00
ATOM   2469  CG1 ILE A 151       8.508  -8.943  -6.048  0.00  0.00
ATOM   2470  HG1 ILE A 151       8.280  -8.252  -6.887  0.00  0.00
ATOM   2471  HG1 ILE A 151       8.975  -9.832  -6.523  0.00  0.00
ATOM   2472  CD1 ILE A 151       9.535  -8.360  -5.080  0.00  0.00
ATOM   2473  HD1 ILE A 151       9.208  -7.333  -4.812  0.00  0.00
ATOM   2474  HD2 ILE A 151      10.519  -8.339  -5.595  0.00  0.00
ATOM   2475  HD3 ILE A 151       9.562  -9.041  -4.201  0.00  0.00
ATOM   2476  C   ILE A 151       5.881 -10.489  -3.445  0.00  0.00
ATOM   2477  O   ILE A 151       5.745 -10.050  -2.302  0.00  0.00
ATOM   2478  N   THR A 152       4.840 -11.114  -4.008  0.00  0.00
ATOM   2479  HN  THR A 152       4.831 -11.520  -4.918  0.00  0.00
ATOM   2480  CA  THR A 152       3.667 -11.618  -3.297  0.00  0.00
ATOM   2481  HA  THR A 152       3.169 -10.775  -2.842  0.00  0.00
ATOM   2482  CB  THR A 152       2.623 -12.335  -4.197  0.00  0.00
ATOM   2483  HB  THR A 152       3.042 -13.244  -4.678  0.00  0.00
ATOM   2484  OG1 THR A 152       2.334 -11.462  -5.357  0.00  0.00
ATOM   2485  HG1 THR A 152       3.124 -11.282  -5.872  0.00  0.00
ATOM   2486  CG2 THR A 152       1.269 -12.531  -3.524  0.00  0.00
ATOM   2487  HG2 THR A 152       0.993 -11.591  -2.998  0.00  0.00
ATOM   2488  HG2 THR A 152       1.240 -13.266  -2.691  0.00  0.00
ATOM   2489  HG2 THR A 152       0.494 -12.857  -4.250  0.00  0.00
ATOM   2490  C   THR A 152       3.921 -12.578  -2.139  0.00  0.00
ATOM   2491  O   THR A 152       3.552 -12.351  -0.973  0.00  0.00
ATOM   2492  N   TRP A 153       4.640 -13.717  -2.354  0.00  0.00
ATOM   2493  HN  TRP A 153       4.984 -14.006  -3.244  0.00  0.00
ATOM   2494  CA  TRP A 153       5.033 -14.657  -1.355  0.00  0.00
ATOM   2495  HA  TRP A 153       4.180 -15.049  -0.820  0.00  0.00
ATOM   2496  CB  TRP A 153       5.732 -15.834  -2.082  0.00  0.00
ATOM   2497  HB1 TRP A 153       6.755 -15.540  -2.400  0.00  0.00
ATOM   2498  HB2 TRP A 153       5.147 -16.023  -3.009  0.00  0.00
ATOM   2499  CG  TRP A 153       5.893 -17.134  -1.385  0.00  0.00
ATOM   2500  CD1 TRP A 153       7.008 -17.556  -0.632  0.00  0.00
ATOM   2501  HD1 TRP A 153       7.813 -16.923  -0.290  0.00  0.00
ATOM   2502  NE1 TRP A 153       6.669 -18.694   0.071  0.00  0.00
ATOM   2503  HE1 TRP A 153       7.137 -19.043   0.854  0.00  0.00
ATOM   2504  CE2 TRP A 153       5.392 -19.081  -0.354  0.00  0.00
ATOM   2505  CD2 TRP A 153       4.810 -18.036  -1.153  0.00  0.00
ATOM   2506  CE3 TRP A 153       3.552 -18.153  -1.661  0.00  0.00
ATOM   2507  HE3 TRP A 153       3.256 -17.337  -2.305  0.00  0.00
ATOM   2508  CZ3 TRP A 153       2.818 -19.294  -1.439  0.00  0.00
ATOM   2509  HZ3 TRP A 153       1.861 -19.499  -1.897  0.00  0.00
ATOM   2510  CZ2 TRP A 153       4.669 -20.174  -0.015  0.00  0.00
ATOM   2511  HZ2 TRP A 153       5.040 -20.973   0.609  0.00  0.00
ATOM   2512  CH2 TRP A 153       3.336 -20.227  -0.492  0.00  0.00
ATOM   2513  HH2 TRP A 153       2.645 -20.995  -0.178  0.00  0.00
ATOM   2514  C   TRP A 153       5.861 -14.258  -0.074  0.00  0.00
ATOM   2515  O   TRP A 153       5.531 -14.628   1.028  0.00  0.00
ATOM   2516  N   VAL A 154       6.825 -13.310  -0.217  0.00  0.00
ATOM   2517  HN  VAL A 154       7.020 -12.837  -1.072  0.00  0.00
ATOM   2518  CA  VAL A 154       7.481 -12.799   0.990  0.00  0.00
ATOM   2519  HA  VAL A 154       7.782 -13.623   1.618  0.00  0.00
ATOM   2520  CB  VAL A 154       8.855 -12.280   0.684  0.00  0.00
ATOM   2521  HB  VAL A 154       9.344 -12.033   1.649  0.00  0.00
ATOM   2522  CG1 VAL A 154       9.679 -13.283  -0.096  0.00  0.00
ATOM   2523  HG1 VAL A 154       9.541 -14.274   0.384  0.00  0.00
ATOM   2524  HG1 VAL A 154      10.766 -13.065  -0.021  0.00  0.00
ATOM   2525  HG1 VAL A 154       9.303 -13.310  -1.141  0.00  0.00
ATOM   2526  CG2 VAL A 154       8.741 -10.951  -0.074  0.00  0.00
ATOM   2527  HG2 VAL A 154       8.996 -10.075   0.562  0.00  0.00
ATOM   2528  HG2 VAL A 154       7.864 -10.674  -0.697  0.00  0.00
ATOM   2529  HG2 VAL A 154       9.370 -10.977  -0.989  0.00  0.00
ATOM   2530  C   VAL A 154       6.625 -11.888   1.881  0.00  0.00
ATOM   2531  O   VAL A 154       6.634 -12.016   3.091  0.00  0.00
ATOM   2532  N   VAL A 155       5.740 -11.046   1.330  0.00  0.00
ATOM   2533  HN  VAL A 155       5.817 -10.925   0.344  0.00  0.00
ATOM   2534  CA  VAL A 155       4.683 -10.271   1.941  0.00  0.00
ATOM   2535  HA  VAL A 155       5.096  -9.605   2.684  0.00  0.00
ATOM   2536  CB  VAL A 155       3.887  -9.374   0.882  0.00  0.00
ATOM   2537  HB  VAL A 155       3.598  -9.963  -0.014  0.00  0.00
ATOM   2538  CG1 VAL A 155       2.533  -8.869   1.593  0.00  0.00
ATOM   2539  HG1 VAL A 155       2.140  -7.940   1.128  0.00  0.00
ATOM   2540  HG1 VAL A 155       2.629  -8.746   2.693  0.00  0.00
ATOM   2541  HG1 VAL A 155       1.822  -9.706   1.425  0.00  0.00
ATOM   2542  CG2 VAL A 155       4.644  -8.196   0.464  0.00  0.00
ATOM   2543  HG2 VAL A 155       5.716  -8.478   0.384  0.00  0.00
ATOM   2544  HG2 VAL A 155       4.683  -7.418   1.256  0.00  0.00
ATOM   2545  HG2 VAL A 155       4.199  -7.833  -0.486  0.00  0.00
ATOM   2546  C   VAL A 155       3.702 -11.101   2.671  0.00  0.00
ATOM   2547  O   VAL A 155       3.221 -10.726   3.733  0.00  0.00
ATOM   2548  N   ALA A 156       3.278 -12.224   2.098  0.00  0.00
ATOM   2549  HN  ALA A 156       3.607 -12.462   1.188  0.00  0.00
ATOM   2550  CA  ALA A 156       2.313 -13.084   2.708  0.00  0.00
ATOM   2551  HA  ALA A 156       1.589 -12.478   3.233  0.00  0.00
ATOM   2552  CB  ALA A 156       1.465 -13.989   1.754  0.00  0.00
ATOM   2553  HB1 ALA A 156       0.768 -14.619   2.349  0.00  0.00
ATOM   2554  HB2 ALA A 156       2.079 -14.771   1.257  0.00  0.00
ATOM   2555  HB3 ALA A 156       0.919 -13.400   0.987  0.00  0.00
ATOM   2556  C   ALA A 156       2.921 -13.945   3.755  0.00  0.00
ATOM   2557  O   ALA A 156       2.427 -14.045   4.852  0.00  0.00
ATOM   2558  N   VAL A 157       4.027 -14.630   3.456  0.00  0.00
ATOM   2559  HN  VAL A 157       4.449 -14.571   2.554  0.00  0.00
ATOM   2560  CA  VAL A 157       4.573 -15.619   4.310  0.00  0.00
ATOM   2561  HA  VAL A 157       3.850 -16.332   4.679  0.00  0.00
ATOM   2562  CB  VAL A 157       5.553 -16.488   3.514  0.00  0.00
ATOM   2563  HB  VAL A 157       6.346 -15.889   3.019  0.00  0.00
ATOM   2564  CG1 VAL A 157       6.363 -17.428   4.456  0.00  0.00
ATOM   2565  HG1 VAL A 157       6.974 -17.033   5.296  0.00  0.00
ATOM   2566  HG1 VAL A 157       7.104 -18.016   3.873  0.00  0.00
ATOM   2567  HG1 VAL A 157       5.742 -18.256   4.861  0.00  0.00
ATOM   2568  CG2 VAL A 157       4.772 -17.467   2.619  0.00  0.00
ATOM   2569  HG2 VAL A 157       5.459 -18.034   1.955  0.00  0.00
ATOM   2570  HG2 VAL A 157       4.205 -16.979   1.796  0.00  0.00
ATOM   2571  HG2 VAL A 157       4.102 -18.139   3.196  0.00  0.00
ATOM   2572  C   VAL A 157       5.252 -15.011   5.508  0.00  0.00
ATOM   2573  O   VAL A 157       5.173 -15.463   6.667  0.00  0.00
ATOM   2574  N   PHE A 158       6.035 -13.936   5.302  0.00  0.00
ATOM   2575  HN  PHE A 158       6.137 -13.688   4.343  0.00  0.00
ATOM   2576  CA  PHE A 158       6.906 -13.379   6.349  0.00  0.00
ATOM   2577  HA  PHE A 158       7.094 -14.087   7.144  0.00  0.00
ATOM   2578  CB  PHE A 158       8.282 -13.021   5.799  0.00  0.00
ATOM   2579  HB1 PHE A 158       8.903 -12.493   6.554  0.00  0.00
ATOM   2580  HB2 PHE A 158       8.058 -12.289   4.995  0.00  0.00
ATOM   2581  CG  PHE A 158       9.023 -14.279   5.329  0.00  0.00
ATOM   2582  CD1 PHE A 158       9.944 -14.123   4.266  0.00  0.00
ATOM   2583  HD1 PHE A 158       9.865 -13.258   3.624  0.00  0.00
ATOM   2584  CE1 PHE A 158      10.813 -15.131   3.861  0.00  0.00
ATOM   2585  HE1 PHE A 158      11.440 -14.997   2.991  0.00  0.00
ATOM   2586  CZ  PHE A 158      10.746 -16.344   4.553  0.00  0.00
ATOM   2587  HZ  PHE A 158      11.308 -17.196   4.201  0.00  0.00
ATOM   2588  CD2 PHE A 158       9.019 -15.442   6.038  0.00  0.00
ATOM   2589  HD2 PHE A 158       8.363 -15.601   6.880  0.00  0.00
ATOM   2590  CE2 PHE A 158       9.885 -16.537   5.640  0.00  0.00
ATOM   2591  HE2 PHE A 158       9.967 -17.478   6.165  0.00  0.00
ATOM   2592  C   PHE A 158       6.249 -12.092   6.973  0.00  0.00
ATOM   2593  O   PHE A 158       7.037 -11.360   7.673  0.00  0.00
ATOM   2594  N   ALA A 159       4.980 -11.742   6.653  0.00  0.00
ATOM   2595  HN  ALA A 159       4.423 -12.312   6.054  0.00  0.00
ATOM   2596  CA  ALA A 159       4.406 -10.518   7.296  0.00  0.00
ATOM   2597  HA  ALA A 159       5.024 -10.243   8.138  0.00  0.00
ATOM   2598  CB  ALA A 159       4.551  -9.314   6.353  0.00  0.00
ATOM   2599  HB1 ALA A 159       4.300  -8.366   6.874  0.00  0.00
ATOM   2600  HB2 ALA A 159       3.852  -9.300   5.488  0.00  0.00
ATOM   2601  HB3 ALA A 159       5.604  -9.260   6.005  0.00  0.00
ATOM   2602  C   ALA A 159       3.000 -10.662   7.797  0.00  0.00
ATOM   2603  O   ALA A 159       2.733 -10.755   8.972  0.00  0.00
ATOM   2604  N   SER A 160       2.124 -10.969   6.821  0.00  0.00
ATOM   2605  HN  SER A 160       2.502 -11.020   5.900  0.00  0.00
ATOM   2606  CA  SER A 160       0.735 -11.168   7.011  0.00  0.00
ATOM   2607  HA  SER A 160       0.292 -10.286   7.449  0.00  0.00
ATOM   2608  CB  SER A 160       0.029 -11.134   5.701  0.00  0.00
ATOM   2609  HB1 SER A 160      -1.071 -11.040   5.820  0.00  0.00
ATOM   2610  HB2 SER A 160       0.211 -12.026   5.064  0.00  0.00
ATOM   2611  OG  SER A 160       0.457  -9.975   5.030  0.00  0.00
ATOM   2612  HG1 SER A 160       1.070 -10.173   4.319  0.00  0.00
ATOM   2613  C   SER A 160       0.322 -12.416   7.763  0.00  0.00
ATOM   2614  O   SER A 160      -0.567 -12.501   8.578  0.00  0.00
ATOM   2615  N   LEU A 161       1.015 -13.498   7.473  0.00  0.00
ATOM   2616  HN  LEU A 161       1.696 -13.519   6.746  0.00  0.00
ATOM   2617  CA  LEU A 161       0.737 -14.777   8.155  0.00  0.00
ATOM   2618  HA  LEU A 161      -0.320 -14.996   8.150  0.00  0.00
ATOM   2619  CB  LEU A 161       1.472 -15.934   7.397  0.00  0.00
ATOM   2620  HB1 LEU A 161       2.576 -15.814   7.387  0.00  0.00
ATOM   2621  HB2 LEU A 161       1.123 -15.757   6.357  0.00  0.00
ATOM   2622  CG  LEU A 161       1.121 -17.429   7.849  0.00  0.00
ATOM   2623  HG  LEU A 161       1.245 -17.543   8.947  0.00  0.00
ATOM   2624  CD1 LEU A 161      -0.380 -17.725   7.617  0.00  0.00
ATOM   2625  HD1 LEU A 161      -0.718 -18.726   7.959  0.00  0.00
ATOM   2626  HD1 LEU A 161      -0.468 -17.737   6.510  0.00  0.00
ATOM   2627  HD1 LEU A 161      -0.982 -16.940   8.123  0.00  0.00
ATOM   2628  CD2 LEU A 161       1.984 -18.427   7.129  0.00  0.00
ATOM   2629  HD2 LEU A 161       1.752 -19.496   7.321  0.00  0.00
ATOM   2630  HD2 LEU A 161       3.023 -18.425   7.524  0.00  0.00
ATOM   2631  HD2 LEU A 161       2.137 -18.265   6.041  0.00  0.00
ATOM   2632  C   LEU A 161       1.045 -14.807   9.668  0.00  0.00
ATOM   2633  O   LEU A 161       0.125 -15.044  10.473  0.00  0.00
ATOM   2634  N   PRO A 162       2.181 -14.304  10.155  0.00  0.00
ATOM   2635  CD  PRO A 162       3.513 -14.402   9.478  0.00  0.00
ATOM   2636  HD1 PRO A 162       3.578 -13.691   8.627  0.00  0.00
ATOM   2637  HD2 PRO A 162       3.656 -15.442   9.113  0.00  0.00
ATOM   2638  CA  PRO A 162       2.376 -13.780  11.494  0.00  0.00
ATOM   2639  HA  PRO A 162       2.376 -14.639  12.148  0.00  0.00
ATOM   2640  CB  PRO A 162       3.792 -13.125  11.402  0.00  0.00
ATOM   2641  HB1 PRO A 162       4.205 -13.039  12.431  0.00  0.00
ATOM   2642  HB2 PRO A 162       3.650 -12.125  10.937  0.00  0.00
ATOM   2643  CG  PRO A 162       4.631 -13.992  10.507  0.00  0.00
ATOM   2644  HG1 PRO A 162       5.558 -13.531  10.103  0.00  0.00
ATOM   2645  HG2 PRO A 162       4.926 -14.871  11.120  0.00  0.00
ATOM   2646  C   PRO A 162       1.321 -12.851  12.086  0.00  0.00
ATOM   2647  O   PRO A 162       0.804 -13.074  13.136  0.00  0.00
ATOM   2648  N   GLY A 163       0.882 -11.837  11.367  0.00  0.00
ATOM   2649  HN  GLY A 163       1.342 -11.551  10.531  0.00  0.00
ATOM   2650  CA  GLY A 163      -0.346 -11.053  11.606  0.00  0.00
ATOM   2651  HA1 GLY A 163      -0.549 -10.479  10.714  0.00  0.00
ATOM   2652  HA2 GLY A 163      -0.176 -10.384  12.437  0.00  0.00
ATOM   2653  C   GLY A 163      -1.615 -11.855  11.902  0.00  0.00
ATOM   2654  O   GLY A 163      -2.260 -11.692  12.972  0.00  0.00
ATOM   2655  N   ILE A 164      -2.005 -12.838  11.097  0.00  0.00
ATOM   2656  HN  ILE A 164      -1.468 -12.869  10.258  0.00  0.00
ATOM   2657  CA  ILE A 164      -3.154 -13.667  11.297  0.00  0.00
ATOM   2658  HA  ILE A 164      -3.965 -13.033  11.623  0.00  0.00
ATOM   2659  CB  ILE A 164      -3.586 -14.517  10.073  0.00  0.00
ATOM   2660  HB  ILE A 164      -2.662 -14.956   9.639  0.00  0.00
ATOM   2661  CG2 ILE A 164      -4.497 -15.695  10.366  0.00  0.00
ATOM   2662  HG2 ILE A 164      -4.911 -16.301   9.532  0.00  0.00
ATOM   2663  HG2 ILE A 164      -5.431 -15.298  10.818  0.00  0.00
ATOM   2664  HG2 ILE A 164      -3.947 -16.368  11.058  0.00  0.00
ATOM   2665  CG1 ILE A 164      -4.234 -13.629   9.012  0.00  0.00
ATOM   2666  HG1 ILE A 164      -3.951 -12.563   9.136  0.00  0.00
ATOM   2667  HG1 ILE A 164      -5.326 -13.534   9.193  0.00  0.00
ATOM   2668  CD1 ILE A 164      -3.917 -14.002   7.512  0.00  0.00
ATOM   2669  HD1 ILE A 164      -4.661 -13.642   6.770  0.00  0.00
ATOM   2670  HD2 ILE A 164      -3.775 -15.098   7.399  0.00  0.00
ATOM   2671  HD3 ILE A 164      -2.923 -13.586   7.241  0.00  0.00
ATOM   2672  C   ILE A 164      -3.010 -14.562  12.485  0.00  0.00
ATOM   2673  O   ILE A 164      -3.914 -14.801  13.263  0.00  0.00
ATOM   2674  N   ILE A 165      -1.793 -15.184  12.655  0.00  0.00
ATOM   2675  HN  ILE A 165      -1.156 -15.151  11.888  0.00  0.00
ATOM   2676  CA  ILE A 165      -1.577 -16.105  13.815  0.00  0.00
ATOM   2677  HA  ILE A 165      -2.522 -16.597  13.997  0.00  0.00
ATOM   2678  CB  ILE A 165      -0.572 -17.209  13.479  0.00  0.00
ATOM   2679  HB  ILE A 165       0.309 -16.661  13.084  0.00  0.00
ATOM   2680  CG2 ILE A 165      -0.132 -18.062  14.732  0.00  0.00
ATOM   2681  HG2 ILE A 165       0.269 -17.335  15.471  0.00  0.00
ATOM   2682  HG2 ILE A 165       0.648 -18.813  14.484  0.00  0.00
ATOM   2683  HG2 ILE A 165      -1.014 -18.585  15.159  0.00  0.00
ATOM   2684  CG1 ILE A 165      -1.128 -18.002  12.278  0.00  0.00
ATOM   2685  HG1 ILE A 165      -1.081 -17.434  11.324  0.00  0.00
ATOM   2686  HG1 ILE A 165      -2.189 -18.172  12.560  0.00  0.00
ATOM   2687  CD1 ILE A 165      -0.516 -19.350  11.958  0.00  0.00
ATOM   2688  HD1 ILE A 165       0.509 -19.281  11.536  0.00  0.00
ATOM   2689  HD2 ILE A 165      -1.057 -19.797  11.098  0.00  0.00
ATOM   2690  HD3 ILE A 165      -0.480 -20.014  12.848  0.00  0.00
ATOM   2691  C   ILE A 165      -1.291 -15.542  15.158  0.00  0.00
ATOM   2692  O   ILE A 165      -1.979 -15.809  16.083  0.00  0.00
ATOM   2693  N   PHE A 166      -0.390 -14.529  15.275  0.00  0.00
ATOM   2694  HN  PHE A 166       0.059 -14.139  14.475  0.00  0.00
ATOM   2695  CA  PHE A 166       0.153 -14.162  16.535  0.00  0.00
ATOM   2696  HA  PHE A 166      -0.046 -14.906  17.292  0.00  0.00
ATOM   2697  CB  PHE A 166       1.720 -13.885  16.703  0.00  0.00
ATOM   2698  HB1 PHE A 166       2.007 -13.617  17.743  0.00  0.00
ATOM   2699  HB2 PHE A 166       2.069 -13.093  16.006  0.00  0.00
ATOM   2700  CG  PHE A 166       2.481 -15.173  16.325  0.00  0.00
ATOM   2701  CD1 PHE A 166       2.982 -15.469  15.054  0.00  0.00
ATOM   2702  HD1 PHE A 166       2.893 -14.766  14.239  0.00  0.00
ATOM   2703  CE1 PHE A 166       3.674 -16.647  14.818  0.00  0.00
ATOM   2704  HE1 PHE A 166       3.944 -16.844  13.790  0.00  0.00
ATOM   2705  CZ  PHE A 166       3.854 -17.627  15.778  0.00  0.00
ATOM   2706  HZ  PHE A 166       4.402 -18.545  15.623  0.00  0.00
ATOM   2707  CD2 PHE A 166       2.656 -16.183  17.295  0.00  0.00
ATOM   2708  HD2 PHE A 166       2.299 -15.955  18.289  0.00  0.00
ATOM   2709  CE2 PHE A 166       3.322 -17.375  17.021  0.00  0.00
ATOM   2710  HE2 PHE A 166       3.318 -18.115  17.808  0.00  0.00
ATOM   2711  C   PHE A 166      -0.480 -12.972  17.208  0.00  0.00
ATOM   2712  O   PHE A 166      -0.140 -12.725  18.367  0.00  0.00
ATOM   2713  N   THR A 167      -1.429 -12.271  16.647  0.00  0.00
ATOM   2714  HN  THR A 167      -1.765 -12.485  15.733  0.00  0.00
ATOM   2715  CA  THR A 167      -1.962 -11.085  17.177  0.00  0.00
ATOM   2716  HA  THR A 167      -1.125 -10.524  17.566  0.00  0.00
ATOM   2717  CB  THR A 167      -2.559 -10.095  16.113  0.00  0.00
ATOM   2718  HB  THR A 167      -3.597 -10.342  15.801  0.00  0.00
ATOM   2719  OG1 THR A 167      -1.689  -9.931  14.956  0.00  0.00
ATOM   2720  HG1 THR A 167      -1.981 -10.551  14.284  0.00  0.00
ATOM   2721  CG2 THR A 167      -2.588  -8.658  16.733  0.00  0.00
ATOM   2722  HG2 THR A 167      -3.312  -8.582  17.573  0.00  0.00
ATOM   2723  HG2 THR A 167      -2.880  -7.999  15.889  0.00  0.00
ATOM   2724  HG2 THR A 167      -1.694  -8.349  17.318  0.00  0.00
ATOM   2725  C   THR A 167      -2.908 -11.382  18.333  0.00  0.00
ATOM   2726  O   THR A 167      -3.561 -12.417  18.296  0.00  0.00
ATOM   2727  N   ARG A 168      -3.004 -10.600  19.426  0.00  0.00
ATOM   2728  HN  ARG A 168      -2.281  -9.926  19.558  0.00  0.00
ATOM   2729  CA  ARG A 168      -3.921 -10.841  20.534  0.00  0.00
ATOM   2730  HA  ARG A 168      -4.699 -11.527  20.234  0.00  0.00
ATOM   2731  CB  ARG A 168      -3.155 -11.460  21.782  0.00  0.00
ATOM   2732  HB1 ARG A 168      -3.895 -11.731  22.565  0.00  0.00
ATOM   2733  HB2 ARG A 168      -2.463 -10.646  22.086  0.00  0.00
ATOM   2734  CG  ARG A 168      -2.341 -12.775  21.580  0.00  0.00
ATOM   2735  HG1 ARG A 168      -1.674 -13.046  22.427  0.00  0.00
ATOM   2736  HG2 ARG A 168      -1.756 -12.579  20.657  0.00  0.00
ATOM   2737  CD  ARG A 168      -3.246 -14.035  21.409  0.00  0.00
ATOM   2738  HD1 ARG A 168      -4.045 -13.959  20.641  0.00  0.00
ATOM   2739  HD2 ARG A 168      -3.677 -14.271  22.405  0.00  0.00
ATOM   2740  NE  ARG A 168      -2.271 -15.178  21.051  0.00  0.00
ATOM   2741  HE  ARG A 168      -2.167 -15.926  21.708  0.00  0.00
ATOM   2742  CZ  ARG A 168      -2.029 -15.596  19.826  0.00  0.00
ATOM   2743  NH1 ARG A 168      -1.375 -16.698  19.792  0.00  0.00
ATOM   2744  HH1 ARG A 168      -1.253 -17.089  20.705  0.00  0.00
ATOM   2745  HH1 ARG A 168      -1.423 -17.293  18.990  0.00  0.00
ATOM   2746  NH2 ARG A 168      -2.575 -15.051  18.751  0.00  0.00
ATOM   2747  HH2 ARG A 168      -2.919 -14.113  18.797  0.00  0.00
ATOM   2748  HH2 ARG A 168      -2.250 -15.355  17.855  0.00  0.00
ATOM   2749  C   ARG A 168      -4.563  -9.435  20.885  0.00  0.00
ATOM   2750  O   ARG A 168      -4.218  -8.404  20.283  0.00  0.00
ATOM   2751  N   SER A 169      -5.514  -9.427  21.850  0.00  0.00
ATOM   2752  HN  SER A 169      -5.927 -10.228  22.276  0.00  0.00
ATOM   2753  CA  SER A 169      -6.031  -8.194  22.440  0.00  0.00
ATOM   2754  HA  SER A 169      -5.530  -7.354  21.984  0.00  0.00
ATOM   2755  CB  SER A 169      -7.551  -7.817  22.290  0.00  0.00
ATOM   2756  HB1 SER A 169      -8.069  -8.530  22.965  0.00  0.00
ATOM   2757  HB2 SER A 169      -7.833  -7.881  21.217  0.00  0.00
ATOM   2758  OG  SER A 169      -7.816  -6.515  22.791  0.00  0.00
ATOM   2759  HG1 SER A 169      -8.765  -6.381  22.744  0.00  0.00
ATOM   2760  C   SER A 169      -5.692  -8.302  23.950  0.00  0.00
ATOM   2761  O   SER A 169      -6.240  -9.110  24.710  0.00  0.00
ATOM   2762  N   GLN A 170      -4.744  -7.390  24.440  0.00  0.00
ATOM   2763  HN  GLN A 170      -4.448  -6.704  23.781  0.00  0.00
ATOM   2764  CA  GLN A 170      -4.205  -7.399  25.772  0.00  0.00
ATOM   2765  HA  GLN A 170      -4.710  -8.149  26.363  0.00  0.00
ATOM   2766  CB  GLN A 170      -2.697  -7.650  25.677  0.00  0.00
ATOM   2767  HB1 GLN A 170      -2.106  -7.558  26.613  0.00  0.00
ATOM   2768  HB2 GLN A 170      -2.235  -6.936  24.961  0.00  0.00
ATOM   2769  CG  GLN A 170      -2.404  -9.148  25.093  0.00  0.00
ATOM   2770  HG1 GLN A 170      -1.346  -9.091  24.758  0.00  0.00
ATOM   2771  HG2 GLN A 170      -3.069  -9.410  24.242  0.00  0.00
ATOM   2772  CD  GLN A 170      -2.482 -10.312  26.050  0.00  0.00
ATOM   2773  OE1 GLN A 170      -2.947 -11.408  25.611  0.00  0.00
ATOM   2774  NE2 GLN A 170      -1.822 -10.211  27.210  0.00  0.00
ATOM   2775  HE2 GLN A 170      -2.049 -10.845  27.951  0.00  0.00
ATOM   2776  HE2 GLN A 170      -1.378  -9.392  27.574  0.00  0.00
ATOM   2777  C   GLN A 170      -4.452  -6.116  26.523  0.00  0.00
ATOM   2778  O   GLN A 170      -4.811  -5.154  25.980  0.00  0.00
ATOM   2779  N   LYS A 171      -4.281  -6.221  27.810  0.00  0.00
ATOM   2780  HN  LYS A 171      -4.043  -7.114  28.182  0.00  0.00
ATOM   2781  CA  LYS A 171      -4.590  -5.206  28.776  0.00  0.00
ATOM   2782  HA  LYS A 171      -5.204  -4.433  28.336  0.00  0.00
ATOM   2783  CB  LYS A 171      -5.583  -5.769  29.774  0.00  0.00
ATOM   2784  HB1 LYS A 171      -4.906  -6.168  30.559  0.00  0.00
ATOM   2785  HB2 LYS A 171      -6.123  -6.675  29.426  0.00  0.00
ATOM   2786  CG  LYS A 171      -6.558  -4.786  30.276  0.00  0.00
ATOM   2787  HG1 LYS A 171      -7.089  -4.171  29.517  0.00  0.00
ATOM   2788  HG2 LYS A 171      -6.014  -4.127  30.987  0.00  0.00
ATOM   2789  CD  LYS A 171      -7.721  -5.445  31.071  0.00  0.00
ATOM   2790  HD1 LYS A 171      -7.274  -5.794  32.027  0.00  0.00
ATOM   2791  HD2 LYS A 171      -8.024  -6.336  30.482  0.00  0.00
ATOM   2792  CE  LYS A 171      -8.788  -4.402  31.385  0.00  0.00
ATOM   2793  HE1 LYS A 171      -8.948  -3.884  30.415  0.00  0.00
ATOM   2794  HE2 LYS A 171      -8.440  -3.641  32.115  0.00  0.00
ATOM   2795  NZ  LYS A 171      -9.980  -4.957  32.007  0.00  0.00
ATOM   2796  HZ1 LYS A 171     -10.709  -4.215  32.018  0.00  0.00
ATOM   2797  HZ2 LYS A 171      -9.883  -5.323  32.975  0.00  0.00
ATOM   2798  HZ3 LYS A 171     -10.376  -5.699  31.395  0.00  0.00
ATOM   2799  C   LYS A 171      -3.333  -4.606  29.307  0.00  0.00
ATOM   2800  O   LYS A 171      -3.267  -3.912  30.334  0.00  0.00
ATOM   2801  N   GLU A 172      -2.088  -4.948  28.681  0.00  0.00
ATOM   2802  HN  GLU A 172      -2.066  -5.646  27.969  0.00  0.00
ATOM   2803  CA  GLU A 172      -0.813  -4.164  28.873  0.00  0.00
ATOM   2804  HA  GLU A 172      -0.569  -4.374  29.904  0.00  0.00
ATOM   2805  CB  GLU A 172       0.383  -4.701  28.104  0.00  0.00
ATOM   2806  HB1 GLU A 172       1.207  -3.969  28.250  0.00  0.00
ATOM   2807  HB2 GLU A 172      -0.046  -4.818  27.086  0.00  0.00
ATOM   2808  CG  GLU A 172       0.924  -6.016  28.636  0.00  0.00
ATOM   2809  HG1 GLU A 172       1.023  -6.101  29.739  0.00  0.00
ATOM   2810  HG2 GLU A 172       1.937  -6.188  28.215  0.00  0.00
ATOM   2811  CD  GLU A 172       0.072  -7.290  28.209  0.00  0.00
ATOM   2812  OE1 GLU A 172       0.607  -7.987  27.294  0.00  0.00
ATOM   2813  OE2 GLU A 172      -0.897  -7.711  28.864  0.00  0.00
ATOM   2814  C   GLU A 172      -1.176  -2.644  28.740  0.00  0.00
ATOM   2815  O   GLU A 172      -1.769  -2.131  27.751  0.00  0.00
ATOM   2816  N   GLY A 173      -0.823  -1.900  29.799  0.00  0.00
ATOM   2817  HN  GLY A 173      -0.257  -2.323  30.504  0.00  0.00
ATOM   2818  CA  GLY A 173      -1.027  -0.414  29.980  0.00  0.00
ATOM   2819  HA1 GLY A 173      -0.726   0.025  29.041  0.00  0.00
ATOM   2820  HA2 GLY A 173      -0.538   0.117  30.784  0.00  0.00
ATOM   2821  C   GLY A 173      -2.497  -0.081  30.186  0.00  0.00
ATOM   2822  O   GLY A 173      -2.916   0.987  29.922  0.00  0.00
ATOM   2823  N   LEU A 174      -3.284  -1.100  30.690  0.00  0.00
ATOM   2824  HN  LEU A 174      -2.809  -1.968  30.814  0.00  0.00
ATOM   2825  CA  LEU A 174      -4.558  -1.049  31.329  0.00  0.00
ATOM   2826  HA  LEU A 174      -4.910  -2.023  31.634  0.00  0.00
ATOM   2827  CB  LEU A 174      -4.295  -0.151  32.631  0.00  0.00
ATOM   2828  HB1 LEU A 174      -5.287   0.286  32.873  0.00  0.00
ATOM   2829  HB2 LEU A 174      -3.617   0.638  32.242  0.00  0.00
ATOM   2830  CG  LEU A 174      -3.619  -0.841  33.889  0.00  0.00
ATOM   2831  HG  LEU A 174      -4.010  -1.880  33.843  0.00  0.00
ATOM   2832  CD1 LEU A 174      -2.096  -1.072  33.765  0.00  0.00
ATOM   2833  HD1 LEU A 174      -1.579  -0.092  33.843  0.00  0.00
ATOM   2834  HD1 LEU A 174      -1.881  -1.541  32.780  0.00  0.00
ATOM   2835  HD1 LEU A 174      -1.737  -1.622  34.661  0.00  0.00
ATOM   2836  CD2 LEU A 174      -4.006  -0.240  35.299  0.00  0.00
ATOM   2837  HD2 LEU A 174      -3.662   0.811  35.204  0.00  0.00
ATOM   2838  HD2 LEU A 174      -3.439  -0.699  36.138  0.00  0.00
ATOM   2839  HD2 LEU A 174      -5.105  -0.215  35.457  0.00  0.00
ATOM   2840  C   LEU A 174      -5.570  -0.406  30.413  0.00  0.00
ATOM   2841  O   LEU A 174      -6.420   0.380  30.829  0.00  0.00
ATOM   2842  N   HIS A 175      -5.503  -0.821  29.179  0.00  0.00
ATOM   2843  HN  HIS A 175      -4.844  -1.490  28.842  0.00  0.00
ATOM   2844  CA  HIS A 175      -6.295  -0.329  28.086  0.00  0.00
ATOM   2845  HA  HIS A 175      -7.280  -0.027  28.409  0.00  0.00
ATOM   2846  CB  HIS A 175      -5.637   0.971  27.553  0.00  0.00
ATOM   2847  HB1 HIS A 175      -4.608   0.650  27.281  0.00  0.00
ATOM   2848  HB2 HIS A 175      -5.486   1.729  28.350  0.00  0.00
ATOM   2849  ND1 HIS A 175      -7.800   1.781  26.455  0.00  0.00
ATOM   2850  HD1 HIS A 175      -8.359   1.699  27.281  0.00  0.00
ATOM   2851  CG  HIS A 175      -6.402   1.500  26.363  0.00  0.00
ATOM   2852  CE1 HIS A 175      -8.161   2.323  25.289  0.00  0.00
ATOM   2853  HE1 HIS A 175      -9.182   2.597  25.023  0.00  0.00
ATOM   2854  NE2 HIS A 175      -7.110   2.490  24.458  0.00  0.00
ATOM   2855  CD2 HIS A 175      -6.016   1.908  25.127  0.00  0.00
ATOM   2856  HD2 HIS A 175      -5.068   1.669  24.660  0.00  0.00
ATOM   2857  C   HIS A 175      -6.320  -1.505  27.201  0.00  0.00
ATOM   2858  O   HIS A 175      -5.277  -2.109  27.005  0.00  0.00
ATOM   2859  N   TYR A 176      -7.510  -2.029  26.678  0.00  0.00
ATOM   2860  HN  TYR A 176      -8.330  -1.549  26.984  0.00  0.00
ATOM   2861  CA  TYR A 176      -7.510  -3.140  25.791  0.00  0.00
ATOM   2862  HA  TYR A 176      -6.815  -3.873  26.172  0.00  0.00
ATOM   2863  CB  TYR A 176      -8.954  -3.673  25.558  0.00  0.00
ATOM   2864  HB1 TYR A 176      -9.166  -4.030  24.527  0.00  0.00
ATOM   2865  HB2 TYR A 176      -9.706  -2.893  25.807  0.00  0.00
ATOM   2866  CG  TYR A 176      -9.181  -4.774  26.491  0.00  0.00
ATOM   2867  CD1 TYR A 176     -10.080  -4.735  27.547  0.00  0.00
ATOM   2868  HD1 TYR A 176     -10.694  -3.856  27.680  0.00  0.00
ATOM   2869  CE1 TYR A 176     -10.345  -5.829  28.426  0.00  0.00
ATOM   2870  HE1 TYR A 176     -11.067  -5.831  29.229  0.00  0.00
ATOM   2871  CZ  TYR A 176      -9.592  -6.997  28.245  0.00  0.00
ATOM   2872  OH  TYR A 176      -9.983  -8.114  29.039  0.00  0.00
ATOM   2873  HH  TYR A 176     -10.852  -7.929  29.401  0.00  0.00
ATOM   2874  CD2 TYR A 176      -8.512  -5.990  26.325  0.00  0.00
ATOM   2875  HD2 TYR A 176      -7.850  -6.208  25.500  0.00  0.00
ATOM   2876  CE2 TYR A 176      -8.687  -7.092  27.193  0.00  0.00
ATOM   2877  HE2 TYR A 176      -8.165  -8.024  27.037  0.00  0.00
ATOM   2878  C   TYR A 176      -6.972  -2.789  24.391  0.00  0.00
ATOM   2879  O   TYR A 176      -7.662  -2.036  23.659  0.00  0.00
ATOM   2880  N   THR A 177      -5.781  -3.270  24.061  0.00  0.00
ATOM   2881  HN  THR A 177      -5.343  -3.927  24.670  0.00  0.00
ATOM   2882  CA  THR A 177      -5.064  -2.944  22.812  0.00  0.00
ATOM   2883  HA  THR A 177      -5.740  -2.443  22.134  0.00  0.00
ATOM   2884  CB  THR A 177      -3.822  -2.087  23.068  0.00  0.00
ATOM   2885  HB  THR A 177      -3.068  -2.141  22.254  0.00  0.00
ATOM   2886  OG1 THR A 177      -3.036  -2.503  24.142  0.00  0.00
ATOM   2887  HG1 THR A 177      -2.290  -1.928  24.323  0.00  0.00
ATOM   2888  CG2 THR A 177      -4.325  -0.633  23.367  0.00  0.00
ATOM   2889  HG2 THR A 177      -4.838  -0.633  24.352  0.00  0.00
ATOM   2890  HG2 THR A 177      -4.942  -0.237  22.531  0.00  0.00
ATOM   2891  HG2 THR A 177      -3.421   0.004  23.471  0.00  0.00
ATOM   2892  C   THR A 177      -4.678  -4.244  22.121  0.00  0.00
ATOM   2893  O   THR A 177      -4.084  -5.104  22.739  0.00  0.00
ATOM   2894  N   CYS A 178      -4.878  -4.320  20.774  0.00  0.00
ATOM   2895  HN  CYS A 178      -5.439  -3.601  20.371  0.00  0.00
ATOM   2896  CA  CYS A 178      -4.197  -5.215  19.851  0.00  0.00
ATOM   2897  HA  CYS A 178      -4.629  -6.138  20.209  0.00  0.00
ATOM   2898  CB  CYS A 178      -4.688  -5.097  18.348  0.00  0.00
ATOM   2899  HB1 CYS A 178      -4.211  -5.980  17.871  0.00  0.00
ATOM   2900  HB2 CYS A 178      -4.338  -4.118  17.955  0.00  0.00
ATOM   2901  SG  CYS A 178      -6.465  -5.409  18.120  0.00  0.00
ATOM   2902  C   CYS A 178      -2.658  -5.180  20.136  0.00  0.00
ATOM   2903  O   CYS A 178      -2.029  -4.063  20.218  0.00  0.00
ATOM   2904  N   SER A 179      -2.122  -6.374  20.300  0.00  0.00
ATOM   2905  HN  SER A 179      -2.764  -7.137  20.291  0.00  0.00
ATOM   2906  CA  SER A 179      -0.674  -6.574  20.524  0.00  0.00
ATOM   2907  HA  SER A 179      -0.290  -5.827  19.846  0.00  0.00
ATOM   2908  CB  SER A 179      -0.149  -6.403  21.986  0.00  0.00
ATOM   2909  HB1 SER A 179      -0.419  -7.196  22.715  0.00  0.00
ATOM   2910  HB2 SER A 179      -0.785  -5.535  22.263  0.00  0.00
ATOM   2911  OG  SER A 179       1.271  -6.117  22.061  0.00  0.00
ATOM   2912  HG1 SER A 179       1.689  -6.947  21.819  0.00  0.00
ATOM   2913  C   SER A 179      -0.226  -7.955  20.025  0.00  0.00
ATOM   2914  O   SER A 179      -1.098  -8.741  19.714  0.00  0.00
ATOM   2915  N   SER A 180       1.067  -8.276  19.806  0.00  0.00
ATOM   2916  HN  SER A 180       1.875  -7.699  19.896  0.00  0.00
ATOM   2917  CA  SER A 180       1.451  -9.631  19.393  0.00  0.00
ATOM   2918  HA  SER A 180       0.560 -10.078  18.977  0.00  0.00
ATOM   2919  CB  SER A 180       2.417  -9.536  18.209  0.00  0.00
ATOM   2920  HB1 SER A 180       3.421  -9.195  18.541  0.00  0.00
ATOM   2921  HB2 SER A 180       2.028  -8.891  17.393  0.00  0.00
ATOM   2922  OG  SER A 180       2.563 -10.823  17.611  0.00  0.00
ATOM   2923  HG1 SER A 180       3.255 -10.882  16.947  0.00  0.00
ATOM   2924  C   SER A 180       1.800 -10.527  20.543  0.00  0.00
ATOM   2925  O   SER A 180       2.126  -9.979  21.616  0.00  0.00
ATOM   2926  N   HIS A 181       1.834 -11.830  20.338  0.00  0.00
ATOM   2927  HN  HIS A 181       1.679 -12.115  19.395  0.00  0.00
ATOM   2928  CA  HIS A 181       2.065 -12.881  21.351  0.00  0.00
ATOM   2929  HA  HIS A 181       1.978 -12.483  22.351  0.00  0.00
ATOM   2930  CB  HIS A 181       1.120 -14.028  21.078  0.00  0.00
ATOM   2931  HB1 HIS A 181       1.347 -14.485  20.090  0.00  0.00
ATOM   2932  HB2 HIS A 181       0.083 -13.629  21.066  0.00  0.00
ATOM   2933  ND1 HIS A 181       0.827 -14.840  23.538  0.00  0.00
ATOM   2934  HD1 HIS A 181       0.723 -14.033  24.118  0.00  0.00
ATOM   2935  CG  HIS A 181       1.065 -15.041  22.160  0.00  0.00
ATOM   2936  CE1 HIS A 181       0.956 -16.049  24.120  0.00  0.00
ATOM   2937  HE1 HIS A 181       0.822 -16.356  25.157  0.00  0.00
ATOM   2938  NE2 HIS A 181       1.274 -16.968  23.293  0.00  0.00
ATOM   2939  CD2 HIS A 181       1.350 -16.345  22.062  0.00  0.00
ATOM   2940  HD2 HIS A 181       1.672 -16.888  21.182  0.00  0.00
ATOM   2941  C   HIS A 181       3.498 -13.453  21.133  0.00  0.00
ATOM   2942  O   HIS A 181       3.841 -14.452  21.680  0.00  0.00
ATOM   2943  N   PHE A 182       4.346 -12.698  20.391  0.00  0.00
ATOM   2944  HN  PHE A 182       3.964 -11.832  20.080  0.00  0.00
ATOM   2945  CA  PHE A 182       5.745 -12.980  20.130  0.00  0.00
ATOM   2946  HA  PHE A 182       5.745 -13.841  19.477  0.00  0.00
ATOM   2947  CB  PHE A 182       6.488 -11.858  19.301  0.00  0.00
ATOM   2948  HB1 PHE A 182       7.541 -12.118  19.061  0.00  0.00
ATOM   2949  HB2 PHE A 182       6.465 -10.864  19.797  0.00  0.00
ATOM   2950  CG  PHE A 182       5.941 -11.719  17.894  0.00  0.00
ATOM   2951  CD1 PHE A 182       5.879 -10.397  17.313  0.00  0.00
ATOM   2952  HD1 PHE A 182       6.161  -9.484  17.817  0.00  0.00
ATOM   2953  CE1 PHE A 182       5.271 -10.247  16.025  0.00  0.00
ATOM   2954  HE1 PHE A 182       5.185  -9.249  15.621  0.00  0.00
ATOM   2955  CZ  PHE A 182       4.887 -11.386  15.211  0.00  0.00
ATOM   2956  HZ  PHE A 182       4.703 -11.347  14.148  0.00  0.00
ATOM   2957  CD2 PHE A 182       5.468 -12.806  17.167  0.00  0.00
ATOM   2958  HD2 PHE A 182       5.641 -13.821  17.492  0.00  0.00
ATOM   2959  CE2 PHE A 182       4.951 -12.626  15.849  0.00  0.00
ATOM   2960  HE2 PHE A 182       4.727 -13.503  15.259  0.00  0.00
ATOM   2961  C   PHE A 182       6.635 -13.138  21.289  0.00  0.00
ATOM   2962  O   PHE A 182       7.307 -14.161  21.212  0.00  0.00
ATOM   2963  N   PRO A 183       6.741 -12.354  22.359  0.00  0.00
ATOM   2964  CD  PRO A 183       6.009 -11.141  22.655  0.00  0.00
ATOM   2965  HD1 PRO A 183       4.937 -11.409  22.771  0.00  0.00
ATOM   2966  HD2 PRO A 183       6.170 -10.431  21.815  0.00  0.00
ATOM   2967  CA  PRO A 183       7.676 -12.593  23.441  0.00  0.00
ATOM   2968  HA  PRO A 183       8.610 -12.949  23.032  0.00  0.00
ATOM   2969  CB  PRO A 183       7.885 -11.210  24.133  0.00  0.00
ATOM   2970  HB1 PRO A 183       8.608 -10.693  23.466  0.00  0.00
ATOM   2971  HB2 PRO A 183       8.164 -11.300  25.205  0.00  0.00
ATOM   2972  CG  PRO A 183       6.492 -10.639  23.996  0.00  0.00
ATOM   2973  HG1 PRO A 183       5.696 -11.053  24.652  0.00  0.00
ATOM   2974  HG2 PRO A 183       6.509  -9.533  23.886  0.00  0.00
ATOM   2975  C   PRO A 183       7.202 -13.697  24.355  0.00  0.00
ATOM   2976  O   PRO A 183       8.074 -14.385  24.898  0.00  0.00
ATOM   2977  N   TYR A 184       5.846 -13.853  24.567  0.00  0.00
ATOM   2978  HN  TYR A 184       5.140 -13.235  24.227  0.00  0.00
ATOM   2979  CA  TYR A 184       5.385 -14.818  25.549  0.00  0.00
ATOM   2980  HA  TYR A 184       6.024 -14.852  26.419  0.00  0.00
ATOM   2981  CB  TYR A 184       3.895 -14.597  25.919  0.00  0.00
ATOM   2982  HB1 TYR A 184       3.587 -15.495  26.497  0.00  0.00
ATOM   2983  HB2 TYR A 184       3.313 -14.566  24.974  0.00  0.00
ATOM   2984  CG  TYR A 184       3.621 -13.251  26.633  0.00  0.00
ATOM   2985  CD1 TYR A 184       4.344 -12.929  27.788  0.00  0.00
ATOM   2986  HD1 TYR A 184       5.101 -13.645  28.075  0.00  0.00
ATOM   2987  CE1 TYR A 184       4.134 -11.697  28.392  0.00  0.00
ATOM   2988  HE1 TYR A 184       4.685 -11.413  29.277  0.00  0.00
ATOM   2989  CZ  TYR A 184       3.147 -10.784  27.916  0.00  0.00
ATOM   2990  OH  TYR A 184       2.880  -9.552  28.595  0.00  0.00
ATOM   2991  HH  TYR A 184       2.268  -9.071  28.034  0.00  0.00
ATOM   2992  CD2 TYR A 184       2.676 -12.385  26.158  0.00  0.00
ATOM   2993  HD2 TYR A 184       2.056 -12.605  25.302  0.00  0.00
ATOM   2994  CE2 TYR A 184       2.334 -11.227  26.872  0.00  0.00
ATOM   2995  HE2 TYR A 184       1.450 -10.694  26.550  0.00  0.00
ATOM   2996  C   TYR A 184       5.628 -16.227  24.980  0.00  0.00
ATOM   2997  O   TYR A 184       5.973 -17.219  25.614  0.00  0.00
ATOM   2998  N   SER A 185       5.417 -16.295  23.670  0.00  0.00
ATOM   2999  HN  SER A 185       4.938 -15.536  23.235  0.00  0.00
ATOM   3000  CA  SER A 185       5.871 -17.447  22.813  0.00  0.00
ATOM   3001  HA  SER A 185       5.416 -18.280  23.328  0.00  0.00
ATOM   3002  CB  SER A 185       5.355 -17.497  21.304  0.00  0.00
ATOM   3003  HB1 SER A 185       5.980 -16.870  20.633  0.00  0.00
ATOM   3004  HB2 SER A 185       4.325 -17.079  21.295  0.00  0.00
ATOM   3005  OG  SER A 185       5.508 -18.793  20.646  0.00  0.00
ATOM   3006  HG1 SER A 185       4.779 -18.882  20.027  0.00  0.00
ATOM   3007  C   SER A 185       7.339 -17.780  22.743  0.00  0.00
ATOM   3008  O   SER A 185       7.702 -18.937  22.987  0.00  0.00
ATOM   3009  N   GLN A 186       8.307 -16.842  22.445  0.00  0.00
ATOM   3010  HN  GLN A 186       8.060 -15.897  22.242  0.00  0.00
ATOM   3011  CA  GLN A 186       9.678 -17.139  22.181  0.00  0.00
ATOM   3012  HA  GLN A 186       9.955 -17.912  22.883  0.00  0.00
ATOM   3013  CB  GLN A 186       9.776 -17.662  20.697  0.00  0.00
ATOM   3014  HB1 GLN A 186      10.840 -17.744  20.387  0.00  0.00
ATOM   3015  HB2 GLN A 186       9.317 -16.889  20.043  0.00  0.00
ATOM   3016  CG  GLN A 186       9.203 -19.000  20.323  0.00  0.00
ATOM   3017  HG1 GLN A 186       8.140 -19.172  20.595  0.00  0.00
ATOM   3018  HG2 GLN A 186       9.783 -19.721  20.936  0.00  0.00
ATOM   3019  CD  GLN A 186       9.497 -19.343  18.908  0.00  0.00
ATOM   3020  OE1 GLN A 186      10.278 -20.289  18.634  0.00  0.00
ATOM   3021  NE2 GLN A 186       8.829 -18.582  17.936  0.00  0.00
ATOM   3022  HE2 GLN A 186       9.027 -18.763  16.973  0.00  0.00
ATOM   3023  HE2 GLN A 186       8.281 -17.810  18.257  0.00  0.00
ATOM   3024  C   GLN A 186      10.627 -15.960  22.478  0.00  0.00
ATOM   3025  O   GLN A 186      11.636 -15.788  21.792  0.00  0.00
ATOM   3026  N   TYR A 187      10.453 -15.148  23.530  0.00  0.00
ATOM   3027  HN  TYR A 187       9.603 -15.289  24.032  0.00  0.00
ATOM   3028  CA  TYR A 187      11.466 -14.160  23.988  0.00  0.00
ATOM   3029  HA  TYR A 187      11.043 -13.775  24.904  0.00  0.00
ATOM   3030  CB  TYR A 187      12.822 -14.830  24.495  0.00  0.00
ATOM   3031  HB1 TYR A 187      13.422 -14.150  25.138  0.00  0.00
ATOM   3032  HB2 TYR A 187      13.457 -15.249  23.685  0.00  0.00
ATOM   3033  CG  TYR A 187      12.550 -16.070  25.374  0.00  0.00
ATOM   3034  CD1 TYR A 187      11.847 -15.902  26.530  0.00  0.00
ATOM   3035  HD1 TYR A 187      11.430 -14.930  26.755  0.00  0.00
ATOM   3036  CE1 TYR A 187      11.509 -17.087  27.236  0.00  0.00
ATOM   3037  HE1 TYR A 187      10.988 -16.876  28.158  0.00  0.00
ATOM   3038  CZ  TYR A 187      11.973 -18.391  26.874  0.00  0.00
ATOM   3039  OH  TYR A 187      11.530 -19.554  27.526  0.00  0.00
ATOM   3040  HH  TYR A 187      11.216 -19.371  28.415  0.00  0.00
ATOM   3041  CD2 TYR A 187      12.912 -17.375  24.904  0.00  0.00
ATOM   3042  HD2 TYR A 187      13.500 -17.369  23.998  0.00  0.00
ATOM   3043  CE2 TYR A 187      12.653 -18.510  25.636  0.00  0.00
ATOM   3044  HE2 TYR A 187      12.956 -19.511  25.367  0.00  0.00
ATOM   3045  C   TYR A 187      11.555 -12.908  23.126  0.00  0.00
ATOM   3046  O   TYR A 187      10.927 -12.691  22.109  0.00  0.00
ATOM   3047  N   GLN A 188      12.432 -12.017  23.546  0.00  0.00
ATOM   3048  HN  GLN A 188      12.991 -12.193  24.353  0.00  0.00
ATOM   3049  CA  GLN A 188      12.624 -10.720  22.874  0.00  0.00
ATOM   3050  HA  GLN A 188      11.710 -10.314  22.468  0.00  0.00
ATOM   3051  CB  GLN A 188      13.230  -9.691  23.806  0.00  0.00
ATOM   3052  HB1 GLN A 188      13.630  -8.857  23.191  0.00  0.00
ATOM   3053  HB2 GLN A 188      14.085 -10.125  24.368  0.00  0.00
ATOM   3054  CG  GLN A 188      12.126  -9.235  24.772  0.00  0.00
ATOM   3055  HG1 GLN A 188      12.342  -9.937  25.605  0.00  0.00
ATOM   3056  HG2 GLN A 188      11.102  -9.343  24.356  0.00  0.00
ATOM   3057  CD  GLN A 188      12.402  -7.797  25.166  0.00  0.00
ATOM   3058  OE1 GLN A 188      11.604  -6.942  24.857  0.00  0.00
ATOM   3059  NE2 GLN A 188      13.494  -7.568  25.914  0.00  0.00
ATOM   3060  HE2 GLN A 188      13.761  -6.632  26.141  0.00  0.00
ATOM   3061  HE2 GLN A 188      14.010  -8.359  26.245  0.00  0.00
ATOM   3062  C   GLN A 188      13.450 -10.877  21.554  0.00  0.00
ATOM   3063  O   GLN A 188      13.053 -10.287  20.561  0.00  0.00
ATOM   3064  N   PHE A 189      14.360 -11.856  21.470  0.00  0.00
ATOM   3065  HN  PHE A 189      14.681 -12.477  22.179  0.00  0.00
ATOM   3066  CA  PHE A 189      15.039 -12.075  20.224  0.00  0.00
ATOM   3067  HA  PHE A 189      15.479 -11.145  19.897  0.00  0.00
ATOM   3068  CB  PHE A 189      16.110 -13.143  20.361  0.00  0.00
ATOM   3069  HB1 PHE A 189      15.647 -14.079  20.739  0.00  0.00
ATOM   3070  HB2 PHE A 189      16.757 -12.761  21.180  0.00  0.00
ATOM   3071  CG  PHE A 189      16.977 -13.550  19.197  0.00  0.00
ATOM   3072  CD1 PHE A 189      17.523 -12.563  18.313  0.00  0.00
ATOM   3073  HD1 PHE A 189      17.146 -11.554  18.383  0.00  0.00
ATOM   3074  CE1 PHE A 189      18.374 -12.902  17.306  0.00  0.00
ATOM   3075  HE1 PHE A 189      18.665 -12.190  16.548  0.00  0.00
ATOM   3076  CZ  PHE A 189      18.703 -14.268  17.093  0.00  0.00
ATOM   3077  HZ  PHE A 189      19.340 -14.377  16.227  0.00  0.00
ATOM   3078  CD2 PHE A 189      17.329 -14.920  19.000  0.00  0.00
ATOM   3079  HD2 PHE A 189      17.055 -15.695  19.700  0.00  0.00
ATOM   3080  CE2 PHE A 189      18.186 -15.268  17.892  0.00  0.00
ATOM   3081  HE2 PHE A 189      18.489 -16.296  17.754  0.00  0.00
ATOM   3082  C   PHE A 189      14.072 -12.408  19.068  0.00  0.00
ATOM   3083  O   PHE A 189      14.265 -11.898  17.963  0.00  0.00
ATOM   3084  N   TRP A 190      12.976 -13.160  19.274  0.00  0.00
ATOM   3085  HN  TRP A 190      12.764 -13.549  20.167  0.00  0.00
ATOM   3086  CA  TRP A 190      12.112 -13.579  18.177  0.00  0.00
ATOM   3087  HA  TRP A 190      12.701 -13.833  17.307  0.00  0.00
ATOM   3088  CB  TRP A 190      11.261 -14.853  18.517  0.00  0.00
ATOM   3089  HB1 TRP A 190      10.801 -14.647  19.508  0.00  0.00
ATOM   3090  HB2 TRP A 190      11.957 -15.704  18.684  0.00  0.00
ATOM   3091  CG  TRP A 190      10.159 -15.270  17.522  0.00  0.00
ATOM   3092  CD1 TRP A 190       8.827 -14.885  17.524  0.00  0.00
ATOM   3093  HD1 TRP A 190       8.292 -14.362  18.304  0.00  0.00
ATOM   3094  NE1 TRP A 190       8.175 -15.504  16.459  0.00  0.00
ATOM   3095  HE1 TRP A 190       7.214 -15.530  16.293  0.00  0.00
ATOM   3096  CE2 TRP A 190       9.113 -16.333  15.863  0.00  0.00
ATOM   3097  CD2 TRP A 190      10.358 -16.151  16.469  0.00  0.00
ATOM   3098  CE3 TRP A 190      11.544 -16.808  15.988  0.00  0.00
ATOM   3099  HE3 TRP A 190      12.513 -16.658  16.440  0.00  0.00
ATOM   3100  CZ3 TRP A 190      11.444 -17.632  14.864  0.00  0.00
ATOM   3101  HZ3 TRP A 190      12.355 -18.145  14.591  0.00  0.00
ATOM   3102  CZ2 TRP A 190       9.025 -17.057  14.688  0.00  0.00
ATOM   3103  HZ2 TRP A 190       8.112 -17.016  14.113  0.00  0.00
ATOM   3104  CH2 TRP A 190      10.233 -17.722  14.216  0.00  0.00
ATOM   3105  HH2 TRP A 190      10.155 -18.176  13.239  0.00  0.00
ATOM   3106  C   TRP A 190      11.261 -12.339  17.757  0.00  0.00
ATOM   3107  O   TRP A 190      11.186 -12.050  16.563  0.00  0.00
ATOM   3108  N   LYS A 191      10.777 -11.489  18.810  0.00  0.00
ATOM   3109  HN  LYS A 191      11.067 -11.773  19.720  0.00  0.00
ATOM   3110  CA  LYS A 191       9.901 -10.373  18.618  0.00  0.00
ATOM   3111  HA  LYS A 191       8.973 -10.712  18.181  0.00  0.00
ATOM   3112  CB  LYS A 191       9.519  -9.828  20.011  0.00  0.00
ATOM   3113  HB1 LYS A 191      10.336  -9.880  20.763  0.00  0.00
ATOM   3114  HB2 LYS A 191       8.791 -10.573  20.397  0.00  0.00
ATOM   3115  CG  LYS A 191       8.791  -8.494  20.182  0.00  0.00
ATOM   3116  HG1 LYS A 191       7.895  -8.617  19.537  0.00  0.00
ATOM   3117  HG2 LYS A 191       9.398  -7.662  19.766  0.00  0.00
ATOM   3118  CD  LYS A 191       8.389  -8.222  21.553  0.00  0.00
ATOM   3119  HD1 LYS A 191       8.081  -9.234  21.892  0.00  0.00
ATOM   3120  HD2 LYS A 191       7.595  -7.461  21.705  0.00  0.00
ATOM   3121  CE  LYS A 191       9.519  -7.789  22.445  0.00  0.00
ATOM   3122  HE1 LYS A 191      10.117  -8.716  22.586  0.00  0.00
ATOM   3123  HE2 LYS A 191       9.080  -7.508  23.427  0.00  0.00
ATOM   3124  NZ  LYS A 191      10.310  -6.741  21.854  0.00  0.00
ATOM   3125  HZ1 LYS A 191      10.919  -6.379  22.616  0.00  0.00
ATOM   3126  HZ2 LYS A 191       9.801  -5.875  21.583  0.00  0.00
ATOM   3127  HZ3 LYS A 191      10.886  -7.127  21.081  0.00  0.00
ATOM   3128  C   LYS A 191      10.531  -9.295  17.752  0.00  0.00
ATOM   3129  O   LYS A 191       9.988  -8.763  16.803  0.00  0.00
ATOM   3130  N   ASN A 192      11.772  -8.892  18.080  0.00  0.00
ATOM   3131  HN  ASN A 192      12.200  -9.364  18.848  0.00  0.00
ATOM   3132  CA  ASN A 192      12.526  -7.851  17.447  0.00  0.00
ATOM   3133  HA  ASN A 192      11.940  -6.943  17.428  0.00  0.00
ATOM   3134  CB  ASN A 192      13.836  -7.704  18.276  0.00  0.00
ATOM   3135  HB1 ASN A 192      14.558  -7.098  17.687  0.00  0.00
ATOM   3136  HB2 ASN A 192      14.154  -8.749  18.474  0.00  0.00
ATOM   3137  CG  ASN A 192      13.660  -7.102  19.687  0.00  0.00
ATOM   3138  OD1 ASN A 192      12.648  -7.120  20.352  0.00  0.00
ATOM   3139  ND2 ASN A 192      14.794  -6.493  20.156  0.00  0.00
ATOM   3140  HD2 ASN A 192      14.809  -6.009  21.032  0.00  0.00
ATOM   3141  HD2 ASN A 192      15.648  -6.760  19.711  0.00  0.00
ATOM   3142  C   ASN A 192      12.812  -8.156  15.954  0.00  0.00
ATOM   3143  O   ASN A 192      12.743  -7.373  14.999  0.00  0.00
ATOM   3144  N   PHE A 193      13.102  -9.469  15.656  0.00  0.00
ATOM   3145  HN  PHE A 193      13.033 -10.069  16.449  0.00  0.00
ATOM   3146  CA  PHE A 193      13.276  -9.975  14.276  0.00  0.00
ATOM   3147  HA  PHE A 193      13.989  -9.342  13.767  0.00  0.00
ATOM   3148  CB  PHE A 193      13.859 -11.461  14.358  0.00  0.00
ATOM   3149  HB1 PHE A 193      13.024 -12.108  14.703  0.00  0.00
ATOM   3150  HB2 PHE A 193      14.596 -11.343  15.181  0.00  0.00
ATOM   3151  CG  PHE A 193      14.290 -11.956  13.012  0.00  0.00
ATOM   3152  CD1 PHE A 193      15.341 -11.372  12.302  0.00  0.00
ATOM   3153  HD1 PHE A 193      15.992 -10.627  12.736  0.00  0.00
ATOM   3154  CE1 PHE A 193      15.537 -11.678  10.966  0.00  0.00
ATOM   3155  HE1 PHE A 193      16.221 -11.017  10.454  0.00  0.00
ATOM   3156  CZ  PHE A 193      14.630 -12.648  10.395  0.00  0.00
ATOM   3157  HZ  PHE A 193      14.877 -13.053   9.425  0.00  0.00
ATOM   3158  CD2 PHE A 193      13.461 -12.917  12.383  0.00  0.00
ATOM   3159  HD2 PHE A 193      12.632 -13.427  12.851  0.00  0.00
ATOM   3160  CE2 PHE A 193      13.637 -13.323  11.063  0.00  0.00
ATOM   3161  HE2 PHE A 193      13.189 -14.225  10.673  0.00  0.00
ATOM   3162  C   PHE A 193      12.004  -9.978  13.524  0.00  0.00
ATOM   3163  O   PHE A 193      11.887  -9.557  12.389  0.00  0.00
ATOM   3164  N   GLN A 194      10.883 -10.413  14.182  0.00  0.00
ATOM   3165  HN  GLN A 194      11.019 -10.803  15.090  0.00  0.00
ATOM   3166  CA  GLN A 194       9.556 -10.342  13.527  0.00  0.00
ATOM   3167  HA  GLN A 194       9.580 -10.964  12.644  0.00  0.00
ATOM   3168  CB  GLN A 194       8.525 -10.942  14.520  0.00  0.00
ATOM   3169  HB1 GLN A 194       7.519 -10.586  14.212  0.00  0.00
ATOM   3170  HB2 GLN A 194       8.773 -10.460  15.491  0.00  0.00
ATOM   3171  CG  GLN A 194       8.470 -12.499  14.669  0.00  0.00
ATOM   3172  HG1 GLN A 194       7.702 -12.759  15.429  0.00  0.00
ATOM   3173  HG2 GLN A 194       9.526 -12.791  14.859  0.00  0.00
ATOM   3174  CD  GLN A 194       7.997 -13.208  13.350  0.00  0.00
ATOM   3175  OE1 GLN A 194       7.882 -12.684  12.255  0.00  0.00
ATOM   3176  NE2 GLN A 194       7.557 -14.522  13.519  0.00  0.00
ATOM   3177  HE2 GLN A 194       7.218 -15.019  12.720  0.00  0.00
ATOM   3178  HE2 GLN A 194       8.151 -14.993  14.172  0.00  0.00
ATOM   3179  C   GLN A 194       9.044  -8.913  13.135  0.00  0.00
ATOM   3180  O   GLN A 194       8.646  -8.607  11.999  0.00  0.00
ATOM   3181  N   THR A 195       9.061  -8.015  14.085  0.00  0.00
ATOM   3182  HN  THR A 195       9.544  -8.206  14.936  0.00  0.00
ATOM   3183  CA  THR A 195       8.572  -6.573  14.054  0.00  0.00
ATOM   3184  HA  THR A 195       7.561  -6.636  13.679  0.00  0.00
ATOM   3185  CB  THR A 195       8.496  -5.885  15.368  0.00  0.00
ATOM   3186  HB  THR A 195       8.240  -4.804  15.336  0.00  0.00
ATOM   3187  OG1 THR A 195       9.713  -6.097  16.079  0.00  0.00
ATOM   3188  HG1 THR A 195       9.592  -6.914  16.567  0.00  0.00
ATOM   3189  CG2 THR A 195       7.461  -6.667  16.227  0.00  0.00
ATOM   3190  HG2 THR A 195       6.559  -6.779  15.590  0.00  0.00
ATOM   3191  HG2 THR A 195       7.164  -6.260  17.217  0.00  0.00
ATOM   3192  HG2 THR A 195       7.906  -7.678  16.350  0.00  0.00
ATOM   3193  C   THR A 195       9.393  -5.744  13.107  0.00  0.00
ATOM   3194  O   THR A 195       8.789  -4.886  12.380  0.00  0.00
ATOM   3195  N   LEU A 196      10.743  -5.944  13.100  0.00  0.00
ATOM   3196  HN  LEU A 196      11.171  -6.576  13.740  0.00  0.00
ATOM   3197  CA  LEU A 196      11.535  -5.244  12.113  0.00  0.00
ATOM   3198  HA  LEU A 196      11.550  -4.172  12.248  0.00  0.00
ATOM   3199  CB  LEU A 196      13.017  -5.557  12.252  0.00  0.00
ATOM   3200  HB1 LEU A 196      13.157  -6.636  12.024  0.00  0.00
ATOM   3201  HB2 LEU A 196      13.328  -5.385  13.305  0.00  0.00
ATOM   3202  CG  LEU A 196      14.067  -4.813  11.404  0.00  0.00
ATOM   3203  HG  LEU A 196      13.544  -4.610  10.445  0.00  0.00
ATOM   3204  CD1 LEU A 196      14.410  -3.379  11.908  0.00  0.00
ATOM   3205  HD1 LEU A 196      14.978  -2.825  11.131  0.00  0.00
ATOM   3206  HD1 LEU A 196      15.124  -3.404  12.759  0.00  0.00
ATOM   3207  HD1 LEU A 196      13.508  -2.747  12.057  0.00  0.00
ATOM   3208  CD2 LEU A 196      15.434  -5.599  11.197  0.00  0.00
ATOM   3209  HD2 LEU A 196      15.773  -5.961  12.192  0.00  0.00
ATOM   3210  HD2 LEU A 196      16.187  -4.976  10.668  0.00  0.00
ATOM   3211  HD2 LEU A 196      15.273  -6.486  10.548  0.00  0.00
ATOM   3212  C   LEU A 196      11.143  -5.410  10.651  0.00  0.00
ATOM   3213  O   LEU A 196      11.241  -4.519   9.786  0.00  0.00
ATOM   3214  N   LYS A 197      10.707  -6.579  10.342  0.00  0.00
ATOM   3215  HN  LYS A 197      10.554  -7.227  11.084  0.00  0.00
ATOM   3216  CA  LYS A 197      10.429  -7.003   8.958  0.00  0.00
ATOM   3217  HA  LYS A 197      11.334  -7.009   8.369  0.00  0.00
ATOM   3218  CB  LYS A 197       9.872  -8.460   8.885  0.00  0.00
ATOM   3219  HB1 LYS A 197       9.489  -8.755   7.885  0.00  0.00
ATOM   3220  HB2 LYS A 197       9.003  -8.664   9.546  0.00  0.00
ATOM   3221  CG  LYS A 197      11.065  -9.492   9.070  0.00  0.00
ATOM   3222  HG1 LYS A 197      11.655  -9.373  10.004  0.00  0.00
ATOM   3223  HG2 LYS A 197      11.792  -9.170   8.294  0.00  0.00
ATOM   3224  CD  LYS A 197      10.637 -10.950   8.818  0.00  0.00
ATOM   3225  HD1 LYS A 197      11.582 -11.533   8.762  0.00  0.00
ATOM   3226  HD2 LYS A 197      10.079 -11.138   7.876  0.00  0.00
ATOM   3227  CE  LYS A 197       9.930 -11.698   9.954  0.00  0.00
ATOM   3228  HE1 LYS A 197      10.433 -11.576  10.938  0.00  0.00
ATOM   3229  HE2 LYS A 197      10.022 -12.779   9.718  0.00  0.00
ATOM   3230  NZ  LYS A 197       8.617 -11.110  10.122  0.00  0.00
ATOM   3231  HZ1 LYS A 197       8.713 -10.121  10.426  0.00  0.00
ATOM   3232  HZ2 LYS A 197       8.156 -11.527  10.955  0.00  0.00
ATOM   3233  HZ3 LYS A 197       7.995 -11.127   9.288  0.00  0.00
ATOM   3234  C   LYS A 197       9.325  -6.149   8.333  0.00  0.00
ATOM   3235  O   LYS A 197       9.296  -5.967   7.097  0.00  0.00
ATOM   3236  N   ILE A 198       8.314  -5.537   9.042  0.00  0.00
ATOM   3237  HN  ILE A 198       8.248  -5.670  10.027  0.00  0.00
ATOM   3238  CA  ILE A 198       7.319  -4.662   8.562  0.00  0.00
ATOM   3239  HA  ILE A 198       6.665  -5.164   7.865  0.00  0.00
ATOM   3240  CB  ILE A 198       6.436  -4.342   9.725  0.00  0.00
ATOM   3241  HB  ILE A 198       7.082  -4.089  10.594  0.00  0.00
ATOM   3242  CG2 ILE A 198       5.454  -3.188   9.646  0.00  0.00
ATOM   3243  HG2 ILE A 198       5.939  -2.229   9.362  0.00  0.00
ATOM   3244  HG2 ILE A 198       5.130  -2.971  10.686  0.00  0.00
ATOM   3245  HG2 ILE A 198       4.525  -3.410   9.079  0.00  0.00
ATOM   3246  CG1 ILE A 198       5.760  -5.641  10.282  0.00  0.00
ATOM   3247  HG1 ILE A 198       6.540  -6.431  10.251  0.00  0.00
ATOM   3248  HG1 ILE A 198       4.947  -5.994   9.613  0.00  0.00
ATOM   3249  CD1 ILE A 198       5.330  -5.538  11.765  0.00  0.00
ATOM   3250  HD1 ILE A 198       4.456  -4.853  11.783  0.00  0.00
ATOM   3251  HD2 ILE A 198       6.103  -4.967  12.322  0.00  0.00
ATOM   3252  HD3 ILE A 198       4.991  -6.547  12.084  0.00  0.00
ATOM   3253  C   ILE A 198       7.821  -3.367   7.998  0.00  0.00
ATOM   3254  O   ILE A 198       7.285  -2.732   7.026  0.00  0.00
ATOM   3255  N   VAL A 199       8.835  -2.844   8.555  0.00  0.00
ATOM   3256  HN  VAL A 199       9.232  -3.344   9.321  0.00  0.00
ATOM   3257  CA  VAL A 199       9.578  -1.682   7.989  0.00  0.00
ATOM   3258  HA  VAL A 199       8.767  -1.061   7.636  0.00  0.00
ATOM   3259  CB  VAL A 199      10.441  -0.967   9.053  0.00  0.00
ATOM   3260  HB  VAL A 199      11.206  -1.697   9.391  0.00  0.00
ATOM   3261  CG1 VAL A 199      11.093   0.246   8.429  0.00  0.00
ATOM   3262  HG1 VAL A 199      11.731  -0.051   7.570  0.00  0.00
ATOM   3263  HG1 VAL A 199      11.703   0.680   9.250  0.00  0.00
ATOM   3264  HG1 VAL A 199      10.389   1.038   8.095  0.00  0.00
ATOM   3265  CG2 VAL A 199       9.570  -0.663  10.273  0.00  0.00
ATOM   3266  HG2 VAL A 199       9.331  -1.590  10.837  0.00  0.00
ATOM   3267  HG2 VAL A 199       8.651  -0.095  10.013  0.00  0.00
ATOM   3268  HG2 VAL A 199      10.215  -0.107  10.986  0.00  0.00
ATOM   3269  C   VAL A 199      10.392  -2.045   6.726  0.00  0.00
ATOM   3270  O   VAL A 199      10.540  -1.231   5.837  0.00  0.00
ATOM   3271  N   ILE A 200      10.806  -3.346   6.587  0.00  0.00
ATOM   3272  HN  ILE A 200      10.508  -4.071   7.204  0.00  0.00
ATOM   3273  CA  ILE A 200      11.665  -3.687   5.439  0.00  0.00
ATOM   3274  HA  ILE A 200      12.485  -2.985   5.418  0.00  0.00
ATOM   3275  CB  ILE A 200      12.269  -5.012   5.788  0.00  0.00
ATOM   3276  HB  ILE A 200      11.484  -5.726   6.120  0.00  0.00
ATOM   3277  CG2 ILE A 200      12.906  -5.606   4.551  0.00  0.00
ATOM   3278  HG2 ILE A 200      13.468  -6.537   4.778  0.00  0.00
ATOM   3279  HG2 ILE A 200      13.535  -4.860   4.020  0.00  0.00
ATOM   3280  HG2 ILE A 200      12.200  -5.868   3.734  0.00  0.00
ATOM   3281  CG1 ILE A 200      13.359  -4.887   6.984  0.00  0.00
ATOM   3282  HG1 ILE A 200      13.607  -5.944   7.217  0.00  0.00
ATOM   3283  HG1 ILE A 200      12.818  -4.404   7.826  0.00  0.00
ATOM   3284  CD1 ILE A 200      14.569  -4.037   6.696  0.00  0.00
ATOM   3285  HD1 ILE A 200      14.993  -4.307   5.705  0.00  0.00
ATOM   3286  HD2 ILE A 200      15.352  -4.267   7.450  0.00  0.00
ATOM   3287  HD3 ILE A 200      14.302  -2.958   6.720  0.00  0.00
ATOM   3288  C   ILE A 200      10.947  -3.540   4.094  0.00  0.00
ATOM   3289  O   ILE A 200      11.373  -2.964   3.086  0.00  0.00
ATOM   3290  N   LEU A 201       9.717  -4.148   4.092  0.00  0.00
ATOM   3291  HN  LEU A 201       9.448  -4.573   4.952  0.00  0.00
ATOM   3292  CA  LEU A 201       8.621  -4.195   3.154  0.00  0.00
ATOM   3293  HA  LEU A 201       9.148  -4.579   2.294  0.00  0.00
ATOM   3294  CB  LEU A 201       7.577  -5.129   3.737  0.00  0.00
ATOM   3295  HB1 LEU A 201       6.762  -5.225   2.989  0.00  0.00
ATOM   3296  HB2 LEU A 201       7.086  -4.753   4.660  0.00  0.00
ATOM   3297  CG  LEU A 201       8.042  -6.566   3.998  0.00  0.00
ATOM   3298  HG  LEU A 201       8.987  -6.611   4.580  0.00  0.00
ATOM   3299  CD1 LEU A 201       6.931  -7.281   4.760  0.00  0.00
ATOM   3300  HD1 LEU A 201       7.358  -8.306   4.809  0.00  0.00
ATOM   3301  HD1 LEU A 201       5.977  -7.194   4.198  0.00  0.00
ATOM   3302  HD1 LEU A 201       6.821  -6.781   5.747  0.00  0.00
ATOM   3303  CD2 LEU A 201       8.371  -7.136   2.722  0.00  0.00
ATOM   3304  HD2 LEU A 201       9.326  -6.711   2.346  0.00  0.00
ATOM   3305  HD2 LEU A 201       7.622  -6.960   1.920  0.00  0.00
ATOM   3306  HD2 LEU A 201       8.531  -8.230   2.830  0.00  0.00
ATOM   3307  C   LEU A 201       7.965  -2.857   2.876  0.00  0.00
ATOM   3308  O   LEU A 201       7.411  -2.541   1.818  0.00  0.00
ATOM   3309  N   GLY A 202       7.842  -2.085   3.990  0.00  0.00
ATOM   3310  HN  GLY A 202       7.932  -2.524   4.881  0.00  0.00
ATOM   3311  CA  GLY A 202       7.187  -0.727   3.924  0.00  0.00
ATOM   3312  HA1 GLY A 202       6.922  -0.405   4.920  0.00  0.00
ATOM   3313  HA2 GLY A 202       6.468  -0.683   3.120  0.00  0.00
ATOM   3314  C   GLY A 202       8.101   0.360   3.459  0.00  0.00
ATOM   3315  O   GLY A 202       7.603   1.317   2.883  0.00  0.00
ATOM   3316  N   LEU A 203       9.367   0.239   3.691  0.00  0.00
ATOM   3317  HN  LEU A 203       9.736  -0.564   4.153  0.00  0.00
ATOM   3318  CA  LEU A 203      10.259   1.372   3.469  0.00  0.00
ATOM   3319  HA  LEU A 203       9.787   2.042   2.766  0.00  0.00
ATOM   3320  CB  LEU A 203      10.642   2.108   4.820  0.00  0.00
ATOM   3321  HB1 LEU A 203      11.195   1.510   5.575  0.00  0.00
ATOM   3322  HB2 LEU A 203       9.670   2.454   5.230  0.00  0.00
ATOM   3323  CG  LEU A 203      11.419   3.361   4.609  0.00  0.00
ATOM   3324  HG  LEU A 203      12.386   3.022   4.182  0.00  0.00
ATOM   3325  CD1 LEU A 203      10.694   4.386   3.752  0.00  0.00
ATOM   3326  HD1 LEU A 203      10.875   4.079   2.701  0.00  0.00
ATOM   3327  HD1 LEU A 203      11.115   5.414   3.799  0.00  0.00
ATOM   3328  HD1 LEU A 203       9.617   4.335   4.020  0.00  0.00
ATOM   3329  CD2 LEU A 203      11.833   3.954   5.954  0.00  0.00
ATOM   3330  HD2 LEU A 203      10.928   4.243   6.529  0.00  0.00
ATOM   3331  HD2 LEU A 203      12.479   4.845   5.804  0.00  0.00
ATOM   3332  HD2 LEU A 203      12.359   3.234   6.616  0.00  0.00
ATOM   3333  C   LEU A 203      11.400   0.937   2.667  0.00  0.00
ATOM   3334  O   LEU A 203      11.868   1.618   1.672  0.00  0.00
ATOM   3335  N   VAL A 204      12.108  -0.177   3.013  0.00  0.00
ATOM   3336  HN  VAL A 204      11.761  -0.879   3.631  0.00  0.00
ATOM   3337  CA  VAL A 204      13.434  -0.364   2.612  0.00  0.00
ATOM   3338  HA  VAL A 204      13.854   0.630   2.605  0.00  0.00
ATOM   3339  CB  VAL A 204      14.234  -1.268   3.536  0.00  0.00
ATOM   3340  HB  VAL A 204      13.887  -2.321   3.472  0.00  0.00
ATOM   3341  CG1 VAL A 204      15.688  -1.263   3.113  0.00  0.00
ATOM   3342  HG1 VAL A 204      16.257  -1.880   3.842  0.00  0.00
ATOM   3343  HG1 VAL A 204      16.088  -0.235   2.987  0.00  0.00
ATOM   3344  HG1 VAL A 204      15.806  -1.694   2.096  0.00  0.00
ATOM   3345  CG2 VAL A 204      14.087  -0.655   4.919  0.00  0.00
ATOM   3346  HG2 VAL A 204      13.116  -0.946   5.376  0.00  0.00
ATOM   3347  HG2 VAL A 204      14.191   0.450   4.970  0.00  0.00
ATOM   3348  HG2 VAL A 204      14.870  -1.110   5.562  0.00  0.00
ATOM   3349  C   VAL A 204      13.502  -0.993   1.160  0.00  0.00
ATOM   3350  O   VAL A 204      14.135  -0.476   0.277  0.00  0.00
ATOM   3351  N   LEU A 205      12.766  -2.088   0.931  0.00  0.00
ATOM   3352  HN  LEU A 205      12.278  -2.426   1.731  0.00  0.00
ATOM   3353  CA  LEU A 205      12.612  -2.792  -0.343  0.00  0.00
ATOM   3354  HA  LEU A 205      13.646  -2.910  -0.630  0.00  0.00
ATOM   3355  CB  LEU A 205      12.157  -4.270  -0.008  0.00  0.00
ATOM   3356  HB1 LEU A 205      11.868  -4.673  -1.002  0.00  0.00
ATOM   3357  HB2 LEU A 205      11.230  -4.138   0.590  0.00  0.00
ATOM   3358  CG  LEU A 205      13.121  -5.186   0.782  0.00  0.00
ATOM   3359  HG  LEU A 205      13.167  -4.843   1.838  0.00  0.00
ATOM   3360  CD1 LEU A 205      12.608  -6.648   0.794  0.00  0.00
ATOM   3361  HD1 LEU A 205      12.478  -6.997  -0.253  0.00  0.00
ATOM   3362  HD1 LEU A 205      11.697  -6.695   1.429  0.00  0.00
ATOM   3363  HD1 LEU A 205      13.359  -7.401   1.117  0.00  0.00
ATOM   3364  CD2 LEU A 205      14.619  -5.213   0.343  0.00  0.00
ATOM   3365  HD2 LEU A 205      14.865  -5.549  -0.687  0.00  0.00
ATOM   3366  HD2 LEU A 205      15.226  -5.846   1.026  0.00  0.00
ATOM   3367  HD2 LEU A 205      14.923  -4.144   0.341  0.00  0.00
ATOM   3368  C   LEU A 205      11.869  -2.031  -1.493  0.00  0.00
ATOM   3369  O   LEU A 205      12.279  -2.071  -2.627  0.00  0.00
ATOM   3370  N   PRO A 206      10.738  -1.360  -1.317  0.00  0.00
ATOM   3371  CD  PRO A 206       9.808  -1.509  -0.161  0.00  0.00
ATOM   3372  HD1 PRO A 206      10.223  -0.925   0.688  0.00  0.00
ATOM   3373  HD2 PRO A 206       9.657  -2.552   0.189  0.00  0.00
ATOM   3374  CA  PRO A 206      10.195  -0.502  -2.385  0.00  0.00
ATOM   3375  HA  PRO A 206      10.180  -1.091  -3.291  0.00  0.00
ATOM   3376  CB  PRO A 206       8.858  -0.029  -1.857  0.00  0.00
ATOM   3377  HB1 PRO A 206       8.125  -0.036  -2.693  0.00  0.00
ATOM   3378  HB2 PRO A 206       8.904   0.994  -1.427  0.00  0.00
ATOM   3379  CG  PRO A 206       8.521  -0.938  -0.676  0.00  0.00
ATOM   3380  HG1 PRO A 206       7.892  -0.540   0.149  0.00  0.00
ATOM   3381  HG2 PRO A 206       7.990  -1.823  -1.086  0.00  0.00
ATOM   3382  C   PRO A 206      10.965   0.738  -2.774  0.00  0.00
ATOM   3383  O   PRO A 206      11.053   1.124  -3.973  0.00  0.00
ATOM   3384  N   LEU A 207      11.710   1.292  -1.842  0.00  0.00
ATOM   3385  HN  LEU A 207      11.724   0.957  -0.903  0.00  0.00
ATOM   3386  CA  LEU A 207      12.746   2.314  -2.112  0.00  0.00
ATOM   3387  HA  LEU A 207      12.238   3.071  -2.692  0.00  0.00
ATOM   3388  CB  LEU A 207      13.414   2.854  -0.835  0.00  0.00
ATOM   3389  HB1 LEU A 207      13.918   2.094  -0.201  0.00  0.00
ATOM   3390  HB2 LEU A 207      12.479   3.110  -0.293  0.00  0.00
ATOM   3391  CG  LEU A 207      14.222   4.076  -0.978  0.00  0.00
ATOM   3392  HG  LEU A 207      14.963   3.928  -1.793  0.00  0.00
ATOM   3393  CD1 LEU A 207      13.440   5.375  -1.292  0.00  0.00
ATOM   3394  HD1 LEU A 207      13.295   5.508  -2.385  0.00  0.00
ATOM   3395  HD1 LEU A 207      14.092   6.232  -1.020  0.00  0.00
ATOM   3396  HD1 LEU A 207      12.441   5.366  -0.806  0.00  0.00
ATOM   3397  CD2 LEU A 207      15.104   4.345   0.256  0.00  0.00
ATOM   3398  HD2 LEU A 207      14.492   4.497   1.171  0.00  0.00
ATOM   3399  HD2 LEU A 207      15.806   5.164  -0.013  0.00  0.00
ATOM   3400  HD2 LEU A 207      15.674   3.403   0.400  0.00  0.00
ATOM   3401  C   LEU A 207      13.873   1.772  -3.016  0.00  0.00
ATOM   3402  O   LEU A 207      14.296   2.394  -4.006  0.00  0.00
ATOM   3403  N   LEU A 208      14.331   0.573  -2.641  0.00  0.00
ATOM   3404  HN  LEU A 208      14.191   0.317  -1.687  0.00  0.00
ATOM   3405  CA  LEU A 208      15.423  -0.048  -3.327  0.00  0.00
ATOM   3406  HA  LEU A 208      16.302   0.580  -3.368  0.00  0.00
ATOM   3407  CB  LEU A 208      15.720  -1.419  -2.539  0.00  0.00
ATOM   3408  HB1 LEU A 208      14.870  -2.109  -2.726  0.00  0.00
ATOM   3409  HB2 LEU A 208      15.839  -1.245  -1.448  0.00  0.00
ATOM   3410  CG  LEU A 208      17.075  -2.100  -3.080  0.00  0.00
ATOM   3411  HG  LEU A 208      16.920  -2.451  -4.123  0.00  0.00
ATOM   3412  CD1 LEU A 208      18.366  -1.168  -2.887  0.00  0.00
ATOM   3413  HD1 LEU A 208      18.535  -0.497  -3.755  0.00  0.00
ATOM   3414  HD1 LEU A 208      19.261  -1.825  -2.842  0.00  0.00
ATOM   3415  HD1 LEU A 208      18.260  -0.618  -1.928  0.00  0.00
ATOM   3416  CD2 LEU A 208      17.316  -3.430  -2.377  0.00  0.00
ATOM   3417  HD2 LEU A 208      17.203  -3.219  -1.292  0.00  0.00
ATOM   3418  HD2 LEU A 208      18.330  -3.841  -2.570  0.00  0.00
ATOM   3419  HD2 LEU A 208      16.514  -4.096  -2.762  0.00  0.00
ATOM   3420  C   LEU A 208      15.025  -0.456  -4.709  0.00  0.00
ATOM   3421  O   LEU A 208      15.781  -0.190  -5.685  0.00  0.00
ATOM   3422  N   VAL A 209      13.803  -1.010  -4.908  0.00  0.00
ATOM   3423  HN  VAL A 209      13.242  -1.296  -4.135  0.00  0.00
ATOM   3424  CA  VAL A 209      13.401  -1.403  -6.259  0.00  0.00
ATOM   3425  HA  VAL A 209      14.252  -1.843  -6.758  0.00  0.00
ATOM   3426  CB  VAL A 209      12.281  -2.451  -6.220  0.00  0.00
ATOM   3427  HB  VAL A 209      11.469  -2.016  -5.598  0.00  0.00
ATOM   3428  CG1 VAL A 209      11.883  -2.859  -7.643  0.00  0.00
ATOM   3429  HG1 VAL A 209      11.180  -3.719  -7.660  0.00  0.00
ATOM   3430  HG1 VAL A 209      12.735  -3.118  -8.307  0.00  0.00
ATOM   3431  HG1 VAL A 209      11.435  -2.001  -8.188  0.00  0.00
ATOM   3432  CG2 VAL A 209      12.842  -3.668  -5.497  0.00  0.00
ATOM   3433  HG2 VAL A 209      13.311  -3.428  -4.519  0.00  0.00
ATOM   3434  HG2 VAL A 209      13.553  -4.219  -6.148  0.00  0.00
ATOM   3435  HG2 VAL A 209      11.901  -4.252  -5.414  0.00  0.00
ATOM   3436  C   VAL A 209      13.073  -0.148  -7.004  0.00  0.00
ATOM   3437  O   VAL A 209      13.443  -0.080  -8.129  0.00  0.00
ATOM   3438  N   MET A 210      12.438   0.862  -6.393  0.00  0.00
ATOM   3439  HN  MET A 210      12.097   0.909  -5.457  0.00  0.00
ATOM   3440  CA  MET A 210      12.155   2.076  -7.100  0.00  0.00
ATOM   3441  HA  MET A 210      11.626   1.718  -7.971  0.00  0.00
ATOM   3442  CB  MET A 210      11.255   3.049  -6.304  0.00  0.00
ATOM   3443  HB1 MET A 210      11.794   3.344  -5.378  0.00  0.00
ATOM   3444  HB2 MET A 210      10.373   2.494  -5.920  0.00  0.00
ATOM   3445  CG  MET A 210      10.983   4.350  -6.992  0.00  0.00
ATOM   3446  HG1 MET A 210      10.458   4.240  -7.965  0.00  0.00
ATOM   3447  HG2 MET A 210      11.910   4.939  -7.161  0.00  0.00
ATOM   3448  SD  MET A 210       9.952   5.440  -5.985  0.00  0.00
ATOM   3449  CE  MET A 210      11.363   6.429  -5.427  0.00  0.00
ATOM   3450  HE1 MET A 210      12.011   5.751  -4.829  0.00  0.00
ATOM   3451  HE2 MET A 210      10.971   7.191  -4.721  0.00  0.00
ATOM   3452  HE3 MET A 210      11.781   6.907  -6.338  0.00  0.00
ATOM   3453  C   MET A 210      13.411   2.910  -7.611  0.00  0.00
ATOM   3454  O   MET A 210      13.328   3.409  -8.737  0.00  0.00
ATOM   3455  N   VAL A 211      14.596   2.779  -7.001  0.00  0.00
ATOM   3456  HN  VAL A 211      14.698   2.369  -6.098  0.00  0.00
ATOM   3457  CA  VAL A 211      15.845   3.277  -7.541  0.00  0.00
ATOM   3458  HA  VAL A 211      15.646   4.277  -7.896  0.00  0.00
ATOM   3459  CB  VAL A 211      16.934   3.314  -6.569  0.00  0.00
ATOM   3460  HB  VAL A 211      16.909   2.361  -5.999  0.00  0.00
ATOM   3461  CG1 VAL A 211      18.449   3.473  -7.011  0.00  0.00
ATOM   3462  HG1 VAL A 211      18.781   4.529  -7.117  0.00  0.00
ATOM   3463  HG1 VAL A 211      18.596   2.912  -7.959  0.00  0.00
ATOM   3464  HG1 VAL A 211      19.003   2.890  -6.244  0.00  0.00
ATOM   3465  CG2 VAL A 211      16.553   4.390  -5.453  0.00  0.00
ATOM   3466  HG2 VAL A 211      15.543   4.231  -5.019  0.00  0.00
ATOM   3467  HG2 VAL A 211      16.671   5.408  -5.884  0.00  0.00
ATOM   3468  HG2 VAL A 211      17.341   4.294  -4.677  0.00  0.00
ATOM   3469  C   VAL A 211      16.276   2.535  -8.739  0.00  0.00
ATOM   3470  O   VAL A 211      16.685   3.152  -9.732  0.00  0.00
ATOM   3471  N   ILE A 212      16.135   1.187  -8.712  0.00  0.00
ATOM   3472  HN  ILE A 212      15.715   0.674  -7.967  0.00  0.00
ATOM   3473  CA  ILE A 212      16.558   0.366  -9.825  0.00  0.00
ATOM   3474  HA  ILE A 212      17.499   0.812 -10.109  0.00  0.00
ATOM   3475  CB  ILE A 212      16.803  -1.032  -9.282  0.00  0.00
ATOM   3476  HB  ILE A 212      15.998  -1.294  -8.562  0.00  0.00
ATOM   3477  CG2 ILE A 212      16.821  -2.178 -10.356  0.00  0.00
ATOM   3478  HG2 ILE A 212      16.023  -2.023 -11.114  0.00  0.00
ATOM   3479  HG2 ILE A 212      16.744  -3.205  -9.941  0.00  0.00
ATOM   3480  HG2 ILE A 212      17.800  -2.106 -10.877  0.00  0.00
ATOM   3481  CG1 ILE A 212      18.127  -1.086  -8.414  0.00  0.00
ATOM   3482  HG1 ILE A 212      18.045  -0.247  -7.689  0.00  0.00
ATOM   3483  HG1 ILE A 212      19.004  -0.910  -9.072  0.00  0.00
ATOM   3484  CD1 ILE A 212      18.389  -2.387  -7.631  0.00  0.00
ATOM   3485  HD1 ILE A 212      17.604  -2.545  -6.859  0.00  0.00
ATOM   3486  HD2 ILE A 212      19.349  -2.326  -7.076  0.00  0.00
ATOM   3487  HD3 ILE A 212      18.352  -3.311  -8.244  0.00  0.00
ATOM   3488  C   ILE A 212      15.635   0.472 -11.051  0.00  0.00
ATOM   3489  O   ILE A 212      16.034   0.557 -12.231  0.00  0.00
ATOM   3490  N   CYS A 213      14.291   0.676 -10.799  0.00  0.00
ATOM   3491  HN  CYS A 213      14.067   0.732  -9.829  0.00  0.00
ATOM   3492  CA  CYS A 213      13.268   0.932 -11.836  0.00  0.00
ATOM   3493  HA  CYS A 213      13.365   0.094 -12.511  0.00  0.00
ATOM   3494  CB  CYS A 213      11.797   1.070 -11.343  0.00  0.00
ATOM   3495  HB1 CYS A 213      11.073   1.204 -12.176  0.00  0.00
ATOM   3496  HB2 CYS A 213      11.738   2.037 -10.800  0.00  0.00
ATOM   3497  SG  CYS A 213      11.144  -0.248 -10.229  0.00  0.00
ATOM   3498  HG1 CYS A 213      12.093  -0.079  -9.320  0.00  0.00
ATOM   3499  C   CYS A 213      13.517   2.124 -12.635  0.00  0.00
ATOM   3500  O   CYS A 213      13.427   2.059 -13.878  0.00  0.00
ATOM   3501  N   TYR A 214      13.714   3.266 -11.945  0.00  0.00
ATOM   3502  HN  TYR A 214      13.607   3.304 -10.954  0.00  0.00
ATOM   3503  CA  TYR A 214      13.958   4.563 -12.542  0.00  0.00
ATOM   3504  HA  TYR A 214      13.189   4.617 -13.298  0.00  0.00
ATOM   3505  CB  TYR A 214      13.837   5.526 -11.356  0.00  0.00
ATOM   3506  HB1 TYR A 214      14.750   5.516 -10.724  0.00  0.00
ATOM   3507  HB2 TYR A 214      12.959   5.230 -10.744  0.00  0.00
ATOM   3508  CG  TYR A 214      13.527   6.925 -11.914  0.00  0.00
ATOM   3509  CD1 TYR A 214      14.525   7.898 -11.780  0.00  0.00
ATOM   3510  HD1 TYR A 214      15.497   7.718 -11.344  0.00  0.00
ATOM   3511  CE1 TYR A 214      14.360   9.117 -12.472  0.00  0.00
ATOM   3512  HE1 TYR A 214      15.071   9.930 -12.437  0.00  0.00
ATOM   3513  CZ  TYR A 214      13.205   9.365 -13.218  0.00  0.00
ATOM   3514  OH  TYR A 214      13.092  10.579 -13.873  0.00  0.00
ATOM   3515  HH  TYR A 214      13.831  10.782 -14.450  0.00  0.00
ATOM   3516  CD2 TYR A 214      12.229   7.252 -12.448  0.00  0.00
ATOM   3517  HD2 TYR A 214      11.475   6.479 -12.451  0.00  0.00
ATOM   3518  CE2 TYR A 214      12.159   8.494 -13.133  0.00  0.00
ATOM   3519  HE2 TYR A 214      11.239   8.790 -13.615  0.00  0.00
ATOM   3520  C   TYR A 214      15.316   4.633 -13.339  0.00  0.00
ATOM   3521  O   TYR A 214      15.427   5.203 -14.469  0.00  0.00
ATOM   3522  N   SER A 215      16.316   4.021 -12.815  0.00  0.00
ATOM   3523  HN  SER A 215      16.128   3.649 -11.910  0.00  0.00
ATOM   3524  CA  SER A 215      17.662   3.831 -13.351  0.00  0.00
ATOM   3525  HA  SER A 215      18.074   4.824 -13.472  0.00  0.00
ATOM   3526  CB  SER A 215      18.673   3.059 -12.433  0.00  0.00
ATOM   3527  HB1 SER A 215      19.653   3.001 -12.955  0.00  0.00
ATOM   3528  HB2 SER A 215      18.407   2.009 -12.187  0.00  0.00
ATOM   3529  OG  SER A 215      18.800   3.873 -11.231  0.00  0.00
ATOM   3530  HG1 SER A 215      18.597   3.407 -10.417  0.00  0.00
ATOM   3531  C   SER A 215      17.572   3.079 -14.623  0.00  0.00
ATOM   3532  O   SER A 215      18.163   3.458 -15.602  0.00  0.00
ATOM   3533  N   GLY A 216      16.813   1.939 -14.683  0.00  0.00
ATOM   3534  HN  GLY A 216      16.529   1.483 -13.843  0.00  0.00
ATOM   3535  CA  GLY A 216      16.515   1.070 -15.799  0.00  0.00
ATOM   3536  HA1 GLY A 216      15.706   0.506 -15.359  0.00  0.00
ATOM   3537  HA2 GLY A 216      17.348   0.441 -16.078  0.00  0.00
ATOM   3538  C   GLY A 216      16.030   1.741 -17.010  0.00  0.00
ATOM   3539  O   GLY A 216      16.650   1.711 -18.076  0.00  0.00
ATOM   3540  N   ILE A 217      14.915   2.545 -16.814  0.00  0.00
ATOM   3541  HN  ILE A 217      14.470   2.436 -15.928  0.00  0.00
ATOM   3542  CA  ILE A 217      14.114   3.181 -17.834  0.00  0.00
ATOM   3543  HA  ILE A 217      14.418   2.715 -18.759  0.00  0.00
ATOM   3544  CB  ILE A 217      12.632   2.947 -17.563  0.00  0.00
ATOM   3545  HB  ILE A 217      12.551   1.918 -17.152  0.00  0.00
ATOM   3546  CG2 ILE A 217      12.142   3.984 -16.527  0.00  0.00
ATOM   3547  HG2 ILE A 217      11.082   3.693 -16.364  0.00  0.00
ATOM   3548  HG2 ILE A 217      12.176   4.962 -17.052  0.00  0.00
ATOM   3549  HG2 ILE A 217      12.708   3.919 -15.573  0.00  0.00
ATOM   3550  CG1 ILE A 217      11.811   3.043 -18.882  0.00  0.00
ATOM   3551  HG1 ILE A 217      11.668   4.115 -19.138  0.00  0.00
ATOM   3552  HG1 ILE A 217      10.844   2.696 -18.459  0.00  0.00
ATOM   3553  CD1 ILE A 217      12.196   2.208 -20.085  0.00  0.00
ATOM   3554  HD1 ILE A 217      11.577   2.465 -20.971  0.00  0.00
ATOM   3555  HD2 ILE A 217      12.079   1.135 -19.818  0.00  0.00
ATOM   3556  HD3 ILE A 217      13.248   2.404 -20.382  0.00  0.00
ATOM   3557  C   ILE A 217      14.520   4.640 -17.955  0.00  0.00
ATOM   3558  O   ILE A 217      13.927   5.410 -18.671  0.00  0.00
ATOM   3559  N   LEU A 218      15.650   5.112 -17.428  0.00  0.00
ATOM   3560  HN  LEU A 218      16.176   4.477 -16.868  0.00  0.00
ATOM   3561  CA  LEU A 218      16.273   6.433 -17.507  0.00  0.00
ATOM   3562  HA  LEU A 218      15.589   7.162 -17.099  0.00  0.00
ATOM   3563  CB  LEU A 218      17.664   6.442 -16.826  0.00  0.00
ATOM   3564  HB1 LEU A 218      18.186   5.559 -17.255  0.00  0.00
ATOM   3565  HB2 LEU A 218      17.490   6.237 -15.748  0.00  0.00
ATOM   3566  CG  LEU A 218      18.507   7.750 -16.847  0.00  0.00
ATOM   3567  HG  LEU A 218      18.621   8.093 -17.898  0.00  0.00
ATOM   3568  CD1 LEU A 218      17.824   8.912 -16.057  0.00  0.00
ATOM   3569  HD1 LEU A 218      16.779   9.079 -16.394  0.00  0.00
ATOM   3570  HD1 LEU A 218      18.432   9.835 -16.163  0.00  0.00
ATOM   3571  HD1 LEU A 218      17.693   8.656 -14.984  0.00  0.00
ATOM   3572  CD2 LEU A 218      19.918   7.477 -16.338  0.00  0.00
ATOM   3573  HD2 LEU A 218      19.831   6.935 -15.372  0.00  0.00
ATOM   3574  HD2 LEU A 218      20.488   8.423 -16.215  0.00  0.00
ATOM   3575  HD2 LEU A 218      20.380   6.795 -17.084  0.00  0.00
ATOM   3576  C   LEU A 218      16.479   6.792 -18.992  0.00  0.00
ATOM   3577  O   LEU A 218      16.131   7.937 -19.402  0.00  0.00
ATOM   3578  N   LYS A 219      17.108   5.929 -19.778  0.00  0.00
ATOM   3579  HN  LYS A 219      17.466   5.090 -19.377  0.00  0.00
ATOM   3580  CA  LYS A 219      17.599   6.235 -21.112  0.00  0.00
ATOM   3581  HA  LYS A 219      18.165   7.149 -21.008  0.00  0.00
ATOM   3582  CB  LYS A 219      18.640   5.161 -21.652  0.00  0.00
ATOM   3583  HB1 LYS A 219      19.196   5.644 -22.484  0.00  0.00
ATOM   3584  HB2 LYS A 219      18.114   4.244 -21.994  0.00  0.00
ATOM   3585  CG  LYS A 219      19.759   4.718 -20.685  0.00  0.00
ATOM   3586  HG1 LYS A 219      19.437   4.496 -19.644  0.00  0.00
ATOM   3587  HG2 LYS A 219      20.321   5.639 -20.421  0.00  0.00
ATOM   3588  CD  LYS A 219      20.750   3.632 -21.027  0.00  0.00
ATOM   3589  HD1 LYS A 219      20.087   2.742 -20.968  0.00  0.00
ATOM   3590  HD2 LYS A 219      21.407   3.608 -20.133  0.00  0.00
ATOM   3591  CE  LYS A 219      21.467   3.836 -22.354  0.00  0.00
ATOM   3592  HE1 LYS A 219      22.081   4.762 -22.348  0.00  0.00
ATOM   3593  HE2 LYS A 219      20.665   4.042 -23.094  0.00  0.00
ATOM   3594  NZ  LYS A 219      22.326   2.701 -22.665  0.00  0.00
ATOM   3595  HZ1 LYS A 219      22.914   2.545 -21.822  0.00  0.00
ATOM   3596  HZ2 LYS A 219      22.972   3.040 -23.406  0.00  0.00
ATOM   3597  HZ3 LYS A 219      21.979   1.754 -22.921  0.00  0.00
ATOM   3598  C   LYS A 219      16.589   6.638 -22.130  0.00  0.00
ATOM   3599  O   LYS A 219      15.433   6.229 -22.215  0.00  0.00
ATOM   3600  N   THR A 220      17.031   7.580 -23.045  0.00  0.00
ATOM   3601  HN  THR A 220      17.986   7.858 -22.976  0.00  0.00
ATOM   3602  CA  THR A 220      16.161   8.160 -24.014  0.00  0.00
ATOM   3603  HA  THR A 220      15.157   8.327 -23.652  0.00  0.00
ATOM   3604  CB  THR A 220      16.579   9.567 -24.354  0.00  0.00
ATOM   3605  HB  THR A 220      16.067   9.970 -25.254  0.00  0.00
ATOM   3606  OG1 THR A 220      18.068   9.692 -24.347  0.00  0.00
ATOM   3607  HG1 THR A 220      18.265  10.624 -24.469  0.00  0.00
ATOM   3608  CG2 THR A 220      16.033  10.449 -23.198  0.00  0.00
ATOM   3609  HG2 THR A 220      16.191  11.486 -23.566  0.00  0.00
ATOM   3610  HG2 THR A 220      16.521  10.174 -22.239  0.00  0.00
ATOM   3611  HG2 THR A 220      14.946  10.233 -23.130  0.00  0.00
ATOM   3612  C   THR A 220      16.135   7.363 -25.270  0.00  0.00
ATOM   3613  O   THR A 220      15.093   6.973 -25.810  0.00  0.00
ATOM   3614  N   LEU A 221      17.359   7.032 -25.681  0.00  0.00
ATOM   3615  HN  LEU A 221      18.164   7.572 -25.448  0.00  0.00
ATOM   3616  CA  LEU A 221      17.485   5.933 -26.615  0.00  0.00
ATOM   3617  HA  LEU A 221      16.539   5.738 -27.098  0.00  0.00
ATOM   3618  CB  LEU A 221      18.509   6.383 -27.691  0.00  0.00
ATOM   3619  HB1 LEU A 221      19.568   6.264 -27.377  0.00  0.00
ATOM   3620  HB2 LEU A 221      18.439   7.451 -27.985  0.00  0.00
ATOM   3621  CG  LEU A 221      18.226   5.674 -29.030  0.00  0.00
ATOM   3622  HG  LEU A 221      18.042   4.587 -28.892  0.00  0.00
ATOM   3623  CD1 LEU A 221      17.030   6.267 -29.759  0.00  0.00
ATOM   3624  HD1 LEU A 221      16.835   5.779 -30.738  0.00  0.00
ATOM   3625  HD1 LEU A 221      17.257   7.323 -30.018  0.00  0.00
ATOM   3626  HD1 LEU A 221      16.105   6.259 -29.143  0.00  0.00
ATOM   3627  CD2 LEU A 221      19.466   5.832 -29.872  0.00  0.00
ATOM   3628  HD2 LEU A 221      19.650   6.910 -30.071  0.00  0.00
ATOM   3629  HD2 LEU A 221      19.374   5.284 -30.834  0.00  0.00
ATOM   3630  HD2 LEU A 221      20.381   5.405 -29.408  0.00  0.00
ATOM   3631  C   LEU A 221      17.960   4.630 -25.884  0.00  0.00
ATOM   3632  O   LEU A 221      19.138   4.428 -25.665  0.00  0.00
ATOM   3633  N   LEU A 222      16.920   3.858 -25.520  0.00  0.00
ATOM   3634  HN  LEU A 222      15.980   4.177 -25.617  0.00  0.00
ATOM   3635  CA  LEU A 222      17.017   2.572 -24.812  0.00  0.00
ATOM   3636  HA  LEU A 222      17.783   2.675 -24.057  0.00  0.00
ATOM   3637  CB  LEU A 222      15.596   2.281 -24.399  0.00  0.00
ATOM   3638  HB1 LEU A 222      14.815   2.041 -25.153  0.00  0.00
ATOM   3639  HB2 LEU A 222      15.232   3.264 -24.031  0.00  0.00
ATOM   3640  CG  LEU A 222      15.416   1.369 -23.218  0.00  0.00
ATOM   3641  HG  LEU A 222      14.335   1.344 -22.962  0.00  0.00
ATOM   3642  CD1 LEU A 222      15.890  -0.067 -23.416  0.00  0.00
ATOM   3643  HD1 LEU A 222      16.999  -0.140 -23.439  0.00  0.00
ATOM   3644  HD1 LEU A 222      15.640  -0.469 -24.422  0.00  0.00
ATOM   3645  HD1 LEU A 222      15.610  -0.786 -22.617  0.00  0.00
ATOM   3646  CD2 LEU A 222      16.180   1.916 -22.018  0.00  0.00
ATOM   3647  HD2 LEU A 222      15.962   2.990 -21.831  0.00  0.00
ATOM   3648  HD2 LEU A 222      17.268   1.831 -22.227  0.00  0.00
ATOM   3649  HD2 LEU A 222      15.892   1.385 -21.084  0.00  0.00
ATOM   3650  C   LEU A 222      17.562   1.521 -25.682  0.00  0.00
ATOM   3651  O   LEU A 222      18.238   0.568 -25.301  0.00  0.00
ATOM   3652  N   ARG A 223      17.055   1.655 -26.925  0.00  0.00
ATOM   3653  HN  ARG A 223      16.523   2.467 -27.153  0.00  0.00
ATOM   3654  CA  ARG A 223      17.186   0.559 -27.780  0.00  0.00
ATOM   3655  HA  ARG A 223      17.953  -0.140 -27.483  0.00  0.00
ATOM   3656  CB  ARG A 223      15.866  -0.204 -27.665  0.00  0.00
ATOM   3657  HB1 ARG A 223      15.025   0.433 -28.012  0.00  0.00
ATOM   3658  HB2 ARG A 223      15.580  -0.473 -26.626  0.00  0.00
ATOM   3659  CG  ARG A 223      15.931  -1.614 -28.421  0.00  0.00
ATOM   3660  HG1 ARG A 223      16.809  -2.163 -28.019  0.00  0.00
ATOM   3661  HG2 ARG A 223      16.144  -1.412 -29.493  0.00  0.00
ATOM   3662  CD  ARG A 223      14.595  -2.315 -28.190  0.00  0.00
ATOM   3663  HD1 ARG A 223      14.240  -2.227 -27.141  0.00  0.00
ATOM   3664  HD2 ARG A 223      14.678  -3.384 -28.482  0.00  0.00
ATOM   3665  NE  ARG A 223      13.645  -1.602 -29.074  0.00  0.00
ATOM   3666  HE  ARG A 223      13.778  -1.934 -30.007  0.00  0.00
ATOM   3667  CZ  ARG A 223      12.630  -0.759 -28.833  0.00  0.00
ATOM   3668  NH1 ARG A 223      11.819  -0.293 -29.772  0.00  0.00
ATOM   3669  HH1 ARG A 223      12.008  -0.507 -30.730  0.00  0.00
ATOM   3670  HH1 ARG A 223      11.028   0.275 -29.546  0.00  0.00
ATOM   3671  NH2 ARG A 223      12.316  -0.369 -27.612  0.00  0.00
ATOM   3672  HH2 ARG A 223      11.512   0.226 -27.604  0.00  0.00
ATOM   3673  HH2 ARG A 223      12.539  -0.918 -26.806  0.00  0.00
ATOM   3674  C   ARG A 223      17.515   0.971 -29.196  0.00  0.00
ATOM   3675  O   ARG A 223      18.656   0.761 -29.697  0.00  0.00
ATOM   3676  N   CYS A 224      16.659   1.706 -29.919  0.00  0.00
ATOM   3677  HN  CYS A 224      15.703   1.779 -29.649  0.00  0.00
ATOM   3678  CA  CYS A 224      16.992   2.011 -31.259  0.00  0.00
ATOM   3679  HA  CYS A 224      17.964   2.477 -31.186  0.00  0.00
ATOM   3680  CB  CYS A 224      16.846   0.716 -32.146  0.00  0.00
ATOM   3681  HB1 CYS A 224      17.517  -0.065 -31.731  0.00  0.00
ATOM   3682  HB2 CYS A 224      17.080   0.961 -33.205  0.00  0.00
ATOM   3683  SG  CYS A 224      15.226  -0.114 -32.036  0.00  0.00
ATOM   3684  HG1 CYS A 224      15.689  -1.353 -32.094  0.00  0.00
ATOM   3685  C   CYS A 224      16.040   3.006 -31.939  0.00  0.00
ATOM   3686  O   CYS A 224      16.251   3.340 -33.118  0.00  0.00
ATOM   3687  N   ARG A 225      15.005   3.578 -31.184  0.00  0.00
ATOM   3688  HN  ARG A 225      14.984   3.306 -30.226  0.00  0.00
ATOM   3689  CA  ARG A 225      14.138   4.670 -31.518  0.00  0.00
ATOM   3690  HA  ARG A 225      14.722   5.371 -32.096  0.00  0.00
ATOM   3691  CB  ARG A 225      12.934   4.114 -32.412  0.00  0.00
ATOM   3692  HB1 ARG A 225      13.375   3.872 -33.403  0.00  0.00
ATOM   3693  HB2 ARG A 225      12.186   4.935 -32.397  0.00  0.00
ATOM   3694  CG  ARG A 225      12.168   3.002 -31.723  0.00  0.00
ATOM   3695  HG1 ARG A 225      12.029   3.242 -30.648  0.00  0.00
ATOM   3696  HG2 ARG A 225      12.707   2.038 -31.851  0.00  0.00
ATOM   3697  CD  ARG A 225      10.814   2.836 -32.479  0.00  0.00
ATOM   3698  HD1 ARG A 225      10.333   1.965 -31.983  0.00  0.00
ATOM   3699  HD2 ARG A 225      10.971   2.667 -33.565  0.00  0.00
ATOM   3700  NE  ARG A 225       9.894   3.977 -32.178  0.00  0.00
ATOM   3701  HE  ARG A 225      10.069   4.647 -31.456  0.00  0.00
ATOM   3702  CZ  ARG A 225       8.726   4.190 -32.816  0.00  0.00
ATOM   3703  NH1 ARG A 225       8.062   5.292 -32.592  0.00  0.00
ATOM   3704  HH1 ARG A 225       7.326   5.322 -33.269  0.00  0.00
ATOM   3705  HH1 ARG A 225       8.481   6.077 -32.135  0.00  0.00
ATOM   3706  NH2 ARG A 225       8.375   3.363 -33.834  0.00  0.00
ATOM   3707  HH2 ARG A 225       9.025   2.685 -34.178  0.00  0.00
ATOM   3708  HH2 ARG A 225       7.528   3.444 -34.360  0.00  0.00
ATOM   3709  C   ARG A 225      13.581   5.282 -30.293  0.00  0.00
ATOM   3710  O   ARG A 225      14.013   4.968 -29.192  0.00  0.00
ATOM   3711  N   ASN A 226      12.603   6.204 -30.386  0.00  0.00
ATOM   3712  HN  ASN A 226      12.193   6.617 -31.195  0.00  0.00
ATOM   3713  CA  ASN A 226      11.880   6.655 -29.209  0.00  0.00
ATOM   3714  HA  ASN A 226      12.358   6.376 -28.281  0.00  0.00
ATOM   3715  CB  ASN A 226      11.705   8.243 -29.354  0.00  0.00
ATOM   3716  HB1 ASN A 226      11.091   8.639 -28.517  0.00  0.00
ATOM   3717  HB2 ASN A 226      11.133   8.436 -30.286  0.00  0.00
ATOM   3718  CG  ASN A 226      13.118   8.892 -29.306  0.00  0.00
ATOM   3719  OD1 ASN A 226      13.495   9.556 -30.275  0.00  0.00
ATOM   3720  ND2 ASN A 226      13.859   8.660 -28.179  0.00  0.00
ATOM   3721  HD2 ASN A 226      13.536   8.036 -27.467  0.00  0.00
ATOM   3722  HD2 ASN A 226      14.774   9.058 -28.114  0.00  0.00
ATOM   3723  C   ASN A 226      10.507   6.026 -29.143  0.00  0.00
ATOM   3724  O   ASN A 226       9.828   5.843 -30.156  0.00  0.00
ATOM   3725  N   GLU A 227       9.956   5.880 -27.915  0.00  0.00
ATOM   3726  HN  GLU A 227      10.395   6.215 -27.085  0.00  0.00
ATOM   3727  CA  GLU A 227       8.541   5.451 -27.721  0.00  0.00
ATOM   3728  HA  GLU A 227       7.964   5.954 -28.484  0.00  0.00
ATOM   3729  CB  GLU A 227       8.357   3.886 -27.723  0.00  0.00
ATOM   3730  HB1 GLU A 227       7.344   3.618 -27.354  0.00  0.00
ATOM   3731  HB2 GLU A 227       9.044   3.490 -26.946  0.00  0.00
ATOM   3732  CG  GLU A 227       8.626   3.114 -29.095  0.00  0.00
ATOM   3733  HG1 GLU A 227       9.568   3.475 -29.560  0.00  0.00
ATOM   3734  HG2 GLU A 227       7.809   3.349 -29.811  0.00  0.00
ATOM   3735  CD  GLU A 227       8.631   1.600 -28.840  0.00  0.00
ATOM   3736  OE1 GLU A 227       9.720   1.013 -28.897  0.00  0.00
ATOM   3737  OE2 GLU A 227       7.497   1.125 -28.564  0.00  0.00
ATOM   3738  C   GLU A 227       8.028   6.023 -26.460  0.00  0.00
ATOM   3739  O   GLU A 227       8.737   6.278 -25.493  0.00  0.00
ATOM   3740  N   LYS A 228       6.670   6.183 -26.277  0.00  0.00
ATOM   3741  HN  LYS A 228       6.095   6.117 -27.088  0.00  0.00
ATOM   3742  CA  LYS A 228       6.079   6.875 -25.196  0.00  0.00
ATOM   3743  HA  LYS A 228       6.637   7.757 -24.920  0.00  0.00
ATOM   3744  CB  LYS A 228       4.764   7.567 -25.713  0.00  0.00
ATOM   3745  HB1 LYS A 228       4.158   8.070 -24.930  0.00  0.00
ATOM   3746  HB2 LYS A 228       4.166   6.752 -26.175  0.00  0.00
ATOM   3747  CG  LYS A 228       4.920   8.633 -26.804  0.00  0.00
ATOM   3748  HG1 LYS A 228       5.409   8.169 -27.686  0.00  0.00
ATOM   3749  HG2 LYS A 228       5.697   9.344 -26.449  0.00  0.00
ATOM   3750  CD  LYS A 228       3.583   9.202 -27.120  0.00  0.00
ATOM   3751  HD1 LYS A 228       3.163   9.881 -26.348  0.00  0.00
ATOM   3752  HD2 LYS A 228       2.840   8.377 -27.072  0.00  0.00
ATOM   3753  CE  LYS A 228       3.490   9.762 -28.570  0.00  0.00
ATOM   3754  HE1 LYS A 228       2.550  10.344 -28.676  0.00  0.00
ATOM   3755  HE2 LYS A 228       3.667   9.017 -29.376  0.00  0.00
ATOM   3756  NZ  LYS A 228       4.468  10.830 -28.785  0.00  0.00
ATOM   3757  HZ1 LYS A 228       3.819  11.642 -28.834  0.00  0.00
ATOM   3758  HZ2 LYS A 228       4.951  10.770 -29.704  0.00  0.00
ATOM   3759  HZ3 LYS A 228       5.125  11.036 -28.005  0.00  0.00
ATOM   3760  C   LYS A 228       5.741   6.007 -24.041  0.00  0.00
ATOM   3761  O   LYS A 228       5.381   6.595 -23.023  0.00  0.00
ATOM   3762  N   LYS A 229       6.105   4.705 -24.111  0.00  0.00
ATOM   3763  HN  LYS A 229       6.583   4.409 -24.934  0.00  0.00
ATOM   3764  CA  LYS A 229       6.118   3.805 -22.980  0.00  0.00
ATOM   3765  HA  LYS A 229       5.193   3.734 -22.427  0.00  0.00
ATOM   3766  CB  LYS A 229       6.250   2.275 -23.455  0.00  0.00
ATOM   3767  HB1 LYS A 229       6.638   1.563 -22.696  0.00  0.00
ATOM   3768  HB2 LYS A 229       6.982   2.308 -24.290  0.00  0.00
ATOM   3769  CG  LYS A 229       4.849   1.800 -23.845  0.00  0.00
ATOM   3770  HG1 LYS A 229       5.003   1.051 -24.651  0.00  0.00
ATOM   3771  HG2 LYS A 229       4.110   2.579 -24.133  0.00  0.00
ATOM   3772  CD  LYS A 229       4.192   0.988 -22.756  0.00  0.00
ATOM   3773  HD1 LYS A 229       4.346   1.607 -21.846  0.00  0.00
ATOM   3774  HD2 LYS A 229       4.725   0.028 -22.587  0.00  0.00
ATOM   3775  CE  LYS A 229       2.693   0.768 -22.982  0.00  0.00
ATOM   3776  HE1 LYS A 229       2.498   0.136 -23.876  0.00  0.00
ATOM   3777  HE2 LYS A 229       2.224   1.761 -23.148  0.00  0.00
ATOM   3778  NZ  LYS A 229       2.131   0.110 -21.798  0.00  0.00
ATOM   3779  HZ1 LYS A 229       2.593   0.584 -20.995  0.00  0.00
ATOM   3780  HZ2 LYS A 229       2.389  -0.897 -21.819  0.00  0.00
ATOM   3781  HZ3 LYS A 229       1.092   0.092 -21.750  0.00  0.00
ATOM   3782  C   LYS A 229       7.297   4.100 -21.976  0.00  0.00
ATOM   3783  O   LYS A 229       7.150   3.950 -20.781  0.00  0.00
ATOM   3784  N   ARG A 230       8.402   4.663 -22.472  0.00  0.00
ATOM   3785  HN  ARG A 230       8.618   4.542 -23.438  0.00  0.00
ATOM   3786  CA  ARG A 230       9.312   5.319 -21.569  0.00  0.00
ATOM   3787  HA  ARG A 230       9.503   4.623 -20.764  0.00  0.00
ATOM   3788  CB  ARG A 230      10.565   5.896 -22.316  0.00  0.00
ATOM   3789  HB1 ARG A 230      11.026   6.693 -21.695  0.00  0.00
ATOM   3790  HB2 ARG A 230      10.192   6.453 -23.202  0.00  0.00
ATOM   3791  CG  ARG A 230      11.490   4.794 -22.848  0.00  0.00
ATOM   3792  HG1 ARG A 230      10.918   3.847 -22.954  0.00  0.00
ATOM   3793  HG2 ARG A 230      12.123   4.460 -21.998  0.00  0.00
ATOM   3794  CD  ARG A 230      12.263   5.218 -24.133  0.00  0.00
ATOM   3795  HD1 ARG A 230      13.328   5.104 -23.839  0.00  0.00
ATOM   3796  HD2 ARG A 230      12.090   6.298 -24.327  0.00  0.00
ATOM   3797  NE  ARG A 230      11.865   4.334 -25.290  0.00  0.00
ATOM   3798  HE  ARG A 230      10.912   4.046 -25.386  0.00  0.00
ATOM   3799  CZ  ARG A 230      12.604   3.987 -26.291  0.00  0.00
ATOM   3800  NH1 ARG A 230      12.052   3.186 -27.214  0.00  0.00
ATOM   3801  HH1 ARG A 230      11.204   2.686 -27.041  0.00  0.00
ATOM   3802  HH1 ARG A 230      12.656   3.029 -27.996  0.00  0.00
ATOM   3803  NH2 ARG A 230      13.805   4.512 -26.587  0.00  0.00
ATOM   3804  HH2 ARG A 230      13.994   5.309 -26.012  0.00  0.00
ATOM   3805  HH2 ARG A 230      14.099   4.464 -27.541  0.00  0.00
ATOM   3806  C   ARG A 230       8.714   6.601 -20.980  0.00  0.00
ATOM   3807  O   ARG A 230       8.906   7.034 -19.832  0.00  0.00
ATOM   3808  N   HIS A 231       7.813   7.365 -21.732  0.00  0.00
ATOM   3809  HN  HIS A 231       7.645   7.099 -22.679  0.00  0.00
ATOM   3810  CA  HIS A 231       7.422   8.647 -21.251  0.00  0.00
ATOM   3811  HA  HIS A 231       8.281   9.118 -20.795  0.00  0.00
ATOM   3812  CB  HIS A 231       6.940   9.515 -22.424  0.00  0.00
ATOM   3813  HB1 HIS A 231       6.028   9.046 -22.850  0.00  0.00
ATOM   3814  HB2 HIS A 231       7.825   9.523 -23.096  0.00  0.00
ATOM   3815  ND1 HIS A 231       5.988  11.802 -22.844  0.00  0.00
ATOM   3816  HD1 HIS A 231       5.528  11.678 -23.723  0.00  0.00
ATOM   3817  CG  HIS A 231       6.711  10.918 -22.044  0.00  0.00
ATOM   3818  CE1 HIS A 231       6.085  13.037 -22.254  0.00  0.00
ATOM   3819  HE1 HIS A 231       5.596  13.915 -22.676  0.00  0.00
ATOM   3820  NE2 HIS A 231       6.645  13.000 -21.039  0.00  0.00
ATOM   3821  CD2 HIS A 231       7.083  11.615 -20.914  0.00  0.00
ATOM   3822  HD2 HIS A 231       7.615  11.407 -19.994  0.00  0.00
ATOM   3823  C   HIS A 231       6.332   8.562 -20.157  0.00  0.00
ATOM   3824  O   HIS A 231       6.446   9.157 -19.091  0.00  0.00
ATOM   3825  N   ARG A 232       5.281   7.765 -20.369  0.00  0.00
ATOM   3826  HN  ARG A 232       5.137   7.418 -21.293  0.00  0.00
ATOM   3827  CA  ARG A 232       4.248   7.400 -19.396  0.00  0.00
ATOM   3828  HA  ARG A 232       3.805   8.327 -19.061  0.00  0.00
ATOM   3829  CB  ARG A 232       3.127   6.599 -20.044  0.00  0.00
ATOM   3830  HB1 ARG A 232       2.403   6.156 -19.327  0.00  0.00
ATOM   3831  HB2 ARG A 232       3.510   5.685 -20.544  0.00  0.00
ATOM   3832  CG  ARG A 232       2.494   7.457 -21.066  0.00  0.00
ATOM   3833  HG1 ARG A 232       3.250   7.790 -21.809  0.00  0.00
ATOM   3834  HG2 ARG A 232       2.138   8.352 -20.512  0.00  0.00
ATOM   3835  CD  ARG A 232       1.164   6.915 -21.663  0.00  0.00
ATOM   3836  HD1 ARG A 232       0.460   7.692 -22.030  0.00  0.00
ATOM   3837  HD2 ARG A 232       0.555   6.325 -20.946  0.00  0.00
ATOM   3838  NE  ARG A 232       1.608   6.036 -22.813  0.00  0.00
ATOM   3839  HE  ARG A 232       2.141   5.201 -22.674  0.00  0.00
ATOM   3840  CZ  ARG A 232       1.768   6.496 -24.044  0.00  0.00
ATOM   3841  NH1 ARG A 232       2.119   5.576 -25.002  0.00  0.00
ATOM   3842  HH1 ARG A 232       2.218   4.624 -24.713  0.00  0.00
ATOM   3843  HH1 ARG A 232       1.605   5.736 -25.846  0.00  0.00
ATOM   3844  NH2 ARG A 232       1.436   7.707 -24.464  0.00  0.00
ATOM   3845  HH2 ARG A 232       1.003   8.342 -23.825  0.00  0.00
ATOM   3846  HH2 ARG A 232       1.561   8.017 -25.407  0.00  0.00
ATOM   3847  C   ARG A 232       4.813   6.754 -18.177  0.00  0.00
ATOM   3848  O   ARG A 232       4.330   6.952 -17.065  0.00  0.00
ATOM   3849  N   ALA A 233       5.866   5.934 -18.375  0.00  0.00
ATOM   3850  HN  ALA A 233       6.147   5.542 -19.247  0.00  0.00
ATOM   3851  CA  ALA A 233       6.429   5.183 -17.246  0.00  0.00
ATOM   3852  HA  ALA A 233       5.671   4.614 -16.729  0.00  0.00
ATOM   3853  CB  ALA A 233       7.466   4.150 -17.641  0.00  0.00
ATOM   3854  HB1 ALA A 233       7.989   3.651 -16.797  0.00  0.00
ATOM   3855  HB2 ALA A 233       8.295   4.703 -18.133  0.00  0.00
ATOM   3856  HB3 ALA A 233       7.062   3.376 -18.327  0.00  0.00
ATOM   3857  C   ALA A 233       7.027   6.148 -16.228  0.00  0.00
ATOM   3858  O   ALA A 233       6.994   5.995 -14.997  0.00  0.00
ATOM   3859  N   VAL A 234       7.671   7.231 -16.633  0.00  0.00
ATOM   3860  HN  VAL A 234       7.892   7.303 -17.602  0.00  0.00
ATOM   3861  CA  VAL A 234       8.004   8.320 -15.815  0.00  0.00
ATOM   3862  HA  VAL A 234       8.526   7.898 -14.969  0.00  0.00
ATOM   3863  CB  VAL A 234       9.092   9.237 -16.507  0.00  0.00
ATOM   3864  HB  VAL A 234       8.672   9.675 -17.437  0.00  0.00
ATOM   3865  CG1 VAL A 234       9.522  10.370 -15.596  0.00  0.00
ATOM   3866  HG1 VAL A 234       8.720  11.100 -15.356  0.00  0.00
ATOM   3867  HG1 VAL A 234      10.350  10.946 -16.063  0.00  0.00
ATOM   3868  HG1 VAL A 234       9.901  10.024 -14.611  0.00  0.00
ATOM   3869  CG2 VAL A 234      10.362   8.402 -16.932  0.00  0.00
ATOM   3870  HG2 VAL A 234      10.181   7.599 -17.678  0.00  0.00
ATOM   3871  HG2 VAL A 234      10.807   7.769 -16.135  0.00  0.00
ATOM   3872  HG2 VAL A 234      11.153   9.113 -17.254  0.00  0.00
ATOM   3873  C   VAL A 234       6.813   9.180 -15.438  0.00  0.00
ATOM   3874  O   VAL A 234       6.479   9.403 -14.265  0.00  0.00
ATOM   3875  N   ARG A 235       6.027   9.747 -16.401  0.00  0.00
ATOM   3876  HN  ARG A 235       6.115   9.445 -17.347  0.00  0.00
ATOM   3877  CA  ARG A 235       5.211  10.876 -16.207  0.00  0.00
ATOM   3878  HA  ARG A 235       5.670  11.553 -15.503  0.00  0.00
ATOM   3879  CB  ARG A 235       5.055  11.585 -17.490  0.00  0.00
ATOM   3880  HB1 ARG A 235       4.835  10.885 -18.324  0.00  0.00
ATOM   3881  HB2 ARG A 235       6.083  11.966 -17.670  0.00  0.00
ATOM   3882  CG  ARG A 235       4.073  12.890 -17.360  0.00  0.00
ATOM   3883  HG1 ARG A 235       4.199  13.532 -16.463  0.00  0.00
ATOM   3884  HG2 ARG A 235       3.049  12.492 -17.197  0.00  0.00
ATOM   3885  CD  ARG A 235       4.168  13.744 -18.641  0.00  0.00
ATOM   3886  HD1 ARG A 235       5.179  14.199 -18.712  0.00  0.00
ATOM   3887  HD2 ARG A 235       3.375  14.522 -18.606  0.00  0.00
ATOM   3888  NE  ARG A 235       3.951  12.872 -19.833  0.00  0.00
ATOM   3889  HE  ARG A 235       4.734  12.809 -20.451  0.00  0.00
ATOM   3890  CZ  ARG A 235       2.825  12.108 -20.097  0.00  0.00
ATOM   3891  NH1 ARG A 235       2.860  11.204 -21.050  0.00  0.00
ATOM   3892  HH1 ARG A 235       3.735  11.208 -21.532  0.00  0.00
ATOM   3893  HH1 ARG A 235       2.044  10.763 -21.423  0.00  0.00
ATOM   3894  NH2 ARG A 235       1.712  12.416 -19.447  0.00  0.00
ATOM   3895  HH2 ARG A 235       0.922  11.806 -19.494  0.00  0.00
ATOM   3896  HH2 ARG A 235       1.677  13.285 -18.951  0.00  0.00
ATOM   3897  C   ARG A 235       3.957  10.497 -15.518  0.00  0.00
ATOM   3898  O   ARG A 235       3.368  11.296 -14.770  0.00  0.00
ATOM   3899  N   LEU A 236       3.418   9.270 -15.802  0.00  0.00
ATOM   3900  HN  LEU A 236       4.008   8.675 -16.342  0.00  0.00
ATOM   3901  CA  LEU A 236       2.205   8.794 -15.117  0.00  0.00
ATOM   3902  HA  LEU A 236       1.765   9.636 -14.602  0.00  0.00
ATOM   3903  CB  LEU A 236       1.179   7.979 -15.970  0.00  0.00
ATOM   3904  HB1 LEU A 236       0.696   7.135 -15.432  0.00  0.00
ATOM   3905  HB2 LEU A 236       1.759   7.466 -16.767  0.00  0.00
ATOM   3906  CG  LEU A 236       0.074   8.816 -16.621  0.00  0.00
ATOM   3907  HG  LEU A 236       0.492   9.736 -17.081  0.00  0.00
ATOM   3908  CD1 LEU A 236      -0.722   7.939 -17.579  0.00  0.00
ATOM   3909  HD1 LEU A 236      -1.186   7.129 -16.975  0.00  0.00
ATOM   3910  HD1 LEU A 236      -0.270   7.444 -18.465  0.00  0.00
ATOM   3911  HD1 LEU A 236      -1.615   8.526 -17.881  0.00  0.00
ATOM   3912  CD2 LEU A 236      -0.930   9.276 -15.599  0.00  0.00
ATOM   3913  HD2 LEU A 236      -1.292   8.384 -15.045  0.00  0.00
ATOM   3914  HD2 LEU A 236      -1.793   9.829 -16.026  0.00  0.00
ATOM   3915  HD2 LEU A 236      -0.460   9.977 -14.877  0.00  0.00
ATOM   3916  C   LEU A 236       2.635   7.848 -14.002  0.00  0.00
ATOM   3917  O   LEU A 236       2.368   8.129 -12.861  0.00  0.00
ATOM   3918  N   ILE A 237       3.400   6.735 -14.341  0.00  0.00
ATOM   3919  HN  ILE A 237       3.666   6.705 -15.301  0.00  0.00
ATOM   3920  CA  ILE A 237       3.634   5.622 -13.509  0.00  0.00
ATOM   3921  HA  ILE A 237       2.716   5.246 -13.080  0.00  0.00
ATOM   3922  CB  ILE A 237       4.034   4.368 -14.305  0.00  0.00
ATOM   3923  HB  ILE A 237       5.107   4.416 -14.588  0.00  0.00
ATOM   3924  CG2 ILE A 237       3.742   3.062 -13.474  0.00  0.00
ATOM   3925  HG2 ILE A 237       2.648   2.954 -13.318  0.00  0.00
ATOM   3926  HG2 ILE A 237       4.370   3.029 -12.558  0.00  0.00
ATOM   3927  HG2 ILE A 237       4.152   2.234 -14.090  0.00  0.00
ATOM   3928  CG1 ILE A 237       3.208   4.110 -15.653  0.00  0.00
ATOM   3929  HG1 ILE A 237       3.590   3.129 -16.007  0.00  0.00
ATOM   3930  HG1 ILE A 237       3.369   4.928 -16.387  0.00  0.00
ATOM   3931  CD1 ILE A 237       1.652   4.064 -15.450  0.00  0.00
ATOM   3932  HD1 ILE A 237       1.109   3.941 -16.411  0.00  0.00
ATOM   3933  HD2 ILE A 237       1.351   5.012 -14.956  0.00  0.00
ATOM   3934  HD3 ILE A 237       1.372   3.185 -14.832  0.00  0.00
ATOM   3935  C   ILE A 237       4.546   5.888 -12.328  0.00  0.00
ATOM   3936  O   ILE A 237       4.298   5.710 -11.146  0.00  0.00
ATOM   3937  N   PHE A 238       5.648   6.561 -12.610  0.00  0.00
ATOM   3938  HN  PHE A 238       5.949   6.785 -13.534  0.00  0.00
ATOM   3939  CA  PHE A 238       6.571   6.930 -11.540  0.00  0.00
ATOM   3940  HA  PHE A 238       6.647   6.068 -10.894  0.00  0.00
ATOM   3941  CB  PHE A 238       7.953   7.301 -12.169  0.00  0.00
ATOM   3942  HB1 PHE A 238       7.873   8.008 -13.023  0.00  0.00
ATOM   3943  HB2 PHE A 238       8.309   6.333 -12.582  0.00  0.00
ATOM   3944  CG  PHE A 238       8.930   7.855 -11.188  0.00  0.00
ATOM   3945  CD1 PHE A 238       9.747   7.072 -10.449  0.00  0.00
ATOM   3946  HD1 PHE A 238       9.532   6.018 -10.354  0.00  0.00
ATOM   3947  CE1 PHE A 238      10.808   7.607  -9.653  0.00  0.00
ATOM   3948  HE1 PHE A 238      11.448   6.887  -9.165  0.00  0.00
ATOM   3949  CZ  PHE A 238      11.005   8.998  -9.649  0.00  0.00
ATOM   3950  HZ  PHE A 238      11.842   9.412  -9.108  0.00  0.00
ATOM   3951  CD2 PHE A 238       9.161   9.274 -11.174  0.00  0.00
ATOM   3952  HD2 PHE A 238       8.432   9.860 -11.713  0.00  0.00
ATOM   3953  CE2 PHE A 238      10.218   9.812 -10.392  0.00  0.00
ATOM   3954  HE2 PHE A 238      10.323  10.887 -10.375  0.00  0.00
ATOM   3955  C   PHE A 238       5.993   7.961 -10.597  0.00  0.00
ATOM   3956  O   PHE A 238       6.277   7.992  -9.407  0.00  0.00
ATOM   3957  N   THR A 239       5.172   8.872 -11.119  0.00  0.00
ATOM   3958  HN  THR A 239       5.252   9.088 -12.089  0.00  0.00
ATOM   3959  CA  THR A 239       4.450   9.930 -10.438  0.00  0.00
ATOM   3960  HA  THR A 239       5.242  10.457  -9.927  0.00  0.00
ATOM   3961  CB  THR A 239       3.720  10.890 -11.440  0.00  0.00
ATOM   3962  HB  THR A 239       2.799  10.502 -11.926  0.00  0.00
ATOM   3963  OG1 THR A 239       4.603  11.216 -12.486  0.00  0.00
ATOM   3964  HG1 THR A 239       4.073  11.255 -13.284  0.00  0.00
ATOM   3965  CG2 THR A 239       3.329  12.146 -10.593  0.00  0.00
ATOM   3966  HG2 THR A 239       2.467  11.890  -9.940  0.00  0.00
ATOM   3967  HG2 THR A 239       3.131  13.059 -11.194  0.00  0.00
ATOM   3968  HG2 THR A 239       4.164  12.466  -9.934  0.00  0.00
ATOM   3969  C   THR A 239       3.476   9.403  -9.417  0.00  0.00
ATOM   3970  O   THR A 239       3.434   9.891  -8.317  0.00  0.00
ATOM   3971  N   ILE A 240       2.621   8.448  -9.761  0.00  0.00
ATOM   3972  HN  ILE A 240       2.517   8.118 -10.696  0.00  0.00
ATOM   3973  CA  ILE A 240       1.751   7.751  -8.781  0.00  0.00
ATOM   3974  HA  ILE A 240       1.222   8.543  -8.272  0.00  0.00
ATOM   3975  CB  ILE A 240       0.694   6.929  -9.531  0.00  0.00
ATOM   3976  HB  ILE A 240       0.107   7.615 -10.179  0.00  0.00
ATOM   3977  CG2 ILE A 240       1.294   5.921 -10.482  0.00  0.00
ATOM   3978  HG2 ILE A 240       0.475   5.244 -10.805  0.00  0.00
ATOM   3979  HG2 ILE A 240       1.887   5.175  -9.911  0.00  0.00
ATOM   3980  HG2 ILE A 240       1.873   6.422 -11.288  0.00  0.00
ATOM   3981  CG1 ILE A 240      -0.296   6.132  -8.541  0.00  0.00
ATOM   3982  HG1 ILE A 240      -0.578   6.857  -7.747  0.00  0.00
ATOM   3983  HG1 ILE A 240       0.254   5.283  -8.081  0.00  0.00
ATOM   3984  CD1 ILE A 240      -1.499   5.594  -9.242  0.00  0.00
ATOM   3985  HD1 ILE A 240      -2.174   6.451  -9.449  0.00  0.00
ATOM   3986  HD2 ILE A 240      -2.138   4.932  -8.619  0.00  0.00
ATOM   3987  HD3 ILE A 240      -1.356   5.060 -10.206  0.00  0.00
ATOM   3988  C   ILE A 240       2.483   6.951  -7.706  0.00  0.00
ATOM   3989  O   ILE A 240       2.173   6.959  -6.557  0.00  0.00
ATOM   3990  N   MET A 241       3.580   6.237  -8.193  0.00  0.00
ATOM   3991  HN  MET A 241       3.832   6.274  -9.156  0.00  0.00
ATOM   3992  CA  MET A 241       4.398   5.518  -7.283  0.00  0.00
ATOM   3993  HA  MET A 241       3.753   4.781  -6.825  0.00  0.00
ATOM   3994  CB  MET A 241       5.491   4.833  -8.146  0.00  0.00
ATOM   3995  HB1 MET A 241       5.948   5.622  -8.781  0.00  0.00
ATOM   3996  HB2 MET A 241       5.007   4.106  -8.832  0.00  0.00
ATOM   3997  CG  MET A 241       6.596   4.145  -7.310  0.00  0.00
ATOM   3998  HG1 MET A 241       6.114   3.840  -6.357  0.00  0.00
ATOM   3999  HG2 MET A 241       7.299   4.930  -6.956  0.00  0.00
ATOM   4000  SD  MET A 241       7.491   2.859  -8.041  0.00  0.00
ATOM   4001  CE  MET A 241       7.996   3.729  -9.546  0.00  0.00
ATOM   4002  HE1 MET A 241       7.102   3.914 -10.178  0.00  0.00
ATOM   4003  HE2 MET A 241       8.590   3.035 -10.178  0.00  0.00
ATOM   4004  HE3 MET A 241       8.698   4.563  -9.331  0.00  0.00
ATOM   4005  C   MET A 241       5.024   6.307  -6.152  0.00  0.00
ATOM   4006  O   MET A 241       4.935   5.890  -5.011  0.00  0.00
ATOM   4007  N   ILE A 242       5.661   7.528  -6.485  0.00  0.00
ATOM   4008  HN  ILE A 242       5.897   7.720  -7.435  0.00  0.00
ATOM   4009  CA  ILE A 242       6.139   8.413  -5.441  0.00  0.00
ATOM   4010  HA  ILE A 242       6.696   7.799  -4.750  0.00  0.00
ATOM   4011  CB  ILE A 242       7.049   9.545  -5.935  0.00  0.00
ATOM   4012  HB  ILE A 242       7.844   9.009  -6.496  0.00  0.00
ATOM   4013  CG2 ILE A 242       6.330  10.507  -6.882  0.00  0.00
ATOM   4014  HG2 ILE A 242       7.093  11.228  -7.247  0.00  0.00
ATOM   4015  HG2 ILE A 242       5.667  11.192  -6.314  0.00  0.00
ATOM   4016  HG2 ILE A 242       5.829   9.975  -7.719  0.00  0.00
ATOM   4017  CG1 ILE A 242       7.697  10.320  -4.726  0.00  0.00
ATOM   4018  HG1 ILE A 242       6.897  10.774  -4.103  0.00  0.00
ATOM   4019  HG1 ILE A 242       8.283  11.151  -5.174  0.00  0.00
ATOM   4020  CD1 ILE A 242       8.542   9.531  -3.715  0.00  0.00
ATOM   4021  HD1 ILE A 242       9.342   8.894  -4.148  0.00  0.00
ATOM   4022  HD2 ILE A 242       7.992   8.767  -3.126  0.00  0.00
ATOM   4023  HD3 ILE A 242       8.994  10.204  -2.956  0.00  0.00
ATOM   4024  C   ILE A 242       5.053   8.912  -4.564  0.00  0.00
ATOM   4025  O   ILE A 242       5.234   8.953  -3.345  0.00  0.00
ATOM   4026  N   VAL A 243       3.904   9.327  -5.127  0.00  0.00
ATOM   4027  HN  VAL A 243       3.834   9.299  -6.121  0.00  0.00
ATOM   4028  CA  VAL A 243       2.838   9.909  -4.330  0.00  0.00
ATOM   4029  HA  VAL A 243       3.267  10.440  -3.492  0.00  0.00
ATOM   4030  CB  VAL A 243       1.925  10.821  -5.130  0.00  0.00
ATOM   4031  HB  VAL A 243       1.583  10.226  -6.004  0.00  0.00
ATOM   4032  CG1 VAL A 243       0.794  11.304  -4.313  0.00  0.00
ATOM   4033  HG1 VAL A 243       0.033  11.725  -5.004  0.00  0.00
ATOM   4034  HG1 VAL A 243       1.085  12.125  -3.624  0.00  0.00
ATOM   4035  HG1 VAL A 243       0.240  10.559  -3.702  0.00  0.00
ATOM   4036  CG2 VAL A 243       2.828  11.980  -5.624  0.00  0.00
ATOM   4037  HG2 VAL A 243       3.645  11.547  -6.239  0.00  0.00
ATOM   4038  HG2 VAL A 243       3.380  12.609  -4.893  0.00  0.00
ATOM   4039  HG2 VAL A 243       2.219  12.585  -6.329  0.00  0.00
ATOM   4040  C   VAL A 243       2.121   8.923  -3.380  0.00  0.00
ATOM   4041  O   VAL A 243       1.942   9.269  -2.220  0.00  0.00
ATOM   4042  N   TYR A 244       1.857   7.598  -3.777  0.00  0.00
ATOM   4043  HN  TYR A 244       1.952   7.391  -4.748  0.00  0.00
ATOM   4044  CA  TYR A 244       1.283   6.585  -2.883  0.00  0.00
ATOM   4045  HA  TYR A 244       0.363   6.992  -2.491  0.00  0.00
ATOM   4046  CB  TYR A 244       0.806   5.339  -3.691  0.00  0.00
ATOM   4047  HB1 TYR A 244       1.634   4.766  -4.161  0.00  0.00
ATOM   4048  HB2 TYR A 244       0.122   5.705  -4.486  0.00  0.00
ATOM   4049  CG  TYR A 244      -0.035   4.404  -2.838  0.00  0.00
ATOM   4050  CD1 TYR A 244      -1.432   4.475  -2.794  0.00  0.00
ATOM   4051  HD1 TYR A 244      -1.864   5.453  -2.946  0.00  0.00
ATOM   4052  CE1 TYR A 244      -2.211   3.480  -2.224  0.00  0.00
ATOM   4053  HE1 TYR A 244      -3.279   3.565  -2.365  0.00  0.00
ATOM   4054  CZ  TYR A 244      -1.589   2.280  -1.659  0.00  0.00
ATOM   4055  OH  TYR A 244      -2.383   1.312  -1.099  0.00  0.00
ATOM   4056  HH  TYR A 244      -3.266   1.353  -1.475  0.00  0.00
ATOM   4057  CD2 TYR A 244       0.563   3.306  -2.261  0.00  0.00
ATOM   4058  HD2 TYR A 244       1.640   3.239  -2.259  0.00  0.00
ATOM   4059  CE2 TYR A 244      -0.200   2.264  -1.682  0.00  0.00
ATOM   4060  HE2 TYR A 244       0.294   1.418  -1.225  0.00  0.00
ATOM   4061  C   TYR A 244       2.238   6.277  -1.726  0.00  0.00
ATOM   4062  O   TYR A 244       1.872   6.357  -0.562  0.00  0.00
ATOM   4063  N   PHE A 245       3.538   6.061  -2.088  0.00  0.00
ATOM   4064  HN  PHE A 245       3.804   5.890  -3.034  0.00  0.00
ATOM   4065  CA  PHE A 245       4.601   5.858  -1.147  0.00  0.00
ATOM   4066  HA  PHE A 245       4.247   4.985  -0.621  0.00  0.00
ATOM   4067  CB  PHE A 245       5.917   5.714  -1.934  0.00  0.00
ATOM   4068  HB1 PHE A 245       6.261   6.723  -2.245  0.00  0.00
ATOM   4069  HB2 PHE A 245       5.550   5.260  -2.879  0.00  0.00
ATOM   4070  CG  PHE A 245       7.136   4.996  -1.346  0.00  0.00
ATOM   4071  CD1 PHE A 245       7.249   4.429  -0.045  0.00  0.00
ATOM   4072  HD1 PHE A 245       6.476   4.624   0.683  0.00  0.00
ATOM   4073  CE1 PHE A 245       8.335   3.722   0.449  0.00  0.00
ATOM   4074  HE1 PHE A 245       8.302   3.327   1.454  0.00  0.00
ATOM   4075  CZ  PHE A 245       9.357   3.510  -0.522  0.00  0.00
ATOM   4076  HZ  PHE A 245      10.255   3.009  -0.192  0.00  0.00
ATOM   4077  CD2 PHE A 245       8.194   4.704  -2.244  0.00  0.00
ATOM   4078  HD2 PHE A 245       8.153   5.063  -3.262  0.00  0.00
ATOM   4079  CE2 PHE A 245       9.299   3.991  -1.875  0.00  0.00
ATOM   4080  HE2 PHE A 245      10.100   3.717  -2.546  0.00  0.00
ATOM   4081  C   PHE A 245       4.810   6.902  -0.182  0.00  0.00
ATOM   4082  O   PHE A 245       4.899   6.663   1.011  0.00  0.00
ATOM   4083  N   LEU A 246       4.798   8.206  -0.668  0.00  0.00
ATOM   4084  HN  LEU A 246       4.815   8.502  -1.620  0.00  0.00
ATOM   4085  CA  LEU A 246       5.062   9.313   0.201  0.00  0.00
ATOM   4086  HA  LEU A 246       5.974   9.097   0.738  0.00  0.00
ATOM   4087  CB  LEU A 246       5.070  10.538  -0.726  0.00  0.00
ATOM   4088  HB1 LEU A 246       4.130  10.584  -1.316  0.00  0.00
ATOM   4089  HB2 LEU A 246       5.829  10.419  -1.529  0.00  0.00
ATOM   4090  CG  LEU A 246       5.228  11.976  -0.074  0.00  0.00
ATOM   4091  HG  LEU A 246       4.414  12.261   0.626  0.00  0.00
ATOM   4092  CD1 LEU A 246       6.483  11.911   0.907  0.00  0.00
ATOM   4093  HD1 LEU A 246       6.462  12.895   1.423  0.00  0.00
ATOM   4094  HD1 LEU A 246       7.409  11.577   0.391  0.00  0.00
ATOM   4095  HD1 LEU A 246       6.214  11.196   1.714  0.00  0.00
ATOM   4096  CD2 LEU A 246       5.478  13.109  -1.130  0.00  0.00
ATOM   4097  HD2 LEU A 246       6.459  12.960  -1.629  0.00  0.00
ATOM   4098  HD2 LEU A 246       5.319  14.040  -0.546  0.00  0.00
ATOM   4099  HD2 LEU A 246       4.623  13.029  -1.835  0.00  0.00
ATOM   4100  C   LEU A 246       4.009   9.441   1.318  0.00  0.00
ATOM   4101  O   LEU A 246       4.420   9.657   2.468  0.00  0.00
ATOM   4102  N   PHE A 247       2.685   9.181   1.054  0.00  0.00
ATOM   4103  HN  PHE A 247       2.441   9.008   0.103  0.00  0.00
ATOM   4104  CA  PHE A 247       1.639   9.239   2.079  0.00  0.00
ATOM   4105  HA  PHE A 247       1.854  10.074   2.729  0.00  0.00
ATOM   4106  CB  PHE A 247       0.246   9.449   1.580  0.00  0.00
ATOM   4107  HB1 PHE A 247      -0.439   9.265   2.435  0.00  0.00
ATOM   4108  HB2 PHE A 247      -0.079   8.773   0.760  0.00  0.00
ATOM   4109  CG  PHE A 247       0.003  10.833   1.102  0.00  0.00
ATOM   4110  CD1 PHE A 247       0.227  11.940   2.001  0.00  0.00
ATOM   4111  HD1 PHE A 247       0.426  11.794   3.051  0.00  0.00
ATOM   4112  CE1 PHE A 247      -0.119  13.232   1.645  0.00  0.00
ATOM   4113  HE1 PHE A 247       0.108  14.023   2.345  0.00  0.00
ATOM   4114  CZ  PHE A 247      -0.403  13.520   0.298  0.00  0.00
ATOM   4115  HZ  PHE A 247      -0.515  14.570   0.068  0.00  0.00
ATOM   4116  CD2 PHE A 247      -0.187  11.216  -0.251  0.00  0.00
ATOM   4117  HD2 PHE A 247       0.024  10.396  -0.923  0.00  0.00
ATOM   4118  CE2 PHE A 247      -0.411  12.499  -0.690  0.00  0.00
ATOM   4119  HE2 PHE A 247      -0.401  12.826  -1.719  0.00  0.00
ATOM   4120  C   PHE A 247       1.739   8.004   3.103  0.00  0.00
ATOM   4121  O   PHE A 247       1.222   8.086   4.187  0.00  0.00
ATOM   4122  N   TRP A 248       2.476   6.892   2.832  0.00  0.00
ATOM   4123  HN  TRP A 248       2.832   6.759   1.910  0.00  0.00
ATOM   4124  CA  TRP A 248       2.955   5.887   3.777  0.00  0.00
ATOM   4125  HA  TRP A 248       2.241   5.753   4.576  0.00  0.00
ATOM   4126  CB  TRP A 248       3.129   4.537   2.916  0.00  0.00
ATOM   4127  HB1 TRP A 248       3.738   3.889   3.582  0.00  0.00
ATOM   4128  HB2 TRP A 248       3.731   4.685   1.995  0.00  0.00
ATOM   4129  CG  TRP A 248       1.925   3.674   2.567  0.00  0.00
ATOM   4130  CD1 TRP A 248       1.380   3.430   1.388  0.00  0.00
ATOM   4131  HD1 TRP A 248       1.770   3.826   0.462  0.00  0.00
ATOM   4132  NE1 TRP A 248       0.203   2.610   1.575  0.00  0.00
ATOM   4133  HE1 TRP A 248      -0.211   2.024   0.912  0.00  0.00
ATOM   4134  CE2 TRP A 248      -0.003   2.348   2.854  0.00  0.00
ATOM   4135  CD2 TRP A 248       1.011   3.086   3.557  0.00  0.00
ATOM   4136  CE3 TRP A 248       1.095   2.969   4.938  0.00  0.00
ATOM   4137  HE3 TRP A 248       1.925   3.370   5.501  0.00  0.00
ATOM   4138  CZ3 TRP A 248       0.067   2.270   5.601  0.00  0.00
ATOM   4139  HZ3 TRP A 248       0.093   2.233   6.679  0.00  0.00
ATOM   4140  CZ2 TRP A 248      -1.042   1.679   3.511  0.00  0.00
ATOM   4141  HZ2 TRP A 248      -1.811   1.133   2.984  0.00  0.00
ATOM   4142  CH2 TRP A 248      -1.012   1.729   4.928  0.00  0.00
ATOM   4143  HH2 TRP A 248      -1.658   1.067   5.486  0.00  0.00
ATOM   4144  C   TRP A 248       4.276   6.317   4.454  0.00  0.00
ATOM   4145  O   TRP A 248       4.632   5.763   5.494  0.00  0.00
ATOM   4146  N   ALA A 249       5.123   7.213   3.936  0.00  0.00
ATOM   4147  HN  ALA A 249       4.857   7.686   3.099  0.00  0.00
ATOM   4148  CA  ALA A 249       6.480   7.483   4.348  0.00  0.00
ATOM   4149  HA  ALA A 249       6.990   6.532   4.332  0.00  0.00
ATOM   4150  CB  ALA A 249       7.259   8.290   3.383  0.00  0.00
ATOM   4151  HB1 ALA A 249       6.747   9.261   3.209  0.00  0.00
ATOM   4152  HB2 ALA A 249       7.377   7.826   2.380  0.00  0.00
ATOM   4153  HB3 ALA A 249       8.301   8.510   3.699  0.00  0.00
ATOM   4154  C   ALA A 249       6.587   8.061   5.767  0.00  0.00
ATOM   4155  O   ALA A 249       7.426   7.563   6.496  0.00  0.00
ATOM   4156  N   PRO A 250       5.842   9.043   6.290  0.00  0.00
ATOM   4157  CD  PRO A 250       4.773   9.762   5.617  0.00  0.00
ATOM   4158  HD1 PRO A 250       4.085   9.117   5.031  0.00  0.00
ATOM   4159  HD2 PRO A 250       5.209  10.586   5.012  0.00  0.00
ATOM   4160  CA  PRO A 250       6.044   9.573   7.621  0.00  0.00
ATOM   4161  HA  PRO A 250       7.051   9.952   7.716  0.00  0.00
ATOM   4162  CB  PRO A 250       5.062  10.708   7.783  0.00  0.00
ATOM   4163  HB1 PRO A 250       5.618  11.645   7.570  0.00  0.00
ATOM   4164  HB2 PRO A 250       4.583  10.783   8.783  0.00  0.00
ATOM   4165  CG  PRO A 250       3.972  10.517   6.705  0.00  0.00
ATOM   4166  HG1 PRO A 250       3.149   9.910   7.140  0.00  0.00
ATOM   4167  HG2 PRO A 250       3.560  11.509   6.423  0.00  0.00
ATOM   4168  C   PRO A 250       5.864   8.547   8.743  0.00  0.00
ATOM   4169  O   PRO A 250       6.616   8.581   9.756  0.00  0.00
ATOM   4170  N   TYR A 251       4.872   7.657   8.579  0.00  0.00
ATOM   4171  HN  TYR A 251       4.332   7.692   7.741  0.00  0.00
ATOM   4172  CA  TYR A 251       4.517   6.576   9.490  0.00  0.00
ATOM   4173  HA  TYR A 251       4.436   6.939  10.504  0.00  0.00
ATOM   4174  CB  TYR A 251       3.291   5.979   8.823  0.00  0.00
ATOM   4175  HB1 TYR A 251       3.541   5.574   7.819  0.00  0.00
ATOM   4176  HB2 TYR A 251       2.452   6.690   8.671  0.00  0.00
ATOM   4177  CG  TYR A 251       2.799   4.778   9.580  0.00  0.00
ATOM   4178  CD1 TYR A 251       1.774   4.876  10.527  0.00  0.00
ATOM   4179  HD1 TYR A 251       1.379   5.804  10.913  0.00  0.00
ATOM   4180  CE1 TYR A 251       1.228   3.681  11.126  0.00  0.00
ATOM   4181  HE1 TYR A 251       0.463   3.712  11.887  0.00  0.00
ATOM   4182  CZ  TYR A 251       1.771   2.456  10.921  0.00  0.00
ATOM   4183  OH  TYR A 251       1.351   1.360  11.666  0.00  0.00
ATOM   4184  HH  TYR A 251       0.796   1.663  12.388  0.00  0.00
ATOM   4185  CD2 TYR A 251       3.308   3.469   9.344  0.00  0.00
ATOM   4186  HD2 TYR A 251       4.134   3.328   8.662  0.00  0.00
ATOM   4187  CE2 TYR A 251       2.808   2.341   9.977  0.00  0.00
ATOM   4188  HE2 TYR A 251       3.333   1.418   9.774  0.00  0.00
ATOM   4189  C   TYR A 251       5.680   5.646   9.465  0.00  0.00
ATOM   4190  O   TYR A 251       6.210   5.258  10.493  0.00  0.00
ATOM   4191  N   ASN A 252       6.196   5.250   8.275  0.00  0.00
ATOM   4192  HN  ASN A 252       5.904   5.705   7.437  0.00  0.00
ATOM   4193  CA  ASN A 252       7.365   4.356   8.186  0.00  0.00
ATOM   4194  HA  ASN A 252       7.101   3.439   8.691  0.00  0.00
ATOM   4195  CB  ASN A 252       7.771   3.924   6.758  0.00  0.00
ATOM   4196  HB1 ASN A 252       8.789   3.479   6.749  0.00  0.00
ATOM   4197  HB2 ASN A 252       7.698   4.756   6.026  0.00  0.00
ATOM   4198  CG  ASN A 252       6.891   2.666   6.421  0.00  0.00
ATOM   4199  OD1 ASN A 252       7.201   1.514   6.596  0.00  0.00
ATOM   4200  ND2 ASN A 252       5.876   3.060   5.588  0.00  0.00
ATOM   4201  HD2 ASN A 252       5.435   2.408   4.971  0.00  0.00
ATOM   4202  HD2 ASN A 252       5.676   4.033   5.483  0.00  0.00
ATOM   4203  C   ASN A 252       8.696   4.891   8.816  0.00  0.00
ATOM   4204  O   ASN A 252       9.450   4.074   9.317  0.00  0.00
ATOM   4205  N   ILE A 253       8.932   6.226   8.770  0.00  0.00
ATOM   4206  HN  ILE A 253       8.277   6.761   8.242  0.00  0.00
ATOM   4207  CA  ILE A 253      10.159   6.889   9.261  0.00  0.00
ATOM   4208  HA  ILE A 253      11.016   6.297   8.973  0.00  0.00
ATOM   4209  CB  ILE A 253      10.458   8.192   8.604  0.00  0.00
ATOM   4210  HB  ILE A 253       9.766   9.061   8.616  0.00  0.00
ATOM   4211  CG2 ILE A 253      11.784   8.659   9.413  0.00  0.00
ATOM   4212  HG2 ILE A 253      11.572   9.009  10.446  0.00  0.00
ATOM   4213  HG2 ILE A 253      12.238   9.538   8.909  0.00  0.00
ATOM   4214  HG2 ILE A 253      12.503   7.813   9.466  0.00  0.00
ATOM   4215  CG1 ILE A 253      10.721   7.910   7.093  0.00  0.00
ATOM   4216  HG1 ILE A 253       9.896   7.309   6.655  0.00  0.00
ATOM   4217  HG1 ILE A 253      11.608   7.261   6.924  0.00  0.00
ATOM   4218  CD1 ILE A 253      10.892   9.147   6.151  0.00  0.00
ATOM   4219  HD1 ILE A 253      11.761   9.731   6.521  0.00  0.00
ATOM   4220  HD2 ILE A 253      10.037   9.836   6.318  0.00  0.00
ATOM   4221  HD3 ILE A 253      10.884   8.881   5.072  0.00  0.00
ATOM   4222  C   ILE A 253      10.000   6.939  10.810  0.00  0.00
ATOM   4223  O   ILE A 253      10.999   6.615  11.499  0.00  0.00
ATOM   4224  N   VAL A 254       8.807   7.177  11.337  0.00  0.00
ATOM   4225  HN  VAL A 254       7.999   7.532  10.874  0.00  0.00
ATOM   4226  CA  VAL A 254       8.656   7.006  12.755  0.00  0.00
ATOM   4227  HA  VAL A 254       9.524   7.460  13.211  0.00  0.00
ATOM   4228  CB  VAL A 254       7.501   7.764  13.328  0.00  0.00
ATOM   4229  HB  VAL A 254       7.503   8.810  12.952  0.00  0.00
ATOM   4230  CG1 VAL A 254       6.185   7.176  12.841  0.00  0.00
ATOM   4231  HG1 VAL A 254       5.355   7.715  13.347  0.00  0.00
ATOM   4232  HG1 VAL A 254       6.043   6.076  12.903  0.00  0.00
ATOM   4233  HG1 VAL A 254       6.250   7.503  11.781  0.00  0.00
ATOM   4234  CG2 VAL A 254       7.594   7.917  14.812  0.00  0.00
ATOM   4235  HG2 VAL A 254       7.419   6.932  15.293  0.00  0.00
ATOM   4236  HG2 VAL A 254       6.827   8.638  15.165  0.00  0.00
ATOM   4237  HG2 VAL A 254       8.472   8.440  15.247  0.00  0.00
ATOM   4238  C   VAL A 254       8.648   5.554  13.271  0.00  0.00
ATOM   4239  O   VAL A 254       9.112   5.205  14.363  0.00  0.00
ATOM   4240  N   LEU A 255       8.069   4.594  12.503  0.00  0.00
ATOM   4241  HN  LEU A 255       7.699   4.770  11.595  0.00  0.00
ATOM   4242  CA  LEU A 255       8.052   3.192  12.899  0.00  0.00
ATOM   4243  HA  LEU A 255       7.814   3.139  13.952  0.00  0.00
ATOM   4244  CB  LEU A 255       6.967   2.366  12.147  0.00  0.00
ATOM   4245  HB1 LEU A 255       7.105   2.555  11.062  0.00  0.00
ATOM   4246  HB2 LEU A 255       5.964   2.737  12.448  0.00  0.00
ATOM   4247  CG  LEU A 255       6.985   0.834  12.416  0.00  0.00
ATOM   4248  HG  LEU A 255       7.979   0.438  12.116  0.00  0.00
ATOM   4249  CD1 LEU A 255       6.758   0.475  13.919  0.00  0.00
ATOM   4250  HD1 LEU A 255       5.836   0.980  14.279  0.00  0.00
ATOM   4251  HD1 LEU A 255       7.512   0.956  14.578  0.00  0.00
ATOM   4252  HD1 LEU A 255       6.841  -0.627  14.036  0.00  0.00
ATOM   4253  CD2 LEU A 255       6.070   0.095  11.495  0.00  0.00
ATOM   4254  HD2 LEU A 255       4.987   0.299  11.633  0.00  0.00
ATOM   4255  HD2 LEU A 255       6.113  -1.015  11.516  0.00  0.00
ATOM   4256  HD2 LEU A 255       6.214   0.511  10.475  0.00  0.00
ATOM   4257  C   LEU A 255       9.357   2.494  12.689  0.00  0.00
ATOM   4258  O   LEU A 255       9.788   1.617  13.417  0.00  0.00
ATOM   4259  N   LEU A 256      10.262   3.014  11.775  0.00  0.00
ATOM   4260  HN  LEU A 256      10.024   3.661  11.056  0.00  0.00
ATOM   4261  CA  LEU A 256      11.675   2.658  11.806  0.00  0.00
ATOM   4262  HA  LEU A 256      11.811   1.597  11.663  0.00  0.00
ATOM   4263  CB  LEU A 256      12.454   3.467  10.711  0.00  0.00
ATOM   4264  HB1 LEU A 256      12.098   4.502  10.904  0.00  0.00
ATOM   4265  HB2 LEU A 256      12.153   2.985   9.757  0.00  0.00
ATOM   4266  CG  LEU A 256      14.023   3.534  10.730  0.00  0.00
ATOM   4267  HG  LEU A 256      14.279   4.091  11.656  0.00  0.00
ATOM   4268  CD1 LEU A 256      14.697   2.139  10.647  0.00  0.00
ATOM   4269  HD1 LEU A 256      15.799   2.105  10.782  0.00  0.00
ATOM   4270  HD1 LEU A 256      14.471   1.667   9.666  0.00  0.00
ATOM   4271  HD1 LEU A 256      14.204   1.432  11.348  0.00  0.00
ATOM   4272  CD2 LEU A 256      14.373   4.429   9.601  0.00  0.00
ATOM   4273  HD2 LEU A 256      13.999   5.471   9.688  0.00  0.00
ATOM   4274  HD2 LEU A 256      13.877   3.965   8.721  0.00  0.00
ATOM   4275  HD2 LEU A 256      15.460   4.506   9.384  0.00  0.00
ATOM   4276  C   LEU A 256      12.295   2.984  13.167  0.00  0.00
ATOM   4277  O   LEU A 256      12.824   2.115  13.806  0.00  0.00
ATOM   4278  N   LEU A 257      12.143   4.240  13.721  0.00  0.00
ATOM   4279  HN  LEU A 257      11.643   4.977  13.274  0.00  0.00
ATOM   4280  CA  LEU A 257      12.753   4.568  14.981  0.00  0.00
ATOM   4281  HA  LEU A 257      13.799   4.311  15.056  0.00  0.00
ATOM   4282  CB  LEU A 257      12.409   6.039  15.201  0.00  0.00
ATOM   4283  HB1 LEU A 257      12.706   6.391  16.212  0.00  0.00
ATOM   4284  HB2 LEU A 257      11.299   6.025  15.253  0.00  0.00
ATOM   4285  CG  LEU A 257      13.024   7.039  14.237  0.00  0.00
ATOM   4286  HG  LEU A 257      12.603   6.900  13.218  0.00  0.00
ATOM   4287  CD1 LEU A 257      12.720   8.445  14.825  0.00  0.00
ATOM   4288  HD1 LEU A 257      13.367   8.462  15.728  0.00  0.00
ATOM   4289  HD1 LEU A 257      11.655   8.574  15.113  0.00  0.00
ATOM   4290  HD1 LEU A 257      12.941   9.166  14.009  0.00  0.00
ATOM   4291  CD2 LEU A 257      14.538   7.030  14.223  0.00  0.00
ATOM   4292  HD2 LEU A 257      14.985   7.036  15.241  0.00  0.00
ATOM   4293  HD2 LEU A 257      14.961   7.813  13.557  0.00  0.00
ATOM   4294  HD2 LEU A 257      14.887   6.082  13.762  0.00  0.00
ATOM   4295  C   LEU A 257      12.132   3.702  16.162  0.00  0.00
ATOM   4296  O   LEU A 257      12.850   3.301  17.045  0.00  0.00
ATOM   4297  N   ASN A 258      10.807   3.473  16.110  0.00  0.00
ATOM   4298  HN  ASN A 258      10.308   3.929  15.377  0.00  0.00
ATOM   4299  CA  ASN A 258      10.139   2.593  17.068  0.00  0.00
ATOM   4300  HA  ASN A 258      10.325   3.092  18.007  0.00  0.00
ATOM   4301  CB  ASN A 258       8.565   2.776  16.927  0.00  0.00
ATOM   4302  HB1 ASN A 258       8.261   2.253  15.994  0.00  0.00
ATOM   4303  HB2 ASN A 258       8.285   3.833  16.727  0.00  0.00
ATOM   4304  CG  ASN A 258       7.719   2.219  18.078  0.00  0.00
ATOM   4305  OD1 ASN A 258       7.883   2.466  19.230  0.00  0.00
ATOM   4306  ND2 ASN A 258       6.825   1.236  17.758  0.00  0.00
ATOM   4307  HD2 ASN A 258       6.269   1.050  18.568  0.00  0.00
ATOM   4308  HD2 ASN A 258       6.645   0.924  16.825  0.00  0.00
ATOM   4309  C   ASN A 258      10.693   1.127  17.163  0.00  0.00
ATOM   4310  O   ASN A 258      11.097   0.682  18.189  0.00  0.00
ATOM   4311  N   THR A 259      10.874   0.354  16.038  0.00  0.00
ATOM   4312  HN  THR A 259      10.577   0.835  15.216  0.00  0.00
ATOM   4313  CA  THR A 259      11.403  -1.003  15.916  0.00  0.00
ATOM   4314  HA  THR A 259      10.953  -1.513  16.754  0.00  0.00
ATOM   4315  CB  THR A 259      11.126  -1.626  14.574  0.00  0.00
ATOM   4316  HB  THR A 259      11.714  -2.567  14.513  0.00  0.00
ATOM   4317  OG1 THR A 259      11.511  -0.779  13.508  0.00  0.00
ATOM   4318  HG1 THR A 259      10.756  -0.189  13.451  0.00  0.00
ATOM   4319  CG2 THR A 259       9.628  -1.928  14.466  0.00  0.00
ATOM   4320  HG2 THR A 259       9.383  -2.396  13.490  0.00  0.00
ATOM   4321  HG2 THR A 259       9.055  -0.979  14.551  0.00  0.00
ATOM   4322  HG2 THR A 259       9.264  -2.644  15.233  0.00  0.00
ATOM   4323  C   THR A 259      12.921  -1.094  16.131  0.00  0.00
ATOM   4324  O   THR A 259      13.436  -2.181  16.347  0.00  0.00
ATOM   4325  N   PHE A 260      13.609   0.100  16.190  0.00  0.00
ATOM   4326  HN  PHE A 260      13.147   0.960  15.993  0.00  0.00
ATOM   4327  CA  PHE A 260      15.025   0.293  16.614  0.00  0.00
ATOM   4328  HA  PHE A 260      15.545  -0.624  16.380  0.00  0.00
ATOM   4329  CB  PHE A 260      15.621   1.353  15.677  0.00  0.00
ATOM   4330  HB1 PHE A 260      15.159   2.363  15.729  0.00  0.00
ATOM   4331  HB2 PHE A 260      15.478   1.098  14.605  0.00  0.00
ATOM   4332  CG  PHE A 260      17.094   1.541  15.746  0.00  0.00
ATOM   4333  CD1 PHE A 260      17.688   2.513  16.533  0.00  0.00
ATOM   4334  HD1 PHE A 260      17.066   3.204  17.081  0.00  0.00
ATOM   4335  CE1 PHE A 260      19.077   2.638  16.676  0.00  0.00
ATOM   4336  HE1 PHE A 260      19.446   3.436  17.303  0.00  0.00
ATOM   4337  CZ  PHE A 260      19.892   1.840  15.844  0.00  0.00
ATOM   4338  HZ  PHE A 260      20.969   1.919  15.829  0.00  0.00
ATOM   4339  CD2 PHE A 260      17.892   0.783  14.976  0.00  0.00
ATOM   4340  HD2 PHE A 260      17.502   0.044  14.292  0.00  0.00
ATOM   4341  CE2 PHE A 260      19.270   0.885  14.984  0.00  0.00
ATOM   4342  HE2 PHE A 260      19.865   0.209  14.388  0.00  0.00
ATOM   4343  C   PHE A 260      15.085   0.602  18.113  0.00  0.00
ATOM   4344  O   PHE A 260      16.043   0.222  18.794  0.00  0.00
ATOM   4345  N   GLN A 261      14.089   1.152  18.796  0.00  0.00
ATOM   4346  HN  GLN A 261      13.387   1.593  18.242  0.00  0.00
ATOM   4347  CA  GLN A 261      14.096   1.120  20.266  0.00  0.00
ATOM   4348  HA  GLN A 261      15.047   1.475  20.633  0.00  0.00
ATOM   4349  CB  GLN A 261      13.131   2.300  20.690  0.00  0.00
ATOM   4350  HB1 GLN A 261      12.187   2.102  20.139  0.00  0.00
ATOM   4351  HB2 GLN A 261      13.562   3.185  20.174  0.00  0.00
ATOM   4352  CG  GLN A 261      12.971   2.606  22.145  0.00  0.00
ATOM   4353  HG1 GLN A 261      12.312   1.792  22.515  0.00  0.00
ATOM   4354  HG2 GLN A 261      12.385   3.550  22.154  0.00  0.00
ATOM   4355  CD  GLN A 261      14.183   2.721  22.997  0.00  0.00
ATOM   4356  OE1 GLN A 261      15.331   2.700  22.567  0.00  0.00
ATOM   4357  NE2 GLN A 261      13.970   2.875  24.301  0.00  0.00
ATOM   4358  HE2 GLN A 261      14.736   2.942  24.940  0.00  0.00
ATOM   4359  HE2 GLN A 261      13.052   2.889  24.698  0.00  0.00
ATOM   4360  C   GLN A 261      13.819  -0.189  20.873  0.00  0.00
ATOM   4361  O   GLN A 261      14.054  -0.373  22.055  0.00  0.00
ATOM   4362  N   GLU A 262      13.250  -1.199  20.135  0.00  0.00
ATOM   4363  HN  GLU A 262      13.075  -1.015  19.171  0.00  0.00
ATOM   4364  CA  GLU A 262      13.050  -2.609  20.566  0.00  0.00
ATOM   4365  HA  GLU A 262      12.618  -2.679  21.554  0.00  0.00
ATOM   4366  CB  GLU A 262      12.056  -3.335  19.615  0.00  0.00
ATOM   4367  HB1 GLU A 262      12.028  -4.427  19.819  0.00  0.00
ATOM   4368  HB2 GLU A 262      12.449  -3.273  18.577  0.00  0.00
ATOM   4369  CG  GLU A 262      10.612  -2.750  19.590  0.00  0.00
ATOM   4370  HG1 GLU A 262      10.058  -3.121  18.702  0.00  0.00
ATOM   4371  HG2 GLU A 262      10.518  -1.643  19.614  0.00  0.00
ATOM   4372  CD  GLU A 262       9.725  -3.158  20.806  0.00  0.00
ATOM   4373  OE1 GLU A 262       9.196  -2.169  21.457  0.00  0.00
ATOM   4374  OE2 GLU A 262       9.485  -4.349  21.076  0.00  0.00
ATOM   4375  C   GLU A 262      14.420  -3.250  20.745  0.00  0.00
ATOM   4376  O   GLU A 262      14.570  -3.983  21.697  0.00  0.00
ATOM   4377  N   PHE A 263      15.416  -2.791  20.021  0.00  0.00
ATOM   4378  HN  PHE A 263      15.169  -2.120  19.325  0.00  0.00
ATOM   4379  CA  PHE A 263      16.839  -3.153  20.070  0.00  0.00
ATOM   4380  HA  PHE A 263      16.954  -4.129  20.520  0.00  0.00
ATOM   4381  CB  PHE A 263      17.455  -3.012  18.643  0.00  0.00
ATOM   4382  HB1 PHE A 263      18.562  -3.008  18.732  0.00  0.00
ATOM   4383  HB2 PHE A 263      17.193  -1.996  18.279  0.00  0.00
ATOM   4384  CG  PHE A 263      17.058  -4.090  17.653  0.00  0.00
ATOM   4385  CD1 PHE A 263      16.055  -3.787  16.691  0.00  0.00
ATOM   4386  HD1 PHE A 263      15.564  -2.826  16.734  0.00  0.00
ATOM   4387  CE1 PHE A 263      15.687  -4.682  15.693  0.00  0.00
ATOM   4388  HE1 PHE A 263      14.969  -4.416  14.931  0.00  0.00
ATOM   4389  CZ  PHE A 263      16.180  -5.991  15.679  0.00  0.00
ATOM   4390  HZ  PHE A 263      15.882  -6.750  14.971  0.00  0.00
ATOM   4391  CD2 PHE A 263      17.561  -5.379  17.602  0.00  0.00
ATOM   4392  HD2 PHE A 263      18.268  -5.820  18.290  0.00  0.00
ATOM   4393  CE2 PHE A 263      17.100  -6.331  16.679  0.00  0.00
ATOM   4394  HE2 PHE A 263      17.441  -7.355  16.743  0.00  0.00
ATOM   4395  C   PHE A 263      17.497  -2.180  21.062  0.00  0.00
ATOM   4396  O   PHE A 263      18.744  -2.120  21.139  0.00  0.00
ATOM   4397  N   PHE A 264      16.647  -1.466  21.782  0.00  0.00
ATOM   4398  HN  PHE A 264      15.674  -1.682  21.759  0.00  0.00
ATOM   4399  CA  PHE A 264      16.996  -0.399  22.776  0.00  0.00
ATOM   4400  HA  PHE A 264      16.117   0.130  23.115  0.00  0.00
ATOM   4401  CB  PHE A 264      17.629  -1.072  24.003  0.00  0.00
ATOM   4402  HB1 PHE A 264      17.928  -0.306  24.750  0.00  0.00
ATOM   4403  HB2 PHE A 264      18.556  -1.582  23.664  0.00  0.00
ATOM   4404  CG  PHE A 264      16.808  -1.956  24.804  0.00  0.00
ATOM   4405  CD1 PHE A 264      16.542  -3.289  24.345  0.00  0.00
ATOM   4406  HD1 PHE A 264      17.084  -3.626  23.474  0.00  0.00
ATOM   4407  CE1 PHE A 264      15.745  -4.099  25.173  0.00  0.00
ATOM   4408  HE1 PHE A 264      15.527  -5.115  24.876  0.00  0.00
ATOM   4409  CZ  PHE A 264      15.093  -3.557  26.273  0.00  0.00
ATOM   4410  HZ  PHE A 264      14.466  -4.203  26.869  0.00  0.00
ATOM   4411  CD2 PHE A 264      16.108  -1.399  25.943  0.00  0.00
ATOM   4412  HD2 PHE A 264      16.218  -0.367  26.242  0.00  0.00
ATOM   4413  CE2 PHE A 264      15.179  -2.237  26.585  0.00  0.00
ATOM   4414  HE2 PHE A 264      14.790  -1.815  27.500  0.00  0.00
ATOM   4415  C   PHE A 264      18.025   0.545  22.110  0.00  0.00
ATOM   4416  O   PHE A 264      19.035   0.949  22.701  0.00  0.00
ATOM   4417  N   GLY A 265      17.805   0.943  20.807  0.00  0.00
ATOM   4418  HN  GLY A 265      17.045   0.632  20.242  0.00  0.00
ATOM   4419  CA  GLY A 265      18.792   1.679  20.222  0.00  0.00
ATOM   4420  HA1 GLY A 265      18.549   1.670  19.169  0.00  0.00
ATOM   4421  HA2 GLY A 265      19.724   1.235  20.539  0.00  0.00
ATOM   4422  C   GLY A 265      18.838   3.133  20.511  0.00  0.00
ATOM   4423  O   GLY A 265      19.854   3.819  20.361  0.00  0.00
ATOM   4424  N   LEU A 266      17.677   3.736  20.910  0.00  0.00
ATOM   4425  HN  LEU A 266      16.934   3.095  21.080  0.00  0.00
ATOM   4426  CA  LEU A 266      17.541   5.168  21.271  0.00  0.00
ATOM   4427  HA  LEU A 266      18.340   5.784  20.886  0.00  0.00
ATOM   4428  CB  LEU A 266      16.214   5.797  20.834  0.00  0.00
ATOM   4429  HB1 LEU A 266      16.268   6.878  21.091  0.00  0.00
ATOM   4430  HB2 LEU A 266      15.408   5.355  21.457  0.00  0.00
ATOM   4431  CG  LEU A 266      15.934   5.578  19.252  0.00  0.00
ATOM   4432  HG  LEU A 266      16.237   4.563  18.918  0.00  0.00
ATOM   4433  CD1 LEU A 266      14.396   5.703  18.930  0.00  0.00
ATOM   4434  HD1 LEU A 266      14.340   5.742  17.822  0.00  0.00
ATOM   4435  HD1 LEU A 266      13.893   6.596  19.358  0.00  0.00
ATOM   4436  HD1 LEU A 266      14.001   4.753  19.348  0.00  0.00
ATOM   4437  CD2 LEU A 266      16.731   6.533  18.325  0.00  0.00
ATOM   4438  HD2 LEU A 266      16.368   6.537  17.275  0.00  0.00
ATOM   4439  HD2 LEU A 266      17.811   6.271  18.340  0.00  0.00
ATOM   4440  HD2 LEU A 266      16.676   7.573  18.712  0.00  0.00
ATOM   4441  C   LEU A 266      17.512   5.397  22.726  0.00  0.00
ATOM   4442  O   LEU A 266      17.318   6.448  23.297  0.00  0.00
ATOM   4443  N   ASN A 267      17.844   4.285  23.421  0.00  0.00
ATOM   4444  HN  ASN A 267      17.959   3.430  22.919  0.00  0.00
ATOM   4445  CA  ASN A 267      17.999   4.176  24.847  0.00  0.00
ATOM   4446  HA  ASN A 267      18.216   3.128  24.994  0.00  0.00
ATOM   4447  CB  ASN A 267      19.252   4.855  25.473  0.00  0.00
ATOM   4448  HB1 ASN A 267      19.130   4.832  26.576  0.00  0.00
ATOM   4449  HB2 ASN A 267      19.235   5.938  25.225  0.00  0.00
ATOM   4450  CG  ASN A 267      20.588   4.279  24.902  0.00  0.00
ATOM   4451  OD1 ASN A 267      20.921   4.354  23.720  0.00  0.00
ATOM   4452  ND2 ASN A 267      21.491   3.889  25.874  0.00  0.00
ATOM   4453  HD2 ASN A 267      21.481   4.269  26.799  0.00  0.00
ATOM   4454  HD2 ASN A 267      22.322   3.517  25.462  0.00  0.00
ATOM   4455  C   ASN A 267      16.758   4.358  25.700  0.00  0.00
ATOM   4456  O   ASN A 267      16.221   3.378  26.250  0.00  0.00
ATOM   4457  N   ASN A 268      16.343   5.547  25.970  0.00  0.00
ATOM   4458  HN  ASN A 268      16.588   6.301  25.367  0.00  0.00
ATOM   4459  CA  ASN A 268      15.372   5.795  27.023  0.00  0.00
ATOM   4460  HA  ASN A 268      15.653   5.166  27.854  0.00  0.00
ATOM   4461  CB  ASN A 268      15.567   7.306  27.418  0.00  0.00
ATOM   4462  HB1 ASN A 268      15.135   7.497  28.424  0.00  0.00
ATOM   4463  HB2 ASN A 268      15.097   7.921  26.622  0.00  0.00
ATOM   4464  CG  ASN A 268      17.027   7.777  27.529  0.00  0.00
ATOM   4465  OD1 ASN A 268      17.821   7.385  28.423  0.00  0.00
ATOM   4466  ND2 ASN A 268      17.424   8.729  26.613  0.00  0.00
ATOM   4467  HD2 ASN A 268      18.408   8.908  26.606  0.00  0.00
ATOM   4468  HD2 ASN A 268      16.691   9.303  26.246  0.00  0.00
ATOM   4469  C   ASN A 268      13.928   5.414  26.935  0.00  0.00
ATOM   4470  O   ASN A 268      13.366   5.326  25.769  0.00  0.00
ATOM   4471  N   CYS A 269      13.315   5.285  28.076  0.00  0.00
ATOM   4472  HN  CYS A 269      13.875   5.269  28.900  0.00  0.00
ATOM   4473  CA  CYS A 269      11.822   5.336  28.228  0.00  0.00
ATOM   4474  HA  CYS A 269      11.297   4.601  27.638  0.00  0.00
ATOM   4475  CB  CYS A 269      11.461   5.025  29.675  0.00  0.00
ATOM   4476  HB1 CYS A 269      11.963   5.768  30.331  0.00  0.00
ATOM   4477  HB2 CYS A 269      11.959   4.086  29.997  0.00  0.00
ATOM   4478  SG  CYS A 269       9.670   4.786  30.010  0.00  0.00
ATOM   4479  C   CYS A 269      11.208   6.725  27.831  0.00  0.00
ATOM   4480  O   CYS A 269      10.218   6.826  27.152  0.00  0.00
ATOM   4481  N   SER A 270      11.921   7.811  28.087  0.00  0.00
ATOM   4482  HN  SER A 270      12.796   7.712  28.554  0.00  0.00
ATOM   4483  CA  SER A 270      11.616   9.110  27.585  0.00  0.00
ATOM   4484  HA  SER A 270      10.618   9.392  27.886  0.00  0.00
ATOM   4485  CB  SER A 270      12.524  10.196  28.305  0.00  0.00
ATOM   4486  HB1 SER A 270      12.295  10.194  29.392  0.00  0.00
ATOM   4487  HB2 SER A 270      12.212  11.196  27.937  0.00  0.00
ATOM   4488  OG  SER A 270      13.905   9.933  28.082  0.00  0.00
ATOM   4489  HG1 SER A 270      14.402  10.723  28.303  0.00  0.00
ATOM   4490  C   SER A 270      11.670   9.257  26.066  0.00  0.00
ATOM   4491  O   SER A 270      10.910   9.998  25.476  0.00  0.00
ATOM   4492  N   SER A 271      12.594   8.550  25.338  0.00  0.00
ATOM   4493  HN  SER A 271      13.170   7.878  25.796  0.00  0.00
ATOM   4494  CA  SER A 271      12.668   8.508  23.846  0.00  0.00
ATOM   4495  HA  SER A 271      12.674   9.529  23.496  0.00  0.00
ATOM   4496  CB  SER A 271      13.934   7.735  23.337  0.00  0.00
ATOM   4497  HB1 SER A 271      13.826   7.665  22.234  0.00  0.00
ATOM   4498  HB2 SER A 271      13.941   6.745  23.843  0.00  0.00
ATOM   4499  OG  SER A 271      15.106   8.504  23.663  0.00  0.00
ATOM   4500  HG1 SER A 271      15.822   8.184  23.110  0.00  0.00
ATOM   4501  C   SER A 271      11.421   7.745  23.343  0.00  0.00
ATOM   4502  O   SER A 271      10.699   8.074  22.410  0.00  0.00
ATOM   4503  N   SER A 272      11.133   6.512  23.938  0.00  0.00
ATOM   4504  HN  SER A 272      11.838   6.226  24.582  0.00  0.00
ATOM   4505  CA  SER A 272       9.908   5.712  23.656  0.00  0.00
ATOM   4506  HA  SER A 272       9.889   5.343  22.641  0.00  0.00
ATOM   4507  CB  SER A 272       9.833   4.489  24.614  0.00  0.00
ATOM   4508  HB1 SER A 272       8.947   3.826  24.515  0.00  0.00
ATOM   4509  HB2 SER A 272       9.709   4.878  25.647  0.00  0.00
ATOM   4510  OG  SER A 272      11.054   3.755  24.457  0.00  0.00
ATOM   4511  HG1 SER A 272      10.965   3.103  25.157  0.00  0.00
ATOM   4512  C   SER A 272       8.602   6.460  23.757  0.00  0.00
ATOM   4513  O   SER A 272       7.850   6.455  22.825  0.00  0.00
ATOM   4514  N   ASN A 273       8.469   7.288  24.827  0.00  0.00
ATOM   4515  HN  ASN A 273       9.183   7.223  25.520  0.00  0.00
ATOM   4516  CA  ASN A 273       7.338   8.240  25.036  0.00  0.00
ATOM   4517  HA  ASN A 273       6.405   7.706  24.937  0.00  0.00
ATOM   4518  CB  ASN A 273       7.442   9.000  26.427  0.00  0.00
ATOM   4519  HB1 ASN A 273       6.614   9.727  26.571  0.00  0.00
ATOM   4520  HB2 ASN A 273       8.373   9.606  26.423  0.00  0.00
ATOM   4521  CG  ASN A 273       7.503   8.031  27.591  0.00  0.00
ATOM   4522  OD1 ASN A 273       7.266   6.809  27.483  0.00  0.00
ATOM   4523  ND2 ASN A 273       7.890   8.627  28.773  0.00  0.00
ATOM   4524  HD2 ASN A 273       7.739   8.147  29.636  0.00  0.00
ATOM   4525  HD2 ASN A 273       8.005   9.621  28.758  0.00  0.00
ATOM   4526  C   ASN A 273       7.157   9.298  23.937  0.00  0.00
ATOM   4527  O   ASN A 273       6.049   9.530  23.572  0.00  0.00
ATOM   4528  N   ARG A 274       8.294   9.951  23.491  0.00  0.00
ATOM   4529  HN  ARG A 274       9.175   9.713  23.894  0.00  0.00
ATOM   4530  CA  ARG A 274       8.351  10.864  22.434  0.00  0.00
ATOM   4531  HA  ARG A 274       7.582  11.605  22.601  0.00  0.00
ATOM   4532  CB  ARG A 274       9.813  11.447  22.296  0.00  0.00
ATOM   4533  HB1 ARG A 274      10.450  10.560  22.091  0.00  0.00
ATOM   4534  HB2 ARG A 274      10.161  11.859  23.267  0.00  0.00
ATOM   4535  CG  ARG A 274      10.079  12.294  21.066  0.00  0.00
ATOM   4536  HG1 ARG A 274       9.514  13.235  21.239  0.00  0.00
ATOM   4537  HG2 ARG A 274       9.641  11.811  20.166  0.00  0.00
ATOM   4538  CD  ARG A 274      11.607  12.428  20.777  0.00  0.00
ATOM   4539  HD1 ARG A 274      11.817  12.910  19.799  0.00  0.00
ATOM   4540  HD2 ARG A 274      12.115  11.441  20.814  0.00  0.00
ATOM   4541  NE  ARG A 274      12.175  13.295  21.809  0.00  0.00
ATOM   4542  HE  ARG A 274      11.755  14.200  21.886  0.00  0.00
ATOM   4543  CZ  ARG A 274      13.237  12.989  22.650  0.00  0.00
ATOM   4544  NH1 ARG A 274      13.724  13.836  23.555  0.00  0.00
ATOM   4545  HH1 ARG A 274      13.577  14.824  23.501  0.00  0.00
ATOM   4546  HH1 ARG A 274      14.456  13.467  24.127  0.00  0.00
ATOM   4547  NH2 ARG A 274      13.906  11.779  22.583  0.00  0.00
ATOM   4548  HH2 ARG A 274      13.876  11.225  21.752  0.00  0.00
ATOM   4549  HH2 ARG A 274      14.636  11.665  23.258  0.00  0.00
ATOM   4550  C   ARG A 274       7.917  10.197  21.133  0.00  0.00
ATOM   4551  O   ARG A 274       7.198  10.796  20.335  0.00  0.00
ATOM   4552  N   LEU A 275       8.425   8.969  20.818  0.00  0.00
ATOM   4553  HN  LEU A 275       9.105   8.407  21.281  0.00  0.00
ATOM   4554  CA  LEU A 275       8.001   8.235  19.704  0.00  0.00
ATOM   4555  HA  LEU A 275       8.123   8.834  18.814  0.00  0.00
ATOM   4556  CB  LEU A 275       8.700   6.875  19.572  0.00  0.00
ATOM   4557  HB1 LEU A 275       8.305   6.327  18.691  0.00  0.00
ATOM   4558  HB2 LEU A 275       8.617   6.250  20.488  0.00  0.00
ATOM   4559  CG  LEU A 275      10.251   6.990  19.310  0.00  0.00
ATOM   4560  HG  LEU A 275      10.636   7.883  19.847  0.00  0.00
ATOM   4561  CD1 LEU A 275      10.911   5.685  19.790  0.00  0.00
ATOM   4562  HD1 LEU A 275      10.304   5.293  20.635  0.00  0.00
ATOM   4563  HD1 LEU A 275      11.961   5.858  20.110  0.00  0.00
ATOM   4564  HD1 LEU A 275      10.895   4.897  19.006  0.00  0.00
ATOM   4565  CD2 LEU A 275      10.631   7.527  17.815  0.00  0.00
ATOM   4566  HD2 LEU A 275      11.737   7.586  17.740  0.00  0.00
ATOM   4567  HD2 LEU A 275      10.022   8.396  17.487  0.00  0.00
ATOM   4568  HD2 LEU A 275      10.351   6.754  17.067  0.00  0.00
ATOM   4569  C   LEU A 275       6.518   7.936  19.705  0.00  0.00
ATOM   4570  O   LEU A 275       5.851   8.019  18.672  0.00  0.00
ATOM   4571  N   ASP A 276       5.928   7.556  20.871  0.00  0.00
ATOM   4572  HN  ASP A 276       6.516   7.501  21.673  0.00  0.00
ATOM   4573  CA  ASP A 276       4.483   7.267  21.031  0.00  0.00
ATOM   4574  HA  ASP A 276       4.209   6.479  20.346  0.00  0.00
ATOM   4575  CB  ASP A 276       4.091   6.794  22.485  0.00  0.00
ATOM   4576  HB1 ASP A 276       3.011   6.537  22.519  0.00  0.00
ATOM   4577  HB2 ASP A 276       4.454   7.587  23.173  0.00  0.00
ATOM   4578  CG  ASP A 276       4.717   5.399  22.859  0.00  0.00
ATOM   4579  OD1 ASP A 276       5.080   4.554  21.982  0.00  0.00
ATOM   4580  OD2 ASP A 276       4.799   5.187  24.092  0.00  0.00
ATOM   4581  C   ASP A 276       3.686   8.454  20.661  0.00  0.00
ATOM   4582  O   ASP A 276       2.619   8.287  20.042  0.00  0.00
ATOM   4583  N   GLN A 277       4.208   9.685  20.998  0.00  0.00
ATOM   4584  HN  GLN A 277       5.079   9.789  21.471  0.00  0.00
ATOM   4585  CA  GLN A 277       3.674  10.972  20.758  0.00  0.00
ATOM   4586  HA  GLN A 277       2.640  10.963  21.069  0.00  0.00
ATOM   4587  CB  GLN A 277       4.247  12.094  21.743  0.00  0.00
ATOM   4588  HB1 GLN A 277       3.889  13.116  21.496  0.00  0.00
ATOM   4589  HB2 GLN A 277       5.349  12.004  21.635  0.00  0.00
ATOM   4590  CG  GLN A 277       3.823  11.850  23.232  0.00  0.00
ATOM   4591  HG1 GLN A 277       4.102  10.811  23.512  0.00  0.00
ATOM   4592  HG2 GLN A 277       2.742  11.911  23.482  0.00  0.00
ATOM   4593  CD  GLN A 277       4.458  12.947  24.122  0.00  0.00
ATOM   4594  OE1 GLN A 277       3.752  13.721  24.680  0.00  0.00
ATOM   4595  NE2 GLN A 277       5.765  12.832  24.402  0.00  0.00
ATOM   4596  HE2 GLN A 277       6.223  13.436  25.053  0.00  0.00
ATOM   4597  HE2 GLN A 277       6.240  12.164  23.828  0.00  0.00
ATOM   4598  C   GLN A 277       3.721  11.499  19.378  0.00  0.00
ATOM   4599  O   GLN A 277       2.747  12.073  18.894  0.00  0.00
ATOM   4600  N   ALA A 278       4.883  11.239  18.738  0.00  0.00
ATOM   4601  HN  ALA A 278       5.653  10.831  19.223  0.00  0.00
ATOM   4602  CA  ALA A 278       5.090  11.528  17.308  0.00  0.00
ATOM   4603  HA  ALA A 278       4.927  12.590  17.198  0.00  0.00
ATOM   4604  CB  ALA A 278       6.573  11.264  16.913  0.00  0.00
ATOM   4605  HB1 ALA A 278       7.181  11.960  17.531  0.00  0.00
ATOM   4606  HB2 ALA A 278       6.735  11.590  15.863  0.00  0.00
ATOM   4607  HB3 ALA A 278       6.924  10.222  17.077  0.00  0.00
ATOM   4608  C   ALA A 278       4.216  10.692  16.403  0.00  0.00
ATOM   4609  O   ALA A 278       3.705  11.148  15.438  0.00  0.00
ATOM   4610  N   MET A 279       4.056   9.408  16.686  0.00  0.00
ATOM   4611  HN  MET A 279       4.480   9.065  17.520  0.00  0.00
ATOM   4612  CA  MET A 279       3.501   8.531  15.647  0.00  0.00
ATOM   4613  HA  MET A 279       3.993   8.821  14.731  0.00  0.00
ATOM   4614  CB  MET A 279       3.723   7.026  15.977  0.00  0.00
ATOM   4615  HB1 MET A 279       3.008   6.881  16.815  0.00  0.00
ATOM   4616  HB2 MET A 279       4.754   6.857  16.357  0.00  0.00
ATOM   4617  CG  MET A 279       3.425   5.955  14.820  0.00  0.00
ATOM   4618  HG1 MET A 279       3.925   6.300  13.890  0.00  0.00
ATOM   4619  HG2 MET A 279       2.375   6.031  14.463  0.00  0.00
ATOM   4620  SD  MET A 279       3.769   4.186  15.255  0.00  0.00
ATOM   4621  CE  MET A 279       2.981   3.234  13.948  0.00  0.00
ATOM   4622  HE1 MET A 279       3.171   3.684  12.951  0.00  0.00
ATOM   4623  HE2 MET A 279       1.886   3.376  14.076  0.00  0.00
ATOM   4624  HE3 MET A 279       3.213   2.148  13.936  0.00  0.00
ATOM   4625  C   MET A 279       1.963   8.809  15.475  0.00  0.00
ATOM   4626  O   MET A 279       1.368   8.650  14.460  0.00  0.00
ATOM   4627  N   GLN A 280       1.318   9.382  16.504  0.00  0.00
ATOM   4628  HN  GLN A 280       1.665   9.216  17.424  0.00  0.00
ATOM   4629  CA  GLN A 280      -0.070   9.755  16.449  0.00  0.00
ATOM   4630  HA  GLN A 280      -0.617   8.908  16.063  0.00  0.00
ATOM   4631  CB  GLN A 280      -0.645  10.181  17.848  0.00  0.00
ATOM   4632  HB1 GLN A 280      -1.727  10.405  17.735  0.00  0.00
ATOM   4633  HB2 GLN A 280      -0.241  11.189  18.085  0.00  0.00
ATOM   4634  CG  GLN A 280      -0.585   9.116  18.972  0.00  0.00
ATOM   4635  HG1 GLN A 280       0.474   8.793  19.064  0.00  0.00
ATOM   4636  HG2 GLN A 280      -1.168   8.275  18.540  0.00  0.00
ATOM   4637  CD  GLN A 280      -1.281   9.490  20.237  0.00  0.00
ATOM   4638  OE1 GLN A 280      -1.934  10.532  20.405  0.00  0.00
ATOM   4639  NE2 GLN A 280      -1.111   8.679  21.217  0.00  0.00
ATOM   4640  HE2 GLN A 280      -1.499   8.984  22.086  0.00  0.00
ATOM   4641  HE2 GLN A 280      -0.555   7.848  21.170  0.00  0.00
ATOM   4642  C   GLN A 280      -0.290  10.873  15.481  0.00  0.00
ATOM   4643  O   GLN A 280      -1.239  10.937  14.693  0.00  0.00
ATOM   4644  N   VAL A 281       0.625  11.874  15.496  0.00  0.00
ATOM   4645  HN  VAL A 281       1.303  11.937  16.226  0.00  0.00
ATOM   4646  CA  VAL A 281       0.555  12.945  14.438  0.00  0.00
ATOM   4647  HA  VAL A 281      -0.465  13.289  14.346  0.00  0.00
ATOM   4648  CB  VAL A 281       1.384  14.208  14.926  0.00  0.00
ATOM   4649  HB  VAL A 281       2.471  13.982  14.898  0.00  0.00
ATOM   4650  CG1 VAL A 281       1.038  15.489  14.018  0.00  0.00
ATOM   4651  HG1 VAL A 281       1.383  16.357  14.620  0.00  0.00
ATOM   4652  HG1 VAL A 281      -0.049  15.634  13.844  0.00  0.00
ATOM   4653  HG1 VAL A 281       1.682  15.285  13.136  0.00  0.00
ATOM   4654  CG2 VAL A 281       0.973  14.529  16.395  0.00  0.00
ATOM   4655  HG2 VAL A 281      -0.106  14.520  16.661  0.00  0.00
ATOM   4656  HG2 VAL A 281       1.445  15.472  16.746  0.00  0.00
ATOM   4657  HG2 VAL A 281       1.312  13.725  17.082  0.00  0.00
ATOM   4658  C   VAL A 281       1.119  12.448  13.087  0.00  0.00
ATOM   4659  O   VAL A 281       0.584  12.779  12.067  0.00  0.00
ATOM   4660  N   THR A 282       2.000  11.441  13.002  0.00  0.00
ATOM   4661  HN  THR A 282       2.551  11.212  13.800  0.00  0.00
ATOM   4662  CA  THR A 282       2.266  10.753  11.748  0.00  0.00
ATOM   4663  HA  THR A 282       2.398  11.597  11.086  0.00  0.00
ATOM   4664  CB  THR A 282       3.501   9.770  11.657  0.00  0.00
ATOM   4665  HB  THR A 282       3.577   9.451  10.596  0.00  0.00
ATOM   4666  OG1 THR A 282       3.296   8.588  12.333  0.00  0.00
ATOM   4667  HG1 THR A 282       2.892   8.700  13.196  0.00  0.00
ATOM   4668  CG2 THR A 282       4.742  10.439  12.126  0.00  0.00
ATOM   4669  HG2 THR A 282       5.008  11.361  11.567  0.00  0.00
ATOM   4670  HG2 THR A 282       5.601   9.741  12.022  0.00  0.00
ATOM   4671  HG2 THR A 282       4.672  10.591  13.225  0.00  0.00
ATOM   4672  C   THR A 282       1.114  10.080  11.026  0.00  0.00
ATOM   4673  O   THR A 282       1.000  10.035   9.801  0.00  0.00
ATOM   4674  N   GLU A 283       0.192   9.426  11.835  0.00  0.00
ATOM   4675  HN  GLU A 283       0.256   9.532  12.824  0.00  0.00
ATOM   4676  CA  GLU A 283      -1.000   8.679  11.428  0.00  0.00
ATOM   4677  HA  GLU A 283      -0.755   7.972  10.650  0.00  0.00
ATOM   4678  CB  GLU A 283      -1.509   7.967  12.673  0.00  0.00
ATOM   4679  HB1 GLU A 283      -1.469   8.686  13.520  0.00  0.00
ATOM   4680  HB2 GLU A 283      -0.781   7.167  12.926  0.00  0.00
ATOM   4681  CG  GLU A 283      -2.930   7.240  12.643  0.00  0.00
ATOM   4682  HG1 GLU A 283      -3.676   7.801  12.040  0.00  0.00
ATOM   4683  HG2 GLU A 283      -3.313   7.061  13.670  0.00  0.00
ATOM   4684  CD  GLU A 283      -2.837   5.817  12.068  0.00  0.00
ATOM   4685  OE1 GLU A 283      -3.853   5.066  12.143  0.00  0.00
ATOM   4686  OE2 GLU A 283      -1.785   5.569  11.449  0.00  0.00
ATOM   4687  C   GLU A 283      -2.085   9.594  10.936  0.00  0.00
ATOM   4688  O   GLU A 283      -2.713   9.255   9.926  0.00  0.00
ATOM   4689  N   THR A 284      -2.335  10.731  11.596  0.00  0.00
ATOM   4690  HN  THR A 284      -1.681  10.990  12.303  0.00  0.00
ATOM   4691  CA  THR A 284      -3.344  11.761  11.256  0.00  0.00
ATOM   4692  HA  THR A 284      -4.315  11.352  11.017  0.00  0.00
ATOM   4693  CB  THR A 284      -3.494  12.802  12.443  0.00  0.00
ATOM   4694  HB  THR A 284      -2.503  13.278  12.598  0.00  0.00
ATOM   4695  OG1 THR A 284      -3.875  12.213  13.687  0.00  0.00
ATOM   4696  HG1 THR A 284      -3.176  11.854  14.240  0.00  0.00
ATOM   4697  CG2 THR A 284      -4.513  13.907  12.054  0.00  0.00
ATOM   4698  HG2 THR A 284      -4.045  14.629  11.352  0.00  0.00
ATOM   4699  HG2 THR A 284      -4.816  14.486  12.953  0.00  0.00
ATOM   4700  HG2 THR A 284      -5.449  13.446  11.672  0.00  0.00
ATOM   4701  C   THR A 284      -2.866  12.474   9.926  0.00  0.00
ATOM   4702  O   THR A 284      -3.696  12.932   9.147  0.00  0.00
ATOM   4703  N   LEU A 285      -1.617  12.499   9.622  0.00  0.00
ATOM   4704  HN  LEU A 285      -0.870  12.153  10.184  0.00  0.00
ATOM   4705  CA  LEU A 285      -1.049  13.101   8.422  0.00  0.00
ATOM   4706  HA  LEU A 285      -1.741  13.820   8.010  0.00  0.00
ATOM   4707  CB  LEU A 285       0.243  13.841   8.869  0.00  0.00
ATOM   4708  HB1 LEU A 285       0.899  14.049   7.996  0.00  0.00
ATOM   4709  HB2 LEU A 285       0.770  13.125   9.534  0.00  0.00
ATOM   4710  CG  LEU A 285       0.148  15.039   9.766  0.00  0.00
ATOM   4711  HG  LEU A 285      -0.366  14.712  10.694  0.00  0.00
ATOM   4712  CD1 LEU A 285       1.521  15.489  10.159  0.00  0.00
ATOM   4713  HD1 LEU A 285       1.383  16.498  10.603  0.00  0.00
ATOM   4714  HD1 LEU A 285       2.183  15.577   9.272  0.00  0.00
ATOM   4715  HD1 LEU A 285       2.062  14.898  10.929  0.00  0.00
ATOM   4716  CD2 LEU A 285      -0.692  16.148   9.193  0.00  0.00
ATOM   4717  HD2 LEU A 285      -0.190  16.697   8.368  0.00  0.00
ATOM   4718  HD2 LEU A 285      -1.009  16.746  10.074  0.00  0.00
ATOM   4719  HD2 LEU A 285      -1.584  15.602   8.818  0.00  0.00
ATOM   4720  C   LEU A 285      -0.755  12.091   7.302  0.00  0.00
ATOM   4721  O   LEU A 285      -0.163  12.447   6.261  0.00  0.00
ATOM   4722  N   GLY A 286      -1.017  10.831   7.529  0.00  0.00
ATOM   4723  HN  GLY A 286      -1.478  10.536   8.362  0.00  0.00
ATOM   4724  CA  GLY A 286      -0.618   9.751   6.617  0.00  0.00
ATOM   4725  HA1 GLY A 286       0.426   9.481   6.666  0.00  0.00
ATOM   4726  HA2 GLY A 286      -0.706  10.239   5.658  0.00  0.00
ATOM   4727  C   GLY A 286      -1.550   8.601   6.662  0.00  0.00
ATOM   4728  O   GLY A 286      -1.073   7.465   6.804  0.00  0.00
ATOM   4729  N   MET A 287      -2.873   8.763   6.521  0.00  0.00
ATOM   4730  HN  MET A 287      -3.231   9.694   6.514  0.00  0.00
ATOM   4731  CA  MET A 287      -3.844   7.687   6.370  0.00  0.00
ATOM   4732  HA  MET A 287      -3.323   6.743   6.306  0.00  0.00
ATOM   4733  CB  MET A 287      -4.771   7.709   7.640  0.00  0.00
ATOM   4734  HB1 MET A 287      -4.216   7.831   8.594  0.00  0.00
ATOM   4735  HB2 MET A 287      -5.209   6.689   7.671  0.00  0.00
ATOM   4736  CG  MET A 287      -5.906   8.754   7.718  0.00  0.00
ATOM   4737  HG1 MET A 287      -6.566   8.421   8.546  0.00  0.00
ATOM   4738  HG2 MET A 287      -6.492   8.742   6.775  0.00  0.00
ATOM   4739  SD  MET A 287      -5.449  10.491   7.944  0.00  0.00
ATOM   4740  CE  MET A 287      -7.020  11.107   8.589  0.00  0.00
ATOM   4741  HE1 MET A 287      -6.997  11.178   9.697  0.00  0.00
ATOM   4742  HE2 MET A 287      -7.878  10.557   8.146  0.00  0.00
ATOM   4743  HE3 MET A 287      -7.126  12.147   8.214  0.00  0.00
ATOM   4744  C   MET A 287      -4.648   7.729   5.103  0.00  0.00
ATOM   4745  O   MET A 287      -5.524   6.874   4.857  0.00  0.00
ATOM   4746  N   THR A 288      -4.196   8.645   4.195  0.00  0.00
ATOM   4747  HN  THR A 288      -3.482   9.301   4.428  0.00  0.00
ATOM   4748  CA  THR A 288      -4.889   9.044   2.903  0.00  0.00
ATOM   4749  HA  THR A 288      -5.957   8.912   2.991  0.00  0.00
ATOM   4750  CB  THR A 288      -4.655  10.438   2.560  0.00  0.00
ATOM   4751  HB  THR A 288      -4.997  10.586   1.513  0.00  0.00
ATOM   4752  OG1 THR A 288      -3.257  10.718   2.644  0.00  0.00
ATOM   4753  HG1 THR A 288      -2.988  11.198   1.858  0.00  0.00
ATOM   4754  CG2 THR A 288      -5.320  11.390   3.504  0.00  0.00
ATOM   4755  HG2 THR A 288      -4.866  11.431   4.516  0.00  0.00
ATOM   4756  HG2 THR A 288      -6.382  11.118   3.682  0.00  0.00
ATOM   4757  HG2 THR A 288      -5.311  12.440   3.140  0.00  0.00
ATOM   4758  C   THR A 288      -4.490   8.228   1.618  0.00  0.00
ATOM   4759  O   THR A 288      -4.799   8.577   0.476  0.00  0.00
ATOM   4760  N   HIS A 289      -3.729   7.107   1.820  0.00  0.00
ATOM   4761  HN  HIS A 289      -3.536   6.946   2.785  0.00  0.00
ATOM   4762  CA  HIS A 289      -3.068   6.419   0.701  0.00  0.00
ATOM   4763  HA  HIS A 289      -2.238   6.968   0.281  0.00  0.00
ATOM   4764  CB  HIS A 289      -2.334   5.100   1.215  0.00  0.00
ATOM   4765  HB1 HIS A 289      -1.453   4.761   0.629  0.00  0.00
ATOM   4766  HB2 HIS A 289      -3.072   4.275   1.307  0.00  0.00
ATOM   4767  ND1 HIS A 289      -0.882   6.033   3.039  0.00  0.00
ATOM   4768  HD1 HIS A 289      -0.145   6.310   2.423  0.00  0.00
ATOM   4769  CG  HIS A 289      -1.895   5.170   2.610  0.00  0.00
ATOM   4770  CE1 HIS A 289      -0.865   6.000   4.414  0.00  0.00
ATOM   4771  HE1 HIS A 289      -0.166   6.631   4.964  0.00  0.00
ATOM   4772  NE2 HIS A 289      -1.809   5.184   4.849  0.00  0.00
ATOM   4773  CD2 HIS A 289      -2.437   4.645   3.747  0.00  0.00
ATOM   4774  HD2 HIS A 289      -3.310   4.010   3.833  0.00  0.00
ATOM   4775  C   HIS A 289      -3.997   5.949  -0.431  0.00  0.00
ATOM   4776  O   HIS A 289      -3.862   6.293  -1.594  0.00  0.00
ATOM   4777  N   CYS A 290      -5.102   5.286   0.002  0.00  0.00
ATOM   4778  HN  CYS A 290      -5.274   5.107   0.968  0.00  0.00
ATOM   4779  CA  CYS A 290      -6.110   4.765  -0.906  0.00  0.00
ATOM   4780  HA  CYS A 290      -5.590   4.095  -1.574  0.00  0.00
ATOM   4781  CB  CYS A 290      -7.038   3.829  -0.106  0.00  0.00
ATOM   4782  HB1 CYS A 290      -6.504   2.933   0.278  0.00  0.00
ATOM   4783  HB2 CYS A 290      -7.852   3.492  -0.782  0.00  0.00
ATOM   4784  SG  CYS A 290      -7.870   4.666   1.366  0.00  0.00
ATOM   4785  HG1 CYS A 290      -8.535   5.644   0.771  0.00  0.00
ATOM   4786  C   CYS A 290      -7.001   5.788  -1.738  0.00  0.00
ATOM   4787  O   CYS A 290      -7.803   5.400  -2.582  0.00  0.00
ATOM   4788  N   CYS A 291      -6.696   7.076  -1.651  0.00  0.00
ATOM   4789  HN  CYS A 291      -5.906   7.272  -1.074  0.00  0.00
ATOM   4790  CA  CYS A 291      -7.347   8.193  -2.275  0.00  0.00
ATOM   4791  HA  CYS A 291      -8.294   7.845  -2.661  0.00  0.00
ATOM   4792  CB  CYS A 291      -7.483   9.417  -1.238  0.00  0.00
ATOM   4793  HB1 CYS A 291      -7.916  10.313  -1.732  0.00  0.00
ATOM   4794  HB2 CYS A 291      -6.464   9.770  -0.974  0.00  0.00
ATOM   4795  SG  CYS A 291      -8.381   8.988   0.310  0.00  0.00
ATOM   4796  HG1 CYS A 291      -8.049  10.110   0.931  0.00  0.00
ATOM   4797  C   CYS A 291      -6.512   8.580  -3.443  0.00  0.00
ATOM   4798  O   CYS A 291      -7.021   9.183  -4.381  0.00  0.00
ATOM   4799  N   ILE A 292      -5.225   8.178  -3.583  0.00  0.00
ATOM   4800  HN  ILE A 292      -4.749   7.618  -2.908  0.00  0.00
ATOM   4801  CA  ILE A 292      -4.315   8.575  -4.732  0.00  0.00
ATOM   4802  HA  ILE A 292      -4.390   9.642  -4.884  0.00  0.00
ATOM   4803  CB  ILE A 292      -2.842   8.330  -4.483  0.00  0.00
ATOM   4804  HB  ILE A 292      -2.579   7.269  -4.285  0.00  0.00
ATOM   4805  CG2 ILE A 292      -1.969   8.719  -5.725  0.00  0.00
ATOM   4806  HG2 ILE A 292      -2.285   9.686  -6.174  0.00  0.00
ATOM   4807  HG2 ILE A 292      -2.127   7.967  -6.528  0.00  0.00
ATOM   4808  HG2 ILE A 292      -0.875   8.758  -5.535  0.00  0.00
ATOM   4809  CG1 ILE A 292      -2.313   9.080  -3.205  0.00  0.00
ATOM   4810  HG1 ILE A 292      -1.225   8.939  -3.028  0.00  0.00
ATOM   4811  HG1 ILE A 292      -2.901   8.656  -2.363  0.00  0.00
ATOM   4812  CD1 ILE A 292      -2.658  10.570  -3.235  0.00  0.00
ATOM   4813  HD1 ILE A 292      -2.295  11.003  -4.192  0.00  0.00
ATOM   4814  HD2 ILE A 292      -2.187  11.110  -2.386  0.00  0.00
ATOM   4815  HD3 ILE A 292      -3.736  10.739  -3.027  0.00  0.00
ATOM   4816  C   ILE A 292      -4.716   7.886  -6.026  0.00  0.00
ATOM   4817  O   ILE A 292      -4.896   8.454  -7.152  0.00  0.00
ATOM   4818  N   ASN A 293      -4.985   6.525  -5.881  0.00  0.00
ATOM   4819  HN  ASN A 293      -5.038   6.238  -4.927  0.00  0.00
ATOM   4820  CA  ASN A 293      -5.481   5.710  -6.968  0.00  0.00
ATOM   4821  HA  ASN A 293      -4.669   5.700  -7.680  0.00  0.00
ATOM   4822  CB  ASN A 293      -5.559   4.145  -6.613  0.00  0.00
ATOM   4823  HB1 ASN A 293      -6.205   3.555  -7.298  0.00  0.00
ATOM   4824  HB2 ASN A 293      -6.085   3.999  -5.644  0.00  0.00
ATOM   4825  CG  ASN A 293      -4.234   3.500  -6.551  0.00  0.00
ATOM   4826  OD1 ASN A 293      -3.522   3.476  -7.487  0.00  0.00
ATOM   4827  ND2 ASN A 293      -3.908   3.029  -5.373  0.00  0.00
ATOM   4828  HD2 ASN A 293      -4.595   2.900  -4.658  0.00  0.00
ATOM   4829  HD2 ASN A 293      -3.139   2.390  -5.413  0.00  0.00
ATOM   4830  C   ASN A 293      -6.740   6.173  -7.735  0.00  0.00
ATOM   4831  O   ASN A 293      -6.638   6.354  -8.952  0.00  0.00
ATOM   4832  N   PRO A 294      -7.900   6.426  -7.067  0.00  0.00
ATOM   4833  CD  PRO A 294      -8.187   5.993  -5.714  0.00  0.00
ATOM   4834  HD1 PRO A 294      -7.590   6.477  -4.912  0.00  0.00
ATOM   4835  HD2 PRO A 294      -8.231   4.884  -5.768  0.00  0.00
ATOM   4836  CA  PRO A 294      -9.110   6.842  -7.789  0.00  0.00
ATOM   4837  HA  PRO A 294      -9.427   5.988  -8.369  0.00  0.00
ATOM   4838  CB  PRO A 294     -10.146   7.106  -6.685  0.00  0.00
ATOM   4839  HB1 PRO A 294     -11.092   6.560  -6.886  0.00  0.00
ATOM   4840  HB2 PRO A 294     -10.460   8.166  -6.570  0.00  0.00
ATOM   4841  CG  PRO A 294      -9.618   6.405  -5.347  0.00  0.00
ATOM   4842  HG1 PRO A 294      -9.777   7.021  -4.437  0.00  0.00
ATOM   4843  HG2 PRO A 294     -10.261   5.516  -5.169  0.00  0.00
ATOM   4844  C   PRO A 294      -8.903   8.065  -8.711  0.00  0.00
ATOM   4845  O   PRO A 294      -9.395   8.028  -9.831  0.00  0.00
ATOM   4846  N   ILE A 295      -8.234   9.159  -8.226  0.00  0.00
ATOM   4847  HN  ILE A 295      -7.846   8.972  -7.327  0.00  0.00
ATOM   4848  CA  ILE A 295      -7.997  10.389  -8.979  0.00  0.00
ATOM   4849  HA  ILE A 295      -9.009  10.668  -9.230  0.00  0.00
ATOM   4850  CB  ILE A 295      -7.239  11.469  -8.174  0.00  0.00
ATOM   4851  HB  ILE A 295      -6.174  11.175  -8.056  0.00  0.00
ATOM   4852  CG2 ILE A 295      -7.449  12.775  -8.875  0.00  0.00
ATOM   4853  HG2 ILE A 295      -8.547  12.888  -8.996  0.00  0.00
ATOM   4854  HG2 ILE A 295      -6.953  12.752  -9.868  0.00  0.00
ATOM   4855  HG2 ILE A 295      -7.007  13.634  -8.327  0.00  0.00
ATOM   4856  CG1 ILE A 295      -7.818  11.513  -6.679  0.00  0.00
ATOM   4857  HG1 ILE A 295      -7.866  10.472  -6.294  0.00  0.00
ATOM   4858  HG1 ILE A 295      -8.729  12.148  -6.659  0.00  0.00
ATOM   4859  CD1 ILE A 295      -6.804  12.319  -5.838  0.00  0.00
ATOM   4860  HD1 ILE A 295      -7.240  12.291  -4.817  0.00  0.00
ATOM   4861  HD2 ILE A 295      -6.719  13.352  -6.239  0.00  0.00
ATOM   4862  HD3 ILE A 295      -5.897  11.678  -5.796  0.00  0.00
ATOM   4863  C   ILE A 295      -7.276  10.177 -10.271  0.00  0.00
ATOM   4864  O   ILE A 295      -7.667  10.643 -11.348  0.00  0.00
ATOM   4865  N   ILE A 296      -6.193   9.303 -10.305  0.00  0.00
ATOM   4866  HN  ILE A 296      -5.762   8.848  -9.530  0.00  0.00
ATOM   4867  CA  ILE A 296      -5.515   9.048 -11.563  0.00  0.00
ATOM   4868  HA  ILE A 296      -5.322   9.983 -12.069  0.00  0.00
ATOM   4869  CB  ILE A 296      -4.019   8.482 -11.237  0.00  0.00
ATOM   4870  HB  ILE A 296      -4.183   7.687 -10.477  0.00  0.00
ATOM   4871  CG2 ILE A 296      -3.236   7.827 -12.379  0.00  0.00
ATOM   4872  HG2 ILE A 296      -3.006   8.562 -13.179  0.00  0.00
ATOM   4873  HG2 ILE A 296      -3.788   6.906 -12.666  0.00  0.00
ATOM   4874  HG2 ILE A 296      -2.248   7.478 -12.010  0.00  0.00
ATOM   4875  CG1 ILE A 296      -3.119   9.419 -10.341  0.00  0.00
ATOM   4876  HG1 ILE A 296      -2.206   8.798 -10.219  0.00  0.00
ATOM   4877  HG1 ILE A 296      -3.462   9.662  -9.313  0.00  0.00
ATOM   4878  CD1 ILE A 296      -2.891  10.795 -11.072  0.00  0.00
ATOM   4879  HD1 ILE A 296      -2.660  10.668 -12.151  0.00  0.00
ATOM   4880  HD2 ILE A 296      -2.059  11.398 -10.649  0.00  0.00
ATOM   4881  HD3 ILE A 296      -3.801  11.373 -10.804  0.00  0.00
ATOM   4882  C   ILE A 296      -6.319   8.198 -12.504  0.00  0.00
ATOM   4883  O   ILE A 296      -6.451   8.540 -13.665  0.00  0.00
ATOM   4884  N   TYR A 297      -6.944   7.087 -12.070  0.00  0.00
ATOM   4885  HN  TYR A 297      -6.800   6.764 -11.138  0.00  0.00
ATOM   4886  CA  TYR A 297      -7.765   6.233 -12.945  0.00  0.00
ATOM   4887  HA  TYR A 297      -7.132   5.841 -13.728  0.00  0.00
ATOM   4888  CB  TYR A 297      -8.139   4.929 -12.257  0.00  0.00
ATOM   4889  HB1 TYR A 297      -8.724   4.199 -12.857  0.00  0.00
ATOM   4890  HB2 TYR A 297      -8.501   5.329 -11.285  0.00  0.00
ATOM   4891  CG  TYR A 297      -6.920   4.186 -11.837  0.00  0.00
ATOM   4892  CD1 TYR A 297      -6.872   3.702 -10.468  0.00  0.00
ATOM   4893  HD1 TYR A 297      -7.719   3.690  -9.799  0.00  0.00
ATOM   4894  CE1 TYR A 297      -5.699   3.007 -10.051  0.00  0.00
ATOM   4895  HE1 TYR A 297      -5.706   2.491  -9.102  0.00  0.00
ATOM   4896  CZ  TYR A 297      -4.555   2.951 -10.838  0.00  0.00
ATOM   4897  OH  TYR A 297      -3.344   2.561 -10.332  0.00  0.00
ATOM   4898  HH  TYR A 297      -3.191   2.816  -9.419  0.00  0.00
ATOM   4899  CD2 TYR A 297      -5.704   4.161 -12.570  0.00  0.00
ATOM   4900  HD2 TYR A 297      -5.694   4.505 -13.594  0.00  0.00
ATOM   4901  CE2 TYR A 297      -4.558   3.486 -12.116  0.00  0.00
ATOM   4902  HE2 TYR A 297      -3.632   3.437 -12.669  0.00  0.00
ATOM   4903  C   TYR A 297      -8.963   6.965 -13.704  0.00  0.00
ATOM   4904  O   TYR A 297      -9.139   6.974 -14.880  0.00  0.00
ATOM   4905  N   ALA A 298      -9.754   7.735 -12.907  0.00  0.00
ATOM   4906  HN  ALA A 298      -9.568   7.650 -11.931  0.00  0.00
ATOM   4907  CA  ALA A 298     -10.759   8.678 -13.345  0.00  0.00
ATOM   4908  HA  ALA A 298     -11.543   8.125 -13.839  0.00  0.00
ATOM   4909  CB  ALA A 298     -11.225   9.522 -12.095  0.00  0.00
ATOM   4910  HB1 ALA A 298     -11.488   8.830 -11.267  0.00  0.00
ATOM   4911  HB2 ALA A 298     -12.039  10.224 -12.375  0.00  0.00
ATOM   4912  HB3 ALA A 298     -10.445  10.217 -11.715  0.00  0.00
ATOM   4913  C   ALA A 298     -10.238   9.565 -14.483  0.00  0.00
ATOM   4914  O   ALA A 298     -10.913   9.805 -15.502  0.00  0.00
ATOM   4915  N   PHE A 299      -9.076  10.208 -14.220  0.00  0.00
ATOM   4916  HN  PHE A 299      -8.687   9.987 -13.329  0.00  0.00
ATOM   4917  CA  PHE A 299      -8.400  11.261 -14.996  0.00  0.00
ATOM   4918  HA  PHE A 299      -9.130  12.013 -15.253  0.00  0.00
ATOM   4919  CB  PHE A 299      -7.264  11.944 -14.275  0.00  0.00
ATOM   4920  HB1 PHE A 299      -6.599  11.201 -13.787  0.00  0.00
ATOM   4921  HB2 PHE A 299      -7.717  12.583 -13.486  0.00  0.00
ATOM   4922  CG  PHE A 299      -6.361  12.812 -15.127  0.00  0.00
ATOM   4923  CD1 PHE A 299      -5.171  12.183 -15.598  0.00  0.00
ATOM   4924  HD1 PHE A 299      -4.854  11.200 -15.281  0.00  0.00
ATOM   4925  CE1 PHE A 299      -4.195  12.935 -16.282  0.00  0.00
ATOM   4926  HE1 PHE A 299      -3.396  12.263 -16.558  0.00  0.00
ATOM   4927  CZ  PHE A 299      -4.398  14.248 -16.623  0.00  0.00
ATOM   4928  HZ  PHE A 299      -3.750  14.811 -17.278  0.00  0.00
ATOM   4929  CD2 PHE A 299      -6.548  14.130 -15.376  0.00  0.00
ATOM   4930  HD2 PHE A 299      -7.485  14.614 -15.144  0.00  0.00
ATOM   4931  CE2 PHE A 299      -5.573  14.809 -16.160  0.00  0.00
ATOM   4932  HE2 PHE A 299      -5.765  15.848 -16.387  0.00  0.00
ATOM   4933  C   PHE A 299      -7.971  10.724 -16.358  0.00  0.00
ATOM   4934  O   PHE A 299      -8.230  11.265 -17.479  0.00  0.00
ATOM   4935  N   VAL A 300      -7.206   9.603 -16.433  0.00  0.00
ATOM   4936  HN  VAL A 300      -7.033   9.069 -15.609  0.00  0.00
ATOM   4937  CA  VAL A 300      -6.729   9.024 -17.671  0.00  0.00
ATOM   4938  HA  VAL A 300      -6.162   9.812 -18.146  0.00  0.00
ATOM   4939  CB  VAL A 300      -5.704   7.912 -17.523  0.00  0.00
ATOM   4940  HB  VAL A 300      -5.445   7.642 -18.569  0.00  0.00
ATOM   4941  CG1 VAL A 300      -4.381   8.431 -16.866  0.00  0.00
ATOM   4942  HG1 VAL A 300      -4.446   8.696 -15.789  0.00  0.00
ATOM   4943  HG1 VAL A 300      -4.119   9.402 -17.339  0.00  0.00
ATOM   4944  HG1 VAL A 300      -3.585   7.665 -16.983  0.00  0.00
ATOM   4945  CG2 VAL A 300      -6.162   6.634 -16.932  0.00  0.00
ATOM   4946  HG2 VAL A 300      -6.625   6.920 -15.963  0.00  0.00
ATOM   4947  HG2 VAL A 300      -5.243   6.015 -16.861  0.00  0.00
ATOM   4948  HG2 VAL A 300      -6.934   6.123 -17.546  0.00  0.00
ATOM   4949  C   VAL A 300      -7.883   8.410 -18.433  0.00  0.00
ATOM   4950  O   VAL A 300      -7.843   8.393 -19.663  0.00  0.00
ATOM   4951  N   GLY A 301      -8.966   7.973 -17.736  0.00  0.00
ATOM   4952  HN  GLY A 301      -8.929   8.105 -16.749  0.00  0.00
ATOM   4953  CA  GLY A 301     -10.210   7.264 -18.278  0.00  0.00
ATOM   4954  HA1 GLY A 301     -10.838   8.039 -18.693  0.00  0.00
ATOM   4955  HA2 GLY A 301     -10.600   6.781 -17.394  0.00  0.00
ATOM   4956  C   GLY A 301     -10.024   6.304 -19.355  0.00  0.00
ATOM   4957  O   GLY A 301      -9.129   5.535 -19.307  0.00  0.00
ATOM   4958  N   GLU A 302     -10.954   6.281 -20.369  0.00  0.00
ATOM   4959  HN  GLU A 302     -11.738   6.896 -20.329  0.00  0.00
ATOM   4960  CA  GLU A 302     -10.875   5.392 -21.543  0.00  0.00
ATOM   4961  HA  GLU A 302     -10.388   4.456 -21.310  0.00  0.00
ATOM   4962  CB  GLU A 302     -12.385   5.065 -22.023  0.00  0.00
ATOM   4963  HB1 GLU A 302     -12.786   6.038 -22.380  0.00  0.00
ATOM   4964  HB2 GLU A 302     -12.988   4.694 -21.167  0.00  0.00
ATOM   4965  CG  GLU A 302     -12.535   3.959 -23.109  0.00  0.00
ATOM   4966  HG1 GLU A 302     -12.157   3.052 -22.591  0.00  0.00
ATOM   4967  HG2 GLU A 302     -11.937   4.107 -24.032  0.00  0.00
ATOM   4968  CD  GLU A 302     -13.925   3.643 -23.422  0.00  0.00
ATOM   4969  OE1 GLU A 302     -14.754   3.268 -22.525  0.00  0.00
ATOM   4970  OE2 GLU A 302     -14.351   3.697 -24.552  0.00  0.00
ATOM   4971  C   GLU A 302     -10.195   5.962 -22.773  0.00  0.00
ATOM   4972  O   GLU A 302      -9.741   5.189 -23.607  0.00  0.00
ATOM   4973  N   LYS A 303     -10.087   7.280 -22.906  0.00  0.00
ATOM   4974  HN  LYS A 303     -10.370   7.908 -22.184  0.00  0.00
ATOM   4975  CA  LYS A 303      -9.535   7.761 -24.212  0.00  0.00
ATOM   4976  HA  LYS A 303      -9.540   6.968 -24.944  0.00  0.00
ATOM   4977  CB  LYS A 303     -10.394   8.948 -24.665  0.00  0.00
ATOM   4978  HB1 LYS A 303     -11.421   8.601 -24.908  0.00  0.00
ATOM   4979  HB2 LYS A 303      -9.989   9.325 -25.628  0.00  0.00
ATOM   4980  CG  LYS A 303     -10.534  10.253 -23.764  0.00  0.00
ATOM   4981  HG1 LYS A 303      -9.599  10.728 -23.397  0.00  0.00
ATOM   4982  HG2 LYS A 303     -11.176   9.992 -22.896  0.00  0.00
ATOM   4983  CD  LYS A 303     -11.145  11.317 -24.674  0.00  0.00
ATOM   4984  HD1 LYS A 303     -12.088  10.945 -25.127  0.00  0.00
ATOM   4985  HD2 LYS A 303     -10.395  11.648 -25.424  0.00  0.00
ATOM   4986  CE  LYS A 303     -11.426  12.581 -23.883  0.00  0.00
ATOM   4987  HE1 LYS A 303     -12.074  12.248 -23.043  0.00  0.00
ATOM   4988  HE2 LYS A 303     -12.002  13.311 -24.490  0.00  0.00
ATOM   4989  NZ  LYS A 303     -10.285  13.203 -23.330  0.00  0.00
ATOM   4990  HZ1 LYS A 303      -9.925  14.017 -23.870  0.00  0.00
ATOM   4991  HZ2 LYS A 303      -9.510  12.527 -23.173  0.00  0.00
ATOM   4992  HZ3 LYS A 303     -10.536  13.498 -22.365  0.00  0.00
ATOM   4993  C   LYS A 303      -8.052   8.019 -24.292  0.00  0.00
ATOM   4994  O   LYS A 303      -7.415   8.152 -25.359  0.00  0.00
ATOM   4995  N   PHE A 304      -7.414   7.953 -23.143  0.00  0.00
ATOM   4996  HN  PHE A 304      -7.915   7.852 -22.287  0.00  0.00
ATOM   4997  CA  PHE A 304      -5.955   8.048 -23.090  0.00  0.00
ATOM   4998  HA  PHE A 304      -5.562   8.337 -24.053  0.00  0.00
ATOM   4999  CB  PHE A 304      -5.546   9.066 -21.949  0.00  0.00
ATOM   5000  HB1 PHE A 304      -5.580   8.467 -21.014  0.00  0.00
ATOM   5001  HB2 PHE A 304      -6.331   9.849 -21.868  0.00  0.00
ATOM   5002  CG  PHE A 304      -4.198   9.702 -21.981  0.00  0.00
ATOM   5003  CD1 PHE A 304      -3.442   9.821 -23.101  0.00  0.00
ATOM   5004  HD1 PHE A 304      -3.827   9.691 -24.102  0.00  0.00
ATOM   5005  CE1 PHE A 304      -2.038  10.130 -22.958  0.00  0.00
ATOM   5006  HE1 PHE A 304      -1.497  10.317 -23.874  0.00  0.00
ATOM   5007  CZ  PHE A 304      -1.374  10.238 -21.725  0.00  0.00
ATOM   5008  HZ  PHE A 304      -0.319  10.439 -21.617  0.00  0.00
ATOM   5009  CD2 PHE A 304      -3.596   9.904 -20.682  0.00  0.00
ATOM   5010  HD2 PHE A 304      -4.122   9.658 -19.771  0.00  0.00
ATOM   5011  CE2 PHE A 304      -2.169  10.074 -20.571  0.00  0.00
ATOM   5012  HE2 PHE A 304      -1.775  10.124 -19.567  0.00  0.00
ATOM   5013  C   PHE A 304      -5.414   6.643 -22.853  0.00  0.00
ATOM   5014  O   PHE A 304      -4.223   6.354 -22.621  0.00  0.00
ATOM   5015  N   ARG A 305      -6.204   5.632 -22.958  0.00  0.00
ATOM   5016  HN  ARG A 305      -7.166   5.759 -23.190  0.00  0.00
ATOM   5017  CA  ARG A 305      -5.780   4.282 -22.741  0.00  0.00
ATOM   5018  HA  ARG A 305      -4.784   4.226 -22.328  0.00  0.00
ATOM   5019  CB  ARG A 305      -6.682   3.638 -21.722  0.00  0.00
ATOM   5020  HB1 ARG A 305      -7.770   3.725 -21.929  0.00  0.00
ATOM   5021  HB2 ARG A 305      -6.613   4.163 -20.746  0.00  0.00
ATOM   5022  CG  ARG A 305      -6.514   2.089 -21.421  0.00  0.00
ATOM   5023  HG1 ARG A 305      -7.071   1.927 -20.474  0.00  0.00
ATOM   5024  HG2 ARG A 305      -5.455   2.056 -21.088  0.00  0.00
ATOM   5025  CD  ARG A 305      -7.020   1.059 -22.458  0.00  0.00
ATOM   5026  HD1 ARG A 305      -7.103   0.020 -22.073  0.00  0.00
ATOM   5027  HD2 ARG A 305      -6.181   0.990 -23.183  0.00  0.00
ATOM   5028  NE  ARG A 305      -8.231   1.483 -23.102  0.00  0.00
ATOM   5029  HE  ARG A 305      -8.919   1.977 -22.570  0.00  0.00
ATOM   5030  CZ  ARG A 305      -8.273   1.657 -24.392  0.00  0.00
ATOM   5031  NH1 ARG A 305      -9.199   2.429 -24.953  0.00  0.00
ATOM   5032  HH1 ARG A 305      -9.073   2.653 -25.919  0.00  0.00
ATOM   5033  HH1 ARG A 305      -9.537   3.153 -24.352  0.00  0.00
ATOM   5034  NH2 ARG A 305      -7.581   0.902 -25.222  0.00  0.00
ATOM   5035  HH2 ARG A 305      -7.152   0.081 -24.844  0.00  0.00
ATOM   5036  HH2 ARG A 305      -7.977   0.872 -26.139  0.00  0.00
ATOM   5037  C   ARG A 305      -5.607   3.541 -24.029  0.00  0.00
ATOM   5038  O   ARG A 305      -4.903   2.566 -24.139  0.00  0.00
ATOM   5039  N   ASN A 306      -6.103   4.211 -25.126  0.00  0.00
ATOM   5040  HN  ASN A 306      -6.728   4.933 -24.842  0.00  0.00
ATOM   5041  CA  ASN A 306      -5.703   3.791 -26.430  0.00  0.00
ATOM   5042  HA  ASN A 306      -5.975   2.746 -26.473  0.00  0.00
ATOM   5043  CB  ASN A 306      -6.632   4.478 -27.447  0.00  0.00
ATOM   5044  HB1 ASN A 306      -6.204   4.336 -28.462  0.00  0.00
ATOM   5045  HB2 ASN A 306      -6.557   5.576 -27.296  0.00  0.00
ATOM   5046  CG  ASN A 306      -8.080   4.090 -27.440  0.00  0.00
ATOM   5047  OD1 ASN A 306      -8.972   4.754 -27.008  0.00  0.00
ATOM   5048  ND2 ASN A 306      -8.385   2.892 -28.007  0.00  0.00
ATOM   5049  HD2 ASN A 306      -7.625   2.297 -28.269  0.00  0.00
ATOM   5050  HD2 ASN A 306      -9.270   2.670 -28.418  0.00  0.00
ATOM   5051  C   ASN A 306      -4.286   3.995 -26.833  0.00  0.00
ATOM   5052  O   ASN A 306      -3.689   3.180 -27.527  0.00  0.00
ATOM   5053  N   TYR A 307      -3.643   5.009 -26.207  0.00  0.00
ATOM   5054  HN  TYR A 307      -4.065   5.655 -25.576  0.00  0.00
ATOM   5055  CA  TYR A 307      -2.228   5.190 -26.195  0.00  0.00
ATOM   5056  HA  TYR A 307      -1.827   5.333 -27.188  0.00  0.00
ATOM   5057  CB  TYR A 307      -2.166   6.553 -25.404  0.00  0.00
ATOM   5058  HB1 TYR A 307      -1.133   6.710 -25.025  0.00  0.00
ATOM   5059  HB2 TYR A 307      -2.881   6.550 -24.554  0.00  0.00
ATOM   5060  CG  TYR A 307      -2.499   7.737 -26.168  0.00  0.00
ATOM   5061  CD1 TYR A 307      -3.829   8.224 -26.224  0.00  0.00
ATOM   5062  HD1 TYR A 307      -4.609   7.619 -25.787  0.00  0.00
ATOM   5063  CE1 TYR A 307      -4.142   9.263 -27.134  0.00  0.00
ATOM   5064  HE1 TYR A 307      -5.107   9.745 -27.185  0.00  0.00
ATOM   5065  CZ  TYR A 307      -3.129   9.836 -27.921  0.00  0.00
ATOM   5066  OH  TYR A 307      -3.555  10.938 -28.766  0.00  0.00
ATOM   5067  HH  TYR A 307      -4.509  10.839 -28.804  0.00  0.00
ATOM   5068  CD2 TYR A 307      -1.481   8.473 -26.895  0.00  0.00
ATOM   5069  HD2 TYR A 307      -0.433   8.222 -26.823  0.00  0.00
ATOM   5070  CE2 TYR A 307      -1.802   9.500 -27.816  0.00  0.00
ATOM   5071  HE2 TYR A 307      -1.064   9.947 -28.466  0.00  0.00
ATOM   5072  C   TYR A 307      -1.407   4.113 -25.470  0.00  0.00
ATOM   5073  O   TYR A 307      -0.256   3.763 -25.796  0.00  0.00
ATOM   5074  N   LEU A 308      -1.967   3.619 -24.322  0.00  0.00
ATOM   5075  HN  LEU A 308      -2.814   3.982 -23.942  0.00  0.00
ATOM   5076  CA  LEU A 308      -1.290   2.527 -23.628  0.00  0.00
ATOM   5077  HA  LEU A 308      -0.228   2.710 -23.563  0.00  0.00
ATOM   5078  CB  LEU A 308      -1.842   2.392 -22.220  0.00  0.00
ATOM   5079  HB1 LEU A 308      -1.677   1.388 -21.771  0.00  0.00
ATOM   5080  HB2 LEU A 308      -2.947   2.450 -22.322  0.00  0.00
ATOM   5081  CG  LEU A 308      -1.469   3.547 -21.244  0.00  0.00
ATOM   5082  HG  LEU A 308      -1.296   4.345 -21.996  0.00  0.00
ATOM   5083  CD1 LEU A 308      -2.633   3.732 -20.274  0.00  0.00
ATOM   5084  HD1 LEU A 308      -3.040   2.810 -19.806  0.00  0.00
ATOM   5085  HD1 LEU A 308      -3.489   4.179 -20.822  0.00  0.00
ATOM   5086  HD1 LEU A 308      -2.296   4.433 -19.480  0.00  0.00
ATOM   5087  CD2 LEU A 308      -0.205   3.211 -20.367  0.00  0.00
ATOM   5088  HD2 LEU A 308       0.122   4.218 -20.032  0.00  0.00
ATOM   5089  HD2 LEU A 308       0.594   2.742 -20.980  0.00  0.00
ATOM   5090  HD2 LEU A 308      -0.603   2.595 -19.533  0.00  0.00
ATOM   5091  C   LEU A 308      -1.507   1.214 -24.388  0.00  0.00
ATOM   5092  O   LEU A 308      -0.504   0.437 -24.558  0.00  0.00
ATOM   5093  N   LEU A 309      -2.713   0.776 -24.909  0.00  0.00
ATOM   5094  HN  LEU A 309      -3.578   1.235 -24.723  0.00  0.00
ATOM   5095  CA  LEU A 309      -2.896  -0.341 -25.821  0.00  0.00
ATOM   5096  HA  LEU A 309      -2.706  -1.202 -25.198  0.00  0.00
ATOM   5097  CB  LEU A 309      -4.349  -0.331 -26.301  0.00  0.00
ATOM   5098  HB1 LEU A 309      -4.757   0.635 -26.673  0.00  0.00
ATOM   5099  HB2 LEU A 309      -4.961  -0.452 -25.382  0.00  0.00
ATOM   5100  CG  LEU A 309      -4.661  -1.547 -27.236  0.00  0.00
ATOM   5101  HG  LEU A 309      -3.761  -1.565 -27.888  0.00  0.00
ATOM   5102  CD1 LEU A 309      -4.470  -2.896 -26.552  0.00  0.00
ATOM   5103  HD1 LEU A 309      -4.633  -3.776 -27.211  0.00  0.00
ATOM   5104  HD1 LEU A 309      -5.065  -2.994 -25.618  0.00  0.00
ATOM   5105  HD1 LEU A 309      -3.424  -3.004 -26.193  0.00  0.00
ATOM   5106  CD2 LEU A 309      -6.043  -1.596 -27.898  0.00  0.00
ATOM   5107  HD2 LEU A 309      -6.831  -1.153 -27.250  0.00  0.00
ATOM   5108  HD2 LEU A 309      -6.344  -2.639 -28.133  0.00  0.00
ATOM   5109  HD2 LEU A 309      -5.987  -0.929 -28.784  0.00  0.00
ATOM   5110  C   LEU A 309      -1.952  -0.238 -27.098  0.00  0.00
ATOM   5111  O   LEU A 309      -1.186  -1.192 -27.418  0.00  0.00
ATOM   5112  N   VAL A 310      -1.864   0.896 -27.882  0.00  0.00
ATOM   5113  HN  VAL A 310      -2.309   1.716 -27.532  0.00  0.00
ATOM   5114  CA  VAL A 310      -1.284   1.002 -29.217  0.00  0.00
ATOM   5115  HA  VAL A 310      -1.664   0.225 -29.864  0.00  0.00
ATOM   5116  CB  VAL A 310      -1.615   2.275 -29.975  0.00  0.00
ATOM   5117  HB  VAL A 310      -2.695   2.463 -29.799  0.00  0.00
ATOM   5118  CG1 VAL A 310      -0.967   3.524 -29.363  0.00  0.00
ATOM   5119  HG1 VAL A 310      -1.048   3.579 -28.257  0.00  0.00
ATOM   5120  HG1 VAL A 310      -1.617   4.386 -29.624  0.00  0.00
ATOM   5121  HG1 VAL A 310       0.086   3.685 -29.677  0.00  0.00
ATOM   5122  CG2 VAL A 310      -1.396   2.090 -31.504  0.00  0.00
ATOM   5123  HG2 VAL A 310      -0.300   2.009 -31.667  0.00  0.00
ATOM   5124  HG2 VAL A 310      -1.743   2.855 -32.231  0.00  0.00
ATOM   5125  HG2 VAL A 310      -1.899   1.194 -31.929  0.00  0.00
ATOM   5126  C   VAL A 310       0.284   0.809 -29.262  0.00  0.00
ATOM   5127  O   VAL A 310       0.848   0.357 -30.240  0.00  0.00
ATOM   5128  N   PHE A 311       0.985   1.095 -28.120  0.00  0.00
ATOM   5129  HN  PHE A 311       0.515   1.506 -27.342  0.00  0.00
ATOM   5130  CA  PHE A 311       2.347   0.841 -27.928  0.00  0.00
ATOM   5131  HA  PHE A 311       2.876   0.920 -28.867  0.00  0.00
ATOM   5132  CB  PHE A 311       3.029   1.816 -26.907  0.00  0.00
ATOM   5133  HB1 PHE A 311       3.968   1.333 -26.562  0.00  0.00
ATOM   5134  HB2 PHE A 311       2.432   1.951 -25.980  0.00  0.00
ATOM   5135  CG  PHE A 311       3.417   3.105 -27.672  0.00  0.00
ATOM   5136  CD1 PHE A 311       2.537   4.211 -27.739  0.00  0.00
ATOM   5137  HD1 PHE A 311       1.611   4.217 -27.184  0.00  0.00
ATOM   5138  CE1 PHE A 311       2.914   5.433 -28.290  0.00  0.00
ATOM   5139  HE1 PHE A 311       2.227   6.265 -28.309  0.00  0.00
ATOM   5140  CZ  PHE A 311       4.103   5.514 -28.906  0.00  0.00
ATOM   5141  HZ  PHE A 311       4.418   6.369 -29.485  0.00  0.00
ATOM   5142  CD2 PHE A 311       4.666   3.296 -28.219  0.00  0.00
ATOM   5143  HD2 PHE A 311       5.444   2.550 -28.154  0.00  0.00
ATOM   5144  CE2 PHE A 311       5.054   4.460 -28.842  0.00  0.00
ATOM   5145  HE2 PHE A 311       5.984   4.492 -29.391  0.00  0.00
ATOM   5146  C   PHE A 311       2.552  -0.587 -27.476  0.00  0.00
ATOM   5147  O   PHE A 311       3.580  -1.181 -27.803  0.00  0.00
ATOM   5148  N   PHE A 312       1.673  -1.127 -26.647  0.00  0.00
ATOM   5149  HN  PHE A 312       0.912  -0.558 -26.343  0.00  0.00
ATOM   5150  CA  PHE A 312       1.725  -2.542 -26.249  0.00  0.00
ATOM   5151  HA  PHE A 312       2.714  -2.693 -25.843  0.00  0.00
ATOM   5152  CB  PHE A 312       0.665  -2.841 -25.230  0.00  0.00
ATOM   5153  HB1 PHE A 312      -0.359  -3.101 -25.575  0.00  0.00
ATOM   5154  HB2 PHE A 312       0.522  -1.934 -24.604  0.00  0.00
ATOM   5155  CG  PHE A 312       1.006  -3.838 -24.115  0.00  0.00
ATOM   5156  CD1 PHE A 312       0.212  -4.972 -24.026  0.00  0.00
ATOM   5157  HD1 PHE A 312      -0.566  -5.160 -24.750  0.00  0.00
ATOM   5158  CE1 PHE A 312       0.491  -5.984 -23.066  0.00  0.00
ATOM   5159  HE1 PHE A 312      -0.232  -6.781 -22.983  0.00  0.00
ATOM   5160  CZ  PHE A 312       1.558  -5.861 -22.180  0.00  0.00
ATOM   5161  HZ  PHE A 312       1.749  -6.667 -21.488  0.00  0.00
ATOM   5162  CD2 PHE A 312       2.079  -3.727 -23.124  0.00  0.00
ATOM   5163  HD2 PHE A 312       2.717  -2.860 -23.210  0.00  0.00
ATOM   5164  CE2 PHE A 312       2.280  -4.670 -22.085  0.00  0.00
ATOM   5165  HE2 PHE A 312       3.067  -4.470 -21.373  0.00  0.00
ATOM   5166  C   PHE A 312       1.581  -3.565 -27.439  0.00  0.00
ATOM   5167  O   PHE A 312       2.409  -4.475 -27.608  0.00  0.00
ATOM   5168  N   GLN A 313       0.621  -3.352 -28.330  0.00  0.00
ATOM   5169  HN  GLN A 313       0.025  -2.581 -28.118  0.00  0.00
ATOM   5170  CA  GLN A 313       0.502  -4.036 -29.551  0.00  0.00
ATOM   5171  HA  GLN A 313       0.585  -5.074 -29.265  0.00  0.00
ATOM   5172  CB  GLN A 313      -0.944  -4.007 -30.133  0.00  0.00
ATOM   5173  HB1 GLN A 313      -1.015  -4.834 -30.872  0.00  0.00
ATOM   5174  HB2 GLN A 313      -1.151  -3.059 -30.673  0.00  0.00
ATOM   5175  CG  GLN A 313      -2.003  -4.314 -29.090  0.00  0.00
ATOM   5176  HG1 GLN A 313      -3.035  -4.429 -29.486  0.00  0.00
ATOM   5177  HG2 GLN A 313      -2.163  -3.443 -28.420  0.00  0.00
ATOM   5178  CD  GLN A 313      -1.755  -5.639 -28.218  0.00  0.00
ATOM   5179  OE1 GLN A 313      -1.837  -5.538 -26.982  0.00  0.00
ATOM   5180  NE2 GLN A 313      -1.589  -6.734 -28.934  0.00  0.00
ATOM   5181  HE2 GLN A 313      -1.499  -6.677 -29.928  0.00  0.00
ATOM   5182  HE2 GLN A 313      -1.481  -7.659 -28.569  0.00  0.00
ATOM   5183  C   GLN A 313       1.511  -3.751 -30.666  0.00  0.00
ATOM   5184  O   GLN A 313       2.038  -2.711 -30.845  0.00  0.00
ATOM   5185  N   LYS A 314       1.758  -4.781 -31.560  0.00  0.00
ATOM   5186  HN  LYS A 314       1.358  -5.683 -31.418  0.00  0.00
ATOM   5187  CA  LYS A 314       2.562  -4.592 -32.703  0.00  0.00
ATOM   5188  HA  LYS A 314       2.914  -3.572 -32.682  0.00  0.00
ATOM   5189  CB  LYS A 314       3.708  -5.663 -32.740  0.00  0.00
ATOM   5190  HB1 LYS A 314       4.280  -5.656 -31.788  0.00  0.00
ATOM   5191  HB2 LYS A 314       4.480  -5.354 -33.478  0.00  0.00
ATOM   5192  CG  LYS A 314       3.129  -7.043 -33.071  0.00  0.00
ATOM   5193  HG1 LYS A 314       3.488  -7.462 -34.035  0.00  0.00
ATOM   5194  HG2 LYS A 314       2.048  -6.975 -33.315  0.00  0.00
ATOM   5195  CD  LYS A 314       3.320  -8.022 -31.933  0.00  0.00
ATOM   5196  HD1 LYS A 314       2.668  -7.911 -31.041  0.00  0.00
ATOM   5197  HD2 LYS A 314       4.364  -7.904 -31.572  0.00  0.00
ATOM   5198  CE  LYS A 314       2.962  -9.440 -32.334  0.00  0.00
ATOM   5199  HE1 LYS A 314       3.642  -9.752 -33.156  0.00  0.00
ATOM   5200  HE2 LYS A 314       1.909  -9.429 -32.689  0.00  0.00
ATOM   5201  NZ  LYS A 314       3.035 -10.419 -31.239  0.00  0.00
ATOM   5202  HZ1 LYS A 314       2.530 -11.323 -31.333  0.00  0.00
ATOM   5203  HZ2 LYS A 314       2.569  -9.898 -30.468  0.00  0.00
ATOM   5204  HZ3 LYS A 314       3.963 -10.633 -30.822  0.00  0.00
ATOM   5205  C   LYS A 314       1.714  -4.633 -33.959  0.00  0.00
ATOM   5206  O   LYS A 314       2.266  -4.713 -35.011  0.00  0.00
ATOM   5207  N   HIS A 315       0.389  -4.511 -33.831  0.00  0.00
ATOM   5208  HN  HIS A 315      -0.109  -4.476 -32.968  0.00  0.00
ATOM   5209  CA  HIS A 315      -0.460  -4.210 -34.948  0.00  0.00
ATOM   5210  HA  HIS A 315       0.084  -3.967 -35.849  0.00  0.00
ATOM   5211  CB  HIS A 315      -1.510  -5.371 -35.146  0.00  0.00
ATOM   5212  HB1 HIS A 315      -0.930  -6.300 -35.333  0.00  0.00
ATOM   5213  HB2 HIS A 315      -2.273  -5.296 -35.950  0.00  0.00
ATOM   5214  ND1 HIS A 315      -3.198  -5.120 -33.179  0.00  0.00
ATOM   5215  HD1 HIS A 315      -3.582  -4.217 -33.377  0.00  0.00
ATOM   5216  CG  HIS A 315      -2.213  -5.755 -33.841  0.00  0.00
ATOM   5217  CE1 HIS A 315      -3.478  -5.839 -32.006  0.00  0.00
ATOM   5218  HE1 HIS A 315      -4.037  -5.368 -31.196  0.00  0.00
ATOM   5219  NE2 HIS A 315      -2.764  -6.909 -31.957  0.00  0.00
ATOM   5220  CD2 HIS A 315      -2.005  -6.900 -33.092  0.00  0.00
ATOM   5221  HD2 HIS A 315      -1.355  -7.726 -33.356  0.00  0.00
ATOM   5222  C   HIS A 315      -1.203  -2.992 -34.456  0.00  0.00
ATOM   5223  O   HIS A 315      -0.983  -2.460 -33.386  0.00  0.00
ATOM   5224  N   ILE A 316      -2.065  -2.350 -35.301  0.00  0.00
ATOM   5225  HN  ILE A 316      -2.263  -2.778 -36.179  0.00  0.00
ATOM   5226  CA  ILE A 316      -2.707  -1.130 -34.939  0.00  0.00
ATOM   5227  HA  ILE A 316      -1.906  -0.487 -34.605  0.00  0.00
ATOM   5228  CB  ILE A 316      -3.414  -0.580 -36.183  0.00  0.00
ATOM   5229  HB  ILE A 316      -4.105  -1.364 -36.558  0.00  0.00
ATOM   5230  CG2 ILE A 316      -4.387   0.592 -35.863  0.00  0.00
ATOM   5231  HG2 ILE A 316      -3.832   1.440 -35.407  0.00  0.00
ATOM   5232  HG2 ILE A 316      -5.079   0.272 -35.055  0.00  0.00
ATOM   5233  HG2 ILE A 316      -4.975   0.869 -36.764  0.00  0.00
ATOM   5234  CG1 ILE A 316      -2.361  -0.258 -37.248  0.00  0.00
ATOM   5235  HG1 ILE A 316      -1.671  -1.103 -37.456  0.00  0.00
ATOM   5236  HG1 ILE A 316      -1.689   0.531 -36.845  0.00  0.00
ATOM   5237  CD1 ILE A 316      -2.869   0.215 -38.636  0.00  0.00
ATOM   5238  HD1 ILE A 316      -3.282   1.241 -38.526  0.00  0.00
ATOM   5239  HD2 ILE A 316      -3.718  -0.370 -39.048  0.00  0.00
ATOM   5240  HD3 ILE A 316      -2.036   0.254 -39.369  0.00  0.00
ATOM   5241  C   ILE A 316      -3.616  -1.437 -33.746  0.00  0.00
ATOM   5242  O   ILE A 316      -4.150  -2.501 -33.623  0.00  0.00
ATOM   5243  N   ALA A 317      -3.806  -0.451 -32.904  0.00  0.00
ATOM   5244  HN  ALA A 317      -3.236   0.366 -32.852  0.00  0.00
ATOM   5245  CA  ALA A 317      -4.816  -0.576 -31.825  0.00  0.00
ATOM   5246  HA  ALA A 317      -4.569  -1.418 -31.195  0.00  0.00
ATOM   5247  CB  ALA A 317      -4.668   0.641 -30.861  0.00  0.00
ATOM   5248  HB1 ALA A 317      -4.753   1.616 -31.387  0.00  0.00
ATOM   5249  HB2 ALA A 317      -3.633   0.613 -30.456  0.00  0.00
ATOM   5250  HB3 ALA A 317      -5.435   0.620 -30.059  0.00  0.00
ATOM   5251  C   ALA A 317      -6.266  -0.791 -32.213  0.00  0.00
ATOM   5252  O   ALA A 317      -6.802  -0.112 -33.154  0.00  0.00
ATOM   5253  N   LYS A 318      -6.982  -1.773 -31.682  0.00  0.00
ATOM   5254  HN  LYS A 318      -6.637  -2.377 -30.968  0.00  0.00
ATOM   5255  CA  LYS A 318      -8.197  -2.206 -32.299  0.00  0.00
ATOM   5256  HA  LYS A 318      -8.099  -2.165 -33.373  0.00  0.00
ATOM   5257  CB  LYS A 318      -8.521  -3.654 -31.862  0.00  0.00
ATOM   5258  HB1 LYS A 318      -7.718  -4.368 -32.143  0.00  0.00
ATOM   5259  HB2 LYS A 318      -9.380  -4.011 -32.470  0.00  0.00
ATOM   5260  CG  LYS A 318      -8.726  -3.931 -30.354  0.00  0.00
ATOM   5261  HG1 LYS A 318      -9.620  -3.497 -29.857  0.00  0.00
ATOM   5262  HG2 LYS A 318      -7.750  -3.664 -29.896  0.00  0.00
ATOM   5263  CD  LYS A 318      -8.825  -5.436 -29.916  0.00  0.00
ATOM   5264  HD1 LYS A 318      -9.397  -5.997 -30.685  0.00  0.00
ATOM   5265  HD2 LYS A 318      -9.500  -5.600 -29.048  0.00  0.00
ATOM   5266  CE  LYS A 318      -7.526  -6.100 -29.737  0.00  0.00
ATOM   5267  HE1 LYS A 318      -6.770  -5.561 -29.127  0.00  0.00
ATOM   5268  HE2 LYS A 318      -7.072  -6.313 -30.728  0.00  0.00
ATOM   5269  NZ  LYS A 318      -7.750  -7.408 -29.101  0.00  0.00
ATOM   5270  HZ1 LYS A 318      -7.943  -7.237 -28.093  0.00  0.00
ATOM   5271  HZ2 LYS A 318      -6.893  -7.998 -29.091  0.00  0.00
ATOM   5272  HZ3 LYS A 318      -8.473  -8.067 -29.455  0.00  0.00
ATOM   5273  C   LYS A 318      -9.356  -1.299 -32.039  0.00  0.00
ATOM   5274  O   LYS A 318     -10.249  -1.228 -32.923  0.00  0.00
ATOM   5275  N   ARG A 319      -9.395  -0.467 -30.934  0.00  0.00
ATOM   5276  HN  ARG A 319      -8.740  -0.615 -30.197  0.00  0.00
ATOM   5277  CA  ARG A 319     -10.516   0.398 -30.603  0.00  0.00
ATOM   5278  HA  ARG A 319     -11.402  -0.030 -31.049  0.00  0.00
ATOM   5279  CB  ARG A 319     -10.952   0.201 -29.120  0.00  0.00
ATOM   5280  HB1 ARG A 319     -11.700   0.979 -28.855  0.00  0.00
ATOM   5281  HB2 ARG A 319      -9.989   0.324 -28.580  0.00  0.00
ATOM   5282  CG  ARG A 319     -11.757  -1.047 -28.833  0.00  0.00
ATOM   5283  HG1 ARG A 319     -11.387  -2.028 -29.202  0.00  0.00
ATOM   5284  HG2 ARG A 319     -12.789  -0.837 -29.189  0.00  0.00
ATOM   5285  CD  ARG A 319     -11.991  -1.098 -27.299  0.00  0.00
ATOM   5286  HD1 ARG A 319     -12.807  -1.784 -26.986  0.00  0.00
ATOM   5287  HD2 ARG A 319     -12.243  -0.050 -27.028  0.00  0.00
ATOM   5288  NE  ARG A 319     -10.743  -1.548 -26.704  0.00  0.00
ATOM   5289  HE  ARG A 319     -10.065  -2.066 -27.226  0.00  0.00
ATOM   5290  CZ  ARG A 319     -10.600  -1.445 -25.362  0.00  0.00
ATOM   5291  NH1 ARG A 319      -9.564  -2.029 -24.802  0.00  0.00
ATOM   5292  HH1 ARG A 319      -8.873  -2.466 -25.379  0.00  0.00
ATOM   5293  HH1 ARG A 319      -9.296  -1.712 -23.892  0.00  0.00
ATOM   5294  NH2 ARG A 319     -11.313  -0.614 -24.651  0.00  0.00
ATOM   5295  HH2 ARG A 319     -11.567   0.225 -25.130  0.00  0.00
ATOM   5296  HH2 ARG A 319     -10.915  -0.455 -23.748  0.00  0.00
ATOM   5297  C   ARG A 319     -10.225   1.886 -30.849  0.00  0.00
ATOM   5298  O   ARG A 319     -10.935   2.683 -30.346  0.00  0.00
ATOM   5299  N   PHE A 320      -9.184   2.226 -31.630  0.00  0.00
ATOM   5300  HN  PHE A 320      -8.666   1.466 -32.015  0.00  0.00
ATOM   5301  CA  PHE A 320      -8.560   3.645 -31.724  0.00  0.00
ATOM   5302  HA  PHE A 320      -8.835   4.234 -30.862  0.00  0.00
ATOM   5303  CB  PHE A 320      -7.077   3.473 -31.680  0.00  0.00
ATOM   5304  HB1 PHE A 320      -6.713   3.094 -32.658  0.00  0.00
ATOM   5305  HB2 PHE A 320      -6.810   2.652 -30.980  0.00  0.00
ATOM   5306  CG  PHE A 320      -6.221   4.700 -31.286  0.00  0.00
ATOM   5307  CD1 PHE A 320      -4.855   4.447 -31.163  0.00  0.00
ATOM   5308  HD1 PHE A 320      -4.344   3.537 -31.444  0.00  0.00
ATOM   5309  CE1 PHE A 320      -3.997   5.398 -30.594  0.00  0.00
ATOM   5310  HE1 PHE A 320      -2.939   5.237 -30.738  0.00  0.00
ATOM   5311  CZ  PHE A 320      -4.569   6.563 -30.061  0.00  0.00
ATOM   5312  HZ  PHE A 320      -3.948   7.346 -29.650  0.00  0.00
ATOM   5313  CD2 PHE A 320      -6.805   5.837 -30.737  0.00  0.00
ATOM   5314  HD2 PHE A 320      -7.833   6.121 -30.905  0.00  0.00
ATOM   5315  CE2 PHE A 320      -5.940   6.777 -30.168  0.00  0.00
ATOM   5316  HE2 PHE A 320      -6.365   7.699 -29.800  0.00  0.00
ATOM   5317  C   PHE A 320      -8.982   4.298 -33.087  0.00  0.00
ATOM   5318  O   PHE A 320      -8.652   5.458 -33.423  0.00  0.00
ATOM   5319  N   CYS A 321      -9.872   3.579 -33.852  0.00  0.00
ATOM   5320  HN  CYS A 321     -10.008   2.604 -33.689  0.00  0.00
ATOM   5321  CA  CYS A 321     -10.891   4.059 -34.768  0.00  0.00
ATOM   5322  HA  CYS A 321     -10.499   4.621 -35.602  0.00  0.00
ATOM   5323  CB  CYS A 321     -11.773   2.940 -35.437  0.00  0.00
ATOM   5324  HB1 CYS A 321     -11.136   2.650 -36.300  0.00  0.00
ATOM   5325  HB2 CYS A 321     -12.678   3.380 -35.908  0.00  0.00
ATOM   5326  SG  CYS A 321     -12.091   1.415 -34.455  0.00  0.00
ATOM   5327  HG1 CYS A 321     -12.704   1.954 -33.411  0.00  0.00
ATOM   5328  C   CYS A 321     -11.798   5.099 -34.142  0.00  0.00
ATOM   5329  O   CYS A 321     -12.181   6.063 -34.810  0.00  0.00
ATOM   5330  N   LYS A 322     -12.227   4.853 -32.810  0.00  0.00
ATOM   5331  HN  LYS A 322     -11.806   4.083 -32.338  0.00  0.00
ATOM   5332  CA  LYS A 322     -13.008   5.627 -31.887  0.00  0.00
ATOM   5333  HA  LYS A 322     -14.027   5.494 -32.217  0.00  0.00
ATOM   5334  CB  LYS A 322     -12.934   5.028 -30.477  0.00  0.00
ATOM   5335  HB1 LYS A 322     -11.937   5.069 -29.988  0.00  0.00
ATOM   5336  HB2 LYS A 322     -13.216   3.957 -30.572  0.00  0.00
ATOM   5337  CG  LYS A 322     -14.021   5.521 -29.558  0.00  0.00
ATOM   5338  HG1 LYS A 322     -15.014   5.502 -30.055  0.00  0.00
ATOM   5339  HG2 LYS A 322     -13.852   6.582 -29.277  0.00  0.00
ATOM   5340  CD  LYS A 322     -14.347   4.731 -28.298  0.00  0.00
ATOM   5341  HD1 LYS A 322     -14.941   3.848 -28.617  0.00  0.00
ATOM   5342  HD2 LYS A 322     -15.038   5.280 -27.623  0.00  0.00
ATOM   5343  CE  LYS A 322     -13.183   4.253 -27.332  0.00  0.00
ATOM   5344  HE1 LYS A 322     -12.284   4.063 -27.956  0.00  0.00
ATOM   5345  HE2 LYS A 322     -13.484   3.390 -26.699  0.00  0.00
ATOM   5346  NZ  LYS A 322     -12.821   5.236 -26.355  0.00  0.00
ATOM   5347  HZ1 LYS A 322     -13.537   5.068 -25.618  0.00  0.00
ATOM   5348  HZ2 LYS A 322     -12.836   6.177 -26.796  0.00  0.00
ATOM   5349  HZ3 LYS A 322     -11.867   5.053 -25.983  0.00  0.00
ATOM   5350  C   LYS A 322     -12.694   7.061 -31.924  0.00  0.00
ATOM   5351  O   LYS A 322     -11.548   7.501 -31.729  0.00  0.00
ATOM   5352  N   CYS A 323     -13.706   7.889 -32.251  0.00  0.00
ATOM   5353  HN  CYS A 323     -14.598   7.511 -32.485  0.00  0.00
ATOM   5354  CA  CYS A 323     -13.565   9.269 -32.611  0.00  0.00
ATOM   5355  HA  CYS A 323     -12.727   9.311 -33.291  0.00  0.00
ATOM   5356  CB  CYS A 323     -14.825   9.623 -33.452  0.00  0.00
ATOM   5357  HB1 CYS A 323     -14.772  10.655 -33.862  0.00  0.00
ATOM   5358  HB2 CYS A 323     -15.745   9.573 -32.832  0.00  0.00
ATOM   5359  SG  CYS A 323     -15.116   8.541 -34.838  0.00  0.00
ATOM   5360  HG1 CYS A 323     -14.541   9.271 -35.782  0.00  0.00
ATOM   5361  C   CYS A 323     -13.475  10.179 -31.400  0.00  0.00
ATOM   5362  O   CYS A 323     -13.267  11.404 -31.471  0.00  0.00
ATOM   5363  N   CYS A 324     -13.729   9.589 -30.210  0.00  0.00
ATOM   5364  HN  CYS A 324     -14.110   8.674 -30.112  0.00  0.00
ATOM   5365  CA  CYS A 324     -13.628  10.425 -29.055  0.00  0.00
ATOM   5366  HA  CYS A 324     -13.853  11.458 -29.272  0.00  0.00
ATOM   5367  CB  CYS A 324     -14.499   9.829 -27.888  0.00  0.00
ATOM   5368  HB1 CYS A 324     -14.344  10.382 -26.936  0.00  0.00
ATOM   5369  HB2 CYS A 324     -14.171   8.769 -27.836  0.00  0.00
ATOM   5370  SG  CYS A 324     -16.347   9.884 -28.242  0.00  0.00
ATOM   5371  HG1 CYS A 324     -16.534  10.690 -27.207  0.00  0.00
ATOM   5372  C   CYS A 324     -12.150  10.332 -28.556  0.00  0.00
ATOM   5373  O   CYS A 324     -11.711  11.097 -27.743  0.00  0.00
ATOM   5374  N   SER A 325     -11.463   9.367 -29.110  0.00  0.00
ATOM   5375  HN  SER A 325     -11.816   8.857 -29.890  0.00  0.00
ATOM   5376  CA  SER A 325     -10.066   9.138 -28.755  0.00  0.00
ATOM   5377  HA  SER A 325      -9.847   9.635 -27.821  0.00  0.00
ATOM   5378  CB  SER A 325      -9.872   7.546 -28.536  0.00  0.00
ATOM   5379  HB1 SER A 325      -8.816   7.292 -28.302  0.00  0.00
ATOM   5380  HB2 SER A 325     -10.081   7.011 -29.488  0.00  0.00
ATOM   5381  OG  SER A 325     -10.737   7.035 -27.549  0.00  0.00
ATOM   5382  HG1 SER A 325     -10.328   6.207 -27.284  0.00  0.00
ATOM   5383  C   SER A 325      -9.143   9.649 -29.879  0.00  0.00
ATOM   5384  O   SER A 325      -8.016  10.106 -29.664  0.00  0.00
ATOM   5385  N   ILE A 326      -9.596   9.694 -31.131  0.00  0.00
ATOM   5386  HN  ILE A 326     -10.518   9.371 -31.328  0.00  0.00
ATOM   5387  CA  ILE A 326      -8.682  10.137 -32.175  0.00  0.00
ATOM   5388  HA  ILE A 326      -7.680   9.761 -32.033  0.00  0.00
ATOM   5389  CB  ILE A 326      -9.027   9.608 -33.540  0.00  0.00
ATOM   5390  HB  ILE A 326      -9.458   8.607 -33.331  0.00  0.00
ATOM   5391  CG2 ILE A 326     -10.289  10.280 -34.181  0.00  0.00
ATOM   5392  HG2 ILE A 326     -10.612   9.457 -34.853  0.00  0.00
ATOM   5393  HG2 ILE A 326     -10.138  11.157 -34.846  0.00  0.00
ATOM   5394  HG2 ILE A 326     -11.114  10.509 -33.473  0.00  0.00
ATOM   5395  CG1 ILE A 326      -7.784   9.473 -34.484  0.00  0.00
ATOM   5396  HG1 ILE A 326      -6.886   9.216 -33.882  0.00  0.00
ATOM   5397  HG1 ILE A 326      -7.496  10.444 -34.942  0.00  0.00
ATOM   5398  CD1 ILE A 326      -8.004   8.365 -35.513  0.00  0.00
ATOM   5399  HD1 ILE A 326      -7.080   8.104 -36.073  0.00  0.00
ATOM   5400  HD2 ILE A 326      -8.744   8.625 -36.299  0.00  0.00
ATOM   5401  HD3 ILE A 326      -8.363   7.427 -35.038  0.00  0.00
ATOM   5402  C   ILE A 326      -8.444  11.609 -32.264  0.00  0.00
ATOM   5403  O   ILE A 326      -9.256  12.442 -32.622  0.00  0.00
ATOM   5404  N   PHE A 327      -7.234  12.058 -31.943  0.00  0.00
ATOM   5405  HN  PHE A 327      -6.563  11.359 -31.708  0.00  0.00
ATOM   5406  CA  PHE A 327      -6.827  13.429 -31.961  0.00  0.00
ATOM   5407  HA  PHE A 327      -7.688  14.018 -32.240  0.00  0.00
ATOM   5408  CB  PHE A 327      -6.405  14.077 -30.604  0.00  0.00
ATOM   5409  HB1 PHE A 327      -6.323  15.183 -30.653  0.00  0.00
ATOM   5410  HB2 PHE A 327      -5.435  13.606 -30.336  0.00  0.00
ATOM   5411  CG  PHE A 327      -7.355  13.781 -29.494  0.00  0.00
ATOM   5412  CD1 PHE A 327      -8.500  14.610 -29.390  0.00  0.00
ATOM   5413  HD1 PHE A 327      -8.650  15.386 -30.127  0.00  0.00
ATOM   5414  CE1 PHE A 327      -9.522  14.432 -28.395  0.00  0.00
ATOM   5415  HE1 PHE A 327     -10.468  14.949 -28.346  0.00  0.00
ATOM   5416  CZ  PHE A 327      -9.345  13.404 -27.431  0.00  0.00
ATOM   5417  HZ  PHE A 327     -10.010  13.256 -26.592  0.00  0.00
ATOM   5418  CD2 PHE A 327      -7.294  12.798 -28.540  0.00  0.00
ATOM   5419  HD2 PHE A 327      -6.443  12.133 -28.539  0.00  0.00
ATOM   5420  CE2 PHE A 327      -8.231  12.568 -27.512  0.00  0.00
ATOM   5421  HE2 PHE A 327      -8.068  11.746 -26.830  0.00  0.00
ATOM   5422  C   PHE A 327      -5.809  13.562 -33.035  0.00  0.00
ATOM   5423  O   PHE A 327      -4.948  14.453 -32.985  0.00  0.00
ATOM   5424  N   GLN A 328      -5.822  12.574 -33.952  0.00  0.00
ATOM   5425  HN  GLN A 328      -6.665  12.041 -33.960  0.00  0.00
ATOM   5426  CA  GLN A 328      -4.830  12.376 -34.969  0.00  0.00
ATOM   5427  HA  GLN A 328      -4.048  13.115 -34.868  0.00  0.00
ATOM   5428  CB  GLN A 328      -4.051  11.030 -34.722  0.00  0.00
ATOM   5429  HB1 GLN A 328      -3.113  10.975 -35.316  0.00  0.00
ATOM   5430  HB2 GLN A 328      -4.687  10.135 -34.892  0.00  0.00
ATOM   5431  CG  GLN A 328      -3.608  10.829 -33.251  0.00  0.00
ATOM   5432  HG1 GLN A 328      -3.645  11.796 -32.703  0.00  0.00
ATOM   5433  HG2 GLN A 328      -2.551  10.486 -33.234  0.00  0.00
ATOM   5434  CD  GLN A 328      -4.395   9.834 -32.404  0.00  0.00
ATOM   5435  OE1 GLN A 328      -5.102  10.290 -31.499  0.00  0.00
ATOM   5436  NE2 GLN A 328      -4.148   8.486 -32.592  0.00  0.00
ATOM   5437  HE2 GLN A 328      -4.492   7.841 -31.911  0.00  0.00
ATOM   5438  HE2 GLN A 328      -3.496   8.211 -33.299  0.00  0.00
ATOM   5439  C   GLN A 328      -5.292  12.279 -36.402  0.00  0.00
ATOM   5440  O   GLN A 328      -6.505  12.215 -36.646  0.00  0.00
ATOM   5441  N   GLN A 329      -4.375  12.301 -37.385  0.00  0.00
ATOM   5442  HN  GLN A 329      -3.416  12.412 -37.136  0.00  0.00
ATOM   5443  CA  GLN A 329      -4.683  12.139 -38.800  0.00  0.00
ATOM   5444  HA  GLN A 329      -5.626  12.624 -39.000  0.00  0.00
ATOM   5445  CB  GLN A 329      -3.448  12.664 -39.637  0.00  0.00
ATOM   5446  HB1 GLN A 329      -2.696  11.865 -39.806  0.00  0.00
ATOM   5447  HB2 GLN A 329      -2.990  13.500 -39.065  0.00  0.00
ATOM   5448  CG  GLN A 329      -3.743  13.047 -41.076  0.00  0.00
ATOM   5449  HG1 GLN A 329      -4.592  13.735 -41.273  0.00  0.00
ATOM   5450  HG2 GLN A 329      -4.163  12.190 -41.643  0.00  0.00
ATOM   5451  CD  GLN A 329      -2.481  13.547 -41.794  0.00  0.00
ATOM   5452  OE1 GLN A 329      -1.673  12.686 -42.205  0.00  0.00
ATOM   5453  NE2 GLN A 329      -2.263  14.850 -42.012  0.00  0.00
ATOM   5454  HE2 GLN A 329      -2.971  15.493 -41.723  0.00  0.00
ATOM   5455  HE2 GLN A 329      -1.351  15.261 -42.042  0.00  0.00
ATOM   5456  C   GLN A 329      -4.895  10.687 -39.130  0.00  0.00
ATOM   5457  O   GLN A 329      -5.864  10.321 -39.746  0.00  0.00
ATOM   5458  N   GLU A 330      -4.059   9.805 -38.647  0.00  0.00
ATOM   5459  HN  GLU A 330      -3.369  10.093 -37.988  0.00  0.00
ATOM   5460  CA  GLU A 330      -4.312   8.315 -38.696  0.00  0.00
ATOM   5461  HA  GLU A 330      -5.346   8.120 -38.940  0.00  0.00
ATOM   5462  CB  GLU A 330      -3.587   7.811 -40.033  0.00  0.00
ATOM   5463  HB1 GLU A 330      -2.564   8.211 -39.866  0.00  0.00
ATOM   5464  HB2 GLU A 330      -4.053   8.448 -40.814  0.00  0.00
ATOM   5465  CG  GLU A 330      -3.693   6.272 -40.296  0.00  0.00
ATOM   5466  HG1 GLU A 330      -3.285   5.646 -39.474  0.00  0.00
ATOM   5467  HG2 GLU A 330      -3.162   6.097 -41.257  0.00  0.00
ATOM   5468  CD  GLU A 330      -5.168   5.751 -40.422  0.00  0.00
ATOM   5469  OE1 GLU A 330      -5.633   5.831 -41.546  0.00  0.00
ATOM   5470  OE2 GLU A 330      -5.789   5.409 -39.358  0.00  0.00
ATOM   5471  C   GLU A 330      -3.903   7.640 -37.379  0.00  0.00
ATOM   5472  O   GLU A 330      -3.262   8.272 -36.559  0.00  0.00
ATOM   5473  N   ALA A 331      -4.435   6.469 -37.047  0.00  0.00
ATOM   5474  HN  ALA A 331      -4.897   5.906 -37.729  0.00  0.00
ATOM   5475  CA  ALA A 331      -4.501   6.001 -35.711  0.00  0.00
ATOM   5476  HA  ALA A 331      -4.935   6.749 -35.065  0.00  0.00
ATOM   5477  CB  ALA A 331      -5.533   4.808 -35.607  0.00  0.00
ATOM   5478  HB1 ALA A 331      -6.552   5.189 -35.831  0.00  0.00
ATOM   5479  HB2 ALA A 331      -5.570   4.416 -34.568  0.00  0.00
ATOM   5480  HB3 ALA A 331      -5.174   4.058 -36.343  0.00  0.00
ATOM   5481  C   ALA A 331      -3.177   5.495 -35.027  0.00  0.00
ATOM   5482  O   ALA A 331      -3.134   5.616 -33.823  0.00  0.00
ATOM   5483  N   PRO A 332      -2.132   4.992 -35.683  0.00  0.00
ATOM   5484  CD  PRO A 332      -2.068   4.574 -37.141  0.00  0.00
ATOM   5485  HD1 PRO A 332      -1.841   5.454 -37.778  0.00  0.00
ATOM   5486  HD2 PRO A 332      -2.990   4.015 -37.409  0.00  0.00
ATOM   5487  CA  PRO A 332      -1.163   4.226 -34.926  0.00  0.00
ATOM   5488  HA  PRO A 332      -1.578   3.720 -34.067  0.00  0.00
ATOM   5489  CB  PRO A 332      -0.654   3.152 -35.844  0.00  0.00
ATOM   5490  HB1 PRO A 332      -1.201   2.199 -35.681  0.00  0.00
ATOM   5491  HB2 PRO A 332       0.388   2.778 -35.754  0.00  0.00
ATOM   5492  CG  PRO A 332      -0.907   3.626 -37.224  0.00  0.00
ATOM   5493  HG1 PRO A 332       0.001   4.208 -37.496  0.00  0.00
ATOM   5494  HG2 PRO A 332      -1.019   2.822 -37.982  0.00  0.00
ATOM   5495  C   PRO A 332      -0.104   5.171 -34.482  0.00  0.00
ATOM   5496  O   PRO A 332       0.686   5.553 -35.330  0.00  0.00
ATOM   5497  N   GLU A 333      -0.082   5.415 -33.142  0.00  0.00
ATOM   5498  HN  GLU A 333      -0.822   4.995 -32.622  0.00  0.00
ATOM   5499  CA  GLU A 333       0.916   6.327 -32.493  0.00  0.00
ATOM   5500  HA  GLU A 333       0.821   7.224 -33.087  0.00  0.00
ATOM   5501  CB  GLU A 333       0.637   6.485 -30.915  0.00  0.00
ATOM   5502  HB1 GLU A 333       1.559   6.871 -30.431  0.00  0.00
ATOM   5503  HB2 GLU A 333       0.385   5.452 -30.594  0.00  0.00
ATOM   5504  CG  GLU A 333      -0.464   7.536 -30.587  0.00  0.00
ATOM   5505  HG1 GLU A 333      -0.520   7.475 -29.479  0.00  0.00
ATOM   5506  HG2 GLU A 333      -1.459   7.216 -30.965  0.00  0.00
ATOM   5507  CD  GLU A 333      -0.087   8.871 -31.087  0.00  0.00
ATOM   5508  OE1 GLU A 333      -0.809   9.653 -31.818  0.00  0.00
ATOM   5509  OE2 GLU A 333       1.061   9.254 -30.714  0.00  0.00
ATOM   5510  C   GLU A 333       2.355   6.070 -32.673  0.00  0.00
ATOM   5511  O   GLU A 333       3.083   6.957 -32.935  0.00  0.00
ATOM   5512  N   ARG A 334       2.819   4.792 -32.526  0.00  0.00
ATOM   5513  HN  ARG A 334       2.211   4.037 -32.295  0.00  0.00
ATOM   5514  CA  ARG A 334       4.122   4.278 -32.742  0.00  0.00
ATOM   5515  HA  ARG A 334       4.816   4.849 -32.143  0.00  0.00
ATOM   5516  CB  ARG A 334       4.023   2.802 -32.218  0.00  0.00
ATOM   5517  HB1 ARG A 334       3.464   2.196 -32.963  0.00  0.00
ATOM   5518  HB2 ARG A 334       3.468   2.759 -31.257  0.00  0.00
ATOM   5519  CG  ARG A 334       5.349   2.135 -31.968  0.00  0.00
ATOM   5520  HG1 ARG A 334       5.946   2.722 -31.236  0.00  0.00
ATOM   5521  HG2 ARG A 334       5.930   2.170 -32.914  0.00  0.00
ATOM   5522  CD  ARG A 334       5.205   0.718 -31.386  0.00  0.00
ATOM   5523  HD1 ARG A 334       4.740   0.054 -32.146  0.00  0.00
ATOM   5524  HD2 ARG A 334       4.524   0.526 -30.529  0.00  0.00
ATOM   5525  NE  ARG A 334       6.614   0.215 -31.017  0.00  0.00
ATOM   5526  HE  ARG A 334       7.033   0.442 -30.138  0.00  0.00
ATOM   5527  CZ  ARG A 334       7.536  -0.218 -31.834  0.00  0.00
ATOM   5528  NH1 ARG A 334       8.786  -0.364 -31.337  0.00  0.00
ATOM   5529  HH1 ARG A 334       9.322  -1.160 -31.617  0.00  0.00
ATOM   5530  HH1 ARG A 334       8.999  -0.047 -30.413  0.00  0.00
ATOM   5531  NH2 ARG A 334       7.191  -0.837 -32.916  0.00  0.00
ATOM   5532  HH2 ARG A 334       6.212  -0.946 -33.090  0.00  0.00
ATOM   5533  HH2 ARG A 334       7.835  -1.331 -33.500  0.00  0.00
ATOM   5534  C   ARG A 334       4.673   4.411 -34.133  0.00  0.00
ATOM   5535  O   ARG A 334       5.845   4.763 -34.420  0.00  0.00
ATOM   5536  N   ALA A 335       3.788   4.109 -35.146  0.00  0.00
ATOM   5537  HN  ALA A 335       2.853   3.818 -34.954  0.00  0.00
ATOM   5538  CA  ALA A 335       4.241   3.957 -36.506  0.00  0.00
ATOM   5539  HA  ALA A 335       5.307   3.797 -36.568  0.00  0.00
ATOM   5540  CB  ALA A 335       3.451   2.825 -37.183  0.00  0.00
ATOM   5541  HB1 ALA A 335       3.593   1.808 -36.758  0.00  0.00
ATOM   5542  HB2 ALA A 335       3.737   2.710 -38.250  0.00  0.00
ATOM   5543  HB3 ALA A 335       2.355   2.877 -37.007  0.00  0.00
ATOM   5544  C   ALA A 335       4.091   5.229 -37.243  0.00  0.00
ATOM   5545  O   ALA A 335       4.800   5.436 -38.176  0.00  0.00
ATOM   5546  N   SER A 336       3.332   6.180 -36.624  0.00  0.00
ATOM   5547  HN  SER A 336       2.842   5.817 -35.835  0.00  0.00
ATOM   5548  CA  SER A 336       3.291   7.565 -36.832  0.00  0.00
ATOM   5549  HA  SER A 336       3.406   7.999 -35.850  0.00  0.00
ATOM   5550  CB  SER A 336       4.316   8.286 -37.843  0.00  0.00
ATOM   5551  HB1 SER A 336       3.994   7.994 -38.866  0.00  0.00
ATOM   5552  HB2 SER A 336       5.346   8.008 -37.533  0.00  0.00
ATOM   5553  OG  SER A 336       4.156   9.717 -37.733  0.00  0.00
ATOM   5554  HG1 SER A 336       4.934  10.155 -38.085  0.00  0.00
ATOM   5555  C   SER A 336       1.850   7.889 -37.265  0.00  0.00
ATOM   5556  O   SER A 336       1.371   7.382 -38.278  0.00  0.00
ATOM   5557  N   SER A 337       1.239   8.706 -36.481  0.00  0.00
ATOM   5558  HN  SER A 337       1.755   9.130 -35.742  0.00  0.00
ATOM   5559  CA  SER A 337      -0.199   8.959 -36.535  0.00  0.00
ATOM   5560  HA  SER A 337      -0.655   8.363 -37.312  0.00  0.00
ATOM   5561  CB  SER A 337      -0.703   8.822 -35.087  0.00  0.00
ATOM   5562  HB1 SER A 337      -0.644   7.762 -34.760  0.00  0.00
ATOM   5563  HB2 SER A 337      -1.789   9.024 -34.964  0.00  0.00
ATOM   5564  OG  SER A 337       0.014   9.657 -34.153  0.00  0.00
ATOM   5565  HG1 SER A 337      -0.449   9.495 -33.328  0.00  0.00
ATOM   5566  C   SER A 337      -0.529  10.386 -36.898  0.00  0.00
ATOM   5567  O   SER A 337      -1.700  10.602 -37.142  0.00  0.00
ATOM   5568  N   VAL A 338       0.426  11.298 -36.763  0.00  0.00
ATOM   5569  HN  VAL A 338       1.301  10.933 -36.455  0.00  0.00
ATOM   5570  CA  VAL A 338       0.341  12.647 -37.251  0.00  0.00
ATOM   5571  HA  VAL A 338       1.272  13.153 -37.046  0.00  0.00
ATOM   5572  CB  VAL A 338       0.212  12.779 -38.758  0.00  0.00
ATOM   5573  HB  VAL A 338      -0.768  12.303 -38.976  0.00  0.00
ATOM   5574  CG1 VAL A 338       0.255  14.225 -39.277  0.00  0.00
ATOM   5575  HG1 VAL A 338       1.136  14.733 -38.828  0.00  0.00
ATOM   5576  HG1 VAL A 338      -0.693  14.744 -39.019  0.00  0.00
ATOM   5577  HG1 VAL A 338       0.249  14.399 -40.374  0.00  0.00
ATOM   5578  CG2 VAL A 338       1.197  11.828 -39.512  0.00  0.00
ATOM   5579  HG2 VAL A 338       2.228  12.125 -39.226  0.00  0.00
ATOM   5580  HG2 VAL A 338       1.076  12.030 -40.598  0.00  0.00
ATOM   5581  HG2 VAL A 338       1.080  10.768 -39.200  0.00  0.00
ATOM   5582  C   VAL A 338      -0.834  13.380 -36.407  0.00  0.00
ATOM   5583  O   VAL A 338      -1.952  13.446 -36.827  0.00  0.00
ATOM   5584  N   TYR A 339      -0.447  14.041 -35.248  0.00  0.00
ATOM   5585  HN  TYR A 339       0.494  13.988 -34.924  0.00  0.00
ATOM   5586  CA  TYR A 339      -1.316  14.823 -34.439  0.00  0.00
ATOM   5587  HA  TYR A 339      -2.039  14.109 -34.073  0.00  0.00
ATOM   5588  CB  TYR A 339      -0.495  15.446 -33.210  0.00  0.00
ATOM   5589  HB1 TYR A 339      -1.076  16.273 -32.746  0.00  0.00
ATOM   5590  HB2 TYR A 339       0.420  15.969 -33.563  0.00  0.00
ATOM   5591  CG  TYR A 339      -0.011  14.567 -32.078  0.00  0.00
ATOM   5592  CD1 TYR A 339       1.030  13.653 -32.337  0.00  0.00
ATOM   5593  HD1 TYR A 339       1.612  13.724 -33.244  0.00  0.00
ATOM   5594  CE1 TYR A 339       1.269  12.541 -31.466  0.00  0.00
ATOM   5595  HE1 TYR A 339       1.972  11.782 -31.776  0.00  0.00
ATOM   5596  CZ  TYR A 339       0.508  12.453 -30.307  0.00  0.00
ATOM   5597  OH  TYR A 339       0.824  11.403 -29.384  0.00  0.00
ATOM   5598  HH  TYR A 339       0.918  10.587 -29.881  0.00  0.00
ATOM   5599  CD2 TYR A 339      -0.734  14.431 -30.944  0.00  0.00
ATOM   5600  HD2 TYR A 339      -1.492  15.171 -30.734  0.00  0.00
ATOM   5601  CE2 TYR A 339      -0.450  13.393 -29.982  0.00  0.00
ATOM   5602  HE2 TYR A 339      -0.836  13.394 -28.973  0.00  0.00
ATOM   5603  C   TYR A 339      -2.021  16.031 -35.059  0.00  0.00
ATOM   5604  O   TYR A 339      -1.457  16.913 -35.694  0.00  0.00
ATOM   5605  N   THR A 340      -3.312  16.111 -34.867  0.00  0.00
ATOM   5606  HN  THR A 340      -3.812  15.376 -34.413  0.00  0.00
ATOM   5607  CA  THR A 340      -4.094  17.181 -35.422  0.00  0.00
ATOM   5608  HA  THR A 340      -3.532  17.942 -35.942  0.00  0.00
ATOM   5609  CB  THR A 340      -5.322  16.666 -36.231  0.00  0.00
ATOM   5610  HB  THR A 340      -5.966  17.520 -36.534  0.00  0.00
ATOM   5611  OG1 THR A 340      -6.118  15.755 -35.507  0.00  0.00
ATOM   5612  HG1 THR A 340      -6.676  15.507 -36.248  0.00  0.00
ATOM   5613  CG2 THR A 340      -4.837  15.957 -37.506  0.00  0.00
ATOM   5614  HG2 THR A 340      -4.237  16.681 -38.098  0.00  0.00
ATOM   5615  HG2 THR A 340      -5.714  15.575 -38.070  0.00  0.00
ATOM   5616  HG2 THR A 340      -4.160  15.101 -37.297  0.00  0.00
ATOM   5617  C   THR A 340      -4.780  17.973 -34.233  0.00  0.00
ATOM   5618  O   THR A 340      -5.243  19.097 -34.543  0.00  0.00
ATOM   5619  N   ARG A 341      -4.686  17.461 -32.967  0.00  0.00
ATOM   5620  HN  ARG A 341      -4.454  16.492 -32.993  0.00  0.00
ATOM   5621  CA  ARG A 341      -5.302  17.949 -31.735  0.00  0.00
ATOM   5622  HA  ARG A 341      -5.474  17.028 -31.198  0.00  0.00
ATOM   5623  CB  ARG A 341      -4.281  18.698 -30.795  0.00  0.00
ATOM   5624  HB1 ARG A 341      -4.853  18.939 -29.874  0.00  0.00
ATOM   5625  HB2 ARG A 341      -4.106  19.720 -31.196  0.00  0.00
ATOM   5626  CG  ARG A 341      -2.926  17.973 -30.438  0.00  0.00
ATOM   5627  HG1 ARG A 341      -2.273  18.192 -31.310  0.00  0.00
ATOM   5628  HG2 ARG A 341      -3.001  16.865 -30.447  0.00  0.00
ATOM   5629  CD  ARG A 341      -2.179  18.458 -29.170  0.00  0.00
ATOM   5630  HD1 ARG A 341      -2.655  18.123 -28.222  0.00  0.00
ATOM   5631  HD2 ARG A 341      -2.043  19.557 -29.091  0.00  0.00
ATOM   5632  NE  ARG A 341      -0.779  17.771 -29.207  0.00  0.00
ATOM   5633  HE  ARG A 341      -0.313  17.646 -30.083  0.00  0.00
ATOM   5634  CZ  ARG A 341      -0.284  16.959 -28.243  0.00  0.00
ATOM   5635  NH1 ARG A 341       0.752  16.110 -28.495  0.00  0.00
ATOM   5636  HH1 ARG A 341       1.196  15.712 -27.692  0.00  0.00
ATOM   5637  HH1 ARG A 341       1.178  16.251 -29.389  0.00  0.00
ATOM   5638  NH2 ARG A 341      -0.814  16.872 -26.976  0.00  0.00
ATOM   5639  HH2 ARG A 341      -1.559  17.462 -26.664  0.00  0.00
ATOM   5640  HH2 ARG A 341      -0.529  16.176 -26.317  0.00  0.00
ATOM   5641  C   ARG A 341      -6.635  18.633 -31.950  0.00  0.00
ATOM   5642  O   ARG A 341      -6.698  19.873 -31.861  0.00  0.00
ATOM   5643  N   SER A 342      -7.718  17.824 -32.308  0.00  0.00
ATOM   5644  HN  SER A 342      -7.589  16.837 -32.356  0.00  0.00
ATOM   5645  CA  SER A 342      -9.067  18.194 -32.802  0.00  0.00
ATOM   5646  HA  SER A 342      -9.043  18.744 -33.731  0.00  0.00
ATOM   5647  CB  SER A 342      -9.883  16.967 -33.077  0.00  0.00
ATOM   5648  HB1 SER A 342     -10.732  17.348 -33.684  0.00  0.00
ATOM   5649  HB2 SER A 342     -10.290  16.321 -32.270  0.00  0.00
ATOM   5650  OG  SER A 342      -8.966  16.074 -33.862  0.00  0.00
ATOM   5651  HG1 SER A 342      -9.450  15.480 -34.441  0.00  0.00
ATOM   5652  C   SER A 342      -9.917  19.114 -31.876  0.00  0.00
ATOM   5653  O   SER A 342     -10.700  19.957 -32.367  0.00  0.00
ATOM   5654  N   THR A 343      -9.771  18.980 -30.525  0.00  0.00
ATOM   5655  HN  THR A 343      -9.090  18.337 -30.183  0.00  0.00
ATOM   5656  CA  THR A 343     -10.530  19.776 -29.554  0.00  0.00
ATOM   5657  HA  THR A 343     -11.062  20.578 -30.043  0.00  0.00
ATOM   5658  CB  THR A 343     -11.340  18.905 -28.597  0.00  0.00
ATOM   5659  HB  THR A 343     -11.838  19.681 -27.979  0.00  0.00
ATOM   5660  OG1 THR A 343     -10.529  18.059 -27.815  0.00  0.00
ATOM   5661  HG1 THR A 343     -10.991  17.579 -27.122  0.00  0.00
ATOM   5662  CG2 THR A 343     -12.376  18.055 -29.322  0.00  0.00
ATOM   5663  HG2 THR A 343     -13.045  18.703 -29.929  0.00  0.00
ATOM   5664  HG2 THR A 343     -12.982  17.437 -28.625  0.00  0.00
ATOM   5665  HG2 THR A 343     -11.836  17.278 -29.903  0.00  0.00
ATOM   5666  C   THR A 343      -9.500  20.553 -28.771  0.00  0.00
ATOM   5667  O   THR A 343      -9.915  21.259 -27.854  0.00  0.00
ATOM   5668  N   GLY A 344      -8.195  20.405 -29.062  0.00  0.00
ATOM   5669  HN  GLY A 344      -7.999  20.014 -29.958  0.00  0.00
ATOM   5670  CA  GLY A 344      -7.060  21.101 -28.340  0.00  0.00
ATOM   5671  HA1 GLY A 344      -7.353  22.116 -28.114  0.00  0.00
ATOM   5672  HA2 GLY A 344      -6.188  20.952 -28.959  0.00  0.00
ATOM   5673  C   GLY A 344      -6.623  20.378 -26.989  0.00  0.00
ATOM   5674  O   GLY A 344      -5.875  20.976 -26.211  0.00  0.00
ATOM   5675  N   GLU A 345      -7.240  19.246 -26.738  0.00  0.00
ATOM   5676  HN  GLU A 345      -8.032  18.991 -27.287  0.00  0.00
ATOM   5677  CA  GLU A 345      -7.067  18.290 -25.677  0.00  0.00
ATOM   5678  HA  GLU A 345      -7.789  18.439 -24.889  0.00  0.00
ATOM   5679  CB  GLU A 345      -7.332  16.860 -26.263  0.00  0.00
ATOM   5680  HB1 GLU A 345      -6.468  16.800 -26.959  0.00  0.00
ATOM   5681  HB2 GLU A 345      -8.307  16.839 -26.795  0.00  0.00
ATOM   5682  CG  GLU A 345      -7.213  15.692 -25.263  0.00  0.00
ATOM   5683  HG1 GLU A 345      -6.253  15.738 -24.705  0.00  0.00
ATOM   5684  HG2 GLU A 345      -7.372  14.741 -25.815  0.00  0.00
ATOM   5685  CD  GLU A 345      -8.336  15.920 -24.226  0.00  0.00
ATOM   5686  OE1 GLU A 345      -9.418  15.433 -24.542  0.00  0.00
ATOM   5687  OE2 GLU A 345      -8.099  16.519 -23.202  0.00  0.00
ATOM   5688  C   GLU A 345      -5.759  18.385 -24.881  0.00  0.00
ATOM   5689  O   GLU A 345      -4.660  18.378 -25.466  0.00  0.00
ATOM   5690  N   GLN A 346      -5.895  18.488 -23.555  0.00  0.00
ATOM   5691  HN  GLN A 346      -6.788  18.307 -23.151  0.00  0.00
ATOM   5692  CA  GLN A 346      -4.754  18.636 -22.636  0.00  0.00
ATOM   5693  HA  GLN A 346      -3.869  18.954 -23.167  0.00  0.00
ATOM   5694  CB  GLN A 346      -4.942  19.759 -21.610  0.00  0.00
ATOM   5695  HB1 GLN A 346      -4.197  19.669 -20.791  0.00  0.00
ATOM   5696  HB2 GLN A 346      -5.905  19.612 -21.077  0.00  0.00
ATOM   5697  CG  GLN A 346      -5.033  21.147 -22.225  0.00  0.00
ATOM   5698  HG1 GLN A 346      -5.778  21.184 -23.048  0.00  0.00
ATOM   5699  HG2 GLN A 346      -4.187  21.497 -22.854  0.00  0.00
ATOM   5700  CD  GLN A 346      -5.450  22.267 -21.271  0.00  0.00
ATOM   5701  OE1 GLN A 346      -4.697  23.222 -21.155  0.00  0.00
ATOM   5702  NE2 GLN A 346      -6.567  22.077 -20.496  0.00  0.00
ATOM   5703  HE2 GLN A 346      -6.715  22.773 -19.794  0.00  0.00
ATOM   5704  HE2 GLN A 346      -6.922  21.143 -20.536  0.00  0.00
ATOM   5705  C   GLN A 346      -4.355  17.392 -21.845  0.00  0.00
ATOM   5706  O   GLN A 346      -3.423  17.330 -20.998  0.00  0.00
ATOM   5707  N   GLU A 347      -5.116  16.331 -22.179  0.00  0.00
ATOM   5708  HN  GLU A 347      -5.897  16.461 -22.785  0.00  0.00
ATOM   5709  CA  GLU A 347      -4.880  15.034 -21.596  0.00  0.00
ATOM   5710  HA  GLU A 347      -4.736  15.215 -20.540  0.00  0.00
ATOM   5711  CB  GLU A 347      -6.225  14.328 -21.699  0.00  0.00
ATOM   5712  HB1 GLU A 347      -6.616  14.582 -22.707  0.00  0.00
ATOM   5713  HB2 GLU A 347      -7.044  14.749 -21.077  0.00  0.00
ATOM   5714  CG  GLU A 347      -6.274  12.842 -21.504  0.00  0.00
ATOM   5715  HG1 GLU A 347      -6.166  12.700 -20.408  0.00  0.00
ATOM   5716  HG2 GLU A 347      -5.519  12.280 -22.095  0.00  0.00
ATOM   5717  CD  GLU A 347      -7.596  12.336 -21.921  0.00  0.00
ATOM   5718  OE1 GLU A 347      -7.869  12.359 -23.154  0.00  0.00
ATOM   5719  OE2 GLU A 347      -8.463  11.948 -21.076  0.00  0.00
ATOM   5720  C   GLU A 347      -3.811  14.242 -22.233  0.00  0.00
ATOM   5721  O   GLU A 347      -2.946  13.613 -21.622  0.00  0.00
ATOM   5722  N   ILE A 348      -3.752  14.258 -23.561  0.00  0.00
ATOM   5723  HN  ILE A 348      -4.516  14.716 -24.009  0.00  0.00
ATOM   5724  CA  ILE A 348      -2.731  13.587 -24.419  0.00  0.00
ATOM   5725  HA  ILE A 348      -2.724  12.599 -23.982  0.00  0.00
ATOM   5726  CB  ILE A 348      -3.226  13.426 -25.903  0.00  0.00
ATOM   5727  HB  ILE A 348      -2.429  12.958 -26.520  0.00  0.00
ATOM   5728  CG2 ILE A 348      -4.376  12.359 -25.832  0.00  0.00
ATOM   5729  HG2 ILE A 348      -3.979  11.400 -25.434  0.00  0.00
ATOM   5730  HG2 ILE A 348      -4.848  12.376 -26.837  0.00  0.00
ATOM   5731  HG2 ILE A 348      -5.164  12.732 -25.143  0.00  0.00
ATOM   5732  CG1 ILE A 348      -3.673  14.786 -26.535  0.00  0.00
ATOM   5733  HG1 ILE A 348      -3.378  15.720 -26.013  0.00  0.00
ATOM   5734  HG1 ILE A 348      -4.781  14.810 -26.456  0.00  0.00
ATOM   5735  CD1 ILE A 348      -3.375  14.847 -28.079  0.00  0.00
ATOM   5736  HD1 ILE A 348      -2.268  14.885 -28.156  0.00  0.00
ATOM   5737  HD2 ILE A 348      -3.847  15.746 -28.531  0.00  0.00
ATOM   5738  HD3 ILE A 348      -3.854  13.952 -28.532  0.00  0.00
ATOM   5739  C   ILE A 348      -1.333  14.111 -24.302  0.00  0.00
ATOM   5740  O   ILE A 348      -1.074  15.317 -24.096  0.00  0.00
ATOM   5741  N   SER A 349      -0.367  13.249 -24.416  0.00  0.00
ATOM   5742  HN  SER A 349      -0.545  12.275 -24.528  0.00  0.00
ATOM   5743  CA  SER A 349       1.032  13.398 -24.161  0.00  0.00
ATOM   5744  HA  SER A 349       1.216  13.476 -23.099  0.00  0.00
ATOM   5745  CB  SER A 349       1.813  12.189 -24.623  0.00  0.00
ATOM   5746  HB1 SER A 349       2.873  12.436 -24.397  0.00  0.00
ATOM   5747  HB2 SER A 349       1.678  11.824 -25.664  0.00  0.00
ATOM   5748  OG  SER A 349       1.455  11.148 -23.724  0.00  0.00
ATOM   5749  HG1 SER A 349       2.116  10.468 -23.868  0.00  0.00
ATOM   5750  C   SER A 349       1.720  14.553 -24.833  0.00  0.00
ATOM   5751  O   SER A 349       1.456  14.820 -26.000  0.00  0.00
ATOM   5752  N   VAL A 350       2.678  15.171 -24.119  0.00  0.00
ATOM   5753  HN  VAL A 350       2.694  15.008 -23.136  0.00  0.00
ATOM   5754  CA  VAL A 350       3.504  16.243 -24.641  0.00  0.00
ATOM   5755  HA  VAL A 350       3.792  15.982 -25.649  0.00  0.00
ATOM   5756  CB  VAL A 350       2.918  17.674 -24.493  0.00  0.00
ATOM   5757  HB  VAL A 350       1.877  17.533 -24.854  0.00  0.00
ATOM   5758  CG1 VAL A 350       2.868  18.051 -23.038  0.00  0.00
ATOM   5759  HG1 VAL A 350       2.175  17.331 -22.553  0.00  0.00
ATOM   5760  HG1 VAL A 350       2.406  19.030 -22.784  0.00  0.00
ATOM   5761  HG1 VAL A 350       3.908  18.000 -22.651  0.00  0.00
ATOM   5762  CG2 VAL A 350       3.707  18.595 -25.462  0.00  0.00
ATOM   5763  HG2 VAL A 350       4.750  18.807 -25.145  0.00  0.00
ATOM   5764  HG2 VAL A 350       3.267  19.614 -25.412  0.00  0.00
ATOM   5765  HG2 VAL A 350       3.755  18.151 -26.479  0.00  0.00
ATOM   5766  C   VAL A 350       4.954  16.151 -24.040  0.00  0.00
ATOM   5767  O   VAL A 350       5.254  16.025 -22.865  0.00  0.00
ATOM   5768  N   GLY A 351       5.964  16.073 -24.915  0.00  0.00
ATOM   5769  HN  GLY A 351       5.771  16.027 -25.892  0.00  0.00
ATOM   5770  CA  GLY A 351       7.368  16.029 -24.584  0.00  0.00
ATOM   5771  HA1 GLY A 351       7.503  15.723 -23.557  0.00  0.00
ATOM   5772  HA2 GLY A 351       7.836  16.993 -24.714  0.00  0.00
ATOM   5773  C   GLY A 351       7.867  15.009 -25.557  0.00  0.00
ATOM   5774  O   GLY A 351       8.418  15.373 -26.617  0.00  0.00
ATOM   5775  N   LEU A 352       7.739  13.653 -25.288  0.00  0.00
ATOM   5776  HN  LEU A 352       7.332  13.217 -24.490  0.00  0.00
ATOM   5777  CA  LEU A 352       8.371  12.624 -26.067  0.00  0.00
ATOM   5778  HA  LEU A 352       9.224  13.145 -26.475  0.00  0.00
ATOM   5779  CB  LEU A 352       8.728  11.529 -25.130  0.00  0.00
ATOM   5780  HB1 LEU A 352       7.850  10.957 -24.761  0.00  0.00
ATOM   5781  HB2 LEU A 352       9.166  12.042 -24.247  0.00  0.00
ATOM   5782  CG  LEU A 352       9.634  10.431 -25.649  0.00  0.00
ATOM   5783  HG  LEU A 352       9.304  10.131 -26.667  0.00  0.00
ATOM   5784  CD1 LEU A 352      11.079  10.945 -25.769  0.00  0.00
ATOM   5785  HD1 LEU A 352      11.214  11.947 -26.229  0.00  0.00
ATOM   5786  HD1 LEU A 352      11.782  10.305 -26.344  0.00  0.00
ATOM   5787  HD1 LEU A 352      11.550  11.180 -24.791  0.00  0.00
ATOM   5788  CD2 LEU A 352       9.725   9.085 -24.790  0.00  0.00
ATOM   5789  HD2 LEU A 352       8.665   8.757 -24.731  0.00  0.00
ATOM   5790  HD2 LEU A 352      10.108   9.457 -23.815  0.00  0.00
ATOM   5791  HD2 LEU A 352      10.395   8.365 -25.306  0.00  0.00
ATOM   5792  C   LEU A 352       7.395  12.099 -27.173  0.00  0.00
ATOM   5793  OT1 LEU A 352       7.852  12.026 -28.400  0.00  0.00
ATOM   5794  OT2 LEU A 352       6.204  11.766 -26.916  0.00  0.00
ATOM   5795  N   CYS B   1      28.381  -2.715  41.386  0.00  0.00
ATOM   5796  HT1 CYS B   1      28.324  -2.009  42.147  0.00  0.00
ATOM   5797  HT2 CYS B   1      29.397  -2.929  41.322  0.00  0.00
ATOM   5798  HT3 CYS B   1      27.850  -3.543  41.725  0.00  0.00
ATOM   5799  CA  CYS B   1      27.955  -2.233  40.070  0.00  0.00
ATOM   5800  HA  CYS B   1      28.520  -1.342  39.843  0.00  0.00
ATOM   5801  CB  CYS B   1      27.957  -3.391  38.955  0.00  0.00
ATOM   5802  HB1 CYS B   1      27.368  -3.015  38.091  0.00  0.00
ATOM   5803  HB2 CYS B   1      27.184  -4.087  39.344  0.00  0.00
ATOM   5804  SG  CYS B   1      29.525  -4.298  38.563  0.00  0.00
ATOM   5805  C   CYS B   1      26.534  -1.721  40.052  0.00  0.00
ATOM   5806  O   CYS B   1      25.685  -2.097  40.842  0.00  0.00
ATOM   5807  N   THR B   2      26.244  -0.799  39.148  0.00  0.00
ATOM   5808  HN  THR B   2      26.956  -0.529  38.506  0.00  0.00
ATOM   5809  CA  THR B   2      24.987   0.008  39.125  0.00  0.00
ATOM   5810  HA  THR B   2      24.485  -0.318  40.024  0.00  0.00
ATOM   5811  CB  THR B   2      25.353   1.516  39.087  0.00  0.00
ATOM   5812  HB  THR B   2      24.410   2.087  38.947  0.00  0.00
ATOM   5813  OG1 THR B   2      26.266   1.878  38.100  0.00  0.00
ATOM   5814  HG1 THR B   2      27.105   1.983  38.554  0.00  0.00
ATOM   5815  CG2 THR B   2      25.994   2.133  40.362  0.00  0.00
ATOM   5816  HG2 THR B   2      25.495   1.617  41.210  0.00  0.00
ATOM   5817  HG2 THR B   2      25.856   3.233  40.300  0.00  0.00
ATOM   5818  HG2 THR B   2      27.083   1.940  40.475  0.00  0.00
ATOM   5819  C   THR B   2      24.059  -0.226  37.992  0.00  0.00
ATOM   5820  O   THR B   2      23.010   0.414  37.972  0.00  0.00
ATOM   5821  N   ARG B   3      24.341  -1.145  37.011  0.00  0.00
ATOM   5822  HN  ARG B   3      25.150  -1.713  36.875  0.00  0.00
ATOM   5823  CA  ARG B   3      23.278  -1.366  36.001  0.00  0.00
ATOM   5824  HA  ARG B   3      22.395  -0.781  36.212  0.00  0.00
ATOM   5825  CB  ARG B   3      23.858  -1.027  34.590  0.00  0.00
ATOM   5826  HB1 ARG B   3      23.251  -1.530  33.807  0.00  0.00
ATOM   5827  HB2 ARG B   3      24.881  -1.461  34.598  0.00  0.00
ATOM   5828  CG  ARG B   3      24.047   0.534  34.404  0.00  0.00
ATOM   5829  HG1 ARG B   3      24.622   0.895  35.282  0.00  0.00
ATOM   5830  HG2 ARG B   3      23.050   1.022  34.435  0.00  0.00
ATOM   5831  CD  ARG B   3      24.794   0.927  33.144  0.00  0.00
ATOM   5832  HD1 ARG B   3      24.785   2.037  33.187  0.00  0.00
ATOM   5833  HD2 ARG B   3      24.308   0.414  32.287  0.00  0.00
ATOM   5834  NE  ARG B   3      26.217   0.563  33.457  0.00  0.00
ATOM   5835  HE  ARG B   3      26.588   0.192  34.309  0.00  0.00
ATOM   5836  CZ  ARG B   3      27.141   0.676  32.489  0.00  0.00
ATOM   5837  NH1 ARG B   3      28.456   0.327  32.662  0.00  0.00
ATOM   5838  HH1 ARG B   3      28.733   0.298  33.623  0.00  0.00
ATOM   5839  HH1 ARG B   3      29.000   0.325  31.824  0.00  0.00
ATOM   5840  NH2 ARG B   3      26.863   0.958  31.241  0.00  0.00
ATOM   5841  HH2 ARG B   3      25.958   1.310  31.001  0.00  0.00
ATOM   5842  HH2 ARG B   3      27.627   1.124  30.617  0.00  0.00
ATOM   5843  C   ARG B   3      22.992  -2.871  36.024  0.00  0.00
ATOM   5844  O   ARG B   3      23.651  -3.683  35.479  0.00  0.00
ATOM   5845  N   PRO B   4      21.866  -3.309  36.687  0.00  0.00
ATOM   5846  CD  PRO B   4      21.069  -2.638  37.662  0.00  0.00
ATOM   5847  HD1 PRO B   4      20.659  -1.725  37.180  0.00  0.00
ATOM   5848  HD2 PRO B   4      21.522  -2.422  38.654  0.00  0.00
ATOM   5849  CA  PRO B   4      21.511  -4.696  36.515  0.00  0.00
ATOM   5850  HA  PRO B   4      22.349  -5.378  36.509  0.00  0.00
ATOM   5851  CB  PRO B   4      20.558  -4.914  37.616  0.00  0.00
ATOM   5852  HB1 PRO B   4      21.015  -5.212  38.583  0.00  0.00
ATOM   5853  HB2 PRO B   4      19.834  -5.698  37.305  0.00  0.00
ATOM   5854  CG  PRO B   4      19.846  -3.590  37.905  0.00  0.00
ATOM   5855  HG1 PRO B   4      19.070  -3.537  37.112  0.00  0.00
ATOM   5856  HG2 PRO B   4      19.416  -3.580  38.929  0.00  0.00
ATOM   5857  C   PRO B   4      20.720  -4.813  35.225  0.00  0.00
ATOM   5858  O   PRO B   4      20.226  -3.812  34.604  0.00  0.00
ATOM   5859  N   ASN B   5      20.505  -6.020  34.762  0.00  0.00
ATOM   5860  HN  ASN B   5      21.060  -6.786  35.077  0.00  0.00
ATOM   5861  CA  ASN B   5      19.552  -6.350  33.697  0.00  0.00
ATOM   5862  HA  ASN B   5      19.184  -5.421  33.291  0.00  0.00
ATOM   5863  CB  ASN B   5      20.138  -7.190  32.553  0.00  0.00
ATOM   5864  HB1 ASN B   5      19.289  -7.553  31.934  0.00  0.00
ATOM   5865  HB2 ASN B   5      20.659  -8.049  33.027  0.00  0.00
ATOM   5866  CG  ASN B   5      21.020  -6.355  31.673  0.00  0.00
ATOM   5867  OD1 ASN B   5      21.608  -5.297  32.011  0.00  0.00
ATOM   5868  ND2 ASN B   5      20.988  -6.742  30.318  0.00  0.00
ATOM   5869  HD2 ASN B   5      21.566  -6.200  29.710  0.00  0.00
ATOM   5870  HD2 ASN B   5      20.592  -7.644  30.143  0.00  0.00
ATOM   5871  C   ASN B   5      18.300  -7.023  34.321  0.00  0.00
ATOM   5872  O   ASN B   5      18.286  -8.238  34.472  0.00  0.00
ATOM   5873  N   ASN B   6      17.215  -6.241  34.650  0.00  0.00
ATOM   5874  HN  ASN B   6      17.317  -5.250  34.670  0.00  0.00
ATOM   5875  CA  ASN B   6      15.959  -6.882  34.880  0.00  0.00
ATOM   5876  HA  ASN B   6      16.120  -7.832  35.367  0.00  0.00
ATOM   5877  CB  ASN B   6      15.051  -6.057  35.829  0.00  0.00
ATOM   5878  HB1 ASN B   6      14.172  -6.684  36.088  0.00  0.00
ATOM   5879  HB2 ASN B   6      14.672  -5.105  35.399  0.00  0.00
ATOM   5880  CG  ASN B   6      15.688  -5.860  37.197  0.00  0.00
ATOM   5881  OD1 ASN B   6      15.195  -6.475  38.160  0.00  0.00
ATOM   5882  ND2 ASN B   6      16.595  -4.880  37.385  0.00  0.00
ATOM   5883  HD2 ASN B   6      17.053  -4.593  38.227  0.00  0.00
ATOM   5884  HD2 ASN B   6      16.905  -4.395  36.567  0.00  0.00
ATOM   5885  C   ASN B   6      15.266  -7.105  33.576  0.00  0.00
ATOM   5886  O   ASN B   6      15.152  -6.187  32.779  0.00  0.00
ATOM   5887  N   ASN B   7      14.833  -8.283  33.320  0.00  0.00
ATOM   5888  HN  ASN B   7      14.917  -8.977  34.032  0.00  0.00
ATOM   5889  CA  ASN B   7      14.078  -8.759  32.146  0.00  0.00
ATOM   5890  HA  ASN B   7      14.594  -8.402  31.267  0.00  0.00
ATOM   5891  CB  ASN B   7      14.042 -10.341  32.134  0.00  0.00
ATOM   5892  HB1 ASN B   7      13.490 -10.741  31.256  0.00  0.00
ATOM   5893  HB2 ASN B   7      13.509 -10.759  33.015  0.00  0.00
ATOM   5894  CG  ASN B   7      15.417 -10.980  31.944  0.00  0.00
ATOM   5895  OD1 ASN B   7      15.561 -12.217  31.892  0.00  0.00
ATOM   5896  ND2 ASN B   7      16.509 -10.256  32.113  0.00  0.00
ATOM   5897  HD2 ASN B   7      16.405  -9.272  32.253  0.00  0.00
ATOM   5898  HD2 ASN B   7      17.299 -10.845  32.282  0.00  0.00
ATOM   5899  C   ASN B   7      12.644  -8.178  31.970  0.00  0.00
ATOM   5900  O   ASN B   7      11.781  -8.263  32.888  0.00  0.00
ATOM   5901  N   THR B   8      12.424  -7.561  30.829  0.00  0.00
ATOM   5902  HN  THR B   8      13.133  -7.500  30.130  0.00  0.00
ATOM   5903  CA  THR B   8      11.114  -7.009  30.409  0.00  0.00
ATOM   5904  HA  THR B   8      10.306  -7.399  31.011  0.00  0.00
ATOM   5905  CB  THR B   8      11.330  -5.501  30.333  0.00  0.00
ATOM   5906  HB  THR B   8      11.767  -5.143  31.290  0.00  0.00
ATOM   5907  OG1 THR B   8      10.146  -4.897  29.981  0.00  0.00
ATOM   5908  HG1 THR B   8      10.284  -3.948  30.035  0.00  0.00
ATOM   5909  CG2 THR B   8      12.390  -5.040  29.281  0.00  0.00
ATOM   5910  HG2 THR B   8      12.157  -5.240  28.213  0.00  0.00
ATOM   5911  HG2 THR B   8      13.418  -5.460  29.294  0.00  0.00
ATOM   5912  HG2 THR B   8      12.576  -3.955  29.434  0.00  0.00
ATOM   5913  C   THR B   8      10.733  -7.592  29.037  0.00  0.00
ATOM   5914  O   THR B   8      11.589  -7.930  28.237  0.00  0.00
ATOM   5915  N   ARG B   9       9.419  -7.691  28.782  0.00  0.00
ATOM   5916  HN  ARG B   9       8.677  -7.450  29.402  0.00  0.00
ATOM   5917  CA  ARG B   9       8.932  -8.045  27.463  0.00  0.00
ATOM   5918  HA  ARG B   9       9.738  -8.278  26.783  0.00  0.00
ATOM   5919  CB  ARG B   9       7.930  -9.237  27.475  0.00  0.00
ATOM   5920  HB1 ARG B   9       7.595  -9.356  26.422  0.00  0.00
ATOM   5921  HB2 ARG B   9       7.103  -8.970  28.167  0.00  0.00
ATOM   5922  CG  ARG B   9       8.779 -10.466  27.829  0.00  0.00
ATOM   5923  HG1 ARG B   9       9.465 -10.259  28.678  0.00  0.00
ATOM   5924  HG2 ARG B   9       9.549 -10.744  27.078  0.00  0.00
ATOM   5925  CD  ARG B   9       7.933 -11.666  28.261  0.00  0.00
ATOM   5926  HD1 ARG B   9       7.432 -12.044  27.344  0.00  0.00
ATOM   5927  HD2 ARG B   9       7.124 -11.437  28.987  0.00  0.00
ATOM   5928  NE  ARG B   9       8.983 -12.684  28.640  0.00  0.00
ATOM   5929  HE  ARG B   9       9.919 -12.334  28.612  0.00  0.00
ATOM   5930  CZ  ARG B   9       8.666 -13.830  29.286  0.00  0.00
ATOM   5931  NH1 ARG B   9       7.463 -14.246  29.524  0.00  0.00
ATOM   5932  HH1 ARG B   9       6.773 -13.523  29.502  0.00  0.00
ATOM   5933  HH1 ARG B   9       7.513 -14.895  30.284  0.00  0.00
ATOM   5934  NH2 ARG B   9       9.699 -14.545  29.755  0.00  0.00
ATOM   5935  HH2 ARG B   9      10.586 -14.086  29.799  0.00  0.00
ATOM   5936  HH2 ARG B   9       9.618 -15.433  30.208  0.00  0.00
ATOM   5937  C   ARG B   9       8.237  -6.809  26.960  0.00  0.00
ATOM   5938  O   ARG B   9       7.144  -6.425  27.404  0.00  0.00
ATOM   5939  N   LYS B  10       8.851  -6.079  25.885  0.00  0.00
ATOM   5940  HN  LYS B  10       9.725  -6.369  25.503  0.00  0.00
ATOM   5941  CA  LYS B  10       8.272  -4.904  25.278  0.00  0.00
ATOM   5942  HA  LYS B  10       7.903  -4.234  26.041  0.00  0.00
ATOM   5943  CB  LYS B  10       9.286  -4.070  24.554  0.00  0.00
ATOM   5944  HB1 LYS B  10       8.796  -3.257  23.977  0.00  0.00
ATOM   5945  HB2 LYS B  10       9.763  -4.583  23.691  0.00  0.00
ATOM   5946  CG  LYS B  10      10.449  -3.718  25.466  0.00  0.00
ATOM   5947  HG1 LYS B  10      11.027  -4.597  25.821  0.00  0.00
ATOM   5948  HG2 LYS B  10      10.031  -3.125  26.307  0.00  0.00
ATOM   5949  CD  LYS B  10      11.434  -2.803  24.762  0.00  0.00
ATOM   5950  HD1 LYS B  10      10.963  -2.286  23.899  0.00  0.00
ATOM   5951  HD2 LYS B  10      12.310  -3.377  24.389  0.00  0.00
ATOM   5952  CE  LYS B  10      12.173  -1.690  25.562  0.00  0.00
ATOM   5953  HE1 LYS B  10      12.933  -1.229  24.894  0.00  0.00
ATOM   5954  HE2 LYS B  10      12.630  -2.146  26.466  0.00  0.00
ATOM   5955  NZ  LYS B  10      11.123  -0.688  25.890  0.00  0.00
ATOM   5956  HZ1 LYS B  10      10.955   0.053  25.179  0.00  0.00
ATOM   5957  HZ2 LYS B  10      11.395  -0.269  26.802  0.00  0.00
ATOM   5958  HZ3 LYS B  10      10.216  -1.190  25.975  0.00  0.00
ATOM   5959  C   LYS B  10       7.018  -5.215  24.416  0.00  0.00
ATOM   5960  O   LYS B  10       6.901  -6.197  23.731  0.00  0.00
ATOM   5961  N   ARG B  11       5.996  -4.416  24.646  0.00  0.00
ATOM   5962  HN  ARG B  11       6.130  -3.631  25.247  0.00  0.00
ATOM   5963  CA  ARG B  11       4.692  -4.747  24.121  0.00  0.00
ATOM   5964  HA  ARG B  11       4.584  -5.776  23.811  0.00  0.00
[truncated: 26,000 more chars]
