# Supplementary material for: Molecular Recognition of CCR5 by an HIV-1 gp120 V3 Loop
Source: PLoS One. 2014 Apr 24;9(4):e95767. doi: 10.1371/journal.pone.0095767 (PMC3999033; doi:10.1371/journal.pone.0095767)
Supplement: Coordinates S2 — (PDB) [file pone.0095767.s013.pdb]

TITLE MOLECULAR RECOGNITION OF CCR5 BY AN HIV-1 GP120 V3 LOOP
COMPND     MOLECULE: CCR5;
COMPND     CHAIN: A;
COMPND     MOLECULE: V3 LOOP FRAGMENT OF HIV-1 GP120;
COMPND     CHAIN: B;
REMARK Authors: Phanourios Tamamis and Christodoulos A. Floudas
REMARK Structure 2 of 10
REMARK The MD simulation was performed at Tiger Cluster, Princeton University
ATOM      1  N   MET A   1      10.494 -16.143  36.648  0.00  0.00
ATOM      2  HT1 MET A   1      11.196 -15.434  36.356  0.00  0.00
ATOM      3  HT2 MET A   1      10.940 -16.936  37.152  0.00  0.00
ATOM      4  HT3 MET A   1       9.955 -15.745  37.443  0.00  0.00
ATOM      5  CA  MET A   1       9.554 -16.585  35.545  0.00  0.00
ATOM      6  HA  MET A   1       8.862 -17.248  36.044  0.00  0.00
ATOM      7  CB  MET A   1       8.815 -15.445  34.866  0.00  0.00
ATOM      8  HB1 MET A   1       9.423 -14.953  34.078  0.00  0.00
ATOM      9  HB2 MET A   1       8.339 -14.726  35.566  0.00  0.00
ATOM     10  CG  MET A   1       7.652 -16.035  33.969  0.00  0.00
ATOM     11  HG1 MET A   1       7.006 -16.797  34.456  0.00  0.00
ATOM     12  HG2 MET A   1       8.117 -16.554  33.103  0.00  0.00
ATOM     13  SD  MET A   1       6.531 -14.805  33.256  0.00  0.00
ATOM     14  CE  MET A   1       5.249 -15.805  32.385  0.00  0.00
ATOM     15  HE1 MET A   1       4.394 -16.247  32.941  0.00  0.00
ATOM     16  HE2 MET A   1       5.693 -16.719  31.934  0.00  0.00
ATOM     17  HE3 MET A   1       4.872 -15.128  31.590  0.00  0.00
ATOM     18  C   MET A   1      10.149 -17.440  34.437  0.00  0.00
ATOM     19  O   MET A   1       9.812 -18.617  34.385  0.00  0.00
ATOM     20  N   ASP A   2      11.066 -16.859  33.642  0.00  0.00
ATOM     21  HN  ASP A   2      11.448 -15.949  33.780  0.00  0.00
ATOM     22  CA  ASP A   2      11.649 -17.544  32.456  0.00  0.00
ATOM     23  HA  ASP A   2      11.619 -18.607  32.641  0.00  0.00
ATOM     24  CB  ASP A   2      10.750 -17.149  31.189  0.00  0.00
ATOM     25  HB1 ASP A   2       9.727 -17.527  31.399  0.00  0.00
ATOM     26  HB2 ASP A   2      11.165 -17.674  30.302  0.00  0.00
ATOM     27  CG  ASP A   2      10.590 -15.603  30.973  0.00  0.00
ATOM     28  OD1 ASP A   2       9.475 -15.134  30.678  0.00  0.00
ATOM     29  OD2 ASP A   2      11.601 -14.840  30.976  0.00  0.00
ATOM     30  C   ASP A   2      13.075 -17.223  32.197  0.00  0.00
ATOM     31  O   ASP A   2      13.768 -18.008  31.522  0.00  0.00
ATOM     32  N   TYS A   3      13.740 -16.122  32.580  0.00  0.00
ATOM     33  HN  TYS A   3      13.257 -15.522  33.212  0.00  0.00
ATOM     34  CA  TYS A   3      15.184 -15.877  32.398  0.00  0.00
ATOM     35  HA  TYS A   3      15.369 -14.882  32.773  0.00  0.00
ATOM     36  CB  TYS A   3      16.045 -16.758  33.309  0.00  0.00
ATOM     37  HB1 TYS A   3      17.104 -16.803  32.979  0.00  0.00
ATOM     38  HB2 TYS A   3      15.670 -17.776  33.071  0.00  0.00
ATOM     39  CG  TYS A   3      16.031 -16.280  34.737  0.00  0.00
ATOM     40  CD1 TYS A   3      14.921 -16.675  35.510  0.00  0.00
ATOM     41  HD1 TYS A   3      14.125 -17.260  35.073  0.00  0.00
ATOM     42  CE1 TYS A   3      14.755 -16.315  36.880  0.00  0.00
ATOM     43  HE1 TYS A   3      13.938 -16.713  37.463  0.00  0.00
ATOM     44  CZ  TYS A   3      15.758 -15.558  37.405  0.00  0.00
ATOM     45  OH  TYS A   3      15.770 -15.723  38.807  0.00  0.00
ATOM     46  S   TYS A   3      16.389 -14.525  39.620  0.00  0.00
ATOM     47  OS2 TYS A   3      15.628 -14.644  40.828  0.00  0.00
ATOM     48  OS3 TYS A   3      17.756 -14.883  39.805  0.00  0.00
ATOM     49  OS4 TYS A   3      16.250 -13.208  38.997  0.00  0.00
ATOM     50  CD2 TYS A   3      17.042 -15.460  35.300  0.00  0.00
ATOM     51  HD2 TYS A   3      17.925 -15.154  34.759  0.00  0.00
ATOM     52  CE2 TYS A   3      16.944 -15.183  36.664  0.00  0.00
ATOM     53  HE2 TYS A   3      17.826 -14.688  37.044  0.00  0.00
ATOM     54  C   TYS A   3      15.585 -15.868  30.895  0.00  0.00
ATOM     55  O   TYS A   3      16.675 -16.366  30.542  0.00  0.00
ATOM     56  N   GLN A   4      14.692 -15.365  30.056  0.00  0.00
ATOM     57  HN  GLN A   4      13.788 -15.111  30.390  0.00  0.00
ATOM     58  CA  GLN A   4      14.743 -15.369  28.588  0.00  0.00
ATOM     59  HA  GLN A   4      14.509 -16.368  28.252  0.00  0.00
ATOM     60  CB  GLN A   4      13.570 -14.418  28.142  0.00  0.00
ATOM     61  HB1 GLN A   4      12.732 -15.039  28.525  0.00  0.00
ATOM     62  HB2 GLN A   4      13.429 -14.483  27.041  0.00  0.00
ATOM     63  CG  GLN A   4      13.689 -12.926  28.501  0.00  0.00
ATOM     64  HG1 GLN A   4      14.632 -12.592  28.019  0.00  0.00
ATOM     65  HG2 GLN A   4      13.803 -12.858  29.604  0.00  0.00
ATOM     66  CD  GLN A   4      12.562 -11.989  28.030  0.00  0.00
ATOM     67  OE1 GLN A   4      11.947 -12.132  26.930  0.00  0.00
ATOM     68  NE2 GLN A   4      12.252 -10.975  28.892  0.00  0.00
ATOM     69  HE2 GLN A   4      12.953 -10.546  29.462  0.00  0.00
ATOM     70  HE2 GLN A   4      11.714 -10.226  28.506  0.00  0.00
ATOM     71  C   GLN A   4      15.994 -14.957  27.898  0.00  0.00
ATOM     72  O   GLN A   4      16.969 -14.523  28.517  0.00  0.00
ATOM     73  N   VAL A   5      16.023 -15.007  26.579  0.00  0.00
ATOM     74  HN  VAL A   5      15.346 -15.529  26.065  0.00  0.00
ATOM     75  CA  VAL A   5      17.138 -14.536  25.740  0.00  0.00
ATOM     76  HA  VAL A   5      17.978 -14.744  26.386  0.00  0.00
ATOM     77  CB  VAL A   5      17.467 -15.287  24.494  0.00  0.00
ATOM     78  HB  VAL A   5      18.433 -14.934  24.072  0.00  0.00
ATOM     79  CG1 VAL A   5      17.561 -16.827  24.717  0.00  0.00
ATOM     80  HG1 VAL A   5      16.538 -17.215  24.907  0.00  0.00
ATOM     81  HG1 VAL A   5      18.266 -17.177  25.501  0.00  0.00
ATOM     82  HG1 VAL A   5      17.752 -17.417  23.795  0.00  0.00
ATOM     83  CG2 VAL A   5      16.434 -14.967  23.344  0.00  0.00
ATOM     84  HG2 VAL A   5      15.410 -15.204  23.705  0.00  0.00
ATOM     85  HG2 VAL A   5      16.709 -15.471  22.393  0.00  0.00
ATOM     86  HG2 VAL A   5      16.517 -13.892  23.076  0.00  0.00
ATOM     87  C   VAL A   5      17.128 -13.022  25.459  0.00  0.00
ATOM     88  O   VAL A   5      16.105 -12.292  25.603  0.00  0.00
ATOM     89  N   SER A   6      18.245 -12.566  24.997  0.00  0.00
ATOM     90  HN  SER A   6      19.072 -13.046  24.716  0.00  0.00
ATOM     91  CA  SER A   6      18.376 -11.166  24.597  0.00  0.00
ATOM     92  HA  SER A   6      17.471 -10.892  24.075  0.00  0.00
ATOM     93  CB  SER A   6      18.549 -10.149  25.801  0.00  0.00
ATOM     94  HB1 SER A   6      19.533 -10.376  26.263  0.00  0.00
ATOM     95  HB2 SER A   6      17.706 -10.341  26.499  0.00  0.00
ATOM     96  OG  SER A   6      18.444  -8.735  25.473  0.00  0.00
ATOM     97  HG1 SER A   6      17.488  -8.655  25.506  0.00  0.00
ATOM     98  C   SER A   6      19.454 -11.141  23.581  0.00  0.00
ATOM     99  O   SER A   6      20.229 -12.107  23.471  0.00  0.00
ATOM    100  N   SER A   7      19.551 -10.201  22.674  0.00  0.00
ATOM    101  HN  SER A   7      18.895  -9.450  22.698  0.00  0.00
ATOM    102  CA  SER A   7      20.365 -10.238  21.490  0.00  0.00
ATOM    103  HA  SER A   7      20.012 -11.100  20.942  0.00  0.00
ATOM    104  CB  SER A   7      20.152  -9.014  20.431  0.00  0.00
ATOM    105  HB1 SER A   7      19.101  -8.917  20.085  0.00  0.00
ATOM    106  HB2 SER A   7      20.767  -9.149  19.516  0.00  0.00
ATOM    107  OG  SER A   7      20.566  -7.731  21.014  0.00  0.00
ATOM    108  HG1 SER A   7      20.345  -7.040  20.385  0.00  0.00
ATOM    109  C   SER A   7      21.907 -10.434  21.702  0.00  0.00
ATOM    110  O   SER A   7      22.404 -11.331  21.083  0.00  0.00
ATOM    111  N   PRO A   8      22.723  -9.711  22.587  0.00  0.00
ATOM    112  CD  PRO A   8      24.070 -10.348  22.890  0.00  0.00
ATOM    113  HD1 PRO A   8      24.851  -9.593  22.657  0.00  0.00
ATOM    114  HD2 PRO A   8      24.429 -11.185  22.255  0.00  0.00
ATOM    115  CA  PRO A   8      22.250  -9.105  23.799  0.00  0.00
ATOM    116  HA  PRO A   8      21.182  -8.956  23.743  0.00  0.00
ATOM    117  CB  PRO A   8      22.662 -10.089  24.906  0.00  0.00
ATOM    118  HB1 PRO A   8      22.023 -10.983  24.740  0.00  0.00
ATOM    119  HB2 PRO A   8      22.545  -9.645  25.917  0.00  0.00
ATOM    120  CG  PRO A   8      24.067 -10.500  24.450  0.00  0.00
ATOM    121  HG1 PRO A   8      24.725  -9.712  24.876  0.00  0.00
ATOM    122  HG2 PRO A   8      24.456 -11.509  24.705  0.00  0.00
ATOM    123  C   PRO A   8      22.847  -7.713  24.027  0.00  0.00
ATOM    124  O   PRO A   8      23.232  -7.365  25.124  0.00  0.00
ATOM    125  N   ILE A   9      22.770  -6.856  22.974  0.00  0.00
ATOM    126  HN  ILE A   9      22.266  -7.149  22.165  0.00  0.00
ATOM    127  CA  ILE A   9      23.536  -5.619  22.890  0.00  0.00
ATOM    128  HA  ILE A   9      24.517  -5.939  23.208  0.00  0.00
ATOM    129  CB  ILE A   9      23.664  -4.989  21.454  0.00  0.00
ATOM    130  HB  ILE A   9      24.459  -4.213  21.466  0.00  0.00
ATOM    131  CG2 ILE A   9      24.390  -6.087  20.697  0.00  0.00
ATOM    132  HG2 ILE A   9      25.206  -6.556  21.287  0.00  0.00
ATOM    133  HG2 ILE A   9      24.966  -5.641  19.858  0.00  0.00
ATOM    134  HG2 ILE A   9      23.669  -6.883  20.411  0.00  0.00
ATOM    135  CG1 ILE A   9      22.416  -4.365  20.859  0.00  0.00
ATOM    136  HG1 ILE A   9      22.000  -3.650  21.600  0.00  0.00
ATOM    137  HG1 ILE A   9      21.768  -5.248  20.672  0.00  0.00
ATOM    138  CD1 ILE A   9      22.497  -3.617  19.555  0.00  0.00
ATOM    139  HD1 ILE A   9      21.541  -3.657  18.991  0.00  0.00
ATOM    140  HD2 ILE A   9      23.327  -4.062  18.966  0.00  0.00
ATOM    141  HD3 ILE A   9      22.859  -2.577  19.692  0.00  0.00
ATOM    142  C   ILE A   9      23.262  -4.656  23.987  0.00  0.00
ATOM    143  O   ILE A   9      24.156  -4.042  24.541  0.00  0.00
ATOM    144  N   TYS A  10      21.996  -4.517  24.280  0.00  0.00
ATOM    145  HN  TYS A  10      21.321  -4.984  23.715  0.00  0.00
ATOM    146  CA  TYS A  10      21.443  -3.545  25.159  0.00  0.00
ATOM    147  HA  TYS A  10      22.137  -2.720  25.198  0.00  0.00
ATOM    148  CB  TYS A  10      20.042  -2.997  24.705  0.00  0.00
ATOM    149  HB1 TYS A  10      20.343  -2.354  23.850  0.00  0.00
ATOM    150  HB2 TYS A  10      19.614  -2.358  25.507  0.00  0.00
ATOM    151  CG  TYS A  10      19.110  -4.154  24.194  0.00  0.00
ATOM    152  CD1 TYS A  10      19.228  -4.550  22.853  0.00  0.00
ATOM    153  HD1 TYS A  10      20.016  -4.157  22.228  0.00  0.00
ATOM    154  CE1 TYS A  10      18.367  -5.617  22.382  0.00  0.00
ATOM    155  HE1 TYS A  10      18.350  -5.821  21.321  0.00  0.00
ATOM    156  CZ  TYS A  10      17.503  -6.161  23.269  0.00  0.00
ATOM    157  OH  TYS A  10      16.352  -6.754  22.651  0.00  0.00
ATOM    158  S   TYS A  10      16.053  -8.230  22.986  0.00  0.00
ATOM    159  OS2 TYS A  10      15.983  -8.504  24.473  0.00  0.00
ATOM    160  OS3 TYS A  10      14.736  -8.380  22.453  0.00  0.00
ATOM    161  OS4 TYS A  10      17.098  -8.909  22.221  0.00  0.00
ATOM    162  CD2 TYS A  10      18.070  -4.669  25.018  0.00  0.00
ATOM    163  HD2 TYS A  10      17.931  -4.227  25.993  0.00  0.00
ATOM    164  CE2 TYS A  10      17.229  -5.622  24.580  0.00  0.00
ATOM    165  HE2 TYS A  10      16.316  -5.804  25.128  0.00  0.00
ATOM    166  C   TYS A  10      21.247  -4.116  26.551  0.00  0.00
ATOM    167  O   TYS A  10      20.566  -3.433  27.329  0.00  0.00
ATOM    168  N   ASP A  11      21.719  -5.389  26.874  0.00  0.00
ATOM    169  HN  ASP A  11      22.209  -5.910  26.179  0.00  0.00
ATOM    170  CA  ASP A  11      21.353  -6.096  28.063  0.00  0.00
ATOM    171  HA  ASP A  11      20.279  -6.077  28.179  0.00  0.00
ATOM    172  CB  ASP A  11      21.739  -7.646  27.902  0.00  0.00
ATOM    173  HB1 ASP A  11      22.834  -7.727  27.731  0.00  0.00
ATOM    174  HB2 ASP A  11      21.372  -8.043  26.932  0.00  0.00
ATOM    175  CG  ASP A  11      21.312  -8.568  28.958  0.00  0.00
ATOM    176  OD1 ASP A  11      20.350  -8.240  29.610  0.00  0.00
ATOM    177  OD2 ASP A  11      21.798  -9.699  29.065  0.00  0.00
ATOM    178  C   ASP A  11      21.895  -5.359  29.312  0.00  0.00
ATOM    179  O   ASP A  11      21.288  -5.390  30.394  0.00  0.00
ATOM    180  N   ILE A  12      22.996  -4.639  29.166  0.00  0.00
ATOM    181  HN  ILE A  12      23.376  -4.620  28.245  0.00  0.00
ATOM    182  CA  ILE A  12      23.531  -3.883  30.196  0.00  0.00
ATOM    183  HA  ILE A  12      23.309  -4.352  31.144  0.00  0.00
ATOM    184  CB  ILE A  12      25.067  -3.951  30.106  0.00  0.00
ATOM    185  HB  ILE A  12      25.498  -3.032  30.556  0.00  0.00
ATOM    186  CG2 ILE A  12      25.521  -5.118  31.011  0.00  0.00
ATOM    187  HG2 ILE A  12      25.322  -6.085  30.502  0.00  0.00
ATOM    188  HG2 ILE A  12      24.911  -5.062  31.938  0.00  0.00
ATOM    189  HG2 ILE A  12      26.609  -4.937  31.146  0.00  0.00
ATOM    190  CG1 ILE A  12      25.547  -3.950  28.603  0.00  0.00
ATOM    191  HG1 ILE A  12      24.962  -3.203  28.023  0.00  0.00
ATOM    192  HG1 ILE A  12      25.575  -4.972  28.168  0.00  0.00
ATOM    193  CD1 ILE A  12      27.002  -3.442  28.558  0.00  0.00
ATOM    194  HD1 ILE A  12      27.795  -4.164  28.269  0.00  0.00
ATOM    195  HD2 ILE A  12      27.282  -2.977  29.528  0.00  0.00
ATOM    196  HD3 ILE A  12      27.140  -2.729  27.717  0.00  0.00
ATOM    197  C   ILE A  12      22.898  -2.476  30.285  0.00  0.00
ATOM    198  O   ILE A  12      23.138  -1.744  31.245  0.00  0.00
ATOM    199  N   ASN A  13      22.116  -1.995  29.301  0.00  0.00
ATOM    200  HN  ASN A  13      21.919  -2.596  28.530  0.00  0.00
ATOM    201  CA  ASN A  13      21.477  -0.719  29.201  0.00  0.00
ATOM    202  HA  ASN A  13      21.735  -0.272  30.150  0.00  0.00
ATOM    203  CB  ASN A  13      22.051   0.152  28.044  0.00  0.00
ATOM    204  HB1 ASN A  13      21.736   1.214  28.135  0.00  0.00
ATOM    205  HB2 ASN A  13      21.596  -0.261  27.119  0.00  0.00
ATOM    206  CG  ASN A  13      23.533   0.213  27.730  0.00  0.00
ATOM    207  OD1 ASN A  13      23.927   0.341  26.602  0.00  0.00
ATOM    208  ND2 ASN A  13      24.406   0.233  28.766  0.00  0.00
ATOM    209  HD2 ASN A  13      24.134  -0.207  29.622  0.00  0.00
ATOM    210  HD2 ASN A  13      25.344   0.493  28.538  0.00  0.00
ATOM    211  C   ASN A  13      19.948  -0.749  29.197  0.00  0.00
ATOM    212  O   ASN A  13      19.490   0.034  28.430  0.00  0.00
ATOM    213  N   TYS A  14      19.184  -1.540  29.894  0.00  0.00
ATOM    214  HN  TYS A  14      19.539  -2.267  30.477  0.00  0.00
ATOM    215  CA  TYS A  14      17.790  -1.427  30.041  0.00  0.00
ATOM    216  HA  TYS A  14      17.327  -0.952  29.190  0.00  0.00
ATOM    217  CB  TYS A  14      17.210  -2.767  30.483  0.00  0.00
ATOM    218  HB1 TYS A  14      16.222  -2.708  30.988  0.00  0.00
ATOM    219  HB2 TYS A  14      17.894  -3.214  31.237  0.00  0.00
ATOM    220  CG  TYS A  14      17.097  -3.844  29.416  0.00  0.00
ATOM    221  CD1 TYS A  14      15.803  -3.933  28.829  0.00  0.00
ATOM    222  HD1 TYS A  14      15.066  -3.148  28.911  0.00  0.00
ATOM    223  CE1 TYS A  14      15.395  -5.082  28.165  0.00  0.00
ATOM    224  HE1 TYS A  14      14.417  -5.185  27.719  0.00  0.00
ATOM    225  CZ  TYS A  14      16.339  -6.120  28.040  0.00  0.00
ATOM    226  OH  TYS A  14      15.969  -7.343  27.386  0.00  0.00
ATOM    227  S   TYS A  14      15.285  -8.341  28.392  0.00  0.00
ATOM    228  OS2 TYS A  14      15.124  -9.560  27.634  0.00  0.00
ATOM    229  OS3 TYS A  14      16.183  -8.581  29.496  0.00  0.00
ATOM    230  OS4 TYS A  14      14.019  -7.784  28.852  0.00  0.00
ATOM    231  CD2 TYS A  14      18.025  -4.952  29.228  0.00  0.00
ATOM    232  HD2 TYS A  14      18.965  -4.932  29.759  0.00  0.00
ATOM    233  CE2 TYS A  14      17.609  -6.082  28.498  0.00  0.00
ATOM    234  HE2 TYS A  14      18.249  -6.952  28.470  0.00  0.00
ATOM    235  C   TYS A  14      17.376  -0.525  31.229  0.00  0.00
ATOM    236  O   TYS A  14      16.201  -0.204  31.368  0.00  0.00
ATOM    237  N   TYR A  15      18.263  -0.049  32.132  0.00  0.00
ATOM    238  HN  TYR A  15      19.197  -0.316  31.909  0.00  0.00
ATOM    239  CA  TYR A  15      17.968   0.491  33.439  0.00  0.00
ATOM    240  HA  TYR A  15      17.161  -0.098  33.850  0.00  0.00
ATOM    241  CB  TYR A  15      19.164   0.369  34.376  0.00  0.00
ATOM    242  HB1 TYR A  15      19.632  -0.623  34.546  0.00  0.00
ATOM    243  HB2 TYR A  15      18.865   0.556  35.430  0.00  0.00
ATOM    244  CG  TYR A  15      20.214   1.270  34.049  0.00  0.00
ATOM    245  CD1 TYR A  15      20.319   2.526  34.644  0.00  0.00
ATOM    246  HD1 TYR A  15      19.674   2.709  35.491  0.00  0.00
ATOM    247  CE1 TYR A  15      21.237   3.494  34.272  0.00  0.00
ATOM    248  HE1 TYR A  15      21.309   4.499  34.664  0.00  0.00
ATOM    249  CZ  TYR A  15      22.080   3.175  33.167  0.00  0.00
ATOM    250  OH  TYR A  15      23.024   4.124  32.826  0.00  0.00
ATOM    251  HH  TYR A  15      23.104   4.010  31.875  0.00  0.00
ATOM    252  CD2 TYR A  15      21.144   1.008  32.981  0.00  0.00
ATOM    253  HD2 TYR A  15      21.171   0.046  32.489  0.00  0.00
ATOM    254  CE2 TYR A  15      22.031   1.964  32.541  0.00  0.00
ATOM    255  HE2 TYR A  15      22.691   1.761  31.710  0.00  0.00
ATOM    256  C   TYR A  15      17.263   1.793  33.496  0.00  0.00
ATOM    257  O   TYR A  15      16.481   2.065  34.438  0.00  0.00
ATOM    258  N   THR A  16      17.608   2.700  32.565  0.00  0.00
ATOM    259  HN  THR A  16      18.352   2.585  31.912  0.00  0.00
ATOM    260  CA  THR A  16      16.885   3.896  32.224  0.00  0.00
ATOM    261  HA  THR A  16      16.820   4.470  33.137  0.00  0.00
ATOM    262  CB  THR A  16      17.659   4.612  31.034  0.00  0.00
ATOM    263  HB  THR A  16      16.958   5.402  30.689  0.00  0.00
ATOM    264  OG1 THR A  16      18.032   3.595  30.019  0.00  0.00
ATOM    265  HG1 THR A  16      18.429   4.097  29.303  0.00  0.00
ATOM    266  CG2 THR A  16      18.883   5.238  31.626  0.00  0.00
ATOM    267  HG2 THR A  16      19.459   4.427  32.120  0.00  0.00
ATOM    268  HG2 THR A  16      18.615   6.048  32.337  0.00  0.00
ATOM    269  HG2 THR A  16      19.505   5.538  30.755  0.00  0.00
ATOM    270  C   THR A  16      15.390   3.770  31.753  0.00  0.00
ATOM    271  O   THR A  16      14.642   4.780  31.753  0.00  0.00
ATOM    272  N   SER A  17      14.992   2.552  31.253  0.00  0.00
ATOM    273  HN  SER A  17      15.594   1.756  31.233  0.00  0.00
ATOM    274  CA  SER A  17      13.754   2.347  30.588  0.00  0.00
ATOM    275  HA  SER A  17      12.956   3.011  30.887  0.00  0.00
ATOM    276  CB  SER A  17      13.891   2.471  29.026  0.00  0.00
ATOM    277  HB1 SER A  17      14.597   1.705  28.641  0.00  0.00
ATOM    278  HB2 SER A  17      14.383   3.451  28.847  0.00  0.00
ATOM    279  OG  SER A  17      12.599   2.411  28.393  0.00  0.00
ATOM    280  HG1 SER A  17      12.540   3.096  27.723  0.00  0.00
ATOM    281  C   SER A  17      13.217   0.844  30.865  0.00  0.00
ATOM    282  O   SER A  17      12.478   0.207  30.096  0.00  0.00
ATOM    283  N   GLU A  18      13.513   0.392  32.110  0.00  0.00
ATOM    284  HN  GLU A  18      14.024   0.907  32.794  0.00  0.00
ATOM    285  CA  GLU A  18      13.094  -0.826  32.564  0.00  0.00
ATOM    286  HA  GLU A  18      13.240  -1.590  31.816  0.00  0.00
ATOM    287  CB  GLU A  18      14.015  -1.304  33.750  0.00  0.00
ATOM    288  HB1 GLU A  18      14.336  -0.435  34.364  0.00  0.00
ATOM    289  HB2 GLU A  18      15.008  -1.596  33.345  0.00  0.00
ATOM    290  CG  GLU A  18      13.395  -2.381  34.660  0.00  0.00
ATOM    291  HG1 GLU A  18      13.052  -3.305  34.146  0.00  0.00
ATOM    292  HG2 GLU A  18      12.530  -1.957  35.214  0.00  0.00
ATOM    293  CD  GLU A  18      14.343  -2.696  35.822  0.00  0.00
ATOM    294  OE1 GLU A  18      13.909  -2.264  36.967  0.00  0.00
ATOM    295  OE2 GLU A  18      15.466  -3.268  35.635  0.00  0.00
ATOM    296  C   GLU A  18      11.579  -0.839  32.933  0.00  0.00
ATOM    297  O   GLU A  18      10.847  -1.726  32.506  0.00  0.00
ATOM    298  N   PRO A  19      11.025   0.119  33.722  0.00  0.00
ATOM    299  CD  PRO A  19      11.750   1.146  34.464  0.00  0.00
ATOM    300  HD1 PRO A  19      12.174   1.931  33.802  0.00  0.00
ATOM    301  HD2 PRO A  19      12.528   0.752  35.152  0.00  0.00
ATOM    302  CA  PRO A  19       9.625   0.108  34.108  0.00  0.00
ATOM    303  HA  PRO A  19       9.196  -0.839  33.815  0.00  0.00
ATOM    304  CB  PRO A  19       9.728   0.470  35.590  0.00  0.00
ATOM    305  HB1 PRO A  19      10.072  -0.416  36.165  0.00  0.00
ATOM    306  HB2 PRO A  19       8.781   0.764  36.092  0.00  0.00
ATOM    307  CG  PRO A  19      10.753   1.601  35.524  0.00  0.00
ATOM    308  HG1 PRO A  19      10.344   2.613  35.313  0.00  0.00
ATOM    309  HG2 PRO A  19      11.230   1.614  36.527  0.00  0.00
ATOM    310  C   PRO A  19       8.771   1.096  33.341  0.00  0.00
ATOM    311  O   PRO A  19       7.842   1.613  33.987  0.00  0.00
ATOM    312  N   CYS A  20       8.997   1.220  32.021  0.00  0.00
ATOM    313  HN  CYS A  20       9.733   0.688  31.609  0.00  0.00
ATOM    314  CA  CYS A  20       8.425   2.321  31.170  0.00  0.00
ATOM    315  HA  CYS A  20       8.471   3.203  31.790  0.00  0.00
ATOM    316  CB  CYS A  20       9.304   2.538  29.894  0.00  0.00
ATOM    317  HB1 CYS A  20       9.276   1.639  29.242  0.00  0.00
ATOM    318  HB2 CYS A  20      10.363   2.636  30.214  0.00  0.00
ATOM    319  SG  CYS A  20       8.889   4.119  28.872  0.00  0.00
ATOM    320  C   CYS A  20       6.967   2.107  30.902  0.00  0.00
ATOM    321  O   CYS A  20       6.490   1.904  29.806  0.00  0.00
ATOM    322  N   GLN A  21       6.105   2.267  31.903  0.00  0.00
ATOM    323  HN  GLN A  21       6.530   2.420  32.792  0.00  0.00
ATOM    324  CA  GLN A  21       4.669   1.983  31.881  0.00  0.00
ATOM    325  HA  GLN A  21       4.282   1.573  30.960  0.00  0.00
ATOM    326  CB  GLN A  21       4.463   0.849  32.964  0.00  0.00
ATOM    327  HB1 GLN A  21       4.340   1.260  33.988  0.00  0.00
ATOM    328  HB2 GLN A  21       5.244   0.062  32.900  0.00  0.00
ATOM    329  CG  GLN A  21       3.133   0.029  32.675  0.00  0.00
ATOM    330  HG1 GLN A  21       3.311  -0.455  31.691  0.00  0.00
ATOM    331  HG2 GLN A  21       2.222   0.657  32.782  0.00  0.00
ATOM    332  CD  GLN A  21       2.998  -1.081  33.686  0.00  0.00
ATOM    333  OE1 GLN A  21       2.024  -0.974  34.455  0.00  0.00
ATOM    334  NE2 GLN A  21       3.826  -2.130  33.563  0.00  0.00
ATOM    335  HE2 GLN A  21       3.701  -2.841  34.256  0.00  0.00
ATOM    336  HE2 GLN A  21       4.439  -2.087  32.775  0.00  0.00
ATOM    337  C   GLN A  21       3.807   3.121  32.176  0.00  0.00
ATOM    338  O   GLN A  21       3.889   3.721  33.274  0.00  0.00
ATOM    339  N   LYS A  22       2.831   3.385  31.308  0.00  0.00
ATOM    340  HN  LYS A  22       2.695   2.734  30.566  0.00  0.00
ATOM    341  CA  LYS A  22       2.001   4.573  31.469  0.00  0.00
ATOM    342  HA  LYS A  22       1.958   4.788  32.527  0.00  0.00
ATOM    343  CB  LYS A  22       2.608   5.774  30.759  0.00  0.00
ATOM    344  HB1 LYS A  22       3.526   6.035  31.328  0.00  0.00
ATOM    345  HB2 LYS A  22       1.871   6.606  30.773  0.00  0.00
ATOM    346  CG  LYS A  22       3.021   5.480  29.280  0.00  0.00
ATOM    347  HG1 LYS A  22       2.165   4.932  28.831  0.00  0.00
ATOM    348  HG2 LYS A  22       3.811   4.717  29.449  0.00  0.00
ATOM    349  CD  LYS A  22       3.446   6.692  28.497  0.00  0.00
ATOM    350  HD1 LYS A  22       4.488   6.853  28.848  0.00  0.00
ATOM    351  HD2 LYS A  22       2.755   7.527  28.744  0.00  0.00
ATOM    352  CE  LYS A  22       3.386   6.462  27.055  0.00  0.00
ATOM    353  HE1 LYS A  22       3.805   7.316  26.481  0.00  0.00
ATOM    354  HE2 LYS A  22       2.396   6.220  26.613  0.00  0.00
ATOM    355  NZ  LYS A  22       4.284   5.255  26.727  0.00  0.00
ATOM    356  HZ1 LYS A  22       5.272   5.417  27.007  0.00  0.00
ATOM    357  HZ2 LYS A  22       4.339   5.173  25.692  0.00  0.00
ATOM    358  HZ3 LYS A  22       3.976   4.367  27.175  0.00  0.00
ATOM    359  C   LYS A  22       0.550   4.362  31.049  0.00  0.00
ATOM    360  O   LYS A  22       0.283   3.447  30.249  0.00  0.00
ATOM    361  N   ILE A  23      -0.312   5.260  31.449  0.00  0.00
ATOM    362  HN  ILE A  23      -0.052   6.033  32.023  0.00  0.00
ATOM    363  CA  ILE A  23      -1.730   5.246  31.041  0.00  0.00
ATOM    364  HA  ILE A  23      -2.052   4.218  31.128  0.00  0.00
ATOM    365  CB  ILE A  23      -2.732   5.999  31.850  0.00  0.00
ATOM    366  HB  ILE A  23      -3.760   6.023  31.432  0.00  0.00
ATOM    367  CG2 ILE A  23      -2.780   5.220  33.191  0.00  0.00
ATOM    368  HG2 ILE A  23      -3.201   5.745  34.075  0.00  0.00
ATOM    369  HG2 ILE A  23      -1.754   4.913  33.487  0.00  0.00
ATOM    370  HG2 ILE A  23      -3.323   4.251  33.161  0.00  0.00
ATOM    371  CG1 ILE A  23      -2.381   7.500  32.110  0.00  0.00
ATOM    372  HG1 ILE A  23      -1.856   7.929  31.230  0.00  0.00
ATOM    373  HG1 ILE A  23      -1.697   7.613  32.977  0.00  0.00
ATOM    374  CD1 ILE A  23      -3.556   8.436  32.302  0.00  0.00
ATOM    375  HD1 ILE A  23      -4.378   8.258  31.577  0.00  0.00
ATOM    376  HD2 ILE A  23      -3.262   9.507  32.257  0.00  0.00
ATOM    377  HD3 ILE A  23      -4.049   8.385  33.296  0.00  0.00
ATOM    378  C   ILE A  23      -1.894   5.595  29.603  0.00  0.00
ATOM    379  O   ILE A  23      -1.090   6.315  28.973  0.00  0.00
ATOM    380  N   ASN A  24      -3.033   5.266  28.999  0.00  0.00
ATOM    381  HN  ASN A  24      -3.795   4.874  29.510  0.00  0.00
ATOM    382  CA  ASN A  24      -3.332   5.589  27.616  0.00  0.00
ATOM    383  HA  ASN A  24      -2.379   5.776  27.144  0.00  0.00
ATOM    384  CB  ASN A  24      -3.983   4.431  26.876  0.00  0.00
ATOM    385  HB1 ASN A  24      -5.083   4.591  26.892  0.00  0.00
ATOM    386  HB2 ASN A  24      -3.877   3.481  27.441  0.00  0.00
ATOM    387  CG  ASN A  24      -3.502   4.332  25.405  0.00  0.00
ATOM    388  OD1 ASN A  24      -3.663   5.225  24.513  0.00  0.00
ATOM    389  ND2 ASN A  24      -2.914   3.192  25.156  0.00  0.00
ATOM    390  HD2 ASN A  24      -2.514   3.120  24.243  0.00  0.00
ATOM    391  HD2 ASN A  24      -2.586   2.603  25.896  0.00  0.00
ATOM    392  C   ASN A  24      -4.142   6.886  27.459  0.00  0.00
ATOM    393  O   ASN A  24      -5.330   6.894  27.890  0.00  0.00
ATOM    394  N   VAL A  25      -3.480   7.947  26.961  0.00  0.00
ATOM    395  HN  VAL A  25      -2.514   7.822  26.746  0.00  0.00
ATOM    396  CA  VAL A  25      -4.067   9.326  26.842  0.00  0.00
ATOM    397  HA  VAL A  25      -5.111   9.262  27.113  0.00  0.00
ATOM    398  CB  VAL A  25      -3.336  10.339  27.647  0.00  0.00
ATOM    399  HB  VAL A  25      -2.264  10.358  27.355  0.00  0.00
ATOM    400  CG1 VAL A  25      -4.009  11.673  27.373  0.00  0.00
ATOM    401  HG1 VAL A  25      -3.642  12.161  26.446  0.00  0.00
ATOM    402  HG1 VAL A  25      -3.647  12.336  28.187  0.00  0.00
ATOM    403  HG1 VAL A  25      -5.118  11.615  27.326  0.00  0.00
ATOM    404  CG2 VAL A  25      -3.504   9.984  29.165  0.00  0.00
ATOM    405  HG2 VAL A  25      -4.574   9.786  29.388  0.00  0.00
ATOM    406  HG2 VAL A  25      -3.100  10.835  29.755  0.00  0.00
ATOM    407  HG2 VAL A  25      -3.029   9.041  29.509  0.00  0.00
ATOM    408  C   VAL A  25      -3.891   9.686  25.401  0.00  0.00
ATOM    409  O   VAL A  25      -2.818   9.457  24.793  0.00  0.00
ATOM    410  N   LYS A  26      -4.974  10.050  24.692  0.00  0.00
ATOM    411  HN  LYS A  26      -5.899  10.192  25.036  0.00  0.00
ATOM    412  CA  LYS A  26      -4.901  10.320  23.220  0.00  0.00
ATOM    413  HA  LYS A  26      -4.150   9.716  22.732  0.00  0.00
ATOM    414  CB  LYS A  26      -6.229   9.998  22.514  0.00  0.00
ATOM    415  HB1 LYS A  26      -6.075   9.935  21.415  0.00  0.00
ATOM    416  HB2 LYS A  26      -7.005  10.755  22.756  0.00  0.00
ATOM    417  CG  LYS A  26      -6.751   8.590  22.940  0.00  0.00
ATOM    418  HG1 LYS A  26      -7.269   8.520  23.920  0.00  0.00
ATOM    419  HG2 LYS A  26      -5.927   7.848  23.010  0.00  0.00
ATOM    420  CD  LYS A  26      -7.778   8.030  21.978  0.00  0.00
ATOM    421  HD1 LYS A  26      -7.495   8.214  20.919  0.00  0.00
ATOM    422  HD2 LYS A  26      -8.751   8.561  22.061  0.00  0.00
ATOM    423  CE  LYS A  26      -8.060   6.490  21.929  0.00  0.00
ATOM    424  HE1 LYS A  26      -7.139   5.877  21.823  0.00  0.00
ATOM    425  HE2 LYS A  26      -8.820   6.490  21.118  0.00  0.00
ATOM    426  NZ  LYS A  26      -8.745   6.205  23.122  0.00  0.00
ATOM    427  HZ1 LYS A  26      -8.219   6.047  24.005  0.00  0.00
ATOM    428  HZ2 LYS A  26      -9.268   5.309  23.059  0.00  0.00
ATOM    429  HZ3 LYS A  26      -9.388   6.984  23.373  0.00  0.00
ATOM    430  C   LYS A  26      -4.548  11.798  22.966  0.00  0.00
ATOM    431  O   LYS A  26      -5.116  12.745  23.482  0.00  0.00
ATOM    432  N   GLN A  27      -3.469  12.050  22.211  0.00  0.00
ATOM    433  HN  GLN A  27      -3.046  11.254  21.785  0.00  0.00
ATOM    434  CA  GLN A  27      -3.125  13.389  21.824  0.00  0.00
ATOM    435  HA  GLN A  27      -2.757  13.939  22.677  0.00  0.00
ATOM    436  CB  GLN A  27      -1.904  13.375  20.880  0.00  0.00
ATOM    437  HB1 GLN A  27      -1.729  14.418  20.541  0.00  0.00
ATOM    438  HB2 GLN A  27      -2.175  12.851  19.938  0.00  0.00
ATOM    439  CG  GLN A  27      -0.708  12.656  21.410  0.00  0.00
ATOM    440  HG1 GLN A  27      -0.019  12.343  20.597  0.00  0.00
ATOM    441  HG2 GLN A  27      -0.915  11.785  22.069  0.00  0.00
ATOM    442  CD  GLN A  27       0.097  13.729  22.176  0.00  0.00
ATOM    443  OE1 GLN A  27       0.069  13.875  23.415  0.00  0.00
ATOM    444  NE2 GLN A  27       0.988  14.504  21.494  0.00  0.00
ATOM    445  HE2 GLN A  27       0.879  14.314  20.519  0.00  0.00
ATOM    446  HE2 GLN A  27       1.152  15.411  21.882  0.00  0.00
ATOM    447  C   GLN A  27      -4.241  14.206  21.102  0.00  0.00
ATOM    448  O   GLN A  27      -5.144  13.588  20.508  0.00  0.00
ATOM    449  N   ILE A  28      -4.116  15.497  21.024  0.00  0.00
ATOM    450  HN  ILE A  28      -3.303  15.987  21.328  0.00  0.00
ATOM    451  CA  ILE A  28      -5.168  16.377  20.421  0.00  0.00
ATOM    452  HA  ILE A  28      -6.056  16.200  21.010  0.00  0.00
ATOM    453  CB  ILE A  28      -4.640  17.770  20.374  0.00  0.00
ATOM    454  HB  ILE A  28      -5.053  18.399  19.557  0.00  0.00
ATOM    455  CG2 ILE A  28      -5.025  18.346  21.805  0.00  0.00
ATOM    456  HG2 ILE A  28      -4.606  17.636  22.549  0.00  0.00
ATOM    457  HG2 ILE A  28      -6.094  18.416  22.098  0.00  0.00
ATOM    458  HG2 ILE A  28      -4.639  19.373  21.979  0.00  0.00
ATOM    459  CG1 ILE A  28      -3.058  17.818  20.191  0.00  0.00
ATOM    460  HG1 ILE A  28      -2.636  17.035  19.526  0.00  0.00
ATOM    461  HG1 ILE A  28      -2.664  17.598  21.207  0.00  0.00
ATOM    462  CD1 ILE A  28      -2.544  19.177  19.834  0.00  0.00
ATOM    463  HD1 ILE A  28      -2.704  19.444  18.767  0.00  0.00
ATOM    464  HD2 ILE A  28      -1.447  19.217  20.005  0.00  0.00
ATOM    465  HD3 ILE A  28      -2.999  19.936  20.506  0.00  0.00
ATOM    466  C   ILE A  28      -5.586  16.002  19.020  0.00  0.00
ATOM    467  O   ILE A  28      -6.744  16.116  18.675  0.00  0.00
ATOM    468  N   ALA A  29      -4.686  15.596  18.083  0.00  0.00
ATOM    469  HN  ALA A  29      -3.696  15.691  18.153  0.00  0.00
ATOM    470  CA  ALA A  29      -5.100  15.084  16.759  0.00  0.00
ATOM    471  HA  ALA A  29      -5.743  15.792  16.258  0.00  0.00
ATOM    472  CB  ALA A  29      -3.865  14.841  15.847  0.00  0.00
ATOM    473  HB1 ALA A  29      -4.117  14.724  14.772  0.00  0.00
ATOM    474  HB2 ALA A  29      -3.290  13.916  16.062  0.00  0.00
ATOM    475  HB3 ALA A  29      -3.109  15.652  15.920  0.00  0.00
ATOM    476  C   ALA A  29      -5.915  13.802  16.752  0.00  0.00
ATOM    477  O   ALA A  29      -6.870  13.543  15.995  0.00  0.00
ATOM    478  N   ALA A  30      -5.583  12.842  17.670  0.00  0.00
ATOM    479  HN  ALA A  30      -4.846  12.910  18.338  0.00  0.00
ATOM    480  CA  ALA A  30      -6.180  11.562  17.866  0.00  0.00
ATOM    481  HA  ALA A  30      -6.262  10.919  17.001  0.00  0.00
ATOM    482  CB  ALA A  30      -5.463  10.665  18.946  0.00  0.00
ATOM    483  HB1 ALA A  30      -5.966   9.678  19.019  0.00  0.00
ATOM    484  HB2 ALA A  30      -5.491  11.181  19.930  0.00  0.00
ATOM    485  HB3 ALA A  30      -4.369  10.631  18.751  0.00  0.00
ATOM    486  C   ALA A  30      -7.640  11.763  18.333  0.00  0.00
ATOM    487  O   ALA A  30      -8.392  10.768  18.275  0.00  0.00
ATOM    488  N   ARG A  31      -8.050  12.958  18.756  0.00  0.00
ATOM    489  HN  ARG A  31      -7.376  13.692  18.708  0.00  0.00
ATOM    490  CA  ARG A  31      -9.426  13.320  19.220  0.00  0.00
ATOM    491  HA  ARG A  31      -9.888  12.437  19.637  0.00  0.00
ATOM    492  CB  ARG A  31      -9.475  14.467  20.247  0.00  0.00
ATOM    493  HB1 ARG A  31     -10.446  14.457  20.788  0.00  0.00
ATOM    494  HB2 ARG A  31      -9.304  15.333  19.572  0.00  0.00
ATOM    495  CG  ARG A  31      -8.399  14.206  21.268  0.00  0.00
ATOM    496  HG1 ARG A  31      -7.469  14.479  20.724  0.00  0.00
ATOM    497  HG2 ARG A  31      -8.303  13.099  21.287  0.00  0.00
ATOM    498  CD  ARG A  31      -8.568  14.990  22.581  0.00  0.00
ATOM    499  HD1 ARG A  31      -9.426  14.521  23.109  0.00  0.00
ATOM    500  HD2 ARG A  31      -8.542  16.089  22.419  0.00  0.00
ATOM    501  NE  ARG A  31      -7.355  14.622  23.381  0.00  0.00
ATOM    502  HE  ARG A  31      -6.905  13.764  23.134  0.00  0.00
ATOM    503  CZ  ARG A  31      -7.102  15.131  24.568  0.00  0.00
ATOM    504  NH1 ARG A  31      -6.091  14.702  25.247  0.00  0.00
ATOM    505  HH1 ARG A  31      -5.533  13.996  24.810  0.00  0.00
ATOM    506  HH1 ARG A  31      -5.980  15.050  26.179  0.00  0.00
ATOM    507  NH2 ARG A  31      -7.795  16.180  25.054  0.00  0.00
ATOM    508  HH2 ARG A  31      -8.655  16.511  24.667  0.00  0.00
ATOM    509  HH2 ARG A  31      -7.427  16.550  25.907  0.00  0.00
ATOM    510  C   ARG A  31     -10.312  13.599  18.043  0.00  0.00
ATOM    511  O   ARG A  31     -11.544  13.319  18.045  0.00  0.00
ATOM    512  N   LEU A  32      -9.731  14.181  16.991  0.00  0.00
ATOM    513  HN  LEU A  32      -8.845  14.627  17.092  0.00  0.00
ATOM    514  CA  LEU A  32     -10.322  14.504  15.750  0.00  0.00
ATOM    515  HA  LEU A  32     -11.369  14.683  15.947  0.00  0.00
ATOM    516  CB  LEU A  32      -9.749  15.835  15.222  0.00  0.00
ATOM    517  HB1 LEU A  32     -10.302  16.255  14.355  0.00  0.00
ATOM    518  HB2 LEU A  32      -8.686  15.723  14.917  0.00  0.00
ATOM    519  CG  LEU A  32      -9.517  16.941  16.334  0.00  0.00
ATOM    520  HG  LEU A  32      -8.828  16.568  17.121  0.00  0.00
ATOM    521  CD1 LEU A  32      -8.781  18.156  15.640  0.00  0.00
ATOM    522  HD1 LEU A  32      -7.715  17.909  15.452  0.00  0.00
ATOM    523  HD1 LEU A  32      -8.720  19.029  16.324  0.00  0.00
ATOM    524  HD1 LEU A  32      -9.422  18.407  14.767  0.00  0.00
ATOM    525  CD2 LEU A  32     -10.901  17.396  16.795  0.00  0.00
ATOM    526  HD2 LEU A  32     -11.684  16.607  16.804  0.00  0.00
ATOM    527  HD2 LEU A  32     -11.245  18.257  16.183  0.00  0.00
ATOM    528  HD2 LEU A  32     -10.854  17.819  17.821  0.00  0.00
ATOM    529  C   LEU A  32     -10.123  13.435  14.706  0.00  0.00
ATOM    530  O   LEU A  32     -10.668  13.536  13.593  0.00  0.00
ATOM    531  N   LEU A  33      -9.363  12.427  15.012  0.00  0.00
ATOM    532  HN  LEU A  33      -8.863  12.536  15.867  0.00  0.00
ATOM    533  CA  LEU A  33      -9.005  11.426  14.115  0.00  0.00
ATOM    534  HA  LEU A  33      -8.602  11.984  13.283  0.00  0.00
ATOM    535  CB  LEU A  33      -7.838  10.586  14.746  0.00  0.00
ATOM    536  HB1 LEU A  33      -8.157  10.094  15.691  0.00  0.00
ATOM    537  HB2 LEU A  33      -7.137  11.409  15.001  0.00  0.00
ATOM    538  CG  LEU A  33      -7.084   9.689  13.849  0.00  0.00
ATOM    539  HG  LEU A  33      -7.792   8.965  13.392  0.00  0.00
ATOM    540  CD1 LEU A  33      -6.434  10.330  12.625  0.00  0.00
ATOM    541  HD1 LEU A  33      -5.650   9.662  12.210  0.00  0.00
ATOM    542  HD1 LEU A  33      -6.108  11.327  12.993  0.00  0.00
ATOM    543  HD1 LEU A  33      -7.203  10.498  11.840  0.00  0.00
ATOM    544  CD2 LEU A  33      -6.064   8.866  14.655  0.00  0.00
ATOM    545  HD2 LEU A  33      -6.592   8.274  15.433  0.00  0.00
ATOM    546  HD2 LEU A  33      -5.225   9.422  15.125  0.00  0.00
ATOM    547  HD2 LEU A  33      -5.611   8.266  13.836  0.00  0.00
ATOM    548  C   LEU A  33     -10.197  10.656  13.605  0.00  0.00
ATOM    549  O   LEU A  33     -10.145  10.325  12.397  0.00  0.00
ATOM    550  N   PRO A  34     -11.253  10.152  14.301  0.00  0.00
ATOM    551  CD  PRO A  34     -11.557  10.399  15.749  0.00  0.00
ATOM    552  HD1 PRO A  34     -12.306  11.217  15.813  0.00  0.00
ATOM    553  HD2 PRO A  34     -10.614  10.514  16.325  0.00  0.00
ATOM    554  CA  PRO A  34     -12.294   9.341  13.627  0.00  0.00
ATOM    555  HA  PRO A  34     -11.716   8.598  13.098  0.00  0.00
ATOM    556  CB  PRO A  34     -13.083   8.730  14.805  0.00  0.00
ATOM    557  HB1 PRO A  34     -13.285   7.642  14.708  0.00  0.00
ATOM    558  HB2 PRO A  34     -14.055   9.242  14.975  0.00  0.00
ATOM    559  CG  PRO A  34     -12.161   8.988  16.016  0.00  0.00
ATOM    560  HG1 PRO A  34     -12.667   8.798  16.987  0.00  0.00
ATOM    561  HG2 PRO A  34     -11.300   8.288  15.984  0.00  0.00
ATOM    562  C   PRO A  34     -13.184  10.068  12.628  0.00  0.00
ATOM    563  O   PRO A  34     -13.542   9.415  11.663  0.00  0.00
ATOM    564  N   PRO A  35     -13.529  11.403  12.669  0.00  0.00
ATOM    565  CD  PRO A  35     -13.814  12.190  13.895  0.00  0.00
ATOM    566  HD1 PRO A  35     -12.860  12.710  14.128  0.00  0.00
ATOM    567  HD2 PRO A  35     -14.044  11.548  14.772  0.00  0.00
ATOM    568  CA  PRO A  35     -14.150  12.011  11.441  0.00  0.00
ATOM    569  HA  PRO A  35     -14.964  11.377  11.122  0.00  0.00
ATOM    570  CB  PRO A  35     -14.630  13.443  11.864  0.00  0.00
ATOM    571  HB1 PRO A  35     -15.598  13.777  11.436  0.00  0.00
ATOM    572  HB2 PRO A  35     -13.829  14.196  11.704  0.00  0.00
ATOM    573  CG  PRO A  35     -14.950  13.150  13.389  0.00  0.00
ATOM    574  HG1 PRO A  35     -15.215  14.042  13.997  0.00  0.00
ATOM    575  HG2 PRO A  35     -15.897  12.575  13.467  0.00  0.00
ATOM    576  C   PRO A  35     -13.234  12.037  10.275  0.00  0.00
ATOM    577  O   PRO A  35     -13.709  11.999   9.148  0.00  0.00
ATOM    578  N   LEU A  36     -11.941  12.118  10.542  0.00  0.00
ATOM    579  HN  LEU A  36     -11.611  12.194  11.479  0.00  0.00
ATOM    580  CA  LEU A  36     -10.901  12.212   9.554  0.00  0.00
ATOM    581  HA  LEU A  36     -11.174  12.910   8.778  0.00  0.00
ATOM    582  CB  LEU A  36      -9.597  12.664  10.029  0.00  0.00
ATOM    583  HB1 LEU A  36      -8.730  12.606   9.336  0.00  0.00
ATOM    584  HB2 LEU A  36      -9.377  12.058  10.934  0.00  0.00
ATOM    585  CG  LEU A  36      -9.632  14.090  10.441  0.00  0.00
ATOM    586  HG  LEU A  36     -10.462  14.268  11.157  0.00  0.00
ATOM    587  CD1 LEU A  36      -8.313  14.413  11.130  0.00  0.00
ATOM    588  HD1 LEU A  36      -7.408  14.505  10.493  0.00  0.00
ATOM    589  HD1 LEU A  36      -8.003  13.760  11.974  0.00  0.00
ATOM    590  HD1 LEU A  36      -8.326  15.376  11.684  0.00  0.00
ATOM    591  CD2 LEU A  36      -9.711  15.047   9.230  0.00  0.00
ATOM    592  HD2 LEU A  36      -8.861  14.689   8.610  0.00  0.00
ATOM    593  HD2 LEU A  36      -9.668  16.137   9.445  0.00  0.00
ATOM    594  HD2 LEU A  36     -10.657  14.943   8.656  0.00  0.00
ATOM    595  C   LEU A  36     -10.669  10.910   8.866  0.00  0.00
ATOM    596  O   LEU A  36     -10.629  10.848   7.635  0.00  0.00
ATOM    597  N   TYR A  37     -10.609   9.814   9.637  0.00  0.00
ATOM    598  HN  TYR A  37     -10.607   9.915  10.628  0.00  0.00
ATOM    599  CA  TYR A  37     -10.492   8.455   9.113  0.00  0.00
ATOM    600  HA  TYR A  37      -9.705   8.440   8.373  0.00  0.00
ATOM    601  CB  TYR A  37     -10.307   7.383  10.195  0.00  0.00
ATOM    602  HB1 TYR A  37     -11.042   6.549  10.204  0.00  0.00
ATOM    603  HB2 TYR A  37     -10.551   7.876  11.160  0.00  0.00
ATOM    604  CG  TYR A  37      -8.972   6.757  10.259  0.00  0.00
ATOM    605  CD1 TYR A  37      -8.145   6.861  11.354  0.00  0.00
ATOM    606  HD1 TYR A  37      -8.544   7.341  12.235  0.00  0.00
ATOM    607  CE1 TYR A  37      -6.864   6.332  11.400  0.00  0.00
ATOM    608  HE1 TYR A  37      -6.344   6.303  12.346  0.00  0.00
ATOM    609  CZ  TYR A  37      -6.373   5.695  10.167  0.00  0.00
ATOM    610  OH  TYR A  37      -5.002   5.221  10.205  0.00  0.00
ATOM    611  HH  TYR A  37      -4.563   5.353  11.048  0.00  0.00
ATOM    612  CD2 TYR A  37      -8.527   6.068   9.115  0.00  0.00
ATOM    613  HD2 TYR A  37      -9.204   5.966   8.279  0.00  0.00
ATOM    614  CE2 TYR A  37      -7.261   5.499   9.097  0.00  0.00
ATOM    615  HE2 TYR A  37      -6.923   5.007   8.196  0.00  0.00
ATOM    616  C   TYR A  37     -11.705   8.046   8.293  0.00  0.00
ATOM    617  O   TYR A  37     -11.640   7.432   7.216  0.00  0.00
ATOM    618  N   SER A  38     -12.872   8.395   8.794  0.00  0.00
ATOM    619  HN  SER A  38     -12.990   8.831   9.683  0.00  0.00
ATOM    620  CA  SER A  38     -14.137   8.236   8.012  0.00  0.00
ATOM    621  HA  SER A  38     -14.178   7.184   7.774  0.00  0.00
ATOM    622  CB  SER A  38     -15.417   8.560   8.804  0.00  0.00
ATOM    623  HB1 SER A  38     -16.158   8.088   8.124  0.00  0.00
ATOM    624  HB2 SER A  38     -15.545   9.661   8.860  0.00  0.00
ATOM    625  OG  SER A  38     -15.443   7.835  10.037  0.00  0.00
ATOM    626  HG1 SER A  38     -14.998   8.373  10.697  0.00  0.00
ATOM    627  C   SER A  38     -14.187   9.001   6.698  0.00  0.00
ATOM    628  O   SER A  38     -14.647   8.421   5.741  0.00  0.00
ATOM    629  N   LEU A  39     -13.695  10.242   6.541  0.00  0.00
ATOM    630  HN  LEU A  39     -13.398  10.614   7.417  0.00  0.00
ATOM    631  CA  LEU A  39     -13.646  11.055   5.305  0.00  0.00
ATOM    632  HA  LEU A  39     -14.664  11.078   4.946  0.00  0.00
ATOM    633  CB  LEU A  39     -13.220  12.446   5.653  0.00  0.00
ATOM    634  HB1 LEU A  39     -12.220  12.294   6.112  0.00  0.00
ATOM    635  HB2 LEU A  39     -13.962  12.748   6.422  0.00  0.00
ATOM    636  CG  LEU A  39     -13.225  13.608   4.493  0.00  0.00
ATOM    637  HG  LEU A  39     -12.565  13.032   3.808  0.00  0.00
ATOM    638  CD1 LEU A  39     -14.583  13.763   3.742  0.00  0.00
ATOM    639  HD1 LEU A  39     -14.884  12.894   3.118  0.00  0.00
ATOM    640  HD1 LEU A  39     -14.573  14.597   3.008  0.00  0.00
ATOM    641  HD1 LEU A  39     -15.437  13.936   4.432  0.00  0.00
ATOM    642  CD2 LEU A  39     -12.633  14.935   4.987  0.00  0.00
ATOM    643  HD2 LEU A  39     -13.411  15.479   5.563  0.00  0.00
ATOM    644  HD2 LEU A  39     -12.226  15.487   4.112  0.00  0.00
ATOM    645  HD2 LEU A  39     -11.784  14.829   5.695  0.00  0.00
ATOM    646  C   LEU A  39     -12.727  10.351   4.314  0.00  0.00
ATOM    647  O   LEU A  39     -13.014  10.323   3.101  0.00  0.00
ATOM    648  N   VAL A  40     -11.630   9.794   4.826  0.00  0.00
ATOM    649  HN  VAL A  40     -11.343  10.017   5.754  0.00  0.00
ATOM    650  CA  VAL A  40     -10.817   8.918   4.004  0.00  0.00
ATOM    651  HA  VAL A  40     -10.516   9.580   3.205  0.00  0.00
ATOM    652  CB  VAL A  40      -9.577   8.450   4.780  0.00  0.00
ATOM    653  HB  VAL A  40      -9.924   8.162   5.795  0.00  0.00
ATOM    654  CG1 VAL A  40      -8.795   7.307   4.040  0.00  0.00
ATOM    655  HG1 VAL A  40      -9.142   6.268   4.229  0.00  0.00
ATOM    656  HG1 VAL A  40      -7.723   7.351   4.329  0.00  0.00
ATOM    657  HG1 VAL A  40      -8.762   7.492   2.945  0.00  0.00
ATOM    658  CG2 VAL A  40      -8.741   9.757   5.007  0.00  0.00
ATOM    659  HG2 VAL A  40      -7.915   9.548   5.720  0.00  0.00
ATOM    660  HG2 VAL A  40      -9.334  10.619   5.378  0.00  0.00
ATOM    661  HG2 VAL A  40      -8.422  10.194   4.036  0.00  0.00
ATOM    662  C   VAL A  40     -11.559   7.707   3.523  0.00  0.00
ATOM    663  O   VAL A  40     -11.583   7.410   2.335  0.00  0.00
ATOM    664  N   PHE A  41     -12.232   6.951   4.391  0.00  0.00
ATOM    665  HN  PHE A  41     -12.423   7.346   5.286  0.00  0.00
ATOM    666  CA  PHE A  41     -12.932   5.704   4.017  0.00  0.00
ATOM    667  HA  PHE A  41     -12.221   4.998   3.614  0.00  0.00
ATOM    668  CB  PHE A  41     -13.447   5.018   5.366  0.00  0.00
ATOM    669  HB1 PHE A  41     -13.922   5.768   6.033  0.00  0.00
ATOM    670  HB2 PHE A  41     -12.534   4.652   5.883  0.00  0.00
ATOM    671  CG  PHE A  41     -14.372   3.890   5.166  0.00  0.00
ATOM    672  CD1 PHE A  41     -13.857   2.675   4.644  0.00  0.00
ATOM    673  HD1 PHE A  41     -12.795   2.571   4.476  0.00  0.00
ATOM    674  CE1 PHE A  41     -14.711   1.543   4.431  0.00  0.00
ATOM    675  HE1 PHE A  41     -14.266   0.609   4.118  0.00  0.00
ATOM    676  CZ  PHE A  41     -16.004   1.706   4.539  0.00  0.00
ATOM    677  HZ  PHE A  41     -16.698   0.930   4.254  0.00  0.00
ATOM    678  CD2 PHE A  41     -15.744   4.000   5.261  0.00  0.00
ATOM    679  HD2 PHE A  41     -16.101   4.966   5.587  0.00  0.00
ATOM    680  CE2 PHE A  41     -16.566   2.933   5.045  0.00  0.00
ATOM    681  HE2 PHE A  41     -17.645   2.974   5.024  0.00  0.00
ATOM    682  C   PHE A  41     -14.083   5.830   3.024  0.00  0.00
ATOM    683  O   PHE A  41     -14.310   4.940   2.177  0.00  0.00
ATOM    684  N   ILE A  42     -14.953   6.843   3.195  0.00  0.00
ATOM    685  HN  ILE A  42     -14.946   7.426   4.004  0.00  0.00
ATOM    686  CA  ILE A  42     -16.095   7.103   2.297  0.00  0.00
ATOM    687  HA  ILE A  42     -16.554   6.139   2.130  0.00  0.00
ATOM    688  CB  ILE A  42     -17.258   7.975   2.864  0.00  0.00
ATOM    689  HB  ILE A  42     -17.523   7.505   3.835  0.00  0.00
ATOM    690  CG2 ILE A  42     -16.756   9.402   3.052  0.00  0.00
ATOM    691  HG2 ILE A  42     -16.486   9.903   2.099  0.00  0.00
ATOM    692  HG2 ILE A  42     -15.894   9.319   3.748  0.00  0.00
ATOM    693  HG2 ILE A  42     -17.518  10.059   3.525  0.00  0.00
ATOM    694  CG1 ILE A  42     -18.582   7.782   2.086  0.00  0.00
ATOM    695  HG1 ILE A  42     -18.775   6.727   1.795  0.00  0.00
ATOM    696  HG1 ILE A  42     -18.586   8.380   1.149  0.00  0.00
ATOM    697  CD1 ILE A  42     -19.721   8.228   2.977  0.00  0.00
ATOM    698  HD1 ILE A  42     -19.465   9.210   3.430  0.00  0.00
ATOM    699  HD2 ILE A  42     -19.906   7.484   3.781  0.00  0.00
ATOM    700  HD3 ILE A  42     -20.691   8.280   2.438  0.00  0.00
ATOM    701  C   ILE A  42     -15.660   7.503   0.909  0.00  0.00
ATOM    702  O   ILE A  42     -16.145   6.982  -0.123  0.00  0.00
ATOM    703  N   PHE A  43     -14.654   8.425   0.820  0.00  0.00
ATOM    704  HN  PHE A  43     -14.310   8.882   1.636  0.00  0.00
ATOM    705  CA  PHE A  43     -14.036   8.816  -0.497  0.00  0.00
ATOM    706  HA  PHE A  43     -14.794   9.163  -1.184  0.00  0.00
ATOM    707  CB  PHE A  43     -12.935   9.975  -0.253  0.00  0.00
ATOM    708  HB1 PHE A  43     -12.078   9.513   0.282  0.00  0.00
ATOM    709  HB2 PHE A  43     -13.337  10.853   0.296  0.00  0.00
ATOM    710  CG  PHE A  43     -12.292  10.478  -1.560  0.00  0.00
ATOM    711  CD1 PHE A  43     -12.705  11.700  -2.003  0.00  0.00
ATOM    712  HD1 PHE A  43     -13.474  12.190  -1.425  0.00  0.00
ATOM    713  CE1 PHE A  43     -12.204  12.305  -3.151  0.00  0.00
ATOM    714  HE1 PHE A  43     -12.507  13.299  -3.444  0.00  0.00
ATOM    715  CZ  PHE A  43     -11.091  11.797  -3.811  0.00  0.00
ATOM    716  HZ  PHE A  43     -10.772  12.360  -4.675  0.00  0.00
ATOM    717  CD2 PHE A  43     -11.226   9.892  -2.273  0.00  0.00
ATOM    718  HD2 PHE A  43     -10.807   8.964  -1.912  0.00  0.00
ATOM    719  CE2 PHE A  43     -10.698  10.542  -3.402  0.00  0.00
ATOM    720  HE2 PHE A  43      -9.929  10.040  -3.969  0.00  0.00
ATOM    721  C   PHE A  43     -13.364   7.653  -1.212  0.00  0.00
ATOM    722  O   PHE A  43     -13.521   7.501  -2.441  0.00  0.00
ATOM    723  N   GLY A  44     -12.575   6.825  -0.463  0.00  0.00
ATOM    724  HN  GLY A  44     -12.423   7.033   0.501  0.00  0.00
ATOM    725  CA  GLY A  44     -11.643   5.824  -1.038  0.00  0.00
ATOM    726  HA1 GLY A  44     -10.719   5.805  -0.479  0.00  0.00
ATOM    727  HA2 GLY A  44     -11.387   6.121  -2.045  0.00  0.00
ATOM    728  C   GLY A  44     -12.323   4.489  -1.216  0.00  0.00
ATOM    729  O   GLY A  44     -11.915   3.803  -2.183  0.00  0.00
ATOM    730  N   PHE A  45     -13.330   4.052  -0.437  0.00  0.00
ATOM    731  HN  PHE A  45     -13.761   4.544   0.315  0.00  0.00
ATOM    732  CA  PHE A  45     -14.079   2.821  -0.664  0.00  0.00
ATOM    733  HA  PHE A  45     -13.297   2.108  -0.882  0.00  0.00
ATOM    734  CB  PHE A  45     -14.931   2.313   0.507  0.00  0.00
ATOM    735  HB1 PHE A  45     -15.858   2.896   0.697  0.00  0.00
ATOM    736  HB2 PHE A  45     -14.399   2.297   1.483  0.00  0.00
ATOM    737  CG  PHE A  45     -15.297   0.759   0.423  0.00  0.00
ATOM    738  CD1 PHE A  45     -16.526   0.314  -0.092  0.00  0.00
ATOM    739  HD1 PHE A  45     -17.307   0.991  -0.404  0.00  0.00
ATOM    740  CE1 PHE A  45     -16.877  -1.052  -0.183  0.00  0.00
ATOM    741  HE1 PHE A  45     -17.824  -1.370  -0.593  0.00  0.00
ATOM    742  CZ  PHE A  45     -15.950  -2.009   0.154  0.00  0.00
ATOM    743  HZ  PHE A  45     -16.023  -3.040  -0.156  0.00  0.00
ATOM    744  CD2 PHE A  45     -14.404  -0.222   0.862  0.00  0.00
ATOM    745  HD2 PHE A  45     -13.475   0.159   1.262  0.00  0.00
ATOM    746  CE2 PHE A  45     -14.669  -1.584   0.688  0.00  0.00
ATOM    747  HE2 PHE A  45     -13.965  -2.334   1.013  0.00  0.00
ATOM    748  C   PHE A  45     -14.895   2.871  -1.923  0.00  0.00
ATOM    749  O   PHE A  45     -14.753   2.076  -2.859  0.00  0.00
ATOM    750  N   VAL A  46     -15.765   3.954  -1.941  0.00  0.00
ATOM    751  HN  VAL A  46     -15.816   4.547  -1.142  0.00  0.00
ATOM    752  CA  VAL A  46     -16.688   4.296  -3.153  0.00  0.00
ATOM    753  HA  VAL A  46     -17.281   3.428  -3.401  0.00  0.00
ATOM    754  CB  VAL A  46     -17.706   5.384  -2.737  0.00  0.00
ATOM    755  HB  VAL A  46     -17.246   6.342  -2.413  0.00  0.00
ATOM    756  CG1 VAL A  46     -18.554   5.773  -4.009  0.00  0.00
ATOM    757  HG1 VAL A  46     -19.147   4.892  -4.337  0.00  0.00
ATOM    758  HG1 VAL A  46     -17.906   6.168  -4.821  0.00  0.00
ATOM    759  HG1 VAL A  46     -19.272   6.568  -3.714  0.00  0.00
ATOM    760  CG2 VAL A  46     -18.656   4.709  -1.738  0.00  0.00
ATOM    761  HG2 VAL A  46     -18.095   4.267  -0.887  0.00  0.00
ATOM    762  HG2 VAL A  46     -19.237   3.924  -2.267  0.00  0.00
ATOM    763  HG2 VAL A  46     -19.427   5.359  -1.273  0.00  0.00
ATOM    764  C   VAL A  46     -15.828   4.696  -4.368  0.00  0.00
ATOM    765  O   VAL A  46     -16.019   4.100  -5.428  0.00  0.00
ATOM    766  N   GLY A  47     -14.814   5.544  -4.206  0.00  0.00
ATOM    767  HN  GLY A  47     -14.720   5.990  -3.320  0.00  0.00
ATOM    768  CA  GLY A  47     -13.824   5.858  -5.285  0.00  0.00
ATOM    769  HA1 GLY A  47     -13.165   6.665  -4.997  0.00  0.00
ATOM    770  HA2 GLY A  47     -14.449   6.213  -6.092  0.00  0.00
ATOM    771  C   GLY A  47     -13.118   4.665  -5.854  0.00  0.00
ATOM    772  O   GLY A  47     -13.198   4.418  -7.060  0.00  0.00
ATOM    773  N   ASN A  48     -12.406   3.823  -5.042  0.00  0.00
ATOM    774  HN  ASN A  48     -12.314   3.962  -4.059  0.00  0.00
ATOM    775  CA  ASN A  48     -11.876   2.561  -5.594  0.00  0.00
ATOM    776  HA  ASN A  48     -11.485   2.886  -6.547  0.00  0.00
ATOM    777  CB  ASN A  48     -10.922   1.823  -4.735  0.00  0.00
ATOM    778  HB1 ASN A  48     -10.648   0.844  -5.184  0.00  0.00
ATOM    779  HB2 ASN A  48     -11.447   1.475  -3.819  0.00  0.00
ATOM    780  CG  ASN A  48      -9.720   2.709  -4.479  0.00  0.00
ATOM    781  OD1 ASN A  48      -8.929   2.890  -5.413  0.00  0.00
ATOM    782  ND2 ASN A  48      -9.515   3.224  -3.232  0.00  0.00
ATOM    783  HD2 ASN A  48      -8.717   3.809  -3.083  0.00  0.00
ATOM    784  HD2 ASN A  48     -10.301   3.273  -2.615  0.00  0.00
ATOM    785  C   ASN A  48     -12.948   1.516  -6.209  0.00  0.00
ATOM    786  O   ASN A  48     -12.672   1.035  -7.294  0.00  0.00
ATOM    787  N   MET A  49     -14.112   1.187  -5.544  0.00  0.00
ATOM    788  HN  MET A  49     -14.211   1.426  -4.581  0.00  0.00
ATOM    789  CA  MET A  49     -15.156   0.299  -6.077  0.00  0.00
ATOM    790  HA  MET A  49     -14.690  -0.669  -6.181  0.00  0.00
ATOM    791  CB  MET A  49     -16.289   0.171  -5.007  0.00  0.00
ATOM    792  HB1 MET A  49     -16.653   1.189  -4.755  0.00  0.00
ATOM    793  HB2 MET A  49     -15.829  -0.160  -4.051  0.00  0.00
ATOM    794  CG  MET A  49     -17.416  -0.749  -5.499  0.00  0.00
ATOM    795  HG1 MET A  49     -16.825  -1.556  -5.982  0.00  0.00
ATOM    796  HG2 MET A  49     -17.965  -0.133  -6.242  0.00  0.00
ATOM    797  SD  MET A  49     -18.529  -1.350  -4.111  0.00  0.00
ATOM    798  CE  MET A  49     -17.461  -2.629  -3.465  0.00  0.00
ATOM    799  HE1 MET A  49     -16.406  -2.303  -3.343  0.00  0.00
ATOM    800  HE2 MET A  49     -17.374  -3.561  -4.063  0.00  0.00
ATOM    801  HE3 MET A  49     -17.711  -2.881  -2.412  0.00  0.00
ATOM    802  C   MET A  49     -15.738   0.729  -7.400  0.00  0.00
ATOM    803  O   MET A  49     -16.048  -0.166  -8.188  0.00  0.00
ATOM    804  N   LEU A  50     -15.923   2.053  -7.586  0.00  0.00
ATOM    805  HN  LEU A  50     -15.862   2.745  -6.872  0.00  0.00
ATOM    806  CA  LEU A  50     -16.131   2.649  -8.869  0.00  0.00
ATOM    807  HA  LEU A  50     -16.931   2.105  -9.350  0.00  0.00
ATOM    808  CB  LEU A  50     -16.500   4.187  -8.878  0.00  0.00
ATOM    809  HB1 LEU A  50     -16.464   4.629  -9.897  0.00  0.00
ATOM    810  HB2 LEU A  50     -15.703   4.768  -8.366  0.00  0.00
ATOM    811  CG  LEU A  50     -17.826   4.535  -8.181  0.00  0.00
ATOM    812  HG  LEU A  50     -17.931   3.940  -7.249  0.00  0.00
ATOM    813  CD1 LEU A  50     -17.911   5.921  -7.702  0.00  0.00
ATOM    814  HD1 LEU A  50     -18.042   6.685  -8.499  0.00  0.00
ATOM    815  HD1 LEU A  50     -17.033   6.168  -7.067  0.00  0.00
ATOM    816  HD1 LEU A  50     -18.815   6.074  -7.075  0.00  0.00
ATOM    817  CD2 LEU A  50     -18.967   4.288  -9.128  0.00  0.00
ATOM    818  HD2 LEU A  50     -18.796   4.859 -10.065  0.00  0.00
ATOM    819  HD2 LEU A  50     -19.939   4.677  -8.755  0.00  0.00
ATOM    820  HD2 LEU A  50     -19.219   3.221  -9.310  0.00  0.00
ATOM    821  C   LEU A  50     -14.971   2.596  -9.791  0.00  0.00
ATOM    822  O   LEU A  50     -15.055   2.129 -10.955  0.00  0.00
ATOM    823  N   VAL A  51     -13.765   3.044  -9.408  0.00  0.00
ATOM    824  HN  VAL A  51     -13.501   3.407  -8.518  0.00  0.00
ATOM    825  CA  VAL A  51     -12.607   2.953 -10.270  0.00  0.00
ATOM    826  HA  VAL A  51     -12.918   3.556 -11.109  0.00  0.00
ATOM    827  CB  VAL A  51     -11.395   3.719  -9.713  0.00  0.00
ATOM    828  HB  VAL A  51     -11.861   4.414  -8.983  0.00  0.00
ATOM    829  CG1 VAL A  51     -10.165   2.824  -9.223  0.00  0.00
ATOM    830  HG1 VAL A  51     -10.549   2.103  -8.471  0.00  0.00
ATOM    831  HG1 VAL A  51      -9.325   3.416  -8.800  0.00  0.00
ATOM    832  HG1 VAL A  51      -9.815   2.266 -10.118  0.00  0.00
ATOM    833  CG2 VAL A  51     -10.854   4.662 -10.808  0.00  0.00
ATOM    834  HG2 VAL A  51     -11.714   5.098 -11.361  0.00  0.00
ATOM    835  HG2 VAL A  51     -10.222   4.017 -11.456  0.00  0.00
ATOM    836  HG2 VAL A  51     -10.348   5.460 -10.225  0.00  0.00
ATOM    837  C   VAL A  51     -12.120   1.593 -10.855  0.00  0.00
ATOM    838  O   VAL A  51     -11.516   1.507 -11.950  0.00  0.00
ATOM    839  N   ILE A  52     -12.395   0.438 -10.210  0.00  0.00
ATOM    840  HN  ILE A  52     -12.645   0.569  -9.254  0.00  0.00
ATOM    841  CA  ILE A  52     -12.088  -0.874 -10.763  0.00  0.00
ATOM    842  HA  ILE A  52     -11.071  -0.904 -11.124  0.00  0.00
ATOM    843  CB  ILE A  52     -11.951  -1.990  -9.725  0.00  0.00
ATOM    844  HB  ILE A  52     -11.262  -1.748  -8.886  0.00  0.00
ATOM    845  CG2 ILE A  52     -13.323  -2.227  -9.013  0.00  0.00
ATOM    846  HG2 ILE A  52     -13.656  -1.307  -8.488  0.00  0.00
ATOM    847  HG2 ILE A  52     -13.132  -3.032  -8.272  0.00  0.00
ATOM    848  HG2 ILE A  52     -14.136  -2.572  -9.686  0.00  0.00
ATOM    849  CG1 ILE A  52     -11.614  -3.305 -10.404  0.00  0.00
ATOM    850  HG1 ILE A  52     -10.983  -3.197 -11.311  0.00  0.00
ATOM    851  HG1 ILE A  52     -12.489  -3.849 -10.820  0.00  0.00
ATOM    852  CD1 ILE A  52     -10.822  -4.205  -9.420  0.00  0.00
ATOM    853  HD1 ILE A  52     -10.544  -5.191  -9.851  0.00  0.00
ATOM    854  HD2 ILE A  52     -11.381  -4.568  -8.530  0.00  0.00
ATOM    855  HD3 ILE A  52      -9.951  -3.705  -8.944  0.00  0.00
ATOM    856  C   ILE A  52     -12.896  -1.249 -12.068  0.00  0.00
ATOM    857  O   ILE A  52     -12.456  -1.756 -13.038  0.00  0.00
ATOM    858  N   LEU A  53     -14.170  -0.841 -12.047  0.00  0.00
ATOM    859  HN  LEU A  53     -14.486  -0.442 -11.189  0.00  0.00
ATOM    860  CA  LEU A  53     -15.117  -0.853 -13.117  0.00  0.00
ATOM    861  HA  LEU A  53     -15.056  -1.856 -13.514  0.00  0.00
ATOM    862  CB  LEU A  53     -16.514  -0.411 -12.621  0.00  0.00
ATOM    863  HB1 LEU A  53     -16.614   0.684 -12.460  0.00  0.00
ATOM    864  HB2 LEU A  53     -16.784  -0.836 -11.631  0.00  0.00
ATOM    865  CG  LEU A  53     -17.624  -0.883 -13.578  0.00  0.00
ATOM    866  HG  LEU A  53     -17.504  -0.356 -14.549  0.00  0.00
ATOM    867  CD1 LEU A  53     -17.602  -2.408 -13.875  0.00  0.00
ATOM    868  HD1 LEU A  53     -18.535  -2.498 -14.470  0.00  0.00
ATOM    869  HD1 LEU A  53     -17.672  -3.013 -12.946  0.00  0.00
ATOM    870  HD1 LEU A  53     -16.706  -2.669 -14.479  0.00  0.00
ATOM    871  CD2 LEU A  53     -18.985  -0.628 -13.033  0.00  0.00
ATOM    872  HD2 LEU A  53     -19.880  -0.979 -13.591  0.00  0.00
ATOM    873  HD2 LEU A  53     -19.007   0.483 -13.037  0.00  0.00
ATOM    874  HD2 LEU A  53     -19.048  -1.128 -12.044  0.00  0.00
ATOM    875  C   LEU A  53     -14.730   0.036 -14.301  0.00  0.00
ATOM    876  O   LEU A  53     -14.756  -0.350 -15.462  0.00  0.00
ATOM    877  N   ILE A  54     -14.307   1.266 -13.984  0.00  0.00
ATOM    878  HN  ILE A  54     -14.587   1.723 -13.144  0.00  0.00
ATOM    879  CA  ILE A  54     -13.742   2.224 -14.884  0.00  0.00
ATOM    880  HA  ILE A  54     -14.420   2.382 -15.710  0.00  0.00
ATOM    881  CB  ILE A  54     -13.517   3.695 -14.373  0.00  0.00
ATOM    882  HB  ILE A  54     -12.750   3.588 -13.576  0.00  0.00
ATOM    883  CG2 ILE A  54     -12.890   4.557 -15.528  0.00  0.00
ATOM    884  HG2 ILE A  54     -11.789   4.408 -15.556  0.00  0.00
ATOM    885  HG2 ILE A  54     -13.121   5.632 -15.371  0.00  0.00
ATOM    886  HG2 ILE A  54     -13.255   4.394 -16.564  0.00  0.00
ATOM    887  CG1 ILE A  54     -14.893   4.250 -13.801  0.00  0.00
ATOM    888  HG1 ILE A  54     -15.230   3.566 -12.993  0.00  0.00
ATOM    889  HG1 ILE A  54     -15.646   4.317 -14.615  0.00  0.00
ATOM    890  CD1 ILE A  54     -14.736   5.649 -13.268  0.00  0.00
ATOM    891  HD1 ILE A  54     -13.798   5.735 -12.680  0.00  0.00
ATOM    892  HD2 ILE A  54     -15.575   5.984 -12.622  0.00  0.00
ATOM    893  HD3 ILE A  54     -14.685   6.363 -14.117  0.00  0.00
ATOM    894  C   ILE A  54     -12.513   1.656 -15.620  0.00  0.00
ATOM    895  O   ILE A  54     -12.360   1.660 -16.822  0.00  0.00
ATOM    896  N   LEU A  55     -11.653   0.908 -14.868  0.00  0.00
ATOM    897  HN  LEU A  55     -11.712   0.951 -13.875  0.00  0.00
ATOM    898  CA  LEU A  55     -10.537   0.131 -15.426  0.00  0.00
ATOM    899  HA  LEU A  55      -9.961   0.742 -16.105  0.00  0.00
ATOM    900  CB  LEU A  55      -9.518  -0.276 -14.266  0.00  0.00
ATOM    901  HB1 LEU A  55      -8.873  -1.088 -14.665  0.00  0.00
ATOM    902  HB2 LEU A  55     -10.047  -0.634 -13.358  0.00  0.00
ATOM    903  CG  LEU A  55      -8.687   0.881 -13.665  0.00  0.00
ATOM    904  HG  LEU A  55      -9.344   1.694 -13.290  0.00  0.00
ATOM    905  CD1 LEU A  55      -7.820   0.360 -12.433  0.00  0.00
ATOM    906  HD1 LEU A  55      -7.166   1.135 -11.980  0.00  0.00
ATOM    907  HD1 LEU A  55      -7.345  -0.580 -12.789  0.00  0.00
ATOM    908  HD1 LEU A  55      -8.540  -0.051 -11.693  0.00  0.00
ATOM    909  CD2 LEU A  55      -7.724   1.511 -14.666  0.00  0.00
ATOM    910  HD2 LEU A  55      -8.307   1.931 -15.514  0.00  0.00
ATOM    911  HD2 LEU A  55      -6.974   0.760 -14.995  0.00  0.00
ATOM    912  HD2 LEU A  55      -7.259   2.394 -14.179  0.00  0.00
ATOM    913  C   LEU A  55     -10.854  -1.059 -16.256  0.00  0.00
ATOM    914  O   LEU A  55     -10.260  -1.177 -17.317  0.00  0.00
ATOM    915  N   ILE A  56     -11.819  -1.978 -15.843  0.00  0.00
ATOM    916  HN  ILE A  56     -12.307  -1.837 -14.985  0.00  0.00
ATOM    917  CA  ILE A  56     -12.338  -3.133 -16.610  0.00  0.00
ATOM    918  HA  ILE A  56     -11.525  -3.788 -16.887  0.00  0.00
ATOM    919  CB  ILE A  56     -13.344  -3.954 -15.806  0.00  0.00
ATOM    920  HB  ILE A  56     -13.996  -3.215 -15.293  0.00  0.00
ATOM    921  CG2 ILE A  56     -14.151  -4.991 -16.650  0.00  0.00
ATOM    922  HG2 ILE A  56     -13.529  -5.887 -16.863  0.00  0.00
ATOM    923  HG2 ILE A  56     -14.467  -4.547 -17.619  0.00  0.00
ATOM    924  HG2 ILE A  56     -15.105  -5.155 -16.105  0.00  0.00
ATOM    925  CG1 ILE A  56     -12.533  -4.783 -14.779  0.00  0.00
ATOM    926  HG1 ILE A  56     -12.042  -4.093 -14.061  0.00  0.00
ATOM    927  HG1 ILE A  56     -11.763  -5.402 -15.287  0.00  0.00
ATOM    928  CD1 ILE A  56     -13.419  -5.639 -13.957  0.00  0.00
ATOM    929  HD1 ILE A  56     -14.299  -5.061 -13.603  0.00  0.00
ATOM    930  HD2 ILE A  56     -12.931  -6.180 -13.118  0.00  0.00
ATOM    931  HD3 ILE A  56     -13.946  -6.494 -14.432  0.00  0.00
ATOM    932  C   ILE A  56     -12.974  -2.621 -17.865  0.00  0.00
ATOM    933  O   ILE A  56     -12.694  -3.181 -18.916  0.00  0.00
ATOM    934  N   ASN A  57     -13.866  -1.608 -17.833  0.00  0.00
ATOM    935  HN  ASN A  57     -14.224  -1.257 -16.971  0.00  0.00
ATOM    936  CA  ASN A  57     -14.388  -0.973 -19.071  0.00  0.00
ATOM    937  HA  ASN A  57     -14.750  -1.777 -19.696  0.00  0.00
ATOM    938  CB  ASN A  57     -15.500   0.098 -18.748  0.00  0.00
ATOM    939  HB1 ASN A  57     -15.148   0.791 -17.953  0.00  0.00
ATOM    940  HB2 ASN A  57     -16.283  -0.483 -18.215  0.00  0.00
ATOM    941  CG  ASN A  57     -16.010   0.744 -20.032  0.00  0.00
ATOM    942  OD1 ASN A  57     -16.529   0.065 -20.905  0.00  0.00
ATOM    943  ND2 ASN A  57     -15.871   2.089 -20.104  0.00  0.00
ATOM    944  HD2 ASN A  57     -15.936   2.516 -21.006  0.00  0.00
ATOM    945  HD2 ASN A  57     -15.764   2.644 -19.279  0.00  0.00
ATOM    946  C   ASN A  57     -13.249  -0.348 -19.971  0.00  0.00
ATOM    947  O   ASN A  57     -13.261  -0.575 -21.203  0.00  0.00
ATOM    948  N   CYS A  58     -12.265   0.403 -19.395  0.00  0.00
ATOM    949  HN  CYS A  58     -12.151   0.496 -18.409  0.00  0.00
ATOM    950  CA  CYS A  58     -11.212   1.027 -20.129  0.00  0.00
ATOM    951  HA  CYS A  58     -11.748   1.671 -20.810  0.00  0.00
ATOM    952  CB  CYS A  58     -10.448   2.131 -19.378  0.00  0.00
ATOM    953  HB1 CYS A  58      -9.512   2.431 -19.898  0.00  0.00
ATOM    954  HB2 CYS A  58     -10.088   1.687 -18.427  0.00  0.00
ATOM    955  SG  CYS A  58     -11.361   3.618 -18.964  0.00  0.00
ATOM    956  HG1 CYS A  58     -11.933   3.146 -17.866  0.00  0.00
ATOM    957  C   CYS A  58     -10.294   0.041 -20.768  0.00  0.00
ATOM    958  O   CYS A  58      -9.767   0.165 -21.891  0.00  0.00
ATOM    959  N   LYS A  59      -9.966  -1.100 -20.089  0.00  0.00
ATOM    960  HN  LYS A  59     -10.425  -1.224 -19.212  0.00  0.00
ATOM    961  CA  LYS A  59      -8.977  -2.000 -20.563  0.00  0.00
ATOM    962  HA  LYS A  59      -8.409  -1.508 -21.340  0.00  0.00
ATOM    963  CB  LYS A  59      -8.119  -2.560 -19.480  0.00  0.00
ATOM    964  HB1 LYS A  59      -7.616  -3.501 -19.790  0.00  0.00
ATOM    965  HB2 LYS A  59      -8.802  -2.949 -18.695  0.00  0.00
ATOM    966  CG  LYS A  59      -7.261  -1.472 -18.771  0.00  0.00
ATOM    967  HG1 LYS A  59      -7.062  -1.972 -17.800  0.00  0.00
ATOM    968  HG2 LYS A  59      -7.891  -0.580 -18.566  0.00  0.00
ATOM    969  CD  LYS A  59      -6.068  -0.874 -19.419  0.00  0.00
ATOM    970  HD1 LYS A  59      -6.367  -0.506 -20.423  0.00  0.00
ATOM    971  HD2 LYS A  59      -5.340  -1.695 -19.595  0.00  0.00
ATOM    972  CE  LYS A  59      -5.514   0.290 -18.649  0.00  0.00
ATOM    973  HE1 LYS A  59      -5.364  -0.040 -17.599  0.00  0.00
ATOM    974  HE2 LYS A  59      -6.129   1.215 -18.626  0.00  0.00
ATOM    975  NZ  LYS A  59      -4.200   0.682 -19.134  0.00  0.00
ATOM    976  HZ1 LYS A  59      -4.089   1.042 -20.104  0.00  0.00
ATOM    977  HZ2 LYS A  59      -3.643  -0.189 -19.241  0.00  0.00
ATOM    978  HZ3 LYS A  59      -3.623   1.244 -18.476  0.00  0.00
ATOM    979  C   LYS A  59      -9.632  -3.112 -21.380  0.00  0.00
ATOM    980  O   LYS A  59      -8.861  -4.001 -21.857  0.00  0.00
ATOM    981  N   ARG A  60     -10.969  -2.976 -21.720  0.00  0.00
ATOM    982  HN  ARG A  60     -11.460  -2.269 -21.218  0.00  0.00
ATOM    983  CA  ARG A  60     -11.825  -4.020 -22.364  0.00  0.00
ATOM    984  HA  ARG A  60     -12.042  -4.864 -21.727  0.00  0.00
ATOM    985  CB  ARG A  60     -13.279  -3.481 -22.656  0.00  0.00
ATOM    986  HB1 ARG A  60     -13.733  -3.185 -21.686  0.00  0.00
ATOM    987  HB2 ARG A  60     -13.872  -4.324 -23.071  0.00  0.00
ATOM    988  CG  ARG A  60     -13.327  -2.291 -23.688  0.00  0.00
ATOM    989  HG1 ARG A  60     -13.142  -2.907 -24.594  0.00  0.00
ATOM    990  HG2 ARG A  60     -12.586  -1.503 -23.434  0.00  0.00
ATOM    991  CD  ARG A  60     -14.639  -1.498 -23.896  0.00  0.00
ATOM    992  HD1 ARG A  60     -14.987  -1.055 -22.938  0.00  0.00
ATOM    993  HD2 ARG A  60     -15.542  -2.012 -24.291  0.00  0.00
ATOM    994  NE  ARG A  60     -14.393  -0.416 -24.853  0.00  0.00
ATOM    995  HE  ARG A  60     -14.522  -0.544 -25.837  0.00  0.00
ATOM    996  CZ  ARG A  60     -14.279   0.838 -24.493  0.00  0.00
ATOM    997  NH1 ARG A  60     -14.516   1.831 -25.368  0.00  0.00
ATOM    998  HH1 ARG A  60     -14.926   1.711 -26.273  0.00  0.00
ATOM    999  HH1 ARG A  60     -14.221   2.719 -25.015  0.00  0.00
ATOM   1000  NH2 ARG A  60     -13.850   1.252 -23.284  0.00  0.00
ATOM   1001  HH2 ARG A  60     -13.910   2.216 -23.026  0.00  0.00
ATOM   1002  HH2 ARG A  60     -13.524   0.553 -22.648  0.00  0.00
ATOM   1003  C   ARG A  60     -11.259  -4.752 -23.665  0.00  0.00
ATOM   1004  O   ARG A  60     -11.401  -5.936 -23.758  0.00  0.00
ATOM   1005  N   LEU A  61     -10.549  -4.006 -24.602  0.00  0.00
ATOM   1006  HN  LEU A  61     -10.341  -3.049 -24.415  0.00  0.00
ATOM   1007  CA  LEU A  61     -10.159  -4.544 -25.904  0.00  0.00
ATOM   1008  HA  LEU A  61     -10.310  -5.610 -25.829  0.00  0.00
ATOM   1009  CB  LEU A  61     -10.885  -3.953 -27.185  0.00  0.00
ATOM   1010  HB1 LEU A  61     -10.388  -4.061 -28.173  0.00  0.00
ATOM   1011  HB2 LEU A  61     -10.940  -2.858 -27.004  0.00  0.00
ATOM   1012  CG  LEU A  61     -12.330  -4.379 -27.399  0.00  0.00
ATOM   1013  HG  LEU A  61     -12.864  -3.949 -26.525  0.00  0.00
ATOM   1014  CD1 LEU A  61     -13.058  -3.759 -28.622  0.00  0.00
ATOM   1015  HD1 LEU A  61     -12.795  -2.683 -28.533  0.00  0.00
ATOM   1016  HD1 LEU A  61     -14.157  -3.894 -28.528  0.00  0.00
ATOM   1017  HD1 LEU A  61     -12.651  -4.108 -29.594  0.00  0.00
ATOM   1018  CD2 LEU A  61     -12.402  -5.886 -27.398  0.00  0.00
ATOM   1019  HD2 LEU A  61     -12.190  -6.213 -26.358  0.00  0.00
ATOM   1020  HD2 LEU A  61     -11.638  -6.254 -28.116  0.00  0.00
ATOM   1021  HD2 LEU A  61     -13.424  -6.284 -27.572  0.00  0.00
ATOM   1022  C   LEU A  61      -8.581  -4.472 -26.112  0.00  0.00
ATOM   1023  O   LEU A  61      -7.957  -4.629 -27.150  0.00  0.00
ATOM   1024  N   LYS A  62      -7.858  -4.231 -24.989  0.00  0.00
ATOM   1025  HN  LYS A  62      -8.377  -4.053 -24.156  0.00  0.00
ATOM   1026  CA  LYS A  62      -6.352  -4.494 -24.921  0.00  0.00
ATOM   1027  HA  LYS A  62      -5.850  -4.133 -25.806  0.00  0.00
ATOM   1028  CB  LYS A  62      -5.675  -3.699 -23.752  0.00  0.00
ATOM   1029  HB1 LYS A  62      -5.998  -4.009 -22.735  0.00  0.00
ATOM   1030  HB2 LYS A  62      -5.869  -2.626 -23.962  0.00  0.00
ATOM   1031  CG  LYS A  62      -4.131  -3.891 -23.560  0.00  0.00
ATOM   1032  HG1 LYS A  62      -3.719  -3.811 -24.589  0.00  0.00
ATOM   1033  HG2 LYS A  62      -3.840  -4.853 -23.086  0.00  0.00
ATOM   1034  CD  LYS A  62      -3.498  -2.735 -22.683  0.00  0.00
ATOM   1035  HD1 LYS A  62      -3.640  -3.116 -21.650  0.00  0.00
ATOM   1036  HD2 LYS A  62      -4.037  -1.767 -22.753  0.00  0.00
ATOM   1037  CE  LYS A  62      -1.980  -2.585 -22.909  0.00  0.00
ATOM   1038  HE1 LYS A  62      -1.774  -2.210 -23.934  0.00  0.00
ATOM   1039  HE2 LYS A  62      -1.356  -3.497 -22.799  0.00  0.00
ATOM   1040  NZ  LYS A  62      -1.396  -1.646 -21.902  0.00  0.00
ATOM   1041  HZ1 LYS A  62      -1.432  -2.075 -20.955  0.00  0.00
ATOM   1042  HZ2 LYS A  62      -1.889  -0.739 -21.774  0.00  0.00
ATOM   1043  HZ3 LYS A  62      -0.389  -1.546 -22.142  0.00  0.00
ATOM   1044  C   LYS A  62      -6.043  -6.007 -24.801  0.00  0.00
ATOM   1045  O   LYS A  62      -6.665  -6.742 -24.098  0.00  0.00
ATOM   1046  N   SER A  63      -4.961  -6.454 -25.544  0.00  0.00
ATOM   1047  HN  SER A  63      -4.391  -5.813 -26.053  0.00  0.00
ATOM   1048  CA  SER A  63      -4.711  -7.850 -25.961  0.00  0.00
ATOM   1049  HA  SER A  63      -5.553  -8.158 -26.563  0.00  0.00
ATOM   1050  CB  SER A  63      -3.417  -7.934 -26.883  0.00  0.00
ATOM   1051  HB1 SER A  63      -3.294  -9.030 -27.005  0.00  0.00
ATOM   1052  HB2 SER A  63      -2.576  -7.367 -26.428  0.00  0.00
ATOM   1053  OG  SER A  63      -3.742  -7.333 -28.143  0.00  0.00
ATOM   1054  HG1 SER A  63      -3.117  -7.741 -28.746  0.00  0.00
ATOM   1055  C   SER A  63      -4.587  -8.680 -24.706  0.00  0.00
ATOM   1056  O   SER A  63      -5.203  -9.720 -24.498  0.00  0.00
ATOM   1057  N   MET A  64      -3.761  -8.183 -23.777  0.00  0.00
ATOM   1058  HN  MET A  64      -3.279  -7.359 -24.063  0.00  0.00
ATOM   1059  CA  MET A  64      -3.857  -8.613 -22.393  0.00  0.00
ATOM   1060  HA  MET A  64      -4.718  -9.257 -22.290  0.00  0.00
ATOM   1061  CB  MET A  64      -2.626  -9.323 -21.991  0.00  0.00
ATOM   1062  HB1 MET A  64      -1.778  -8.656 -22.257  0.00  0.00
ATOM   1063  HB2 MET A  64      -2.638 -10.277 -22.559  0.00  0.00
ATOM   1064  CG  MET A  64      -2.642  -9.764 -20.504  0.00  0.00
ATOM   1065  HG1 MET A  64      -3.641 -10.164 -20.231  0.00  0.00
ATOM   1066  HG2 MET A  64      -2.327  -8.866 -19.929  0.00  0.00
ATOM   1067  SD  MET A  64      -1.386 -11.119 -20.292  0.00  0.00
ATOM   1068  CE  MET A  64      -2.028 -11.619 -18.633  0.00  0.00
ATOM   1069  HE1 MET A  64      -3.050 -12.053 -18.670  0.00  0.00
ATOM   1070  HE2 MET A  64      -1.987 -10.761 -17.929  0.00  0.00
ATOM   1071  HE3 MET A  64      -1.296 -12.288 -18.132  0.00  0.00
ATOM   1072  C   MET A  64      -3.991  -7.445 -21.506  0.00  0.00
ATOM   1073  O   MET A  64      -3.149  -6.521 -21.576  0.00  0.00
ATOM   1074  N   THR A  65      -5.038  -7.328 -20.688  0.00  0.00
ATOM   1075  HN  THR A  65      -5.593  -8.147 -20.805  0.00  0.00
ATOM   1076  CA  THR A  65      -5.378  -6.366 -19.611  0.00  0.00
ATOM   1077  HA  THR A  65      -5.793  -5.458 -20.023  0.00  0.00
ATOM   1078  CB  THR A  65      -6.536  -7.035 -18.755  0.00  0.00
ATOM   1079  HB  THR A  65      -6.346  -8.099 -18.502  0.00  0.00
ATOM   1080  OG1 THR A  65      -7.692  -6.962 -19.472  0.00  0.00
ATOM   1081  HG1 THR A  65      -8.372  -7.288 -18.877  0.00  0.00
ATOM   1082  CG2 THR A  65      -6.886  -6.278 -17.418  0.00  0.00
ATOM   1083  HG2 THR A  65      -7.393  -5.319 -17.658  0.00  0.00
ATOM   1084  HG2 THR A  65      -5.882  -6.170 -16.955  0.00  0.00
ATOM   1085  HG2 THR A  65      -7.599  -6.889 -16.824  0.00  0.00
ATOM   1086  C   THR A  65      -4.200  -6.032 -18.726  0.00  0.00
ATOM   1087  O   THR A  65      -3.527  -6.984 -18.334  0.00  0.00
ATOM   1088  N   ASP A  66      -3.940  -4.756 -18.355  0.00  0.00
ATOM   1089  HN  ASP A  66      -4.517  -4.009 -18.675  0.00  0.00
ATOM   1090  CA  ASP A  66      -2.916  -4.372 -17.399  0.00  0.00
ATOM   1091  HA  ASP A  66      -1.984  -4.836 -17.687  0.00  0.00
ATOM   1092  CB  ASP A  66      -2.517  -2.896 -17.566  0.00  0.00
ATOM   1093  HB1 ASP A  66      -1.575  -2.641 -17.035  0.00  0.00
ATOM   1094  HB2 ASP A  66      -3.422  -2.344 -17.234  0.00  0.00
ATOM   1095  CG  ASP A  66      -2.159  -2.374 -18.908  0.00  0.00
ATOM   1096  OD1 ASP A  66      -1.144  -2.886 -19.466  0.00  0.00
ATOM   1097  OD2 ASP A  66      -2.818  -1.462 -19.498  0.00  0.00
ATOM   1098  C   ASP A  66      -3.212  -4.789 -15.940  0.00  0.00
ATOM   1099  O   ASP A  66      -3.488  -3.922 -15.106  0.00  0.00
ATOM   1100  N   ILE A  67      -3.185  -6.139 -15.620  0.00  0.00
ATOM   1101  HN  ILE A  67      -3.013  -6.787 -16.357  0.00  0.00
ATOM   1102  CA  ILE A  67      -3.758  -6.804 -14.386  0.00  0.00
ATOM   1103  HA  ILE A  67      -4.815  -6.588 -14.442  0.00  0.00
ATOM   1104  CB  ILE A  67      -3.680  -8.335 -14.524  0.00  0.00
ATOM   1105  HB  ILE A  67      -4.035  -8.521 -15.560  0.00  0.00
ATOM   1106  CG2 ILE A  67      -2.232  -8.901 -14.424  0.00  0.00
ATOM   1107  HG2 ILE A  67      -1.638  -8.485 -15.267  0.00  0.00
ATOM   1108  HG2 ILE A  67      -2.286 -10.000 -14.580  0.00  0.00
ATOM   1109  HG2 ILE A  67      -1.709  -8.641 -13.479  0.00  0.00
ATOM   1110  CG1 ILE A  67      -4.446  -9.107 -13.450  0.00  0.00
ATOM   1111  HG1 ILE A  67      -4.070  -8.824 -12.443  0.00  0.00
ATOM   1112  HG1 ILE A  67      -4.078 -10.155 -13.438  0.00  0.00
ATOM   1113  CD1 ILE A  67      -5.986  -9.085 -13.403  0.00  0.00
ATOM   1114  HD1 ILE A  67      -6.343 -10.097 -13.690  0.00  0.00
ATOM   1115  HD2 ILE A  67      -6.419  -8.180 -13.879  0.00  0.00
ATOM   1116  HD3 ILE A  67      -6.391  -8.991 -12.372  0.00  0.00
ATOM   1117  C   ILE A  67      -3.351  -6.170 -13.057  0.00  0.00
ATOM   1118  O   ILE A  67      -4.116  -6.152 -12.066  0.00  0.00
ATOM   1119  N   TYR A  68      -2.112  -5.730 -12.947  0.00  0.00
ATOM   1120  HN  TYR A  68      -1.466  -5.853 -13.697  0.00  0.00
ATOM   1121  CA  TYR A  68      -1.554  -5.060 -11.776  0.00  0.00
ATOM   1122  HA  TYR A  68      -1.494  -5.891 -11.089  0.00  0.00
ATOM   1123  CB  TYR A  68      -0.158  -4.390 -11.980  0.00  0.00
ATOM   1124  HB1 TYR A  68       0.327  -4.187 -11.002  0.00  0.00
ATOM   1125  HB2 TYR A  68      -0.191  -3.429 -12.538  0.00  0.00
ATOM   1126  CG  TYR A  68       0.749  -5.289 -12.735  0.00  0.00
ATOM   1127  CD1 TYR A  68       0.856  -5.068 -14.125  0.00  0.00
ATOM   1128  HD1 TYR A  68       0.285  -4.258 -14.556  0.00  0.00
ATOM   1129  CE1 TYR A  68       1.456  -6.072 -14.878  0.00  0.00
ATOM   1130  HE1 TYR A  68       1.428  -6.124 -15.957  0.00  0.00
ATOM   1131  CZ  TYR A  68       2.053  -7.170 -14.270  0.00  0.00
ATOM   1132  OH  TYR A  68       2.577  -8.222 -15.093  0.00  0.00
ATOM   1133  HH  TYR A  68       2.847  -7.732 -15.874  0.00  0.00
ATOM   1134  CD2 TYR A  68       1.338  -6.375 -12.090  0.00  0.00
ATOM   1135  HD2 TYR A  68       1.297  -6.349 -11.011  0.00  0.00
ATOM   1136  CE2 TYR A  68       1.975  -7.330 -12.888  0.00  0.00
ATOM   1137  HE2 TYR A  68       2.373  -8.232 -12.447  0.00  0.00
ATOM   1138  C   TYR A  68      -2.355  -3.933 -11.318  0.00  0.00
ATOM   1139  O   TYR A  68      -2.529  -3.935 -10.090  0.00  0.00
ATOM   1140  N   LEU A  69      -2.802  -2.995 -12.168  0.00  0.00
ATOM   1141  HN  LEU A  69      -2.707  -3.164 -13.147  0.00  0.00
ATOM   1142  CA  LEU A  69      -3.714  -1.858 -11.852  0.00  0.00
ATOM   1143  HA  LEU A  69      -3.218  -1.234 -11.123  0.00  0.00
ATOM   1144  CB  LEU A  69      -4.167  -1.196 -13.189  0.00  0.00
ATOM   1145  HB1 LEU A  69      -5.118  -0.644 -13.038  0.00  0.00
ATOM   1146  HB2 LEU A  69      -4.425  -1.934 -13.979  0.00  0.00
ATOM   1147  CG  LEU A  69      -3.148  -0.236 -13.769  0.00  0.00
ATOM   1148  HG  LEU A  69      -2.154  -0.719 -13.885  0.00  0.00
ATOM   1149  CD1 LEU A  69      -3.416   0.221 -15.250  0.00  0.00
ATOM   1150  HD1 LEU A  69      -3.609  -0.672 -15.881  0.00  0.00
ATOM   1151  HD1 LEU A  69      -2.493   0.580 -15.753  0.00  0.00
ATOM   1152  HD1 LEU A  69      -4.308   0.883 -15.278  0.00  0.00
ATOM   1153  CD2 LEU A  69      -3.111   0.948 -12.832  0.00  0.00
ATOM   1154  HD2 LEU A  69      -2.726   0.660 -11.831  0.00  0.00
ATOM   1155  HD2 LEU A  69      -4.134   1.379 -12.824  0.00  0.00
ATOM   1156  HD2 LEU A  69      -2.472   1.779 -13.200  0.00  0.00
ATOM   1157  C   LEU A  69      -5.029  -2.357 -11.213  0.00  0.00
ATOM   1158  O   LEU A  69      -5.367  -1.838 -10.162  0.00  0.00
ATOM   1159  N   LEU A  70      -5.459  -3.545 -11.673  0.00  0.00
ATOM   1160  HN  LEU A  70      -5.034  -3.959 -12.474  0.00  0.00
ATOM   1161  CA  LEU A  70      -6.521  -4.254 -11.012  0.00  0.00
ATOM   1162  HA  LEU A  70      -7.289  -3.512 -10.850  0.00  0.00
ATOM   1163  CB  LEU A  70      -7.265  -5.301 -11.892  0.00  0.00
ATOM   1164  HB1 LEU A  70      -8.031  -5.807 -11.265  0.00  0.00
ATOM   1165  HB2 LEU A  70      -6.480  -6.046 -12.143  0.00  0.00
ATOM   1166  CG  LEU A  70      -8.083  -4.798 -13.093  0.00  0.00
ATOM   1167  HG  LEU A  70      -8.899  -4.190 -12.649  0.00  0.00
ATOM   1168  CD1 LEU A  70      -7.294  -4.049 -14.133  0.00  0.00
ATOM   1169  HD1 LEU A  70      -6.464  -4.737 -14.402  0.00  0.00
ATOM   1170  HD1 LEU A  70      -6.904  -3.071 -13.781  0.00  0.00
ATOM   1171  HD1 LEU A  70      -7.833  -3.835 -15.082  0.00  0.00
ATOM   1172  CD2 LEU A  70      -8.690  -6.049 -13.707  0.00  0.00
ATOM   1173  HD2 LEU A  70      -7.896  -6.718 -14.101  0.00  0.00
ATOM   1174  HD2 LEU A  70      -9.314  -5.884 -14.611  0.00  0.00
ATOM   1175  HD2 LEU A  70      -9.259  -6.761 -13.070  0.00  0.00
ATOM   1176  C   LEU A  70      -6.208  -4.829  -9.598  0.00  0.00
ATOM   1177  O   LEU A  70      -6.964  -4.759  -8.657  0.00  0.00
ATOM   1178  N   ASN A  71      -5.076  -5.445  -9.409  0.00  0.00
ATOM   1179  HN  ASN A  71      -4.541  -5.679 -10.218  0.00  0.00
ATOM   1180  CA  ASN A  71      -4.634  -5.852  -8.055  0.00  0.00
ATOM   1181  HA  ASN A  71      -5.402  -6.510  -7.677  0.00  0.00
ATOM   1182  CB  ASN A  71      -3.324  -6.546  -8.039  0.00  0.00
ATOM   1183  HB1 ASN A  71      -2.867  -6.615  -7.029  0.00  0.00
ATOM   1184  HB2 ASN A  71      -2.560  -6.033  -8.661  0.00  0.00
ATOM   1185  CG  ASN A  71      -3.606  -7.925  -8.663  0.00  0.00
ATOM   1186  OD1 ASN A  71      -4.659  -8.364  -9.127  0.00  0.00
ATOM   1187  ND2 ASN A  71      -2.490  -8.729  -8.799  0.00  0.00
ATOM   1188  HD2 ASN A  71      -1.602  -8.471  -8.417  0.00  0.00
ATOM   1189  HD2 ASN A  71      -2.592  -9.539  -9.377  0.00  0.00
ATOM   1190  C   ASN A  71      -4.487  -4.699  -7.038  0.00  0.00
ATOM   1191  O   ASN A  71      -4.841  -4.823  -5.869  0.00  0.00
ATOM   1192  N   LEU A  72      -3.876  -3.546  -7.510  0.00  0.00
ATOM   1193  HN  LEU A  72      -3.665  -3.470  -8.481  0.00  0.00
ATOM   1194  CA  LEU A  72      -3.704  -2.388  -6.750  0.00  0.00
ATOM   1195  HA  LEU A  72      -3.113  -2.666  -5.889  0.00  0.00
ATOM   1196  CB  LEU A  72      -2.912  -1.399  -7.642  0.00  0.00
ATOM   1197  HB1 LEU A  72      -3.341  -1.245  -8.655  0.00  0.00
ATOM   1198  HB2 LEU A  72      -1.953  -1.872  -7.940  0.00  0.00
ATOM   1199  CG  LEU A  72      -2.570  -0.124  -6.890  0.00  0.00
ATOM   1200  HG  LEU A  72      -3.505   0.273  -6.441  0.00  0.00
ATOM   1201  CD1 LEU A  72      -1.503  -0.328  -5.872  0.00  0.00
ATOM   1202  HD1 LEU A  72      -1.431   0.667  -5.383  0.00  0.00
ATOM   1203  HD1 LEU A  72      -0.527  -0.547  -6.355  0.00  0.00
ATOM   1204  HD1 LEU A  72      -1.690  -1.113  -5.108  0.00  0.00
ATOM   1205  CD2 LEU A  72      -1.973   0.879  -7.899  0.00  0.00
ATOM   1206  HD2 LEU A  72      -1.094   0.407  -8.388  0.00  0.00
ATOM   1207  HD2 LEU A  72      -1.765   1.893  -7.496  0.00  0.00
ATOM   1208  HD2 LEU A  72      -2.710   1.003  -8.722  0.00  0.00
ATOM   1209  C   LEU A  72      -4.932  -1.847  -6.171  0.00  0.00
ATOM   1210  O   LEU A  72      -4.933  -1.296  -5.084  0.00  0.00
ATOM   1211  N   ALA A  73      -6.110  -1.920  -6.805  0.00  0.00
ATOM   1212  HN  ALA A  73      -6.170  -2.467  -7.635  0.00  0.00
ATOM   1213  CA  ALA A  73      -7.287  -1.337  -6.240  0.00  0.00
ATOM   1214  HA  ALA A  73      -6.918  -0.429  -5.786  0.00  0.00
ATOM   1215  CB  ALA A  73      -8.221  -0.948  -7.396  0.00  0.00
ATOM   1216  HB1 ALA A  73      -7.587  -0.361  -8.095  0.00  0.00
ATOM   1217  HB2 ALA A  73      -9.109  -0.445  -6.956  0.00  0.00
ATOM   1218  HB3 ALA A  73      -8.594  -1.886  -7.862  0.00  0.00
ATOM   1219  C   ALA A  73      -7.971  -2.185  -5.190  0.00  0.00
ATOM   1220  O   ALA A  73      -8.415  -1.688  -4.191  0.00  0.00
ATOM   1221  N   ILE A  74      -7.874  -3.534  -5.240  0.00  0.00
ATOM   1222  HN  ILE A  74      -7.526  -4.018  -6.040  0.00  0.00
ATOM   1223  CA  ILE A  74      -8.324  -4.422  -4.197  0.00  0.00
ATOM   1224  HA  ILE A  74      -9.349  -4.348  -3.865  0.00  0.00
ATOM   1225  CB  ILE A  74      -8.096  -5.904  -4.655  0.00  0.00
ATOM   1226  HB  ILE A  74      -7.005  -6.079  -4.774  0.00  0.00
ATOM   1227  CG2 ILE A  74      -8.667  -6.873  -3.594  0.00  0.00
ATOM   1228  HG2 ILE A  74      -9.709  -6.657  -3.275  0.00  0.00
ATOM   1229  HG2 ILE A  74      -8.077  -6.728  -2.665  0.00  0.00
ATOM   1230  HG2 ILE A  74      -8.629  -7.953  -3.857  0.00  0.00
ATOM   1231  CG1 ILE A  74      -8.797  -6.138  -5.976  0.00  0.00
ATOM   1232  HG1 ILE A  74      -8.731  -7.238  -6.121  0.00  0.00
ATOM   1233  HG1 ILE A  74      -8.192  -5.543  -6.692  0.00  0.00
ATOM   1234  CD1 ILE A  74     -10.297  -5.718  -6.021  0.00  0.00
ATOM   1235  HD1 ILE A  74     -10.519  -4.705  -5.627  0.00  0.00
ATOM   1236  HD2 ILE A  74     -10.790  -6.382  -5.279  0.00  0.00
ATOM   1237  HD3 ILE A  74     -10.703  -6.007  -7.014  0.00  0.00
ATOM   1238  C   ILE A  74      -7.459  -4.102  -2.935  0.00  0.00
ATOM   1239  O   ILE A  74      -8.021  -4.056  -1.829  0.00  0.00
ATOM   1240  N   SER A  75      -6.142  -3.953  -3.081  0.00  0.00
ATOM   1241  HN  SER A  75      -5.728  -4.218  -3.948  0.00  0.00
ATOM   1242  CA  SER A  75      -5.132  -3.600  -2.037  0.00  0.00
ATOM   1243  HA  SER A  75      -5.040  -4.329  -1.244  0.00  0.00
ATOM   1244  CB  SER A  75      -3.690  -3.396  -2.594  0.00  0.00
ATOM   1245  HB1 SER A  75      -3.133  -3.094  -1.682  0.00  0.00
ATOM   1246  HB2 SER A  75      -3.594  -2.549  -3.306  0.00  0.00
ATOM   1247  OG  SER A  75      -3.192  -4.554  -3.167  0.00  0.00
ATOM   1248  HG1 SER A  75      -3.530  -4.619  -4.062  0.00  0.00
ATOM   1249  C   SER A  75      -5.524  -2.465  -1.174  0.00  0.00
ATOM   1250  O   SER A  75      -5.438  -2.526   0.068  0.00  0.00
ATOM   1251  N   ASP A  76      -5.998  -1.379  -1.773  0.00  0.00
ATOM   1252  HN  ASP A  76      -6.040  -1.237  -2.760  0.00  0.00
ATOM   1253  CA  ASP A  76      -6.560  -0.205  -1.132  0.00  0.00
ATOM   1254  HA  ASP A  76      -5.919   0.249  -0.390  0.00  0.00
ATOM   1255  CB  ASP A  76      -6.729   0.906  -2.241  0.00  0.00
ATOM   1256  HB1 ASP A  76      -7.401   1.732  -1.923  0.00  0.00
ATOM   1257  HB2 ASP A  76      -7.078   0.317  -3.116  0.00  0.00
ATOM   1258  CG  ASP A  76      -5.413   1.559  -2.568  0.00  0.00
ATOM   1259  OD1 ASP A  76      -4.400   1.323  -1.863  0.00  0.00
ATOM   1260  OD2 ASP A  76      -5.490   2.537  -3.388  0.00  0.00
ATOM   1261  C   ASP A  76      -7.810  -0.512  -0.395  0.00  0.00
ATOM   1262  O   ASP A  76      -7.977  -0.181   0.755  0.00  0.00
ATOM   1263  N   LEU A  77      -8.775  -1.139  -1.009  0.00  0.00
ATOM   1264  HN  LEU A  77      -8.677  -1.231  -1.997  0.00  0.00
ATOM   1265  CA  LEU A  77     -10.024  -1.657  -0.402  0.00  0.00
ATOM   1266  HA  LEU A  77     -10.586  -0.785  -0.100  0.00  0.00
ATOM   1267  CB  LEU A  77     -10.834  -2.305  -1.527  0.00  0.00
ATOM   1268  HB1 LEU A  77     -11.632  -2.895  -1.028  0.00  0.00
ATOM   1269  HB2 LEU A  77     -10.069  -2.934  -2.030  0.00  0.00
ATOM   1270  CG  LEU A  77     -11.351  -1.315  -2.601  0.00  0.00
ATOM   1271  HG  LEU A  77     -10.521  -0.848  -3.173  0.00  0.00
ATOM   1272  CD1 LEU A  77     -12.026  -2.229  -3.682  0.00  0.00
ATOM   1273  HD1 LEU A  77     -12.172  -1.619  -4.598  0.00  0.00
ATOM   1274  HD1 LEU A  77     -13.062  -2.555  -3.446  0.00  0.00
ATOM   1275  HD1 LEU A  77     -11.362  -3.092  -3.900  0.00  0.00
ATOM   1276  CD2 LEU A  77     -12.287  -0.309  -2.090  0.00  0.00
ATOM   1277  HD2 LEU A  77     -12.979   0.206  -2.790  0.00  0.00
ATOM   1278  HD2 LEU A  77     -11.775   0.516  -1.552  0.00  0.00
ATOM   1279  HD2 LEU A  77     -13.039  -0.840  -1.466  0.00  0.00
ATOM   1280  C   LEU A  77      -9.851  -2.520   0.814  0.00  0.00
ATOM   1281  O   LEU A  77     -10.578  -2.351   1.817  0.00  0.00
ATOM   1282  N   PHE A  78      -8.840  -3.422   0.802  0.00  0.00
ATOM   1283  HN  PHE A  78      -8.346  -3.671  -0.028  0.00  0.00
ATOM   1284  CA  PHE A  78      -8.326  -4.067   1.962  0.00  0.00
ATOM   1285  HA  PHE A  78      -9.132  -4.623   2.417  0.00  0.00
ATOM   1286  CB  PHE A  78      -7.149  -5.005   1.759  0.00  0.00
ATOM   1287  HB1 PHE A  78      -6.699  -5.311   2.728  0.00  0.00
ATOM   1288  HB2 PHE A  78      -6.289  -4.403   1.400  0.00  0.00
ATOM   1289  CG  PHE A  78      -7.250  -6.169   0.835  0.00  0.00
ATOM   1290  CD1 PHE A  78      -6.141  -6.738   0.138  0.00  0.00
ATOM   1291  HD1 PHE A  78      -5.141  -6.350   0.265  0.00  0.00
ATOM   1292  CE1 PHE A  78      -6.344  -7.933  -0.608  0.00  0.00
ATOM   1293  HE1 PHE A  78      -5.462  -8.292  -1.119  0.00  0.00
ATOM   1294  CZ  PHE A  78      -7.596  -8.515  -0.683  0.00  0.00
ATOM   1295  HZ  PHE A  78      -7.683  -9.399  -1.298  0.00  0.00
ATOM   1296  CD2 PHE A  78      -8.576  -6.783   0.569  0.00  0.00
ATOM   1297  HD2 PHE A  78      -9.474  -6.348   0.982  0.00  0.00
ATOM   1298  CE2 PHE A  78      -8.726  -7.889  -0.169  0.00  0.00
ATOM   1299  HE2 PHE A  78      -9.714  -8.326  -0.176  0.00  0.00
ATOM   1300  C   PHE A  78      -7.919  -3.075   3.056  0.00  0.00
ATOM   1301  O   PHE A  78      -8.399  -3.243   4.161  0.00  0.00
ATOM   1302  N   PHE A  79      -7.088  -2.024   2.830  0.00  0.00
ATOM   1303  HN  PHE A  79      -6.738  -1.861   1.909  0.00  0.00
ATOM   1304  CA  PHE A  79      -6.786  -1.136   3.918  0.00  0.00
ATOM   1305  HA  PHE A  79      -6.386  -1.702   4.746  0.00  0.00
ATOM   1306  CB  PHE A  79      -5.691  -0.097   3.379  0.00  0.00
ATOM   1307  HB1 PHE A  79      -6.114   0.467   2.520  0.00  0.00
ATOM   1308  HB2 PHE A  79      -4.762  -0.650   3.129  0.00  0.00
ATOM   1309  CG  PHE A  79      -5.412   0.886   4.391  0.00  0.00
ATOM   1310  CD1 PHE A  79      -4.364   0.732   5.384  0.00  0.00
ATOM   1311  HD1 PHE A  79      -3.850  -0.213   5.470  0.00  0.00
ATOM   1312  CE1 PHE A  79      -4.250   1.692   6.391  0.00  0.00
ATOM   1313  HE1 PHE A  79      -3.670   1.510   7.283  0.00  0.00
ATOM   1314  CZ  PHE A  79      -4.977   2.897   6.261  0.00  0.00
ATOM   1315  HZ  PHE A  79      -4.705   3.676   6.959  0.00  0.00
ATOM   1316  CD2 PHE A  79      -6.145   2.104   4.307  0.00  0.00
ATOM   1317  HD2 PHE A  79      -6.915   2.314   3.579  0.00  0.00
ATOM   1318  CE2 PHE A  79      -5.865   3.145   5.204  0.00  0.00
ATOM   1319  HE2 PHE A  79      -6.388   4.088   5.140  0.00  0.00
ATOM   1320  C   PHE A  79      -8.070  -0.350   4.352  0.00  0.00
ATOM   1321  O   PHE A  79      -8.335  -0.225   5.572  0.00  0.00
ATOM   1322  N   LEU A  80      -8.981   0.071   3.488  0.00  0.00
ATOM   1323  HN  LEU A  80      -8.920  -0.282   2.558  0.00  0.00
ATOM   1324  CA  LEU A  80     -10.141   0.844   3.817  0.00  0.00
ATOM   1325  HA  LEU A  80      -9.850   1.630   4.495  0.00  0.00
ATOM   1326  CB  LEU A  80     -10.711   1.495   2.480  0.00  0.00
ATOM   1327  HB1 LEU A  80     -11.505   2.201   2.803  0.00  0.00
ATOM   1328  HB2 LEU A  80     -11.038   0.688   1.789  0.00  0.00
ATOM   1329  CG  LEU A  80      -9.797   2.404   1.698  0.00  0.00
ATOM   1330  HG  LEU A  80      -8.791   2.010   1.958  0.00  0.00
ATOM   1331  CD1 LEU A  80     -10.081   2.447   0.147  0.00  0.00
ATOM   1332  HD1 LEU A  80     -11.114   2.848   0.065  0.00  0.00
ATOM   1333  HD1 LEU A  80     -10.207   1.411  -0.236  0.00  0.00
ATOM   1334  HD1 LEU A  80      -9.399   3.095  -0.443  0.00  0.00
ATOM   1335  CD2 LEU A  80      -9.892   3.845   2.254  0.00  0.00
ATOM   1336  HD2 LEU A  80      -9.925   3.799   3.364  0.00  0.00
ATOM   1337  HD2 LEU A  80     -10.854   4.232   1.854  0.00  0.00
ATOM   1338  HD2 LEU A  80      -9.033   4.497   1.986  0.00  0.00
ATOM   1339  C   LEU A  80     -11.191  -0.065   4.556  0.00  0.00
ATOM   1340  O   LEU A  80     -11.913   0.421   5.440  0.00  0.00
ATOM   1341  N   LEU A  81     -11.272  -1.400   4.299  0.00  0.00
ATOM   1342  HN  LEU A  81     -10.758  -1.952   3.648  0.00  0.00
ATOM   1343  CA  LEU A  81     -12.123  -2.325   5.121  0.00  0.00
ATOM   1344  HA  LEU A  81     -13.083  -1.830   5.113  0.00  0.00
ATOM   1345  CB  LEU A  81     -11.948  -3.834   4.478  0.00  0.00
ATOM   1346  HB1 LEU A  81     -10.884  -4.142   4.562  0.00  0.00
ATOM   1347  HB2 LEU A  81     -12.272  -3.756   3.417  0.00  0.00
ATOM   1348  CG  LEU A  81     -12.763  -4.958   5.069  0.00  0.00
ATOM   1349  HG  LEU A  81     -12.260  -5.217   6.026  0.00  0.00
ATOM   1350  CD1 LEU A  81     -14.231  -4.502   5.393  0.00  0.00
ATOM   1351  HD1 LEU A  81     -14.834  -5.357   5.765  0.00  0.00
ATOM   1352  HD1 LEU A  81     -14.742  -4.111   4.487  0.00  0.00
ATOM   1353  HD1 LEU A  81     -14.142  -3.804   6.253  0.00  0.00
ATOM   1354  CD2 LEU A  81     -12.801  -6.180   4.135  0.00  0.00
ATOM   1355  HD2 LEU A  81     -11.749  -6.277   3.791  0.00  0.00
ATOM   1356  HD2 LEU A  81     -13.585  -6.199   3.349  0.00  0.00
ATOM   1357  HD2 LEU A  81     -12.993  -7.066   4.777  0.00  0.00
ATOM   1358  C   LEU A  81     -11.683  -2.388   6.595  0.00  0.00
ATOM   1359  O   LEU A  81     -12.488  -2.645   7.537  0.00  0.00
ATOM   1360  N   THR A  82     -10.367  -2.127   6.915  0.00  0.00
ATOM   1361  HN  THR A  82      -9.693  -2.078   6.181  0.00  0.00
ATOM   1362  CA  THR A  82      -9.876  -1.965   8.309  0.00  0.00
ATOM   1363  HA  THR A  82     -10.524  -2.536   8.957  0.00  0.00
ATOM   1364  CB  THR A  82      -8.376  -2.435   8.414  0.00  0.00
ATOM   1365  HB  THR A  82      -7.974  -2.092   9.391  0.00  0.00
ATOM   1366  OG1 THR A  82      -7.506  -1.876   7.470  0.00  0.00
ATOM   1367  HG1 THR A  82      -7.983  -1.884   6.637  0.00  0.00
ATOM   1368  CG2 THR A  82      -8.135  -3.956   8.295  0.00  0.00
ATOM   1369  HG2 THR A  82      -7.086  -4.314   8.362  0.00  0.00
ATOM   1370  HG2 THR A  82      -8.518  -4.513   7.415  0.00  0.00
ATOM   1371  HG2 THR A  82      -8.634  -4.525   9.107  0.00  0.00
ATOM   1372  C   THR A  82     -10.103  -0.628   9.008  0.00  0.00
ATOM   1373  O   THR A  82     -10.019  -0.534  10.233  0.00  0.00
ATOM   1374  N   VAL A  83     -10.393   0.448   8.255  0.00  0.00
ATOM   1375  HN  VAL A  83     -10.452   0.439   7.259  0.00  0.00
ATOM   1376  CA  VAL A  83     -10.731   1.756   8.746  0.00  0.00
ATOM   1377  HA  VAL A  83     -10.021   1.975   9.530  0.00  0.00
ATOM   1378  CB  VAL A  83     -10.716   2.827   7.628  0.00  0.00
ATOM   1379  HB  VAL A  83     -11.456   2.495   6.868  0.00  0.00
ATOM   1380  CG1 VAL A  83     -11.212   4.203   8.197  0.00  0.00
ATOM   1381  HG1 VAL A  83     -12.290   4.371   8.405  0.00  0.00
ATOM   1382  HG1 VAL A  83     -11.153   4.994   7.419  0.00  0.00
ATOM   1383  HG1 VAL A  83     -10.669   4.510   9.117  0.00  0.00
ATOM   1384  CG2 VAL A  83      -9.330   2.904   6.884  0.00  0.00
ATOM   1385  HG2 VAL A  83      -9.135   1.877   6.508  0.00  0.00
ATOM   1386  HG2 VAL A  83      -8.531   3.111   7.627  0.00  0.00
ATOM   1387  HG2 VAL A  83      -9.321   3.657   6.067  0.00  0.00
ATOM   1388  C   VAL A  83     -12.002   1.917   9.671  0.00  0.00
ATOM   1389  O   VAL A  83     -11.747   2.516  10.685  0.00  0.00
ATOM   1390  N   PRO A  84     -13.187   1.443   9.527  0.00  0.00
ATOM   1391  CD  PRO A  84     -13.623   0.691   8.380  0.00  0.00
ATOM   1392  HD1 PRO A  84     -12.849  -0.014   8.006  0.00  0.00
ATOM   1393  HD2 PRO A  84     -13.667   1.385   7.513  0.00  0.00
ATOM   1394  CA  PRO A  84     -14.211   1.614  10.557  0.00  0.00
ATOM   1395  HA  PRO A  84     -14.268   2.667  10.793  0.00  0.00
ATOM   1396  CB  PRO A  84     -15.488   1.023   9.884  0.00  0.00
ATOM   1397  HB1 PRO A  84     -16.102   1.885   9.549  0.00  0.00
ATOM   1398  HB2 PRO A  84     -16.208   0.526  10.568  0.00  0.00
ATOM   1399  CG  PRO A  84     -14.979   0.116   8.800  0.00  0.00
ATOM   1400  HG1 PRO A  84     -14.888  -0.910   9.218  0.00  0.00
ATOM   1401  HG2 PRO A  84     -15.705   0.082   7.960  0.00  0.00
ATOM   1402  C   PRO A  84     -13.714   0.960  11.903  0.00  0.00
ATOM   1403  O   PRO A  84     -14.019   1.486  12.961  0.00  0.00
ATOM   1404  N   PHE A  85     -12.876  -0.073  11.899  0.00  0.00
ATOM   1405  HN  PHE A  85     -12.614  -0.634  11.117  0.00  0.00
ATOM   1406  CA  PHE A  85     -12.176  -0.509  13.100  0.00  0.00
ATOM   1407  HA  PHE A  85     -12.911  -0.505  13.891  0.00  0.00
ATOM   1408  CB  PHE A  85     -11.678  -2.007  12.947  0.00  0.00
ATOM   1409  HB1 PHE A  85     -11.313  -2.397  13.921  0.00  0.00
ATOM   1410  HB2 PHE A  85     -10.742  -2.090  12.353  0.00  0.00
ATOM   1411  CG  PHE A  85     -12.720  -2.863  12.311  0.00  0.00
ATOM   1412  CD1 PHE A  85     -12.826  -2.936  10.913  0.00  0.00
ATOM   1413  HD1 PHE A  85     -12.070  -2.385  10.372  0.00  0.00
ATOM   1414  CE1 PHE A  85     -13.872  -3.688  10.354  0.00  0.00
ATOM   1415  HE1 PHE A  85     -13.901  -3.836   9.284  0.00  0.00
ATOM   1416  CZ  PHE A  85     -14.798  -4.377  11.173  0.00  0.00
ATOM   1417  HZ  PHE A  85     -15.625  -4.989  10.841  0.00  0.00
ATOM   1418  CD2 PHE A  85     -13.541  -3.630  13.086  0.00  0.00
ATOM   1419  HD2 PHE A  85     -13.317  -3.603  14.143  0.00  0.00
ATOM   1420  CE2 PHE A  85     -14.634  -4.341  12.582  0.00  0.00
ATOM   1421  HE2 PHE A  85     -15.409  -4.730  13.226  0.00  0.00
ATOM   1422  C   PHE A  85     -11.085   0.423  13.589  0.00  0.00
ATOM   1423  O   PHE A  85     -11.023   0.698  14.760  0.00  0.00
ATOM   1424  N   TRP A  86     -10.256   1.075  12.787  0.00  0.00
ATOM   1425  HN  TRP A  86     -10.507   0.913  11.837  0.00  0.00
ATOM   1426  CA  TRP A  86      -9.322   2.112  13.245  0.00  0.00
ATOM   1427  HA  TRP A  86      -8.812   1.708  14.106  0.00  0.00
ATOM   1428  CB  TRP A  86      -8.389   2.598  12.108  0.00  0.00
ATOM   1429  HB1 TRP A  86      -7.557   3.249  12.452  0.00  0.00
ATOM   1430  HB2 TRP A  86      -9.085   3.134  11.429  0.00  0.00
ATOM   1431  CG  TRP A  86      -7.658   1.484  11.288  0.00  0.00
ATOM   1432  CD1 TRP A  86      -7.470   1.367   9.956  0.00  0.00
ATOM   1433  HD1 TRP A  86      -7.928   1.904   9.138  0.00  0.00
ATOM   1434  NE1 TRP A  86      -6.540   0.347   9.667  0.00  0.00
ATOM   1435  HE1 TRP A  86      -6.312  -0.097   8.828  0.00  0.00
ATOM   1436  CE2 TRP A  86      -6.004  -0.135  10.892  0.00  0.00
ATOM   1437  CD2 TRP A  86      -6.634   0.645  11.945  0.00  0.00
ATOM   1438  CE3 TRP A  86      -6.226   0.400  13.259  0.00  0.00
ATOM   1439  HE3 TRP A  86      -6.609   1.050  14.032  0.00  0.00
ATOM   1440  CZ3 TRP A  86      -5.275  -0.601  13.538  0.00  0.00
ATOM   1441  HZ3 TRP A  86      -5.122  -0.882  14.570  0.00  0.00
ATOM   1442  CZ2 TRP A  86      -5.166  -1.202  11.241  0.00  0.00
ATOM   1443  HZ2 TRP A  86      -4.762  -1.847  10.474  0.00  0.00
ATOM   1444  CH2 TRP A  86      -4.775  -1.460  12.517  0.00  0.00
ATOM   1445  HH2 TRP A  86      -4.158  -2.316  12.745  0.00  0.00
ATOM   1446  C   TRP A  86      -9.982   3.403  13.764  0.00  0.00
ATOM   1447  O   TRP A  86      -9.446   3.981  14.695  0.00  0.00
ATOM   1448  N   ALA A  87     -11.083   3.731  13.166  0.00  0.00
ATOM   1449  HN  ALA A  87     -11.376   3.280  12.326  0.00  0.00
ATOM   1450  CA  ALA A  87     -11.806   4.908  13.580  0.00  0.00
ATOM   1451  HA  ALA A  87     -11.116   5.739  13.592  0.00  0.00
ATOM   1452  CB  ALA A  87     -12.818   5.373  12.550  0.00  0.00
ATOM   1453  HB1 ALA A  87     -13.503   4.510  12.411  0.00  0.00
ATOM   1454  HB2 ALA A  87     -12.349   5.668  11.588  0.00  0.00
ATOM   1455  HB3 ALA A  87     -13.389   6.196  13.031  0.00  0.00
ATOM   1456  C   ALA A  87     -12.499   4.730  14.985  0.00  0.00
ATOM   1457  O   ALA A  87     -12.438   5.559  15.933  0.00  0.00
ATOM   1458  N   HIS A  88     -13.105   3.472  15.111  0.00  0.00
ATOM   1459  HN  HIS A  88     -13.039   2.828  14.351  0.00  0.00
ATOM   1460  CA  HIS A  88     -13.667   3.060  16.361  0.00  0.00
ATOM   1461  HA  HIS A  88     -14.409   3.800  16.622  0.00  0.00
ATOM   1462  CB  HIS A  88     -14.561   1.805  16.092  0.00  0.00
ATOM   1463  HB1 HIS A  88     -13.916   0.937  15.837  0.00  0.00
ATOM   1464  HB2 HIS A  88     -15.259   2.066  15.269  0.00  0.00
ATOM   1465  ND1 HIS A  88     -15.241   0.874  18.293  0.00  0.00
ATOM   1466  HD1 HIS A  88     -14.309   0.770  18.641  0.00  0.00
ATOM   1467  CG  HIS A  88     -15.562   1.498  17.138  0.00  0.00
ATOM   1468  CE1 HIS A  88     -16.374   0.613  18.982  0.00  0.00
ATOM   1469  HE1 HIS A  88     -16.298   0.393  20.047  0.00  0.00
ATOM   1470  NE2 HIS A  88     -17.399   1.047  18.330  0.00  0.00
ATOM   1471  CD2 HIS A  88     -16.911   1.513  17.097  0.00  0.00
ATOM   1472  HD2 HIS A  88     -17.525   1.675  16.220  0.00  0.00
ATOM   1473  C   HIS A  88     -12.623   2.902  17.503  0.00  0.00
ATOM   1474  O   HIS A  88     -12.859   3.439  18.550  0.00  0.00
ATOM   1475  N   TYR A  89     -11.460   2.280  17.195  0.00  0.00
ATOM   1476  HN  TYR A  89     -11.251   1.780  16.358  0.00  0.00
ATOM   1477  CA  TYR A  89     -10.304   2.258  18.051  0.00  0.00
ATOM   1478  HA  TYR A  89     -10.591   1.747  18.959  0.00  0.00
ATOM   1479  CB  TYR A  89      -9.261   1.489  17.356  0.00  0.00
ATOM   1480  HB1 TYR A  89      -8.746   2.124  16.606  0.00  0.00
ATOM   1481  HB2 TYR A  89      -9.696   0.562  16.924  0.00  0.00
ATOM   1482  CG  TYR A  89      -8.216   0.754  18.079  0.00  0.00
ATOM   1483  CD1 TYR A  89      -7.315   0.001  17.306  0.00  0.00
ATOM   1484  HD1 TYR A  89      -7.251   0.030  16.229  0.00  0.00
ATOM   1485  CE1 TYR A  89      -6.269  -0.711  17.898  0.00  0.00
ATOM   1486  HE1 TYR A  89      -5.450  -1.096  17.310  0.00  0.00
ATOM   1487  CZ  TYR A  89      -6.142  -0.757  19.363  0.00  0.00
ATOM   1488  OH  TYR A  89      -5.121  -1.562  19.843  0.00  0.00
ATOM   1489  HH  TYR A  89      -4.602  -0.923  20.336  0.00  0.00
ATOM   1490  CD2 TYR A  89      -8.103   0.675  19.509  0.00  0.00
ATOM   1491  HD2 TYR A  89      -8.678   1.305  20.172  0.00  0.00
ATOM   1492  CE2 TYR A  89      -7.080  -0.071  20.132  0.00  0.00
ATOM   1493  HE2 TYR A  89      -6.963  -0.049  21.206  0.00  0.00
ATOM   1494  C   TYR A  89      -9.713   3.623  18.495  0.00  0.00
ATOM   1495  O   TYR A  89      -9.426   3.919  19.673  0.00  0.00
ATOM   1496  N   ALA A  90      -9.598   4.578  17.564  0.00  0.00
ATOM   1497  HN  ALA A  90      -9.838   4.331  16.629  0.00  0.00
ATOM   1498  CA  ALA A  90      -9.254   5.891  17.802  0.00  0.00
ATOM   1499  HA  ALA A  90      -8.425   5.891  18.494  0.00  0.00
ATOM   1500  CB  ALA A  90      -8.966   6.678  16.521  0.00  0.00
ATOM   1501  HB1 ALA A  90      -8.551   7.699  16.662  0.00  0.00
ATOM   1502  HB2 ALA A  90      -9.833   6.557  15.837  0.00  0.00
ATOM   1503  HB3 ALA A  90      -8.174   6.179  15.923  0.00  0.00
ATOM   1504  C   ALA A  90     -10.269   6.663  18.616  0.00  0.00
ATOM   1505  O   ALA A  90      -9.954   7.420  19.476  0.00  0.00
ATOM   1506  N   ALA A  91     -11.615   6.505  18.336  0.00  0.00
ATOM   1507  HN  ALA A  91     -11.916   5.789  17.711  0.00  0.00
ATOM   1508  CA  ALA A  91     -12.709   7.080  19.090  0.00  0.00
ATOM   1509  HA  ALA A  91     -12.592   8.153  19.091  0.00  0.00
ATOM   1510  CB  ALA A  91     -14.066   6.529  18.579  0.00  0.00
ATOM   1511  HB1 ALA A  91     -14.991   7.018  18.950  0.00  0.00
ATOM   1512  HB2 ALA A  91     -14.166   5.426  18.664  0.00  0.00
ATOM   1513  HB3 ALA A  91     -14.053   6.686  17.479  0.00  0.00
ATOM   1514  C   ALA A  91     -12.605   6.715  20.593  0.00  0.00
ATOM   1515  O   ALA A  91     -12.571   7.569  21.489  0.00  0.00
ATOM   1516  N   ALA A  92     -12.592   5.367  20.827  0.00  0.00
ATOM   1517  HN  ALA A  92     -12.771   4.805  20.022  0.00  0.00
ATOM   1518  CA  ALA A  92     -12.730   4.862  22.139  0.00  0.00
ATOM   1519  HA  ALA A  92     -12.675   5.643  22.883  0.00  0.00
ATOM   1520  CB  ALA A  92     -14.099   4.231  22.287  0.00  0.00
ATOM   1521  HB1 ALA A  92     -14.385   3.560  21.449  0.00  0.00
ATOM   1522  HB2 ALA A  92     -14.821   5.071  22.356  0.00  0.00
ATOM   1523  HB3 ALA A  92     -14.203   3.586  23.186  0.00  0.00
ATOM   1524  C   ALA A  92     -11.569   3.843  22.500  0.00  0.00
ATOM   1525  O   ALA A  92     -10.480   4.070  23.000  0.00  0.00
ATOM   1526  N   GLN A  93     -11.822   2.542  22.370  0.00  0.00
ATOM   1527  HN  GLN A  93     -12.692   2.196  22.027  0.00  0.00
ATOM   1528  CA  GLN A  93     -10.888   1.497  22.804  0.00  0.00
ATOM   1529  HA  GLN A  93      -9.867   1.846  22.746  0.00  0.00
ATOM   1530  CB  GLN A  93     -11.011   1.137  24.285  0.00  0.00
ATOM   1531  HB1 GLN A  93     -11.035   2.056  24.908  0.00  0.00
ATOM   1532  HB2 GLN A  93     -10.201   0.463  24.637  0.00  0.00
ATOM   1533  CG  GLN A  93     -12.460   0.495  24.563  0.00  0.00
ATOM   1534  HG1 GLN A  93     -12.538  -0.453  23.988  0.00  0.00
ATOM   1535  HG2 GLN A  93     -13.250   1.241  24.331  0.00  0.00
ATOM   1536  CD  GLN A  93     -12.592   0.136  26.051  0.00  0.00
ATOM   1537  OE1 GLN A  93     -11.918   0.662  26.892  0.00  0.00
ATOM   1538  NE2 GLN A  93     -13.535  -0.782  26.419  0.00  0.00
ATOM   1539  HE2 GLN A  93     -14.255  -1.082  25.793  0.00  0.00
ATOM   1540  HE2 GLN A  93     -13.488  -1.246  27.303  0.00  0.00
ATOM   1541  C   GLN A  93     -11.063   0.244  21.963  0.00  0.00
ATOM   1542  O   GLN A  93     -11.684   0.318  20.929  0.00  0.00
ATOM   1543  N   TRP A  94     -10.442  -0.874  22.330  0.00  0.00
ATOM   1544  HN  TRP A  94      -9.826  -1.003  23.104  0.00  0.00
ATOM   1545  CA  TRP A  94     -10.798  -2.044  21.621  0.00  0.00
ATOM   1546  HA  TRP A  94     -11.005  -1.784  20.593  0.00  0.00
ATOM   1547  CB  TRP A  94      -9.594  -2.956  21.690  0.00  0.00
ATOM   1548  HB1 TRP A  94      -9.549  -3.315  22.741  0.00  0.00
ATOM   1549  HB2 TRP A  94      -8.717  -2.377  21.332  0.00  0.00
ATOM   1550  CG  TRP A  94      -9.623  -4.173  20.811  0.00  0.00
ATOM   1551  CD1 TRP A  94      -9.842  -5.549  21.068  0.00  0.00
ATOM   1552  HD1 TRP A  94      -9.730  -6.058  22.014  0.00  0.00
ATOM   1553  NE1 TRP A  94      -9.955  -6.135  19.840  0.00  0.00
ATOM   1554  HE1 TRP A  94     -10.136  -7.089  19.739  0.00  0.00
ATOM   1555  CE2 TRP A  94      -9.779  -5.231  18.785  0.00  0.00
ATOM   1556  CD2 TRP A  94      -9.570  -4.014  19.400  0.00  0.00
ATOM   1557  CE3 TRP A  94      -9.465  -2.909  18.507  0.00  0.00
ATOM   1558  HE3 TRP A  94      -9.311  -1.892  18.838  0.00  0.00
ATOM   1559  CZ3 TRP A  94      -9.577  -3.066  17.077  0.00  0.00
ATOM   1560  HZ3 TRP A  94      -9.685  -2.268  16.358  0.00  0.00
ATOM   1561  CZ2 TRP A  94      -9.856  -5.381  17.393  0.00  0.00
ATOM   1562  HZ2 TRP A  94      -9.942  -6.392  17.020  0.00  0.00
ATOM   1563  CH2 TRP A  94      -9.841  -4.328  16.543  0.00  0.00
ATOM   1564  HH2 TRP A  94     -10.053  -4.452  15.492  0.00  0.00
ATOM   1565  C   TRP A  94     -12.003  -2.789  22.199  0.00  0.00
ATOM   1566  O   TRP A  94     -12.083  -2.836  23.437  0.00  0.00
ATOM   1567  N   ASP A  95     -13.017  -3.270  21.376  0.00  0.00
ATOM   1568  HN  ASP A  95     -12.942  -3.051  20.406  0.00  0.00
ATOM   1569  CA  ASP A  95     -14.261  -3.771  21.858  0.00  0.00
ATOM   1570  HA  ASP A  95     -14.142  -3.923  22.921  0.00  0.00
ATOM   1571  CB  ASP A  95     -15.476  -2.961  21.491  0.00  0.00
ATOM   1572  HB1 ASP A  95     -16.471  -3.455  21.477  0.00  0.00
ATOM   1573  HB2 ASP A  95     -15.336  -2.499  20.491  0.00  0.00
ATOM   1574  CG  ASP A  95     -15.572  -1.776  22.533  0.00  0.00
ATOM   1575  OD1 ASP A  95     -15.907  -2.111  23.714  0.00  0.00
ATOM   1576  OD2 ASP A  95     -15.478  -0.560  22.139  0.00  0.00
ATOM   1577  C   ASP A  95     -14.490  -5.121  21.275  0.00  0.00
ATOM   1578  O   ASP A  95     -15.317  -5.883  21.715  0.00  0.00
ATOM   1579  N   PHE A  96     -13.788  -5.544  20.232  0.00  0.00
ATOM   1580  HN  PHE A  96     -13.109  -4.883  19.920  0.00  0.00
ATOM   1581  CA  PHE A  96     -14.305  -6.504  19.332  0.00  0.00
ATOM   1582  HA  PHE A  96     -15.375  -6.368  19.288  0.00  0.00
ATOM   1583  CB  PHE A  96     -13.935  -6.143  17.852  0.00  0.00
ATOM   1584  HB1 PHE A  96     -14.375  -6.842  17.109  0.00  0.00
ATOM   1585  HB2 PHE A  96     -12.835  -6.145  17.694  0.00  0.00
ATOM   1586  CG  PHE A  96     -14.319  -4.787  17.358  0.00  0.00
ATOM   1587  CD1 PHE A  96     -13.370  -3.739  17.289  0.00  0.00
ATOM   1588  HD1 PHE A  96     -12.409  -3.799  17.777  0.00  0.00
ATOM   1589  CE1 PHE A  96     -13.622  -2.495  16.644  0.00  0.00
ATOM   1590  HE1 PHE A  96     -12.902  -1.690  16.635  0.00  0.00
ATOM   1591  CZ  PHE A  96     -14.921  -2.392  16.043  0.00  0.00
ATOM   1592  HZ  PHE A  96     -15.019  -1.456  15.512  0.00  0.00
ATOM   1593  CD2 PHE A  96     -15.552  -4.660  16.690  0.00  0.00
ATOM   1594  HD2 PHE A  96     -16.215  -5.506  16.587  0.00  0.00
ATOM   1595  CE2 PHE A  96     -15.798  -3.479  16.016  0.00  0.00
ATOM   1596  HE2 PHE A  96     -16.677  -3.421  15.390  0.00  0.00
ATOM   1597  C   PHE A  96     -13.934  -7.934  19.625  0.00  0.00
ATOM   1598  O   PHE A  96     -14.413  -8.743  18.879  0.00  0.00
ATOM   1599  N   GLY A  97     -13.016  -8.243  20.571  0.00  0.00
ATOM   1600  HN  GLY A  97     -12.810  -7.521  21.227  0.00  0.00
ATOM   1601  CA  GLY A  97     -12.335  -9.580  20.843  0.00  0.00
ATOM   1602  HA1 GLY A  97     -12.966 -10.329  20.387  0.00  0.00
ATOM   1603  HA2 GLY A  97     -12.187  -9.617  21.912  0.00  0.00
ATOM   1604  C   GLY A  97     -10.949  -9.738  20.258  0.00  0.00
ATOM   1605  O   GLY A  97     -10.442  -8.940  19.488  0.00  0.00
ATOM   1606  N   ASN A  98     -10.286 -10.842  20.616  0.00  0.00
ATOM   1607  HN  ASN A  98     -10.757 -11.515  21.180  0.00  0.00
ATOM   1608  CA  ASN A  98      -8.931 -11.304  20.216  0.00  0.00
ATOM   1609  HA  ASN A  98      -8.230 -10.510  20.429  0.00  0.00
ATOM   1610  CB  ASN A  98      -8.583 -12.568  20.988  0.00  0.00
ATOM   1611  HB1 ASN A  98      -7.723 -13.139  20.578  0.00  0.00
ATOM   1612  HB2 ASN A  98      -9.489 -13.213  20.978  0.00  0.00
ATOM   1613  CG  ASN A  98      -8.141 -12.271  22.376  0.00  0.00
ATOM   1614  OD1 ASN A  98      -6.981 -12.287  22.721  0.00  0.00
ATOM   1615  ND2 ASN A  98      -9.103 -12.292  23.370  0.00  0.00
ATOM   1616  HD2 ASN A  98      -8.751 -12.239  24.305  0.00  0.00
ATOM   1617  HD2 ASN A  98     -10.029 -12.042  23.085  0.00  0.00
ATOM   1618  C   ASN A  98      -8.783 -11.658  18.767  0.00  0.00
ATOM   1619  O   ASN A  98      -7.823 -11.381  18.095  0.00  0.00
ATOM   1620  N   THR A  99      -9.821 -12.272  18.307  0.00  0.00
ATOM   1621  HN  THR A  99     -10.563 -12.466  18.944  0.00  0.00
ATOM   1622  CA  THR A  99     -10.218 -12.712  16.970  0.00  0.00
ATOM   1623  HA  THR A  99      -9.532 -13.504  16.708  0.00  0.00
ATOM   1624  CB  THR A  99     -11.573 -13.313  16.890  0.00  0.00
ATOM   1625  HB  THR A  99     -11.962 -13.391  15.851  0.00  0.00
ATOM   1626  OG1 THR A  99     -12.543 -12.548  17.602  0.00  0.00
ATOM   1627  HG1 THR A  99     -13.409 -12.927  17.429  0.00  0.00
ATOM   1628  CG2 THR A  99     -11.502 -14.728  17.626  0.00  0.00
ATOM   1629  HG2 THR A  99     -11.268 -14.647  18.709  0.00  0.00
ATOM   1630  HG2 THR A  99     -10.852 -15.445  17.082  0.00  0.00
ATOM   1631  HG2 THR A  99     -12.527 -15.141  17.507  0.00  0.00
ATOM   1632  C   THR A  99     -10.209 -11.562  15.959  0.00  0.00
ATOM   1633  O   THR A  99      -9.536 -11.583  14.932  0.00  0.00
ATOM   1634  N   MET A 100     -10.834 -10.438  16.384  0.00  0.00
ATOM   1635  HN  MET A 100     -11.416 -10.427  17.194  0.00  0.00
ATOM   1636  CA  MET A 100     -10.882  -9.282  15.526  0.00  0.00
ATOM   1637  HA  MET A 100     -11.115  -9.739  14.576  0.00  0.00
ATOM   1638  CB  MET A 100     -11.972  -8.353  15.922  0.00  0.00
ATOM   1639  HB1 MET A 100     -11.731  -7.985  16.942  0.00  0.00
ATOM   1640  HB2 MET A 100     -12.953  -8.867  16.015  0.00  0.00
ATOM   1641  CG  MET A 100     -12.196  -7.202  14.902  0.00  0.00
ATOM   1642  HG1 MET A 100     -11.414  -6.429  15.066  0.00  0.00
ATOM   1643  HG2 MET A 100     -13.103  -6.600  15.124  0.00  0.00
ATOM   1644  SD  MET A 100     -12.185  -7.665  13.152  0.00  0.00
ATOM   1645  CE  MET A 100     -13.695  -8.603  13.062  0.00  0.00
ATOM   1646  HE1 MET A 100     -13.947  -8.990  12.050  0.00  0.00
ATOM   1647  HE2 MET A 100     -14.566  -7.959  13.303  0.00  0.00
ATOM   1648  HE3 MET A 100     -13.643  -9.539  13.659  0.00  0.00
ATOM   1649  C   MET A 100      -9.485  -8.618  15.366  0.00  0.00
ATOM   1650  O   MET A 100      -9.129  -8.150  14.309  0.00  0.00
ATOM   1651  N   CYS A 101      -8.602  -8.676  16.445  0.00  0.00
ATOM   1652  HN  CYS A 101      -8.923  -9.081  17.298  0.00  0.00
ATOM   1653  CA  CYS A 101      -7.215  -8.197  16.391  0.00  0.00
ATOM   1654  HA  CYS A 101      -7.291  -7.147  16.152  0.00  0.00
ATOM   1655  CB  CYS A 101      -6.489  -8.494  17.715  0.00  0.00
ATOM   1656  HB1 CYS A 101      -5.434  -8.160  17.623  0.00  0.00
ATOM   1657  HB2 CYS A 101      -6.425  -9.550  18.053  0.00  0.00
ATOM   1658  SG  CYS A 101      -7.175  -7.439  19.084  0.00  0.00
ATOM   1659  C   CYS A 101      -6.442  -9.003  15.264  0.00  0.00
ATOM   1660  O   CYS A 101      -5.735  -8.410  14.452  0.00  0.00
ATOM   1661  N   GLN A 102      -6.520 -10.361  15.212  0.00  0.00
ATOM   1662  HN  GLN A 102      -7.012 -10.862  15.919  0.00  0.00
ATOM   1663  CA  GLN A 102      -5.977 -11.304  14.226  0.00  0.00
ATOM   1664  HA  GLN A 102      -4.916 -11.164  14.081  0.00  0.00
ATOM   1665  CB  GLN A 102      -6.188 -12.832  14.549  0.00  0.00
ATOM   1666  HB1 GLN A 102      -5.664 -13.411  13.758  0.00  0.00
ATOM   1667  HB2 GLN A 102      -7.261 -13.083  14.408  0.00  0.00
ATOM   1668  CG  GLN A 102      -5.711 -13.275  15.902  0.00  0.00
ATOM   1669  HG1 GLN A 102      -6.205 -12.918  16.831  0.00  0.00
ATOM   1670  HG2 GLN A 102      -4.620 -13.116  16.035  0.00  0.00
ATOM   1671  CD  GLN A 102      -5.927 -14.808  16.098  0.00  0.00
ATOM   1672  OE1 GLN A 102      -6.774 -15.296  16.803  0.00  0.00
ATOM   1673  NE2 GLN A 102      -5.049 -15.528  15.410  0.00  0.00
ATOM   1674  HE2 GLN A 102      -4.270 -15.003  15.068  0.00  0.00
ATOM   1675  HE2 GLN A 102      -5.107 -16.524  15.338  0.00  0.00
ATOM   1676  C   GLN A 102      -6.555 -11.079  12.844  0.00  0.00
ATOM   1677  O   GLN A 102      -5.857 -11.048  11.806  0.00  0.00
ATOM   1678  N   LEU A 103      -7.893 -10.883  12.682  0.00  0.00
ATOM   1679  HN  LEU A 103      -8.524 -10.973  13.448  0.00  0.00
ATOM   1680  CA  LEU A 103      -8.587 -10.551  11.391  0.00  0.00
ATOM   1681  HA  LEU A 103      -8.123 -11.244  10.704  0.00  0.00
ATOM   1682  CB  LEU A 103     -10.073 -10.830  11.613  0.00  0.00
ATOM   1683  HB1 LEU A 103     -10.594 -10.249  10.822  0.00  0.00
ATOM   1684  HB2 LEU A 103     -10.425 -10.377  12.564  0.00  0.00
ATOM   1685  CG  LEU A 103     -10.402 -12.345  11.622  0.00  0.00
ATOM   1686  HG  LEU A 103      -9.702 -12.834  12.332  0.00  0.00
ATOM   1687  CD1 LEU A 103     -11.853 -12.505  12.044  0.00  0.00
ATOM   1688  HD1 LEU A 103     -12.595 -11.976  11.407  0.00  0.00
ATOM   1689  HD1 LEU A 103     -11.998 -11.948  12.993  0.00  0.00
ATOM   1690  HD1 LEU A 103     -12.196 -13.554  12.172  0.00  0.00
ATOM   1691  CD2 LEU A 103     -10.116 -13.001  10.212  0.00  0.00
ATOM   1692  HD2 LEU A 103     -10.786 -12.471   9.502  0.00  0.00
ATOM   1693  HD2 LEU A 103     -10.448 -14.057  10.318  0.00  0.00
ATOM   1694  HD2 LEU A 103      -9.018 -12.887  10.090  0.00  0.00
ATOM   1695  C   LEU A 103      -8.104  -9.232  10.878  0.00  0.00
ATOM   1696  O   LEU A 103      -7.865  -9.006   9.704  0.00  0.00
ATOM   1697  N   LEU A 104      -7.992  -8.224  11.797  0.00  0.00
ATOM   1698  HN  LEU A 104      -8.431  -8.231  12.691  0.00  0.00
ATOM   1699  CA  LEU A 104      -7.490  -6.894  11.557  0.00  0.00
ATOM   1700  HA  LEU A 104      -8.084  -6.358  10.832  0.00  0.00
ATOM   1701  CB  LEU A 104      -7.460  -6.000  12.890  0.00  0.00
ATOM   1702  HB1 LEU A 104      -6.843  -6.464  13.689  0.00  0.00
ATOM   1703  HB2 LEU A 104      -8.488  -5.973  13.310  0.00  0.00
ATOM   1704  CG  LEU A 104      -7.043  -4.542  12.780  0.00  0.00
ATOM   1705  HG  LEU A 104      -6.089  -4.539  12.210  0.00  0.00
ATOM   1706  CD1 LEU A 104      -7.928  -3.573  12.045  0.00  0.00
ATOM   1707  HD1 LEU A 104      -7.528  -2.538  12.109  0.00  0.00
ATOM   1708  HD1 LEU A 104      -8.916  -3.441  12.535  0.00  0.00
ATOM   1709  HD1 LEU A 104      -8.031  -3.898  10.987  0.00  0.00
ATOM   1710  CD2 LEU A 104      -6.709  -4.044  14.228  0.00  0.00
ATOM   1711  HD2 LEU A 104      -5.834  -4.592  14.639  0.00  0.00
ATOM   1712  HD2 LEU A 104      -7.571  -4.147  14.921  0.00  0.00
ATOM   1713  HD2 LEU A 104      -6.449  -2.963  14.233  0.00  0.00
ATOM   1714  C   LEU A 104      -6.044  -6.856  11.030  0.00  0.00
ATOM   1715  O   LEU A 104      -5.767  -6.209  10.028  0.00  0.00
ATOM   1716  N   THR A 105      -5.105  -7.591  11.690  0.00  0.00
ATOM   1717  HN  THR A 105      -5.283  -8.233  12.431  0.00  0.00
ATOM   1718  CA  THR A 105      -3.731  -7.640  11.164  0.00  0.00
ATOM   1719  HA  THR A 105      -3.468  -6.601  11.043  0.00  0.00
ATOM   1720  CB  THR A 105      -2.651  -8.065  12.149  0.00  0.00
ATOM   1721  HB  THR A 105      -1.762  -8.290  11.523  0.00  0.00
ATOM   1722  OG1 THR A 105      -2.991  -9.213  12.946  0.00  0.00
ATOM   1723  HG1 THR A 105      -2.365  -9.248  13.673  0.00  0.00
ATOM   1724  CG2 THR A 105      -2.466  -6.861  13.136  0.00  0.00
ATOM   1725  HG2 THR A 105      -1.599  -6.994  13.818  0.00  0.00
ATOM   1726  HG2 THR A 105      -3.335  -6.694  13.808  0.00  0.00
ATOM   1727  HG2 THR A 105      -2.280  -5.844  12.732  0.00  0.00
ATOM   1728  C   THR A 105      -3.539  -8.385   9.867  0.00  0.00
ATOM   1729  O   THR A 105      -2.819  -7.795   9.029  0.00  0.00
ATOM   1730  N   GLY A 106      -4.250  -9.527   9.700  0.00  0.00
ATOM   1731  HN  GLY A 106      -4.736  -9.902  10.486  0.00  0.00
ATOM   1732  CA  GLY A 106      -4.376 -10.257   8.420  0.00  0.00
ATOM   1733  HA1 GLY A 106      -5.236 -10.892   8.574  0.00  0.00
ATOM   1734  HA2 GLY A 106      -3.416 -10.680   8.166  0.00  0.00
ATOM   1735  C   GLY A 106      -4.853  -9.312   7.302  0.00  0.00
ATOM   1736  O   GLY A 106      -4.135  -9.277   6.283  0.00  0.00
ATOM   1737  N   LEU A 107      -5.987  -8.569   7.460  0.00  0.00
ATOM   1738  HN  LEU A 107      -6.595  -8.608   8.248  0.00  0.00
ATOM   1739  CA  LEU A 107      -6.370  -7.615   6.388  0.00  0.00
ATOM   1740  HA  LEU A 107      -6.412  -8.156   5.454  0.00  0.00
ATOM   1741  CB  LEU A 107      -7.719  -6.995   6.589  0.00  0.00
ATOM   1742  HB1 LEU A 107      -7.752  -6.030   6.040  0.00  0.00
ATOM   1743  HB2 LEU A 107      -7.826  -6.690   7.651  0.00  0.00
ATOM   1744  CG  LEU A 107      -9.019  -7.870   6.321  0.00  0.00
ATOM   1745  HG  LEU A 107      -8.634  -8.909   6.408  0.00  0.00
ATOM   1746  CD1 LEU A 107     -10.137  -7.671   7.332  0.00  0.00
ATOM   1747  HD1 LEU A 107     -11.019  -8.329   7.178  0.00  0.00
ATOM   1748  HD1 LEU A 107     -10.500  -6.626   7.232  0.00  0.00
ATOM   1749  HD1 LEU A 107      -9.754  -7.851   8.360  0.00  0.00
ATOM   1750  CD2 LEU A 107      -9.538  -7.674   4.814  0.00  0.00
ATOM   1751  HD2 LEU A 107      -9.476  -6.658   4.367  0.00  0.00
ATOM   1752  HD2 LEU A 107     -10.578  -8.054   4.912  0.00  0.00
ATOM   1753  HD2 LEU A 107      -9.063  -8.461   4.190  0.00  0.00
ATOM   1754  C   LEU A 107      -5.315  -6.489   6.262  0.00  0.00
ATOM   1755  O   LEU A 107      -4.979  -6.143   5.087  0.00  0.00
ATOM   1756  N   TYR A 108      -4.796  -5.961   7.401  0.00  0.00
ATOM   1757  HN  TYR A 108      -5.355  -6.175   8.197  0.00  0.00
ATOM   1758  CA  TYR A 108      -3.918  -4.737   7.391  0.00  0.00
ATOM   1759  HA  TYR A 108      -4.507  -3.913   7.017  0.00  0.00
ATOM   1760  CB  TYR A 108      -3.532  -4.402   8.836  0.00  0.00
ATOM   1761  HB1 TYR A 108      -3.001  -5.245   9.328  0.00  0.00
ATOM   1762  HB2 TYR A 108      -4.492  -4.282   9.381  0.00  0.00
ATOM   1763  CG  TYR A 108      -2.667  -3.201   9.069  0.00  0.00
ATOM   1764  CD1 TYR A 108      -2.674  -2.047   8.240  0.00  0.00
ATOM   1765  HD1 TYR A 108      -3.362  -1.975   7.411  0.00  0.00
ATOM   1766  CE1 TYR A 108      -1.779  -0.986   8.425  0.00  0.00
ATOM   1767  HE1 TYR A 108      -1.877  -0.046   7.901  0.00  0.00
ATOM   1768  CZ  TYR A 108      -0.933  -0.997   9.495  0.00  0.00
ATOM   1769  OH  TYR A 108      -0.144   0.182   9.647  0.00  0.00
ATOM   1770  HH  TYR A 108       0.413   0.146  10.428  0.00  0.00
ATOM   1771  CD2 TYR A 108      -1.720  -3.220  10.139  0.00  0.00
ATOM   1772  HD2 TYR A 108      -1.640  -4.016  10.864  0.00  0.00
ATOM   1773  CE2 TYR A 108      -0.875  -2.100  10.411  0.00  0.00
ATOM   1774  HE2 TYR A 108      -0.151  -2.010  11.208  0.00  0.00
ATOM   1775  C   TYR A 108      -2.642  -4.997   6.531  0.00  0.00
ATOM   1776  O   TYR A 108      -2.404  -4.173   5.626  0.00  0.00
ATOM   1777  N   PHE A 109      -1.889  -6.085   6.775  0.00  0.00
ATOM   1778  HN  PHE A 109      -2.093  -6.697   7.536  0.00  0.00
ATOM   1779  CA  PHE A 109      -0.665  -6.215   6.025  0.00  0.00
ATOM   1780  HA  PHE A 109      -0.236  -5.232   5.906  0.00  0.00
ATOM   1781  CB  PHE A 109       0.318  -7.146   6.771  0.00  0.00
ATOM   1782  HB1 PHE A 109       1.326  -7.015   6.322  0.00  0.00
ATOM   1783  HB2 PHE A 109      -0.009  -8.207   6.739  0.00  0.00
ATOM   1784  CG  PHE A 109       0.581  -6.761   8.276  0.00  0.00
ATOM   1785  CD1 PHE A 109       0.582  -7.735   9.305  0.00  0.00
ATOM   1786  HD1 PHE A 109       0.161  -8.712   9.122  0.00  0.00
ATOM   1787  CE1 PHE A 109       0.886  -7.398  10.652  0.00  0.00
ATOM   1788  HE1 PHE A 109       0.782  -8.156  11.414  0.00  0.00
ATOM   1789  CZ  PHE A 109       1.257  -6.117  10.960  0.00  0.00
ATOM   1790  HZ  PHE A 109       1.590  -5.828  11.946  0.00  0.00
ATOM   1791  CD2 PHE A 109       1.044  -5.476   8.627  0.00  0.00
ATOM   1792  HD2 PHE A 109       1.120  -4.677   7.905  0.00  0.00
ATOM   1793  CE2 PHE A 109       1.372  -5.217   9.927  0.00  0.00
ATOM   1794  HE2 PHE A 109       1.805  -4.281  10.248  0.00  0.00
ATOM   1795  C   PHE A 109      -0.810  -6.725   4.622  0.00  0.00
ATOM   1796  O   PHE A 109      -0.042  -6.407   3.702  0.00  0.00
ATOM   1797  N   ILE A 110      -1.830  -7.541   4.370  0.00  0.00
ATOM   1798  HN  ILE A 110      -2.596  -7.749   4.972  0.00  0.00
ATOM   1799  CA  ILE A 110      -2.037  -8.007   2.968  0.00  0.00
ATOM   1800  HA  ILE A 110      -1.172  -8.338   2.414  0.00  0.00
ATOM   1801  CB  ILE A 110      -2.937  -9.212   2.934  0.00  0.00
ATOM   1802  HB  ILE A 110      -2.961  -9.546   1.873  0.00  0.00
ATOM   1803  CG2 ILE A 110      -2.223 -10.276   3.794  0.00  0.00
ATOM   1804  HG2 ILE A 110      -1.148 -10.313   3.516  0.00  0.00
ATOM   1805  HG2 ILE A 110      -2.548 -11.316   3.577  0.00  0.00
ATOM   1806  HG2 ILE A 110      -2.380 -10.111   4.882  0.00  0.00
ATOM   1807  CG1 ILE A 110      -4.450  -9.075   3.225  0.00  0.00
ATOM   1808  HG1 ILE A 110      -4.885  -8.318   2.537  0.00  0.00
ATOM   1809  HG1 ILE A 110      -4.624  -8.838   4.296  0.00  0.00
ATOM   1810  CD1 ILE A 110      -5.260 -10.469   2.977  0.00  0.00
ATOM   1811  HD1 ILE A 110      -5.218 -10.687   1.889  0.00  0.00
ATOM   1812  HD2 ILE A 110      -6.305 -10.199   3.236  0.00  0.00
ATOM   1813  HD3 ILE A 110      -4.780 -11.272   3.578  0.00  0.00
ATOM   1814  C   ILE A 110      -2.505  -6.866   1.978  0.00  0.00
ATOM   1815  O   ILE A 110      -2.226  -6.878   0.772  0.00  0.00
ATOM   1816  N   GLY A 111      -3.250  -5.868   2.537  0.00  0.00
ATOM   1817  HN  GLY A 111      -3.510  -6.009   3.489  0.00  0.00
ATOM   1818  CA  GLY A 111      -3.490  -4.553   1.831  0.00  0.00
ATOM   1819  HA1 GLY A 111      -4.101  -3.815   2.329  0.00  0.00
ATOM   1820  HA2 GLY A 111      -3.914  -4.632   0.840  0.00  0.00
ATOM   1821  C   GLY A 111      -2.231  -3.734   1.792  0.00  0.00
ATOM   1822  O   GLY A 111      -1.829  -3.335   0.721  0.00  0.00
ATOM   1823  N   PHE A 112      -1.574  -3.419   2.898  0.00  0.00
ATOM   1824  HN  PHE A 112      -1.954  -3.731   3.765  0.00  0.00
ATOM   1825  CA  PHE A 112      -0.448  -2.557   3.043  0.00  0.00
ATOM   1826  HA  PHE A 112      -0.647  -1.570   2.656  0.00  0.00
ATOM   1827  CB  PHE A 112      -0.074  -2.430   4.562  0.00  0.00
ATOM   1828  HB1 PHE A 112       0.035  -3.387   5.113  0.00  0.00
ATOM   1829  HB2 PHE A 112      -0.950  -1.850   4.923  0.00  0.00
ATOM   1830  CG  PHE A 112       1.135  -1.636   4.974  0.00  0.00
ATOM   1831  CD1 PHE A 112       1.674  -1.871   6.272  0.00  0.00
ATOM   1832  HD1 PHE A 112       1.136  -2.484   6.980  0.00  0.00
ATOM   1833  CE1 PHE A 112       2.832  -1.277   6.695  0.00  0.00
ATOM   1834  HE1 PHE A 112       3.199  -1.439   7.697  0.00  0.00
ATOM   1835  CZ  PHE A 112       3.522  -0.322   5.866  0.00  0.00
ATOM   1836  HZ  PHE A 112       4.342   0.272   6.245  0.00  0.00
ATOM   1837  CD2 PHE A 112       1.800  -0.674   4.211  0.00  0.00
ATOM   1838  HD2 PHE A 112       1.403  -0.497   3.223  0.00  0.00
ATOM   1839  CE2 PHE A 112       2.983  -0.009   4.683  0.00  0.00
ATOM   1840  HE2 PHE A 112       3.394   0.843   4.161  0.00  0.00
ATOM   1841  C   PHE A 112       0.771  -2.956   2.126  0.00  0.00
ATOM   1842  O   PHE A 112       1.274  -2.080   1.420  0.00  0.00
ATOM   1843  N   PHE A 113       1.210  -4.186   2.160  0.00  0.00
ATOM   1844  HN  PHE A 113       0.793  -4.836   2.791  0.00  0.00
ATOM   1845  CA  PHE A 113       2.458  -4.452   1.423  0.00  0.00
ATOM   1846  HA  PHE A 113       3.210  -3.682   1.514  0.00  0.00
ATOM   1847  CB  PHE A 113       3.101  -5.743   2.000  0.00  0.00
ATOM   1848  HB1 PHE A 113       3.867  -6.227   1.358  0.00  0.00
ATOM   1849  HB2 PHE A 113       2.272  -6.483   2.007  0.00  0.00
ATOM   1850  CG  PHE A 113       3.521  -5.617   3.384  0.00  0.00
ATOM   1851  CD1 PHE A 113       3.716  -4.369   4.064  0.00  0.00
ATOM   1852  HD1 PHE A 113       3.653  -3.413   3.563  0.00  0.00
ATOM   1853  CE1 PHE A 113       4.201  -4.299   5.344  0.00  0.00
ATOM   1854  HE1 PHE A 113       4.473  -3.354   5.788  0.00  0.00
ATOM   1855  CZ  PHE A 113       4.411  -5.473   6.074  0.00  0.00
ATOM   1856  HZ  PHE A 113       4.886  -5.465   7.043  0.00  0.00
ATOM   1857  CD2 PHE A 113       3.504  -6.720   4.164  0.00  0.00
ATOM   1858  HD2 PHE A 113       3.222  -7.662   3.717  0.00  0.00
ATOM   1859  CE2 PHE A 113       4.087  -6.753   5.493  0.00  0.00
ATOM   1860  HE2 PHE A 113       4.117  -7.606   6.156  0.00  0.00
ATOM   1861  C   PHE A 113       2.204  -4.660  -0.085  0.00  0.00
ATOM   1862  O   PHE A 113       2.872  -4.071  -0.936  0.00  0.00
ATOM   1863  N   SER A 114       1.116  -5.401  -0.454  0.00  0.00
ATOM   1864  HN  SER A 114       0.522  -5.841   0.215  0.00  0.00
ATOM   1865  CA  SER A 114       0.757  -5.584  -1.873  0.00  0.00
ATOM   1866  HA  SER A 114       1.536  -6.108  -2.407  0.00  0.00
ATOM   1867  CB  SER A 114      -0.589  -6.315  -1.945  0.00  0.00
ATOM   1868  HB1 SER A 114      -0.888  -6.456  -3.005  0.00  0.00
ATOM   1869  HB2 SER A 114      -1.455  -5.782  -1.495  0.00  0.00
ATOM   1870  OG  SER A 114      -0.496  -7.579  -1.274  0.00  0.00
ATOM   1871  HG1 SER A 114      -1.223  -7.653  -0.652  0.00  0.00
ATOM   1872  C   SER A 114       0.432  -4.231  -2.603  0.00  0.00
ATOM   1873  O   SER A 114       0.779  -3.982  -3.804  0.00  0.00
ATOM   1874  N   GLY A 115      -0.156  -3.267  -1.895  0.00  0.00
ATOM   1875  HN  GLY A 115      -0.401  -3.348  -0.933  0.00  0.00
ATOM   1876  CA  GLY A 115      -0.482  -2.025  -2.504  0.00  0.00
ATOM   1877  HA1 GLY A 115      -1.139  -1.429  -1.887  0.00  0.00
ATOM   1878  HA2 GLY A 115      -0.915  -2.254  -3.466  0.00  0.00
ATOM   1879  C   GLY A 115       0.685  -1.149  -2.855  0.00  0.00
ATOM   1880  O   GLY A 115       0.697  -0.439  -3.848  0.00  0.00
ATOM   1881  N   ILE A 116       1.861  -1.269  -2.198  0.00  0.00
ATOM   1882  HN  ILE A 116       1.882  -1.943  -1.464  0.00  0.00
ATOM   1883  CA  ILE A 116       3.051  -0.628  -2.562  0.00  0.00
ATOM   1884  HA  ILE A 116       2.837   0.365  -2.928  0.00  0.00
ATOM   1885  CB  ILE A 116       4.011  -0.410  -1.381  0.00  0.00
ATOM   1886  HB  ILE A 116       4.386  -1.408  -1.067  0.00  0.00
ATOM   1887  CG2 ILE A 116       5.111   0.500  -1.855  0.00  0.00
ATOM   1888  HG2 ILE A 116       5.577   0.217  -2.823  0.00  0.00
ATOM   1889  HG2 ILE A 116       5.932   0.407  -1.111  0.00  0.00
ATOM   1890  HG2 ILE A 116       4.738   1.539  -1.976  0.00  0.00
ATOM   1891  CG1 ILE A 116       3.243   0.262  -0.180  0.00  0.00
ATOM   1892  HG1 ILE A 116       2.244  -0.217  -0.093  0.00  0.00
ATOM   1893  HG1 ILE A 116       3.001   1.324  -0.397  0.00  0.00
ATOM   1894  CD1 ILE A 116       3.864  -0.098   1.195  0.00  0.00
ATOM   1895  HD1 ILE A 116       3.289   0.337   2.041  0.00  0.00
ATOM   1896  HD2 ILE A 116       4.874   0.333   1.364  0.00  0.00
ATOM   1897  HD3 ILE A 116       4.205  -1.141   1.369  0.00  0.00
ATOM   1898  C   ILE A 116       3.716  -1.508  -3.601  0.00  0.00
ATOM   1899  O   ILE A 116       4.219  -0.868  -4.592  0.00  0.00
ATOM   1900  N   PHE A 117       3.902  -2.810  -3.415  0.00  0.00
ATOM   1901  HN  PHE A 117       3.398  -3.221  -2.659  0.00  0.00
ATOM   1902  CA  PHE A 117       4.567  -3.661  -4.439  0.00  0.00
ATOM   1903  HA  PHE A 117       5.478  -3.150  -4.713  0.00  0.00
ATOM   1904  CB  PHE A 117       4.874  -5.073  -3.886  0.00  0.00
ATOM   1905  HB1 PHE A 117       4.720  -5.901  -4.610  0.00  0.00
ATOM   1906  HB2 PHE A 117       4.145  -5.302  -3.079  0.00  0.00
ATOM   1907  CG  PHE A 117       6.218  -4.999  -3.313  0.00  0.00
ATOM   1908  CD1 PHE A 117       6.334  -4.974  -1.930  0.00  0.00
ATOM   1909  HD1 PHE A 117       5.489  -4.988  -1.258  0.00  0.00
ATOM   1910  CE1 PHE A 117       7.564  -4.809  -1.415  0.00  0.00
ATOM   1911  HE1 PHE A 117       7.610  -4.731  -0.339  0.00  0.00
ATOM   1912  CZ  PHE A 117       8.691  -4.693  -2.226  0.00  0.00
ATOM   1913  HZ  PHE A 117       9.654  -4.577  -1.750  0.00  0.00
ATOM   1914  CD2 PHE A 117       7.317  -4.852  -4.198  0.00  0.00
ATOM   1915  HD2 PHE A 117       7.029  -4.937  -5.236  0.00  0.00
ATOM   1916  CE2 PHE A 117       8.581  -4.637  -3.618  0.00  0.00
ATOM   1917  HE2 PHE A 117       9.415  -4.476  -4.286  0.00  0.00
ATOM   1918  C   PHE A 117       3.829  -3.747  -5.818  0.00  0.00
ATOM   1919  O   PHE A 117       4.524  -3.862  -6.856  0.00  0.00
ATOM   1920  N   PHE A 118       2.450  -3.639  -5.938  0.00  0.00
ATOM   1921  HN  PHE A 118       1.821  -3.654  -5.165  0.00  0.00
ATOM   1922  CA  PHE A 118       1.866  -3.723  -7.327  0.00  0.00
ATOM   1923  HA  PHE A 118       2.371  -4.442  -7.955  0.00  0.00
ATOM   1924  CB  PHE A 118       0.394  -4.236  -7.321  0.00  0.00
ATOM   1925  HB1 PHE A 118      -0.090  -4.100  -8.312  0.00  0.00
ATOM   1926  HB2 PHE A 118      -0.261  -3.626  -6.663  0.00  0.00
ATOM   1927  CG  PHE A 118       0.402  -5.717  -7.058  0.00  0.00
ATOM   1928  CD1 PHE A 118      -0.132  -6.168  -5.899  0.00  0.00
ATOM   1929  HD1 PHE A 118      -0.232  -5.404  -5.142  0.00  0.00
ATOM   1930  CE1 PHE A 118      -0.254  -7.519  -5.670  0.00  0.00
ATOM   1931  HE1 PHE A 118      -0.299  -7.715  -4.609  0.00  0.00
ATOM   1932  CZ  PHE A 118       0.227  -8.463  -6.587  0.00  0.00
ATOM   1933  HZ  PHE A 118       0.161  -9.492  -6.266  0.00  0.00
ATOM   1934  CD2 PHE A 118       0.770  -6.631  -8.056  0.00  0.00
ATOM   1935  HD2 PHE A 118       1.091  -6.218  -9.001  0.00  0.00
ATOM   1936  CE2 PHE A 118       0.663  -8.038  -7.815  0.00  0.00
ATOM   1937  HE2 PHE A 118       1.070  -8.782  -8.484  0.00  0.00
ATOM   1938  C   PHE A 118       2.008  -2.460  -8.117  0.00  0.00
ATOM   1939  O   PHE A 118       1.931  -2.572  -9.420  0.00  0.00
ATOM   1940  N   ILE A 119       2.338  -1.312  -7.518  0.00  0.00
ATOM   1941  HN  ILE A 119       2.501  -1.190  -6.542  0.00  0.00
ATOM   1942  CA  ILE A 119       2.757  -0.109  -8.265  0.00  0.00
ATOM   1943  HA  ILE A 119       2.199   0.110  -9.164  0.00  0.00
ATOM   1944  CB  ILE A 119       2.721   1.299  -7.608  0.00  0.00
ATOM   1945  HB  ILE A 119       3.674   1.694  -7.194  0.00  0.00
ATOM   1946  CG2 ILE A 119       2.340   2.392  -8.643  0.00  0.00
ATOM   1947  HG2 ILE A 119       2.947   2.255  -9.565  0.00  0.00
ATOM   1948  HG2 ILE A 119       2.422   3.432  -8.262  0.00  0.00
ATOM   1949  HG2 ILE A 119       1.301   2.256  -9.011  0.00  0.00
ATOM   1950  CG1 ILE A 119       1.724   1.236  -6.422  0.00  0.00
ATOM   1951  HG1 ILE A 119       2.067   0.397  -5.779  0.00  0.00
ATOM   1952  HG1 ILE A 119       0.730   0.883  -6.771  0.00  0.00
ATOM   1953  CD1 ILE A 119       1.509   2.533  -5.715  0.00  0.00
ATOM   1954  HD1 ILE A 119       0.800   3.152  -6.306  0.00  0.00
ATOM   1955  HD2 ILE A 119       2.458   3.082  -5.536  0.00  0.00
ATOM   1956  HD3 ILE A 119       1.206   2.351  -4.662  0.00  0.00
ATOM   1957  C   ILE A 119       4.105  -0.322  -8.793  0.00  0.00
ATOM   1958  O   ILE A 119       4.439   0.081  -9.918  0.00  0.00
ATOM   1959  N   ILE A 120       5.058  -0.996  -8.028  0.00  0.00
ATOM   1960  HN  ILE A 120       4.716  -1.345  -7.159  0.00  0.00
ATOM   1961  CA  ILE A 120       6.401  -1.349  -8.470  0.00  0.00
ATOM   1962  HA  ILE A 120       6.902  -0.474  -8.859  0.00  0.00
ATOM   1963  CB  ILE A 120       7.125  -1.899  -7.257  0.00  0.00
ATOM   1964  HB  ILE A 120       6.868  -2.929  -6.928  0.00  0.00
ATOM   1965  CG2 ILE A 120       8.614  -2.236  -7.670  0.00  0.00
ATOM   1966  HG2 ILE A 120       9.114  -2.722  -6.804  0.00  0.00
ATOM   1967  HG2 ILE A 120       9.220  -1.327  -7.874  0.00  0.00
ATOM   1968  HG2 ILE A 120       8.776  -2.980  -8.479  0.00  0.00
ATOM   1969  CG1 ILE A 120       7.211  -0.818  -6.162  0.00  0.00
ATOM   1970  HG1 ILE A 120       6.193  -0.534  -5.821  0.00  0.00
ATOM   1971  HG1 ILE A 120       7.612   0.111  -6.620  0.00  0.00
ATOM   1972  CD1 ILE A 120       7.879  -1.225  -4.846  0.00  0.00
ATOM   1973  HD1 ILE A 120       8.984  -1.150  -4.939  0.00  0.00
ATOM   1974  HD2 ILE A 120       7.647  -2.285  -4.608  0.00  0.00
ATOM   1975  HD3 ILE A 120       7.602  -0.522  -4.031  0.00  0.00
ATOM   1976  C   ILE A 120       6.404  -2.385  -9.532  0.00  0.00
ATOM   1977  O   ILE A 120       7.175  -2.302 -10.467  0.00  0.00
ATOM   1978  N   LEU A 121       5.546  -3.427  -9.468  0.00  0.00
ATOM   1979  HN  LEU A 121       5.009  -3.508  -8.633  0.00  0.00
ATOM   1980  CA  LEU A 121       5.416  -4.500 -10.485  0.00  0.00
ATOM   1981  HA  LEU A 121       6.379  -4.884 -10.791  0.00  0.00
ATOM   1982  CB  LEU A 121       4.517  -5.694  -9.908  0.00  0.00
ATOM   1983  HB1 LEU A 121       4.063  -6.190 -10.793  0.00  0.00
ATOM   1984  HB2 LEU A 121       3.667  -5.305  -9.309  0.00  0.00
ATOM   1985  CG  LEU A 121       5.330  -6.788  -9.164  0.00  0.00
ATOM   1986  HG  LEU A 121       6.227  -6.368  -8.662  0.00  0.00
ATOM   1987  CD1 LEU A 121       4.486  -7.511  -8.072  0.00  0.00
ATOM   1988  HD1 LEU A 121       3.768  -8.261  -8.466  0.00  0.00
ATOM   1989  HD1 LEU A 121       3.974  -6.785  -7.405  0.00  0.00
ATOM   1990  HD1 LEU A 121       5.262  -8.092  -7.529  0.00  0.00
ATOM   1991  CD2 LEU A 121       6.009  -7.813 -10.058  0.00  0.00
ATOM   1992  HD2 LEU A 121       6.752  -7.363 -10.751  0.00  0.00
ATOM   1993  HD2 LEU A 121       5.239  -8.276 -10.711  0.00  0.00
ATOM   1994  HD2 LEU A 121       6.390  -8.654  -9.439  0.00  0.00
ATOM   1995  C   LEU A 121       4.833  -3.903 -11.838  0.00  0.00
ATOM   1996  O   LEU A 121       5.221  -4.315 -12.905  0.00  0.00
ATOM   1997  N   LEU A 122       3.835  -2.959 -11.787  0.00  0.00
ATOM   1998  HN  LEU A 122       3.430  -2.740 -10.903  0.00  0.00
ATOM   1999  CA  LEU A 122       3.251  -2.322 -12.960  0.00  0.00
ATOM   2000  HA  LEU A 122       2.894  -3.121 -13.593  0.00  0.00
ATOM   2001  CB  LEU A 122       2.146  -1.341 -12.525  0.00  0.00
ATOM   2002  HB1 LEU A 122       2.637  -0.661 -11.797  0.00  0.00
ATOM   2003  HB2 LEU A 122       1.307  -1.855 -12.006  0.00  0.00
ATOM   2004  CG  LEU A 122       1.407  -0.466 -13.652  0.00  0.00
ATOM   2005  HG  LEU A 122       2.255   0.021 -14.178  0.00  0.00
ATOM   2006  CD1 LEU A 122       0.609  -1.223 -14.781  0.00  0.00
ATOM   2007  HD1 LEU A 122       0.419  -0.591 -15.674  0.00  0.00
ATOM   2008  HD1 LEU A 122      -0.358  -1.661 -14.454  0.00  0.00
ATOM   2009  HD1 LEU A 122       1.244  -2.066 -15.127  0.00  0.00
ATOM   2010  CD2 LEU A 122       0.444   0.500 -13.060  0.00  0.00
ATOM   2011  HD2 LEU A 122      -0.011   1.096 -13.880  0.00  0.00
ATOM   2012  HD2 LEU A 122       1.021   1.184 -12.401  0.00  0.00
ATOM   2013  HD2 LEU A 122      -0.317  -0.092 -12.507  0.00  0.00
ATOM   2014  C   LEU A 122       4.355  -1.568 -13.707  0.00  0.00
ATOM   2015  O   LEU A 122       4.360  -1.651 -14.910  0.00  0.00
ATOM   2016  N   THR A 123       5.227  -0.859 -12.951  0.00  0.00
ATOM   2017  HN  THR A 123       4.890  -0.739 -12.020  0.00  0.00
ATOM   2018  CA  THR A 123       6.513  -0.266 -13.346  0.00  0.00
ATOM   2019  HA  THR A 123       6.236   0.357 -14.184  0.00  0.00
ATOM   2020  CB  THR A 123       7.227   0.704 -12.433  0.00  0.00
ATOM   2021  HB  THR A 123       7.750   0.122 -11.644  0.00  0.00
ATOM   2022  OG1 THR A 123       6.280   1.429 -11.740  0.00  0.00
ATOM   2023  HG1 THR A 123       6.040   0.865 -11.002  0.00  0.00
ATOM   2024  CG2 THR A 123       8.119   1.674 -13.187  0.00  0.00
ATOM   2025  HG2 THR A 123       7.594   2.282 -13.954  0.00  0.00
ATOM   2026  HG2 THR A 123       8.882   1.069 -13.722  0.00  0.00
ATOM   2027  HG2 THR A 123       8.496   2.397 -12.431  0.00  0.00
ATOM   2028  C   THR A 123       7.524  -1.250 -13.889  0.00  0.00
ATOM   2029  O   THR A 123       8.062  -1.107 -15.008  0.00  0.00
ATOM   2030  N   ILE A 124       7.769  -2.422 -13.233  0.00  0.00
ATOM   2031  HN  ILE A 124       7.313  -2.638 -12.372  0.00  0.00
ATOM   2032  CA  ILE A 124       8.643  -3.515 -13.795  0.00  0.00
ATOM   2033  HA  ILE A 124       9.599  -3.054 -13.995  0.00  0.00
ATOM   2034  CB  ILE A 124       8.768  -4.663 -12.799  0.00  0.00
ATOM   2035  HB  ILE A 124       7.770  -4.922 -12.385  0.00  0.00
ATOM   2036  CG2 ILE A 124       9.388  -5.926 -13.467  0.00  0.00
ATOM   2037  HG2 ILE A 124       8.936  -6.276 -14.420  0.00  0.00
ATOM   2038  HG2 ILE A 124       9.489  -6.759 -12.740  0.00  0.00
ATOM   2039  HG2 ILE A 124      10.417  -5.630 -13.762  0.00  0.00
ATOM   2040  CG1 ILE A 124       9.644  -4.286 -11.579  0.00  0.00
ATOM   2041  HG1 ILE A 124       9.432  -3.301 -11.109  0.00  0.00
ATOM   2042  HG1 ILE A 124      10.703  -4.468 -11.861  0.00  0.00
ATOM   2043  CD1 ILE A 124       9.336  -5.212 -10.336  0.00  0.00
ATOM   2044  HD1 ILE A 124       8.270  -5.298 -10.033  0.00  0.00
ATOM   2045  HD2 ILE A 124       9.876  -4.807  -9.454  0.00  0.00
ATOM   2046  HD3 ILE A 124       9.654  -6.262 -10.505  0.00  0.00
ATOM   2047  C   ILE A 124       8.126  -4.003 -15.125  0.00  0.00
ATOM   2048  O   ILE A 124       8.898  -4.070 -16.160  0.00  0.00
ATOM   2049  N   ASP A 125       6.817  -4.219 -15.163  0.00  0.00
ATOM   2050  HN  ASP A 125       6.349  -4.133 -14.287  0.00  0.00
ATOM   2051  CA  ASP A 125       6.140  -4.657 -16.400  0.00  0.00
ATOM   2052  HA  ASP A 125       6.738  -5.489 -16.739  0.00  0.00
ATOM   2053  CB  ASP A 125       4.745  -5.033 -15.985  0.00  0.00
ATOM   2054  HB1 ASP A 125       4.219  -4.235 -15.420  0.00  0.00
ATOM   2055  HB2 ASP A 125       4.827  -5.822 -15.207  0.00  0.00
ATOM   2056  CG  ASP A 125       3.885  -5.464 -17.083  0.00  0.00
ATOM   2057  OD1 ASP A 125       3.573  -6.695 -17.104  0.00  0.00
ATOM   2058  OD2 ASP A 125       3.502  -4.637 -17.944  0.00  0.00
ATOM   2059  C   ASP A 125       6.259  -3.748 -17.588  0.00  0.00
ATOM   2060  O   ASP A 125       6.538  -4.165 -18.723  0.00  0.00
ATOM   2061  N   ARG A 126       6.105  -2.434 -17.320  0.00  0.00
ATOM   2062  HN  ARG A 126       5.869  -2.134 -16.399  0.00  0.00
ATOM   2063  CA  ARG A 126       6.379  -1.408 -18.310  0.00  0.00
ATOM   2064  HA  ARG A 126       5.744  -1.599 -19.163  0.00  0.00
ATOM   2065  CB  ARG A 126       6.164   0.027 -17.696  0.00  0.00
ATOM   2066  HB1 ARG A 126       6.869   0.775 -18.116  0.00  0.00
ATOM   2067  HB2 ARG A 126       6.469   0.016 -16.628  0.00  0.00
ATOM   2068  CG  ARG A 126       4.654   0.569 -17.822  0.00  0.00
ATOM   2069  HG1 ARG A 126       4.498   1.256 -18.682  0.00  0.00
ATOM   2070  HG2 ARG A 126       4.399   1.212 -16.953  0.00  0.00
ATOM   2071  CD  ARG A 126       3.621  -0.578 -17.988  0.00  0.00
ATOM   2072  HD1 ARG A 126       3.605  -1.310 -17.152  0.00  0.00
ATOM   2073  HD2 ARG A 126       3.803  -1.221 -18.874  0.00  0.00
ATOM   2074  NE  ARG A 126       2.307   0.156 -18.063  0.00  0.00
ATOM   2075  HE  ARG A 126       2.226   0.997 -17.528  0.00  0.00
ATOM   2076  CZ  ARG A 126       1.119  -0.246 -18.605  0.00  0.00
ATOM   2077  NH1 ARG A 126      -0.047   0.399 -18.429  0.00  0.00
ATOM   2078  HH1 ARG A 126      -0.138   1.235 -17.887  0.00  0.00
ATOM   2079  HH1 ARG A 126      -0.792   0.157 -19.050  0.00  0.00
ATOM   2080  NH2 ARG A 126       1.137  -1.300 -19.377  0.00  0.00
ATOM   2081  HH2 ARG A 126       0.249  -1.700 -19.603  0.00  0.00
ATOM   2082  HH2 ARG A 126       1.959  -1.852 -19.526  0.00  0.00
ATOM   2083  C   ARG A 126       7.856  -1.504 -18.773  0.00  0.00
ATOM   2084  O   ARG A 126       8.136  -1.408 -19.998  0.00  0.00
ATOM   2085  N   TYR A 127       8.836  -1.511 -17.866  0.00  0.00
ATOM   2086  HN  TYR A 127       8.559  -1.569 -16.909  0.00  0.00
ATOM   2087  CA  TYR A 127      10.209  -1.490 -18.277  0.00  0.00
ATOM   2088  HA  TYR A 127      10.378  -0.708 -19.002  0.00  0.00
ATOM   2089  CB  TYR A 127      11.066  -1.218 -17.050  0.00  0.00
ATOM   2090  HB1 TYR A 127      10.724  -1.946 -16.282  0.00  0.00
ATOM   2091  HB2 TYR A 127      10.818  -0.195 -16.699  0.00  0.00
ATOM   2092  CG  TYR A 127      12.644  -1.266 -17.322  0.00  0.00
ATOM   2093  CD1 TYR A 127      13.498  -2.147 -16.679  0.00  0.00
ATOM   2094  HD1 TYR A 127      13.108  -2.784 -15.900  0.00  0.00
ATOM   2095  CE1 TYR A 127      14.875  -2.234 -17.018  0.00  0.00
ATOM   2096  HE1 TYR A 127      15.471  -2.948 -16.468  0.00  0.00
ATOM   2097  CZ  TYR A 127      15.352  -1.352 -17.984  0.00  0.00
ATOM   2098  OH  TYR A 127      16.724  -1.561 -18.264  0.00  0.00
ATOM   2099  HH  TYR A 127      16.905  -1.444 -19.200  0.00  0.00
ATOM   2100  CD2 TYR A 127      13.190  -0.287 -18.245  0.00  0.00
ATOM   2101  HD2 TYR A 127      12.602   0.513 -18.669  0.00  0.00
ATOM   2102  CE2 TYR A 127      14.503  -0.387 -18.694  0.00  0.00
ATOM   2103  HE2 TYR A 127      14.904   0.436 -19.267  0.00  0.00
ATOM   2104  C   TYR A 127      10.656  -2.740 -18.960  0.00  0.00
ATOM   2105  O   TYR A 127      11.317  -2.665 -19.958  0.00  0.00
ATOM   2106  N   LEU A 128      10.329  -3.897 -18.567  0.00  0.00
ATOM   2107  HN  LEU A 128       9.931  -3.895 -17.652  0.00  0.00
ATOM   2108  CA  LEU A 128      10.612  -5.172 -19.318  0.00  0.00
ATOM   2109  HA  LEU A 128      11.689  -5.141 -19.390  0.00  0.00
ATOM   2110  CB  LEU A 128      10.273  -6.376 -18.440  0.00  0.00
ATOM   2111  HB1 LEU A 128       9.175  -6.545 -18.414  0.00  0.00
ATOM   2112  HB2 LEU A 128      10.505  -6.031 -17.409  0.00  0.00
ATOM   2113  CG  LEU A 128      11.200  -7.639 -18.648  0.00  0.00
ATOM   2114  HG  LEU A 128      10.905  -7.986 -19.663  0.00  0.00
ATOM   2115  CD1 LEU A 128      12.725  -7.415 -18.668  0.00  0.00
ATOM   2116  HD1 LEU A 128      13.096  -6.729 -19.458  0.00  0.00
ATOM   2117  HD1 LEU A 128      13.347  -8.335 -18.654  0.00  0.00
ATOM   2118  HD1 LEU A 128      12.947  -6.944 -17.687  0.00  0.00
ATOM   2119  CD2 LEU A 128      10.702  -8.723 -17.614  0.00  0.00
ATOM   2120  HD2 LEU A 128      10.964  -8.373 -16.592  0.00  0.00
ATOM   2121  HD2 LEU A 128      11.289  -9.616 -17.916  0.00  0.00
ATOM   2122  HD2 LEU A 128       9.606  -8.698 -17.799  0.00  0.00
ATOM   2123  C   LEU A 128       9.901  -5.390 -20.595  0.00  0.00
ATOM   2124  O   LEU A 128      10.523  -5.977 -21.486  0.00  0.00
ATOM   2125  N   ALA A 129       8.722  -4.735 -20.780  0.00  0.00
ATOM   2126  HN  ALA A 129       8.198  -4.388 -20.006  0.00  0.00
ATOM   2127  CA  ALA A 129       8.198  -4.509 -22.139  0.00  0.00
ATOM   2128  HA  ALA A 129       8.076  -5.512 -22.521  0.00  0.00
ATOM   2129  CB  ALA A 129       6.755  -3.907 -22.204  0.00  0.00
ATOM   2130  HB1 ALA A 129       6.515  -3.732 -23.274  0.00  0.00
ATOM   2131  HB2 ALA A 129       6.699  -2.969 -21.611  0.00  0.00
ATOM   2132  HB3 ALA A 129       5.973  -4.647 -21.929  0.00  0.00
ATOM   2133  C   ALA A 129       9.104  -3.646 -22.989  0.00  0.00
ATOM   2134  O   ALA A 129       9.224  -3.920 -24.192  0.00  0.00
ATOM   2135  N   VAL A 130       9.673  -2.515 -22.434  0.00  0.00
ATOM   2136  HN  VAL A 130       9.573  -2.218 -21.487  0.00  0.00
ATOM   2137  CA  VAL A 130      10.653  -1.760 -23.247  0.00  0.00
ATOM   2138  HA  VAL A 130      10.167  -1.340 -24.114  0.00  0.00
ATOM   2139  CB  VAL A 130      11.055  -0.522 -22.418  0.00  0.00
ATOM   2140  HB  VAL A 130      11.511  -0.770 -21.436  0.00  0.00
ATOM   2141  CG1 VAL A 130      12.057   0.270 -23.313  0.00  0.00
ATOM   2142  HG1 VAL A 130      11.679   0.520 -24.328  0.00  0.00
ATOM   2143  HG1 VAL A 130      13.017  -0.245 -23.530  0.00  0.00
ATOM   2144  HG1 VAL A 130      12.320   1.219 -22.798  0.00  0.00
ATOM   2145  CG2 VAL A 130       9.790   0.373 -22.327  0.00  0.00
ATOM   2146  HG2 VAL A 130       9.965   1.226 -21.637  0.00  0.00
ATOM   2147  HG2 VAL A 130       8.873  -0.216 -22.113  0.00  0.00
ATOM   2148  HG2 VAL A 130       9.682   0.833 -23.333  0.00  0.00
ATOM   2149  C   VAL A 130      11.868  -2.507 -23.639  0.00  0.00
ATOM   2150  O   VAL A 130      12.522  -2.379 -24.720  0.00  0.00
ATOM   2151  N   VAL A 131      12.438  -3.318 -22.730  0.00  0.00
ATOM   2152  HN  VAL A 131      12.224  -3.226 -21.761  0.00  0.00
ATOM   2153  CA  VAL A 131      13.585  -4.225 -23.060  0.00  0.00
ATOM   2154  HA  VAL A 131      14.374  -3.572 -23.403  0.00  0.00
ATOM   2155  CB  VAL A 131      14.219  -4.945 -21.874  0.00  0.00
ATOM   2156  HB  VAL A 131      13.553  -5.702 -21.407  0.00  0.00
ATOM   2157  CG1 VAL A 131      15.469  -5.738 -22.423  0.00  0.00
ATOM   2158  HG1 VAL A 131      15.118  -6.446 -23.203  0.00  0.00
ATOM   2159  HG1 VAL A 131      15.816  -6.316 -21.540  0.00  0.00
ATOM   2160  HG1 VAL A 131      16.327  -5.164 -22.834  0.00  0.00
ATOM   2161  CG2 VAL A 131      14.651  -3.850 -20.791  0.00  0.00
ATOM   2162  HG2 VAL A 131      14.518  -4.310 -19.788  0.00  0.00
ATOM   2163  HG2 VAL A 131      13.968  -2.974 -20.776  0.00  0.00
ATOM   2164  HG2 VAL A 131      15.696  -3.506 -20.945  0.00  0.00
ATOM   2165  C   VAL A 131      13.172  -5.213 -24.149  0.00  0.00
ATOM   2166  O   VAL A 131      13.898  -5.421 -25.093  0.00  0.00
ATOM   2167  N   HIS A 132      11.928  -5.744 -24.124  0.00  0.00
ATOM   2168  HN  HIS A 132      11.323  -5.599 -23.344  0.00  0.00
ATOM   2169  CA  HIS A 132      11.381  -6.609 -25.115  0.00  0.00
ATOM   2170  HA  HIS A 132      12.207  -7.200 -25.482  0.00  0.00
ATOM   2171  CB  HIS A 132      10.258  -7.499 -24.507  0.00  0.00
ATOM   2172  HB1 HIS A 132       9.700  -8.091 -25.263  0.00  0.00
ATOM   2173  HB2 HIS A 132       9.495  -6.842 -24.037  0.00  0.00
ATOM   2174  ND1 HIS A 132      11.561  -8.509 -22.527  0.00  0.00
ATOM   2175  HD1 HIS A 132      11.894  -7.663 -22.109  0.00  0.00
ATOM   2176  CG  HIS A 132      10.764  -8.604 -23.627  0.00  0.00
ATOM   2177  CE1 HIS A 132      11.847  -9.710 -22.067  0.00  0.00
ATOM   2178  HE1 HIS A 132      12.172  -9.922 -21.047  0.00  0.00
ATOM   2179  NE2 HIS A 132      11.321 -10.642 -22.881  0.00  0.00
ATOM   2180  CD2 HIS A 132      10.584  -9.922 -23.785  0.00  0.00
ATOM   2181  HD2 HIS A 132       9.882 -10.507 -24.366  0.00  0.00
ATOM   2182  C   HIS A 132      10.783  -6.001 -26.345  0.00  0.00
ATOM   2183  O   HIS A 132      10.207  -6.707 -27.197  0.00  0.00
ATOM   2184  N   ALA A 133      10.976  -4.659 -26.524  0.00  0.00
ATOM   2185  HN  ALA A 133      11.291  -4.073 -25.780  0.00  0.00
ATOM   2186  CA  ALA A 133      10.663  -3.918 -27.664  0.00  0.00
ATOM   2187  HA  ALA A 133      10.807  -2.928 -27.256  0.00  0.00
ATOM   2188  CB  ALA A 133      11.644  -4.239 -28.785  0.00  0.00
ATOM   2189  HB1 ALA A 133      11.733  -3.413 -29.523  0.00  0.00
ATOM   2190  HB2 ALA A 133      11.299  -5.195 -29.234  0.00  0.00
ATOM   2191  HB3 ALA A 133      12.625  -4.171 -28.269  0.00  0.00
ATOM   2192  C   ALA A 133       9.183  -3.944 -28.055  0.00  0.00
ATOM   2193  O   ALA A 133       8.329  -3.314 -27.406  0.00  0.00
ATOM   2194  N   VAL A 134       8.797  -4.714 -29.042  0.00  0.00
ATOM   2195  HN  VAL A 134       9.366  -5.125 -29.751  0.00  0.00
ATOM   2196  CA  VAL A 134       7.344  -4.870 -29.299  0.00  0.00
ATOM   2197  HA  VAL A 134       6.854  -3.970 -28.954  0.00  0.00
ATOM   2198  CB  VAL A 134       7.045  -5.066 -30.834  0.00  0.00
ATOM   2199  HB  VAL A 134       5.951  -5.240 -30.906  0.00  0.00
ATOM   2200  CG1 VAL A 134       7.256  -3.647 -31.581  0.00  0.00
ATOM   2201  HG1 VAL A 134       8.344  -3.448 -31.689  0.00  0.00
ATOM   2202  HG1 VAL A 134       6.810  -2.803 -31.013  0.00  0.00
ATOM   2203  HG1 VAL A 134       6.876  -3.602 -32.624  0.00  0.00
ATOM   2204  CG2 VAL A 134       7.737  -6.319 -31.403  0.00  0.00
ATOM   2205  HG2 VAL A 134       7.804  -6.335 -32.513  0.00  0.00
ATOM   2206  HG2 VAL A 134       7.075  -7.147 -31.073  0.00  0.00
ATOM   2207  HG2 VAL A 134       8.730  -6.506 -30.941  0.00  0.00
ATOM   2208  C   VAL A 134       6.743  -6.094 -28.617  0.00  0.00
ATOM   2209  O   VAL A 134       5.532  -6.191 -28.532  0.00  0.00
ATOM   2210  N   PHE A 135       7.519  -7.056 -28.056  0.00  0.00
ATOM   2211  HN  PHE A 135       8.504  -6.906 -28.046  0.00  0.00
ATOM   2212  CA  PHE A 135       7.072  -8.313 -27.459  0.00  0.00
ATOM   2213  HA  PHE A 135       6.117  -8.507 -27.924  0.00  0.00
ATOM   2214  CB  PHE A 135       8.036  -9.451 -27.764  0.00  0.00
ATOM   2215  HB1 PHE A 135       7.885 -10.309 -27.076  0.00  0.00
ATOM   2216  HB2 PHE A 135       9.075  -9.084 -27.616  0.00  0.00
ATOM   2217  CG  PHE A 135       7.782  -9.910 -29.170  0.00  0.00
ATOM   2218  CD1 PHE A 135       6.676 -10.640 -29.604  0.00  0.00
ATOM   2219  HD1 PHE A 135       5.881 -10.851 -28.904  0.00  0.00
ATOM   2220  CE1 PHE A 135       6.465 -11.073 -30.897  0.00  0.00
ATOM   2221  HE1 PHE A 135       5.527 -11.517 -31.197  0.00  0.00
ATOM   2222  CZ  PHE A 135       7.335 -10.598 -31.892  0.00  0.00
ATOM   2223  HZ  PHE A 135       6.986 -10.578 -32.913  0.00  0.00
ATOM   2224  CD2 PHE A 135       8.679  -9.517 -30.200  0.00  0.00
ATOM   2225  HD2 PHE A 135       9.517  -8.870 -29.985  0.00  0.00
ATOM   2226  CE2 PHE A 135       8.419  -9.836 -31.556  0.00  0.00
ATOM   2227  HE2 PHE A 135       9.079  -9.464 -32.325  0.00  0.00
ATOM   2228  C   PHE A 135       6.859  -8.155 -25.992  0.00  0.00
ATOM   2229  O   PHE A 135       7.234  -8.931 -25.142  0.00  0.00
ATOM   2230  N   ALA A 136       6.057  -7.155 -25.677  0.00  0.00
ATOM   2231  HN  ALA A 136       5.849  -6.548 -26.440  0.00  0.00
ATOM   2232  CA  ALA A 136       5.437  -6.886 -24.427  0.00  0.00
ATOM   2233  HA  ALA A 136       6.295  -6.711 -23.795  0.00  0.00
ATOM   2234  CB  ALA A 136       4.531  -5.636 -24.657  0.00  0.00
ATOM   2235  HB1 ALA A 136       4.225  -5.300 -23.644  0.00  0.00
ATOM   2236  HB2 ALA A 136       3.649  -5.826 -25.304  0.00  0.00
ATOM   2237  HB3 ALA A 136       5.148  -4.865 -25.165  0.00  0.00
ATOM   2238  C   ALA A 136       4.642  -7.975 -23.772  0.00  0.00
ATOM   2239  O   ALA A 136       4.695  -8.146 -22.578  0.00  0.00
ATOM   2240  N   LEU A 137       3.842  -8.723 -24.586  0.00  0.00
ATOM   2241  HN  LEU A 137       3.716  -8.385 -25.514  0.00  0.00
ATOM   2242  CA  LEU A 137       3.052  -9.881 -24.134  0.00  0.00
ATOM   2243  HA  LEU A 137       2.307  -9.558 -23.422  0.00  0.00
ATOM   2244  CB  LEU A 137       2.330 -10.417 -25.325  0.00  0.00
ATOM   2245  HB1 LEU A 137       1.836 -11.379 -25.071  0.00  0.00
ATOM   2246  HB2 LEU A 137       3.029 -10.550 -26.177  0.00  0.00
ATOM   2247  CG  LEU A 137       1.232  -9.490 -25.837  0.00  0.00
ATOM   2248  HG  LEU A 137       1.580  -8.459 -26.066  0.00  0.00
ATOM   2249  CD1 LEU A 137       0.901 -10.006 -27.267  0.00  0.00
ATOM   2250  HD1 LEU A 137       1.759  -9.964 -27.972  0.00  0.00
ATOM   2251  HD1 LEU A 137       0.040  -9.437 -27.677  0.00  0.00
ATOM   2252  HD1 LEU A 137       0.738 -11.102 -27.192  0.00  0.00
ATOM   2253  CD2 LEU A 137      -0.061  -9.445 -24.928  0.00  0.00
ATOM   2254  HD2 LEU A 137       0.128 -10.131 -24.075  0.00  0.00
ATOM   2255  HD2 LEU A 137      -0.846  -9.927 -25.550  0.00  0.00
ATOM   2256  HD2 LEU A 137      -0.504  -8.451 -24.700  0.00  0.00
ATOM   2257  C   LEU A 137       3.971 -10.962 -23.532  0.00  0.00
ATOM   2258  O   LEU A 137       3.775 -11.427 -22.415  0.00  0.00
ATOM   2259  N   LYS A 138       5.084 -11.244 -24.232  0.00  0.00
ATOM   2260  HN  LYS A 138       5.214 -10.809 -25.119  0.00  0.00
ATOM   2261  CA  LYS A 138       6.153 -12.051 -23.692  0.00  0.00
ATOM   2262  HA  LYS A 138       5.890 -13.078 -23.487  0.00  0.00
ATOM   2263  CB  LYS A 138       7.231 -12.177 -24.816  0.00  0.00
ATOM   2264  HB1 LYS A 138       7.604 -11.165 -25.085  0.00  0.00
ATOM   2265  HB2 LYS A 138       6.828 -12.483 -25.805  0.00  0.00
ATOM   2266  CG  LYS A 138       8.541 -13.000 -24.539  0.00  0.00
ATOM   2267  HG1 LYS A 138       8.118 -14.014 -24.379  0.00  0.00
ATOM   2268  HG2 LYS A 138       9.003 -12.703 -23.573  0.00  0.00
ATOM   2269  CD  LYS A 138       9.508 -13.085 -25.713  0.00  0.00
ATOM   2270  HD1 LYS A 138       9.909 -12.061 -25.873  0.00  0.00
ATOM   2271  HD2 LYS A 138       8.856 -13.474 -26.525  0.00  0.00
ATOM   2272  CE  LYS A 138      10.680 -14.029 -25.471  0.00  0.00
ATOM   2273  HE1 LYS A 138      11.180 -13.956 -24.481  0.00  0.00
ATOM   2274  HE2 LYS A 138      11.509 -13.949 -26.206  0.00  0.00
ATOM   2275  NZ  LYS A 138      10.218 -15.392 -25.583  0.00  0.00
ATOM   2276  HZ1 LYS A 138      10.033 -15.645 -26.574  0.00  0.00
ATOM   2277  HZ2 LYS A 138       9.440 -15.695 -24.963  0.00  0.00
ATOM   2278  HZ3 LYS A 138      10.991 -16.026 -25.296  0.00  0.00
ATOM   2279  C   LYS A 138       6.820 -11.534 -22.467  0.00  0.00
ATOM   2280  O   LYS A 138       7.056 -12.290 -21.504  0.00  0.00
ATOM   2281  N   ALA A 139       7.021 -10.168 -22.357  0.00  0.00
ATOM   2282  HN  ALA A 139       6.618  -9.557 -23.034  0.00  0.00
ATOM   2283  CA  ALA A 139       7.539  -9.587 -21.145  0.00  0.00
ATOM   2284  HA  ALA A 139       8.407 -10.175 -20.887  0.00  0.00
ATOM   2285  CB  ALA A 139       8.093  -8.192 -21.331  0.00  0.00
ATOM   2286  HB1 ALA A 139       8.841  -8.221 -22.152  0.00  0.00
ATOM   2287  HB2 ALA A 139       8.615  -7.856 -20.411  0.00  0.00
ATOM   2288  HB3 ALA A 139       7.331  -7.401 -21.498  0.00  0.00
ATOM   2289  C   ALA A 139       6.620  -9.754 -19.992  0.00  0.00
ATOM   2290  O   ALA A 139       6.998 -10.114 -18.907  0.00  0.00
ATOM   2291  N   ARG A 140       5.296  -9.574 -20.205  0.00  0.00
ATOM   2292  HN  ARG A 140       5.022  -9.282 -21.119  0.00  0.00
ATOM   2293  CA  ARG A 140       4.271  -9.634 -19.240  0.00  0.00
ATOM   2294  HA  ARG A 140       4.503  -8.952 -18.436  0.00  0.00
ATOM   2295  CB  ARG A 140       3.012  -9.066 -19.852  0.00  0.00
ATOM   2296  HB1 ARG A 140       2.787  -9.705 -20.733  0.00  0.00
ATOM   2297  HB2 ARG A 140       3.203  -7.991 -20.056  0.00  0.00
ATOM   2298  CG  ARG A 140       1.770  -9.207 -18.914  0.00  0.00
ATOM   2299  HG1 ARG A 140       2.081  -9.077 -17.855  0.00  0.00
ATOM   2300  HG2 ARG A 140       1.452 -10.270 -18.978  0.00  0.00
ATOM   2301  CD  ARG A 140       0.643  -8.202 -19.141  0.00  0.00
ATOM   2302  HD1 ARG A 140      -0.221  -8.488 -18.504  0.00  0.00
ATOM   2303  HD2 ARG A 140       0.325  -8.362 -20.193  0.00  0.00
ATOM   2304  NE  ARG A 140       1.126  -6.834 -18.841  0.00  0.00
ATOM   2305  HE  ARG A 140       2.047  -6.741 -18.464  0.00  0.00
ATOM   2306  CZ  ARG A 140       0.415  -5.729 -18.885  0.00  0.00
ATOM   2307  NH1 ARG A 140       0.843  -4.630 -18.240  0.00  0.00
ATOM   2308  HH1 ARG A 140       1.842  -4.654 -18.192  0.00  0.00
ATOM   2309  HH1 ARG A 140       0.411  -3.768 -18.509  0.00  0.00
ATOM   2310  NH2 ARG A 140      -0.604  -5.660 -19.736  0.00  0.00
ATOM   2311  HH2 ARG A 140      -0.581  -6.335 -20.474  0.00  0.00
ATOM   2312  HH2 ARG A 140      -1.123  -4.806 -19.733  0.00  0.00
ATOM   2313  C   ARG A 140       3.900 -11.044 -18.719  0.00  0.00
ATOM   2314  O   ARG A 140       3.647 -11.358 -17.507  0.00  0.00
ATOM   2315  N   THR A 141       3.835 -12.011 -19.648  0.00  0.00
ATOM   2316  HN  THR A 141       3.859 -11.724 -20.603  0.00  0.00
ATOM   2317  CA  THR A 141       3.678 -13.392 -19.351  0.00  0.00
ATOM   2318  HA  THR A 141       2.741 -13.493 -18.825  0.00  0.00
ATOM   2319  CB  THR A 141       3.740 -14.279 -20.649  0.00  0.00
ATOM   2320  HB  THR A 141       4.714 -14.044 -21.129  0.00  0.00
ATOM   2321  OG1 THR A 141       2.714 -13.920 -21.650  0.00  0.00
ATOM   2322  HG1 THR A 141       2.934 -13.043 -21.974  0.00  0.00
ATOM   2323  CG2 THR A 141       3.477 -15.780 -20.373  0.00  0.00
ATOM   2324  HG2 THR A 141       2.414 -16.018 -20.155  0.00  0.00
ATOM   2325  HG2 THR A 141       4.093 -16.195 -19.547  0.00  0.00
ATOM   2326  HG2 THR A 141       3.663 -16.458 -21.234  0.00  0.00
ATOM   2327  C   THR A 141       4.715 -13.849 -18.329  0.00  0.00
ATOM   2328  O   THR A 141       4.310 -14.312 -17.242  0.00  0.00
ATOM   2329  N   VAL A 142       6.016 -13.716 -18.618  0.00  0.00
ATOM   2330  HN  VAL A 142       6.183 -13.499 -19.577  0.00  0.00
ATOM   2331  CA  VAL A 142       7.102 -14.018 -17.696  0.00  0.00
ATOM   2332  HA  VAL A 142       6.825 -14.980 -17.292  0.00  0.00
ATOM   2333  CB  VAL A 142       8.450 -13.938 -18.356  0.00  0.00
ATOM   2334  HB  VAL A 142       8.316 -14.513 -19.297  0.00  0.00
ATOM   2335  CG1 VAL A 142       8.849 -12.561 -18.726  0.00  0.00
ATOM   2336  HG1 VAL A 142       9.003 -11.965 -17.801  0.00  0.00
ATOM   2337  HG1 VAL A 142       7.966 -12.193 -19.290  0.00  0.00
ATOM   2338  HG1 VAL A 142       9.734 -12.414 -19.381  0.00  0.00
ATOM   2339  CG2 VAL A 142       9.464 -14.706 -17.412  0.00  0.00
ATOM   2340  HG2 VAL A 142       9.290 -15.791 -17.573  0.00  0.00
ATOM   2341  HG2 VAL A 142       9.300 -14.372 -16.365  0.00  0.00
ATOM   2342  HG2 VAL A 142      10.492 -14.479 -17.765  0.00  0.00
ATOM   2343  C   VAL A 142       7.011 -13.083 -16.474  0.00  0.00
ATOM   2344  O   VAL A 142       7.396 -13.472 -15.366  0.00  0.00
ATOM   2345  N   THR A 143       6.528 -11.831 -16.570  0.00  0.00
ATOM   2346  HN  THR A 143       6.383 -11.457 -17.484  0.00  0.00
ATOM   2347  CA  THR A 143       6.396 -10.973 -15.384  0.00  0.00
ATOM   2348  HA  THR A 143       7.316 -11.104 -14.834  0.00  0.00
ATOM   2349  CB  THR A 143       6.357  -9.448 -15.621  0.00  0.00
ATOM   2350  HB  THR A 143       5.489  -9.360 -16.309  0.00  0.00
ATOM   2351  OG1 THR A 143       7.536  -9.015 -16.247  0.00  0.00
ATOM   2352  HG1 THR A 143       7.346  -9.211 -17.167  0.00  0.00
ATOM   2353  CG2 THR A 143       6.047  -8.649 -14.367  0.00  0.00
ATOM   2354  HG2 THR A 143       6.036  -7.576 -14.654  0.00  0.00
ATOM   2355  HG2 THR A 143       6.815  -8.692 -13.566  0.00  0.00
ATOM   2356  HG2 THR A 143       5.045  -9.007 -14.047  0.00  0.00
ATOM   2357  C   THR A 143       5.281 -11.406 -14.460  0.00  0.00
ATOM   2358  O   THR A 143       5.424 -11.443 -13.246  0.00  0.00
ATOM   2359  N   PHE A 144       4.129 -11.934 -14.971  0.00  0.00
ATOM   2360  HN  PHE A 144       3.903 -11.904 -15.942  0.00  0.00
ATOM   2361  CA  PHE A 144       3.029 -12.513 -14.191  0.00  0.00
ATOM   2362  HA  PHE A 144       2.853 -11.735 -13.463  0.00  0.00
ATOM   2363  CB  PHE A 144       1.854 -12.903 -15.226  0.00  0.00
ATOM   2364  HB1 PHE A 144       2.063 -13.756 -15.907  0.00  0.00
ATOM   2365  HB2 PHE A 144       1.629 -11.931 -15.717  0.00  0.00
ATOM   2366  CG  PHE A 144       0.516 -13.143 -14.532  0.00  0.00
ATOM   2367  CD1 PHE A 144      -0.185 -12.020 -14.031  0.00  0.00
ATOM   2368  HD1 PHE A 144       0.124 -11.026 -14.319  0.00  0.00
ATOM   2369  CE1 PHE A 144      -1.430 -12.238 -13.418  0.00  0.00
ATOM   2370  HE1 PHE A 144      -2.039 -11.406 -13.096  0.00  0.00
ATOM   2371  CZ  PHE A 144      -1.944 -13.565 -13.154  0.00  0.00
ATOM   2372  HZ  PHE A 144      -2.823 -13.640 -12.530  0.00  0.00
ATOM   2373  CD2 PHE A 144      -0.039 -14.451 -14.371  0.00  0.00
ATOM   2374  HD2 PHE A 144       0.532 -15.301 -14.714  0.00  0.00
ATOM   2375  CE2 PHE A 144      -1.301 -14.612 -13.737  0.00  0.00
ATOM   2376  HE2 PHE A 144      -1.667 -15.617 -13.592  0.00  0.00
ATOM   2377  C   PHE A 144       3.472 -13.789 -13.495  0.00  0.00
ATOM   2378  O   PHE A 144       3.124 -14.008 -12.370  0.00  0.00
ATOM   2379  N   GLY A 145       4.210 -14.658 -14.329  0.00  0.00
ATOM   2380  HN  GLY A 145       4.353 -14.430 -15.288  0.00  0.00
ATOM   2381  CA  GLY A 145       4.427 -16.065 -13.926  0.00  0.00
ATOM   2382  HA1 GLY A 145       4.713 -16.580 -14.831  0.00  0.00
ATOM   2383  HA2 GLY A 145       3.538 -16.480 -13.475  0.00  0.00
ATOM   2384  C   GLY A 145       5.549 -16.161 -12.948  0.00  0.00
ATOM   2385  O   GLY A 145       5.560 -16.916 -11.973  0.00  0.00
ATOM   2386  N   VAL A 146       6.685 -15.422 -13.143  0.00  0.00
ATOM   2387  HN  VAL A 146       6.592 -14.717 -13.842  0.00  0.00
ATOM   2388  CA  VAL A 146       8.055 -15.532 -12.534  0.00  0.00
ATOM   2389  HA  VAL A 146       8.090 -16.433 -11.939  0.00  0.00
ATOM   2390  CB  VAL A 146       9.339 -15.615 -13.444  0.00  0.00
ATOM   2391  HB  VAL A 146       9.531 -14.611 -13.879  0.00  0.00
ATOM   2392  CG1 VAL A 146      10.528 -16.078 -12.674  0.00  0.00
ATOM   2393  HG1 VAL A 146      11.463 -16.049 -13.275  0.00  0.00
ATOM   2394  HG1 VAL A 146      10.373 -17.158 -12.464  0.00  0.00
ATOM   2395  HG1 VAL A 146      10.760 -15.421 -11.808  0.00  0.00
ATOM   2396  CG2 VAL A 146       9.076 -16.600 -14.638  0.00  0.00
ATOM   2397  HG2 VAL A 146       9.935 -16.902 -15.274  0.00  0.00
ATOM   2398  HG2 VAL A 146       8.313 -16.239 -15.359  0.00  0.00
ATOM   2399  HG2 VAL A 146       8.728 -17.568 -14.217  0.00  0.00
ATOM   2400  C   VAL A 146       8.236 -14.410 -11.522  0.00  0.00
ATOM   2401  O   VAL A 146       8.277 -14.640 -10.383  0.00  0.00
ATOM   2402  N   VAL A 147       8.499 -13.187 -11.945  0.00  0.00
ATOM   2403  HN  VAL A 147       8.437 -12.879 -12.892  0.00  0.00
ATOM   2404  CA  VAL A 147       8.677 -12.001 -11.065  0.00  0.00
ATOM   2405  HA  VAL A 147       9.595 -12.248 -10.553  0.00  0.00
ATOM   2406  CB  VAL A 147       9.034 -10.789 -11.915  0.00  0.00
ATOM   2407  HB  VAL A 147       8.169 -10.408 -12.499  0.00  0.00
ATOM   2408  CG1 VAL A 147       9.454  -9.637 -11.064  0.00  0.00
ATOM   2409  HG1 VAL A 147       9.754  -8.796 -11.725  0.00  0.00
ATOM   2410  HG1 VAL A 147      10.366  -9.998 -10.542  0.00  0.00
ATOM   2411  HG1 VAL A 147       8.740  -9.154 -10.365  0.00  0.00
ATOM   2412  CG2 VAL A 147      10.176 -11.153 -12.853  0.00  0.00
ATOM   2413  HG2 VAL A 147      10.702 -10.257 -13.247  0.00  0.00
ATOM   2414  HG2 VAL A 147       9.779 -11.646 -13.766  0.00  0.00
ATOM   2415  HG2 VAL A 147      10.910 -11.813 -12.343  0.00  0.00
ATOM   2416  C   VAL A 147       7.624 -11.630 -10.023  0.00  0.00
ATOM   2417  O   VAL A 147       7.878 -11.419  -8.850  0.00  0.00
ATOM   2418  N   THR A 148       6.343 -11.672 -10.431  0.00  0.00
ATOM   2419  HN  THR A 148       6.097 -11.727 -11.395  0.00  0.00
ATOM   2420  CA  THR A 148       5.242 -11.455  -9.526  0.00  0.00
ATOM   2421  HA  THR A 148       5.318 -10.453  -9.131  0.00  0.00
ATOM   2422  CB  THR A 148       3.849 -11.416 -10.297  0.00  0.00
ATOM   2423  HB  THR A 148       3.652 -12.353 -10.861  0.00  0.00
ATOM   2424  OG1 THR A 148       3.852 -10.391 -11.243  0.00  0.00
ATOM   2425  HG1 THR A 148       4.055 -10.854 -12.060  0.00  0.00
ATOM   2426  CG2 THR A 148       2.690 -11.186  -9.376  0.00  0.00
ATOM   2427  HG2 THR A 148       2.654 -11.917  -8.539  0.00  0.00
ATOM   2428  HG2 THR A 148       1.793 -11.154 -10.031  0.00  0.00
ATOM   2429  HG2 THR A 148       2.798 -10.198  -8.880  0.00  0.00
ATOM   2430  C   THR A 148       5.164 -12.480  -8.383  0.00  0.00
ATOM   2431  O   THR A 148       5.144 -12.137  -7.215  0.00  0.00
ATOM   2432  N   SER A 149       5.189 -13.822  -8.791  0.00  0.00
ATOM   2433  HN  SER A 149       5.237 -13.998  -9.771  0.00  0.00
ATOM   2434  CA  SER A 149       5.095 -15.028  -7.967  0.00  0.00
ATOM   2435  HA  SER A 149       4.143 -14.969  -7.461  0.00  0.00
ATOM   2436  CB  SER A 149       5.139 -16.333  -8.688  0.00  0.00
ATOM   2437  HB1 SER A 149       5.092 -17.211  -8.008  0.00  0.00
ATOM   2438  HB2 SER A 149       6.137 -16.514  -9.142  0.00  0.00
ATOM   2439  OG  SER A 149       4.119 -16.528  -9.675  0.00  0.00
ATOM   2440  HG1 SER A 149       4.524 -16.981 -10.417  0.00  0.00
ATOM   2441  C   SER A 149       6.086 -15.016  -6.749  0.00  0.00
ATOM   2442  O   SER A 149       5.756 -15.386  -5.619  0.00  0.00
ATOM   2443  N   VAL A 150       7.361 -14.692  -6.972  0.00  0.00
ATOM   2444  HN  VAL A 150       7.710 -14.529  -7.893  0.00  0.00
ATOM   2445  CA  VAL A 150       8.411 -14.591  -5.992  0.00  0.00
ATOM   2446  HA  VAL A 150       8.227 -15.453  -5.368  0.00  0.00
ATOM   2447  CB  VAL A 150       9.818 -14.650  -6.673  0.00  0.00
ATOM   2448  HB  VAL A 150      10.621 -14.556  -5.911  0.00  0.00
ATOM   2449  CG1 VAL A 150       9.971 -15.974  -7.380  0.00  0.00
ATOM   2450  HG1 VAL A 150      10.961 -15.963  -7.885  0.00  0.00
ATOM   2451  HG1 VAL A 150       9.316 -16.067  -8.272  0.00  0.00
ATOM   2452  HG1 VAL A 150       9.688 -16.856  -6.765  0.00  0.00
ATOM   2453  CG2 VAL A 150      10.161 -13.470  -7.560  0.00  0.00
ATOM   2454  HG2 VAL A 150      10.372 -12.605  -6.897  0.00  0.00
ATOM   2455  HG2 VAL A 150       9.251 -13.279  -8.169  0.00  0.00
ATOM   2456  HG2 VAL A 150      11.059 -13.710  -8.169  0.00  0.00
ATOM   2457  C   VAL A 150       8.273 -13.448  -4.974  0.00  0.00
ATOM   2458  O   VAL A 150       8.416 -13.625  -3.731  0.00  0.00
ATOM   2459  N   ILE A 151       7.834 -12.224  -5.359  0.00  0.00
ATOM   2460  HN  ILE A 151       7.637 -12.123  -6.332  0.00  0.00
ATOM   2461  CA  ILE A 151       7.500 -11.032  -4.582  0.00  0.00
ATOM   2462  HA  ILE A 151       8.232 -10.890  -3.801  0.00  0.00
ATOM   2463  CB  ILE A 151       7.457  -9.795  -5.491  0.00  0.00
ATOM   2464  HB  ILE A 151       6.709 -10.049  -6.272  0.00  0.00
ATOM   2465  CG2 ILE A 151       6.796  -8.525  -4.833  0.00  0.00
ATOM   2466  HG2 ILE A 151       6.779  -7.619  -5.476  0.00  0.00
ATOM   2467  HG2 ILE A 151       7.537  -8.192  -4.074  0.00  0.00
ATOM   2468  HG2 ILE A 151       5.807  -8.635  -4.339  0.00  0.00
ATOM   2469  CG1 ILE A 151       8.832  -9.535  -6.174  0.00  0.00
ATOM   2470  HG1 ILE A 151       8.687  -8.724  -6.920  0.00  0.00
ATOM   2471  HG1 ILE A 151       9.120 -10.454  -6.724  0.00  0.00
ATOM   2472  CD1 ILE A 151       9.896  -8.983  -5.172  0.00  0.00
ATOM   2473  HD1 ILE A 151      10.776  -8.807  -5.828  0.00  0.00
ATOM   2474  HD2 ILE A 151      10.168  -9.753  -4.420  0.00  0.00
ATOM   2475  HD3 ILE A 151       9.577  -8.030  -4.697  0.00  0.00
ATOM   2476  C   ILE A 151       6.286 -11.223  -3.699  0.00  0.00
ATOM   2477  O   ILE A 151       6.259 -10.949  -2.520  0.00  0.00
ATOM   2478  N   THR A 152       5.328 -11.841  -4.384  0.00  0.00
ATOM   2479  HN  THR A 152       5.489 -12.103  -5.333  0.00  0.00
ATOM   2480  CA  THR A 152       4.101 -12.377  -3.832  0.00  0.00
ATOM   2481  HA  THR A 152       3.659 -11.476  -3.433  0.00  0.00
ATOM   2482  CB  THR A 152       3.129 -13.045  -4.881  0.00  0.00
ATOM   2483  HB  THR A 152       3.612 -13.939  -5.329  0.00  0.00
ATOM   2484  OG1 THR A 152       2.914 -12.009  -5.832  0.00  0.00
ATOM   2485  HG1 THR A 152       3.767 -12.022  -6.271  0.00  0.00
ATOM   2486  CG2 THR A 152       1.774 -13.343  -4.208  0.00  0.00
ATOM   2487  HG2 THR A 152       1.236 -14.031  -4.895  0.00  0.00
ATOM   2488  HG2 THR A 152       1.234 -12.378  -4.095  0.00  0.00
ATOM   2489  HG2 THR A 152       2.012 -13.827  -3.237  0.00  0.00
ATOM   2490  C   THR A 152       4.332 -13.391  -2.723  0.00  0.00
ATOM   2491  O   THR A 152       3.752 -13.223  -1.644  0.00  0.00
ATOM   2492  N   TRP A 153       5.246 -14.439  -2.892  0.00  0.00
ATOM   2493  HN  TRP A 153       5.738 -14.599  -3.745  0.00  0.00
ATOM   2494  CA  TRP A 153       5.563 -15.299  -1.757  0.00  0.00
ATOM   2495  HA  TRP A 153       4.603 -15.660  -1.417  0.00  0.00
ATOM   2496  CB  TRP A 153       6.466 -16.551  -2.048  0.00  0.00
ATOM   2497  HB1 TRP A 153       7.391 -16.206  -2.557  0.00  0.00
ATOM   2498  HB2 TRP A 153       5.905 -17.183  -2.769  0.00  0.00
ATOM   2499  CG  TRP A 153       6.747 -17.414  -0.928  0.00  0.00
ATOM   2500  CD1 TRP A 153       6.133 -18.497  -0.396  0.00  0.00
ATOM   2501  HD1 TRP A 153       5.190 -18.954  -0.655  0.00  0.00
ATOM   2502  NE1 TRP A 153       6.719 -18.803   0.825  0.00  0.00
ATOM   2503  HE1 TRP A 153       6.490 -19.696   1.147  0.00  0.00
ATOM   2504  CE2 TRP A 153       7.850 -18.034   0.959  0.00  0.00
ATOM   2505  CD2 TRP A 153       7.987 -17.251  -0.179  0.00  0.00
ATOM   2506  CE3 TRP A 153       9.097 -16.393  -0.335  0.00  0.00
ATOM   2507  HE3 TRP A 153       9.183 -15.831  -1.254  0.00  0.00
ATOM   2508  CZ3 TRP A 153      10.024 -16.363   0.712  0.00  0.00
ATOM   2509  HZ3 TRP A 153      10.877 -15.716   0.566  0.00  0.00
ATOM   2510  CZ2 TRP A 153       8.832 -18.012   1.981  0.00  0.00
ATOM   2511  HZ2 TRP A 153       8.715 -18.595   2.882  0.00  0.00
ATOM   2512  CH2 TRP A 153       9.899 -17.097   1.848  0.00  0.00
ATOM   2513  HH2 TRP A 153      10.610 -16.965   2.651  0.00  0.00
ATOM   2514  C   TRP A 153       6.045 -14.483  -0.544  0.00  0.00
ATOM   2515  O   TRP A 153       5.627 -14.842   0.564  0.00  0.00
ATOM   2516  N   VAL A 154       6.958 -13.508  -0.754  0.00  0.00
ATOM   2517  HN  VAL A 154       7.279 -13.443  -1.696  0.00  0.00
ATOM   2518  CA  VAL A 154       7.492 -12.635   0.242  0.00  0.00
ATOM   2519  HA  VAL A 154       7.855 -13.273   1.035  0.00  0.00
ATOM   2520  CB  VAL A 154       8.749 -11.881  -0.256  0.00  0.00
ATOM   2521  HB  VAL A 154       8.513 -11.509  -1.276  0.00  0.00
ATOM   2522  CG1 VAL A 154       9.168 -10.822   0.801  0.00  0.00
ATOM   2523  HG1 VAL A 154       9.382 -11.401   1.725  0.00  0.00
ATOM   2524  HG1 VAL A 154       8.392 -10.049   0.982  0.00  0.00
ATOM   2525  HG1 VAL A 154      10.134 -10.390   0.465  0.00  0.00
ATOM   2526  CG2 VAL A 154       9.897 -12.898  -0.535  0.00  0.00
ATOM   2527  HG2 VAL A 154      10.103 -13.516   0.364  0.00  0.00
ATOM   2528  HG2 VAL A 154      10.871 -12.414  -0.764  0.00  0.00
ATOM   2529  HG2 VAL A 154       9.633 -13.435  -1.471  0.00  0.00
ATOM   2530  C   VAL A 154       6.474 -11.784   1.070  0.00  0.00
ATOM   2531  O   VAL A 154       6.543 -11.752   2.283  0.00  0.00
ATOM   2532  N   VAL A 155       5.527 -11.191   0.410  0.00  0.00
ATOM   2533  HN  VAL A 155       5.567 -11.240  -0.586  0.00  0.00
ATOM   2534  CA  VAL A 155       4.446 -10.469   0.979  0.00  0.00
ATOM   2535  HA  VAL A 155       4.820  -9.693   1.630  0.00  0.00
ATOM   2536  CB  VAL A 155       3.654  -9.742  -0.118  0.00  0.00
ATOM   2537  HB  VAL A 155       3.329 -10.489  -0.874  0.00  0.00
ATOM   2538  CG1 VAL A 155       2.400  -9.109   0.378  0.00  0.00
ATOM   2539  HG1 VAL A 155       1.637  -9.870   0.647  0.00  0.00
ATOM   2540  HG1 VAL A 155       2.082  -8.350  -0.368  0.00  0.00
ATOM   2541  HG1 VAL A 155       2.719  -8.414   1.183  0.00  0.00
ATOM   2542  CG2 VAL A 155       4.600  -8.670  -0.636  0.00  0.00
ATOM   2543  HG2 VAL A 155       4.086  -8.027  -1.382  0.00  0.00
ATOM   2544  HG2 VAL A 155       5.383  -9.155  -1.258  0.00  0.00
ATOM   2545  HG2 VAL A 155       5.007  -8.147   0.256  0.00  0.00
ATOM   2546  C   VAL A 155       3.493 -11.315   1.822  0.00  0.00
ATOM   2547  O   VAL A 155       3.137 -10.958   2.952  0.00  0.00
ATOM   2548  N   ALA A 156       3.171 -12.414   1.125  0.00  0.00
ATOM   2549  HN  ALA A 156       3.596 -12.577   0.238  0.00  0.00
ATOM   2550  CA  ALA A 156       2.253 -13.335   1.686  0.00  0.00
ATOM   2551  HA  ALA A 156       1.372 -12.760   1.932  0.00  0.00
ATOM   2552  CB  ALA A 156       1.744 -14.282   0.714  0.00  0.00
ATOM   2553  HB1 ALA A 156       1.062 -15.064   1.109  0.00  0.00
ATOM   2554  HB2 ALA A 156       2.537 -14.915   0.262  0.00  0.00
ATOM   2555  HB3 ALA A 156       1.273 -13.712  -0.115  0.00  0.00
ATOM   2556  C   ALA A 156       2.785 -14.079   2.960  0.00  0.00
ATOM   2557  O   ALA A 156       2.116 -14.134   3.980  0.00  0.00
ATOM   2558  N   VAL A 157       3.890 -14.805   2.865  0.00  0.00
ATOM   2559  HN  VAL A 157       4.395 -14.723   2.008  0.00  0.00
ATOM   2560  CA  VAL A 157       4.329 -15.781   3.863  0.00  0.00
ATOM   2561  HA  VAL A 157       3.442 -16.010   4.435  0.00  0.00
ATOM   2562  CB  VAL A 157       4.911 -17.029   3.212  0.00  0.00
ATOM   2563  HB  VAL A 157       5.811 -16.855   2.585  0.00  0.00
ATOM   2564  CG1 VAL A 157       5.256 -18.050   4.375  0.00  0.00
ATOM   2565  HG1 VAL A 157       6.198 -17.800   4.909  0.00  0.00
ATOM   2566  HG1 VAL A 157       5.360 -19.098   4.020  0.00  0.00
ATOM   2567  HG1 VAL A 157       4.500 -18.244   5.167  0.00  0.00
ATOM   2568  CG2 VAL A 157       3.842 -17.644   2.245  0.00  0.00
ATOM   2569  HG2 VAL A 157       4.164 -18.674   1.980  0.00  0.00
ATOM   2570  HG2 VAL A 157       3.721 -16.960   1.378  0.00  0.00
ATOM   2571  HG2 VAL A 157       2.826 -17.709   2.690  0.00  0.00
ATOM   2572  C   VAL A 157       5.292 -15.189   4.856  0.00  0.00
ATOM   2573  O   VAL A 157       5.060 -15.193   6.067  0.00  0.00
ATOM   2574  N   PHE A 158       6.357 -14.656   4.335  0.00  0.00
ATOM   2575  HN  PHE A 158       6.522 -14.636   3.353  0.00  0.00
ATOM   2576  CA  PHE A 158       7.484 -14.240   5.193  0.00  0.00
ATOM   2577  HA  PHE A 158       7.525 -15.031   5.927  0.00  0.00
ATOM   2578  CB  PHE A 158       8.885 -13.994   4.406  0.00  0.00
ATOM   2579  HB1 PHE A 158       8.647 -13.072   3.834  0.00  0.00
ATOM   2580  HB2 PHE A 158       9.004 -14.780   3.630  0.00  0.00
ATOM   2581  CG  PHE A 158      10.074 -13.860   5.188  0.00  0.00
ATOM   2582  CD1 PHE A 158      10.235 -14.419   6.463  0.00  0.00
ATOM   2583  HD1 PHE A 158       9.401 -14.966   6.878  0.00  0.00
ATOM   2584  CE1 PHE A 158      11.385 -14.302   7.240  0.00  0.00
ATOM   2585  HE1 PHE A 158      11.551 -14.689   8.234  0.00  0.00
ATOM   2586  CZ  PHE A 158      12.419 -13.440   6.774  0.00  0.00
ATOM   2587  HZ  PHE A 158      13.350 -13.430   7.321  0.00  0.00
ATOM   2588  CD2 PHE A 158      11.121 -13.040   4.706  0.00  0.00
ATOM   2589  HD2 PHE A 158      11.075 -12.518   3.761  0.00  0.00
ATOM   2590  CE2 PHE A 158      12.320 -12.860   5.487  0.00  0.00
ATOM   2591  HE2 PHE A 158      13.066 -12.191   5.082  0.00  0.00
ATOM   2592  C   PHE A 158       7.234 -12.956   5.981  0.00  0.00
ATOM   2593  O   PHE A 158       7.569 -12.814   7.169  0.00  0.00
ATOM   2594  N   ALA A 159       6.379 -12.132   5.313  0.00  0.00
ATOM   2595  HN  ALA A 159       6.228 -12.357   4.353  0.00  0.00
ATOM   2596  CA  ALA A 159       6.096 -10.875   5.872  0.00  0.00
ATOM   2597  HA  ALA A 159       6.961 -10.580   6.448  0.00  0.00
ATOM   2598  CB  ALA A 159       5.908  -9.859   4.773  0.00  0.00
ATOM   2599  HB1 ALA A 159       5.698  -8.866   5.225  0.00  0.00
ATOM   2600  HB2 ALA A 159       5.102 -10.106   4.049  0.00  0.00
ATOM   2601  HB3 ALA A 159       6.906  -9.859   4.285  0.00  0.00
ATOM   2602  C   ALA A 159       4.911 -10.865   6.832  0.00  0.00
ATOM   2603  O   ALA A 159       5.137 -10.500   8.001  0.00  0.00
ATOM   2604  N   SER A 160       3.741 -11.279   6.297  0.00  0.00
ATOM   2605  HN  SER A 160       3.773 -11.626   5.362  0.00  0.00
ATOM   2606  CA  SER A 160       2.442 -11.075   6.950  0.00  0.00
ATOM   2607  HA  SER A 160       2.388 -10.132   7.474  0.00  0.00
ATOM   2608  CB  SER A 160       1.288 -11.049   5.808  0.00  0.00
ATOM   2609  HB1 SER A 160       0.383 -10.784   6.395  0.00  0.00
ATOM   2610  HB2 SER A 160       1.120 -12.013   5.283  0.00  0.00
ATOM   2611  OG  SER A 160       1.511  -9.951   4.981  0.00  0.00
ATOM   2612  HG1 SER A 160       2.158 -10.305   4.366  0.00  0.00
ATOM   2613  C   SER A 160       2.008 -12.151   7.926  0.00  0.00
ATOM   2614  O   SER A 160       1.562 -11.961   9.078  0.00  0.00
ATOM   2615  N   LEU A 161       2.161 -13.434   7.566  0.00  0.00
ATOM   2616  HN  LEU A 161       2.666 -13.714   6.752  0.00  0.00
ATOM   2617  CA  LEU A 161       1.410 -14.472   8.243  0.00  0.00
ATOM   2618  HA  LEU A 161       0.396 -14.127   8.378  0.00  0.00
ATOM   2619  CB  LEU A 161       1.465 -15.798   7.355  0.00  0.00
ATOM   2620  HB1 LEU A 161       2.220 -16.570   7.616  0.00  0.00
ATOM   2621  HB2 LEU A 161       1.742 -15.449   6.337  0.00  0.00
ATOM   2622  CG  LEU A 161       0.089 -16.558   7.180  0.00  0.00
ATOM   2623  HG  LEU A 161      -0.705 -15.836   6.889  0.00  0.00
ATOM   2624  CD1 LEU A 161       0.130 -17.579   6.059  0.00  0.00
ATOM   2625  HD1 LEU A 161       0.383 -16.952   5.178  0.00  0.00
ATOM   2626  HD1 LEU A 161      -0.836 -18.119   5.962  0.00  0.00
ATOM   2627  HD1 LEU A 161       0.938 -18.303   6.299  0.00  0.00
ATOM   2628  CD2 LEU A 161      -0.236 -17.277   8.445  0.00  0.00
ATOM   2629  HD2 LEU A 161      -0.515 -16.502   9.190  0.00  0.00
ATOM   2630  HD2 LEU A 161       0.663 -17.887   8.675  0.00  0.00
ATOM   2631  HD2 LEU A 161      -1.138 -17.892   8.240  0.00  0.00
ATOM   2632  C   LEU A 161       1.864 -14.812   9.587  0.00  0.00
ATOM   2633  O   LEU A 161       0.963 -14.800  10.462  0.00  0.00
ATOM   2634  N   PRO A 162       3.205 -14.964   9.938  0.00  0.00
ATOM   2635  CD  PRO A 162       4.400 -15.072   9.077  0.00  0.00
ATOM   2636  HD1 PRO A 162       4.628 -14.095   8.599  0.00  0.00
ATOM   2637  HD2 PRO A 162       4.200 -15.832   8.293  0.00  0.00
ATOM   2638  CA  PRO A 162       3.627 -15.056  11.373  0.00  0.00
ATOM   2639  HA  PRO A 162       3.322 -16.034  11.719  0.00  0.00
ATOM   2640  CB  PRO A 162       5.100 -14.752  11.268  0.00  0.00
ATOM   2641  HB1 PRO A 162       5.683 -15.075  12.157  0.00  0.00
ATOM   2642  HB2 PRO A 162       5.226 -13.655  11.150  0.00  0.00
ATOM   2643  CG  PRO A 162       5.548 -15.463   9.981  0.00  0.00
ATOM   2644  HG1 PRO A 162       6.420 -15.043   9.435  0.00  0.00
ATOM   2645  HG2 PRO A 162       5.681 -16.559  10.101  0.00  0.00
ATOM   2646  C   PRO A 162       2.998 -14.114  12.449  0.00  0.00
ATOM   2647  O   PRO A 162       2.877 -14.425  13.616  0.00  0.00
ATOM   2648  N   GLY A 163       2.700 -12.845  12.020  0.00  0.00
ATOM   2649  HN  GLY A 163       2.846 -12.573  11.072  0.00  0.00
ATOM   2650  CA  GLY A 163       2.142 -11.897  12.972  0.00  0.00
ATOM   2651  HA1 GLY A 163       2.197 -10.928  12.500  0.00  0.00
ATOM   2652  HA2 GLY A 163       2.607 -11.846  13.945  0.00  0.00
ATOM   2653  C   GLY A 163       0.670 -12.144  13.215  0.00  0.00
ATOM   2654  O   GLY A 163       0.228 -11.886  14.275  0.00  0.00
ATOM   2655  N   ILE A 164      -0.036 -12.673  12.213  0.00  0.00
ATOM   2656  HN  ILE A 164       0.371 -12.917  11.336  0.00  0.00
ATOM   2657  CA  ILE A 164      -1.462 -13.027  12.297  0.00  0.00
ATOM   2658  HA  ILE A 164      -2.006 -12.116  12.496  0.00  0.00
ATOM   2659  CB  ILE A 164      -2.014 -13.568  10.903  0.00  0.00
ATOM   2660  HB  ILE A 164      -1.511 -14.539  10.711  0.00  0.00
ATOM   2661  CG2 ILE A 164      -3.565 -13.629  10.862  0.00  0.00
ATOM   2662  HG2 ILE A 164      -3.945 -14.249  10.022  0.00  0.00
ATOM   2663  HG2 ILE A 164      -3.928 -12.579  10.880  0.00  0.00
ATOM   2664  HG2 ILE A 164      -3.804 -14.198  11.786  0.00  0.00
ATOM   2665  CG1 ILE A 164      -1.619 -12.635   9.734  0.00  0.00
ATOM   2666  HG1 ILE A 164      -0.512 -12.567   9.674  0.00  0.00
ATOM   2667  HG1 ILE A 164      -2.003 -11.627  10.001  0.00  0.00
ATOM   2668  CD1 ILE A 164      -2.160 -13.053   8.311  0.00  0.00
ATOM   2669  HD1 ILE A 164      -3.261 -13.194   8.324  0.00  0.00
ATOM   2670  HD2 ILE A 164      -1.712 -14.006   7.956  0.00  0.00
ATOM   2671  HD3 ILE A 164      -1.900 -12.252   7.587  0.00  0.00
ATOM   2672  C   ILE A 164      -1.790 -14.079  13.296  0.00  0.00
ATOM   2673  O   ILE A 164      -2.757 -13.971  14.038  0.00  0.00
ATOM   2674  N   ILE A 165      -1.010 -15.159  13.337  0.00  0.00
ATOM   2675  HN  ILE A 165      -0.223 -15.298  12.741  0.00  0.00
ATOM   2676  CA  ILE A 165      -1.181 -16.221  14.283  0.00  0.00
ATOM   2677  HA  ILE A 165      -2.203 -16.560  14.195  0.00  0.00
ATOM   2678  CB  ILE A 165      -0.323 -17.394  13.979  0.00  0.00
ATOM   2679  HB  ILE A 165       0.709 -17.027  13.791  0.00  0.00
ATOM   2680  CG2 ILE A 165      -0.302 -18.507  15.076  0.00  0.00
ATOM   2681  HG2 ILE A 165       0.329 -18.283  15.963  0.00  0.00
ATOM   2682  HG2 ILE A 165       0.206 -19.388  14.629  0.00  0.00
ATOM   2683  HG2 ILE A 165      -1.277 -18.819  15.508  0.00  0.00
ATOM   2684  CG1 ILE A 165      -0.738 -18.036  12.570  0.00  0.00
ATOM   2685  HG1 ILE A 165      -1.538 -17.385  12.158  0.00  0.00
ATOM   2686  HG1 ILE A 165      -1.267 -18.986  12.799  0.00  0.00
ATOM   2687  CD1 ILE A 165       0.449 -18.252  11.659  0.00  0.00
ATOM   2688  HD1 ILE A 165       1.158 -19.009  12.057  0.00  0.00
ATOM   2689  HD2 ILE A 165       0.930 -17.273  11.452  0.00  0.00
ATOM   2690  HD3 ILE A 165       0.094 -18.655  10.686  0.00  0.00
ATOM   2691  C   ILE A 165      -0.869 -15.819  15.808  0.00  0.00
ATOM   2692  O   ILE A 165      -1.573 -16.274  16.723  0.00  0.00
ATOM   2693  N   PHE A 166       0.034 -14.815  16.103  0.00  0.00
ATOM   2694  HN  PHE A 166       0.560 -14.411  15.358  0.00  0.00
ATOM   2695  CA  PHE A 166       0.326 -14.343  17.427  0.00  0.00
ATOM   2696  HA  PHE A 166      -0.168 -15.009  18.118  0.00  0.00
ATOM   2697  CB  PHE A 166       1.847 -14.466  17.694  0.00  0.00
ATOM   2698  HB1 PHE A 166       2.213 -13.783  18.490  0.00  0.00
ATOM   2699  HB2 PHE A 166       2.561 -14.389  16.847  0.00  0.00
ATOM   2700  CG  PHE A 166       2.163 -15.778  18.381  0.00  0.00
ATOM   2701  CD1 PHE A 166       2.438 -16.982  17.596  0.00  0.00
ATOM   2702  HD1 PHE A 166       2.443 -16.744  16.542  0.00  0.00
ATOM   2703  CE1 PHE A 166       2.614 -18.204  18.137  0.00  0.00
ATOM   2704  HE1 PHE A 166       2.994 -19.099  17.665  0.00  0.00
ATOM   2705  CZ  PHE A 166       2.392 -18.373  19.463  0.00  0.00
ATOM   2706  HZ  PHE A 166       2.329 -19.321  19.977  0.00  0.00
ATOM   2707  CD2 PHE A 166       2.175 -16.009  19.788  0.00  0.00
ATOM   2708  HD2 PHE A 166       1.985 -15.178  20.451  0.00  0.00
ATOM   2709  CE2 PHE A 166       2.136 -17.316  20.312  0.00  0.00
ATOM   2710  HE2 PHE A 166       1.891 -17.397  21.360  0.00  0.00
ATOM   2711  C   PHE A 166      -0.297 -13.019  17.864  0.00  0.00
ATOM   2712  O   PHE A 166      -0.032 -12.474  18.944  0.00  0.00
ATOM   2713  N   THR A 167      -1.180 -12.450  17.025  0.00  0.00
ATOM   2714  HN  THR A 167      -1.419 -12.797  16.121  0.00  0.00
ATOM   2715  CA  THR A 167      -1.833 -11.216  17.376  0.00  0.00
ATOM   2716  HA  THR A 167      -1.169 -10.522  17.870  0.00  0.00
ATOM   2717  CB  THR A 167      -2.302 -10.312  16.232  0.00  0.00
ATOM   2718  HB  THR A 167      -3.054 -10.742  15.536  0.00  0.00
ATOM   2719  OG1 THR A 167      -1.157  -9.878  15.464  0.00  0.00
ATOM   2720  HG1 THR A 167      -0.690 -10.618  15.071  0.00  0.00
ATOM   2721  CG2 THR A 167      -2.753  -8.987  16.795  0.00  0.00
ATOM   2722  HG2 THR A 167      -1.918  -8.396  17.229  0.00  0.00
ATOM   2723  HG2 THR A 167      -3.540  -9.025  17.578  0.00  0.00
ATOM   2724  HG2 THR A 167      -3.227  -8.411  15.973  0.00  0.00
ATOM   2725  C   THR A 167      -2.960 -11.526  18.377  0.00  0.00
ATOM   2726  O   THR A 167      -3.818 -12.374  18.283  0.00  0.00
ATOM   2727  N   ARG A 168      -3.080 -10.825  19.486  0.00  0.00
ATOM   2728  HN  ARG A 168      -2.483 -10.027  19.531  0.00  0.00
ATOM   2729  CA  ARG A 168      -4.036 -11.100  20.599  0.00  0.00
ATOM   2730  HA  ARG A 168      -4.989 -11.413  20.199  0.00  0.00
ATOM   2731  CB  ARG A 168      -3.480 -11.974  21.765  0.00  0.00
ATOM   2732  HB1 ARG A 168      -4.122 -11.969  22.671  0.00  0.00
ATOM   2733  HB2 ARG A 168      -2.580 -11.357  21.977  0.00  0.00
ATOM   2734  CG  ARG A 168      -3.050 -13.450  21.434  0.00  0.00
ATOM   2735  HG1 ARG A 168      -2.475 -13.994  22.215  0.00  0.00
ATOM   2736  HG2 ARG A 168      -2.366 -13.339  20.565  0.00  0.00
ATOM   2737  CD  ARG A 168      -4.276 -14.331  21.075  0.00  0.00
ATOM   2738  HD1 ARG A 168      -4.918 -13.848  20.307  0.00  0.00
ATOM   2739  HD2 ARG A 168      -5.025 -14.389  21.893  0.00  0.00
ATOM   2740  NE  ARG A 168      -3.743 -15.704  20.710  0.00  0.00
ATOM   2741  HE  ARG A 168      -3.728 -16.413  21.416  0.00  0.00
ATOM   2742  CZ  ARG A 168      -3.344 -16.070  19.550  0.00  0.00
ATOM   2743  NH1 ARG A 168      -3.080 -17.407  19.361  0.00  0.00
ATOM   2744  HH1 ARG A 168      -3.020 -18.045  20.130  0.00  0.00
ATOM   2745  HH1 ARG A 168      -2.653 -17.625  18.484  0.00  0.00
ATOM   2746  NH2 ARG A 168      -3.374 -15.299  18.479  0.00  0.00
ATOM   2747  HH2 ARG A 168      -3.594 -14.324  18.535  0.00  0.00
ATOM   2748  HH2 ARG A 168      -2.984 -15.512  17.582  0.00  0.00
ATOM   2749  C   ARG A 168      -4.399  -9.839  21.270  0.00  0.00
ATOM   2750  O   ARG A 168      -3.682  -8.888  21.146  0.00  0.00
ATOM   2751  N   SER A 169      -5.515  -9.699  22.015  0.00  0.00
ATOM   2752  HN  SER A 169      -5.991 -10.556  22.197  0.00  0.00
ATOM   2753  CA  SER A 169      -5.919  -8.521  22.836  0.00  0.00
ATOM   2754  HA  SER A 169      -5.837  -7.631  22.230  0.00  0.00
ATOM   2755  CB  SER A 169      -7.417  -8.786  23.217  0.00  0.00
ATOM   2756  HB1 SER A 169      -7.462  -9.636  23.932  0.00  0.00
ATOM   2757  HB2 SER A 169      -7.857  -9.118  22.253  0.00  0.00
ATOM   2758  OG  SER A 169      -7.994  -7.546  23.585  0.00  0.00
ATOM   2759  HG1 SER A 169      -8.888  -7.669  23.912  0.00  0.00
ATOM   2760  C   SER A 169      -5.111  -8.509  24.102  0.00  0.00
ATOM   2761  O   SER A 169      -4.651  -9.503  24.669  0.00  0.00
ATOM   2762  N   GLN A 170      -4.960  -7.345  24.733  0.00  0.00
ATOM   2763  HN  GLN A 170      -5.180  -6.453  24.346  0.00  0.00
ATOM   2764  CA  GLN A 170      -4.653  -7.283  26.177  0.00  0.00
ATOM   2765  HA  GLN A 170      -5.262  -8.063  26.607  0.00  0.00
ATOM   2766  CB  GLN A 170      -3.184  -7.393  26.532  0.00  0.00
ATOM   2767  HB1 GLN A 170      -2.815  -8.426  26.357  0.00  0.00
ATOM   2768  HB2 GLN A 170      -3.021  -7.108  27.594  0.00  0.00
ATOM   2769  CG  GLN A 170      -2.248  -6.570  25.644  0.00  0.00
ATOM   2770  HG1 GLN A 170      -2.571  -5.508  25.609  0.00  0.00
ATOM   2771  HG2 GLN A 170      -2.334  -7.008  24.626  0.00  0.00
ATOM   2772  CD  GLN A 170      -0.808  -6.634  26.111  0.00  0.00
ATOM   2773  OE1 GLN A 170      -0.433  -7.623  26.745  0.00  0.00
ATOM   2774  NE2 GLN A 170       0.106  -5.681  25.797  0.00  0.00
ATOM   2775  HE2 GLN A 170       0.963  -5.746  26.308  0.00  0.00
ATOM   2776  HE2 GLN A 170      -0.214  -4.829  25.380  0.00  0.00
ATOM   2777  C   GLN A 170      -5.179  -5.933  26.797  0.00  0.00
ATOM   2778  O   GLN A 170      -5.504  -4.963  26.105  0.00  0.00
ATOM   2779  N   LYS A 171      -5.211  -5.914  28.166  0.00  0.00
ATOM   2780  HN  LYS A 171      -5.005  -6.699  28.743  0.00  0.00
ATOM   2781  CA  LYS A 171      -5.690  -4.728  28.929  0.00  0.00
ATOM   2782  HA  LYS A 171      -6.149  -4.017  28.259  0.00  0.00
ATOM   2783  CB  LYS A 171      -6.779  -5.070  29.926  0.00  0.00
ATOM   2784  HB1 LYS A 171      -6.300  -5.456  30.852  0.00  0.00
ATOM   2785  HB2 LYS A 171      -7.249  -6.007  29.560  0.00  0.00
ATOM   2786  CG  LYS A 171      -7.712  -3.953  30.430  0.00  0.00
ATOM   2787  HG1 LYS A 171      -8.340  -3.666  29.560  0.00  0.00
ATOM   2788  HG2 LYS A 171      -7.137  -3.074  30.792  0.00  0.00
ATOM   2789  CD  LYS A 171      -8.825  -4.373  31.336  0.00  0.00
ATOM   2790  HD1 LYS A 171      -8.380  -4.969  32.162  0.00  0.00
ATOM   2791  HD2 LYS A 171      -9.560  -4.989  30.773  0.00  0.00
ATOM   2792  CE  LYS A 171      -9.515  -3.168  32.099  0.00  0.00
ATOM   2793  HE1 LYS A 171      -9.878  -2.403  31.379  0.00  0.00
ATOM   2794  HE2 LYS A 171      -8.681  -2.779  32.722  0.00  0.00
ATOM   2795  NZ  LYS A 171     -10.573  -3.539  33.052  0.00  0.00
ATOM   2796  HZ1 LYS A 171     -11.518  -3.537  32.619  0.00  0.00
ATOM   2797  HZ2 LYS A 171     -10.588  -2.956  33.913  0.00  0.00
ATOM   2798  HZ3 LYS A 171     -10.290  -4.519  33.256  0.00  0.00
ATOM   2799  C   LYS A 171      -4.464  -4.011  29.597  0.00  0.00
ATOM   2800  O   LYS A 171      -4.638  -3.125  30.495  0.00  0.00
ATOM   2801  N   GLU A 172      -3.237  -4.306  29.220  0.00  0.00
ATOM   2802  HN  GLU A 172      -2.916  -4.944  28.524  0.00  0.00
ATOM   2803  CA  GLU A 172      -2.135  -3.570  29.744  0.00  0.00
ATOM   2804  HA  GLU A 172      -2.151  -3.571  30.825  0.00  0.00
ATOM   2805  CB  GLU A 172      -0.760  -4.111  29.420  0.00  0.00
ATOM   2806  HB1 GLU A 172      -0.477  -4.020  28.350  0.00  0.00
ATOM   2807  HB2 GLU A 172      -0.897  -5.180  29.692  0.00  0.00
ATOM   2808  CG  GLU A 172       0.397  -3.622  30.289  0.00  0.00
ATOM   2809  HG1 GLU A 172       0.612  -2.550  30.093  0.00  0.00
ATOM   2810  HG2 GLU A 172       1.260  -4.264  30.011  0.00  0.00
ATOM   2811  CD  GLU A 172       0.158  -3.723  31.835  0.00  0.00
ATOM   2812  OE1 GLU A 172      -0.443  -2.782  32.337  0.00  0.00
ATOM   2813  OE2 GLU A 172       0.519  -4.820  32.398  0.00  0.00
ATOM   2814  C   GLU A 172      -2.123  -2.076  29.280  0.00  0.00
ATOM   2815  O   GLU A 172      -2.398  -1.680  28.148  0.00  0.00
ATOM   2816  N   GLY A 173      -1.791  -1.150  30.249  0.00  0.00
ATOM   2817  HN  GLY A 173      -1.425  -1.491  31.112  0.00  0.00
ATOM   2818  CA  GLY A 173      -1.969   0.277  30.142  0.00  0.00
ATOM   2819  HA1 GLY A 173      -1.956   0.562  29.100  0.00  0.00
ATOM   2820  HA2 GLY A 173      -1.221   0.593  30.854  0.00  0.00
ATOM   2821  C   GLY A 173      -3.183   0.792  30.825  0.00  0.00
ATOM   2822  O   GLY A 173      -3.425   2.003  30.837  0.00  0.00
ATOM   2823  N   LEU A 174      -3.884  -0.173  31.380  0.00  0.00
ATOM   2824  HN  LEU A 174      -3.439  -1.065  31.383  0.00  0.00
ATOM   2825  CA  LEU A 174      -5.269  -0.090  31.926  0.00  0.00
ATOM   2826  HA  LEU A 174      -5.411  -1.099  32.285  0.00  0.00
ATOM   2827  CB  LEU A 174      -5.341   0.872  33.145  0.00  0.00
ATOM   2828  HB1 LEU A 174      -6.296   0.804  33.709  0.00  0.00
ATOM   2829  HB2 LEU A 174      -5.287   1.937  32.836  0.00  0.00
ATOM   2830  CG  LEU A 174      -4.272   0.586  34.268  0.00  0.00
ATOM   2831  HG  LEU A 174      -3.345   0.585  33.657  0.00  0.00
ATOM   2832  CD1 LEU A 174      -4.029   1.734  35.246  0.00  0.00
ATOM   2833  HD1 LEU A 174      -3.109   1.512  35.828  0.00  0.00
ATOM   2834  HD1 LEU A 174      -4.884   1.866  35.943  0.00  0.00
ATOM   2835  HD1 LEU A 174      -3.908   2.659  34.644  0.00  0.00
ATOM   2836  CD2 LEU A 174      -4.451  -0.634  35.112  0.00  0.00
ATOM   2837  HD2 LEU A 174      -4.391  -1.510  34.431  0.00  0.00
ATOM   2838  HD2 LEU A 174      -5.383  -0.633  35.716  0.00  0.00
ATOM   2839  HD2 LEU A 174      -3.590  -0.616  35.813  0.00  0.00
ATOM   2840  C   LEU A 174      -6.360   0.266  30.912  0.00  0.00
ATOM   2841  O   LEU A 174      -7.375   0.941  31.154  0.00  0.00
ATOM   2842  N   HIS A 175      -6.218  -0.209  29.645  0.00  0.00
ATOM   2843  HN  HIS A 175      -5.551  -0.930  29.467  0.00  0.00
ATOM   2844  CA  HIS A 175      -6.967   0.204  28.451  0.00  0.00
ATOM   2845  HA  HIS A 175      -7.966   0.497  28.742  0.00  0.00
ATOM   2846  CB  HIS A 175      -6.265   1.356  27.702  0.00  0.00
ATOM   2847  HB1 HIS A 175      -5.367   0.931  27.203  0.00  0.00
ATOM   2848  HB2 HIS A 175      -6.016   2.092  28.495  0.00  0.00
ATOM   2849  ND1 HIS A 175      -8.375   2.747  27.238  0.00  0.00
ATOM   2850  HD1 HIS A 175      -8.885   2.450  28.046  0.00  0.00
ATOM   2851  CG  HIS A 175      -7.178   2.240  26.847  0.00  0.00
ATOM   2852  CE1 HIS A 175      -8.846   3.477  26.223  0.00  0.00
ATOM   2853  HE1 HIS A 175      -9.808   3.981  26.317  0.00  0.00
ATOM   2854  NE2 HIS A 175      -8.063   3.498  25.195  0.00  0.00
ATOM   2855  CD2 HIS A 175      -6.970   2.686  25.567  0.00  0.00
ATOM   2856  HD2 HIS A 175      -6.114   2.530  24.923  0.00  0.00
ATOM   2857  C   HIS A 175      -7.107  -0.954  27.521  0.00  0.00
ATOM   2858  O   HIS A 175      -6.141  -1.764  27.339  0.00  0.00
ATOM   2859  N   TYR A 176      -8.260  -1.187  26.924  0.00  0.00
ATOM   2860  HN  TYR A 176      -9.132  -0.752  27.135  0.00  0.00
ATOM   2861  CA  TYR A 176      -8.403  -2.298  26.069  0.00  0.00
ATOM   2862  HA  TYR A 176      -7.981  -3.161  26.564  0.00  0.00
ATOM   2863  CB  TYR A 176      -9.819  -2.641  25.822  0.00  0.00
ATOM   2864  HB1 TYR A 176      -9.974  -3.421  25.046  0.00  0.00
ATOM   2865  HB2 TYR A 176     -10.431  -1.790  25.453  0.00  0.00
ATOM   2866  CG  TYR A 176     -10.324  -3.246  27.096  0.00  0.00
ATOM   2867  CD1 TYR A 176     -10.426  -4.708  27.160  0.00  0.00
ATOM   2868  HD1 TYR A 176      -9.875  -5.291  26.437  0.00  0.00
ATOM   2869  CE1 TYR A 176     -11.066  -5.312  28.225  0.00  0.00
ATOM   2870  HE1 TYR A 176     -11.113  -6.375  28.410  0.00  0.00
ATOM   2871  CZ  TYR A 176     -11.617  -4.535  29.227  0.00  0.00
ATOM   2872  OH  TYR A 176     -12.220  -5.124  30.327  0.00  0.00
ATOM   2873  HH  TYR A 176     -12.313  -6.080  30.330  0.00  0.00
ATOM   2874  CD2 TYR A 176     -10.913  -2.518  28.134  0.00  0.00
ATOM   2875  HD2 TYR A 176     -10.948  -1.449  27.982  0.00  0.00
ATOM   2876  CE2 TYR A 176     -11.546  -3.098  29.234  0.00  0.00
ATOM   2877  HE2 TYR A 176     -11.932  -2.640  30.132  0.00  0.00
ATOM   2878  C   TYR A 176      -7.709  -2.089  24.702  0.00  0.00
ATOM   2879  O   TYR A 176      -7.995  -1.128  23.982  0.00  0.00
ATOM   2880  N   THR A 177      -6.686  -2.885  24.353  0.00  0.00
ATOM   2881  HN  THR A 177      -6.330  -3.621  24.923  0.00  0.00
ATOM   2882  CA  THR A 177      -5.831  -2.684  23.115  0.00  0.00
ATOM   2883  HA  THR A 177      -6.340  -1.959  22.496  0.00  0.00
ATOM   2884  CB  THR A 177      -4.456  -2.041  23.429  0.00  0.00
ATOM   2885  HB  THR A 177      -3.959  -1.924  22.441  0.00  0.00
ATOM   2886  OG1 THR A 177      -3.693  -2.936  24.252  0.00  0.00
ATOM   2887  HG1 THR A 177      -2.801  -2.586  24.320  0.00  0.00
ATOM   2888  CG2 THR A 177      -4.477  -0.686  24.114  0.00  0.00
ATOM   2889  HG2 THR A 177      -5.072   0.000  23.474  0.00  0.00
ATOM   2890  HG2 THR A 177      -3.499  -0.203  24.324  0.00  0.00
ATOM   2891  HG2 THR A 177      -4.947  -0.925  25.091  0.00  0.00
ATOM   2892  C   THR A 177      -5.755  -4.161  22.421  0.00  0.00
ATOM   2893  O   THR A 177      -6.026  -5.192  23.032  0.00  0.00
ATOM   2894  N   CYS A 178      -5.399  -4.156  21.104  0.00  0.00
ATOM   2895  HN  CYS A 178      -5.245  -3.334  20.561  0.00  0.00
ATOM   2896  CA  CYS A 178      -4.662  -5.314  20.553  0.00  0.00
ATOM   2897  HA  CYS A 178      -5.079  -6.200  21.008  0.00  0.00
ATOM   2898  CB  CYS A 178      -4.856  -5.522  19.063  0.00  0.00
ATOM   2899  HB1 CYS A 178      -4.346  -6.437  18.693  0.00  0.00
ATOM   2900  HB2 CYS A 178      -4.416  -4.646  18.540  0.00  0.00
ATOM   2901  SG  CYS A 178      -6.544  -5.635  18.363  0.00  0.00
ATOM   2902  C   CYS A 178      -3.266  -5.178  20.808  0.00  0.00
ATOM   2903  O   CYS A 178      -2.664  -4.082  20.885  0.00  0.00
ATOM   2904  N   SER A 179      -2.677  -6.299  20.858  0.00  0.00
ATOM   2905  HN  SER A 179      -3.054  -7.217  20.773  0.00  0.00
ATOM   2906  CA  SER A 179      -1.224  -6.233  20.753  0.00  0.00
ATOM   2907  HA  SER A 179      -0.929  -5.413  20.116  0.00  0.00
ATOM   2908  CB  SER A 179      -0.540  -6.262  22.186  0.00  0.00
ATOM   2909  HB1 SER A 179      -0.454  -7.298  22.575  0.00  0.00
ATOM   2910  HB2 SER A 179      -1.195  -5.604  22.796  0.00  0.00
ATOM   2911  OG  SER A 179       0.812  -5.691  22.177  0.00  0.00
ATOM   2912  HG1 SER A 179       1.439  -6.343  21.853  0.00  0.00
ATOM   2913  C   SER A 179      -0.718  -7.417  19.972  0.00  0.00
ATOM   2914  O   SER A 179      -1.497  -8.412  19.702  0.00  0.00
ATOM   2915  N   SER A 180       0.545  -7.403  19.594  0.00  0.00
ATOM   2916  HN  SER A 180       0.989  -6.525  19.763  0.00  0.00
ATOM   2917  CA  SER A 180       1.309  -8.628  19.326  0.00  0.00
ATOM   2918  HA  SER A 180       0.755  -9.245  18.634  0.00  0.00
ATOM   2919  CB  SER A 180       2.635  -8.259  18.653  0.00  0.00
ATOM   2920  HB1 SER A 180       3.416  -7.848  19.327  0.00  0.00
ATOM   2921  HB2 SER A 180       2.403  -7.550  17.830  0.00  0.00
ATOM   2922  OG  SER A 180       3.160  -9.348  18.040  0.00  0.00
ATOM   2923  HG1 SER A 180       4.003  -9.112  17.648  0.00  0.00
ATOM   2924  C   SER A 180       1.590  -9.333  20.677  0.00  0.00
ATOM   2925  O   SER A 180       1.700  -8.576  21.649  0.00  0.00
ATOM   2926  N   HIS A 181       1.579 -10.658  20.721  0.00  0.00
ATOM   2927  HN  HIS A 181       1.407 -11.180  19.890  0.00  0.00
ATOM   2928  CA  HIS A 181       1.706 -11.452  21.918  0.00  0.00
ATOM   2929  HA  HIS A 181       1.878 -10.722  22.695  0.00  0.00
ATOM   2930  CB  HIS A 181       0.439 -12.302  22.042  0.00  0.00
ATOM   2931  HB1 HIS A 181       0.651 -13.292  21.584  0.00  0.00
ATOM   2932  HB2 HIS A 181      -0.349 -11.935  21.351  0.00  0.00
ATOM   2933  ND1 HIS A 181      -0.928 -11.292  23.856  0.00  0.00
ATOM   2934  HD1 HIS A 181      -0.930 -10.368  23.472  0.00  0.00
ATOM   2935  CG  HIS A 181      -0.112 -12.288  23.404  0.00  0.00
ATOM   2936  CE1 HIS A 181      -1.228 -11.615  25.152  0.00  0.00
ATOM   2937  HE1 HIS A 181      -2.014 -11.048  25.652  0.00  0.00
ATOM   2938  NE2 HIS A 181      -0.605 -12.738  25.576  0.00  0.00
ATOM   2939  CD2 HIS A 181       0.090 -13.166  24.439  0.00  0.00
ATOM   2940  HD2 HIS A 181       0.607 -14.117  24.485  0.00  0.00
ATOM   2941  C   HIS A 181       2.897 -12.295  21.913  0.00  0.00
ATOM   2942  O   HIS A 181       3.141 -13.150  22.777  0.00  0.00
ATOM   2943  N   PHE A 182       3.777 -12.025  20.890  0.00  0.00
ATOM   2944  HN  PHE A 182       3.507 -11.329  20.230  0.00  0.00
ATOM   2945  CA  PHE A 182       5.039 -12.681  20.870  0.00  0.00
ATOM   2946  HA  PHE A 182       4.737 -13.711  20.741  0.00  0.00
ATOM   2947  CB  PHE A 182       5.725 -12.170  19.626  0.00  0.00
ATOM   2948  HB1 PHE A 182       6.816 -12.369  19.686  0.00  0.00
ATOM   2949  HB2 PHE A 182       5.610 -11.071  19.507  0.00  0.00
ATOM   2950  CG  PHE A 182       5.272 -12.962  18.373  0.00  0.00
ATOM   2951  CD1 PHE A 182       4.747 -12.203  17.287  0.00  0.00
ATOM   2952  HD1 PHE A 182       4.650 -11.146  17.484  0.00  0.00
ATOM   2953  CE1 PHE A 182       4.564 -12.784  16.048  0.00  0.00
ATOM   2954  HE1 PHE A 182       4.300 -12.174  15.196  0.00  0.00
ATOM   2955  CZ  PHE A 182       4.946 -14.098  15.848  0.00  0.00
ATOM   2956  HZ  PHE A 182       4.864 -14.524  14.859  0.00  0.00
ATOM   2957  CD2 PHE A 182       5.480 -14.352  18.151  0.00  0.00
ATOM   2958  HD2 PHE A 182       5.867 -14.810  19.049  0.00  0.00
ATOM   2959  CE2 PHE A 182       5.337 -14.863  16.882  0.00  0.00
ATOM   2960  HE2 PHE A 182       5.723 -15.843  16.642  0.00  0.00
ATOM   2961  C   PHE A 182       6.071 -12.693  22.015  0.00  0.00
ATOM   2962  O   PHE A 182       6.741 -13.747  22.079  0.00  0.00
ATOM   2963  N   PRO A 183       6.295 -11.679  22.825  0.00  0.00
ATOM   2964  CD  PRO A 183       5.703 -10.317  22.707  0.00  0.00
ATOM   2965  HD1 PRO A 183       4.598 -10.409  22.647  0.00  0.00
ATOM   2966  HD2 PRO A 183       6.102  -9.766  21.828  0.00  0.00
ATOM   2967  CA  PRO A 183       7.505 -11.681  23.654  0.00  0.00
ATOM   2968  HA  PRO A 183       8.364 -12.050  23.114  0.00  0.00
ATOM   2969  CB  PRO A 183       7.655 -10.173  24.051  0.00  0.00
ATOM   2970  HB1 PRO A 183       8.281  -9.638  23.305  0.00  0.00
ATOM   2971  HB2 PRO A 183       8.187 -10.050  25.018  0.00  0.00
ATOM   2972  CG  PRO A 183       6.193  -9.653  24.047  0.00  0.00
ATOM   2973  HG1 PRO A 183       5.739  -9.932  25.022  0.00  0.00
ATOM   2974  HG2 PRO A 183       6.196  -8.543  24.002  0.00  0.00
ATOM   2975  C   PRO A 183       7.278 -12.636  24.814  0.00  0.00
ATOM   2976  O   PRO A 183       8.249 -12.977  25.398  0.00  0.00
ATOM   2977  N   TYR A 184       6.085 -13.154  25.070  0.00  0.00
ATOM   2978  HN  TYR A 184       5.273 -12.754  24.653  0.00  0.00
ATOM   2979  CA  TYR A 184       5.773 -14.175  26.094  0.00  0.00
ATOM   2980  HA  TYR A 184       6.397 -14.004  26.960  0.00  0.00
ATOM   2981  CB  TYR A 184       4.267 -14.411  26.481  0.00  0.00
ATOM   2982  HB1 TYR A 184       4.117 -15.116  27.326  0.00  0.00
ATOM   2983  HB2 TYR A 184       3.584 -14.713  25.660  0.00  0.00
ATOM   2984  CG  TYR A 184       3.679 -13.081  26.946  0.00  0.00
ATOM   2985  CD1 TYR A 184       2.852 -12.329  26.108  0.00  0.00
ATOM   2986  HD1 TYR A 184       2.532 -12.670  25.134  0.00  0.00
ATOM   2987  CE1 TYR A 184       2.433 -11.075  26.586  0.00  0.00
ATOM   2988  HE1 TYR A 184       1.915 -10.469  25.858  0.00  0.00
ATOM   2989  CZ  TYR A 184       2.869 -10.554  27.812  0.00  0.00
ATOM   2990  OH  TYR A 184       2.474  -9.267  28.283  0.00  0.00
ATOM   2991  HH  TYR A 184       2.428  -9.234  29.241  0.00  0.00
ATOM   2992  CD2 TYR A 184       4.110 -12.520  28.164  0.00  0.00
ATOM   2993  HD2 TYR A 184       4.721 -13.103  28.839  0.00  0.00
ATOM   2994  CE2 TYR A 184       3.684 -11.274  28.597  0.00  0.00
ATOM   2995  HE2 TYR A 184       3.935 -10.837  29.552  0.00  0.00
ATOM   2996  C   TYR A 184       6.239 -15.557  25.602  0.00  0.00
ATOM   2997  O   TYR A 184       6.718 -16.394  26.341  0.00  0.00
ATOM   2998  N   SER A 185       6.102 -15.923  24.334  0.00  0.00
ATOM   2999  HN  SER A 185       5.815 -15.308  23.604  0.00  0.00
ATOM   3000  CA  SER A 185       6.104 -17.373  23.942  0.00  0.00
ATOM   3001  HA  SER A 185       6.220 -17.960  24.840  0.00  0.00
ATOM   3002  CB  SER A 185       4.777 -17.598  23.257  0.00  0.00
ATOM   3003  HB1 SER A 185       4.755 -18.665  22.951  0.00  0.00
ATOM   3004  HB2 SER A 185       4.629 -16.925  22.385  0.00  0.00
ATOM   3005  OG  SER A 185       3.672 -17.392  24.136  0.00  0.00
ATOM   3006  HG1 SER A 185       2.828 -17.598  23.729  0.00  0.00
ATOM   3007  C   SER A 185       7.308 -17.657  22.982  0.00  0.00
ATOM   3008  O   SER A 185       7.997 -18.646  23.133  0.00  0.00
ATOM   3009  N   GLN A 186       7.649 -16.700  22.090  0.00  0.00
ATOM   3010  HN  GLN A 186       6.996 -15.967  21.913  0.00  0.00
ATOM   3011  CA  GLN A 186       8.855 -16.816  21.307  0.00  0.00
ATOM   3012  HA  GLN A 186       9.285 -17.799  21.428  0.00  0.00
ATOM   3013  CB  GLN A 186       8.506 -16.530  19.816  0.00  0.00
ATOM   3014  HB1 GLN A 186       9.360 -16.299  19.143  0.00  0.00
ATOM   3015  HB2 GLN A 186       8.026 -15.531  19.733  0.00  0.00
ATOM   3016  CG  GLN A 186       7.614 -17.566  19.098  0.00  0.00
ATOM   3017  HG1 GLN A 186       7.195 -17.064  18.201  0.00  0.00
ATOM   3018  HG2 GLN A 186       6.824 -17.868  19.818  0.00  0.00
ATOM   3019  CD  GLN A 186       8.419 -18.830  18.678  0.00  0.00
ATOM   3020  OE1 GLN A 186       8.041 -19.932  19.140  0.00  0.00
ATOM   3021  NE2 GLN A 186       9.534 -18.669  18.000  0.00  0.00
ATOM   3022  HE2 GLN A 186       9.991 -19.485  17.645  0.00  0.00
ATOM   3023  HE2 GLN A 186       9.955 -17.784  17.801  0.00  0.00
ATOM   3024  C   GLN A 186       9.918 -15.832  21.784  0.00  0.00
ATOM   3025  O   GLN A 186      11.050 -15.828  21.269  0.00  0.00
ATOM   3026  N   TYR A 187       9.671 -15.101  22.854  0.00  0.00
ATOM   3027  HN  TYR A 187       8.723 -15.083  23.162  0.00  0.00
ATOM   3028  CA  TYR A 187      10.610 -14.162  23.477  0.00  0.00
ATOM   3029  HA  TYR A 187      10.031 -13.803  24.316  0.00  0.00
ATOM   3030  CB  TYR A 187      11.915 -14.724  23.992  0.00  0.00
ATOM   3031  HB1 TYR A 187      12.479 -13.904  24.487  0.00  0.00
ATOM   3032  HB2 TYR A 187      12.597 -15.070  23.185  0.00  0.00
ATOM   3033  CG  TYR A 187      11.923 -15.895  25.059  0.00  0.00
ATOM   3034  CD1 TYR A 187      10.970 -15.900  26.056  0.00  0.00
ATOM   3035  HD1 TYR A 187      10.143 -15.207  26.000  0.00  0.00
ATOM   3036  CE1 TYR A 187      11.145 -16.749  27.224  0.00  0.00
ATOM   3037  HE1 TYR A 187      10.432 -16.720  28.036  0.00  0.00
ATOM   3038  CZ  TYR A 187      12.244 -17.634  27.230  0.00  0.00
ATOM   3039  OH  TYR A 187      12.423 -18.544  28.331  0.00  0.00
ATOM   3040  HH  TYR A 187      13.216 -19.072  28.219  0.00  0.00
ATOM   3041  CD2 TYR A 187      12.934 -16.894  25.061  0.00  0.00
ATOM   3042  HD2 TYR A 187      13.659 -16.944  24.261  0.00  0.00
ATOM   3043  CE2 TYR A 187      13.078 -17.739  26.153  0.00  0.00
ATOM   3044  HE2 TYR A 187      13.901 -18.439  26.149  0.00  0.00
ATOM   3045  C   TYR A 187      10.769 -12.863  22.639  0.00  0.00
ATOM   3046  O   TYR A 187      10.336 -12.682  21.531  0.00  0.00
ATOM   3047  N   GLN A 188      11.315 -11.859  23.350  0.00  0.00
ATOM   3048  HN  GLN A 188      11.457 -12.092  24.309  0.00  0.00
ATOM   3049  CA  GLN A 188      11.426 -10.475  22.874  0.00  0.00
ATOM   3050  HA  GLN A 188      10.393 -10.290  22.619  0.00  0.00
ATOM   3051  CB  GLN A 188      11.875  -9.475  23.941  0.00  0.00
ATOM   3052  HB1 GLN A 188      12.983  -9.412  23.978  0.00  0.00
ATOM   3053  HB2 GLN A 188      11.331  -9.770  24.865  0.00  0.00
ATOM   3054  CG  GLN A 188      11.565  -7.929  23.578  0.00  0.00
ATOM   3055  HG1 GLN A 188      10.480  -7.706  23.492  0.00  0.00
ATOM   3056  HG2 GLN A 188      12.075  -7.715  22.616  0.00  0.00
ATOM   3057  CD  GLN A 188      12.038  -6.975  24.653  0.00  0.00
ATOM   3058  OE1 GLN A 188      11.159  -6.275  25.128  0.00  0.00
ATOM   3059  NE2 GLN A 188      13.295  -7.093  25.123  0.00  0.00
ATOM   3060  HE2 GLN A 188      13.756  -6.401  25.679  0.00  0.00
ATOM   3061  HE2 GLN A 188      13.845  -7.838  24.745  0.00  0.00
ATOM   3062  C   GLN A 188      12.319 -10.391  21.575  0.00  0.00
ATOM   3063  O   GLN A 188      12.103  -9.546  20.755  0.00  0.00
ATOM   3064  N   PHE A 189      13.381 -11.226  21.396  0.00  0.00
ATOM   3065  HN  PHE A 189      13.565 -11.907  22.100  0.00  0.00
ATOM   3066  CA  PHE A 189      14.290 -11.239  20.267  0.00  0.00
ATOM   3067  HA  PHE A 189      14.741 -10.269  20.120  0.00  0.00
ATOM   3068  CB  PHE A 189      15.388 -12.388  20.521  0.00  0.00
ATOM   3069  HB1 PHE A 189      14.842 -13.323  20.765  0.00  0.00
ATOM   3070  HB2 PHE A 189      16.118 -12.115  21.314  0.00  0.00
ATOM   3071  CG  PHE A 189      16.258 -12.656  19.322  0.00  0.00
ATOM   3072  CD1 PHE A 189      16.973 -11.595  18.634  0.00  0.00
ATOM   3073  HD1 PHE A 189      16.622 -10.630  18.969  0.00  0.00
ATOM   3074  CE1 PHE A 189      17.802 -11.862  17.568  0.00  0.00
ATOM   3075  HE1 PHE A 189      18.289 -11.139  16.931  0.00  0.00
ATOM   3076  CZ  PHE A 189      18.012 -13.219  17.285  0.00  0.00
ATOM   3077  HZ  PHE A 189      18.741 -13.376  16.504  0.00  0.00
ATOM   3078  CD2 PHE A 189      16.405 -14.031  18.896  0.00  0.00
ATOM   3079  HD2 PHE A 189      15.847 -14.800  19.409  0.00  0.00
ATOM   3080  CE2 PHE A 189      17.340 -14.292  17.878  0.00  0.00
ATOM   3081  HE2 PHE A 189      17.622 -15.326  17.743  0.00  0.00
ATOM   3082  C   PHE A 189      13.506 -11.532  18.960  0.00  0.00
ATOM   3083  O   PHE A 189      13.634 -10.870  17.958  0.00  0.00
ATOM   3084  N   TRP A 190      12.592 -12.540  19.046  0.00  0.00
ATOM   3085  HN  TRP A 190      12.422 -13.056  19.882  0.00  0.00
ATOM   3086  CA  TRP A 190      11.708 -12.917  17.913  0.00  0.00
ATOM   3087  HA  TRP A 190      12.271 -13.014  16.996  0.00  0.00
ATOM   3088  CB  TRP A 190      11.001 -14.311  18.046  0.00  0.00
ATOM   3089  HB1 TRP A 190      10.387 -14.205  18.967  0.00  0.00
ATOM   3090  HB2 TRP A 190      11.816 -15.052  18.187  0.00  0.00
ATOM   3091  CG  TRP A 190      10.157 -14.679  16.826  0.00  0.00
ATOM   3092  CD1 TRP A 190       8.810 -14.749  16.581  0.00  0.00
ATOM   3093  HD1 TRP A 190       8.027 -14.456  17.266  0.00  0.00
ATOM   3094  NE1 TRP A 190       8.541 -15.103  15.278  0.00  0.00
ATOM   3095  HE1 TRP A 190       7.658 -14.953  14.889  0.00  0.00
ATOM   3096  CE2 TRP A 190       9.696 -15.313  14.625  0.00  0.00
ATOM   3097  CD2 TRP A 190      10.800 -15.015  15.537  0.00  0.00
ATOM   3098  CE3 TRP A 190      12.112 -15.089  15.154  0.00  0.00
ATOM   3099  HE3 TRP A 190      12.967 -14.897  15.786  0.00  0.00
ATOM   3100  CZ3 TRP A 190      12.351 -15.559  13.850  0.00  0.00
ATOM   3101  HZ3 TRP A 190      13.410 -15.712  13.702  0.00  0.00
ATOM   3102  CZ2 TRP A 190       9.977 -15.718  13.342  0.00  0.00
ATOM   3103  HZ2 TRP A 190       9.331 -16.082  12.557  0.00  0.00
ATOM   3104  CH2 TRP A 190      11.292 -15.895  12.962  0.00  0.00
ATOM   3105  HH2 TRP A 190      11.479 -16.322  11.989  0.00  0.00
ATOM   3106  C   TRP A 190      10.658 -11.775  17.683  0.00  0.00
ATOM   3107  O   TRP A 190      10.580 -11.283  16.528  0.00  0.00
ATOM   3108  N   LYS A 191      10.073 -11.090  18.678  0.00  0.00
ATOM   3109  HN  LYS A 191       9.984 -11.465  19.598  0.00  0.00
ATOM   3110  CA  LYS A 191       9.302  -9.817  18.504  0.00  0.00
ATOM   3111  HA  LYS A 191       8.423 -10.009  17.906  0.00  0.00
ATOM   3112  CB  LYS A 191       8.507  -9.375  19.748  0.00  0.00
ATOM   3113  HB1 LYS A 191       9.263  -8.908  20.415  0.00  0.00
ATOM   3114  HB2 LYS A 191       8.069 -10.172  20.386  0.00  0.00
ATOM   3115  CG  LYS A 191       7.374  -8.348  19.364  0.00  0.00
ATOM   3116  HG1 LYS A 191       6.488  -8.820  18.890  0.00  0.00
ATOM   3117  HG2 LYS A 191       7.656  -7.726  18.488  0.00  0.00
ATOM   3118  CD  LYS A 191       7.070  -7.351  20.554  0.00  0.00
ATOM   3119  HD1 LYS A 191       7.166  -7.903  21.514  0.00  0.00
ATOM   3120  HD2 LYS A 191       6.014  -7.016  20.474  0.00  0.00
ATOM   3121  CE  LYS A 191       7.983  -6.144  20.424  0.00  0.00
ATOM   3122  HE1 LYS A 191       7.652  -5.275  19.815  0.00  0.00
ATOM   3123  HE2 LYS A 191       8.993  -6.473  20.100  0.00  0.00
ATOM   3124  NZ  LYS A 191       8.198  -5.488  21.771  0.00  0.00
ATOM   3125  HZ1 LYS A 191       8.355  -6.137  22.567  0.00  0.00
ATOM   3126  HZ2 LYS A 191       7.426  -4.794  21.831  0.00  0.00
ATOM   3127  HZ3 LYS A 191       9.074  -4.949  21.616  0.00  0.00
ATOM   3128  C   LYS A 191      10.050  -8.655  17.825  0.00  0.00
ATOM   3129  O   LYS A 191       9.494  -7.962  16.983  0.00  0.00
ATOM   3130  N   ASN A 192      11.297  -8.317  18.236  0.00  0.00
ATOM   3131  HN  ASN A 192      11.736  -8.879  18.932  0.00  0.00
ATOM   3132  CA  ASN A 192      12.187  -7.301  17.649  0.00  0.00
ATOM   3133  HA  ASN A 192      11.690  -6.343  17.686  0.00  0.00
ATOM   3134  CB  ASN A 192      13.656  -7.406  18.328  0.00  0.00
ATOM   3135  HB1 ASN A 192      14.469  -6.998  17.690  0.00  0.00
ATOM   3136  HB2 ASN A 192      13.853  -8.491  18.463  0.00  0.00
ATOM   3137  CG  ASN A 192      13.660  -6.656  19.662  0.00  0.00
ATOM   3138  OD1 ASN A 192      12.687  -6.306  20.282  0.00  0.00
ATOM   3139  ND2 ASN A 192      14.832  -6.188  20.082  0.00  0.00
ATOM   3140  HD2 ASN A 192      14.724  -5.693  20.943  0.00  0.00
ATOM   3141  HD2 ASN A 192      15.691  -6.337  19.591  0.00  0.00
ATOM   3142  C   ASN A 192      12.426  -7.558  16.202  0.00  0.00
ATOM   3143  O   ASN A 192      12.223  -6.645  15.387  0.00  0.00
ATOM   3144  N   PHE A 193      12.883  -8.743  15.813  0.00  0.00
ATOM   3145  HN  PHE A 193      13.057  -9.521  16.412  0.00  0.00
ATOM   3146  CA  PHE A 193      13.034  -9.049  14.397  0.00  0.00
ATOM   3147  HA  PHE A 193      13.714  -8.316  13.990  0.00  0.00
ATOM   3148  CB  PHE A 193      13.721 -10.447  14.310  0.00  0.00
ATOM   3149  HB1 PHE A 193      13.053 -11.233  14.722  0.00  0.00
ATOM   3150  HB2 PHE A 193      14.603 -10.406  14.985  0.00  0.00
ATOM   3151  CG  PHE A 193      14.205 -10.897  12.933  0.00  0.00
ATOM   3152  CD1 PHE A 193      15.404 -10.351  12.606  0.00  0.00
ATOM   3153  HD1 PHE A 193      15.883  -9.561  13.166  0.00  0.00
ATOM   3154  CE1 PHE A 193      16.051 -10.957  11.499  0.00  0.00
ATOM   3155  HE1 PHE A 193      16.974 -10.478  11.204  0.00  0.00
ATOM   3156  CZ  PHE A 193      15.479 -11.962  10.680  0.00  0.00
ATOM   3157  HZ  PHE A 193      16.064 -12.394   9.882  0.00  0.00
ATOM   3158  CD2 PHE A 193      13.579 -11.937  12.181  0.00  0.00
ATOM   3159  HD2 PHE A 193      12.613 -12.279  12.523  0.00  0.00
ATOM   3160  CE2 PHE A 193      14.190 -12.452  11.007  0.00  0.00
ATOM   3161  HE2 PHE A 193      13.662 -13.191  10.422  0.00  0.00
ATOM   3162  C   PHE A 193      11.728  -9.030  13.598  0.00  0.00
ATOM   3163  O   PHE A 193      11.646  -8.395  12.575  0.00  0.00
ATOM   3164  N   GLN A 194      10.613  -9.621  14.105  0.00  0.00
ATOM   3165  HN  GLN A 194      10.658 -10.174  14.934  0.00  0.00
ATOM   3166  CA  GLN A 194       9.261  -9.513  13.503  0.00  0.00
ATOM   3167  HA  GLN A 194       9.316  -9.941  12.514  0.00  0.00
ATOM   3168  CB  GLN A 194       8.323 -10.347  14.416  0.00  0.00
ATOM   3169  HB1 GLN A 194       8.196  -9.733  15.333  0.00  0.00
ATOM   3170  HB2 GLN A 194       8.827 -11.318  14.609  0.00  0.00
ATOM   3171  CG  GLN A 194       6.912 -10.715  13.921  0.00  0.00
ATOM   3172  HG1 GLN A 194       6.391  -9.857  13.444  0.00  0.00
ATOM   3173  HG2 GLN A 194       6.284 -11.191  14.704  0.00  0.00
ATOM   3174  CD  GLN A 194       6.982 -11.830  12.896  0.00  0.00
ATOM   3175  OE1 GLN A 194       6.671 -11.686  11.703  0.00  0.00
ATOM   3176  NE2 GLN A 194       7.435 -12.990  13.312  0.00  0.00
ATOM   3177  HE2 GLN A 194       7.370 -13.814  12.750  0.00  0.00
ATOM   3178  HE2 GLN A 194       7.483 -13.074  14.307  0.00  0.00
ATOM   3179  C   GLN A 194       8.702  -8.119  13.360  0.00  0.00
ATOM   3180  O   GLN A 194       8.138  -7.788  12.386  0.00  0.00
ATOM   3181  N   THR A 195       8.940  -7.259  14.397  0.00  0.00
ATOM   3182  HN  THR A 195       9.272  -7.545  15.291  0.00  0.00
ATOM   3183  CA  THR A 195       8.555  -5.868  14.314  0.00  0.00
ATOM   3184  HA  THR A 195       7.606  -5.878  13.798  0.00  0.00
ATOM   3185  CB  THR A 195       8.588  -5.204  15.621  0.00  0.00
ATOM   3186  HB  THR A 195       8.570  -4.093  15.611  0.00  0.00
ATOM   3187  OG1 THR A 195       9.707  -5.473  16.413  0.00  0.00
ATOM   3188  HG1 THR A 195       9.728  -6.389  16.699  0.00  0.00
ATOM   3189  CG2 THR A 195       7.300  -5.660  16.452  0.00  0.00
ATOM   3190  HG2 THR A 195       6.498  -5.199  15.838  0.00  0.00
ATOM   3191  HG2 THR A 195       7.420  -5.198  17.455  0.00  0.00
ATOM   3192  HG2 THR A 195       7.198  -6.764  16.533  0.00  0.00
ATOM   3193  C   THR A 195       9.460  -5.021  13.405  0.00  0.00
ATOM   3194  O   THR A 195       9.099  -4.176  12.627  0.00  0.00
ATOM   3195  N   LEU A 196      10.745  -5.498  13.257  0.00  0.00
ATOM   3196  HN  LEU A 196      11.218  -6.092  13.903  0.00  0.00
ATOM   3197  CA  LEU A 196      11.606  -4.854  12.246  0.00  0.00
ATOM   3198  HA  LEU A 196      11.455  -3.785  12.280  0.00  0.00
ATOM   3199  CB  LEU A 196      13.152  -5.111  12.505  0.00  0.00
ATOM   3200  HB1 LEU A 196      13.417  -6.190  12.547  0.00  0.00
ATOM   3201  HB2 LEU A 196      13.315  -4.784  13.554  0.00  0.00
ATOM   3202  CG  LEU A 196      14.068  -4.323  11.584  0.00  0.00
ATOM   3203  HG  LEU A 196      13.908  -4.768  10.578  0.00  0.00
ATOM   3204  CD1 LEU A 196      13.817  -2.804  11.526  0.00  0.00
ATOM   3205  HD1 LEU A 196      13.925  -2.375  12.546  0.00  0.00
ATOM   3206  HD1 LEU A 196      12.862  -2.496  11.050  0.00  0.00
ATOM   3207  HD1 LEU A 196      14.661  -2.352  10.961  0.00  0.00
ATOM   3208  CD2 LEU A 196      15.528  -4.519  11.871  0.00  0.00
ATOM   3209  HD2 LEU A 196      15.819  -4.009  12.815  0.00  0.00
ATOM   3210  HD2 LEU A 196      16.118  -4.193  10.988  0.00  0.00
ATOM   3211  HD2 LEU A 196      15.823  -5.552  12.153  0.00  0.00
ATOM   3212  C   LEU A 196      11.222  -5.180  10.787  0.00  0.00
ATOM   3213  O   LEU A 196      11.177  -4.267   9.955  0.00  0.00
ATOM   3214  N   LYS A 197      10.872  -6.395  10.396  0.00  0.00
ATOM   3215  HN  LYS A 197      11.093  -7.000  11.157  0.00  0.00
ATOM   3216  CA  LYS A 197      10.384  -6.956   9.171  0.00  0.00
ATOM   3217  HA  LYS A 197      11.164  -7.000   8.425  0.00  0.00
ATOM   3218  CB  LYS A 197      10.048  -8.438   9.562  0.00  0.00
ATOM   3219  HB1 LYS A 197       9.313  -8.396  10.394  0.00  0.00
ATOM   3220  HB2 LYS A 197      10.960  -8.960   9.923  0.00  0.00
ATOM   3221  CG  LYS A 197       9.586  -9.162   8.292  0.00  0.00
ATOM   3222  HG1 LYS A 197      10.329  -8.836   7.534  0.00  0.00
ATOM   3223  HG2 LYS A 197       8.569  -8.916   7.919  0.00  0.00
ATOM   3224  CD  LYS A 197       9.783 -10.685   8.391  0.00  0.00
ATOM   3225  HD1 LYS A 197      10.862 -10.847   8.601  0.00  0.00
ATOM   3226  HD2 LYS A 197       9.544 -11.265   7.474  0.00  0.00
ATOM   3227  CE  LYS A 197       8.975 -11.275   9.520  0.00  0.00
ATOM   3228  HE1 LYS A 197       9.354 -11.018  10.533  0.00  0.00
ATOM   3229  HE2 LYS A 197       8.927 -12.385   9.504  0.00  0.00
ATOM   3230  NZ  LYS A 197       7.548 -10.819   9.300  0.00  0.00
ATOM   3231  HZ1 LYS A 197       7.467  -9.788   9.413  0.00  0.00
ATOM   3232  HZ2 LYS A 197       6.952 -11.229  10.046  0.00  0.00
ATOM   3233  HZ3 LYS A 197       7.198 -11.236   8.414  0.00  0.00
ATOM   3234  C   LYS A 197       9.173  -6.209   8.620  0.00  0.00
ATOM   3235  O   LYS A 197       9.091  -6.055   7.387  0.00  0.00
ATOM   3236  N   ILE A 198       8.210  -5.699   9.478  0.00  0.00
ATOM   3237  HN  ILE A 198       8.190  -5.756  10.473  0.00  0.00
ATOM   3238  CA  ILE A 198       7.153  -4.875   8.915  0.00  0.00
ATOM   3239  HA  ILE A 198       6.769  -5.371   8.037  0.00  0.00
ATOM   3240  CB  ILE A 198       6.033  -4.491   9.892  0.00  0.00
ATOM   3241  HB  ILE A 198       6.537  -3.870  10.663  0.00  0.00
ATOM   3242  CG2 ILE A 198       4.776  -3.697   9.370  0.00  0.00
ATOM   3243  HG2 ILE A 198       4.218  -4.314   8.631  0.00  0.00
ATOM   3244  HG2 ILE A 198       5.113  -2.763   8.871  0.00  0.00
ATOM   3245  HG2 ILE A 198       4.148  -3.518  10.269  0.00  0.00
ATOM   3246  CG1 ILE A 198       5.455  -5.676  10.686  0.00  0.00
ATOM   3247  HG1 ILE A 198       4.612  -5.245  11.267  0.00  0.00
ATOM   3248  HG1 ILE A 198       6.233  -6.082  11.368  0.00  0.00
ATOM   3249  CD1 ILE A 198       4.829  -6.870   9.915  0.00  0.00
ATOM   3250  HD1 ILE A 198       5.624  -6.962   9.143  0.00  0.00
ATOM   3251  HD2 ILE A 198       3.872  -6.551   9.449  0.00  0.00
ATOM   3252  HD3 ILE A 198       4.619  -7.835  10.420  0.00  0.00
ATOM   3253  C   ILE A 198       7.676  -3.549   8.397  0.00  0.00
ATOM   3254  O   ILE A 198       7.237  -3.089   7.353  0.00  0.00
ATOM   3255  N   VAL A 199       8.642  -2.910   9.097  0.00  0.00
ATOM   3256  HN  VAL A 199       9.109  -3.317   9.878  0.00  0.00
ATOM   3257  CA  VAL A 199       9.309  -1.704   8.522  0.00  0.00
ATOM   3258  HA  VAL A 199       8.546  -0.963   8.338  0.00  0.00
ATOM   3259  CB  VAL A 199      10.209  -1.080   9.504  0.00  0.00
ATOM   3260  HB  VAL A 199      11.120  -1.714   9.541  0.00  0.00
ATOM   3261  CG1 VAL A 199      10.732   0.292   9.045  0.00  0.00
ATOM   3262  HG1 VAL A 199      11.661   0.565   9.590  0.00  0.00
ATOM   3263  HG1 VAL A 199       9.982   1.099   9.187  0.00  0.00
ATOM   3264  HG1 VAL A 199      11.035   0.336   7.977  0.00  0.00
ATOM   3265  CG2 VAL A 199       9.628  -0.988  10.937  0.00  0.00
ATOM   3266  HG2 VAL A 199      10.432  -0.566  11.577  0.00  0.00
ATOM   3267  HG2 VAL A 199       9.395  -1.948  11.443  0.00  0.00
ATOM   3268  HG2 VAL A 199       8.856  -0.192  11.006  0.00  0.00
ATOM   3269  C   VAL A 199      10.062  -1.993   7.205  0.00  0.00
ATOM   3270  O   VAL A 199       9.867  -1.276   6.256  0.00  0.00
ATOM   3271  N   ILE A 200      10.731  -3.111   7.140  0.00  0.00
ATOM   3272  HN  ILE A 200      10.835  -3.695   7.942  0.00  0.00
ATOM   3273  CA  ILE A 200      11.440  -3.510   5.906  0.00  0.00
ATOM   3274  HA  ILE A 200      12.080  -2.679   5.649  0.00  0.00
ATOM   3275  CB  ILE A 200      12.118  -4.827   6.221  0.00  0.00
ATOM   3276  HB  ILE A 200      11.384  -5.563   6.615  0.00  0.00
ATOM   3277  CG2 ILE A 200      12.865  -5.400   4.940  0.00  0.00
ATOM   3278  HG2 ILE A 200      13.304  -6.375   5.239  0.00  0.00
ATOM   3279  HG2 ILE A 200      13.749  -4.803   4.628  0.00  0.00
ATOM   3280  HG2 ILE A 200      12.021  -5.529   4.229  0.00  0.00
ATOM   3281  CG1 ILE A 200      13.158  -4.678   7.380  0.00  0.00
ATOM   3282  HG1 ILE A 200      12.641  -4.207   8.243  0.00  0.00
ATOM   3283  HG1 ILE A 200      14.042  -4.058   7.116  0.00  0.00
ATOM   3284  CD1 ILE A 200      13.782  -6.014   7.795  0.00  0.00
ATOM   3285  HD1 ILE A 200      13.018  -6.815   7.707  0.00  0.00
ATOM   3286  HD2 ILE A 200      14.244  -6.067   8.804  0.00  0.00
ATOM   3287  HD3 ILE A 200      14.683  -6.276   7.200  0.00  0.00
ATOM   3288  C   ILE A 200      10.500  -3.699   4.648  0.00  0.00
ATOM   3289  O   ILE A 200      10.738  -3.130   3.585  0.00  0.00
ATOM   3290  N   LEU A 201       9.331  -4.349   4.781  0.00  0.00
ATOM   3291  HN  LEU A 201       9.112  -4.592   5.723  0.00  0.00
ATOM   3292  CA  LEU A 201       8.392  -4.531   3.724  0.00  0.00
ATOM   3293  HA  LEU A 201       8.917  -4.899   2.854  0.00  0.00
ATOM   3294  CB  LEU A 201       7.346  -5.662   4.046  0.00  0.00
ATOM   3295  HB1 LEU A 201       6.362  -5.434   3.583  0.00  0.00
ATOM   3296  HB2 LEU A 201       7.155  -5.707   5.140  0.00  0.00
ATOM   3297  CG  LEU A 201       7.729  -7.038   3.565  0.00  0.00
ATOM   3298  HG  LEU A 201       6.928  -7.662   4.014  0.00  0.00
ATOM   3299  CD1 LEU A 201       7.581  -7.142   2.045  0.00  0.00
ATOM   3300  HD1 LEU A 201       6.525  -6.902   1.797  0.00  0.00
ATOM   3301  HD1 LEU A 201       7.938  -8.116   1.645  0.00  0.00
ATOM   3302  HD1 LEU A 201       8.070  -6.252   1.594  0.00  0.00
ATOM   3303  CD2 LEU A 201       9.023  -7.706   4.153  0.00  0.00
ATOM   3304  HD2 LEU A 201       8.913  -7.677   5.259  0.00  0.00
ATOM   3305  HD2 LEU A 201       9.856  -7.011   3.912  0.00  0.00
ATOM   3306  HD2 LEU A 201       9.206  -8.719   3.738  0.00  0.00
ATOM   3307  C   LEU A 201       7.519  -3.325   3.358  0.00  0.00
ATOM   3308  O   LEU A 201       6.994  -3.309   2.282  0.00  0.00
ATOM   3309  N   GLY A 202       7.427  -2.392   4.300  0.00  0.00
ATOM   3310  HN  GLY A 202       7.898  -2.512   5.170  0.00  0.00
ATOM   3311  CA  GLY A 202       6.809  -1.084   4.096  0.00  0.00
ATOM   3312  HA1 GLY A 202       6.465  -0.741   5.060  0.00  0.00
ATOM   3313  HA2 GLY A 202       5.977  -1.255   3.428  0.00  0.00
ATOM   3314  C   GLY A 202       7.724  -0.010   3.537  0.00  0.00
ATOM   3315  O   GLY A 202       7.228   0.909   2.903  0.00  0.00
ATOM   3316  N   LEU A 203       9.060   0.013   3.901  0.00  0.00
ATOM   3317  HN  LEU A 203       9.479  -0.708   4.447  0.00  0.00
ATOM   3318  CA  LEU A 203       9.806   1.171   3.664  0.00  0.00
ATOM   3319  HA  LEU A 203       9.267   1.903   3.081  0.00  0.00
ATOM   3320  CB  LEU A 203      10.133   1.792   5.069  0.00  0.00
ATOM   3321  HB1 LEU A 203      10.792   1.121   5.660  0.00  0.00
ATOM   3322  HB2 LEU A 203       9.155   1.997   5.555  0.00  0.00
ATOM   3323  CG  LEU A 203      10.884   3.166   5.059  0.00  0.00
ATOM   3324  HG  LEU A 203      11.675   2.950   4.309  0.00  0.00
ATOM   3325  CD1 LEU A 203      10.045   4.398   4.648  0.00  0.00
ATOM   3326  HD1 LEU A 203       9.416   4.844   5.449  0.00  0.00
ATOM   3327  HD1 LEU A 203       9.293   4.167   3.864  0.00  0.00
ATOM   3328  HD1 LEU A 203      10.670   5.262   4.334  0.00  0.00
ATOM   3329  CD2 LEU A 203      11.510   3.366   6.462  0.00  0.00
ATOM   3330  HD2 LEU A 203      12.195   4.220   6.270  0.00  0.00
ATOM   3331  HD2 LEU A 203      11.990   2.456   6.881  0.00  0.00
ATOM   3332  HD2 LEU A 203      10.722   3.687   7.175  0.00  0.00
ATOM   3333  C   LEU A 203      11.036   0.926   2.826  0.00  0.00
ATOM   3334  O   LEU A 203      11.160   1.232   1.625  0.00  0.00
ATOM   3335  N   VAL A 204      12.144   0.334   3.330  0.00  0.00
ATOM   3336  HN  VAL A 204      12.128  -0.023   4.260  0.00  0.00
ATOM   3337  CA  VAL A 204      13.386   0.138   2.607  0.00  0.00
ATOM   3338  HA  VAL A 204      13.651   1.014   2.033  0.00  0.00
ATOM   3339  CB  VAL A 204      14.561  -0.143   3.534  0.00  0.00
ATOM   3340  HB  VAL A 204      15.506  -0.180   2.952  0.00  0.00
ATOM   3341  CG1 VAL A 204      14.773   0.994   4.421  0.00  0.00
ATOM   3342  HG1 VAL A 204      13.947   1.285   5.105  0.00  0.00
ATOM   3343  HG1 VAL A 204      14.958   1.835   3.719  0.00  0.00
ATOM   3344  HG1 VAL A 204      15.753   0.807   4.911  0.00  0.00
ATOM   3345  CG2 VAL A 204      14.419  -1.549   4.213  0.00  0.00
ATOM   3346  HG2 VAL A 204      13.416  -1.726   4.657  0.00  0.00
ATOM   3347  HG2 VAL A 204      15.109  -1.557   5.084  0.00  0.00
ATOM   3348  HG2 VAL A 204      14.571  -2.335   3.443  0.00  0.00
ATOM   3349  C   VAL A 204      13.359  -0.910   1.499  0.00  0.00
ATOM   3350  O   VAL A 204      14.004  -0.738   0.500  0.00  0.00
ATOM   3351  N   LEU A 205      12.676  -2.062   1.694  0.00  0.00
ATOM   3352  HN  LEU A 205      11.975  -2.251   2.377  0.00  0.00
ATOM   3353  CA  LEU A 205      12.707  -3.011   0.634  0.00  0.00
ATOM   3354  HA  LEU A 205      13.710  -3.016   0.233  0.00  0.00
ATOM   3355  CB  LEU A 205      12.269  -4.405   1.052  0.00  0.00
ATOM   3356  HB1 LEU A 205      11.240  -4.460   1.467  0.00  0.00
ATOM   3357  HB2 LEU A 205      12.891  -4.780   1.894  0.00  0.00
ATOM   3358  CG  LEU A 205      12.329  -5.517  -0.072  0.00  0.00
ATOM   3359  HG  LEU A 205      11.725  -5.106  -0.909  0.00  0.00
ATOM   3360  CD1 LEU A 205      13.733  -5.900  -0.436  0.00  0.00
ATOM   3361  HD1 LEU A 205      13.820  -6.733  -1.166  0.00  0.00
ATOM   3362  HD1 LEU A 205      14.315  -6.094   0.490  0.00  0.00
ATOM   3363  HD1 LEU A 205      14.195  -4.983  -0.859  0.00  0.00
ATOM   3364  CD2 LEU A 205      11.640  -6.768   0.518  0.00  0.00
ATOM   3365  HD2 LEU A 205      12.155  -7.247   1.379  0.00  0.00
ATOM   3366  HD2 LEU A 205      11.684  -7.486  -0.327  0.00  0.00
ATOM   3367  HD2 LEU A 205      10.577  -6.490   0.679  0.00  0.00
ATOM   3368  C   LEU A 205      11.859  -2.519  -0.566  0.00  0.00
ATOM   3369  O   LEU A 205      12.377  -2.702  -1.630  0.00  0.00
ATOM   3370  N   PRO A 206      10.670  -1.949  -0.532  0.00  0.00
ATOM   3371  CD  PRO A 206       9.803  -1.839   0.650  0.00  0.00
ATOM   3372  HD1 PRO A 206      10.108  -1.024   1.339  0.00  0.00
ATOM   3373  HD2 PRO A 206       9.646  -2.832   1.122  0.00  0.00
ATOM   3374  CA  PRO A 206      10.087  -1.343  -1.728  0.00  0.00
ATOM   3375  HA  PRO A 206      10.165  -2.197  -2.383  0.00  0.00
ATOM   3376  CB  PRO A 206       8.731  -0.791  -1.290  0.00  0.00
ATOM   3377  HB1 PRO A 206       7.915  -1.168  -1.942  0.00  0.00
ATOM   3378  HB2 PRO A 206       8.617   0.311  -1.217  0.00  0.00
ATOM   3379  CG  PRO A 206       8.449  -1.297   0.117  0.00  0.00
ATOM   3380  HG1 PRO A 206       8.106  -0.502   0.812  0.00  0.00
ATOM   3381  HG2 PRO A 206       7.705  -2.116   0.009  0.00  0.00
ATOM   3382  C   PRO A 206      11.042  -0.244  -2.361  0.00  0.00
ATOM   3383  O   PRO A 206      11.143  -0.161  -3.580  0.00  0.00
ATOM   3384  N   LEU A 207      11.570   0.755  -1.584  0.00  0.00
ATOM   3385  HN  LEU A 207      11.440   0.856  -0.600  0.00  0.00
ATOM   3386  CA  LEU A 207      12.434   1.827  -1.975  0.00  0.00
ATOM   3387  HA  LEU A 207      11.876   2.466  -2.643  0.00  0.00
ATOM   3388  CB  LEU A 207      12.806   2.530  -0.666  0.00  0.00
ATOM   3389  HB1 LEU A 207      13.291   1.808   0.026  0.00  0.00
ATOM   3390  HB2 LEU A 207      11.838   2.791  -0.187  0.00  0.00
ATOM   3391  CG  LEU A 207      13.575   3.858  -0.728  0.00  0.00
ATOM   3392  HG  LEU A 207      14.414   3.644  -1.424  0.00  0.00
ATOM   3393  CD1 LEU A 207      12.711   5.026  -1.370  0.00  0.00
ATOM   3394  HD1 LEU A 207      13.368   5.916  -1.474  0.00  0.00
ATOM   3395  HD1 LEU A 207      11.812   5.290  -0.772  0.00  0.00
ATOM   3396  HD1 LEU A 207      12.261   4.830  -2.367  0.00  0.00
ATOM   3397  CD2 LEU A 207      13.877   4.329   0.704  0.00  0.00
ATOM   3398  HD2 LEU A 207      14.352   5.333   0.666  0.00  0.00
ATOM   3399  HD2 LEU A 207      14.565   3.664   1.269  0.00  0.00
ATOM   3400  HD2 LEU A 207      12.943   4.466   1.288  0.00  0.00
ATOM   3401  C   LEU A 207      13.606   1.362  -2.799  0.00  0.00
ATOM   3402  O   LEU A 207      13.943   1.919  -3.832  0.00  0.00
ATOM   3403  N   LEU A 208      14.190   0.260  -2.343  0.00  0.00
ATOM   3404  HN  LEU A 208      13.944  -0.191  -1.489  0.00  0.00
ATOM   3405  CA  LEU A 208      15.231  -0.386  -3.173  0.00  0.00
ATOM   3406  HA  LEU A 208      15.995   0.340  -3.411  0.00  0.00
ATOM   3407  CB  LEU A 208      15.831  -1.518  -2.326  0.00  0.00
ATOM   3408  HB1 LEU A 208      14.940  -2.165  -2.181  0.00  0.00
ATOM   3409  HB2 LEU A 208      16.141  -1.194  -1.309  0.00  0.00
ATOM   3410  CG  LEU A 208      16.983  -2.325  -2.983  0.00  0.00
ATOM   3411  HG  LEU A 208      16.679  -2.668  -3.995  0.00  0.00
ATOM   3412  CD1 LEU A 208      18.238  -1.443  -3.139  0.00  0.00
ATOM   3413  HD1 LEU A 208      18.689  -0.972  -2.239  0.00  0.00
ATOM   3414  HD1 LEU A 208      18.019  -0.623  -3.857  0.00  0.00
ATOM   3415  HD1 LEU A 208      19.028  -2.050  -3.630  0.00  0.00
ATOM   3416  CD2 LEU A 208      17.147  -3.554  -2.097  0.00  0.00
ATOM   3417  HD2 LEU A 208      16.265  -4.173  -2.370  0.00  0.00
ATOM   3418  HD2 LEU A 208      17.244  -3.445  -0.997  0.00  0.00
ATOM   3419  HD2 LEU A 208      17.979  -4.158  -2.518  0.00  0.00
ATOM   3420  C   LEU A 208      14.822  -0.839  -4.514  0.00  0.00
ATOM   3421  O   LEU A 208      15.374  -0.493  -5.568  0.00  0.00
ATOM   3422  N   VAL A 209      13.680  -1.573  -4.638  0.00  0.00
ATOM   3423  HN  VAL A 209      13.129  -1.742  -3.824  0.00  0.00
ATOM   3424  CA  VAL A 209      13.135  -2.006  -5.892  0.00  0.00
ATOM   3425  HA  VAL A 209      13.957  -2.474  -6.413  0.00  0.00
ATOM   3426  CB  VAL A 209      12.002  -3.046  -5.884  0.00  0.00
ATOM   3427  HB  VAL A 209      10.999  -2.668  -5.590  0.00  0.00
ATOM   3428  CG1 VAL A 209      11.940  -3.715  -7.249  0.00  0.00
ATOM   3429  HG1 VAL A 209      11.966  -3.060  -8.145  0.00  0.00
ATOM   3430  HG1 VAL A 209      11.095  -4.435  -7.287  0.00  0.00
ATOM   3431  HG1 VAL A 209      12.806  -4.413  -7.254  0.00  0.00
ATOM   3432  CG2 VAL A 209      12.335  -4.126  -4.823  0.00  0.00
ATOM   3433  HG2 VAL A 209      12.196  -3.754  -3.786  0.00  0.00
ATOM   3434  HG2 VAL A 209      13.429  -4.311  -4.892  0.00  0.00
ATOM   3435  HG2 VAL A 209      11.767  -5.062  -5.016  0.00  0.00
ATOM   3436  C   VAL A 209      12.723  -0.739  -6.750  0.00  0.00
ATOM   3437  O   VAL A 209      12.964  -0.687  -7.919  0.00  0.00
ATOM   3438  N   MET A 210      12.160   0.286  -6.154  0.00  0.00
ATOM   3439  HN  MET A 210      11.986   0.186  -5.177  0.00  0.00
ATOM   3440  CA  MET A 210      11.781   1.535  -6.810  0.00  0.00
ATOM   3441  HA  MET A 210      11.006   1.248  -7.505  0.00  0.00
ATOM   3442  CB  MET A 210      11.062   2.527  -5.775  0.00  0.00
ATOM   3443  HB1 MET A 210      11.889   3.024  -5.225  0.00  0.00
ATOM   3444  HB2 MET A 210      10.416   1.868  -5.154  0.00  0.00
ATOM   3445  CG  MET A 210      10.026   3.515  -6.449  0.00  0.00
ATOM   3446  HG1 MET A 210       9.280   2.916  -7.015  0.00  0.00
ATOM   3447  HG2 MET A 210      10.655   4.105  -7.150  0.00  0.00
ATOM   3448  SD  MET A 210       9.183   4.570  -5.179  0.00  0.00
ATOM   3449  CE  MET A 210       8.434   3.180  -4.265  0.00  0.00
ATOM   3450  HE1 MET A 210       7.956   2.398  -4.892  0.00  0.00
ATOM   3451  HE2 MET A 210       7.697   3.745  -3.656  0.00  0.00
ATOM   3452  HE3 MET A 210       9.039   2.646  -3.500  0.00  0.00
ATOM   3453  C   MET A 210      12.960   2.266  -7.523  0.00  0.00
ATOM   3454  O   MET A 210      12.680   2.881  -8.536  0.00  0.00
ATOM   3455  N   VAL A 211      14.164   2.282  -6.913  0.00  0.00
ATOM   3456  HN  VAL A 211      14.200   1.853  -6.014  0.00  0.00
ATOM   3457  CA  VAL A 211      15.413   2.793  -7.600  0.00  0.00
ATOM   3458  HA  VAL A 211      15.162   3.760  -8.013  0.00  0.00
ATOM   3459  CB  VAL A 211      16.600   2.760  -6.640  0.00  0.00
ATOM   3460  HB  VAL A 211      16.749   1.807  -6.088  0.00  0.00
ATOM   3461  CG1 VAL A 211      17.871   3.019  -7.484  0.00  0.00
ATOM   3462  HG1 VAL A 211      17.759   3.820  -8.245  0.00  0.00
ATOM   3463  HG1 VAL A 211      18.225   2.106  -8.007  0.00  0.00
ATOM   3464  HG1 VAL A 211      18.713   3.329  -6.828  0.00  0.00
ATOM   3465  CG2 VAL A 211      16.367   3.943  -5.685  0.00  0.00
ATOM   3466  HG2 VAL A 211      17.200   3.989  -4.950  0.00  0.00
ATOM   3467  HG2 VAL A 211      15.411   3.866  -5.124  0.00  0.00
ATOM   3468  HG2 VAL A 211      16.302   4.918  -6.212  0.00  0.00
ATOM   3469  C   VAL A 211      15.723   1.915  -8.835  0.00  0.00
ATOM   3470  O   VAL A 211      15.826   2.455  -9.957  0.00  0.00
ATOM   3471  N   ILE A 212      15.731   0.557  -8.721  0.00  0.00
ATOM   3472  HN  ILE A 212      15.420   0.052  -7.920  0.00  0.00
ATOM   3473  CA  ILE A 212      15.837  -0.419  -9.877  0.00  0.00
ATOM   3474  HA  ILE A 212      16.805  -0.318 -10.344  0.00  0.00
ATOM   3475  CB  ILE A 212      15.879  -1.871  -9.445  0.00  0.00
ATOM   3476  HB  ILE A 212      14.838  -2.036  -9.093  0.00  0.00
ATOM   3477  CG2 ILE A 212      16.147  -2.874 -10.557  0.00  0.00
ATOM   3478  HG2 ILE A 212      17.097  -2.541 -11.028  0.00  0.00
ATOM   3479  HG2 ILE A 212      15.453  -2.714 -11.410  0.00  0.00
ATOM   3480  HG2 ILE A 212      16.116  -3.922 -10.191  0.00  0.00
ATOM   3481  CG1 ILE A 212      16.863  -2.065  -8.279  0.00  0.00
ATOM   3482  HG1 ILE A 212      16.974  -3.149  -8.065  0.00  0.00
ATOM   3483  HG1 ILE A 212      16.498  -1.587  -7.344  0.00  0.00
ATOM   3484  CD1 ILE A 212      18.255  -1.562  -8.414  0.00  0.00
ATOM   3485  HD1 ILE A 212      18.169  -0.470  -8.601  0.00  0.00
ATOM   3486  HD2 ILE A 212      18.675  -2.086  -9.300  0.00  0.00
ATOM   3487  HD3 ILE A 212      18.865  -1.915  -7.556  0.00  0.00
ATOM   3488  C   ILE A 212      14.775  -0.112 -10.949  0.00  0.00
ATOM   3489  O   ILE A 212      15.082  -0.034 -12.110  0.00  0.00
ATOM   3490  N   CYS A 213      13.508   0.165 -10.604  0.00  0.00
ATOM   3491  HN  CYS A 213      13.195   0.130  -9.659  0.00  0.00
ATOM   3492  CA  CYS A 213      12.473   0.534 -11.541  0.00  0.00
ATOM   3493  HA  CYS A 213      12.434  -0.180 -12.350  0.00  0.00
ATOM   3494  CB  CYS A 213      11.154   0.549 -10.736  0.00  0.00
ATOM   3495  HB1 CYS A 213      10.292   0.828 -11.380  0.00  0.00
ATOM   3496  HB2 CYS A 213      11.297   1.256  -9.891  0.00  0.00
ATOM   3497  SG  CYS A 213      10.662  -1.050 -10.180  0.00  0.00
ATOM   3498  HG1 CYS A 213      11.683  -1.356  -9.393  0.00  0.00
ATOM   3499  C   CYS A 213      12.743   1.920 -12.223  0.00  0.00
ATOM   3500  O   CYS A 213      12.487   2.119 -13.396  0.00  0.00
ATOM   3501  N   TYR A 214      13.151   2.925 -11.467  0.00  0.00
ATOM   3502  HN  TYR A 214      13.457   2.705 -10.544  0.00  0.00
ATOM   3503  CA  TYR A 214      13.419   4.326 -11.880  0.00  0.00
ATOM   3504  HA  TYR A 214      12.531   4.648 -12.404  0.00  0.00
ATOM   3505  CB  TYR A 214      13.714   5.224 -10.664  0.00  0.00
ATOM   3506  HB1 TYR A 214      14.450   4.641 -10.070  0.00  0.00
ATOM   3507  HB2 TYR A 214      12.773   5.295 -10.076  0.00  0.00
ATOM   3508  CG  TYR A 214      14.035   6.663 -10.839  0.00  0.00
ATOM   3509  CD1 TYR A 214      15.357   7.147 -10.753  0.00  0.00
ATOM   3510  HD1 TYR A 214      16.190   6.541 -10.429  0.00  0.00
ATOM   3511  CE1 TYR A 214      15.626   8.499 -11.107  0.00  0.00
ATOM   3512  HE1 TYR A 214      16.649   8.847 -11.119  0.00  0.00
ATOM   3513  CZ  TYR A 214      14.641   9.430 -11.423  0.00  0.00
ATOM   3514  OH  TYR A 214      14.841  10.760 -11.704  0.00  0.00
ATOM   3515  HH  TYR A 214      14.042  11.072 -12.134  0.00  0.00
ATOM   3516  CD2 TYR A 214      13.025   7.628 -11.122  0.00  0.00
ATOM   3517  HD2 TYR A 214      12.000   7.286 -11.087  0.00  0.00
ATOM   3518  CE2 TYR A 214      13.316   8.991 -11.322  0.00  0.00
ATOM   3519  HE2 TYR A 214      12.603   9.788 -11.474  0.00  0.00
ATOM   3520  C   TYR A 214      14.580   4.357 -12.856  0.00  0.00
ATOM   3521  O   TYR A 214      14.413   5.002 -13.882  0.00  0.00
ATOM   3522  N   SER A 215      15.688   3.514 -12.655  0.00  0.00
ATOM   3523  HN  SER A 215      15.600   2.855 -11.912  0.00  0.00
ATOM   3524  CA  SER A 215      16.923   3.525 -13.342  0.00  0.00
ATOM   3525  HA  SER A 215      17.288   4.539 -13.276  0.00  0.00
ATOM   3526  CB  SER A 215      17.960   2.669 -12.656  0.00  0.00
ATOM   3527  HB1 SER A 215      18.914   2.758 -13.220  0.00  0.00
ATOM   3528  HB2 SER A 215      17.666   1.599 -12.622  0.00  0.00
ATOM   3529  OG  SER A 215      18.208   3.062 -11.294  0.00  0.00
ATOM   3530  HG1 SER A 215      17.598   2.613 -10.705  0.00  0.00
ATOM   3531  C   SER A 215      16.782   3.103 -14.781  0.00  0.00
ATOM   3532  O   SER A 215      17.560   3.503 -15.670  0.00  0.00
ATOM   3533  N   GLY A 216      15.706   2.298 -15.046  0.00  0.00
ATOM   3534  HN  GLY A 216      15.144   1.865 -14.347  0.00  0.00
ATOM   3535  CA  GLY A 216      15.329   1.780 -16.334  0.00  0.00
ATOM   3536  HA1 GLY A 216      14.571   1.022 -16.198  0.00  0.00
ATOM   3537  HA2 GLY A 216      16.114   1.451 -16.998  0.00  0.00
ATOM   3538  C   GLY A 216      14.621   2.856 -17.217  0.00  0.00
ATOM   3539  O   GLY A 216      14.942   3.261 -18.359  0.00  0.00
ATOM   3540  N   ILE A 217      13.537   3.462 -16.668  0.00  0.00
ATOM   3541  HN  ILE A 217      13.185   3.150 -15.790  0.00  0.00
ATOM   3542  CA  ILE A 217      12.724   4.375 -17.335  0.00  0.00
ATOM   3543  HA  ILE A 217      12.664   4.103 -18.378  0.00  0.00
ATOM   3544  CB  ILE A 217      11.320   4.405 -16.639  0.00  0.00
ATOM   3545  HB  ILE A 217      10.724   5.020 -17.346  0.00  0.00
ATOM   3546  CG2 ILE A 217      10.728   2.975 -16.802  0.00  0.00
ATOM   3547  HG2 ILE A 217      10.749   2.698 -17.877  0.00  0.00
ATOM   3548  HG2 ILE A 217       9.668   2.951 -16.470  0.00  0.00
ATOM   3549  HG2 ILE A 217      11.383   2.208 -16.333  0.00  0.00
ATOM   3550  CG1 ILE A 217      11.395   4.975 -15.229  0.00  0.00
ATOM   3551  HG1 ILE A 217      11.791   6.013 -15.179  0.00  0.00
ATOM   3552  HG1 ILE A 217      12.097   4.403 -14.585  0.00  0.00
ATOM   3553  CD1 ILE A 217      10.009   5.003 -14.616  0.00  0.00
ATOM   3554  HD1 ILE A 217       9.405   5.796 -15.108  0.00  0.00
ATOM   3555  HD2 ILE A 217      10.115   5.327 -13.559  0.00  0.00
ATOM   3556  HD3 ILE A 217       9.574   3.990 -14.481  0.00  0.00
ATOM   3557  C   ILE A 217      13.360   5.732 -17.361  0.00  0.00
ATOM   3558  O   ILE A 217      13.028   6.501 -18.227  0.00  0.00
ATOM   3559  N   LEU A 218      14.355   5.958 -16.466  0.00  0.00
ATOM   3560  HN  LEU A 218      14.437   5.401 -15.643  0.00  0.00
ATOM   3561  CA  LEU A 218      15.161   7.161 -16.526  0.00  0.00
ATOM   3562  HA  LEU A 218      14.411   7.892 -16.264  0.00  0.00
ATOM   3563  CB  LEU A 218      16.216   7.039 -15.440  0.00  0.00
ATOM   3564  HB1 LEU A 218      16.826   6.149 -15.706  0.00  0.00
ATOM   3565  HB2 LEU A 218      15.754   6.829 -14.451  0.00  0.00
ATOM   3566  CG  LEU A 218      17.147   8.221 -15.185  0.00  0.00
ATOM   3567  HG  LEU A 218      17.696   8.422 -16.129  0.00  0.00
ATOM   3568  CD1 LEU A 218      16.387   9.393 -14.751  0.00  0.00
ATOM   3569  HD1 LEU A 218      17.107  10.166 -14.407  0.00  0.00
ATOM   3570  HD1 LEU A 218      15.773   9.133 -13.863  0.00  0.00
ATOM   3571  HD1 LEU A 218      15.687   9.838 -15.490  0.00  0.00
ATOM   3572  CD2 LEU A 218      18.292   7.731 -14.235  0.00  0.00
ATOM   3573  HD2 LEU A 218      17.782   7.399 -13.306  0.00  0.00
ATOM   3574  HD2 LEU A 218      18.853   8.667 -14.029  0.00  0.00
ATOM   3575  HD2 LEU A 218      18.890   6.930 -14.721  0.00  0.00
ATOM   3576  C   LEU A 218      15.819   7.469 -17.830  0.00  0.00
ATOM   3577  O   LEU A 218      15.739   8.583 -18.340  0.00  0.00
ATOM   3578  N   LYS A 219      16.492   6.508 -18.439  0.00  0.00
ATOM   3579  HN  LYS A 219      16.280   5.601 -18.082  0.00  0.00
ATOM   3580  CA  LYS A 219      17.391   6.679 -19.574  0.00  0.00
ATOM   3581  HA  LYS A 219      18.188   7.366 -19.332  0.00  0.00
ATOM   3582  CB  LYS A 219      18.104   5.307 -20.000  0.00  0.00
ATOM   3583  HB1 LYS A 219      18.759   5.497 -20.876  0.00  0.00
ATOM   3584  HB2 LYS A 219      17.287   4.615 -20.297  0.00  0.00
ATOM   3585  CG  LYS A 219      18.867   4.556 -18.877  0.00  0.00
ATOM   3586  HG1 LYS A 219      19.267   3.630 -19.340  0.00  0.00
ATOM   3587  HG2 LYS A 219      18.061   4.414 -18.125  0.00  0.00
ATOM   3588  CD  LYS A 219      20.073   5.215 -18.254  0.00  0.00
ATOM   3589  HD1 LYS A 219      20.154   4.737 -17.253  0.00  0.00
ATOM   3590  HD2 LYS A 219      19.925   6.315 -18.206  0.00  0.00
ATOM   3591  CE  LYS A 219      21.319   5.035 -19.066  0.00  0.00
ATOM   3592  HE1 LYS A 219      21.199   5.480 -20.076  0.00  0.00
ATOM   3593  HE2 LYS A 219      21.507   3.955 -19.247  0.00  0.00
ATOM   3594  NZ  LYS A 219      22.586   5.690 -18.382  0.00  0.00
ATOM   3595  HZ1 LYS A 219      22.337   6.688 -18.229  0.00  0.00
ATOM   3596  HZ2 LYS A 219      23.420   5.778 -18.998  0.00  0.00
ATOM   3597  HZ3 LYS A 219      22.776   5.307 -17.433  0.00  0.00
ATOM   3598  C   LYS A 219      16.822   7.225 -20.889  0.00  0.00
ATOM   3599  O   LYS A 219      15.683   6.976 -21.241  0.00  0.00
ATOM   3600  N   THR A 220      17.534   8.065 -21.676  0.00  0.00
ATOM   3601  HN  THR A 220      18.502   8.276 -21.573  0.00  0.00
ATOM   3602  CA  THR A 220      16.960   8.586 -22.951  0.00  0.00
ATOM   3603  HA  THR A 220      15.991   8.923 -22.615  0.00  0.00
ATOM   3604  CB  THR A 220      17.722   9.796 -23.474  0.00  0.00
ATOM   3605  HB  THR A 220      17.442  10.152 -24.489  0.00  0.00
ATOM   3606  OG1 THR A 220      19.056   9.548 -23.391  0.00  0.00
ATOM   3607  HG1 THR A 220      19.548  10.280 -23.772  0.00  0.00
ATOM   3608  CG2 THR A 220      17.558  10.936 -22.496  0.00  0.00
ATOM   3609  HG2 THR A 220      18.219  11.821 -22.616  0.00  0.00
ATOM   3610  HG2 THR A 220      17.799  10.486 -21.509  0.00  0.00
ATOM   3611  HG2 THR A 220      16.498  11.268 -22.465  0.00  0.00
ATOM   3612  C   THR A 220      16.839   7.584 -24.091  0.00  0.00
ATOM   3613  O   THR A 220      15.835   7.508 -24.752  0.00  0.00
ATOM   3614  N   LEU A 221      17.959   6.882 -24.323  0.00  0.00
ATOM   3615  HN  LEU A 221      18.818   7.107 -23.869  0.00  0.00
ATOM   3616  CA  LEU A 221      18.065   5.992 -25.402  0.00  0.00
ATOM   3617  HA  LEU A 221      17.081   5.855 -25.827  0.00  0.00
ATOM   3618  CB  LEU A 221      18.847   6.603 -26.567  0.00  0.00
ATOM   3619  HB1 LEU A 221      19.846   6.133 -26.443  0.00  0.00
ATOM   3620  HB2 LEU A 221      18.899   7.700 -26.398  0.00  0.00
ATOM   3621  CG  LEU A 221      18.390   6.377 -27.994  0.00  0.00
ATOM   3622  HG  LEU A 221      17.318   6.643 -28.107  0.00  0.00
ATOM   3623  CD1 LEU A 221      19.180   7.279 -28.919  0.00  0.00
ATOM   3624  HD1 LEU A 221      20.283   7.268 -28.781  0.00  0.00
ATOM   3625  HD1 LEU A 221      18.922   8.353 -28.802  0.00  0.00
ATOM   3626  HD1 LEU A 221      19.022   6.841 -29.927  0.00  0.00
ATOM   3627  CD2 LEU A 221      18.471   4.924 -28.350  0.00  0.00
ATOM   3628  HD2 LEU A 221      18.165   4.877 -29.417  0.00  0.00
ATOM   3629  HD2 LEU A 221      17.687   4.424 -27.742  0.00  0.00
ATOM   3630  HD2 LEU A 221      19.447   4.432 -28.154  0.00  0.00
ATOM   3631  C   LEU A 221      18.614   4.672 -24.790  0.00  0.00
ATOM   3632  O   LEU A 221      19.814   4.469 -24.601  0.00  0.00
ATOM   3633  N   LEU A 222      17.686   3.742 -24.475  0.00  0.00
ATOM   3634  HN  LEU A 222      16.768   4.105 -24.616  0.00  0.00
ATOM   3635  CA  LEU A 222      17.991   2.403 -23.947  0.00  0.00
ATOM   3636  HA  LEU A 222      18.805   2.605 -23.267  0.00  0.00
ATOM   3637  CB  LEU A 222      16.739   1.785 -23.248  0.00  0.00
ATOM   3638  HB1 LEU A 222      15.873   1.660 -23.933  0.00  0.00
ATOM   3639  HB2 LEU A 222      16.424   2.420 -22.392  0.00  0.00
ATOM   3640  CG  LEU A 222      16.895   0.408 -22.597  0.00  0.00
ATOM   3641  HG  LEU A 222      17.243  -0.191 -23.465  0.00  0.00
ATOM   3642  CD1 LEU A 222      17.853   0.296 -21.346  0.00  0.00
ATOM   3643  HD1 LEU A 222      18.174  -0.758 -21.206  0.00  0.00
ATOM   3644  HD1 LEU A 222      17.305   0.695 -20.465  0.00  0.00
ATOM   3645  HD1 LEU A 222      18.762   0.919 -21.493  0.00  0.00
ATOM   3646  CD2 LEU A 222      15.511  -0.116 -22.173  0.00  0.00
ATOM   3647  HD2 LEU A 222      14.925   0.794 -21.925  0.00  0.00
ATOM   3648  HD2 LEU A 222      15.576  -0.880 -21.369  0.00  0.00
ATOM   3649  HD2 LEU A 222      15.075  -0.530 -23.107  0.00  0.00
ATOM   3650  C   LEU A 222      18.349   1.492 -25.105  0.00  0.00
ATOM   3651  O   LEU A 222      19.217   0.650 -24.868  0.00  0.00
ATOM   3652  N   ARG A 223      17.827   1.605 -26.291  0.00  0.00
ATOM   3653  HN  ARG A 223      17.541   2.498 -26.631  0.00  0.00
ATOM   3654  CA  ARG A 223      17.929   0.531 -27.248  0.00  0.00
ATOM   3655  HA  ARG A 223      18.641  -0.231 -26.965  0.00  0.00
ATOM   3656  CB  ARG A 223      16.562  -0.213 -27.333  0.00  0.00
ATOM   3657  HB1 ARG A 223      15.744   0.420 -27.736  0.00  0.00
ATOM   3658  HB2 ARG A 223      16.346  -0.539 -26.293  0.00  0.00
ATOM   3659  CG  ARG A 223      16.547  -1.539 -28.129  0.00  0.00
ATOM   3660  HG1 ARG A 223      17.458  -2.098 -27.826  0.00  0.00
ATOM   3661  HG2 ARG A 223      16.574  -1.561 -29.239  0.00  0.00
ATOM   3662  CD  ARG A 223      15.322  -2.408 -27.754  0.00  0.00
ATOM   3663  HD1 ARG A 223      15.145  -2.434 -26.658  0.00  0.00
ATOM   3664  HD2 ARG A 223      15.442  -3.467 -28.067  0.00  0.00
ATOM   3665  NE  ARG A 223      14.166  -1.812 -28.592  0.00  0.00
ATOM   3666  HE  ARG A 223      14.231  -1.796 -29.590  0.00  0.00
ATOM   3667  CZ  ARG A 223      13.213  -0.903 -28.235  0.00  0.00
ATOM   3668  NH1 ARG A 223      12.513  -0.328 -29.209  0.00  0.00
ATOM   3669  HH1 ARG A 223      12.615  -0.814 -30.077  0.00  0.00
ATOM   3670  HH1 ARG A 223      11.693   0.134 -28.873  0.00  0.00
ATOM   3671  NH2 ARG A 223      12.947  -0.587 -26.974  0.00  0.00
ATOM   3672  HH2 ARG A 223      12.076  -0.121 -26.815  0.00  0.00
ATOM   3673  HH2 ARG A 223      13.331  -1.182 -26.268  0.00  0.00
ATOM   3674  C   ARG A 223      18.400   0.993 -28.620  0.00  0.00
ATOM   3675  O   ARG A 223      19.566   1.008 -28.953  0.00  0.00
ATOM   3676  N   CYS A 224      17.447   1.463 -29.449  0.00  0.00
ATOM   3677  HN  CYS A 224      16.459   1.397 -29.329  0.00  0.00
ATOM   3678  CA  CYS A 224      17.681   1.797 -30.832  0.00  0.00
ATOM   3679  HA  CYS A 224      18.723   2.080 -30.853  0.00  0.00
ATOM   3680  CB  CYS A 224      17.264   0.590 -31.655  0.00  0.00
ATOM   3681  HB1 CYS A 224      17.899  -0.230 -31.256  0.00  0.00
ATOM   3682  HB2 CYS A 224      17.562   0.664 -32.723  0.00  0.00
ATOM   3683  SG  CYS A 224      15.599   0.119 -31.322  0.00  0.00
ATOM   3684  HG1 CYS A 224      15.671  -1.051 -31.940  0.00  0.00
ATOM   3685  C   CYS A 224      16.890   3.013 -31.292  0.00  0.00
ATOM   3686  O   CYS A 224      16.838   3.345 -32.444  0.00  0.00
ATOM   3687  N   ARG A 225      16.254   3.604 -30.357  0.00  0.00
ATOM   3688  HN  ARG A 225      16.423   3.172 -29.474  0.00  0.00
ATOM   3689  CA  ARG A 225      15.285   4.742 -30.538  0.00  0.00
ATOM   3690  HA  ARG A 225      15.764   5.553 -31.065  0.00  0.00
ATOM   3691  CB  ARG A 225      14.015   4.279 -31.415  0.00  0.00
ATOM   3692  HB1 ARG A 225      14.449   3.955 -32.384  0.00  0.00
ATOM   3693  HB2 ARG A 225      13.486   5.225 -31.660  0.00  0.00
ATOM   3694  CG  ARG A 225      13.061   3.264 -30.760  0.00  0.00
ATOM   3695  HG1 ARG A 225      12.683   3.760 -29.840  0.00  0.00
ATOM   3696  HG2 ARG A 225      13.618   2.354 -30.451  0.00  0.00
ATOM   3697  CD  ARG A 225      11.840   2.822 -31.588  0.00  0.00
ATOM   3698  HD1 ARG A 225      11.272   1.981 -31.134  0.00  0.00
ATOM   3699  HD2 ARG A 225      12.162   2.642 -32.635  0.00  0.00
ATOM   3700  NE  ARG A 225      10.822   3.913 -31.503  0.00  0.00
ATOM   3701  HE  ARG A 225      10.780   4.452 -30.662  0.00  0.00
ATOM   3702  CZ  ARG A 225       9.844   4.065 -32.437  0.00  0.00
ATOM   3703  NH1 ARG A 225       9.100   5.178 -32.275  0.00  0.00
ATOM   3704  HH1 ARG A 225       8.517   5.483 -33.029  0.00  0.00
ATOM   3705  HH1 ARG A 225       9.462   5.733 -31.526  0.00  0.00
ATOM   3706  NH2 ARG A 225       9.687   3.231 -33.384  0.00  0.00
ATOM   3707  HH2 ARG A 225      10.079   2.320 -33.254  0.00  0.00
ATOM   3708  HH2 ARG A 225       8.947   3.488 -34.006  0.00  0.00
ATOM   3709  C   ARG A 225      14.706   5.301 -29.284  0.00  0.00
ATOM   3710  O   ARG A 225      14.911   4.825 -28.168  0.00  0.00
ATOM   3711  N   ASN A 226      13.920   6.362 -29.326  0.00  0.00
ATOM   3712  HN  ASN A 226      13.941   6.860 -30.190  0.00  0.00
ATOM   3713  CA  ASN A 226      12.992   6.781 -28.336  0.00  0.00
ATOM   3714  HA  ASN A 226      13.309   6.434 -27.363  0.00  0.00
ATOM   3715  CB  ASN A 226      12.966   8.342 -28.269  0.00  0.00
ATOM   3716  HB1 ASN A 226      12.430   8.494 -27.308  0.00  0.00
ATOM   3717  HB2 ASN A 226      12.422   8.780 -29.133  0.00  0.00
ATOM   3718  CG  ASN A 226      14.391   8.923 -28.360  0.00  0.00
ATOM   3719  OD1 ASN A 226      14.632   9.614 -29.331  0.00  0.00
ATOM   3720  ND2 ASN A 226      15.264   8.572 -27.411  0.00  0.00
ATOM   3721  HD2 ASN A 226      14.955   8.283 -26.504  0.00  0.00
ATOM   3722  HD2 ASN A 226      16.196   8.935 -27.406  0.00  0.00
ATOM   3723  C   ASN A 226      11.532   6.088 -28.450  0.00  0.00
ATOM   3724  O   ASN A 226      10.969   5.975 -29.529  0.00  0.00
ATOM   3725  N   GLU A 227      11.048   5.658 -27.272  0.00  0.00
ATOM   3726  HN  GLU A 227      11.649   5.786 -26.486  0.00  0.00
ATOM   3727  CA  GLU A 227       9.690   5.153 -27.187  0.00  0.00
ATOM   3728  HA  GLU A 227       9.067   5.310 -28.054  0.00  0.00
ATOM   3729  CB  GLU A 227       9.569   3.631 -26.902  0.00  0.00
ATOM   3730  HB1 GLU A 227       8.702   3.362 -26.261  0.00  0.00
ATOM   3731  HB2 GLU A 227      10.495   3.187 -26.479  0.00  0.00
ATOM   3732  CG  GLU A 227       9.171   2.981 -28.247  0.00  0.00
ATOM   3733  HG1 GLU A 227       9.866   3.252 -29.070  0.00  0.00
ATOM   3734  HG2 GLU A 227       8.164   3.348 -28.540  0.00  0.00
ATOM   3735  CD  GLU A 227       9.149   1.493 -28.180  0.00  0.00
ATOM   3736  OE1 GLU A 227      10.237   0.854 -28.285  0.00  0.00
ATOM   3737  OE2 GLU A 227       8.103   0.877 -28.128  0.00  0.00
ATOM   3738  C   GLU A 227       9.028   5.873 -25.999  0.00  0.00
ATOM   3739  O   GLU A 227       9.591   5.908 -24.930  0.00  0.00
ATOM   3740  N   LYS A 228       7.844   6.452 -26.244  0.00  0.00
ATOM   3741  HN  LYS A 228       7.388   6.318 -27.121  0.00  0.00
ATOM   3742  CA  LYS A 228       7.242   7.415 -25.285  0.00  0.00
ATOM   3743  HA  LYS A 228       8.041   8.063 -24.958  0.00  0.00
ATOM   3744  CB  LYS A 228       6.182   8.319 -25.996  0.00  0.00
ATOM   3745  HB1 LYS A 228       5.953   9.180 -25.332  0.00  0.00
ATOM   3746  HB2 LYS A 228       5.257   7.710 -26.085  0.00  0.00
ATOM   3747  CG  LYS A 228       6.609   8.963 -27.306  0.00  0.00
ATOM   3748  HG1 LYS A 228       7.042   8.202 -27.991  0.00  0.00
ATOM   3749  HG2 LYS A 228       7.393   9.685 -26.993  0.00  0.00
ATOM   3750  CD  LYS A 228       5.459   9.663 -28.038  0.00  0.00
ATOM   3751  HD1 LYS A 228       5.201  10.578 -27.463  0.00  0.00
ATOM   3752  HD2 LYS A 228       4.696   8.856 -28.031  0.00  0.00
ATOM   3753  CE  LYS A 228       5.614  10.024 -29.519  0.00  0.00
ATOM   3754  HE1 LYS A 228       5.644   9.151 -30.206  0.00  0.00
ATOM   3755  HE2 LYS A 228       6.547  10.626 -29.538  0.00  0.00
ATOM   3756  NZ  LYS A 228       4.397  10.875 -29.991  0.00  0.00
ATOM   3757  HZ1 LYS A 228       4.325  11.786 -29.494  0.00  0.00
ATOM   3758  HZ2 LYS A 228       3.511  10.367 -29.799  0.00  0.00
ATOM   3759  HZ3 LYS A 228       4.418  11.056 -31.015  0.00  0.00
ATOM   3760  C   LYS A 228       6.635   6.746 -24.035  0.00  0.00
ATOM   3761  O   LYS A 228       6.157   7.354 -23.078  0.00  0.00
ATOM   3762  N   LYS A 229       6.574   5.426 -24.005  0.00  0.00
ATOM   3763  HN  LYS A 229       6.745   4.966 -24.873  0.00  0.00
ATOM   3764  CA  LYS A 229       6.059   4.581 -22.945  0.00  0.00
ATOM   3765  HA  LYS A 229       5.182   5.087 -22.567  0.00  0.00
ATOM   3766  CB  LYS A 229       5.835   3.191 -23.530  0.00  0.00
ATOM   3767  HB1 LYS A 229       6.723   2.953 -24.154  0.00  0.00
ATOM   3768  HB2 LYS A 229       4.937   3.285 -24.176  0.00  0.00
ATOM   3769  CG  LYS A 229       5.677   2.049 -22.464  0.00  0.00
ATOM   3770  HG1 LYS A 229       5.023   2.435 -21.653  0.00  0.00
ATOM   3771  HG2 LYS A 229       6.675   1.914 -21.995  0.00  0.00
ATOM   3772  CD  LYS A 229       5.358   0.699 -23.094  0.00  0.00
ATOM   3773  HD1 LYS A 229       5.749  -0.145 -22.485  0.00  0.00
ATOM   3774  HD2 LYS A 229       5.859   0.691 -24.086  0.00  0.00
ATOM   3775  CE  LYS A 229       3.842   0.514 -23.360  0.00  0.00
ATOM   3776  HE1 LYS A 229       3.647  -0.412 -23.943  0.00  0.00
ATOM   3777  HE2 LYS A 229       3.482   1.404 -23.919  0.00  0.00
ATOM   3778  NZ  LYS A 229       3.068   0.377 -22.048  0.00  0.00
ATOM   3779  HZ1 LYS A 229       2.045   0.255 -22.191  0.00  0.00
ATOM   3780  HZ2 LYS A 229       3.267   1.154 -21.386  0.00  0.00
ATOM   3781  HZ3 LYS A 229       3.383  -0.530 -21.647  0.00  0.00
ATOM   3782  C   LYS A 229       7.028   4.613 -21.765  0.00  0.00
ATOM   3783  O   LYS A 229       6.667   4.350 -20.653  0.00  0.00
ATOM   3784  N   ARG A 230       8.392   4.776 -21.946  0.00  0.00
ATOM   3785  HN  ARG A 230       8.637   4.742 -22.912  0.00  0.00
ATOM   3786  CA  ARG A 230       9.391   5.082 -20.897  0.00  0.00
ATOM   3787  HA  ARG A 230       9.523   4.297 -20.167  0.00  0.00
ATOM   3788  CB  ARG A 230      10.786   5.356 -21.495  0.00  0.00
ATOM   3789  HB1 ARG A 230      11.526   5.485 -20.676  0.00  0.00
ATOM   3790  HB2 ARG A 230      10.783   6.266 -22.132  0.00  0.00
ATOM   3791  CG  ARG A 230      11.318   4.355 -22.488  0.00  0.00
ATOM   3792  HG1 ARG A 230      10.526   4.375 -23.267  0.00  0.00
ATOM   3793  HG2 ARG A 230      11.318   3.280 -22.211  0.00  0.00
ATOM   3794  CD  ARG A 230      12.643   4.566 -23.164  0.00  0.00
ATOM   3795  HD1 ARG A 230      13.446   4.302 -22.444  0.00  0.00
ATOM   3796  HD2 ARG A 230      12.719   5.592 -23.583  0.00  0.00
ATOM   3797  NE  ARG A 230      12.819   3.595 -24.311  0.00  0.00
ATOM   3798  HE  ARG A 230      12.107   2.900 -24.416  0.00  0.00
ATOM   3799  CZ  ARG A 230      13.805   3.517 -25.246  0.00  0.00
ATOM   3800  NH1 ARG A 230      13.657   2.691 -26.348  0.00  0.00
ATOM   3801  HH1 ARG A 230      12.765   2.495 -26.754  0.00  0.00
ATOM   3802  HH1 ARG A 230      14.400   2.660 -27.017  0.00  0.00
ATOM   3803  NH2 ARG A 230      14.726   4.438 -25.384  0.00  0.00
ATOM   3804  HH2 ARG A 230      14.551   5.273 -24.863  0.00  0.00
ATOM   3805  HH2 ARG A 230      15.006   4.589 -26.332  0.00  0.00
ATOM   3806  C   ARG A 230       9.113   6.398 -20.140  0.00  0.00
ATOM   3807  O   ARG A 230       9.278   6.613 -18.975  0.00  0.00
ATOM   3808  N   HIS A 231       8.564   7.387 -20.844  0.00  0.00
ATOM   3809  HN  HIS A 231       8.372   7.372 -21.822  0.00  0.00
ATOM   3810  CA  HIS A 231       8.459   8.737 -20.433  0.00  0.00
ATOM   3811  HA  HIS A 231       9.219   8.885 -19.680  0.00  0.00
ATOM   3812  CB  HIS A 231       8.728   9.654 -21.611  0.00  0.00
ATOM   3813  HB1 HIS A 231       8.579  10.724 -21.351  0.00  0.00
ATOM   3814  HB2 HIS A 231       8.105   9.347 -22.478  0.00  0.00
ATOM   3815  ND1 HIS A 231      11.262   9.665 -21.247  0.00  0.00
ATOM   3816  HD1 HIS A 231      11.224   9.814 -20.259  0.00  0.00
ATOM   3817  CG  HIS A 231      10.168   9.717 -22.083  0.00  0.00
ATOM   3818  CE1 HIS A 231      12.343   9.657 -21.963  0.00  0.00
ATOM   3819  HE1 HIS A 231      13.357   9.647 -21.561  0.00  0.00
ATOM   3820  NE2 HIS A 231      12.073   9.662 -23.277  0.00  0.00
ATOM   3821  CD2 HIS A 231      10.715   9.735 -23.388  0.00  0.00
ATOM   3822  HD2 HIS A 231      10.213   9.515 -24.322  0.00  0.00
ATOM   3823  C   HIS A 231       7.123   9.037 -19.888  0.00  0.00
ATOM   3824  O   HIS A 231       7.032   9.711 -18.872  0.00  0.00
ATOM   3825  N   ARG A 232       6.054   8.409 -20.450  0.00  0.00
ATOM   3826  HN  ARG A 232       6.253   7.750 -21.170  0.00  0.00
ATOM   3827  CA  ARG A 232       4.752   8.344 -19.833  0.00  0.00
ATOM   3828  HA  ARG A 232       4.396   9.327 -19.565  0.00  0.00
ATOM   3829  CB  ARG A 232       3.767   7.624 -20.786  0.00  0.00
ATOM   3830  HB1 ARG A 232       2.856   7.366 -20.206  0.00  0.00
ATOM   3831  HB2 ARG A 232       4.246   6.647 -21.005  0.00  0.00
ATOM   3832  CG  ARG A 232       3.322   8.422 -21.997  0.00  0.00
ATOM   3833  HG1 ARG A 232       4.346   8.620 -22.381  0.00  0.00
ATOM   3834  HG2 ARG A 232       2.924   9.428 -21.742  0.00  0.00
ATOM   3835  CD  ARG A 232       2.369   7.746 -22.991  0.00  0.00
ATOM   3836  HD1 ARG A 232       1.315   8.026 -22.781  0.00  0.00
ATOM   3837  HD2 ARG A 232       2.417   6.638 -22.932  0.00  0.00
ATOM   3838  NE  ARG A 232       2.804   8.152 -24.355  0.00  0.00
ATOM   3839  HE  ARG A 232       3.359   7.435 -24.778  0.00  0.00
ATOM   3840  CZ  ARG A 232       2.544   9.302 -24.980  0.00  0.00
ATOM   3841  NH1 ARG A 232       2.711   9.516 -26.320  0.00  0.00
ATOM   3842  HH1 ARG A 232       3.096   8.789 -26.889  0.00  0.00
ATOM   3843  HH1 ARG A 232       2.366  10.323 -26.800  0.00  0.00
ATOM   3844  NH2 ARG A 232       1.888  10.279 -24.389  0.00  0.00
ATOM   3845  HH2 ARG A 232       1.606  10.021 -23.465  0.00  0.00
ATOM   3846  HH2 ARG A 232       1.242  10.835 -24.913  0.00  0.00
ATOM   3847  C   ARG A 232       4.786   7.518 -18.511  0.00  0.00
ATOM   3848  O   ARG A 232       4.171   7.889 -17.505  0.00  0.00
ATOM   3849  N   ALA A 233       5.636   6.469 -18.375  0.00  0.00
ATOM   3850  HN  ALA A 233       5.988   6.007 -19.186  0.00  0.00
ATOM   3851  CA  ALA A 233       6.009   5.845 -17.066  0.00  0.00
ATOM   3852  HA  ALA A 233       5.125   5.444 -16.593  0.00  0.00
ATOM   3853  CB  ALA A 233       6.929   4.559 -17.266  0.00  0.00
ATOM   3854  HB1 ALA A 233       6.279   3.727 -17.609  0.00  0.00
ATOM   3855  HB2 ALA A 233       7.281   4.159 -16.290  0.00  0.00
ATOM   3856  HB3 ALA A 233       7.722   4.697 -18.032  0.00  0.00
ATOM   3857  C   ALA A 233       6.648   6.696 -16.061  0.00  0.00
ATOM   3858  O   ALA A 233       6.480   6.425 -14.910  0.00  0.00
ATOM   3859  N   VAL A 234       7.570   7.615 -16.482  0.00  0.00
ATOM   3860  HN  VAL A 234       7.774   7.745 -17.449  0.00  0.00
ATOM   3861  CA  VAL A 234       8.209   8.566 -15.483  0.00  0.00
ATOM   3862  HA  VAL A 234       8.388   7.991 -14.587  0.00  0.00
ATOM   3863  CB  VAL A 234       9.456   9.254 -16.037  0.00  0.00
ATOM   3864  HB  VAL A 234       9.241   9.706 -17.029  0.00  0.00
ATOM   3865  CG1 VAL A 234       9.957  10.271 -14.995  0.00  0.00
ATOM   3866  HG1 VAL A 234       9.260  11.111 -14.792  0.00  0.00
ATOM   3867  HG1 VAL A 234      10.864  10.804 -15.356  0.00  0.00
ATOM   3868  HG1 VAL A 234      10.130   9.839 -13.988  0.00  0.00
ATOM   3869  CG2 VAL A 234      10.526   8.165 -16.117  0.00  0.00
ATOM   3870  HG2 VAL A 234      10.403   7.322 -16.831  0.00  0.00
ATOM   3871  HG2 VAL A 234      10.554   7.729 -15.096  0.00  0.00
ATOM   3872  HG2 VAL A 234      11.494   8.677 -16.307  0.00  0.00
ATOM   3873  C   VAL A 234       7.159   9.589 -15.038  0.00  0.00
ATOM   3874  O   VAL A 234       6.941   9.735 -13.837  0.00  0.00
ATOM   3875  N   ARG A 235       6.450  10.140 -16.030  0.00  0.00
ATOM   3876  HN  ARG A 235       6.648   9.971 -16.992  0.00  0.00
ATOM   3877  CA  ARG A 235       5.425  11.174 -15.841  0.00  0.00
ATOM   3878  HA  ARG A 235       5.912  12.031 -15.399  0.00  0.00
ATOM   3879  CB  ARG A 235       4.959  11.722 -17.214  0.00  0.00
ATOM   3880  HB1 ARG A 235       4.332  10.880 -17.577  0.00  0.00
ATOM   3881  HB2 ARG A 235       5.786  11.794 -17.952  0.00  0.00
ATOM   3882  CG  ARG A 235       4.051  12.933 -17.282  0.00  0.00
ATOM   3883  HG1 ARG A 235       4.717  13.811 -17.148  0.00  0.00
ATOM   3884  HG2 ARG A 235       3.344  12.879 -16.427  0.00  0.00
ATOM   3885  CD  ARG A 235       3.290  12.873 -18.657  0.00  0.00
ATOM   3886  HD1 ARG A 235       2.483  13.634 -18.602  0.00  0.00
ATOM   3887  HD2 ARG A 235       2.776  11.905 -18.837  0.00  0.00
ATOM   3888  NE  ARG A 235       4.287  13.145 -19.770  0.00  0.00
ATOM   3889  HE  ARG A 235       5.108  13.667 -19.542  0.00  0.00
ATOM   3890  CZ  ARG A 235       4.177  12.814 -21.084  0.00  0.00
ATOM   3891  NH1 ARG A 235       5.310  12.845 -21.796  0.00  0.00
ATOM   3892  HH1 ARG A 235       6.153  13.228 -21.418  0.00  0.00
ATOM   3893  HH1 ARG A 235       5.276  12.450 -22.715  0.00  0.00
ATOM   3894  NH2 ARG A 235       3.017  12.435 -21.616  0.00  0.00
ATOM   3895  HH2 ARG A 235       2.923  12.413 -22.612  0.00  0.00
ATOM   3896  HH2 ARG A 235       2.188  12.591 -21.079  0.00  0.00
ATOM   3897  C   ARG A 235       4.323  10.711 -14.964  0.00  0.00
ATOM   3898  O   ARG A 235       3.935  11.440 -14.039  0.00  0.00
ATOM   3899  N   LEU A 236       3.672   9.479 -15.247  0.00  0.00
ATOM   3900  HN  LEU A 236       3.914   9.009 -16.092  0.00  0.00
ATOM   3901  CA  LEU A 236       2.445   9.053 -14.604  0.00  0.00
ATOM   3902  HA  LEU A 236       1.878   9.960 -14.457  0.00  0.00
ATOM   3903  CB  LEU A 236       1.449   8.318 -15.523  0.00  0.00
ATOM   3904  HB1 LEU A 236       1.991   7.391 -15.805  0.00  0.00
ATOM   3905  HB2 LEU A 236       1.377   8.974 -16.417  0.00  0.00
ATOM   3906  CG  LEU A 236       0.079   7.781 -14.891  0.00  0.00
ATOM   3907  HG  LEU A 236       0.322   7.120 -14.032  0.00  0.00
ATOM   3908  CD1 LEU A 236      -0.872   8.895 -14.518  0.00  0.00
ATOM   3909  HD1 LEU A 236      -0.620   9.219 -13.486  0.00  0.00
ATOM   3910  HD1 LEU A 236      -1.881   8.442 -14.416  0.00  0.00
ATOM   3911  HD1 LEU A 236      -0.772   9.732 -15.241  0.00  0.00
ATOM   3912  CD2 LEU A 236      -0.613   7.006 -16.041  0.00  0.00
ATOM   3913  HD2 LEU A 236      -1.653   6.664 -15.854  0.00  0.00
ATOM   3914  HD2 LEU A 236       0.052   6.145 -16.269  0.00  0.00
ATOM   3915  HD2 LEU A 236      -0.522   7.593 -16.980  0.00  0.00
ATOM   3916  C   LEU A 236       2.793   8.131 -13.452  0.00  0.00
ATOM   3917  O   LEU A 236       2.597   8.480 -12.281  0.00  0.00
ATOM   3918  N   ILE A 237       3.311   6.925 -13.748  0.00  0.00
ATOM   3919  HN  ILE A 237       3.418   6.739 -14.722  0.00  0.00
ATOM   3920  CA  ILE A 237       3.433   5.803 -12.866  0.00  0.00
ATOM   3921  HA  ILE A 237       2.516   5.841 -12.295  0.00  0.00
ATOM   3922  CB  ILE A 237       3.698   4.533 -13.727  0.00  0.00
ATOM   3923  HB  ILE A 237       4.767   4.596 -14.024  0.00  0.00
ATOM   3924  CG2 ILE A 237       3.570   3.206 -12.813  0.00  0.00
ATOM   3925  HG2 ILE A 237       4.423   3.304 -12.108  0.00  0.00
ATOM   3926  HG2 ILE A 237       3.643   2.296 -13.447  0.00  0.00
ATOM   3927  HG2 ILE A 237       2.696   3.259 -12.129  0.00  0.00
ATOM   3928  CG1 ILE A 237       2.697   4.321 -14.904  0.00  0.00
ATOM   3929  HG1 ILE A 237       3.089   3.434 -15.448  0.00  0.00
ATOM   3930  HG1 ILE A 237       2.777   5.205 -15.572  0.00  0.00
ATOM   3931  CD1 ILE A 237       1.256   4.037 -14.413  0.00  0.00
ATOM   3932  HD1 ILE A 237       0.922   4.806 -13.684  0.00  0.00
ATOM   3933  HD2 ILE A 237       1.140   3.024 -13.970  0.00  0.00
ATOM   3934  HD3 ILE A 237       0.519   4.106 -15.241  0.00  0.00
ATOM   3935  C   ILE A 237       4.382   5.920 -11.682  0.00  0.00
ATOM   3936  O   ILE A 237       4.075   5.725 -10.519  0.00  0.00
ATOM   3937  N   PHE A 238       5.569   6.468 -11.900  0.00  0.00
ATOM   3938  HN  PHE A 238       5.834   6.689 -12.835  0.00  0.00
ATOM   3939  CA  PHE A 238       6.578   6.884 -10.843  0.00  0.00
ATOM   3940  HA  PHE A 238       6.806   6.016 -10.240  0.00  0.00
ATOM   3941  CB  PHE A 238       7.858   7.397 -11.579  0.00  0.00
ATOM   3942  HB1 PHE A 238       7.637   8.339 -12.124  0.00  0.00
ATOM   3943  HB2 PHE A 238       8.082   6.638 -12.359  0.00  0.00
ATOM   3944  CG  PHE A 238       8.947   7.632 -10.540  0.00  0.00
ATOM   3945  CD1 PHE A 238       9.617   6.613  -9.910  0.00  0.00
ATOM   3946  HD1 PHE A 238       9.430   5.559 -10.048  0.00  0.00
ATOM   3947  CE1 PHE A 238      10.586   6.947  -8.918  0.00  0.00
ATOM   3948  HE1 PHE A 238      11.115   6.140  -8.435  0.00  0.00
ATOM   3949  CZ  PHE A 238      10.804   8.240  -8.625  0.00  0.00
ATOM   3950  HZ  PHE A 238      11.553   8.634  -7.954  0.00  0.00
ATOM   3951  CD2 PHE A 238       9.252   8.994 -10.266  0.00  0.00
ATOM   3952  HD2 PHE A 238       8.712   9.787 -10.762  0.00  0.00
ATOM   3953  CE2 PHE A 238      10.081   9.236  -9.175  0.00  0.00
ATOM   3954  HE2 PHE A 238      10.494  10.219  -9.006  0.00  0.00
ATOM   3955  C   PHE A 238       6.015   7.960 -10.020  0.00  0.00
ATOM   3956  O   PHE A 238       6.139   7.834  -8.819  0.00  0.00
ATOM   3957  N   THR A 239       5.323   8.965 -10.550  0.00  0.00
ATOM   3958  HN  THR A 239       5.163   8.878 -11.530  0.00  0.00
ATOM   3959  CA  THR A 239       4.574  10.010  -9.803  0.00  0.00
ATOM   3960  HA  THR A 239       5.320  10.459  -9.163  0.00  0.00
ATOM   3961  CB  THR A 239       3.987  11.076 -10.767  0.00  0.00
ATOM   3962  HB  THR A 239       3.237  10.514 -11.363  0.00  0.00
ATOM   3963  OG1 THR A 239       5.084  11.591 -11.518  0.00  0.00
ATOM   3964  HG1 THR A 239       4.953  11.253 -12.407  0.00  0.00
ATOM   3965  CG2 THR A 239       3.319  12.203  -9.996  0.00  0.00
ATOM   3966  HG2 THR A 239       2.995  13.017 -10.678  0.00  0.00
ATOM   3967  HG2 THR A 239       3.974  12.751  -9.285  0.00  0.00
ATOM   3968  HG2 THR A 239       2.459  11.767  -9.442  0.00  0.00
ATOM   3969  C   THR A 239       3.503   9.510  -8.836  0.00  0.00
ATOM   3970  O   THR A 239       3.532   9.933  -7.669  0.00  0.00
ATOM   3971  N   ILE A 240       2.613   8.648  -9.317  0.00  0.00
ATOM   3972  HN  ILE A 240       2.683   8.270 -10.236  0.00  0.00
ATOM   3973  CA  ILE A 240       1.532   8.118  -8.419  0.00  0.00
ATOM   3974  HA  ILE A 240       1.073   9.000  -7.997  0.00  0.00
ATOM   3975  CB  ILE A 240       0.371   7.444  -9.212  0.00  0.00
ATOM   3976  HB  ILE A 240       0.098   8.010 -10.129  0.00  0.00
ATOM   3977  CG2 ILE A 240       0.752   6.052  -9.757  0.00  0.00
ATOM   3978  HG2 ILE A 240       1.768   6.029 -10.206  0.00  0.00
ATOM   3979  HG2 ILE A 240       0.049   5.898 -10.604  0.00  0.00
ATOM   3980  HG2 ILE A 240       0.662   5.293  -8.950  0.00  0.00
ATOM   3981  CG1 ILE A 240      -0.885   7.440  -8.266  0.00  0.00
ATOM   3982  HG1 ILE A 240      -1.166   8.482  -8.003  0.00  0.00
ATOM   3983  HG1 ILE A 240      -0.622   6.930  -7.313  0.00  0.00
ATOM   3984  CD1 ILE A 240      -2.148   6.725  -8.826  0.00  0.00
ATOM   3985  HD1 ILE A 240      -2.447   7.039  -9.848  0.00  0.00
ATOM   3986  HD2 ILE A 240      -3.045   6.829  -8.178  0.00  0.00
ATOM   3987  HD3 ILE A 240      -1.942   5.638  -8.932  0.00  0.00
ATOM   3988  C   ILE A 240       2.207   7.245  -7.404  0.00  0.00
ATOM   3989  O   ILE A 240       1.796   7.176  -6.260  0.00  0.00
ATOM   3990  N   MET A 241       3.283   6.476  -7.721  0.00  0.00
ATOM   3991  HN  MET A 241       3.627   6.536  -8.655  0.00  0.00
ATOM   3992  CA  MET A 241       4.038   5.584  -6.884  0.00  0.00
ATOM   3993  HA  MET A 241       3.345   4.871  -6.463  0.00  0.00
ATOM   3994  CB  MET A 241       5.140   4.844  -7.753  0.00  0.00
ATOM   3995  HB1 MET A 241       5.833   5.549  -8.262  0.00  0.00
ATOM   3996  HB2 MET A 241       4.526   4.277  -8.483  0.00  0.00
ATOM   3997  CG  MET A 241       5.898   3.777  -6.858  0.00  0.00
ATOM   3998  HG1 MET A 241       5.145   3.374  -6.147  0.00  0.00
ATOM   3999  HG2 MET A 241       6.747   4.310  -6.379  0.00  0.00
ATOM   4000  SD  MET A 241       6.505   2.335  -7.928  0.00  0.00
ATOM   4001  CE  MET A 241       7.138   3.409  -9.267  0.00  0.00
ATOM   4002  HE1 MET A 241       7.827   4.201  -8.904  0.00  0.00
ATOM   4003  HE2 MET A 241       6.421   3.893  -9.965  0.00  0.00
ATOM   4004  HE3 MET A 241       7.721   2.725  -9.920  0.00  0.00
ATOM   4005  C   MET A 241       4.729   6.335  -5.826  0.00  0.00
ATOM   4006  O   MET A 241       4.670   5.903  -4.688  0.00  0.00
ATOM   4007  N   ILE A 242       5.405   7.445  -6.118  0.00  0.00
ATOM   4008  HN  ILE A 242       5.361   7.741  -7.069  0.00  0.00
ATOM   4009  CA  ILE A 242       6.197   8.215  -5.212  0.00  0.00
ATOM   4010  HA  ILE A 242       6.671   7.486  -4.570  0.00  0.00
ATOM   4011  CB  ILE A 242       7.223   9.082  -5.920  0.00  0.00
ATOM   4012  HB  ILE A 242       7.637   8.474  -6.752  0.00  0.00
ATOM   4013  CG2 ILE A 242       6.533  10.330  -6.547  0.00  0.00
ATOM   4014  HG2 ILE A 242       7.328  10.923  -7.048  0.00  0.00
ATOM   4015  HG2 ILE A 242       6.187  11.053  -5.778  0.00  0.00
ATOM   4016  HG2 ILE A 242       5.717   9.939  -7.192  0.00  0.00
ATOM   4017  CG1 ILE A 242       8.369   9.526  -4.954  0.00  0.00
ATOM   4018  HG1 ILE A 242       7.805   9.903  -4.075  0.00  0.00
ATOM   4019  HG1 ILE A 242       8.945  10.376  -5.377  0.00  0.00
ATOM   4020  CD1 ILE A 242       9.331   8.366  -4.676  0.00  0.00
ATOM   4021  HD1 ILE A 242       8.857   7.541  -4.103  0.00  0.00
ATOM   4022  HD2 ILE A 242      10.204   8.830  -4.169  0.00  0.00
ATOM   4023  HD3 ILE A 242       9.645   8.097  -5.706  0.00  0.00
ATOM   4024  C   ILE A 242       5.269   9.016  -4.342  0.00  0.00
ATOM   4025  O   ILE A 242       5.535   9.169  -3.168  0.00  0.00
ATOM   4026  N   VAL A 243       4.099   9.561  -4.793  0.00  0.00
ATOM   4027  HN  VAL A 243       3.818   9.555  -5.750  0.00  0.00
ATOM   4028  CA  VAL A 243       3.066  10.137  -3.917  0.00  0.00
ATOM   4029  HA  VAL A 243       3.651  10.828  -3.328  0.00  0.00
ATOM   4030  CB  VAL A 243       2.045  10.983  -4.655  0.00  0.00
ATOM   4031  HB  VAL A 243       1.524  10.318  -5.377  0.00  0.00
ATOM   4032  CG1 VAL A 243       0.868  11.578  -3.792  0.00  0.00
ATOM   4033  HG1 VAL A 243       1.255  12.425  -3.187  0.00  0.00
ATOM   4034  HG1 VAL A 243       0.274  10.828  -3.226  0.00  0.00
ATOM   4035  HG1 VAL A 243       0.020  11.958  -4.401  0.00  0.00
ATOM   4036  CG2 VAL A 243       2.695  12.092  -5.463  0.00  0.00
ATOM   4037  HG2 VAL A 243       1.892  12.618  -6.022  0.00  0.00
ATOM   4038  HG2 VAL A 243       3.483  11.774  -6.179  0.00  0.00
ATOM   4039  HG2 VAL A 243       3.121  12.913  -4.848  0.00  0.00
ATOM   4040  C   VAL A 243       2.486   9.057  -3.026  0.00  0.00
ATOM   4041  O   VAL A 243       2.212   9.297  -1.868  0.00  0.00
ATOM   4042  N   TYR A 244       2.120   7.875  -3.544  0.00  0.00
ATOM   4043  HN  TYR A 244       2.232   7.605  -4.497  0.00  0.00
ATOM   4044  CA  TYR A 244       1.500   6.887  -2.697  0.00  0.00
ATOM   4045  HA  TYR A 244       0.628   7.340  -2.247  0.00  0.00
ATOM   4046  CB  TYR A 244       1.166   5.617  -3.485  0.00  0.00
ATOM   4047  HB1 TYR A 244       2.107   5.163  -3.864  0.00  0.00
ATOM   4048  HB2 TYR A 244       0.457   5.956  -4.269  0.00  0.00
ATOM   4049  CG  TYR A 244       0.360   4.471  -2.825  0.00  0.00
ATOM   4050  CD1 TYR A 244      -1.005   4.394  -2.943  0.00  0.00
ATOM   4051  HD1 TYR A 244      -1.528   5.045  -3.628  0.00  0.00
ATOM   4052  CE1 TYR A 244      -1.764   3.300  -2.461  0.00  0.00
ATOM   4053  HE1 TYR A 244      -2.829   3.308  -2.637  0.00  0.00
ATOM   4054  CZ  TYR A 244      -1.101   2.302  -1.754  0.00  0.00
ATOM   4055  OH  TYR A 244      -1.826   1.357  -1.148  0.00  0.00
ATOM   4056  HH  TYR A 244      -2.729   1.464  -1.455  0.00  0.00
ATOM   4057  CD2 TYR A 244       1.066   3.395  -2.162  0.00  0.00
ATOM   4058  HD2 TYR A 244       2.145   3.366  -2.155  0.00  0.00
ATOM   4059  CE2 TYR A 244       0.294   2.296  -1.652  0.00  0.00
ATOM   4060  HE2 TYR A 244       0.799   1.422  -1.269  0.00  0.00
ATOM   4061  C   TYR A 244       2.437   6.502  -1.599  0.00  0.00
ATOM   4062  O   TYR A 244       2.037   6.452  -0.427  0.00  0.00
ATOM   4063  N   PHE A 245       3.746   6.266  -1.903  0.00  0.00
ATOM   4064  HN  PHE A 245       4.047   6.069  -2.833  0.00  0.00
ATOM   4065  CA  PHE A 245       4.802   5.896  -0.908  0.00  0.00
ATOM   4066  HA  PHE A 245       4.406   5.029  -0.403  0.00  0.00
ATOM   4067  CB  PHE A 245       6.162   5.584  -1.750  0.00  0.00
ATOM   4068  HB1 PHE A 245       6.481   6.510  -2.275  0.00  0.00
ATOM   4069  HB2 PHE A 245       5.950   4.743  -2.443  0.00  0.00
ATOM   4070  CG  PHE A 245       7.303   5.028  -1.005  0.00  0.00
ATOM   4071  CD1 PHE A 245       8.303   5.852  -0.523  0.00  0.00
ATOM   4072  HD1 PHE A 245       8.211   6.921  -0.645  0.00  0.00
ATOM   4073  CE1 PHE A 245       9.333   5.383   0.336  0.00  0.00
ATOM   4074  HE1 PHE A 245      10.101   6.037   0.721  0.00  0.00
ATOM   4075  CZ  PHE A 245       9.346   4.039   0.558  0.00  0.00
ATOM   4076  HZ  PHE A 245      10.163   3.697   1.176  0.00  0.00
ATOM   4077  CD2 PHE A 245       7.311   3.683  -0.589  0.00  0.00
ATOM   4078  HD2 PHE A 245       6.564   3.035  -1.023  0.00  0.00
ATOM   4079  CE2 PHE A 245       8.358   3.152   0.190  0.00  0.00
ATOM   4080  HE2 PHE A 245       8.419   2.141   0.564  0.00  0.00
ATOM   4081  C   PHE A 245       4.927   7.030   0.115  0.00  0.00
ATOM   4082  O   PHE A 245       5.213   6.829   1.337  0.00  0.00
ATOM   4083  N   LEU A 246       4.871   8.308  -0.322  0.00  0.00
ATOM   4084  HN  LEU A 246       4.440   8.605  -1.170  0.00  0.00
ATOM   4085  CA  LEU A 246       5.168   9.520   0.506  0.00  0.00
ATOM   4086  HA  LEU A 246       6.183   9.436   0.866  0.00  0.00
ATOM   4087  CB  LEU A 246       4.958  10.805  -0.278  0.00  0.00
ATOM   4088  HB1 LEU A 246       3.947  10.673  -0.720  0.00  0.00
ATOM   4089  HB2 LEU A 246       5.712  10.902  -1.088  0.00  0.00
ATOM   4090  CG  LEU A 246       5.123  12.128   0.432  0.00  0.00
ATOM   4091  HG  LEU A 246       4.702  12.175   1.459  0.00  0.00
ATOM   4092  CD1 LEU A 246       6.596  12.358   0.708  0.00  0.00
ATOM   4093  HD1 LEU A 246       7.183  12.536  -0.218  0.00  0.00
ATOM   4094  HD1 LEU A 246       6.982  11.519   1.325  0.00  0.00
ATOM   4095  HD1 LEU A 246       6.789  13.341   1.188  0.00  0.00
ATOM   4096  CD2 LEU A 246       4.593  13.224  -0.445  0.00  0.00
ATOM   4097  HD2 LEU A 246       3.494  13.354  -0.338  0.00  0.00
ATOM   4098  HD2 LEU A 246       4.915  13.003  -1.484  0.00  0.00
ATOM   4099  HD2 LEU A 246       5.192  14.120  -0.175  0.00  0.00
ATOM   4100  C   LEU A 246       4.267   9.637   1.755  0.00  0.00
ATOM   4101  O   LEU A 246       4.722   9.957   2.814  0.00  0.00
ATOM   4102  N   PHE A 247       2.999   9.287   1.578  0.00  0.00
ATOM   4103  HN  PHE A 247       2.641   9.104   0.666  0.00  0.00
ATOM   4104  CA  PHE A 247       2.123   9.324   2.690  0.00  0.00
ATOM   4105  HA  PHE A 247       2.491  10.148   3.284  0.00  0.00
ATOM   4106  CB  PHE A 247       0.634   9.469   2.196  0.00  0.00
ATOM   4107  HB1 PHE A 247      -0.098   9.343   3.023  0.00  0.00
ATOM   4108  HB2 PHE A 247       0.446   8.635   1.488  0.00  0.00
ATOM   4109  CG  PHE A 247       0.238  10.741   1.535  0.00  0.00
ATOM   4110  CD1 PHE A 247      -0.373  10.784   0.261  0.00  0.00
ATOM   4111  HD1 PHE A 247      -0.509   9.820  -0.208  0.00  0.00
ATOM   4112  CE1 PHE A 247      -0.755  11.989  -0.299  0.00  0.00
ATOM   4113  HE1 PHE A 247      -1.237  12.015  -1.265  0.00  0.00
ATOM   4114  CZ  PHE A 247      -0.415  13.165   0.300  0.00  0.00
ATOM   4115  HZ  PHE A 247      -0.894  14.017  -0.160  0.00  0.00
ATOM   4116  CD2 PHE A 247       0.406  11.959   2.185  0.00  0.00
ATOM   4117  HD2 PHE A 247       0.854  12.043   3.164  0.00  0.00
ATOM   4118  CE2 PHE A 247      -0.035  13.151   1.616  0.00  0.00
ATOM   4119  HE2 PHE A 247       0.056  14.039   2.223  0.00  0.00
ATOM   4120  C   PHE A 247       2.260   8.102   3.628  0.00  0.00
ATOM   4121  O   PHE A 247       1.557   7.964   4.650  0.00  0.00
ATOM   4122  N   TRP A 248       3.026   7.047   3.195  0.00  0.00
ATOM   4123  HN  TRP A 248       3.572   7.042   2.361  0.00  0.00
ATOM   4124  CA  TRP A 248       3.300   5.967   4.132  0.00  0.00
ATOM   4125  HA  TRP A 248       2.509   5.820   4.852  0.00  0.00
ATOM   4126  CB  TRP A 248       3.544   4.608   3.331  0.00  0.00
ATOM   4127  HB1 TRP A 248       4.097   3.867   3.945  0.00  0.00
ATOM   4128  HB2 TRP A 248       4.145   4.864   2.432  0.00  0.00
ATOM   4129  CG  TRP A 248       2.344   3.832   2.805  0.00  0.00
ATOM   4130  CD1 TRP A 248       1.903   3.695   1.542  0.00  0.00
ATOM   4131  HD1 TRP A 248       2.462   4.130   0.726  0.00  0.00
ATOM   4132  NE1 TRP A 248       0.761   2.885   1.557  0.00  0.00
ATOM   4133  HE1 TRP A 248       0.192   2.588   0.821  0.00  0.00
ATOM   4134  CE2 TRP A 248       0.490   2.553   2.828  0.00  0.00
ATOM   4135  CD2 TRP A 248       1.399   3.176   3.674  0.00  0.00
ATOM   4136  CE3 TRP A 248       1.330   3.037   5.130  0.00  0.00
ATOM   4137  HE3 TRP A 248       2.025   3.520   5.801  0.00  0.00
ATOM   4138  CZ3 TRP A 248       0.202   2.213   5.541  0.00  0.00
ATOM   4139  HZ3 TRP A 248       0.168   2.103   6.615  0.00  0.00
ATOM   4140  CZ2 TRP A 248      -0.542   1.773   3.313  0.00  0.00
ATOM   4141  HZ2 TRP A 248      -1.208   1.203   2.682  0.00  0.00
ATOM   4142  CH2 TRP A 248      -0.628   1.574   4.652  0.00  0.00
ATOM   4143  HH2 TRP A 248      -1.438   1.034   5.121  0.00  0.00
ATOM   4144  C   TRP A 248       4.644   6.226   4.844  0.00  0.00
ATOM   4145  O   TRP A 248       4.886   5.677   5.910  0.00  0.00
ATOM   4146  N   ALA A 249       5.471   7.121   4.302  0.00  0.00
ATOM   4147  HN  ALA A 249       5.258   7.551   3.428  0.00  0.00
ATOM   4148  CA  ALA A 249       6.884   7.290   4.710  0.00  0.00
ATOM   4149  HA  ALA A 249       7.276   6.284   4.766  0.00  0.00
ATOM   4150  CB  ALA A 249       7.804   8.096   3.802  0.00  0.00
ATOM   4151  HB1 ALA A 249       8.683   8.451   4.382  0.00  0.00
ATOM   4152  HB2 ALA A 249       7.099   8.900   3.502  0.00  0.00
ATOM   4153  HB3 ALA A 249       8.145   7.689   2.827  0.00  0.00
ATOM   4154  C   ALA A 249       6.961   7.936   6.154  0.00  0.00
ATOM   4155  O   ALA A 249       7.818   7.343   6.879  0.00  0.00
ATOM   4156  N   PRO A 250       6.287   9.001   6.688  0.00  0.00
ATOM   4157  CD  PRO A 250       5.750  10.003   5.855  0.00  0.00
ATOM   4158  HD1 PRO A 250       4.797   9.716   5.364  0.00  0.00
ATOM   4159  HD2 PRO A 250       6.429  10.286   5.023  0.00  0.00
ATOM   4160  CA  PRO A 250       6.217   9.356   8.047  0.00  0.00
ATOM   4161  HA  PRO A 250       7.193   9.638   8.414  0.00  0.00
ATOM   4162  CB  PRO A 250       5.265  10.568   8.065  0.00  0.00
ATOM   4163  HB1 PRO A 250       5.519  11.212   8.934  0.00  0.00
ATOM   4164  HB2 PRO A 250       4.193  10.304   8.193  0.00  0.00
ATOM   4165  CG  PRO A 250       5.498  11.247   6.713  0.00  0.00
ATOM   4166  HG1 PRO A 250       4.682  11.881   6.306  0.00  0.00
ATOM   4167  HG2 PRO A 250       6.446  11.827   6.720  0.00  0.00
ATOM   4168  C   PRO A 250       5.814   8.268   8.991  0.00  0.00
ATOM   4169  O   PRO A 250       6.316   8.168  10.117  0.00  0.00
ATOM   4170  N   TYR A 251       4.838   7.420   8.552  0.00  0.00
ATOM   4171  HN  TYR A 251       4.513   7.576   7.622  0.00  0.00
ATOM   4172  CA  TYR A 251       4.351   6.367   9.419  0.00  0.00
ATOM   4173  HA  TYR A 251       4.241   6.903  10.350  0.00  0.00
ATOM   4174  CB  TYR A 251       2.973   5.829   8.848  0.00  0.00
ATOM   4175  HB1 TYR A 251       3.089   5.639   7.759  0.00  0.00
ATOM   4176  HB2 TYR A 251       2.152   6.577   8.821  0.00  0.00
ATOM   4177  CG  TYR A 251       2.470   4.571   9.664  0.00  0.00
ATOM   4178  CD1 TYR A 251       1.987   4.602  10.972  0.00  0.00
ATOM   4179  HD1 TYR A 251       2.030   5.514  11.549  0.00  0.00
ATOM   4180  CE1 TYR A 251       1.618   3.465  11.699  0.00  0.00
ATOM   4181  HE1 TYR A 251       1.274   3.608  12.713  0.00  0.00
ATOM   4182  CZ  TYR A 251       1.707   2.186  11.130  0.00  0.00
ATOM   4183  OH  TYR A 251       1.354   1.115  11.881  0.00  0.00
ATOM   4184  HH  TYR A 251       0.845   1.481  12.609  0.00  0.00
ATOM   4185  CD2 TYR A 251       2.389   3.288   9.066  0.00  0.00
ATOM   4186  HD2 TYR A 251       2.888   3.255   8.108  0.00  0.00
ATOM   4187  CE2 TYR A 251       2.058   2.105   9.774  0.00  0.00
ATOM   4188  HE2 TYR A 251       2.193   1.148   9.292  0.00  0.00
ATOM   4189  C   TYR A 251       5.350   5.223   9.628  0.00  0.00
ATOM   4190  O   TYR A 251       5.706   4.948  10.756  0.00  0.00
ATOM   4191  N   ASN A 252       5.958   4.818   8.521  0.00  0.00
ATOM   4192  HN  ASN A 252       5.721   5.185   7.625  0.00  0.00
ATOM   4193  CA  ASN A 252       6.978   3.829   8.383  0.00  0.00
ATOM   4194  HA  ASN A 252       6.666   2.946   8.920  0.00  0.00
ATOM   4195  CB  ASN A 252       7.243   3.448   6.926  0.00  0.00
ATOM   4196  HB1 ASN A 252       8.180   2.853   6.877  0.00  0.00
ATOM   4197  HB2 ASN A 252       7.353   4.361   6.303  0.00  0.00
ATOM   4198  CG  ASN A 252       6.005   2.684   6.468  0.00  0.00
ATOM   4199  OD1 ASN A 252       5.047   2.294   7.110  0.00  0.00
ATOM   4200  ND2 ASN A 252       5.883   2.518   5.145  0.00  0.00
ATOM   4201  HD2 ASN A 252       5.203   1.824   4.909  0.00  0.00
ATOM   4202  HD2 ASN A 252       6.577   2.746   4.462  0.00  0.00
ATOM   4203  C   ASN A 252       8.344   4.289   8.965  0.00  0.00
ATOM   4204  O   ASN A 252       9.041   3.511   9.597  0.00  0.00
ATOM   4205  N   ILE A 253       8.717   5.596   8.741  0.00  0.00
ATOM   4206  HN  ILE A 253       8.320   6.222   8.074  0.00  0.00
ATOM   4207  CA  ILE A 253       9.914   6.210   9.316  0.00  0.00
ATOM   4208  HA  ILE A 253      10.733   5.538   9.107  0.00  0.00
ATOM   4209  CB  ILE A 253      10.290   7.493   8.554  0.00  0.00
ATOM   4210  HB  ILE A 253       9.323   8.035   8.479  0.00  0.00
ATOM   4211  CG2 ILE A 253      11.351   8.353   9.411  0.00  0.00
ATOM   4212  HG2 ILE A 253      12.306   7.803   9.549  0.00  0.00
ATOM   4213  HG2 ILE A 253      10.944   8.789  10.348  0.00  0.00
ATOM   4214  HG2 ILE A 253      11.492   9.272   8.803  0.00  0.00
ATOM   4215  CG1 ILE A 253      10.880   7.146   7.205  0.00  0.00
ATOM   4216  HG1 ILE A 253      10.032   6.545   6.814  0.00  0.00
ATOM   4217  HG1 ILE A 253      11.741   6.444   7.176  0.00  0.00
ATOM   4218  CD1 ILE A 253      11.069   8.324   6.261  0.00  0.00
ATOM   4219  HD1 ILE A 253      10.192   8.987   6.422  0.00  0.00
ATOM   4220  HD2 ILE A 253      11.212   8.057   5.192  0.00  0.00
ATOM   4221  HD3 ILE A 253      12.000   8.870   6.526  0.00  0.00
ATOM   4222  C   ILE A 253       9.904   6.367  10.858  0.00  0.00
ATOM   4223  O   ILE A 253      10.852   5.994  11.561  0.00  0.00
ATOM   4224  N   VAL A 254       8.779   6.805  11.406  0.00  0.00
ATOM   4225  HN  VAL A 254       7.987   7.214  10.960  0.00  0.00
ATOM   4226  CA  VAL A 254       8.650   6.698  12.866  0.00  0.00
ATOM   4227  HA  VAL A 254       9.576   6.956  13.357  0.00  0.00
ATOM   4228  CB  VAL A 254       7.716   7.613  13.487  0.00  0.00
ATOM   4229  HB  VAL A 254       7.873   8.641  13.097  0.00  0.00
ATOM   4230  CG1 VAL A 254       6.257   7.167  13.430  0.00  0.00
ATOM   4231  HG1 VAL A 254       5.494   7.897  13.775  0.00  0.00
ATOM   4232  HG1 VAL A 254       5.888   6.282  13.992  0.00  0.00
ATOM   4233  HG1 VAL A 254       5.908   6.981  12.392  0.00  0.00
ATOM   4234  CG2 VAL A 254       7.929   7.858  15.032  0.00  0.00
ATOM   4235  HG2 VAL A 254       7.664   6.910  15.549  0.00  0.00
ATOM   4236  HG2 VAL A 254       7.220   8.616  15.428  0.00  0.00
ATOM   4237  HG2 VAL A 254       8.956   8.207  15.269  0.00  0.00
ATOM   4238  C   VAL A 254       8.472   5.258  13.314  0.00  0.00
ATOM   4239  O   VAL A 254       8.957   4.903  14.397  0.00  0.00
ATOM   4240  N   LEU A 255       7.918   4.315  12.596  0.00  0.00
ATOM   4241  HN  LEU A 255       7.265   4.591  11.895  0.00  0.00
ATOM   4242  CA  LEU A 255       8.007   2.866  12.954  0.00  0.00
ATOM   4243  HA  LEU A 255       7.637   2.815  13.968  0.00  0.00
ATOM   4244  CB  LEU A 255       7.113   2.167  12.018  0.00  0.00
ATOM   4245  HB1 LEU A 255       7.592   1.899  11.051  0.00  0.00
ATOM   4246  HB2 LEU A 255       6.207   2.771  11.801  0.00  0.00
ATOM   4247  CG  LEU A 255       6.458   0.893  12.733  0.00  0.00
ATOM   4248  HG  LEU A 255       7.258   0.240  13.144  0.00  0.00
ATOM   4249  CD1 LEU A 255       5.242   1.181  13.581  0.00  0.00
ATOM   4250  HD1 LEU A 255       4.573   1.964  13.164  0.00  0.00
ATOM   4251  HD1 LEU A 255       5.705   1.514  14.534  0.00  0.00
ATOM   4252  HD1 LEU A 255       4.623   0.261  13.661  0.00  0.00
ATOM   4253  CD2 LEU A 255       5.874  -0.023  11.580  0.00  0.00
ATOM   4254  HD2 LEU A 255       5.095   0.591  11.079  0.00  0.00
ATOM   4255  HD2 LEU A 255       5.315  -0.917  11.929  0.00  0.00
ATOM   4256  HD2 LEU A 255       6.661  -0.340  10.863  0.00  0.00
ATOM   4257  C   LEU A 255       9.461   2.273  12.924  0.00  0.00
ATOM   4258  O   LEU A 255       9.808   1.457  13.760  0.00  0.00
ATOM   4259  N   LEU A 256      10.330   2.653  11.962  0.00  0.00
ATOM   4260  HN  LEU A 256      10.007   3.309  11.284  0.00  0.00
ATOM   4261  CA  LEU A 256      11.749   2.486  12.021  0.00  0.00
ATOM   4262  HA  LEU A 256      11.733   1.407  11.977  0.00  0.00
ATOM   4263  CB  LEU A 256      12.518   3.057  10.796  0.00  0.00
ATOM   4264  HB1 LEU A 256      12.517   4.168  10.779  0.00  0.00
ATOM   4265  HB2 LEU A 256      12.069   2.795   9.814  0.00  0.00
ATOM   4266  CG  LEU A 256      14.034   2.776  10.671  0.00  0.00
ATOM   4267  HG  LEU A 256      14.401   3.255  11.604  0.00  0.00
ATOM   4268  CD1 LEU A 256      14.326   1.260  10.589  0.00  0.00
ATOM   4269  HD1 LEU A 256      13.882   0.758  11.476  0.00  0.00
ATOM   4270  HD1 LEU A 256      15.433   1.161  10.577  0.00  0.00
ATOM   4271  HD1 LEU A 256      13.916   0.804   9.663  0.00  0.00
ATOM   4272  CD2 LEU A 256      14.528   3.508   9.408  0.00  0.00
ATOM   4273  HD2 LEU A 256      13.891   3.440   8.501  0.00  0.00
ATOM   4274  HD2 LEU A 256      15.634   3.472   9.313  0.00  0.00
ATOM   4275  HD2 LEU A 256      14.598   4.581   9.691  0.00  0.00
ATOM   4276  C   LEU A 256      12.316   3.019  13.243  0.00  0.00
ATOM   4277  O   LEU A 256      13.036   2.326  13.934  0.00  0.00
ATOM   4278  N   LEU A 257      12.068   4.307  13.636  0.00  0.00
ATOM   4279  HN  LEU A 257      11.676   4.972  13.005  0.00  0.00
ATOM   4280  CA  LEU A 257      12.290   4.775  14.964  0.00  0.00
ATOM   4281  HA  LEU A 257      13.321   4.997  15.196  0.00  0.00
ATOM   4282  CB  LEU A 257      11.852   6.191  15.184  0.00  0.00
ATOM   4283  HB1 LEU A 257      12.152   6.429  16.226  0.00  0.00
ATOM   4284  HB2 LEU A 257      10.742   6.235  15.164  0.00  0.00
ATOM   4285  CG  LEU A 257      12.372   7.371  14.243  0.00  0.00
ATOM   4286  HG  LEU A 257      12.369   6.975  13.205  0.00  0.00
ATOM   4287  CD1 LEU A 257      11.460   8.609  14.314  0.00  0.00
ATOM   4288  HD1 LEU A 257      10.621   8.665  13.587  0.00  0.00
ATOM   4289  HD1 LEU A 257      12.064   9.520  14.119  0.00  0.00
ATOM   4290  HD1 LEU A 257      11.051   8.758  15.335  0.00  0.00
ATOM   4291  CD2 LEU A 257      13.831   7.744  14.526  0.00  0.00
ATOM   4292  HD2 LEU A 257      13.940   8.041  15.592  0.00  0.00
ATOM   4293  HD2 LEU A 257      14.119   8.551  13.818  0.00  0.00
ATOM   4294  HD2 LEU A 257      14.343   6.768  14.391  0.00  0.00
ATOM   4295  C   LEU A 257      11.829   3.967  16.129  0.00  0.00
ATOM   4296  O   LEU A 257      12.579   3.574  16.982  0.00  0.00
ATOM   4297  N   ASN A 258      10.543   3.519  16.157  0.00  0.00
ATOM   4298  HN  ASN A 258       9.881   3.816  15.474  0.00  0.00
ATOM   4299  CA  ASN A 258      10.055   2.653  17.189  0.00  0.00
ATOM   4300  HA  ASN A 258      10.209   3.109  18.155  0.00  0.00
ATOM   4301  CB  ASN A 258       8.554   2.295  17.014  0.00  0.00
ATOM   4302  HB1 ASN A 258       8.293   1.479  17.721  0.00  0.00
ATOM   4303  HB2 ASN A 258       8.298   2.038  15.965  0.00  0.00
ATOM   4304  CG  ASN A 258       7.632   3.522  17.521  0.00  0.00
ATOM   4305  OD1 ASN A 258       7.325   3.624  18.703  0.00  0.00
ATOM   4306  ND2 ASN A 258       7.246   4.454  16.573  0.00  0.00
ATOM   4307  HD2 ASN A 258       6.607   5.163  16.871  0.00  0.00
ATOM   4308  HD2 ASN A 258       7.738   4.444  15.702  0.00  0.00
ATOM   4309  C   ASN A 258      10.863   1.288  17.337  0.00  0.00
ATOM   4310  O   ASN A 258      11.177   0.887  18.457  0.00  0.00
ATOM   4311  N   THR A 259      11.192   0.617  16.192  0.00  0.00
ATOM   4312  HN  THR A 259      11.028   1.044  15.307  0.00  0.00
ATOM   4313  CA  THR A 259      12.012  -0.586  16.123  0.00  0.00
ATOM   4314  HA  THR A 259      11.574  -1.330  16.772  0.00  0.00
ATOM   4315  CB  THR A 259      11.992  -1.352  14.836  0.00  0.00
ATOM   4316  HB  THR A 259      12.631  -2.259  14.777  0.00  0.00
ATOM   4317  OG1 THR A 259      12.428  -0.644  13.727  0.00  0.00
ATOM   4318  HG1 THR A 259      11.873   0.134  13.628  0.00  0.00
ATOM   4319  CG2 THR A 259      10.578  -1.937  14.597  0.00  0.00
ATOM   4320  HG2 THR A 259      10.544  -2.449  13.612  0.00  0.00
ATOM   4321  HG2 THR A 259       9.779  -1.165  14.582  0.00  0.00
ATOM   4322  HG2 THR A 259      10.250  -2.691  15.344  0.00  0.00
ATOM   4323  C   THR A 259      13.369  -0.387  16.573  0.00  0.00
ATOM   4324  O   THR A 259      13.890  -1.190  17.344  0.00  0.00
ATOM   4325  N   PHE A 260      14.018   0.743  16.307  0.00  0.00
ATOM   4326  HN  PHE A 260      13.487   1.469  15.877  0.00  0.00
ATOM   4327  CA  PHE A 260      15.222   1.110  16.851  0.00  0.00
ATOM   4328  HA  PHE A 260      15.955   0.349  16.624  0.00  0.00
ATOM   4329  CB  PHE A 260      15.622   2.448  16.166  0.00  0.00
ATOM   4330  HB1 PHE A 260      14.937   3.282  16.430  0.00  0.00
ATOM   4331  HB2 PHE A 260      15.663   2.215  15.081  0.00  0.00
ATOM   4332  CG  PHE A 260      16.976   2.957  16.434  0.00  0.00
ATOM   4333  CD1 PHE A 260      18.120   2.186  16.214  0.00  0.00
ATOM   4334  HD1 PHE A 260      17.987   1.140  15.981  0.00  0.00
ATOM   4335  CE1 PHE A 260      19.361   2.680  16.342  0.00  0.00
ATOM   4336  HE1 PHE A 260      20.305   2.180  16.181  0.00  0.00
ATOM   4337  CZ  PHE A 260      19.546   3.995  16.738  0.00  0.00
ATOM   4338  HZ  PHE A 260      20.578   4.312  16.729  0.00  0.00
ATOM   4339  CD2 PHE A 260      17.247   4.311  16.890  0.00  0.00
ATOM   4340  HD2 PHE A 260      16.420   4.962  17.134  0.00  0.00
ATOM   4341  CE2 PHE A 260      18.499   4.834  17.029  0.00  0.00
ATOM   4342  HE2 PHE A 260      18.638   5.874  17.286  0.00  0.00
ATOM   4343  C   PHE A 260      15.306   1.196  18.387  0.00  0.00
ATOM   4344  O   PHE A 260      16.187   0.710  19.066  0.00  0.00
ATOM   4345  N   GLN A 261      14.201   1.761  18.980  0.00  0.00
ATOM   4346  HN  GLN A 261      13.609   2.219  18.322  0.00  0.00
ATOM   4347  CA  GLN A 261      14.054   1.809  20.456  0.00  0.00
ATOM   4348  HA  GLN A 261      15.057   1.822  20.858  0.00  0.00
ATOM   4349  CB  GLN A 261      13.418   3.152  20.912  0.00  0.00
ATOM   4350  HB1 GLN A 261      12.403   2.986  20.491  0.00  0.00
ATOM   4351  HB2 GLN A 261      13.901   4.049  20.467  0.00  0.00
ATOM   4352  CG  GLN A 261      13.260   3.439  22.442  0.00  0.00
ATOM   4353  HG1 GLN A 261      12.454   2.751  22.776  0.00  0.00
ATOM   4354  HG2 GLN A 261      12.895   4.467  22.654  0.00  0.00
ATOM   4355  CD  GLN A 261      14.492   3.266  23.354  0.00  0.00
ATOM   4356  OE1 GLN A 261      15.616   3.123  22.984  0.00  0.00
ATOM   4357  NE2 GLN A 261      14.278   3.337  24.692  0.00  0.00
ATOM   4358  HE2 GLN A 261      15.032   3.218  25.337  0.00  0.00
ATOM   4359  HE2 GLN A 261      13.440   3.697  25.102  0.00  0.00
ATOM   4360  C   GLN A 261      13.572   0.549  21.144  0.00  0.00
ATOM   4361  O   GLN A 261      13.764   0.358  22.343  0.00  0.00
ATOM   4362  N   GLU A 262      13.032  -0.392  20.298  0.00  0.00
ATOM   4363  HN  GLU A 262      12.829  -0.065  19.378  0.00  0.00
ATOM   4364  CA  GLU A 262      12.861  -1.747  20.626  0.00  0.00
ATOM   4365  HA  GLU A 262      12.393  -1.890  21.587  0.00  0.00
ATOM   4366  CB  GLU A 262      11.919  -2.462  19.591  0.00  0.00
ATOM   4367  HB1 GLU A 262      11.935  -3.556  19.786  0.00  0.00
ATOM   4368  HB2 GLU A 262      12.010  -2.274  18.499  0.00  0.00
ATOM   4369  CG  GLU A 262      10.498  -2.111  19.912  0.00  0.00
ATOM   4370  HG1 GLU A 262       9.791  -2.246  19.066  0.00  0.00
ATOM   4371  HG2 GLU A 262      10.444  -1.017  20.094  0.00  0.00
ATOM   4372  CD  GLU A 262       9.918  -2.791  21.165  0.00  0.00
ATOM   4373  OE1 GLU A 262       8.862  -2.302  21.600  0.00  0.00
ATOM   4374  OE2 GLU A 262      10.435  -3.798  21.633  0.00  0.00
ATOM   4375  C   GLU A 262      14.167  -2.457  20.848  0.00  0.00
ATOM   4376  O   GLU A 262      14.293  -3.334  21.718  0.00  0.00
ATOM   4377  N   PHE A 263      15.161  -2.203  19.978  0.00  0.00
ATOM   4378  HN  PHE A 263      14.987  -1.508  19.285  0.00  0.00
ATOM   4379  CA  PHE A 263      16.407  -2.865  20.067  0.00  0.00
ATOM   4380  HA  PHE A 263      16.338  -3.807  20.590  0.00  0.00
ATOM   4381  CB  PHE A 263      17.160  -2.860  18.746  0.00  0.00
ATOM   4382  HB1 PHE A 263      18.265  -2.757  18.810  0.00  0.00
ATOM   4383  HB2 PHE A 263      16.877  -1.979  18.131  0.00  0.00
ATOM   4384  CG  PHE A 263      16.818  -4.133  18.022  0.00  0.00
ATOM   4385  CD1 PHE A 263      15.726  -4.255  17.145  0.00  0.00
ATOM   4386  HD1 PHE A 263      15.005  -3.458  17.045  0.00  0.00
ATOM   4387  CE1 PHE A 263      15.628  -5.284  16.265  0.00  0.00
ATOM   4388  HE1 PHE A 263      14.808  -5.399  15.571  0.00  0.00
ATOM   4389  CZ  PHE A 263      16.592  -6.281  16.193  0.00  0.00
ATOM   4390  HZ  PHE A 263      16.446  -7.238  15.712  0.00  0.00
ATOM   4391  CD2 PHE A 263      17.701  -5.200  18.073  0.00  0.00
ATOM   4392  HD2 PHE A 263      18.578  -5.086  18.693  0.00  0.00
ATOM   4393  CE2 PHE A 263      17.554  -6.294  17.221  0.00  0.00
ATOM   4394  HE2 PHE A 263      18.254  -7.107  17.347  0.00  0.00
ATOM   4395  C   PHE A 263      17.319  -1.965  20.925  0.00  0.00
ATOM   4396  O   PHE A 263      18.531  -2.180  21.024  0.00  0.00
ATOM   4397  N   PHE A 264      16.755  -0.957  21.572  0.00  0.00
ATOM   4398  HN  PHE A 264      15.777  -0.883  21.397  0.00  0.00
ATOM   4399  CA  PHE A 264      17.219   0.090  22.520  0.00  0.00
ATOM   4400  HA  PHE A 264      16.459   0.857  22.544  0.00  0.00
ATOM   4401  CB  PHE A 264      17.409  -0.422  24.015  0.00  0.00
ATOM   4402  HB1 PHE A 264      17.876   0.300  24.719  0.00  0.00
ATOM   4403  HB2 PHE A 264      18.127  -1.263  23.913  0.00  0.00
ATOM   4404  CG  PHE A 264      16.188  -0.953  24.741  0.00  0.00
ATOM   4405  CD1 PHE A 264      15.767  -2.265  24.426  0.00  0.00
ATOM   4406  HD1 PHE A 264      16.352  -2.830  23.715  0.00  0.00
ATOM   4407  CE1 PHE A 264      14.813  -2.926  25.179  0.00  0.00
ATOM   4408  HE1 PHE A 264      14.509  -3.887  24.791  0.00  0.00
ATOM   4409  CZ  PHE A 264      14.184  -2.319  26.261  0.00  0.00
ATOM   4410  HZ  PHE A 264      13.459  -2.877  26.836  0.00  0.00
ATOM   4411  CD2 PHE A 264      15.526  -0.318  25.793  0.00  0.00
ATOM   4412  HD2 PHE A 264      15.893   0.648  26.107  0.00  0.00
ATOM   4413  CE2 PHE A 264      14.674  -1.006  26.656  0.00  0.00
ATOM   4414  HE2 PHE A 264      14.177  -0.633  27.540  0.00  0.00
ATOM   4415  C   PHE A 264      18.383   0.910  22.056  0.00  0.00
ATOM   4416  O   PHE A 264      19.380   1.149  22.684  0.00  0.00
ATOM   4417  N   GLY A 265      18.167   1.464  20.818  0.00  0.00
ATOM   4418  HN  GLY A 265      17.455   1.151  20.195  0.00  0.00
ATOM   4419  CA  GLY A 265      19.043   2.533  20.338  0.00  0.00
ATOM   4420  HA1 GLY A 265      18.826   2.636  19.285  0.00  0.00
ATOM   4421  HA2 GLY A 265      20.072   2.291  20.557  0.00  0.00
ATOM   4422  C   GLY A 265      18.849   3.912  20.914  0.00  0.00
ATOM   4423  O   GLY A 265      19.762   4.671  20.647  0.00  0.00
ATOM   4424  N   LEU A 266      17.836   4.211  21.751  0.00  0.00
ATOM   4425  HN  LEU A 266      17.069   3.595  21.911  0.00  0.00
ATOM   4426  CA  LEU A 266      17.668   5.603  22.299  0.00  0.00
ATOM   4427  HA  LEU A 266      18.445   6.181  21.819  0.00  0.00
ATOM   4428  CB  LEU A 266      16.407   6.357  21.868  0.00  0.00
ATOM   4429  HB1 LEU A 266      16.476   7.403  22.237  0.00  0.00
ATOM   4430  HB2 LEU A 266      15.457   5.867  22.172  0.00  0.00
ATOM   4431  CG  LEU A 266      16.234   6.542  20.340  0.00  0.00
ATOM   4432  HG  LEU A 266      15.999   5.546  19.907  0.00  0.00
ATOM   4433  CD1 LEU A 266      14.952   7.326  20.053  0.00  0.00
ATOM   4434  HD1 LEU A 266      13.983   6.961  20.457  0.00  0.00
ATOM   4435  HD1 LEU A 266      14.811   7.432  18.956  0.00  0.00
ATOM   4436  HD1 LEU A 266      15.053   8.348  20.474  0.00  0.00
ATOM   4437  CD2 LEU A 266      17.426   7.232  19.602  0.00  0.00
ATOM   4438  HD2 LEU A 266      17.219   7.205  18.511  0.00  0.00
ATOM   4439  HD2 LEU A 266      18.368   6.718  19.890  0.00  0.00
ATOM   4440  HD2 LEU A 266      17.661   8.313  19.710  0.00  0.00
ATOM   4441  C   LEU A 266      17.752   5.644  23.828  0.00  0.00
ATOM   4442  O   LEU A 266      17.927   6.688  24.431  0.00  0.00
ATOM   4443  N   ASN A 267      17.839   4.485  24.570  0.00  0.00
ATOM   4444  HN  ASN A 267      17.789   3.682  23.981  0.00  0.00
ATOM   4445  CA  ASN A 267      18.093   4.382  25.967  0.00  0.00
ATOM   4446  HA  ASN A 267      17.734   3.457  26.392  0.00  0.00
ATOM   4447  CB  ASN A 267      19.608   4.457  26.208  0.00  0.00
ATOM   4448  HB1 ASN A 267      19.756   4.476  27.309  0.00  0.00
ATOM   4449  HB2 ASN A 267      20.062   5.397  25.827  0.00  0.00
ATOM   4450  CG  ASN A 267      20.247   3.267  25.505  0.00  0.00
ATOM   4451  OD1 ASN A 267      21.204   3.390  24.688  0.00  0.00
ATOM   4452  ND2 ASN A 267      19.755   2.033  25.835  0.00  0.00
ATOM   4453  HD2 ASN A 267      19.325   1.879  26.724  0.00  0.00
ATOM   4454  HD2 ASN A 267      19.884   1.342  25.124  0.00  0.00
ATOM   4455  C   ASN A 267      17.325   5.344  26.870  0.00  0.00
ATOM   4456  O   ASN A 267      17.918   5.872  27.848  0.00  0.00
ATOM   4457  N   ASN A 268      16.032   5.549  26.602  0.00  0.00
ATOM   4458  HN  ASN A 268      15.588   5.375  25.727  0.00  0.00
ATOM   4459  CA  ASN A 268      15.252   6.267  27.571  0.00  0.00
ATOM   4460  HA  ASN A 268      15.632   6.070  28.562  0.00  0.00
ATOM   4461  CB  ASN A 268      15.439   7.836  27.487  0.00  0.00
ATOM   4462  HB1 ASN A 268      14.657   8.308  26.855  0.00  0.00
ATOM   4463  HB2 ASN A 268      16.434   8.126  27.088  0.00  0.00
ATOM   4464  CG  ASN A 268      15.270   8.613  28.815  0.00  0.00
ATOM   4465  OD1 ASN A 268      14.309   8.535  29.531  0.00  0.00
ATOM   4466  ND2 ASN A 268      16.371   9.422  29.228  0.00  0.00
ATOM   4467  HD2 ASN A 268      16.320   9.946  30.078  0.00  0.00
ATOM   4468  HD2 ASN A 268      17.163   9.602  28.645  0.00  0.00
ATOM   4469  C   ASN A 268      13.756   6.059  27.517  0.00  0.00
ATOM   4470  O   ASN A 268      13.168   5.789  26.438  0.00  0.00
ATOM   4471  N   CYS A 269      13.057   6.079  28.695  0.00  0.00
ATOM   4472  HN  CYS A 269      13.463   6.332  29.569  0.00  0.00
ATOM   4473  CA  CYS A 269      11.587   6.071  28.659  0.00  0.00
ATOM   4474  HA  CYS A 269      11.195   5.202  28.152  0.00  0.00
ATOM   4475  CB  CYS A 269      11.148   5.914  30.135  0.00  0.00
ATOM   4476  HB1 CYS A 269      11.331   6.888  30.637  0.00  0.00
ATOM   4477  HB2 CYS A 269      11.670   5.056  30.609  0.00  0.00
ATOM   4478  SG  CYS A 269       9.306   5.568  30.185  0.00  0.00
ATOM   4479  C   CYS A 269      10.973   7.290  27.956  0.00  0.00
ATOM   4480  O   CYS A 269      10.063   7.193  27.187  0.00  0.00
ATOM   4481  N   SER A 270      11.534   8.445  28.215  0.00  0.00
ATOM   4482  HN  SER A 270      12.286   8.543  28.861  0.00  0.00
ATOM   4483  CA  SER A 270      10.983   9.627  27.642  0.00  0.00
ATOM   4484  HA  SER A 270       9.903   9.606  27.619  0.00  0.00
ATOM   4485  CB  SER A 270      11.519  10.902  28.384  0.00  0.00
ATOM   4486  HB1 SER A 270      11.055  10.797  29.389  0.00  0.00
ATOM   4487  HB2 SER A 270      11.131  11.740  27.767  0.00  0.00
ATOM   4488  OG  SER A 270      12.950  10.942  28.504  0.00  0.00
ATOM   4489  HG1 SER A 270      13.083  11.512  29.265  0.00  0.00
ATOM   4490  C   SER A 270      11.242   9.739  26.142  0.00  0.00
ATOM   4491  O   SER A 270      10.384  10.279  25.470  0.00  0.00
ATOM   4492  N   SER A 271      12.360   9.177  25.598  0.00  0.00
ATOM   4493  HN  SER A 271      13.015   8.817  26.257  0.00  0.00
ATOM   4494  CA  SER A 271      12.524   8.957  24.200  0.00  0.00
ATOM   4495  HA  SER A 271      12.406   9.853  23.607  0.00  0.00
ATOM   4496  CB  SER A 271      13.963   8.328  23.934  0.00  0.00
ATOM   4497  HB1 SER A 271      14.066   8.156  22.841  0.00  0.00
ATOM   4498  HB2 SER A 271      13.960   7.405  24.552  0.00  0.00
ATOM   4499  OG  SER A 271      15.017   9.266  24.322  0.00  0.00
ATOM   4500  HG1 SER A 271      15.411   9.748  23.592  0.00  0.00
ATOM   4501  C   SER A 271      11.545   8.058  23.575  0.00  0.00
ATOM   4502  O   SER A 271      11.127   8.363  22.460  0.00  0.00
ATOM   4503  N   SER A 272      11.221   7.011  24.271  0.00  0.00
ATOM   4504  HN  SER A 272      11.734   6.751  25.085  0.00  0.00
ATOM   4505  CA  SER A 272      10.105   6.126  23.863  0.00  0.00
ATOM   4506  HA  SER A 272      10.266   5.768  22.857  0.00  0.00
ATOM   4507  CB  SER A 272      10.003   4.913  24.790  0.00  0.00
ATOM   4508  HB1 SER A 272       9.161   4.336  24.352  0.00  0.00
ATOM   4509  HB2 SER A 272       9.642   5.145  25.814  0.00  0.00
ATOM   4510  OG  SER A 272      11.279   4.236  24.957  0.00  0.00
ATOM   4511  HG1 SER A 272      11.820   4.743  25.566  0.00  0.00
ATOM   4512  C   SER A 272       8.775   6.763  23.895  0.00  0.00
ATOM   4513  O   SER A 272       8.028   6.696  22.919  0.00  0.00
ATOM   4514  N   ASN A 273       8.502   7.637  24.925  0.00  0.00
ATOM   4515  HN  ASN A 273       9.093   7.722  25.724  0.00  0.00
ATOM   4516  CA  ASN A 273       7.273   8.440  25.061  0.00  0.00
ATOM   4517  HA  ASN A 273       6.395   7.819  24.966  0.00  0.00
ATOM   4518  CB  ASN A 273       7.155   9.120  26.434  0.00  0.00
ATOM   4519  HB1 ASN A 273       6.235   9.737  26.509  0.00  0.00
ATOM   4520  HB2 ASN A 273       7.997   9.813  26.645  0.00  0.00
ATOM   4521  CG  ASN A 273       6.979   8.018  27.466  0.00  0.00
ATOM   4522  OD1 ASN A 273       6.400   6.955  27.164  0.00  0.00
ATOM   4523  ND2 ASN A 273       7.406   8.231  28.783  0.00  0.00
ATOM   4524  HD2 ASN A 273       7.244   7.518  29.465  0.00  0.00
ATOM   4525  HD2 ASN A 273       7.657   9.155  29.071  0.00  0.00
ATOM   4526  C   ASN A 273       7.050   9.481  24.003  0.00  0.00
ATOM   4527  O   ASN A 273       5.883   9.850  23.627  0.00  0.00
ATOM   4528  N   ARG A 274       8.156  10.095  23.497  0.00  0.00
ATOM   4529  HN  ARG A 274       8.992   9.902  24.005  0.00  0.00
ATOM   4530  CA  ARG A 274       8.170  10.939  22.297  0.00  0.00
ATOM   4531  HA  ARG A 274       7.402  11.693  22.382  0.00  0.00
ATOM   4532  CB  ARG A 274       9.529  11.655  22.349  0.00  0.00
ATOM   4533  HB1 ARG A 274       9.904  12.004  21.363  0.00  0.00
ATOM   4534  HB2 ARG A 274      10.260  10.940  22.783  0.00  0.00
ATOM   4535  CG  ARG A 274       9.549  12.848  23.386  0.00  0.00
ATOM   4536  HG1 ARG A 274       9.726  12.559  24.444  0.00  0.00
ATOM   4537  HG2 ARG A 274       8.621  13.443  23.244  0.00  0.00
ATOM   4538  CD  ARG A 274      10.667  13.855  23.082  0.00  0.00
ATOM   4539  HD1 ARG A 274      10.620  14.817  23.634  0.00  0.00
ATOM   4540  HD2 ARG A 274      10.688  13.913  21.972  0.00  0.00
ATOM   4541  NE  ARG A 274      11.945  13.143  23.345  0.00  0.00
ATOM   4542  HE  ARG A 274      12.383  12.692  22.567  0.00  0.00
ATOM   4543  CZ  ARG A 274      12.545  12.983  24.580  0.00  0.00
ATOM   4544  NH1 ARG A 274      13.653  12.320  24.663  0.00  0.00
ATOM   4545  HH1 ARG A 274      14.141  12.025  23.841  0.00  0.00
ATOM   4546  HH1 ARG A 274      13.988  12.123  25.584  0.00  0.00
ATOM   4547  NH2 ARG A 274      12.094  13.562  25.710  0.00  0.00
ATOM   4548  HH2 ARG A 274      11.410  14.290  25.652  0.00  0.00
ATOM   4549  HH2 ARG A 274      12.641  13.584  26.546  0.00  0.00
ATOM   4550  C   ARG A 274       7.869  10.197  21.028  0.00  0.00
ATOM   4551  O   ARG A 274       7.048  10.685  20.225  0.00  0.00
ATOM   4552  N   LEU A 275       8.478   9.035  20.724  0.00  0.00
ATOM   4553  HN  LEU A 275       9.100   8.581  21.358  0.00  0.00
ATOM   4554  CA  LEU A 275       8.001   8.274  19.577  0.00  0.00
ATOM   4555  HA  LEU A 275       8.140   8.936  18.735  0.00  0.00
ATOM   4556  CB  LEU A 275       8.848   6.977  19.415  0.00  0.00
ATOM   4557  HB1 LEU A 275       8.539   6.284  18.604  0.00  0.00
ATOM   4558  HB2 LEU A 275       8.740   6.287  20.278  0.00  0.00
ATOM   4559  CG  LEU A 275      10.389   7.240  19.277  0.00  0.00
ATOM   4560  HG  LEU A 275      10.675   7.687  20.253  0.00  0.00
ATOM   4561  CD1 LEU A 275      11.138   5.920  19.287  0.00  0.00
ATOM   4562  HD1 LEU A 275      12.238   6.047  19.199  0.00  0.00
ATOM   4563  HD1 LEU A 275      10.844   5.370  18.368  0.00  0.00
ATOM   4564  HD1 LEU A 275      10.838   5.303  20.162  0.00  0.00
ATOM   4565  CD2 LEU A 275      10.835   8.214  18.219  0.00  0.00
ATOM   4566  HD2 LEU A 275      11.907   8.157  17.933  0.00  0.00
ATOM   4567  HD2 LEU A 275      10.736   9.236  18.640  0.00  0.00
ATOM   4568  HD2 LEU A 275      10.221   8.142  17.296  0.00  0.00
ATOM   4569  C   LEU A 275       6.531   7.926  19.732  0.00  0.00
ATOM   4570  O   LEU A 275       5.819   7.961  18.745  0.00  0.00
ATOM   4571  N   ASP A 276       5.965   7.545  20.985  0.00  0.00
ATOM   4572  HN  ASP A 276       6.518   7.502  21.814  0.00  0.00
ATOM   4573  CA  ASP A 276       4.562   7.525  21.196  0.00  0.00
ATOM   4574  HA  ASP A 276       4.108   6.722  20.636  0.00  0.00
ATOM   4575  CB  ASP A 276       4.340   7.086  22.678  0.00  0.00
ATOM   4576  HB1 ASP A 276       3.256   7.159  22.909  0.00  0.00
ATOM   4577  HB2 ASP A 276       4.747   7.851  23.373  0.00  0.00
ATOM   4578  CG  ASP A 276       4.855   5.717  23.060  0.00  0.00
ATOM   4579  OD1 ASP A 276       5.205   4.882  22.159  0.00  0.00
ATOM   4580  OD2 ASP A 276       4.875   5.434  24.314  0.00  0.00
ATOM   4581  C   ASP A 276       3.709   8.753  20.924  0.00  0.00
ATOM   4582  O   ASP A 276       2.577   8.746  20.357  0.00  0.00
ATOM   4583  N   GLN A 277       4.157   9.926  21.356  0.00  0.00
ATOM   4584  HN  GLN A 277       5.017   9.999  21.856  0.00  0.00
ATOM   4585  CA  GLN A 277       3.312  11.095  21.321  0.00  0.00
ATOM   4586  HA  GLN A 277       2.297  10.867  21.611  0.00  0.00
ATOM   4587  CB  GLN A 277       3.763  12.061  22.402  0.00  0.00
ATOM   4588  HB1 GLN A 277       3.342  13.052  22.128  0.00  0.00
ATOM   4589  HB2 GLN A 277       4.874  12.034  22.423  0.00  0.00
ATOM   4590  CG  GLN A 277       3.205  11.641  23.784  0.00  0.00
ATOM   4591  HG1 GLN A 277       3.331  10.539  23.837  0.00  0.00
ATOM   4592  HG2 GLN A 277       2.125  11.889  23.866  0.00  0.00
ATOM   4593  CD  GLN A 277       3.911  12.306  24.985  0.00  0.00
ATOM   4594  OE1 GLN A 277       4.712  13.243  24.857  0.00  0.00
ATOM   4595  NE2 GLN A 277       3.668  11.676  26.106  0.00  0.00
ATOM   4596  HE2 GLN A 277       4.260  11.986  26.850  0.00  0.00
ATOM   4597  HE2 GLN A 277       2.989  10.941  26.105  0.00  0.00
ATOM   4598  C   GLN A 277       3.397  11.690  19.924  0.00  0.00
ATOM   4599  O   GLN A 277       2.343  12.156  19.427  0.00  0.00
ATOM   4600  N   ALA A 278       4.562  11.717  19.241  0.00  0.00
ATOM   4601  HN  ALA A 278       5.411  11.414  19.667  0.00  0.00
ATOM   4602  CA  ALA A 278       4.728  12.196  17.854  0.00  0.00
ATOM   4603  HA  ALA A 278       4.342  13.188  17.675  0.00  0.00
ATOM   4604  CB  ALA A 278       6.220  12.130  17.421  0.00  0.00
ATOM   4605  HB1 ALA A 278       6.553  11.073  17.355  0.00  0.00
ATOM   4606  HB2 ALA A 278       6.815  12.693  18.172  0.00  0.00
ATOM   4607  HB3 ALA A 278       6.379  12.638  16.446  0.00  0.00
ATOM   4608  C   ALA A 278       3.880  11.494  16.876  0.00  0.00
ATOM   4609  O   ALA A 278       3.161  12.142  16.154  0.00  0.00
ATOM   4610  N   MET A 279       3.803  10.169  16.852  0.00  0.00
ATOM   4611  HN  MET A 279       4.369   9.618  17.460  0.00  0.00
ATOM   4612  CA  MET A 279       3.146   9.231  15.981  0.00  0.00
ATOM   4613  HA  MET A 279       3.572   9.180  14.990  0.00  0.00
ATOM   4614  CB  MET A 279       3.544   7.825  16.495  0.00  0.00
ATOM   4615  HB1 MET A 279       3.007   7.730  17.463  0.00  0.00
ATOM   4616  HB2 MET A 279       4.630   7.733  16.710  0.00  0.00
ATOM   4617  CG  MET A 279       3.259   6.574  15.561  0.00  0.00
ATOM   4618  HG1 MET A 279       3.634   6.803  14.541  0.00  0.00
ATOM   4619  HG2 MET A 279       2.158   6.509  15.423  0.00  0.00
ATOM   4620  SD  MET A 279       3.908   4.931  16.025  0.00  0.00
ATOM   4621  CE  MET A 279       3.068   4.243  14.590  0.00  0.00
ATOM   4622  HE1 MET A 279       2.004   4.562  14.636  0.00  0.00
ATOM   4623  HE2 MET A 279       3.102   3.135  14.651  0.00  0.00
ATOM   4624  HE3 MET A 279       3.416   4.634  13.610  0.00  0.00
ATOM   4625  C   MET A 279       1.575   9.341  15.851  0.00  0.00
ATOM   4626  O   MET A 279       1.070   8.954  14.812  0.00  0.00
ATOM   4627  N   GLN A 280       0.894   9.980  16.862  0.00  0.00
ATOM   4628  HN  GLN A 280       1.312  10.071  17.762  0.00  0.00
ATOM   4629  CA  GLN A 280      -0.554  10.230  16.569  0.00  0.00
ATOM   4630  HA  GLN A 280      -0.965   9.273  16.282  0.00  0.00
ATOM   4631  CB  GLN A 280      -1.177  10.526  17.992  0.00  0.00
ATOM   4632  HB1 GLN A 280      -2.270  10.680  17.866  0.00  0.00
ATOM   4633  HB2 GLN A 280      -0.851  11.511  18.390  0.00  0.00
ATOM   4634  CG  GLN A 280      -1.026   9.320  18.957  0.00  0.00
ATOM   4635  HG1 GLN A 280      -0.061   8.778  18.852  0.00  0.00
ATOM   4636  HG2 GLN A 280      -1.658   8.504  18.543  0.00  0.00
ATOM   4637  CD  GLN A 280      -1.582   9.527  20.319  0.00  0.00
ATOM   4638  OE1 GLN A 280      -2.736   9.972  20.435  0.00  0.00
ATOM   4639  NE2 GLN A 280      -0.804   9.080  21.311  0.00  0.00
ATOM   4640  HE2 GLN A 280      -1.153   9.235  22.236  0.00  0.00
ATOM   4641  HE2 GLN A 280      -0.019   8.479  21.155  0.00  0.00
ATOM   4642  C   GLN A 280      -0.754  11.350  15.515  0.00  0.00
ATOM   4643  O   GLN A 280      -1.713  11.235  14.721  0.00  0.00
ATOM   4644  N   VAL A 281       0.167  12.416  15.453  0.00  0.00
ATOM   4645  HN  VAL A 281       0.905  12.539  16.113  0.00  0.00
ATOM   4646  CA  VAL A 281       0.323  13.168  14.212  0.00  0.00
ATOM   4647  HA  VAL A 281      -0.533  13.765  13.935  0.00  0.00
ATOM   4648  CB  VAL A 281       1.329  14.217  14.565  0.00  0.00
ATOM   4649  HB  VAL A 281       2.309  13.776  14.846  0.00  0.00
ATOM   4650  CG1 VAL A 281       1.638  15.304  13.419  0.00  0.00
ATOM   4651  HG1 VAL A 281       0.796  16.009  13.252  0.00  0.00
ATOM   4652  HG1 VAL A 281       1.910  14.756  12.492  0.00  0.00
ATOM   4653  HG1 VAL A 281       2.614  15.757  13.693  0.00  0.00
ATOM   4654  CG2 VAL A 281       0.928  14.991  15.799  0.00  0.00
ATOM   4655  HG2 VAL A 281      -0.181  15.060  15.818  0.00  0.00
ATOM   4656  HG2 VAL A 281       1.388  16.002  15.846  0.00  0.00
ATOM   4657  HG2 VAL A 281       1.255  14.322  16.623  0.00  0.00
ATOM   4658  C   VAL A 281       0.743  12.472  12.925  0.00  0.00
ATOM   4659  O   VAL A 281       0.132  12.570  11.865  0.00  0.00
ATOM   4660  N   THR A 282       1.767  11.581  12.998  0.00  0.00
ATOM   4661  HN  THR A 282       2.223  11.234  13.813  0.00  0.00
ATOM   4662  CA  THR A 282       2.243  10.924  11.807  0.00  0.00
ATOM   4663  HA  THR A 282       2.225  11.693  11.049  0.00  0.00
ATOM   4664  CB  THR A 282       3.676  10.393  11.755  0.00  0.00
ATOM   4665  HB  THR A 282       3.881  10.231  10.675  0.00  0.00
ATOM   4666  OG1 THR A 282       3.920   9.181  12.315  0.00  0.00
ATOM   4667  HG1 THR A 282       4.639   8.752  11.845  0.00  0.00
ATOM   4668  CG2 THR A 282       4.617  11.421  12.361  0.00  0.00
ATOM   4669  HG2 THR A 282       5.676  11.332  12.039  0.00  0.00
ATOM   4670  HG2 THR A 282       4.563  11.316  13.466  0.00  0.00
ATOM   4671  HG2 THR A 282       4.365  12.442  12.003  0.00  0.00
ATOM   4672  C   THR A 282       1.283   9.816  11.273  0.00  0.00
ATOM   4673  O   THR A 282       1.188   9.577  10.053  0.00  0.00
ATOM   4674  N   GLU A 283       0.479   9.137  12.176  0.00  0.00
ATOM   4675  HN  GLU A 283       0.686   9.159  13.151  0.00  0.00
ATOM   4676  CA  GLU A 283      -0.749   8.353  11.933  0.00  0.00
ATOM   4677  HA  GLU A 283      -0.361   7.527  11.357  0.00  0.00
ATOM   4678  CB  GLU A 283      -1.412   7.946  13.238  0.00  0.00
ATOM   4679  HB1 GLU A 283      -1.689   8.817  13.868  0.00  0.00
ATOM   4680  HB2 GLU A 283      -0.677   7.356  13.828  0.00  0.00
ATOM   4681  CG  GLU A 283      -2.768   7.171  13.155  0.00  0.00
ATOM   4682  HG1 GLU A 283      -3.436   7.930  12.692  0.00  0.00
ATOM   4683  HG2 GLU A 283      -3.220   6.935  14.141  0.00  0.00
ATOM   4684  CD  GLU A 283      -2.680   5.824  12.403  0.00  0.00
ATOM   4685  OE1 GLU A 283      -3.677   5.129  12.320  0.00  0.00
ATOM   4686  OE2 GLU A 283      -1.606   5.540  11.778  0.00  0.00
ATOM   4687  C   GLU A 283      -1.800   9.260  11.166  0.00  0.00
ATOM   4688  O   GLU A 283      -2.243   8.943  10.105  0.00  0.00
ATOM   4689  N   THR A 284      -2.098  10.495  11.676  0.00  0.00
ATOM   4690  HN  THR A 284      -1.629  10.761  12.516  0.00  0.00
ATOM   4691  CA  THR A 284      -3.102  11.410  11.093  0.00  0.00
ATOM   4692  HA  THR A 284      -4.015  10.839  11.000  0.00  0.00
ATOM   4693  CB  THR A 284      -3.343  12.764  11.840  0.00  0.00
ATOM   4694  HB  THR A 284      -2.422  13.385  11.845  0.00  0.00
ATOM   4695  OG1 THR A 284      -3.706  12.574  13.213  0.00  0.00
ATOM   4696  HG1 THR A 284      -3.045  12.000  13.605  0.00  0.00
ATOM   4697  CG2 THR A 284      -4.488  13.476  11.184  0.00  0.00
ATOM   4698  HG2 THR A 284      -4.762  14.440  11.665  0.00  0.00
ATOM   4699  HG2 THR A 284      -5.400  12.844  11.121  0.00  0.00
ATOM   4700  HG2 THR A 284      -4.195  13.667  10.130  0.00  0.00
ATOM   4701  C   THR A 284      -2.681  11.825   9.690  0.00  0.00
ATOM   4702  O   THR A 284      -3.378  11.706   8.698  0.00  0.00
ATOM   4703  N   LEU A 285      -1.446  12.252   9.437  0.00  0.00
ATOM   4704  HN  LEU A 285      -0.907  12.339  10.271  0.00  0.00
ATOM   4705  CA  LEU A 285      -0.891  12.627   8.158  0.00  0.00
ATOM   4706  HA  LEU A 285      -1.566  13.306   7.655  0.00  0.00
ATOM   4707  CB  LEU A 285       0.534  13.250   8.415  0.00  0.00
ATOM   4708  HB1 LEU A 285       1.262  12.471   8.728  0.00  0.00
ATOM   4709  HB2 LEU A 285       0.489  13.998   9.234  0.00  0.00
ATOM   4710  CG  LEU A 285       1.195  13.914   7.134  0.00  0.00
ATOM   4711  HG  LEU A 285       0.919  13.164   6.363  0.00  0.00
ATOM   4712  CD1 LEU A 285       0.615  15.339   7.017  0.00  0.00
ATOM   4713  HD1 LEU A 285      -0.478  15.304   6.820  0.00  0.00
ATOM   4714  HD1 LEU A 285       1.196  15.800   6.191  0.00  0.00
ATOM   4715  HD1 LEU A 285       0.739  16.031   7.877  0.00  0.00
ATOM   4716  CD2 LEU A 285       2.694  13.943   7.350  0.00  0.00
ATOM   4717  HD2 LEU A 285       3.020  12.883   7.407  0.00  0.00
ATOM   4718  HD2 LEU A 285       2.859  14.492   8.302  0.00  0.00
ATOM   4719  HD2 LEU A 285       3.149  14.457   6.475  0.00  0.00
ATOM   4720  C   LEU A 285      -0.775  11.439   7.231  0.00  0.00
ATOM   4721  O   LEU A 285      -1.091  11.502   6.066  0.00  0.00
ATOM   4722  N   GLY A 286      -0.331  10.225   7.698  0.00  0.00
ATOM   4723  HN  GLY A 286      -0.268  10.153   8.690  0.00  0.00
ATOM   4724  CA  GLY A 286       0.052   9.102   6.779  0.00  0.00
ATOM   4725  HA1 GLY A 286       0.834   8.519   7.241  0.00  0.00
ATOM   4726  HA2 GLY A 286       0.371   9.614   5.882  0.00  0.00
ATOM   4727  C   GLY A 286      -1.041   8.082   6.555  0.00  0.00
ATOM   4728  O   GLY A 286      -0.812   6.864   6.665  0.00  0.00
ATOM   4729  N   MET A 287      -2.246   8.527   6.289  0.00  0.00
ATOM   4730  HN  MET A 287      -2.461   9.497   6.372  0.00  0.00
ATOM   4731  CA  MET A 287      -3.386   7.621   6.159  0.00  0.00
ATOM   4732  HA  MET A 287      -3.038   6.600   6.126  0.00  0.00
ATOM   4733  CB  MET A 287      -4.256   7.711   7.370  0.00  0.00
ATOM   4734  HB1 MET A 287      -3.603   7.880   8.253  0.00  0.00
ATOM   4735  HB2 MET A 287      -4.758   6.739   7.563  0.00  0.00
ATOM   4736  CG  MET A 287      -5.188   8.868   7.431  0.00  0.00
ATOM   4737  HG1 MET A 287      -5.872   8.813   6.558  0.00  0.00
ATOM   4738  HG2 MET A 287      -4.563   9.787   7.400  0.00  0.00
ATOM   4739  SD  MET A 287      -6.112   8.849   8.951  0.00  0.00
ATOM   4740  CE  MET A 287      -6.897  10.422   8.456  0.00  0.00
ATOM   4741  HE1 MET A 287      -7.511  10.260   7.544  0.00  0.00
ATOM   4742  HE2 MET A 287      -6.078  11.149   8.269  0.00  0.00
ATOM   4743  HE3 MET A 287      -7.500  10.792   9.312  0.00  0.00
ATOM   4744  C   MET A 287      -4.103   7.782   4.813  0.00  0.00
ATOM   4745  O   MET A 287      -5.035   7.057   4.498  0.00  0.00
ATOM   4746  N   THR A 288      -3.598   8.673   3.870  0.00  0.00
ATOM   4747  HN  THR A 288      -2.825   9.204   4.208  0.00  0.00
ATOM   4748  CA  THR A 288      -4.339   9.187   2.702  0.00  0.00
ATOM   4749  HA  THR A 288      -5.373   8.911   2.853  0.00  0.00
ATOM   4750  CB  THR A 288      -4.255  10.712   2.494  0.00  0.00
ATOM   4751  HB  THR A 288      -4.697  11.048   1.531  0.00  0.00
ATOM   4752  OG1 THR A 288      -2.944  11.101   2.574  0.00  0.00
ATOM   4753  HG1 THR A 288      -2.941  12.040   2.381  0.00  0.00
ATOM   4754  CG2 THR A 288      -5.077  11.433   3.624  0.00  0.00
ATOM   4755  HG2 THR A 288      -4.551  11.169   4.567  0.00  0.00
ATOM   4756  HG2 THR A 288      -6.118  11.047   3.599  0.00  0.00
ATOM   4757  HG2 THR A 288      -5.123  12.493   3.293  0.00  0.00
ATOM   4758  C   THR A 288      -4.076   8.469   1.444  0.00  0.00
ATOM   4759  O   THR A 288      -4.491   8.868   0.345  0.00  0.00
ATOM   4760  N   HIS A 289      -3.300   7.405   1.550  0.00  0.00
ATOM   4761  HN  HIS A 289      -2.928   7.194   2.451  0.00  0.00
ATOM   4762  CA  HIS A 289      -2.674   6.562   0.472  0.00  0.00
ATOM   4763  HA  HIS A 289      -2.010   7.172  -0.121  0.00  0.00
ATOM   4764  CB  HIS A 289      -1.970   5.256   0.875  0.00  0.00
ATOM   4765  HB1 HIS A 289      -1.015   5.133   0.321  0.00  0.00
ATOM   4766  HB2 HIS A 289      -2.614   4.377   0.655  0.00  0.00
ATOM   4767  ND1 HIS A 289      -0.539   5.845   2.841  0.00  0.00
ATOM   4768  HD1 HIS A 289       0.249   6.264   2.391  0.00  0.00
ATOM   4769  CG  HIS A 289      -1.654   5.227   2.327  0.00  0.00
ATOM   4770  CE1 HIS A 289      -0.624   5.625   4.202  0.00  0.00
ATOM   4771  HE1 HIS A 289      -0.010   6.266   4.836  0.00  0.00
ATOM   4772  NE2 HIS A 289      -1.637   4.905   4.497  0.00  0.00
ATOM   4773  CD2 HIS A 289      -2.307   4.699   3.339  0.00  0.00
ATOM   4774  HD2 HIS A 289      -3.291   4.247   3.355  0.00  0.00
ATOM   4775  C   HIS A 289      -3.714   6.142  -0.508  0.00  0.00
ATOM   4776  O   HIS A 289      -3.493   6.225  -1.698  0.00  0.00
ATOM   4777  N   CYS A 290      -4.883   5.647  -0.018  0.00  0.00
ATOM   4778  HN  CYS A 290      -5.127   5.632   0.949  0.00  0.00
ATOM   4779  CA  CYS A 290      -5.830   5.026  -0.919  0.00  0.00
ATOM   4780  HA  CYS A 290      -5.301   4.541  -1.727  0.00  0.00
ATOM   4781  CB  CYS A 290      -6.694   4.039  -0.133  0.00  0.00
ATOM   4782  HB1 CYS A 290      -7.298   3.444  -0.850  0.00  0.00
ATOM   4783  HB2 CYS A 290      -7.472   4.528   0.492  0.00  0.00
ATOM   4784  SG  CYS A 290      -5.500   3.034   0.916  0.00  0.00
ATOM   4785  HG1 CYS A 290      -5.538   1.919   0.201  0.00  0.00
ATOM   4786  C   CYS A 290      -6.828   6.044  -1.625  0.00  0.00
ATOM   4787  O   CYS A 290      -7.621   5.678  -2.440  0.00  0.00
ATOM   4788  N   CYS A 291      -6.728   7.334  -1.345  0.00  0.00
ATOM   4789  HN  CYS A 291      -6.069   7.750  -0.723  0.00  0.00
ATOM   4790  CA  CYS A 291      -7.517   8.317  -2.000  0.00  0.00
ATOM   4791  HA  CYS A 291      -8.501   7.971  -2.281  0.00  0.00
ATOM   4792  CB  CYS A 291      -7.769   9.617  -1.138  0.00  0.00
ATOM   4793  HB1 CYS A 291      -8.388  10.363  -1.680  0.00  0.00
ATOM   4794  HB2 CYS A 291      -6.804  10.157  -1.043  0.00  0.00
ATOM   4795  SG  CYS A 291      -8.299   9.210   0.596  0.00  0.00
ATOM   4796  HG1 CYS A 291      -9.576   9.551   0.518  0.00  0.00
ATOM   4797  C   CYS A 291      -6.892   8.839  -3.265  0.00  0.00
ATOM   4798  O   CYS A 291      -7.559   9.547  -3.965  0.00  0.00
ATOM   4799  N   ILE A 292      -5.594   8.479  -3.536  0.00  0.00
ATOM   4800  HN  ILE A 292      -5.155   7.795  -2.957  0.00  0.00
ATOM   4801  CA  ILE A 292      -4.789   8.959  -4.551  0.00  0.00
ATOM   4802  HA  ILE A 292      -5.047   9.968  -4.837  0.00  0.00
ATOM   4803  CB  ILE A 292      -3.347   8.983  -4.026  0.00  0.00
ATOM   4804  HB  ILE A 292      -2.968   7.959  -3.816  0.00  0.00
ATOM   4805  CG2 ILE A 292      -2.388   9.551  -5.090  0.00  0.00
ATOM   4806  HG2 ILE A 292      -2.595  10.615  -5.332  0.00  0.00
ATOM   4807  HG2 ILE A 292      -2.187   8.940  -5.995  0.00  0.00
ATOM   4808  HG2 ILE A 292      -1.427   9.545  -4.532  0.00  0.00
ATOM   4809  CG1 ILE A 292      -3.132   9.826  -2.689  0.00  0.00
ATOM   4810  HG1 ILE A 292      -2.037   9.963  -2.564  0.00  0.00
ATOM   4811  HG1 ILE A 292      -3.516   9.260  -1.814  0.00  0.00
ATOM   4812  CD1 ILE A 292      -3.842  11.229  -2.685  0.00  0.00
ATOM   4813  HD1 ILE A 292      -4.137  11.584  -3.696  0.00  0.00
ATOM   4814  HD2 ILE A 292      -3.103  11.900  -2.198  0.00  0.00
ATOM   4815  HD3 ILE A 292      -4.776  11.197  -2.085  0.00  0.00
ATOM   4816  C   ILE A 292      -5.042   8.135  -5.769  0.00  0.00
ATOM   4817  O   ILE A 292      -5.060   8.607  -6.940  0.00  0.00
ATOM   4818  N   ASN A 293      -5.368   6.809  -5.661  0.00  0.00
ATOM   4819  HN  ASN A 293      -5.486   6.501  -4.720  0.00  0.00
ATOM   4820  CA  ASN A 293      -5.723   5.932  -6.704  0.00  0.00
ATOM   4821  HA  ASN A 293      -4.972   5.939  -7.480  0.00  0.00
ATOM   4822  CB  ASN A 293      -5.860   4.487  -6.142  0.00  0.00
ATOM   4823  HB1 ASN A 293      -6.830   3.996  -6.371  0.00  0.00
ATOM   4824  HB2 ASN A 293      -6.026   4.500  -5.044  0.00  0.00
ATOM   4825  CG  ASN A 293      -4.622   3.720  -6.500  0.00  0.00
ATOM   4826  OD1 ASN A 293      -4.306   3.370  -7.631  0.00  0.00
ATOM   4827  ND2 ASN A 293      -3.814   3.466  -5.431  0.00  0.00
ATOM   4828  HD2 ASN A 293      -4.353   3.402  -4.591  0.00  0.00
ATOM   4829  HD2 ASN A 293      -2.929   3.014  -5.547  0.00  0.00
ATOM   4830  C   ASN A 293      -7.051   6.285  -7.462  0.00  0.00
ATOM   4831  O   ASN A 293      -7.034   6.142  -8.650  0.00  0.00
ATOM   4832  N   PRO A 294      -8.198   6.800  -6.880  0.00  0.00
ATOM   4833  CD  PRO A 294      -8.646   6.638  -5.445  0.00  0.00
ATOM   4834  HD1 PRO A 294      -8.589   7.621  -4.929  0.00  0.00
ATOM   4835  HD2 PRO A 294      -8.025   5.873  -4.930  0.00  0.00
ATOM   4836  CA  PRO A 294      -9.406   6.969  -7.742  0.00  0.00
ATOM   4837  HA  PRO A 294      -9.561   6.063  -8.310  0.00  0.00
ATOM   4838  CB  PRO A 294     -10.539   7.140  -6.724  0.00  0.00
ATOM   4839  HB1 PRO A 294     -11.464   6.824  -7.252  0.00  0.00
ATOM   4840  HB2 PRO A 294     -10.618   8.215  -6.454  0.00  0.00
ATOM   4841  CG  PRO A 294     -10.121   6.347  -5.504  0.00  0.00
ATOM   4842  HG1 PRO A 294     -10.669   6.631  -4.581  0.00  0.00
ATOM   4843  HG2 PRO A 294     -10.309   5.284  -5.770  0.00  0.00
ATOM   4844  C   PRO A 294      -9.294   8.093  -8.689  0.00  0.00
ATOM   4845  O   PRO A 294      -9.946   8.039  -9.760  0.00  0.00
ATOM   4846  N   ILE A 295      -8.555   9.162  -8.264  0.00  0.00
ATOM   4847  HN  ILE A 295      -8.102   9.155  -7.377  0.00  0.00
ATOM   4848  CA  ILE A 295      -8.686  10.417  -9.026  0.00  0.00
ATOM   4849  HA  ILE A 295      -9.696  10.534  -9.389  0.00  0.00
ATOM   4850  CB  ILE A 295      -8.487  11.609  -8.081  0.00  0.00
ATOM   4851  HB  ILE A 295      -8.389  12.551  -8.663  0.00  0.00
ATOM   4852  CG2 ILE A 295      -9.819  11.801  -7.296  0.00  0.00
ATOM   4853  HG2 ILE A 295      -9.802  12.699  -6.641  0.00  0.00
ATOM   4854  HG2 ILE A 295     -10.065  10.959  -6.614  0.00  0.00
ATOM   4855  HG2 ILE A 295     -10.739  12.001  -7.885  0.00  0.00
ATOM   4856  CG1 ILE A 295      -7.189  11.428  -7.199  0.00  0.00
ATOM   4857  HG1 ILE A 295      -6.292  11.260  -7.833  0.00  0.00
ATOM   4858  HG1 ILE A 295      -7.349  10.496  -6.616  0.00  0.00
ATOM   4859  CD1 ILE A 295      -6.953  12.582  -6.240  0.00  0.00
ATOM   4860  HD1 ILE A 295      -6.852  13.618  -6.628  0.00  0.00
ATOM   4861  HD2 ILE A 295      -6.012  12.374  -5.687  0.00  0.00
ATOM   4862  HD3 ILE A 295      -7.804  12.491  -5.531  0.00  0.00
ATOM   4863  C   ILE A 295      -7.755  10.422 -10.266  0.00  0.00
ATOM   4864  O   ILE A 295      -8.103  11.032 -11.258  0.00  0.00
ATOM   4865  N   ILE A 296      -6.568   9.691 -10.203  0.00  0.00
ATOM   4866  HN  ILE A 296      -6.355   9.141  -9.400  0.00  0.00
ATOM   4867  CA  ILE A 296      -5.714   9.600 -11.375  0.00  0.00
ATOM   4868  HA  ILE A 296      -5.560  10.615 -11.711  0.00  0.00
ATOM   4869  CB  ILE A 296      -4.384   9.016 -10.942  0.00  0.00
ATOM   4870  HB  ILE A 296      -4.474   7.960 -10.610  0.00  0.00
ATOM   4871  CG2 ILE A 296      -3.452   8.899 -12.166  0.00  0.00
ATOM   4872  HG2 ILE A 296      -3.832   8.214 -12.953  0.00  0.00
ATOM   4873  HG2 ILE A 296      -2.442   8.624 -11.793  0.00  0.00
ATOM   4874  HG2 ILE A 296      -3.314   9.905 -12.616  0.00  0.00
ATOM   4875  CG1 ILE A 296      -3.683   9.737  -9.757  0.00  0.00
ATOM   4876  HG1 ILE A 296      -2.647   9.406  -9.530  0.00  0.00
ATOM   4877  HG1 ILE A 296      -4.246   9.573  -8.813  0.00  0.00
ATOM   4878  CD1 ILE A 296      -3.504  11.261  -9.934  0.00  0.00
ATOM   4879  HD1 ILE A 296      -2.869  11.479 -10.819  0.00  0.00
ATOM   4880  HD2 ILE A 296      -2.956  11.726  -9.087  0.00  0.00
ATOM   4881  HD3 ILE A 296      -4.493  11.724 -10.145  0.00  0.00
ATOM   4882  C   ILE A 296      -6.313   8.911 -12.612  0.00  0.00
ATOM   4883  O   ILE A 296      -6.093   9.368 -13.719  0.00  0.00
ATOM   4884  N   TYR A 297      -7.032   7.815 -12.367  0.00  0.00
ATOM   4885  HN  TYR A 297      -7.069   7.563 -11.403  0.00  0.00
ATOM   4886  CA  TYR A 297      -7.600   7.084 -13.526  0.00  0.00
ATOM   4887  HA  TYR A 297      -6.892   7.000 -14.337  0.00  0.00
ATOM   4888  CB  TYR A 297      -8.006   5.648 -13.176  0.00  0.00
ATOM   4889  HB1 TYR A 297      -8.334   5.049 -14.053  0.00  0.00
ATOM   4890  HB2 TYR A 297      -8.863   5.481 -12.489  0.00  0.00
ATOM   4891  CG  TYR A 297      -6.847   5.009 -12.497  0.00  0.00
ATOM   4892  CD1 TYR A 297      -7.010   4.274 -11.313  0.00  0.00
ATOM   4893  HD1 TYR A 297      -8.025   4.121 -10.975  0.00  0.00
ATOM   4894  CE1 TYR A 297      -5.926   3.805 -10.617  0.00  0.00
ATOM   4895  HE1 TYR A 297      -5.967   3.139  -9.768  0.00  0.00
ATOM   4896  CZ  TYR A 297      -4.633   3.941 -11.118  0.00  0.00
ATOM   4897  OH  TYR A 297      -3.476   3.511 -10.337  0.00  0.00
ATOM   4898  HH  TYR A 297      -3.741   2.937  -9.616  0.00  0.00
ATOM   4899  CD2 TYR A 297      -5.600   5.127 -13.013  0.00  0.00
ATOM   4900  HD2 TYR A 297      -5.442   5.511 -14.010  0.00  0.00
ATOM   4901  CE2 TYR A 297      -4.477   4.496 -12.424  0.00  0.00
ATOM   4902  HE2 TYR A 297      -3.482   4.539 -12.842  0.00  0.00
ATOM   4903  C   TYR A 297      -8.908   7.859 -14.098  0.00  0.00
ATOM   4904  O   TYR A 297      -9.187   7.847 -15.272  0.00  0.00
ATOM   4905  N   ALA A 298      -9.641   8.572 -13.145  0.00  0.00
ATOM   4906  HN  ALA A 298      -9.368   8.674 -12.192  0.00  0.00
ATOM   4907  CA  ALA A 298     -10.600   9.516 -13.521  0.00  0.00
ATOM   4908  HA  ALA A 298     -11.334   8.965 -14.091  0.00  0.00
ATOM   4909  CB  ALA A 298     -11.326  10.080 -12.258  0.00  0.00
ATOM   4910  HB1 ALA A 298     -12.108  10.771 -12.638  0.00  0.00
ATOM   4911  HB2 ALA A 298     -10.621  10.672 -11.637  0.00  0.00
ATOM   4912  HB3 ALA A 298     -11.765   9.266 -11.643  0.00  0.00
ATOM   4913  C   ALA A 298     -10.122  10.640 -14.430  0.00  0.00
ATOM   4914  O   ALA A 298     -10.700  10.855 -15.477  0.00  0.00
ATOM   4915  N   PHE A 299      -9.036  11.250 -14.116  0.00  0.00
ATOM   4916  HN  PHE A 299      -8.656  11.134 -13.202  0.00  0.00
ATOM   4917  CA  PHE A 299      -8.370  12.352 -14.880  0.00  0.00
ATOM   4918  HA  PHE A 299      -8.984  13.239 -14.918  0.00  0.00
ATOM   4919  CB  PHE A 299      -7.219  12.889 -13.916  0.00  0.00
ATOM   4920  HB1 PHE A 299      -6.485  12.059 -13.992  0.00  0.00
ATOM   4921  HB2 PHE A 299      -7.568  12.970 -12.864  0.00  0.00
ATOM   4922  CG  PHE A 299      -6.646  14.152 -14.338  0.00  0.00
ATOM   4923  CD1 PHE A 299      -5.528  14.169 -15.177  0.00  0.00
ATOM   4924  HD1 PHE A 299      -5.162  13.183 -15.424  0.00  0.00
ATOM   4925  CE1 PHE A 299      -5.161  15.325 -15.754  0.00  0.00
ATOM   4926  HE1 PHE A 299      -4.291  15.439 -16.383  0.00  0.00
ATOM   4927  CZ  PHE A 299      -5.783  16.578 -15.459  0.00  0.00
ATOM   4928  HZ  PHE A 299      -5.554  17.499 -15.977  0.00  0.00
ATOM   4929  CD2 PHE A 299      -7.269  15.387 -13.997  0.00  0.00
ATOM   4930  HD2 PHE A 299      -8.135  15.398 -13.353  0.00  0.00
ATOM   4931  CE2 PHE A 299      -6.786  16.562 -14.482  0.00  0.00
ATOM   4932  HE2 PHE A 299      -7.337  17.474 -14.307  0.00  0.00
ATOM   4933  C   PHE A 299      -7.808  11.948 -16.288  0.00  0.00
ATOM   4934  O   PHE A 299      -8.035  12.539 -17.353  0.00  0.00
ATOM   4935  N   VAL A 300      -6.908  10.834 -16.305  0.00  0.00
ATOM   4936  HN  VAL A 300      -6.529  10.332 -15.532  0.00  0.00
ATOM   4937  CA  VAL A 300      -6.435  10.288 -17.602  0.00  0.00
ATOM   4938  HA  VAL A 300      -6.011  11.126 -18.134  0.00  0.00
ATOM   4939  CB  VAL A 300      -5.163   9.435 -17.629  0.00  0.00
ATOM   4940  HB  VAL A 300      -4.831   9.230 -18.668  0.00  0.00
ATOM   4941  CG1 VAL A 300      -3.957  10.092 -16.897  0.00  0.00
ATOM   4942  HG1 VAL A 300      -4.204  10.404 -15.860  0.00  0.00
ATOM   4943  HG1 VAL A 300      -3.630  10.956 -17.515  0.00  0.00
ATOM   4944  HG1 VAL A 300      -3.169   9.322 -16.748  0.00  0.00
ATOM   4945  CG2 VAL A 300      -5.440   8.099 -16.871  0.00  0.00
ATOM   4946  HG2 VAL A 300      -5.575   8.430 -15.819  0.00  0.00
ATOM   4947  HG2 VAL A 300      -4.533   7.459 -16.907  0.00  0.00
ATOM   4948  HG2 VAL A 300      -6.265   7.506 -17.321  0.00  0.00
ATOM   4949  C   VAL A 300      -7.486   9.673 -18.449  0.00  0.00
ATOM   4950  O   VAL A 300      -7.471  10.044 -19.653  0.00  0.00
ATOM   4951  N   GLY A 301      -8.447   8.804 -18.046  0.00  0.00
ATOM   4952  HN  GLY A 301      -8.483   8.583 -17.074  0.00  0.00
ATOM   4953  CA  GLY A 301      -9.561   8.289 -18.864  0.00  0.00
ATOM   4954  HA1 GLY A 301      -9.896   9.122 -19.465  0.00  0.00
ATOM   4955  HA2 GLY A 301     -10.226   7.858 -18.132  0.00  0.00
ATOM   4956  C   GLY A 301      -9.209   7.127 -19.776  0.00  0.00
ATOM   4957  O   GLY A 301      -8.117   6.601 -19.871  0.00  0.00
ATOM   4958  N   GLU A 302     -10.326   6.845 -20.537  0.00  0.00
ATOM   4959  HN  GLU A 302     -11.223   7.211 -20.300  0.00  0.00
ATOM   4960  CA  GLU A 302     -10.265   5.988 -21.718  0.00  0.00
ATOM   4961  HA  GLU A 302      -9.812   5.044 -21.451  0.00  0.00
ATOM   4962  CB  GLU A 302     -11.729   5.764 -22.158  0.00  0.00
ATOM   4963  HB1 GLU A 302     -12.059   6.778 -22.470  0.00  0.00
ATOM   4964  HB2 GLU A 302     -12.317   5.497 -21.254  0.00  0.00
ATOM   4965  CG  GLU A 302     -12.001   4.765 -23.219  0.00  0.00
ATOM   4966  HG1 GLU A 302     -12.045   3.755 -22.758  0.00  0.00
ATOM   4967  HG2 GLU A 302     -11.207   4.817 -23.994  0.00  0.00
ATOM   4968  CD  GLU A 302     -13.333   4.970 -23.903  0.00  0.00
ATOM   4969  OE1 GLU A 302     -13.433   5.892 -24.682  0.00  0.00
ATOM   4970  OE2 GLU A 302     -14.240   4.170 -23.715  0.00  0.00
ATOM   4971  C   GLU A 302      -9.484   6.602 -22.877  0.00  0.00
ATOM   4972  O   GLU A 302      -8.693   5.940 -23.514  0.00  0.00
ATOM   4973  N   LYS A 303      -9.567   7.912 -23.162  0.00  0.00
ATOM   4974  HN  LYS A 303     -10.227   8.372 -22.571  0.00  0.00
ATOM   4975  CA  LYS A 303      -9.013   8.567 -24.354  0.00  0.00
ATOM   4976  HA  LYS A 303      -9.208   7.909 -25.188  0.00  0.00
ATOM   4977  CB  LYS A 303      -9.750   9.967 -24.620  0.00  0.00
ATOM   4978  HB1 LYS A 303     -10.809   9.719 -24.843  0.00  0.00
ATOM   4979  HB2 LYS A 303      -9.390  10.444 -25.557  0.00  0.00
ATOM   4980  CG  LYS A 303      -9.651  10.926 -23.378  0.00  0.00
ATOM   4981  HG1 LYS A 303      -8.576  11.198 -23.309  0.00  0.00
ATOM   4982  HG2 LYS A 303      -9.852  10.238 -22.529  0.00  0.00
ATOM   4983  CD  LYS A 303     -10.648  12.097 -23.441  0.00  0.00
ATOM   4984  HD1 LYS A 303     -10.972  12.507 -22.460  0.00  0.00
ATOM   4985  HD2 LYS A 303     -11.578  11.715 -23.912  0.00  0.00
ATOM   4986  CE  LYS A 303     -10.235  13.269 -24.371  0.00  0.00
ATOM   4987  HE1 LYS A 303     -10.913  14.134 -24.540  0.00  0.00
ATOM   4988  HE2 LYS A 303     -10.026  12.907 -25.401  0.00  0.00
ATOM   4989  NZ  LYS A 303      -9.026  13.829 -23.787  0.00  0.00
ATOM   4990  HZ1 LYS A 303      -8.882  14.830 -24.028  0.00  0.00
ATOM   4991  HZ2 LYS A 303      -8.176  13.284 -24.037  0.00  0.00
ATOM   4992  HZ3 LYS A 303      -9.155  13.933 -22.761  0.00  0.00
ATOM   4993  C   LYS A 303      -7.501   8.794 -24.312  0.00  0.00
ATOM   4994  O   LYS A 303      -6.913   8.998 -25.445  0.00  0.00
ATOM   4995  N   PHE A 304      -6.956   8.679 -23.115  0.00  0.00
ATOM   4996  HN  PHE A 304      -7.468   8.466 -22.286  0.00  0.00
ATOM   4997  CA  PHE A 304      -5.475   8.789 -22.971  0.00  0.00
ATOM   4998  HA  PHE A 304      -5.114   9.146 -23.924  0.00  0.00
ATOM   4999  CB  PHE A 304      -5.134   9.852 -21.948  0.00  0.00
ATOM   5000  HB1 PHE A 304      -5.299   9.542 -20.893  0.00  0.00
ATOM   5001  HB2 PHE A 304      -5.765  10.764 -22.009  0.00  0.00
ATOM   5002  CG  PHE A 304      -3.760  10.452 -22.036  0.00  0.00
ATOM   5003  CD1 PHE A 304      -3.520  11.308 -23.092  0.00  0.00
ATOM   5004  HD1 PHE A 304      -4.315  11.411 -23.816  0.00  0.00
ATOM   5005  CE1 PHE A 304      -2.260  11.955 -23.302  0.00  0.00
ATOM   5006  HE1 PHE A 304      -2.107  12.605 -24.152  0.00  0.00
ATOM   5007  CZ  PHE A 304      -1.187  11.543 -22.586  0.00  0.00
ATOM   5008  HZ  PHE A 304      -0.193  11.929 -22.757  0.00  0.00
ATOM   5009  CD2 PHE A 304      -2.688  10.278 -21.127  0.00  0.00
ATOM   5010  HD2 PHE A 304      -2.667   9.631 -20.263  0.00  0.00
ATOM   5011  CE2 PHE A 304      -1.401  10.663 -21.476  0.00  0.00
ATOM   5012  HE2 PHE A 304      -0.570  10.373 -20.849  0.00  0.00
ATOM   5013  C   PHE A 304      -4.878   7.451 -22.653  0.00  0.00
ATOM   5014  O   PHE A 304      -3.680   7.349 -22.649  0.00  0.00
ATOM   5015  N   ARG A 305      -5.676   6.424 -22.434  0.00  0.00
ATOM   5016  HN  ARG A 305      -6.635   6.564 -22.200  0.00  0.00
ATOM   5017  CA  ARG A 305      -5.249   5.063 -22.292  0.00  0.00
ATOM   5018  HA  ARG A 305      -4.384   5.047 -21.644  0.00  0.00
ATOM   5019  CB  ARG A 305      -6.379   4.163 -21.691  0.00  0.00
ATOM   5020  HB1 ARG A 305      -7.328   4.302 -22.252  0.00  0.00
ATOM   5021  HB2 ARG A 305      -6.565   4.653 -20.711  0.00  0.00
ATOM   5022  CG  ARG A 305      -6.019   2.621 -21.528  0.00  0.00
ATOM   5023  HG1 ARG A 305      -6.772   2.398 -20.742  0.00  0.00
ATOM   5024  HG2 ARG A 305      -5.017   2.502 -21.062  0.00  0.00
ATOM   5025  CD  ARG A 305      -6.215   1.618 -22.679  0.00  0.00
ATOM   5026  HD1 ARG A 305      -6.347   0.613 -22.227  0.00  0.00
ATOM   5027  HD2 ARG A 305      -5.334   1.704 -23.352  0.00  0.00
ATOM   5028  NE  ARG A 305      -7.529   2.102 -23.403  0.00  0.00
ATOM   5029  HE  ARG A 305      -8.362   2.439 -22.964  0.00  0.00
ATOM   5030  CZ  ARG A 305      -7.628   2.499 -24.638  0.00  0.00
ATOM   5031  NH1 ARG A 305      -8.611   3.263 -25.100  0.00  0.00
ATOM   5032  HH1 ARG A 305      -8.584   3.453 -26.081  0.00  0.00
ATOM   5033  HH1 ARG A 305      -8.642   4.106 -24.563  0.00  0.00
ATOM   5034  NH2 ARG A 305      -6.923   1.861 -25.572  0.00  0.00
ATOM   5035  HH2 ARG A 305      -6.654   0.982 -25.179  0.00  0.00
ATOM   5036  HH2 ARG A 305      -7.334   1.914 -26.482  0.00  0.00
ATOM   5037  C   ARG A 305      -4.776   4.449 -23.613  0.00  0.00
ATOM   5038  O   ARG A 305      -3.941   3.583 -23.604  0.00  0.00
ATOM   5039  N   ASN A 306      -5.165   5.098 -24.783  0.00  0.00
ATOM   5040  HN  ASN A 306      -5.846   5.813 -24.645  0.00  0.00
ATOM   5041  CA  ASN A 306      -4.728   4.859 -26.141  0.00  0.00
ATOM   5042  HA  ASN A 306      -4.972   3.823 -26.325  0.00  0.00
ATOM   5043  CB  ASN A 306      -5.281   5.825 -27.212  0.00  0.00
ATOM   5044  HB1 ASN A 306      -4.769   5.509 -28.146  0.00  0.00
ATOM   5045  HB2 ASN A 306      -4.966   6.879 -27.052  0.00  0.00
ATOM   5046  CG  ASN A 306      -6.797   5.578 -27.279  0.00  0.00
ATOM   5047  OD1 ASN A 306      -7.601   6.278 -26.680  0.00  0.00
ATOM   5048  ND2 ASN A 306      -7.252   4.612 -28.088  0.00  0.00
ATOM   5049  HD2 ASN A 306      -6.616   4.029 -28.594  0.00  0.00
ATOM   5050  HD2 ASN A 306      -8.227   4.396 -28.043  0.00  0.00
ATOM   5051  C   ASN A 306      -3.215   4.786 -26.326  0.00  0.00
ATOM   5052  O   ASN A 306      -2.603   3.918 -26.933  0.00  0.00
ATOM   5053  N   TYR A 307      -2.556   5.786 -25.678  0.00  0.00
ATOM   5054  HN  TYR A 307      -3.145   6.409 -25.167  0.00  0.00
ATOM   5055  CA  TYR A 307      -1.169   5.935 -25.606  0.00  0.00
ATOM   5056  HA  TYR A 307      -0.825   5.972 -26.629  0.00  0.00
ATOM   5057  CB  TYR A 307      -0.885   7.245 -24.878  0.00  0.00
ATOM   5058  HB1 TYR A 307       0.170   7.336 -24.540  0.00  0.00
ATOM   5059  HB2 TYR A 307      -1.379   7.205 -23.884  0.00  0.00
ATOM   5060  CG  TYR A 307      -1.304   8.473 -25.680  0.00  0.00
ATOM   5061  CD1 TYR A 307      -2.493   9.194 -25.400  0.00  0.00
ATOM   5062  HD1 TYR A 307      -3.012   9.088 -24.458  0.00  0.00
ATOM   5063  CE1 TYR A 307      -2.888  10.198 -26.273  0.00  0.00
ATOM   5064  HE1 TYR A 307      -3.775  10.769 -26.038  0.00  0.00
ATOM   5065  CZ  TYR A 307      -2.414  10.248 -27.557  0.00  0.00
ATOM   5066  OH  TYR A 307      -2.991  10.952 -28.646  0.00  0.00
ATOM   5067  HH  TYR A 307      -3.921  11.045 -28.428  0.00  0.00
ATOM   5068  CD2 TYR A 307      -0.718   8.656 -26.965  0.00  0.00
ATOM   5069  HD2 TYR A 307       0.072   8.019 -27.335  0.00  0.00
ATOM   5070  CE2 TYR A 307      -1.277   9.526 -27.897  0.00  0.00
ATOM   5071  HE2 TYR A 307      -0.939   9.481 -28.921  0.00  0.00
ATOM   5072  C   TYR A 307      -0.455   4.732 -24.952  0.00  0.00
ATOM   5073  O   TYR A 307       0.511   4.174 -25.384  0.00  0.00
ATOM   5074  N   LEU A 308      -1.015   4.279 -23.775  0.00  0.00
ATOM   5075  HN  LEU A 308      -1.707   4.729 -23.217  0.00  0.00
ATOM   5076  CA  LEU A 308      -0.395   3.087 -23.117  0.00  0.00
ATOM   5077  HA  LEU A 308       0.663   3.286 -23.038  0.00  0.00
ATOM   5078  CB  LEU A 308      -1.047   3.020 -21.762  0.00  0.00
ATOM   5079  HB1 LEU A 308      -0.792   2.044 -21.294  0.00  0.00
ATOM   5080  HB2 LEU A 308      -2.152   3.076 -21.864  0.00  0.00
ATOM   5081  CG  LEU A 308      -0.555   4.042 -20.765  0.00  0.00
ATOM   5082  HG  LEU A 308      -0.664   5.059 -21.200  0.00  0.00
ATOM   5083  CD1 LEU A 308      -1.521   4.136 -19.514  0.00  0.00
ATOM   5084  HD1 LEU A 308      -1.218   4.989 -18.869  0.00  0.00
ATOM   5085  HD1 LEU A 308      -1.405   3.230 -18.882  0.00  0.00
ATOM   5086  HD1 LEU A 308      -2.562   4.184 -19.900  0.00  0.00
ATOM   5087  CD2 LEU A 308       0.916   3.797 -20.275  0.00  0.00
ATOM   5088  HD2 LEU A 308       1.116   2.767 -19.910  0.00  0.00
ATOM   5089  HD2 LEU A 308       1.054   4.330 -19.310  0.00  0.00
ATOM   5090  HD2 LEU A 308       1.677   3.948 -21.070  0.00  0.00
ATOM   5091  C   LEU A 308      -0.597   1.727 -23.877  0.00  0.00
ATOM   5092  O   LEU A 308       0.288   0.834 -23.866  0.00  0.00
ATOM   5093  N   LEU A 309      -1.687   1.666 -24.705  0.00  0.00
ATOM   5094  HN  LEU A 309      -2.374   2.388 -24.732  0.00  0.00
ATOM   5095  CA  LEU A 309      -1.969   0.591 -25.594  0.00  0.00
ATOM   5096  HA  LEU A 309      -1.827  -0.284 -24.976  0.00  0.00
ATOM   5097  CB  LEU A 309      -3.395   0.578 -26.242  0.00  0.00
ATOM   5098  HB1 LEU A 309      -3.514   1.551 -26.766  0.00  0.00
ATOM   5099  HB2 LEU A 309      -4.210   0.463 -25.495  0.00  0.00
ATOM   5100  CG  LEU A 309      -3.762  -0.509 -27.251  0.00  0.00
ATOM   5101  HG  LEU A 309      -3.046  -0.551 -28.100  0.00  0.00
ATOM   5102  CD1 LEU A 309      -3.859  -1.944 -26.701  0.00  0.00
ATOM   5103  HD1 LEU A 309      -4.312  -2.681 -27.399  0.00  0.00
ATOM   5104  HD1 LEU A 309      -4.485  -1.804 -25.794  0.00  0.00
ATOM   5105  HD1 LEU A 309      -2.855  -2.395 -26.554  0.00  0.00
ATOM   5106  CD2 LEU A 309      -5.111  -0.176 -27.905  0.00  0.00
ATOM   5107  HD2 LEU A 309      -5.023   0.867 -28.275  0.00  0.00
ATOM   5108  HD2 LEU A 309      -6.015  -0.420 -27.308  0.00  0.00
ATOM   5109  HD2 LEU A 309      -5.172  -0.878 -28.764  0.00  0.00
ATOM   5110  C   LEU A 309      -1.005   0.498 -26.677  0.00  0.00
ATOM   5111  O   LEU A 309      -0.387  -0.595 -26.920  0.00  0.00
ATOM   5112  N   VAL A 310      -0.745   1.604 -27.435  0.00  0.00
ATOM   5113  HN  VAL A 310      -1.287   2.431 -27.307  0.00  0.00
ATOM   5114  CA  VAL A 310      -0.101   1.500 -28.747  0.00  0.00
ATOM   5115  HA  VAL A 310      -0.553   0.656 -29.246  0.00  0.00
ATOM   5116  CB  VAL A 310      -0.541   2.788 -29.413  0.00  0.00
ATOM   5117  HB  VAL A 310      -1.639   2.889 -29.279  0.00  0.00
ATOM   5118  CG1 VAL A 310       0.366   3.938 -28.903  0.00  0.00
ATOM   5119  HG1 VAL A 310       0.544   3.982 -27.808  0.00  0.00
ATOM   5120  HG1 VAL A 310      -0.147   4.879 -29.197  0.00  0.00
ATOM   5121  HG1 VAL A 310       1.246   3.905 -29.581  0.00  0.00
ATOM   5122  CG2 VAL A 310      -0.482   2.670 -30.928  0.00  0.00
ATOM   5123  HG2 VAL A 310      -1.131   1.861 -31.326  0.00  0.00
ATOM   5124  HG2 VAL A 310       0.580   2.422 -31.139  0.00  0.00
ATOM   5125  HG2 VAL A 310      -0.819   3.599 -31.434  0.00  0.00
ATOM   5126  C   VAL A 310       1.349   1.118 -28.717  0.00  0.00
ATOM   5127  O   VAL A 310       1.849   0.468 -29.635  0.00  0.00
ATOM   5128  N   PHE A 311       2.041   1.430 -27.596  0.00  0.00
ATOM   5129  HN  PHE A 311       1.650   1.865 -26.788  0.00  0.00
ATOM   5130  CA  PHE A 311       3.498   0.989 -27.469  0.00  0.00
ATOM   5131  HA  PHE A 311       3.861   0.820 -28.472  0.00  0.00
ATOM   5132  CB  PHE A 311       4.389   2.089 -26.822  0.00  0.00
ATOM   5133  HB1 PHE A 311       5.448   1.756 -26.870  0.00  0.00
ATOM   5134  HB2 PHE A 311       4.097   2.249 -25.763  0.00  0.00
ATOM   5135  CG  PHE A 311       4.302   3.342 -27.581  0.00  0.00
ATOM   5136  CD1 PHE A 311       3.559   4.378 -27.045  0.00  0.00
ATOM   5137  HD1 PHE A 311       2.925   4.209 -26.186  0.00  0.00
ATOM   5138  CE1 PHE A 311       3.730   5.679 -27.544  0.00  0.00
ATOM   5139  HE1 PHE A 311       3.318   6.524 -27.012  0.00  0.00
ATOM   5140  CZ  PHE A 311       4.663   5.858 -28.564  0.00  0.00
ATOM   5141  HZ  PHE A 311       4.985   6.864 -28.783  0.00  0.00
ATOM   5142  CD2 PHE A 311       5.157   3.569 -28.694  0.00  0.00
ATOM   5143  HD2 PHE A 311       5.707   2.779 -29.184  0.00  0.00
ATOM   5144  CE2 PHE A 311       5.392   4.806 -29.171  0.00  0.00
ATOM   5145  HE2 PHE A 311       6.025   5.047 -30.012  0.00  0.00
ATOM   5146  C   PHE A 311       3.586  -0.356 -26.800  0.00  0.00
ATOM   5147  O   PHE A 311       4.614  -1.072 -26.801  0.00  0.00
ATOM   5148  N   PHE A 312       2.412  -0.919 -26.301  0.00  0.00
ATOM   5149  HN  PHE A 312       1.582  -0.372 -26.223  0.00  0.00
ATOM   5150  CA  PHE A 312       2.370  -2.358 -25.906  0.00  0.00
ATOM   5151  HA  PHE A 312       3.300  -2.634 -25.434  0.00  0.00
ATOM   5152  CB  PHE A 312       1.320  -2.538 -24.772  0.00  0.00
ATOM   5153  HB1 PHE A 312       0.264  -2.517 -25.117  0.00  0.00
ATOM   5154  HB2 PHE A 312       1.374  -1.633 -24.131  0.00  0.00
ATOM   5155  CG  PHE A 312       1.471  -3.749 -23.869  0.00  0.00
ATOM   5156  CD1 PHE A 312       0.774  -4.900 -24.137  0.00  0.00
ATOM   5157  HD1 PHE A 312       0.174  -5.004 -25.028  0.00  0.00
ATOM   5158  CE1 PHE A 312       0.867  -6.063 -23.290  0.00  0.00
ATOM   5159  HE1 PHE A 312       0.496  -7.030 -23.595  0.00  0.00
ATOM   5160  CZ  PHE A 312       1.561  -5.926 -22.101  0.00  0.00
ATOM   5161  HZ  PHE A 312       1.676  -6.761 -21.427  0.00  0.00
ATOM   5162  CD2 PHE A 312       2.229  -3.630 -22.706  0.00  0.00
ATOM   5163  HD2 PHE A 312       2.897  -2.827 -22.432  0.00  0.00
ATOM   5164  CE2 PHE A 312       2.299  -4.717 -21.794  0.00  0.00
ATOM   5165  HE2 PHE A 312       2.658  -4.616 -20.780  0.00  0.00
ATOM   5166  C   PHE A 312       2.086  -3.302 -27.064  0.00  0.00
ATOM   5167  O   PHE A 312       2.495  -4.495 -27.123  0.00  0.00
ATOM   5168  N   GLN A 313       1.419  -2.788 -28.140  0.00  0.00
ATOM   5169  HN  GLN A 313       1.219  -1.817 -28.034  0.00  0.00
ATOM   5170  CA  GLN A 313       1.220  -3.452 -29.398  0.00  0.00
ATOM   5171  HA  GLN A 313       0.844  -4.435 -29.153  0.00  0.00
ATOM   5172  CB  GLN A 313       0.043  -2.793 -30.066  0.00  0.00
ATOM   5173  HB1 GLN A 313      -0.168  -3.157 -31.094  0.00  0.00
ATOM   5174  HB2 GLN A 313       0.305  -1.719 -30.178  0.00  0.00
ATOM   5175  CG  GLN A 313      -1.311  -2.816 -29.293  0.00  0.00
ATOM   5176  HG1 GLN A 313      -2.118  -2.335 -29.883  0.00  0.00
ATOM   5177  HG2 GLN A 313      -1.475  -2.342 -28.301  0.00  0.00
ATOM   5178  CD  GLN A 313      -1.773  -4.262 -29.091  0.00  0.00
ATOM   5179  OE1 GLN A 313      -2.182  -4.906 -30.051  0.00  0.00
ATOM   5180  NE2 GLN A 313      -1.846  -4.853 -27.869  0.00  0.00
ATOM   5181  HE2 GLN A 313      -1.252  -4.678 -27.085  0.00  0.00
ATOM   5182  HE2 GLN A 313      -2.401  -5.678 -27.976  0.00  0.00
ATOM   5183  C   GLN A 313       2.389  -3.538 -30.449  0.00  0.00
ATOM   5184  O   GLN A 313       3.416  -2.933 -30.263  0.00  0.00
ATOM   5185  N   LYS A 314       2.186  -4.345 -31.578  0.00  0.00
ATOM   5186  HN  LYS A 314       1.315  -4.765 -31.822  0.00  0.00
ATOM   5187  CA  LYS A 314       3.294  -4.414 -32.527  0.00  0.00
ATOM   5188  HA  LYS A 314       4.231  -4.693 -32.067  0.00  0.00
ATOM   5189  CB  LYS A 314       2.906  -5.547 -33.573  0.00  0.00
ATOM   5190  HB1 LYS A 314       1.953  -5.370 -34.116  0.00  0.00
ATOM   5191  HB2 LYS A 314       2.849  -6.512 -33.025  0.00  0.00
ATOM   5192  CG  LYS A 314       3.925  -5.734 -34.704  0.00  0.00
ATOM   5193  HG1 LYS A 314       4.963  -5.468 -34.412  0.00  0.00
ATOM   5194  HG2 LYS A 314       3.714  -4.992 -35.502  0.00  0.00
ATOM   5195  CD  LYS A 314       3.773  -7.170 -35.299  0.00  0.00
ATOM   5196  HD1 LYS A 314       2.703  -7.389 -35.506  0.00  0.00
ATOM   5197  HD2 LYS A 314       4.000  -7.949 -34.540  0.00  0.00
ATOM   5198  CE  LYS A 314       4.759  -7.431 -36.488  0.00  0.00
ATOM   5199  HE1 LYS A 314       5.755  -7.133 -36.096  0.00  0.00
ATOM   5200  HE2 LYS A 314       4.511  -6.853 -37.405  0.00  0.00
ATOM   5201  NZ  LYS A 314       4.864  -8.823 -36.962  0.00  0.00
ATOM   5202  HZ1 LYS A 314       3.906  -9.223 -36.894  0.00  0.00
ATOM   5203  HZ2 LYS A 314       5.526  -9.449 -36.460  0.00  0.00
ATOM   5204  HZ3 LYS A 314       5.154  -8.714 -37.955  0.00  0.00
ATOM   5205  C   LYS A 314       3.452  -3.099 -33.279  0.00  0.00
ATOM   5206  O   LYS A 314       4.574  -2.594 -33.436  0.00  0.00
ATOM   5207  N   HIS A 315       2.274  -2.538 -33.616  0.00  0.00
ATOM   5208  HN  HIS A 315       1.462  -3.008 -33.278  0.00  0.00
ATOM   5209  CA  HIS A 315       2.305  -1.187 -34.164  0.00  0.00
ATOM   5210  HA  HIS A 315       3.022  -0.637 -33.573  0.00  0.00
ATOM   5211  CB  HIS A 315       2.642  -1.100 -35.644  0.00  0.00
ATOM   5212  HB1 HIS A 315       3.619  -1.564 -35.902  0.00  0.00
ATOM   5213  HB2 HIS A 315       2.854  -0.025 -35.824  0.00  0.00
ATOM   5214  ND1 HIS A 315       0.894  -0.992 -37.632  0.00  0.00
ATOM   5215  HD1 HIS A 315       0.747  -0.003 -37.647  0.00  0.00
ATOM   5216  CG  HIS A 315       1.703  -1.686 -36.703  0.00  0.00
ATOM   5217  CE1 HIS A 315       0.257  -1.972 -38.373  0.00  0.00
ATOM   5218  HE1 HIS A 315      -0.411  -1.729 -39.199  0.00  0.00
ATOM   5219  NE2 HIS A 315       0.614  -3.177 -38.009  0.00  0.00
ATOM   5220  CD2 HIS A 315       1.471  -3.026 -36.973  0.00  0.00
ATOM   5221  HD2 HIS A 315       1.886  -3.898 -36.483  0.00  0.00
ATOM   5222  C   HIS A 315       1.020  -0.457 -33.986  0.00  0.00
ATOM   5223  O   HIS A 315       0.948   0.759 -33.924  0.00  0.00
ATOM   5224  N   ILE A 316      -0.200  -1.113 -33.955  0.00  0.00
ATOM   5225  HN  ILE A 316      -0.319  -2.103 -33.938  0.00  0.00
ATOM   5226  CA  ILE A 316      -1.401  -0.457 -34.315  0.00  0.00
ATOM   5227  HA  ILE A 316      -1.392   0.622 -34.373  0.00  0.00
ATOM   5228  CB  ILE A 316      -1.858  -0.833 -35.663  0.00  0.00
ATOM   5229  HB  ILE A 316      -1.118  -0.438 -36.392  0.00  0.00
ATOM   5230  CG2 ILE A 316      -2.047  -2.325 -35.921  0.00  0.00
ATOM   5231  HG2 ILE A 316      -1.052  -2.818 -35.953  0.00  0.00
ATOM   5232  HG2 ILE A 316      -2.601  -2.509 -36.866  0.00  0.00
ATOM   5233  HG2 ILE A 316      -2.612  -2.765 -35.071  0.00  0.00
ATOM   5234  CG1 ILE A 316      -3.224  -0.125 -36.102  0.00  0.00
ATOM   5235  HG1 ILE A 316      -4.111  -0.224 -35.441  0.00  0.00
ATOM   5236  HG1 ILE A 316      -3.601  -0.597 -37.034  0.00  0.00
ATOM   5237  CD1 ILE A 316      -3.124   1.367 -36.509  0.00  0.00
ATOM   5238  HD1 ILE A 316      -2.922   2.058 -35.663  0.00  0.00
ATOM   5239  HD2 ILE A 316      -3.994   1.759 -37.077  0.00  0.00
ATOM   5240  HD3 ILE A 316      -2.301   1.460 -37.249  0.00  0.00
ATOM   5241  C   ILE A 316      -2.505  -0.706 -33.210  0.00  0.00
ATOM   5242  O   ILE A 316      -2.805  -1.814 -32.769  0.00  0.00
ATOM   5243  N   ALA A 317      -3.184   0.341 -32.703  0.00  0.00
ATOM   5244  HN  ALA A 317      -2.854   1.282 -32.688  0.00  0.00
ATOM   5245  CA  ALA A 317      -4.259   0.186 -31.789  0.00  0.00
ATOM   5246  HA  ALA A 317      -4.244  -0.717 -31.196  0.00  0.00
ATOM   5247  CB  ALA A 317      -4.141   1.398 -30.819  0.00  0.00
ATOM   5248  HB1 ALA A 317      -5.033   1.725 -30.245  0.00  0.00
ATOM   5249  HB2 ALA A 317      -3.711   2.285 -31.331  0.00  0.00
ATOM   5250  HB3 ALA A 317      -3.440   1.257 -29.968  0.00  0.00
ATOM   5251  C   ALA A 317      -5.617   0.201 -32.333  0.00  0.00
ATOM   5252  O   ALA A 317      -6.087   0.907 -33.235  0.00  0.00
ATOM   5253  N   LYS A 318      -6.461  -0.608 -31.739  0.00  0.00
ATOM   5254  HN  LYS A 318      -6.051  -1.273 -31.120  0.00  0.00
ATOM   5255  CA  LYS A 318      -7.827  -0.848 -32.102  0.00  0.00
ATOM   5256  HA  LYS A 318      -7.738  -1.171 -33.129  0.00  0.00
ATOM   5257  CB  LYS A 318      -8.397  -1.953 -31.210  0.00  0.00
ATOM   5258  HB1 LYS A 318      -9.478  -2.086 -31.429  0.00  0.00
ATOM   5259  HB2 LYS A 318      -8.231  -1.573 -30.179  0.00  0.00
ATOM   5260  CG  LYS A 318      -7.763  -3.338 -31.253  0.00  0.00
ATOM   5261  HG1 LYS A 318      -6.724  -3.204 -30.882  0.00  0.00
ATOM   5262  HG2 LYS A 318      -7.816  -3.644 -32.319  0.00  0.00
ATOM   5263  CD  LYS A 318      -8.423  -4.398 -30.380  0.00  0.00
ATOM   5264  HD1 LYS A 318      -9.461  -4.594 -30.724  0.00  0.00
ATOM   5265  HD2 LYS A 318      -8.586  -4.071 -29.330  0.00  0.00
ATOM   5266  CE  LYS A 318      -7.818  -5.806 -30.606  0.00  0.00
ATOM   5267  HE1 LYS A 318      -6.770  -5.863 -30.242  0.00  0.00
ATOM   5268  HE2 LYS A 318      -7.691  -6.094 -31.671  0.00  0.00
ATOM   5269  NZ  LYS A 318      -8.622  -6.812 -29.903  0.00  0.00
ATOM   5270  HZ1 LYS A 318      -8.430  -7.745 -30.321  0.00  0.00
ATOM   5271  HZ2 LYS A 318      -9.640  -6.662 -30.056  0.00  0.00
ATOM   5272  HZ3 LYS A 318      -8.417  -6.806 -28.884  0.00  0.00
ATOM   5273  C   LYS A 318      -8.741   0.318 -32.034  0.00  0.00
ATOM   5274  O   LYS A 318      -9.531   0.584 -32.920  0.00  0.00
ATOM   5275  N   ARG A 319      -8.699   1.103 -30.963  0.00  0.00
ATOM   5276  HN  ARG A 319      -8.034   0.926 -30.241  0.00  0.00
ATOM   5277  CA  ARG A 319      -9.617   2.133 -30.612  0.00  0.00
ATOM   5278  HA  ARG A 319     -10.443   2.095 -31.306  0.00  0.00
ATOM   5279  CB  ARG A 319     -10.235   1.745 -29.193  0.00  0.00
ATOM   5280  HB1 ARG A 319     -10.728   2.669 -28.821  0.00  0.00
ATOM   5281  HB2 ARG A 319      -9.319   1.582 -28.586  0.00  0.00
ATOM   5282  CG  ARG A 319     -11.043   0.532 -29.026  0.00  0.00
ATOM   5283  HG1 ARG A 319     -10.529  -0.294 -29.562  0.00  0.00
ATOM   5284  HG2 ARG A 319     -12.008   0.665 -29.558  0.00  0.00
ATOM   5285  CD  ARG A 319     -11.336   0.299 -27.605  0.00  0.00
ATOM   5286  HD1 ARG A 319     -12.158  -0.443 -27.513  0.00  0.00
ATOM   5287  HD2 ARG A 319     -11.830   1.234 -27.264  0.00  0.00
ATOM   5288  NE  ARG A 319     -10.099  -0.237 -27.030  0.00  0.00
ATOM   5289  HE  ARG A 319      -9.487  -0.700 -27.672  0.00  0.00
ATOM   5290  CZ  ARG A 319      -9.901  -0.367 -25.703  0.00  0.00
ATOM   5291  NH1 ARG A 319      -8.894  -1.131 -25.319  0.00  0.00
ATOM   5292  HH1 ARG A 319      -8.354  -1.447 -26.100  0.00  0.00
ATOM   5293  HH1 ARG A 319      -8.487  -0.922 -24.430  0.00  0.00
ATOM   5294  NH2 ARG A 319     -10.468   0.377 -24.813  0.00  0.00
ATOM   5295  HH2 ARG A 319     -10.890   1.236 -25.100  0.00  0.00
ATOM   5296  HH2 ARG A 319     -10.247   0.346 -23.838  0.00  0.00
ATOM   5297  C   ARG A 319      -9.102   3.564 -30.626  0.00  0.00
ATOM   5298  O   ARG A 319      -9.457   4.466 -29.914  0.00  0.00
ATOM   5299  N   PHE A 320      -8.132   3.795 -31.551  0.00  0.00
ATOM   5300  HN  PHE A 320      -7.896   3.035 -32.151  0.00  0.00
ATOM   5301  CA  PHE A 320      -7.495   5.093 -31.578  0.00  0.00
ATOM   5302  HA  PHE A 320      -7.642   5.590 -30.631  0.00  0.00
ATOM   5303  CB  PHE A 320      -6.021   4.949 -31.940  0.00  0.00
ATOM   5304  HB1 PHE A 320      -5.806   4.920 -33.030  0.00  0.00
ATOM   5305  HB2 PHE A 320      -5.674   3.992 -31.495  0.00  0.00
ATOM   5306  CG  PHE A 320      -5.042   5.916 -31.275  0.00  0.00
ATOM   5307  CD1 PHE A 320      -3.756   5.572 -31.438  0.00  0.00
ATOM   5308  HD1 PHE A 320      -3.569   4.731 -32.090  0.00  0.00
ATOM   5309  CE1 PHE A 320      -2.654   6.236 -30.755  0.00  0.00
ATOM   5310  HE1 PHE A 320      -1.630   5.902 -30.835  0.00  0.00
ATOM   5311  CZ  PHE A 320      -2.973   7.294 -29.930  0.00  0.00
ATOM   5312  HZ  PHE A 320      -2.195   7.734 -29.324  0.00  0.00
ATOM   5313  CD2 PHE A 320      -5.372   6.965 -30.478  0.00  0.00
ATOM   5314  HD2 PHE A 320      -6.411   7.224 -30.333  0.00  0.00
ATOM   5315  CE2 PHE A 320      -4.330   7.668 -29.750  0.00  0.00
ATOM   5316  HE2 PHE A 320      -4.591   8.496 -29.107  0.00  0.00
ATOM   5317  C   PHE A 320      -8.111   5.951 -32.683  0.00  0.00
ATOM   5318  O   PHE A 320      -7.613   7.038 -32.997  0.00  0.00
ATOM   5319  N   CYS A 321      -9.137   5.530 -33.379  0.00  0.00
ATOM   5320  HN  CYS A 321      -9.579   4.659 -33.177  0.00  0.00
ATOM   5321  CA  CYS A 321      -9.742   6.194 -34.504  0.00  0.00
ATOM   5322  HA  CYS A 321      -9.289   7.168 -34.612  0.00  0.00
ATOM   5323  CB  CYS A 321      -9.611   5.337 -35.687  0.00  0.00
ATOM   5324  HB1 CYS A 321     -10.226   5.710 -36.533  0.00  0.00
ATOM   5325  HB2 CYS A 321      -9.976   4.311 -35.465  0.00  0.00
ATOM   5326  SG  CYS A 321      -7.748   5.292 -36.161  0.00  0.00
ATOM   5327  HG1 CYS A 321      -8.215   4.828 -37.312  0.00  0.00
ATOM   5328  C   CYS A 321     -11.231   6.561 -34.217  0.00  0.00
ATOM   5329  O   CYS A 321     -12.016   6.973 -35.116  0.00  0.00
ATOM   5330  N   LYS A 322     -11.569   6.627 -32.944  0.00  0.00
ATOM   5331  HN  LYS A 322     -10.933   6.348 -32.229  0.00  0.00
ATOM   5332  CA  LYS A 322     -12.701   7.336 -32.467  0.00  0.00
ATOM   5333  HA  LYS A 322     -13.415   7.342 -33.277  0.00  0.00
ATOM   5334  CB  LYS A 322     -13.389   6.612 -31.271  0.00  0.00
ATOM   5335  HB1 LYS A 322     -13.971   5.753 -31.667  0.00  0.00
ATOM   5336  HB2 LYS A 322     -14.035   7.317 -30.704  0.00  0.00
ATOM   5337  CG  LYS A 322     -12.382   6.235 -30.130  0.00  0.00
ATOM   5338  HG1 LYS A 322     -11.719   7.077 -29.839  0.00  0.00
ATOM   5339  HG2 LYS A 322     -11.764   5.382 -30.484  0.00  0.00
ATOM   5340  CD  LYS A 322     -13.168   5.708 -28.931  0.00  0.00
ATOM   5341  HD1 LYS A 322     -13.784   4.871 -29.323  0.00  0.00
ATOM   5342  HD2 LYS A 322     -13.960   6.364 -28.509  0.00  0.00
ATOM   5343  CE  LYS A 322     -12.366   5.035 -27.818  0.00  0.00
ATOM   5344  HE1 LYS A 322     -11.547   4.354 -28.134  0.00  0.00
ATOM   5345  HE2 LYS A 322     -13.124   4.503 -27.203  0.00  0.00
ATOM   5346  NZ  LYS A 322     -11.887   6.022 -26.929  0.00  0.00
ATOM   5347  HZ1 LYS A 322     -12.305   6.036 -25.976  0.00  0.00
ATOM   5348  HZ2 LYS A 322     -12.102   6.917 -27.414  0.00  0.00
ATOM   5349  HZ3 LYS A 322     -10.864   5.852 -26.855  0.00  0.00
ATOM   5350  C   LYS A 322     -12.390   8.787 -32.204  0.00  0.00
ATOM   5351  O   LYS A 322     -11.315   9.079 -31.691  0.00  0.00
ATOM   5352  N   CYS A 323     -13.301   9.778 -32.526  0.00  0.00
ATOM   5353  HN  CYS A 323     -14.179   9.504 -32.911  0.00  0.00
ATOM   5354  CA  CYS A 323     -13.105  11.268 -32.538  0.00  0.00
ATOM   5355  HA  CYS A 323     -12.468  11.550 -33.363  0.00  0.00
ATOM   5356  CB  CYS A 323     -14.446  12.113 -32.746  0.00  0.00
ATOM   5357  HB1 CYS A 323     -14.217  13.189 -32.591  0.00  0.00
ATOM   5358  HB2 CYS A 323     -15.202  11.744 -32.020  0.00  0.00
ATOM   5359  SG  CYS A 323     -14.951  11.896 -34.466  0.00  0.00
ATOM   5360  HG1 CYS A 323     -16.209  12.190 -34.171  0.00  0.00
ATOM   5361  C   CYS A 323     -12.480  11.768 -31.298  0.00  0.00
ATOM   5362  O   CYS A 323     -11.516  12.525 -31.343  0.00  0.00
ATOM   5363  N   CYS A 324     -12.972  11.309 -30.117  0.00  0.00
ATOM   5364  HN  CYS A 324     -13.785  10.737 -30.045  0.00  0.00
ATOM   5365  CA  CYS A 324     -12.489  11.704 -28.807  0.00  0.00
ATOM   5366  HA  CYS A 324     -12.810  12.687 -28.498  0.00  0.00
ATOM   5367  CB  CYS A 324     -13.000  10.749 -27.699  0.00  0.00
ATOM   5368  HB1 CYS A 324     -14.038  11.108 -27.537  0.00  0.00
ATOM   5369  HB2 CYS A 324     -12.486  10.845 -26.719  0.00  0.00
ATOM   5370  SG  CYS A 324     -13.223   9.011 -28.101  0.00  0.00
ATOM   5371  HG1 CYS A 324     -13.589   8.555 -26.912  0.00  0.00
ATOM   5372  C   CYS A 324     -10.953  11.575 -28.524  0.00  0.00
ATOM   5373  O   CYS A 324     -10.302  12.504 -27.940  0.00  0.00
ATOM   5374  N   SER A 325     -10.317  10.519 -28.993  0.00  0.00
ATOM   5375  HN  SER A 325     -10.879   9.955 -29.594  0.00  0.00
ATOM   5376  CA  SER A 325      -8.983  10.129 -28.655  0.00  0.00
ATOM   5377  HA  SER A 325      -8.698  10.515 -27.687  0.00  0.00
ATOM   5378  CB  SER A 325      -8.830   8.602 -28.760  0.00  0.00
ATOM   5379  HB1 SER A 325      -7.820   8.144 -28.690  0.00  0.00
ATOM   5380  HB2 SER A 325      -9.271   8.239 -29.714  0.00  0.00
ATOM   5381  OG  SER A 325      -9.693   7.899 -27.860  0.00  0.00
ATOM   5382  HG1 SER A 325      -9.103   7.562 -27.182  0.00  0.00
ATOM   5383  C   SER A 325      -8.024  10.564 -29.765  0.00  0.00
ATOM   5384  O   SER A 325      -6.790  10.517 -29.609  0.00  0.00
ATOM   5385  N   ILE A 326      -8.480  10.921 -30.966  0.00  0.00
ATOM   5386  HN  ILE A 326      -9.453  10.802 -31.148  0.00  0.00
ATOM   5387  CA  ILE A 326      -7.606  11.194 -32.086  0.00  0.00
ATOM   5388  HA  ILE A 326      -6.685  10.668 -31.886  0.00  0.00
ATOM   5389  CB  ILE A 326      -8.212  10.656 -33.373  0.00  0.00
ATOM   5390  HB  ILE A 326      -8.412   9.581 -33.173  0.00  0.00
ATOM   5391  CG2 ILE A 326      -9.579  11.322 -33.711  0.00  0.00
ATOM   5392  HG2 ILE A 326      -9.697  11.740 -34.733  0.00  0.00
ATOM   5393  HG2 ILE A 326      -9.768  12.249 -33.127  0.00  0.00
ATOM   5394  HG2 ILE A 326     -10.484  10.731 -33.455  0.00  0.00
ATOM   5395  CG1 ILE A 326      -7.301  10.643 -34.609  0.00  0.00
ATOM   5396  HG1 ILE A 326      -6.909  11.681 -34.667  0.00  0.00
ATOM   5397  HG1 ILE A 326      -7.896  10.408 -35.517  0.00  0.00
ATOM   5398  CD1 ILE A 326      -5.999   9.837 -34.358  0.00  0.00
ATOM   5399  HD1 ILE A 326      -5.172   9.983 -35.086  0.00  0.00
ATOM   5400  HD2 ILE A 326      -6.105   8.732 -34.368  0.00  0.00
ATOM   5401  HD3 ILE A 326      -5.502  10.054 -33.389  0.00  0.00
ATOM   5402  C   ILE A 326      -7.225  12.706 -32.163  0.00  0.00
ATOM   5403  O   ILE A 326      -8.014  13.631 -32.196  0.00  0.00
ATOM   5404  N   PHE A 327      -5.886  12.978 -32.028  0.00  0.00
ATOM   5405  HN  PHE A 327      -5.243  12.215 -32.004  0.00  0.00
ATOM   5406  CA  PHE A 327      -5.271  14.208 -31.803  0.00  0.00
ATOM   5407  HA  PHE A 327      -5.896  15.079 -31.932  0.00  0.00
ATOM   5408  CB  PHE A 327      -4.661  14.342 -30.382  0.00  0.00
ATOM   5409  HB1 PHE A 327      -4.177  15.340 -30.313  0.00  0.00
ATOM   5410  HB2 PHE A 327      -3.909  13.545 -30.201  0.00  0.00
ATOM   5411  CG  PHE A 327      -5.674  14.380 -29.356  0.00  0.00
ATOM   5412  CD1 PHE A 327      -6.777  15.290 -29.494  0.00  0.00
ATOM   5413  HD1 PHE A 327      -6.699  16.055 -30.253  0.00  0.00
ATOM   5414  CE1 PHE A 327      -7.757  15.265 -28.552  0.00  0.00
ATOM   5415  HE1 PHE A 327      -8.629  15.891 -28.670  0.00  0.00
ATOM   5416  CZ  PHE A 327      -7.770  14.403 -27.521  0.00  0.00
ATOM   5417  HZ  PHE A 327      -8.586  14.354 -26.816  0.00  0.00
ATOM   5418  CD2 PHE A 327      -5.672  13.456 -28.313  0.00  0.00
ATOM   5419  HD2 PHE A 327      -4.891  12.723 -28.175  0.00  0.00
ATOM   5420  CE2 PHE A 327      -6.715  13.517 -27.282  0.00  0.00
ATOM   5421  HE2 PHE A 327      -6.799  12.798 -26.481  0.00  0.00
ATOM   5422  C   PHE A 327      -4.088  14.329 -32.757  0.00  0.00
ATOM   5423  O   PHE A 327      -3.151  15.118 -32.552  0.00  0.00
ATOM   5424  N   GLN A 328      -4.080  13.382 -33.782  0.00  0.00
ATOM   5425  HN  GLN A 328      -4.837  12.739 -33.859  0.00  0.00
ATOM   5426  CA  GLN A 328      -2.915  13.322 -34.649  0.00  0.00
ATOM   5427  HA  GLN A 328      -2.227  14.136 -34.473  0.00  0.00
ATOM   5428  CB  GLN A 328      -2.169  12.029 -34.319  0.00  0.00
ATOM   5429  HB1 GLN A 328      -1.205  11.864 -34.846  0.00  0.00
ATOM   5430  HB2 GLN A 328      -2.740  11.172 -34.736  0.00  0.00
ATOM   5431  CG  GLN A 328      -1.905  11.671 -32.769  0.00  0.00
ATOM   5432  HG1 GLN A 328      -2.258  12.587 -32.249  0.00  0.00
ATOM   5433  HG2 GLN A 328      -0.816  11.504 -32.622  0.00  0.00
ATOM   5434  CD  GLN A 328      -2.756  10.667 -32.133  0.00  0.00
ATOM   5435  OE1 GLN A 328      -3.859  10.980 -31.665  0.00  0.00
ATOM   5436  NE2 GLN A 328      -2.300   9.378 -32.159  0.00  0.00
ATOM   5437  HE2 GLN A 328      -2.808   8.714 -31.610  0.00  0.00
ATOM   5438  HE2 GLN A 328      -1.412   9.158 -32.562  0.00  0.00
ATOM   5439  C   GLN A 328      -3.214  13.267 -36.176  0.00  0.00
ATOM   5440  O   GLN A 328      -4.413  13.244 -36.528  0.00  0.00
ATOM   5441  N   GLN A 329      -2.199  13.402 -36.974  0.00  0.00
ATOM   5442  HN  GLN A 329      -1.275  13.490 -36.608  0.00  0.00
ATOM   5443  CA  GLN A 329      -2.256  13.345 -38.439  0.00  0.00
ATOM   5444  HA  GLN A 329      -3.039  14.030 -38.729  0.00  0.00
ATOM   5445  CB  GLN A 329      -0.831  13.634 -39.028  0.00  0.00
ATOM   5446  HB1 GLN A 329      -0.141  12.971 -38.465  0.00  0.00
ATOM   5447  HB2 GLN A 329      -0.637  14.675 -38.690  0.00  0.00
ATOM   5448  CG  GLN A 329      -0.740  13.478 -40.517  0.00  0.00
ATOM   5449  HG1 GLN A 329      -1.482  14.151 -40.998  0.00  0.00
ATOM   5450  HG2 GLN A 329      -0.954  12.407 -40.715  0.00  0.00
ATOM   5451  CD  GLN A 329       0.624  13.900 -41.047  0.00  0.00
ATOM   5452  OE1 GLN A 329       0.986  15.073 -41.148  0.00  0.00
ATOM   5453  NE2 GLN A 329       1.466  12.868 -41.425  0.00  0.00
ATOM   5454  HE2 GLN A 329       1.229  11.981 -41.821  0.00  0.00
ATOM   5455  HE2 GLN A 329       2.395  13.219 -41.539  0.00  0.00
ATOM   5456  C   GLN A 329      -2.624  11.911 -38.921  0.00  0.00
ATOM   5457  O   GLN A 329      -3.421  11.841 -39.837  0.00  0.00
ATOM   5458  N   GLU A 330      -2.069  10.846 -38.322  0.00  0.00
ATOM   5459  HN  GLU A 330      -1.235  10.944 -37.783  0.00  0.00
ATOM   5460  CA  GLU A 330      -2.486   9.515 -38.560  0.00  0.00
ATOM   5461  HA  GLU A 330      -3.538   9.501 -38.802  0.00  0.00
ATOM   5462  CB  GLU A 330      -1.696   8.862 -39.742  0.00  0.00
ATOM   5463  HB1 GLU A 330      -0.660   8.704 -39.374  0.00  0.00
ATOM   5464  HB2 GLU A 330      -1.706   9.603 -40.570  0.00  0.00
ATOM   5465  CG  GLU A 330      -2.247   7.458 -40.264  0.00  0.00
ATOM   5466  HG1 GLU A 330      -1.992   6.634 -39.563  0.00  0.00
ATOM   5467  HG2 GLU A 330      -1.722   7.193 -41.207  0.00  0.00
ATOM   5468  CD  GLU A 330      -3.739   7.494 -40.582  0.00  0.00
ATOM   5469  OE1 GLU A 330      -4.142   7.979 -41.662  0.00  0.00
ATOM   5470  OE2 GLU A 330      -4.491   6.962 -39.747  0.00  0.00
ATOM   5471  C   GLU A 330      -2.310   8.722 -37.210  0.00  0.00
ATOM   5472  O   GLU A 330      -1.615   9.225 -36.353  0.00  0.00
ATOM   5473  N   ALA A 331      -3.054   7.596 -37.007  0.00  0.00
ATOM   5474  HN  ALA A 331      -3.579   7.255 -37.784  0.00  0.00
ATOM   5475  CA  ALA A 331      -3.168   6.921 -35.725  0.00  0.00
ATOM   5476  HA  ALA A 331      -3.396   7.622 -34.937  0.00  0.00
ATOM   5477  CB  ALA A 331      -4.305   5.915 -35.903  0.00  0.00
ATOM   5478  HB1 ALA A 331      -5.258   6.396 -36.212  0.00  0.00
ATOM   5479  HB2 ALA A 331      -4.410   5.358 -34.949  0.00  0.00
ATOM   5480  HB3 ALA A 331      -4.060   5.210 -36.726  0.00  0.00
ATOM   5481  C   ALA A 331      -1.889   6.156 -35.153  0.00  0.00
ATOM   5482  O   ALA A 331      -1.671   6.375 -33.951  0.00  0.00
ATOM   5483  N   PRO A 332      -0.885   5.500 -35.804  0.00  0.00
ATOM   5484  CD  PRO A 332      -0.975   5.083 -37.254  0.00  0.00
ATOM   5485  HD1 PRO A 332      -1.093   5.966 -37.919  0.00  0.00
ATOM   5486  HD2 PRO A 332      -1.850   4.419 -37.416  0.00  0.00
ATOM   5487  CA  PRO A 332       0.050   4.614 -35.032  0.00  0.00
ATOM   5488  HA  PRO A 332      -0.528   4.156 -34.244  0.00  0.00
ATOM   5489  CB  PRO A 332       0.487   3.623 -36.082  0.00  0.00
ATOM   5490  HB1 PRO A 332      -0.262   2.802 -36.079  0.00  0.00
ATOM   5491  HB2 PRO A 332       1.518   3.220 -35.988  0.00  0.00
ATOM   5492  CG  PRO A 332       0.349   4.376 -37.462  0.00  0.00
ATOM   5493  HG1 PRO A 332       1.187   5.097 -37.574  0.00  0.00
ATOM   5494  HG2 PRO A 332       0.356   3.821 -38.424  0.00  0.00
ATOM   5495  C   PRO A 332       1.208   5.479 -34.529  0.00  0.00
ATOM   5496  O   PRO A 332       2.156   5.802 -35.278  0.00  0.00
ATOM   5497  N   GLU A 333       1.249   5.768 -33.207  0.00  0.00
ATOM   5498  HN  GLU A 333       0.464   5.491 -32.658  0.00  0.00
ATOM   5499  CA  GLU A 333       2.333   6.552 -32.624  0.00  0.00
ATOM   5500  HA  GLU A 333       2.303   7.581 -32.949  0.00  0.00
ATOM   5501  CB  GLU A 333       2.061   6.493 -31.056  0.00  0.00
ATOM   5502  HB1 GLU A 333       2.913   6.774 -30.399  0.00  0.00
ATOM   5503  HB2 GLU A 333       1.782   5.441 -30.832  0.00  0.00
ATOM   5504  CG  GLU A 333       0.897   7.338 -30.446  0.00  0.00
ATOM   5505  HG1 GLU A 333       0.693   6.919 -29.437  0.00  0.00
ATOM   5506  HG2 GLU A 333      -0.021   7.215 -31.059  0.00  0.00
ATOM   5507  CD  GLU A 333       1.329   8.769 -30.303  0.00  0.00
ATOM   5508  OE1 GLU A 333       0.671   9.542 -31.032  0.00  0.00
ATOM   5509  OE2 GLU A 333       2.272   9.130 -29.558  0.00  0.00
ATOM   5510  C   GLU A 333       3.692   5.941 -32.700  0.00  0.00
ATOM   5511  O   GLU A 333       4.619   6.766 -32.966  0.00  0.00
ATOM   5512  N   ARG A 334       3.955   4.605 -32.717  0.00  0.00
ATOM   5513  HN  ARG A 334       3.123   4.060 -32.642  0.00  0.00
ATOM   5514  CA  ARG A 334       5.243   4.077 -32.750  0.00  0.00
ATOM   5515  HA  ARG A 334       5.808   4.581 -31.980  0.00  0.00
ATOM   5516  CB  ARG A 334       4.983   2.644 -32.200  0.00  0.00
ATOM   5517  HB1 ARG A 334       4.216   2.105 -32.795  0.00  0.00
ATOM   5518  HB2 ARG A 334       4.511   2.792 -31.206  0.00  0.00
ATOM   5519  CG  ARG A 334       6.297   1.887 -31.986  0.00  0.00
ATOM   5520  HG1 ARG A 334       6.924   2.428 -31.246  0.00  0.00
ATOM   5521  HG2 ARG A 334       6.831   1.790 -32.956  0.00  0.00
ATOM   5522  CD  ARG A 334       6.225   0.438 -31.386  0.00  0.00
ATOM   5523  HD1 ARG A 334       5.853  -0.330 -32.097  0.00  0.00
ATOM   5524  HD2 ARG A 334       5.509   0.698 -30.576  0.00  0.00
ATOM   5525  NE  ARG A 334       7.543   0.064 -30.769  0.00  0.00
ATOM   5526  HE  ARG A 334       7.764   0.464 -29.880  0.00  0.00
ATOM   5527  CZ  ARG A 334       8.683  -0.207 -31.428  0.00  0.00
ATOM   5528  NH1 ARG A 334       9.854  -0.213 -30.767  0.00  0.00
ATOM   5529  HH1 ARG A 334      10.730  -0.443 -31.192  0.00  0.00
ATOM   5530  HH1 ARG A 334       9.912   0.039 -29.801  0.00  0.00
ATOM   5531  NH2 ARG A 334       8.756  -0.566 -32.687  0.00  0.00
ATOM   5532  HH2 ARG A 334       7.913  -0.658 -33.216  0.00  0.00
ATOM   5533  HH2 ARG A 334       9.672  -0.635 -33.083  0.00  0.00
ATOM   5534  C   ARG A 334       5.864   4.089 -34.116  0.00  0.00
ATOM   5535  O   ARG A 334       7.065   3.964 -34.316  0.00  0.00
ATOM   5536  N   ALA A 335       5.060   4.417 -35.120  0.00  0.00
ATOM   5537  HN  ALA A 335       4.082   4.561 -34.994  0.00  0.00
ATOM   5538  CA  ALA A 335       5.387   4.550 -36.525  0.00  0.00
ATOM   5539  HA  ALA A 335       6.410   4.330 -36.793  0.00  0.00
ATOM   5540  CB  ALA A 335       4.463   3.761 -37.392  0.00  0.00
ATOM   5541  HB1 ALA A 335       4.567   3.996 -38.473  0.00  0.00
ATOM   5542  HB2 ALA A 335       3.379   3.884 -37.182  0.00  0.00
ATOM   5543  HB3 ALA A 335       4.723   2.701 -37.185  0.00  0.00
ATOM   5544  C   ALA A 335       5.180   5.999 -37.059  0.00  0.00
ATOM   5545  O   ALA A 335       4.971   6.200 -38.267  0.00  0.00
ATOM   5546  N   SER A 336       5.203   6.994 -36.138  0.00  0.00
ATOM   5547  HN  SER A 336       5.452   6.798 -35.193  0.00  0.00
ATOM   5548  CA  SER A 336       5.172   8.390 -36.432  0.00  0.00
ATOM   5549  HA  SER A 336       5.528   8.763 -35.483  0.00  0.00
ATOM   5550  CB  SER A 336       6.134   8.857 -37.547  0.00  0.00
ATOM   5551  HB1 SER A 336       5.986   9.957 -37.598  0.00  0.00
ATOM   5552  HB2 SER A 336       5.982   8.418 -38.556  0.00  0.00
ATOM   5553  OG  SER A 336       7.518   8.605 -37.291  0.00  0.00
ATOM   5554  HG1 SER A 336       7.982   9.046 -38.007  0.00  0.00
ATOM   5555  C   SER A 336       3.783   8.884 -36.711  0.00  0.00
ATOM   5556  O   SER A 336       3.387   9.091 -37.871  0.00  0.00
ATOM   5557  N   SER A 337       2.971   9.063 -35.610  0.00  0.00
ATOM   5558  HN  SER A 337       3.254   8.893 -34.671  0.00  0.00
ATOM   5559  CA  SER A 337       1.604   9.558 -35.797  0.00  0.00
ATOM   5560  HA  SER A 337       1.131   8.895 -36.506  0.00  0.00
ATOM   5561  CB  SER A 337       0.882   9.389 -34.444  0.00  0.00
ATOM   5562  HB1 SER A 337       0.693   8.302 -34.312  0.00  0.00
ATOM   5563  HB2 SER A 337      -0.134   9.835 -34.500  0.00  0.00
ATOM   5564  OG  SER A 337       1.565   9.926 -33.353  0.00  0.00
ATOM   5565  HG1 SER A 337       1.109   9.835 -32.513  0.00  0.00
ATOM   5566  C   SER A 337       1.493  10.965 -36.236  0.00  0.00
ATOM   5567  O   SER A 337       0.642  11.286 -37.041  0.00  0.00
ATOM   5568  N   VAL A 338       2.309  11.802 -35.600  0.00  0.00
ATOM   5569  HN  VAL A 338       2.884  11.413 -34.884  0.00  0.00
ATOM   5570  CA  VAL A 338       2.487  13.241 -35.816  0.00  0.00
ATOM   5571  HA  VAL A 338       3.365  13.519 -35.252  0.00  0.00
ATOM   5572  CB  VAL A 338       2.754  13.683 -37.324  0.00  0.00
ATOM   5573  HB  VAL A 338       1.888  13.457 -37.983  0.00  0.00
ATOM   5574  CG1 VAL A 338       2.984  15.177 -37.406  0.00  0.00
ATOM   5575  HG1 VAL A 338       3.845  15.680 -36.917  0.00  0.00
ATOM   5576  HG1 VAL A 338       2.034  15.637 -37.058  0.00  0.00
ATOM   5577  HG1 VAL A 338       3.057  15.475 -38.474  0.00  0.00
ATOM   5578  CG2 VAL A 338       3.948  12.940 -37.849  0.00  0.00
ATOM   5579  HG2 VAL A 338       4.099  13.146 -38.930  0.00  0.00
ATOM   5580  HG2 VAL A 338       3.797  11.846 -37.730  0.00  0.00
ATOM   5581  HG2 VAL A 338       4.890  13.167 -37.305  0.00  0.00
ATOM   5582  C   VAL A 338       1.340  13.966 -35.236  0.00  0.00
ATOM   5583  O   VAL A 338       0.234  14.050 -35.828  0.00  0.00
ATOM   5584  N   TYR A 339       1.556  14.483 -34.033  0.00  0.00
ATOM   5585  HN  TYR A 339       2.446  14.367 -33.600  0.00  0.00
ATOM   5586  CA  TYR A 339       0.576  15.329 -33.440  0.00  0.00
ATOM   5587  HA  TYR A 339      -0.343  14.763 -33.415  0.00  0.00
ATOM   5588  CB  TYR A 339       1.097  15.677 -32.066  0.00  0.00
ATOM   5589  HB1 TYR A 339       0.407  16.448 -31.662  0.00  0.00
ATOM   5590  HB2 TYR A 339       2.134  16.075 -32.114  0.00  0.00
ATOM   5591  CG  TYR A 339       0.984  14.521 -30.986  0.00  0.00
ATOM   5592  CD1 TYR A 339       2.124  14.331 -30.218  0.00  0.00
ATOM   5593  HD1 TYR A 339       3.041  14.816 -30.522  0.00  0.00
ATOM   5594  CE1 TYR A 339       2.045  13.491 -29.147  0.00  0.00
ATOM   5595  HE1 TYR A 339       2.922  13.387 -28.526  0.00  0.00
ATOM   5596  CZ  TYR A 339       0.819  12.918 -28.663  0.00  0.00
ATOM   5597  OH  TYR A 339       0.799  12.385 -27.378  0.00  0.00
ATOM   5598  HH  TYR A 339      -0.010  11.871 -27.331  0.00  0.00
ATOM   5599  CD2 TYR A 339      -0.236  13.826 -30.625  0.00  0.00
ATOM   5600  HD2 TYR A 339      -1.084  13.984 -31.274  0.00  0.00
ATOM   5601  CE2 TYR A 339      -0.323  12.991 -29.463  0.00  0.00
ATOM   5602  HE2 TYR A 339      -1.276  12.586 -29.156  0.00  0.00
ATOM   5603  C   TYR A 339       0.222  16.625 -34.189  0.00  0.00
ATOM   5604  O   TYR A 339       1.115  17.353 -34.616  0.00  0.00
ATOM   5605  N   THR A 340      -1.113  16.875 -34.235  0.00  0.00
ATOM   5606  HN  THR A 340      -1.816  16.228 -33.948  0.00  0.00
ATOM   5607  CA  THR A 340      -1.629  18.132 -34.734  0.00  0.00
ATOM   5608  HA  THR A 340      -0.940  18.503 -35.479  0.00  0.00
ATOM   5609  CB  THR A 340      -2.906  18.017 -35.469  0.00  0.00
ATOM   5610  HB  THR A 340      -3.483  18.966 -35.463  0.00  0.00
ATOM   5611  OG1 THR A 340      -3.764  17.100 -34.881  0.00  0.00
ATOM   5612  HG1 THR A 340      -4.617  17.404 -35.201  0.00  0.00
ATOM   5613  CG2 THR A 340      -2.607  17.618 -36.871  0.00  0.00
ATOM   5614  HG2 THR A 340      -2.004  16.685 -36.853  0.00  0.00
ATOM   5615  HG2 THR A 340      -1.961  18.370 -37.375  0.00  0.00
ATOM   5616  HG2 THR A 340      -3.573  17.537 -37.413  0.00  0.00
ATOM   5617  C   THR A 340      -1.904  19.083 -33.656  0.00  0.00
ATOM   5618  O   THR A 340      -1.644  20.258 -33.758  0.00  0.00
ATOM   5619  N   ARG A 341      -2.485  18.529 -32.562  0.00  0.00
ATOM   5620  HN  ARG A 341      -2.509  17.534 -32.516  0.00  0.00
ATOM   5621  CA  ARG A 341      -2.868  19.327 -31.338  0.00  0.00
ATOM   5622  HA  ARG A 341      -3.126  18.640 -30.545  0.00  0.00
ATOM   5623  CB  ARG A 341      -1.702  20.182 -30.809  0.00  0.00
ATOM   5624  HB1 ARG A 341      -2.142  20.450 -29.825  0.00  0.00
ATOM   5625  HB2 ARG A 341      -1.751  21.127 -31.391  0.00  0.00
ATOM   5626  CG  ARG A 341      -0.346  19.572 -30.645  0.00  0.00
ATOM   5627  HG1 ARG A 341       0.051  19.456 -31.676  0.00  0.00
ATOM   5628  HG2 ARG A 341      -0.430  18.579 -30.153  0.00  0.00
ATOM   5629  CD  ARG A 341       0.709  20.367 -29.828  0.00  0.00
ATOM   5630  HD1 ARG A 341       0.413  20.451 -28.761  0.00  0.00
ATOM   5631  HD2 ARG A 341       0.975  21.376 -30.210  0.00  0.00
ATOM   5632  NE  ARG A 341       1.943  19.590 -29.872  0.00  0.00
ATOM   5633  HE  ARG A 341       2.698  19.914 -30.442  0.00  0.00
ATOM   5634  CZ  ARG A 341       2.154  18.457 -29.175  0.00  0.00
ATOM   5635  NH1 ARG A 341       3.326  17.858 -29.336  0.00  0.00
ATOM   5636  HH1 ARG A 341       3.318  16.914 -29.005  0.00  0.00
ATOM   5637  HH1 ARG A 341       3.975  18.110 -30.054  0.00  0.00
ATOM   5638  NH2 ARG A 341       1.242  17.943 -28.359  0.00  0.00
ATOM   5639  HH2 ARG A 341       0.476  18.546 -28.139  0.00  0.00
ATOM   5640  HH2 ARG A 341       1.568  17.234 -27.734  0.00  0.00
ATOM   5641  C   ARG A 341      -4.183  20.157 -31.655  0.00  0.00
ATOM   5642  O   ARG A 341      -4.355  21.291 -31.251  0.00  0.00
ATOM   5643  N   SER A 342      -5.086  19.633 -32.496  0.00  0.00
ATOM   5644  HN  SER A 342      -5.092  18.637 -32.441  0.00  0.00
ATOM   5645  CA  SER A 342      -6.212  20.271 -33.178  0.00  0.00
ATOM   5646  HA  SER A 342      -5.820  21.040 -33.827  0.00  0.00
ATOM   5647  CB  SER A 342      -7.081  19.292 -34.091  0.00  0.00
ATOM   5648  HB1 SER A 342      -7.845  19.859 -34.664  0.00  0.00
ATOM   5649  HB2 SER A 342      -7.698  18.644 -33.434  0.00  0.00
ATOM   5650  OG  SER A 342      -6.247  18.539 -35.013  0.00  0.00
ATOM   5651  HG1 SER A 342      -6.767  18.256 -35.769  0.00  0.00
ATOM   5652  C   SER A 342      -7.274  20.881 -32.202  0.00  0.00
ATOM   5653  O   SER A 342      -7.717  21.989 -32.514  0.00  0.00
ATOM   5654  N   THR A 343      -7.601  20.158 -31.046  0.00  0.00
ATOM   5655  HN  THR A 343      -7.265  19.240 -30.850  0.00  0.00
ATOM   5656  CA  THR A 343      -8.575  20.610 -30.109  0.00  0.00
ATOM   5657  HA  THR A 343      -9.268  21.267 -30.614  0.00  0.00
ATOM   5658  CB  THR A 343      -9.352  19.532 -29.470  0.00  0.00
ATOM   5659  HB  THR A 343     -10.181  19.948 -28.859  0.00  0.00
ATOM   5660  OG1 THR A 343      -8.501  18.728 -28.639  0.00  0.00
ATOM   5661  HG1 THR A 343      -9.050  18.055 -28.230  0.00  0.00
ATOM   5662  CG2 THR A 343      -9.803  18.655 -30.625  0.00  0.00
ATOM   5663  HG2 THR A 343      -9.101  17.993 -31.177  0.00  0.00
ATOM   5664  HG2 THR A 343     -10.404  19.175 -31.403  0.00  0.00
ATOM   5665  HG2 THR A 343     -10.495  17.929 -30.147  0.00  0.00
ATOM   5666  C   THR A 343      -8.062  21.480 -28.943  0.00  0.00
ATOM   5667  O   THR A 343      -8.782  21.623 -27.987  0.00  0.00
ATOM   5668  N   GLY A 344      -6.823  21.934 -29.012  0.00  0.00
ATOM   5669  HN  GLY A 344      -6.292  21.870 -29.854  0.00  0.00
ATOM   5670  CA  GLY A 344      -6.177  22.718 -27.934  0.00  0.00
ATOM   5671  HA1 GLY A 344      -6.909  23.413 -27.550  0.00  0.00
ATOM   5672  HA2 GLY A 344      -5.288  23.068 -28.438  0.00  0.00
ATOM   5673  C   GLY A 344      -5.611  21.790 -26.878  0.00  0.00
ATOM   5674  O   GLY A 344      -5.070  22.256 -25.848  0.00  0.00
ATOM   5675  N   GLU A 345      -5.748  20.452 -27.077  0.00  0.00
ATOM   5676  HN  GLU A 345      -6.213  20.084 -27.880  0.00  0.00
ATOM   5677  CA  GLU A 345      -5.532  19.542 -25.972  0.00  0.00
ATOM   5678  HA  GLU A 345      -6.148  19.916 -25.166  0.00  0.00
ATOM   5679  CB  GLU A 345      -5.865  18.089 -26.434  0.00  0.00
ATOM   5680  HB1 GLU A 345      -5.137  17.830 -27.232  0.00  0.00
ATOM   5681  HB2 GLU A 345      -6.807  18.090 -27.024  0.00  0.00
ATOM   5682  CG  GLU A 345      -5.852  16.986 -25.376  0.00  0.00
ATOM   5683  HG1 GLU A 345      -4.855  17.122 -24.904  0.00  0.00
ATOM   5684  HG2 GLU A 345      -5.956  16.053 -25.970  0.00  0.00
ATOM   5685  CD  GLU A 345      -6.942  17.131 -24.308  0.00  0.00
ATOM   5686  OE1 GLU A 345      -8.169  16.830 -24.420  0.00  0.00
ATOM   5687  OE2 GLU A 345      -6.494  17.644 -23.237  0.00  0.00
ATOM   5688  C   GLU A 345      -4.191  19.570 -25.230  0.00  0.00
ATOM   5689  O   GLU A 345      -3.043  19.791 -25.698  0.00  0.00
ATOM   5690  N   GLN A 346      -4.231  19.298 -23.828  0.00  0.00
ATOM   5691  HN  GLN A 346      -5.021  18.858 -23.409  0.00  0.00
ATOM   5692  CA  GLN A 346      -3.152  19.573 -22.928  0.00  0.00
ATOM   5693  HA  GLN A 346      -2.293  19.974 -23.444  0.00  0.00
ATOM   5694  CB  GLN A 346      -3.703  20.470 -21.824  0.00  0.00
ATOM   5695  HB1 GLN A 346      -4.564  19.973 -21.329  0.00  0.00
ATOM   5696  HB2 GLN A 346      -4.104  21.422 -22.233  0.00  0.00
ATOM   5697  CG  GLN A 346      -2.706  21.008 -20.771  0.00  0.00
ATOM   5698  HG1 GLN A 346      -2.266  20.213 -20.132  0.00  0.00
ATOM   5699  HG2 GLN A 346      -3.129  21.859 -20.196  0.00  0.00
ATOM   5700  CD  GLN A 346      -1.479  21.671 -21.373  0.00  0.00
ATOM   5701  OE1 GLN A 346      -0.381  21.280 -21.012  0.00  0.00
ATOM   5702  NE2 GLN A 346      -1.680  22.685 -22.236  0.00  0.00
ATOM   5703  HE2 GLN A 346      -0.942  22.924 -22.867  0.00  0.00
ATOM   5704  HE2 GLN A 346      -2.613  23.042 -22.228  0.00  0.00
ATOM   5705  C   GLN A 346      -2.464  18.326 -22.304  0.00  0.00
ATOM   5706  O   GLN A 346      -1.294  18.407 -21.946  0.00  0.00
ATOM   5707  N   GLU A 347      -3.109  17.129 -22.210  0.00  0.00
ATOM   5708  HN  GLU A 347      -4.053  17.117 -22.530  0.00  0.00
ATOM   5709  CA  GLU A 347      -2.513  15.841 -21.818  0.00  0.00
ATOM   5710  HA  GLU A 347      -2.154  16.047 -20.821  0.00  0.00
ATOM   5711  CB  GLU A 347      -3.660  14.820 -21.800  0.00  0.00
ATOM   5712  HB1 GLU A 347      -4.334  14.955 -20.928  0.00  0.00
ATOM   5713  HB2 GLU A 347      -3.397  13.778 -21.518  0.00  0.00
ATOM   5714  CG  GLU A 347      -4.545  14.773 -23.068  0.00  0.00
ATOM   5715  HG1 GLU A 347      -3.921  14.455 -23.930  0.00  0.00
ATOM   5716  HG2 GLU A 347      -5.013  15.780 -23.108  0.00  0.00
ATOM   5717  CD  GLU A 347      -5.818  13.938 -22.935  0.00  0.00
ATOM   5718  OE1 GLU A 347      -6.180  13.245 -23.860  0.00  0.00
ATOM   5719  OE2 GLU A 347      -6.458  14.031 -21.865  0.00  0.00
ATOM   5720  C   GLU A 347      -1.328  15.420 -22.714  0.00  0.00
ATOM   5721  O   GLU A 347      -0.278  14.922 -22.192  0.00  0.00
ATOM   5722  N   ILE A 348      -1.471  15.584 -24.072  0.00  0.00
ATOM   5723  HN  ILE A 348      -2.317  15.929 -24.471  0.00  0.00
ATOM   5724  CA  ILE A 348      -0.657  15.047 -25.063  0.00  0.00
ATOM   5725  HA  ILE A 348      -0.517  13.984 -24.932  0.00  0.00
ATOM   5726  CB  ILE A 348      -1.345  15.132 -26.395  0.00  0.00
ATOM   5727  HB  ILE A 348      -0.535  15.064 -27.153  0.00  0.00
ATOM   5728  CG2 ILE A 348      -2.330  13.964 -26.542  0.00  0.00
ATOM   5729  HG2 ILE A 348      -3.244  14.079 -25.921  0.00  0.00
ATOM   5730  HG2 ILE A 348      -1.745  13.081 -26.207  0.00  0.00
ATOM   5731  HG2 ILE A 348      -2.632  13.903 -27.609  0.00  0.00
ATOM   5732  CG1 ILE A 348      -2.036  16.519 -26.650  0.00  0.00
ATOM   5733  HG1 ILE A 348      -1.257  17.268 -26.391  0.00  0.00
ATOM   5734  HG1 ILE A 348      -2.950  16.595 -26.023  0.00  0.00
ATOM   5735  CD1 ILE A 348      -2.507  16.690 -28.060  0.00  0.00
ATOM   5736  HD1 ILE A 348      -3.076  17.641 -28.139  0.00  0.00
ATOM   5737  HD2 ILE A 348      -3.254  15.924 -28.360  0.00  0.00
ATOM   5738  HD3 ILE A 348      -1.711  16.671 -28.836  0.00  0.00
ATOM   5739  C   ILE A 348       0.770  15.604 -25.070  0.00  0.00
ATOM   5740  O   ILE A 348       1.045  16.799 -25.152  0.00  0.00
ATOM   5741  N   SER A 349       1.736  14.650 -25.076  0.00  0.00
ATOM   5742  HN  SER A 349       1.386  13.719 -25.144  0.00  0.00
ATOM   5743  CA  SER A 349       3.152  14.885 -25.144  0.00  0.00
ATOM   5744  HA  SER A 349       3.399  15.221 -24.149  0.00  0.00
ATOM   5745  CB  SER A 349       3.977  13.589 -25.472  0.00  0.00
ATOM   5746  HB1 SER A 349       5.010  13.818 -25.812  0.00  0.00
ATOM   5747  HB2 SER A 349       3.447  12.997 -26.248  0.00  0.00
ATOM   5748  OG  SER A 349       4.087  12.623 -24.390  0.00  0.00
ATOM   5749  HG1 SER A 349       4.348  11.754 -24.707  0.00  0.00
ATOM   5750  C   SER A 349       3.624  15.943 -26.091  0.00  0.00
ATOM   5751  O   SER A 349       3.118  16.141 -27.219  0.00  0.00
ATOM   5752  N   VAL A 350       4.596  16.749 -25.640  0.00  0.00
ATOM   5753  HN  VAL A 350       5.135  16.426 -24.866  0.00  0.00
ATOM   5754  CA  VAL A 350       5.296  17.672 -26.497  0.00  0.00
ATOM   5755  HA  VAL A 350       5.157  17.491 -27.553  0.00  0.00
ATOM   5756  CB  VAL A 350       4.800  19.109 -26.274  0.00  0.00
ATOM   5757  HB  VAL A 350       3.697  19.154 -26.404  0.00  0.00
ATOM   5758  CG1 VAL A 350       5.197  19.624 -24.816  0.00  0.00
ATOM   5759  HG1 VAL A 350       4.859  18.942 -24.008  0.00  0.00
ATOM   5760  HG1 VAL A 350       4.737  20.615 -24.611  0.00  0.00
ATOM   5761  HG1 VAL A 350       6.306  19.625 -24.751  0.00  0.00
ATOM   5762  CG2 VAL A 350       5.374  20.018 -27.349  0.00  0.00
ATOM   5763  HG2 VAL A 350       4.701  20.901 -27.322  0.00  0.00
ATOM   5764  HG2 VAL A 350       5.204  19.623 -28.374  0.00  0.00
ATOM   5765  HG2 VAL A 350       6.433  20.306 -27.177  0.00  0.00
ATOM   5766  C   VAL A 350       6.803  17.504 -26.442  0.00  0.00
ATOM   5767  O   VAL A 350       7.363  17.012 -25.393  0.00  0.00
ATOM   5768  N   GLY A 351       7.554  17.748 -27.556  0.00  0.00
ATOM   5769  HN  GLY A 351       7.146  17.951 -28.443  0.00  0.00
ATOM   5770  CA  GLY A 351       8.974  17.328 -27.700  0.00  0.00
ATOM   5771  HA1 GLY A 351       9.445  17.595 -26.765  0.00  0.00
ATOM   5772  HA2 GLY A 351       9.534  17.794 -28.498  0.00  0.00
ATOM   5773  C   GLY A 351       9.259  15.884 -27.973  0.00  0.00
ATOM   5774  O   GLY A 351      10.453  15.468 -28.109  0.00  0.00
ATOM   5775  N   LEU A 352       8.199  15.155 -28.105  0.00  0.00
ATOM   5776  HN  LEU A 352       7.305  15.566 -27.944  0.00  0.00
ATOM   5777  CA  LEU A 352       8.167  13.699 -28.315  0.00  0.00
ATOM   5778  HA  LEU A 352       9.131  13.328 -28.631  0.00  0.00
ATOM   5779  CB  LEU A 352       7.667  13.019 -27.005  0.00  0.00
ATOM   5780  HB1 LEU A 352       7.232  12.015 -27.197  0.00  0.00
ATOM   5781  HB2 LEU A 352       6.881  13.690 -26.597  0.00  0.00
ATOM   5782  CG  LEU A 352       8.634  12.807 -25.822  0.00  0.00
ATOM   5783  HG  LEU A 352       8.766  13.808 -25.359  0.00  0.00
ATOM   5784  CD1 LEU A 352       8.062  11.815 -24.816  0.00  0.00
ATOM   5785  HD1 LEU A 352       7.129  12.172 -24.329  0.00  0.00
ATOM   5786  HD1 LEU A 352       8.687  11.754 -23.900  0.00  0.00
ATOM   5787  HD1 LEU A 352       7.917  10.834 -25.318  0.00  0.00
ATOM   5788  CD2 LEU A 352       9.947  12.340 -26.318  0.00  0.00
ATOM   5789  HD2 LEU A 352      10.610  13.103 -26.780  0.00  0.00
ATOM   5790  HD2 LEU A 352       9.814  11.509 -27.043  0.00  0.00
ATOM   5791  HD2 LEU A 352      10.460  12.018 -25.387  0.00  0.00
ATOM   5792  C   LEU A 352       7.107  13.457 -29.433  0.00  0.00
ATOM   5793  OT1 LEU A 352       7.494  12.977 -30.493  0.00  0.00
ATOM   5794  OT2 LEU A 352       5.995  14.015 -29.310  0.00  0.00
ATOM   5795  N   CYS B   1      28.384  -5.501  40.902  0.00  0.00
ATOM   5796  HT1 CYS B   1      28.985  -5.232  41.706  0.00  0.00
ATOM   5797  HT2 CYS B   1      29.029  -6.041  40.291  0.00  0.00
ATOM   5798  HT3 CYS B   1      27.627  -6.110  41.273  0.00  0.00
ATOM   5799  CA  CYS B   1      27.834  -4.402  40.084  0.00  0.00
ATOM   5800  HA  CYS B   1      28.634  -3.679  40.139  0.00  0.00
ATOM   5801  CB  CYS B   1      27.706  -4.914  38.648  0.00  0.00
ATOM   5802  HB1 CYS B   1      27.048  -4.196  38.113  0.00  0.00
ATOM   5803  HB2 CYS B   1      27.105  -5.847  38.721  0.00  0.00
ATOM   5804  SG  CYS B   1      29.237  -5.109  37.645  0.00  0.00
ATOM   5805  C   CYS B   1      26.550  -3.811  40.679  0.00  0.00
ATOM   5806  O   CYS B   1      25.897  -4.538  41.446  0.00  0.00
ATOM   5807  N   THR B   2      26.333  -2.498  40.482  0.00  0.00
ATOM   5808  HN  THR B   2      26.863  -1.932  39.855  0.00  0.00
ATOM   5809  CA  THR B   2      25.398  -1.714  41.307  0.00  0.00
ATOM   5810  HA  THR B   2      25.362  -2.092  42.319  0.00  0.00
ATOM   5811  CB  THR B   2      25.886  -0.301  41.327  0.00  0.00
ATOM   5812  HB  THR B   2      25.131   0.350  41.818  0.00  0.00
ATOM   5813  OG1 THR B   2      26.296   0.239  40.062  0.00  0.00
ATOM   5814  HG1 THR B   2      26.353   1.196  40.124  0.00  0.00
ATOM   5815  CG2 THR B   2      27.131  -0.082  42.243  0.00  0.00
ATOM   5816  HG2 THR B   2      27.600   0.916  42.108  0.00  0.00
ATOM   5817  HG2 THR B   2      27.948  -0.802  42.031  0.00  0.00
ATOM   5818  HG2 THR B   2      26.840  -0.188  43.310  0.00  0.00
ATOM   5819  C   THR B   2      23.984  -1.649  40.668  0.00  0.00
ATOM   5820  O   THR B   2      23.033  -1.253  41.351  0.00  0.00
ATOM   5821  N   ARG B   3      23.865  -2.022  39.303  0.00  0.00
ATOM   5822  HN  ARG B   3      24.706  -2.197  38.798  0.00  0.00
ATOM   5823  CA  ARG B   3      22.670  -1.688  38.522  0.00  0.00
ATOM   5824  HA  ARG B   3      21.994  -1.093  39.117  0.00  0.00
ATOM   5825  CB  ARG B   3      22.942  -0.740  37.335  0.00  0.00
ATOM   5826  HB1 ARG B   3      21.935  -0.652  36.874  0.00  0.00
ATOM   5827  HB2 ARG B   3      23.609  -1.199  36.574  0.00  0.00
ATOM   5828  CG  ARG B   3      23.385   0.684  37.690  0.00  0.00
ATOM   5829  HG1 ARG B   3      24.178   0.509  38.448  0.00  0.00
ATOM   5830  HG2 ARG B   3      22.547   1.106  38.286  0.00  0.00
ATOM   5831  CD  ARG B   3      23.815   1.589  36.471  0.00  0.00
ATOM   5832  HD1 ARG B   3      23.913   2.667  36.726  0.00  0.00
ATOM   5833  HD2 ARG B   3      23.038   1.579  35.677  0.00  0.00
ATOM   5834  NE  ARG B   3      25.196   1.154  36.071  0.00  0.00
ATOM   5835  HE  ARG B   3      25.830   0.761  36.736  0.00  0.00
ATOM   5836  CZ  ARG B   3      25.674   1.434  34.804  0.00  0.00
ATOM   5837  NH1 ARG B   3      26.921   1.137  34.623  0.00  0.00
ATOM   5838  HH1 ARG B   3      27.430   0.648  35.331  0.00  0.00
ATOM   5839  HH1 ARG B   3      27.385   1.289  33.750  0.00  0.00
ATOM   5840  NH2 ARG B   3      25.197   2.382  34.010  0.00  0.00
ATOM   5841  HH2 ARG B   3      24.437   2.955  34.321  0.00  0.00
ATOM   5842  HH2 ARG B   3      25.941   2.821  33.507  0.00  0.00
ATOM   5843  C   ARG B   3      22.192  -3.061  37.905  0.00  0.00
ATOM   5844  O   ARG B   3      22.664  -3.606  36.868  0.00  0.00
ATOM   5845  N   PRO B   4      21.118  -3.629  38.449  0.00  0.00
ATOM   5846  CD  PRO B   4      20.455  -3.300  39.712  0.00  0.00
ATOM   5847  HD1 PRO B   4      20.197  -2.219  39.704  0.00  0.00
ATOM   5848  HD2 PRO B   4      21.198  -3.504  40.512  0.00  0.00
ATOM   5849  CA  PRO B   4      20.490  -4.757  37.829  0.00  0.00
ATOM   5850  HA  PRO B   4      21.267  -5.463  37.573  0.00  0.00
ATOM   5851  CB  PRO B   4      19.592  -5.362  38.920  0.00  0.00
ATOM   5852  HB1 PRO B   4      20.195  -5.981  39.617  0.00  0.00
ATOM   5853  HB2 PRO B   4      18.762  -5.987  38.526  0.00  0.00
ATOM   5854  CG  PRO B   4      19.160  -4.191  39.769  0.00  0.00
ATOM   5855  HG1 PRO B   4      18.261  -3.795  39.252  0.00  0.00
ATOM   5856  HG2 PRO B   4      18.950  -4.447  40.830  0.00  0.00
ATOM   5857  C   PRO B   4      19.614  -4.318  36.667  0.00  0.00
ATOM   5858  O   PRO B   4      18.848  -3.365  36.817  0.00  0.00
ATOM   5859  N   ASN B   5      19.664  -5.105  35.535  0.00  0.00
ATOM   5860  HN  ASN B   5      20.198  -5.946  35.531  0.00  0.00
ATOM   5861  CA  ASN B   5      18.863  -4.870  34.431  0.00  0.00
ATOM   5862  HA  ASN B   5      18.230  -4.025  34.657  0.00  0.00
ATOM   5863  CB  ASN B   5      19.802  -4.931  33.179  0.00  0.00
ATOM   5864  HB1 ASN B   5      19.187  -4.947  32.253  0.00  0.00
ATOM   5865  HB2 ASN B   5      20.432  -5.844  33.124  0.00  0.00
ATOM   5866  CG  ASN B   5      20.574  -3.656  33.030  0.00  0.00
ATOM   5867  OD1 ASN B   5      20.089  -2.654  32.495  0.00  0.00
ATOM   5868  ND2 ASN B   5      21.882  -3.579  33.424  0.00  0.00
ATOM   5869  HD2 ASN B   5      22.281  -2.664  33.376  0.00  0.00
ATOM   5870  HD2 ASN B   5      22.184  -4.389  33.927  0.00  0.00
ATOM   5871  C   ASN B   5      17.892  -6.033  34.394  0.00  0.00
ATOM   5872  O   ASN B   5      18.215  -7.136  33.973  0.00  0.00
ATOM   5873  N   ASN B   6      16.681  -5.810  34.877  0.00  0.00
ATOM   5874  HN  ASN B   6      16.387  -4.869  35.024  0.00  0.00
ATOM   5875  CA  ASN B   6      15.664  -6.755  35.129  0.00  0.00
ATOM   5876  HA  ASN B   6      16.132  -7.682  35.428  0.00  0.00
ATOM   5877  CB  ASN B   6      14.587  -6.293  36.139  0.00  0.00
ATOM   5878  HB1 ASN B   6      13.852  -7.126  36.126  0.00  0.00
ATOM   5879  HB2 ASN B   6      14.210  -5.304  35.804  0.00  0.00
ATOM   5880  CG  ASN B   6      14.973  -6.117  37.586  0.00  0.00
ATOM   5881  OD1 ASN B   6      14.359  -6.780  38.417  0.00  0.00
ATOM   5882  ND2 ASN B   6      15.966  -5.201  37.880  0.00  0.00
ATOM   5883  HD2 ASN B   6      16.106  -4.900  38.823  0.00  0.00
ATOM   5884  HD2 ASN B   6      16.375  -4.646  37.156  0.00  0.00
ATOM   5885  C   ASN B   6      14.903  -6.996  33.868  0.00  0.00
ATOM   5886  O   ASN B   6      14.552  -6.045  33.212  0.00  0.00
ATOM   5887  N   ASN B   7      14.738  -8.286  33.451  0.00  0.00
ATOM   5888  HN  ASN B   7      15.262  -8.992  33.924  0.00  0.00
ATOM   5889  CA  ASN B   7      13.870  -8.696  32.372  0.00  0.00
ATOM   5890  HA  ASN B   7      14.459  -8.607  31.471  0.00  0.00
ATOM   5891  CB  ASN B   7      13.620 -10.286  32.474  0.00  0.00
ATOM   5892  HB1 ASN B   7      12.804 -10.636  31.805  0.00  0.00
ATOM   5893  HB2 ASN B   7      13.258 -10.517  33.497  0.00  0.00
ATOM   5894  CG  ASN B   7      14.909 -11.016  31.993  0.00  0.00
ATOM   5895  OD1 ASN B   7      15.146 -11.378  30.863  0.00  0.00
ATOM   5896  ND2 ASN B   7      15.797 -11.338  32.946  0.00  0.00
ATOM   5897  HD2 ASN B   7      15.630 -10.896  33.826  0.00  0.00
ATOM   5898  HD2 ASN B   7      16.627 -11.865  32.763  0.00  0.00
ATOM   5899  C   ASN B   7      12.591  -7.881  32.203  0.00  0.00
ATOM   5900  O   ASN B   7      11.766  -7.790  33.175  0.00  0.00
ATOM   5901  N   THR B   8      12.380  -7.259  30.998  0.00  0.00
ATOM   5902  HN  THR B   8      13.058  -7.388  30.278  0.00  0.00
ATOM   5903  CA  THR B   8      11.130  -6.570  30.830  0.00  0.00
ATOM   5904  HA  THR B   8      10.398  -6.796  31.591  0.00  0.00
ATOM   5905  CB  THR B   8      11.264  -5.060  30.877  0.00  0.00
ATOM   5906  HB  THR B   8      11.691  -4.816  31.873  0.00  0.00
ATOM   5907  OG1 THR B   8      10.056  -4.328  30.814  0.00  0.00
ATOM   5908  HG1 THR B   8      10.339  -3.447  31.067  0.00  0.00
ATOM   5909  CG2 THR B   8      12.132  -4.551  29.692  0.00  0.00
ATOM   5910  HG2 THR B   8      12.153  -3.443  29.764  0.00  0.00
ATOM   5911  HG2 THR B   8      11.733  -4.780  28.680  0.00  0.00
ATOM   5912  HG2 THR B   8      13.170  -4.905  29.865  0.00  0.00
ATOM   5913  C   THR B   8      10.569  -6.950  29.455  0.00  0.00
ATOM   5914  O   THR B   8      11.306  -7.508  28.629  0.00  0.00
ATOM   5915  N   ARG B   9       9.302  -6.536  29.174  0.00  0.00
ATOM   5916  HN  ARG B   9       8.848  -6.111  29.952  0.00  0.00
ATOM   5917  CA  ARG B   9       8.820  -6.628  27.831  0.00  0.00
ATOM   5918  HA  ARG B   9       9.617  -6.883  27.149  0.00  0.00
ATOM   5919  CB  ARG B   9       7.851  -7.774  27.752  0.00  0.00
ATOM   5920  HB1 ARG B   9       7.324  -7.683  26.778  0.00  0.00
ATOM   5921  HB2 ARG B   9       7.149  -7.579  28.591  0.00  0.00
ATOM   5922  CG  ARG B   9       8.377  -9.196  28.055  0.00  0.00
ATOM   5923  HG1 ARG B   9       8.942  -9.049  29.000  0.00  0.00
ATOM   5924  HG2 ARG B   9       9.048  -9.472  27.215  0.00  0.00
ATOM   5925  CD  ARG B   9       7.353 -10.240  28.303  0.00  0.00
ATOM   5926  HD1 ARG B   9       6.520 -10.289  27.571  0.00  0.00
ATOM   5927  HD2 ARG B   9       7.057 -10.085  29.364  0.00  0.00
ATOM   5928  NE  ARG B   9       8.008 -11.533  28.049  0.00  0.00
ATOM   5929  HE  ARG B   9       8.720 -11.632  27.355  0.00  0.00
ATOM   5930  CZ  ARG B   9       8.131 -12.459  28.992  0.00  0.00
ATOM   5931  NH1 ARG B   9       7.282 -12.555  29.998  0.00  0.00
ATOM   5932  HH1 ARG B   9       6.608 -11.820  30.085  0.00  0.00
ATOM   5933  HH1 ARG B   9       7.353 -13.300  30.662  0.00  0.00
ATOM   5934  NH2 ARG B   9       9.136 -13.322  28.866  0.00  0.00
ATOM   5935  HH2 ARG B   9       9.819 -13.306  28.136  0.00  0.00
ATOM   5936  HH2 ARG B   9       9.192 -13.957  29.637  0.00  0.00
ATOM   5937  C   ARG B   9       8.039  -5.368  27.412  0.00  0.00
ATOM   5938  O   ARG B   9       7.017  -5.019  28.012  0.00  0.00
ATOM   5939  N   LYS B  10       8.542  -4.735  26.272  0.00  0.00
ATOM   5940  HN  LYS B  10       9.311  -5.181  25.821  0.00  0.00
ATOM   5941  CA  LYS B  10       7.867  -3.592  25.716  0.00  0.00
ATOM   5942  HA  LYS B  10       7.409  -3.036  26.520  0.00  0.00
ATOM   5943  CB  LYS B  10       8.768  -2.631  24.962  0.00  0.00
ATOM   5944  HB1 LYS B  10       8.244  -2.086  24.149  0.00  0.00
ATOM   5945  HB2 LYS B  10       9.590  -3.147  24.422  0.00  0.00
ATOM   5946  CG  LYS B  10       9.380  -1.520  25.959  0.00  0.00
ATOM   5947  HG1 LYS B  10       9.927  -1.957  26.822  0.00  0.00
ATOM   5948  HG2 LYS B  10       8.508  -0.984  26.388  0.00  0.00
ATOM   5949  CD  LYS B  10      10.331  -0.544  25.220  0.00  0.00
ATOM   5950  HD1 LYS B  10       9.965  -0.432  24.177  0.00  0.00
ATOM   5951  HD2 LYS B  10      11.308  -1.073  25.212  0.00  0.00
ATOM   5952  CE  LYS B  10      10.722   0.781  25.963  0.00  0.00
ATOM   5953  HE1 LYS B  10      11.203   0.667  26.958  0.00  0.00
ATOM   5954  HE2 LYS B  10       9.784   1.374  25.913  0.00  0.00
ATOM   5955  NZ  LYS B  10      11.598   1.458  24.997  0.00  0.00
ATOM   5956  HZ1 LYS B  10      11.253   1.105  24.082  0.00  0.00
ATOM   5957  HZ2 LYS B  10      12.523   1.059  25.257  0.00  0.00
ATOM   5958  HZ3 LYS B  10      11.584   2.475  25.210  0.00  0.00
ATOM   5959  C   LYS B  10       6.770  -4.194  24.795  0.00  0.00
ATOM   5960  O   LYS B  10       6.921  -5.121  24.003  0.00  0.00
ATOM   5961  N   ARG B  11       5.629  -3.611  24.977  0.00  0.00
ATOM   5962  HN  ARG B  11       5.493  -2.821  25.572  0.00  0.00
ATOM   5963  CA  ARG B  11       4.474  -4.064  24.306  0.00  0.00
ATOM   5964  HA  ARG B  11       4.632  -5.048  23.888  0.00  0.00
[truncated: 26,000 more chars]
