# Supplementary material for: Molecular Recognition of CCR5 by an HIV-1 gp120 V3 Loop
Source: PLoS One. 2014 Apr 24;9(4):e95767. doi: 10.1371/journal.pone.0095767 (PMC3999033; doi:10.1371/journal.pone.0095767)
Supplement: Coordinates S3 — (PDB) [file pone.0095767.s014.pdb]

TITLE MOLECULAR RECOGNITION OF CCR5 BY AN HIV-1 GP120 V3 LOOP
COMPND     MOLECULE: CCR5;
COMPND     CHAIN: A;
COMPND     MOLECULE: V3 LOOP FRAGMENT OF HIV-1 GP120;
COMPND     CHAIN: B;
REMARK Authors: Phanourios Tamamis and Christodoulos A. Floudas
REMARK Structure 3 of 10
REMARK The MD simulation was performed at Tiger Cluster, Princeton University
ATOM      1  N   MET A   1      10.073 -14.598  37.705  0.00  0.00
ATOM      2  HT1 MET A   1      10.395 -13.666  37.373  0.00  0.00
ATOM      3  HT2 MET A   1      10.863 -15.218  37.977  0.00  0.00
ATOM      4  HT3 MET A   1       9.531 -14.414  38.573  0.00  0.00
ATOM      5  CA  MET A   1       9.105 -15.064  36.619  0.00  0.00
ATOM      6  HA  MET A   1       8.428 -15.736  37.124  0.00  0.00
ATOM      7  CB  MET A   1       8.331 -13.891  36.061  0.00  0.00
ATOM      8  HB1 MET A   1       8.955 -13.199  35.455  0.00  0.00
ATOM      9  HB2 MET A   1       7.917 -13.400  36.968  0.00  0.00
ATOM     10  CG  MET A   1       7.152 -14.299  35.166  0.00  0.00
ATOM     11  HG1 MET A   1       7.176 -15.377  34.900  0.00  0.00
ATOM     12  HG2 MET A   1       7.198 -13.602  34.301  0.00  0.00
ATOM     13  SD  MET A   1       5.571 -13.875  35.864  0.00  0.00
ATOM     14  CE  MET A   1       5.120 -15.549  36.499  0.00  0.00
ATOM     15  HE1 MET A   1       5.987 -16.054  36.976  0.00  0.00
ATOM     16  HE2 MET A   1       4.773 -16.232  35.695  0.00  0.00
ATOM     17  HE3 MET A   1       4.326 -15.427  37.266  0.00  0.00
ATOM     18  C   MET A   1       9.802 -15.827  35.514  0.00  0.00
ATOM     19  O   MET A   1       9.843 -17.068  35.674  0.00  0.00
ATOM     20  N   ASP A   2      10.222 -15.188  34.439  0.00  0.00
ATOM     21  HN  ASP A   2      10.302 -14.194  34.415  0.00  0.00
ATOM     22  CA  ASP A   2      10.487 -15.944  33.189  0.00  0.00
ATOM     23  HA  ASP A   2      10.337 -17.010  33.277  0.00  0.00
ATOM     24  CB  ASP A   2       9.740 -15.319  31.978  0.00  0.00
ATOM     25  HB1 ASP A   2      10.172 -15.621  31.000  0.00  0.00
ATOM     26  HB2 ASP A   2       9.826 -14.224  32.147  0.00  0.00
ATOM     27  CG  ASP A   2       8.372 -15.795  32.060  0.00  0.00
ATOM     28  OD1 ASP A   2       7.519 -15.157  31.331  0.00  0.00
ATOM     29  OD2 ASP A   2       8.124 -16.819  32.671  0.00  0.00
ATOM     30  C   ASP A   2      12.014 -15.881  32.797  0.00  0.00
ATOM     31  O   ASP A   2      12.629 -16.661  32.040  0.00  0.00
ATOM     32  N   TYS A   3      12.731 -14.891  33.262  0.00  0.00
ATOM     33  HN  TYS A   3      12.262 -14.214  33.824  0.00  0.00
ATOM     34  CA  TYS A   3      14.182 -14.643  33.084  0.00  0.00
ATOM     35  HA  TYS A   3      14.353 -13.610  33.349  0.00  0.00
ATOM     36  CB  TYS A   3      15.076 -15.593  33.944  0.00  0.00
ATOM     37  HB1 TYS A   3      16.120 -15.351  33.650  0.00  0.00
ATOM     38  HB2 TYS A   3      14.696 -16.604  33.686  0.00  0.00
ATOM     39  CG  TYS A   3      14.939 -15.156  35.398  0.00  0.00
ATOM     40  CD1 TYS A   3      13.879 -15.529  36.249  0.00  0.00
ATOM     41  HD1 TYS A   3      13.048 -16.057  35.806  0.00  0.00
ATOM     42  CE1 TYS A   3      13.818 -15.229  37.594  0.00  0.00
ATOM     43  HE1 TYS A   3      13.026 -15.619  38.216  0.00  0.00
ATOM     44  CZ  TYS A   3      14.924 -14.594  38.118  0.00  0.00
ATOM     45  OH  TYS A   3      15.126 -14.618  39.583  0.00  0.00
ATOM     46  S   TYS A   3      14.390 -13.439  40.173  0.00  0.00
ATOM     47  OS2 TYS A   3      14.799 -13.576  41.583  0.00  0.00
ATOM     48  OS3 TYS A   3      15.009 -12.219  39.598  0.00  0.00
ATOM     49  OS4 TYS A   3      13.001 -13.523  39.985  0.00  0.00
ATOM     50  CD2 TYS A   3      15.927 -14.318  35.888  0.00  0.00
ATOM     51  HD2 TYS A   3      16.716 -13.972  35.237  0.00  0.00
ATOM     52  CE2 TYS A   3      15.982 -14.097  37.338  0.00  0.00
ATOM     53  HE2 TYS A   3      16.789 -13.582  37.838  0.00  0.00
ATOM     54  C   TYS A   3      14.695 -14.557  31.584  0.00  0.00
ATOM     55  O   TYS A   3      15.744 -15.168  31.203  0.00  0.00
ATOM     56  N   GLN A   4      14.074 -13.790  30.780  0.00  0.00
ATOM     57  HN  GLN A   4      13.262 -13.252  30.992  0.00  0.00
ATOM     58  CA  GLN A   4      14.309 -13.760  29.343  0.00  0.00
ATOM     59  HA  GLN A   4      14.337 -14.818  29.123  0.00  0.00
ATOM     60  CB  GLN A   4      13.093 -13.290  28.544  0.00  0.00
ATOM     61  HB1 GLN A   4      12.204 -13.749  29.026  0.00  0.00
ATOM     62  HB2 GLN A   4      13.041 -13.754  27.535  0.00  0.00
ATOM     63  CG  GLN A   4      12.978 -11.728  28.402  0.00  0.00
ATOM     64  HG1 GLN A   4      13.745 -11.401  27.668  0.00  0.00
ATOM     65  HG2 GLN A   4      13.155 -11.344  29.430  0.00  0.00
ATOM     66  CD  GLN A   4      11.633 -11.221  27.904  0.00  0.00
ATOM     67  OE1 GLN A   4      11.215 -11.237  26.733  0.00  0.00
ATOM     68  NE2 GLN A   4      10.806 -10.697  28.851  0.00  0.00
ATOM     69  HE2 GLN A   4      11.000 -10.866  29.817  0.00  0.00
ATOM     70  HE2 GLN A   4       9.992 -10.199  28.550  0.00  0.00
ATOM     71  C   GLN A   4      15.673 -13.122  28.860  0.00  0.00
ATOM     72  O   GLN A   4      16.176 -12.085  29.304  0.00  0.00
ATOM     73  N   VAL A   5      16.240 -13.776  27.874  0.00  0.00
ATOM     74  HN  VAL A   5      15.705 -14.536  27.516  0.00  0.00
ATOM     75  CA  VAL A   5      17.401 -13.330  27.055  0.00  0.00
ATOM     76  HA  VAL A   5      18.108 -13.296  27.871  0.00  0.00
ATOM     77  CB  VAL A   5      17.732 -14.536  26.086  0.00  0.00
ATOM     78  HB  VAL A   5      18.721 -14.274  25.653  0.00  0.00
ATOM     79  CG1 VAL A   5      17.920 -15.765  27.011  0.00  0.00
ATOM     80  HG1 VAL A   5      17.016 -16.038  27.597  0.00  0.00
ATOM     81  HG1 VAL A   5      18.725 -15.623  27.763  0.00  0.00
ATOM     82  HG1 VAL A   5      18.241 -16.663  26.442  0.00  0.00
ATOM     83  CG2 VAL A   5      16.633 -14.764  25.044  0.00  0.00
ATOM     84  HG2 VAL A   5      16.906 -15.638  24.415  0.00  0.00
ATOM     85  HG2 VAL A   5      16.382 -13.942  24.340  0.00  0.00
ATOM     86  HG2 VAL A   5      15.669 -14.913  25.577  0.00  0.00
ATOM     87  C   VAL A   5      17.266 -11.962  26.352  0.00  0.00
ATOM     88  O   VAL A   5      16.189 -11.451  26.005  0.00  0.00
ATOM     89  N   SER A   6      18.431 -11.281  26.208  0.00  0.00
ATOM     90  HN  SER A   6      19.302 -11.720  26.416  0.00  0.00
ATOM     91  CA  SER A   6      18.669 -10.066  25.451  0.00  0.00
ATOM     92  HA  SER A   6      17.717  -9.667  25.135  0.00  0.00
ATOM     93  CB  SER A   6      19.309  -9.014  26.307  0.00  0.00
ATOM     94  HB1 SER A   6      20.408  -9.096  26.450  0.00  0.00
ATOM     95  HB2 SER A   6      18.772  -8.860  27.268  0.00  0.00
ATOM     96  OG  SER A   6      19.081  -7.722  25.682  0.00  0.00
ATOM     97  HG1 SER A   6      18.128  -7.609  25.681  0.00  0.00
ATOM     98  C   SER A   6      19.492 -10.492  24.244  0.00  0.00
ATOM     99  O   SER A   6      19.896 -11.638  24.222  0.00  0.00
ATOM    100  N   SER A   7      19.702  -9.615  23.293  0.00  0.00
ATOM    101  HN  SER A   7      19.248  -8.740  23.444  0.00  0.00
ATOM    102  CA  SER A   7      20.537  -9.681  22.031  0.00  0.00
ATOM    103  HA  SER A   7      20.073 -10.408  21.381  0.00  0.00
ATOM    104  CB  SER A   7      20.381  -8.283  21.245  0.00  0.00
ATOM    105  HB1 SER A   7      19.303  -8.270  20.977  0.00  0.00
ATOM    106  HB2 SER A   7      20.904  -8.387  20.271  0.00  0.00
ATOM    107  OG  SER A   7      20.758  -7.067  21.928  0.00  0.00
ATOM    108  HG1 SER A   7      20.712  -6.350  21.290  0.00  0.00
ATOM    109  C   SER A   7      22.080 -10.001  22.040  0.00  0.00
ATOM    110  O   SER A   7      22.493 -10.809  21.193  0.00  0.00
ATOM    111  N   PRO A   8      22.950  -9.493  22.834  0.00  0.00
ATOM    112  CD  PRO A   8      24.194 -10.275  23.114  0.00  0.00
ATOM    113  HD1 PRO A   8      25.036  -9.705  22.665  0.00  0.00
ATOM    114  HD2 PRO A   8      24.234 -11.285  22.652  0.00  0.00
ATOM    115  CA  PRO A   8      22.649  -8.696  24.054  0.00  0.00
ATOM    116  HA  PRO A   8      21.639  -8.314  24.033  0.00  0.00
ATOM    117  CB  PRO A   8      22.862  -9.760  25.074  0.00  0.00
ATOM    118  HB1 PRO A   8      22.103 -10.560  24.938  0.00  0.00
ATOM    119  HB2 PRO A   8      23.001  -9.332  26.090  0.00  0.00
ATOM    120  CG  PRO A   8      24.174 -10.392  24.629  0.00  0.00
ATOM    121  HG1 PRO A   8      24.926  -9.717  25.091  0.00  0.00
ATOM    122  HG2 PRO A   8      24.227 -11.411  25.068  0.00  0.00
ATOM    123  C   PRO A   8      23.565  -7.498  24.091  0.00  0.00
ATOM    124  O   PRO A   8      24.276  -7.268  25.111  0.00  0.00
ATOM    125  N   ILE A   9      23.525  -6.704  23.099  0.00  0.00
ATOM    126  HN  ILE A   9      22.917  -6.891  22.331  0.00  0.00
ATOM    127  CA  ILE A   9      24.568  -5.638  22.957  0.00  0.00
ATOM    128  HA  ILE A   9      25.438  -6.036  23.459  0.00  0.00
ATOM    129  CB  ILE A   9      24.994  -5.490  21.488  0.00  0.00
ATOM    130  HB  ILE A   9      25.805  -4.734  21.421  0.00  0.00
ATOM    131  CG2 ILE A   9      25.519  -6.880  21.123  0.00  0.00
ATOM    132  HG2 ILE A   9      25.851  -6.930  20.064  0.00  0.00
ATOM    133  HG2 ILE A   9      24.676  -7.603  21.151  0.00  0.00
ATOM    134  HG2 ILE A   9      26.324  -7.166  21.833  0.00  0.00
ATOM    135  CG1 ILE A   9      23.840  -4.982  20.430  0.00  0.00
ATOM    136  HG1 ILE A   9      23.167  -4.240  20.910  0.00  0.00
ATOM    137  HG1 ILE A   9      23.201  -5.879  20.292  0.00  0.00
ATOM    138  CD1 ILE A   9      24.381  -4.275  19.127  0.00  0.00
ATOM    139  HD1 ILE A   9      24.968  -4.938  18.456  0.00  0.00
ATOM    140  HD2 ILE A   9      25.004  -3.399  19.405  0.00  0.00
ATOM    141  HD3 ILE A   9      23.473  -3.967  18.565  0.00  0.00
ATOM    142  C   ILE A   9      24.127  -4.391  23.704  0.00  0.00
ATOM    143  O   ILE A   9      24.863  -3.450  23.931  0.00  0.00
ATOM    144  N   TYS A  10      22.879  -4.342  24.179  0.00  0.00
ATOM    145  HN  TYS A  10      22.283  -5.140  24.137  0.00  0.00
ATOM    146  CA  TYS A  10      22.377  -3.366  25.120  0.00  0.00
ATOM    147  HA  TYS A  10      23.071  -2.544  25.215  0.00  0.00
ATOM    148  CB  TYS A  10      21.096  -2.677  24.606  0.00  0.00
ATOM    149  HB1 TYS A  10      21.399  -2.318  23.599  0.00  0.00
ATOM    150  HB2 TYS A  10      20.796  -1.873  25.311  0.00  0.00
ATOM    151  CG  TYS A  10      19.872  -3.528  24.379  0.00  0.00
ATOM    152  CD1 TYS A  10      19.687  -4.116  23.149  0.00  0.00
ATOM    153  HD1 TYS A  10      20.457  -3.972  22.406  0.00  0.00
ATOM    154  CE1 TYS A  10      18.510  -4.847  22.909  0.00  0.00
ATOM    155  HE1 TYS A  10      18.326  -5.252  21.925  0.00  0.00
ATOM    156  CZ  TYS A  10      17.563  -4.925  23.955  0.00  0.00
ATOM    157  OH  TYS A  10      16.335  -5.590  23.720  0.00  0.00
ATOM    158  S   TYS A  10      16.297  -7.164  23.752  0.00  0.00
ATOM    159  OS2 TYS A  10      17.490  -7.582  23.010  0.00  0.00
ATOM    160  OS3 TYS A  10      16.338  -7.571  25.139  0.00  0.00
ATOM    161  OS4 TYS A  10      15.095  -7.473  23.107  0.00  0.00
ATOM    162  CD2 TYS A  10      18.835  -3.597  25.374  0.00  0.00
ATOM    163  HD2 TYS A  10      19.057  -3.091  26.303  0.00  0.00
ATOM    164  CE2 TYS A  10      17.649  -4.292  25.201  0.00  0.00
ATOM    165  HE2 TYS A  10      16.886  -4.333  25.965  0.00  0.00
ATOM    166  C   TYS A  10      22.193  -3.982  26.537  0.00  0.00
ATOM    167  O   TYS A  10      21.422  -3.406  27.329  0.00  0.00
ATOM    168  N   ASP A  11      22.738  -5.220  26.890  0.00  0.00
ATOM    169  HN  ASP A  11      23.316  -5.693  26.229  0.00  0.00
ATOM    170  CA  ASP A  11      22.492  -5.736  28.192  0.00  0.00
ATOM    171  HA  ASP A  11      21.415  -5.711  28.273  0.00  0.00
ATOM    172  CB  ASP A  11      22.843  -7.217  28.143  0.00  0.00
ATOM    173  HB1 ASP A  11      23.943  -7.372  28.180  0.00  0.00
ATOM    174  HB2 ASP A  11      22.429  -7.729  27.249  0.00  0.00
ATOM    175  CG  ASP A  11      22.321  -8.015  29.331  0.00  0.00
ATOM    176  OD1 ASP A  11      21.610  -7.478  30.245  0.00  0.00
ATOM    177  OD2 ASP A  11      22.721  -9.210  29.468  0.00  0.00
ATOM    178  C   ASP A  11      23.166  -4.996  29.392  0.00  0.00
ATOM    179  O   ASP A  11      22.650  -4.786  30.511  0.00  0.00
ATOM    180  N   ILE A  12      24.344  -4.472  29.043  0.00  0.00
ATOM    181  HN  ILE A  12      24.672  -4.629  28.115  0.00  0.00
ATOM    182  CA  ILE A  12      25.176  -3.603  29.901  0.00  0.00
ATOM    183  HA  ILE A  12      25.456  -4.197  30.757  0.00  0.00
ATOM    184  CB  ILE A  12      26.554  -3.210  29.345  0.00  0.00
ATOM    185  HB  ILE A  12      26.818  -2.325  29.962  0.00  0.00
ATOM    186  CG2 ILE A  12      27.530  -4.333  29.553  0.00  0.00
ATOM    187  HG2 ILE A  12      27.362  -4.789  30.552  0.00  0.00
ATOM    188  HG2 ILE A  12      28.592  -4.046  29.400  0.00  0.00
ATOM    189  HG2 ILE A  12      27.306  -5.141  28.824  0.00  0.00
ATOM    190  CG1 ILE A  12      26.248  -2.875  27.812  0.00  0.00
ATOM    191  HG1 ILE A  12      25.365  -2.235  27.599  0.00  0.00
ATOM    192  HG1 ILE A  12      25.981  -3.828  27.307  0.00  0.00
ATOM    193  CD1 ILE A  12      27.529  -2.286  27.179  0.00  0.00
ATOM    194  HD1 ILE A  12      27.473  -2.212  26.073  0.00  0.00
ATOM    195  HD2 ILE A  12      28.395  -2.957  27.369  0.00  0.00
ATOM    196  HD3 ILE A  12      27.891  -1.308  27.561  0.00  0.00
ATOM    197  C   ILE A  12      24.390  -2.372  30.350  0.00  0.00
ATOM    198  O   ILE A  12      24.518  -1.792  31.437  0.00  0.00
ATOM    199  N   ASN A  13      23.585  -1.784  29.393  0.00  0.00
ATOM    200  HN  ASN A  13      23.325  -2.221  28.536  0.00  0.00
ATOM    201  CA  ASN A  13      22.843  -0.561  29.548  0.00  0.00
ATOM    202  HA  ASN A  13      23.123  -0.061  30.463  0.00  0.00
ATOM    203  CB  ASN A  13      23.111   0.414  28.328  0.00  0.00
ATOM    204  HB1 ASN A  13      22.494   1.337  28.370  0.00  0.00
ATOM    205  HB2 ASN A  13      22.926  -0.150  27.388  0.00  0.00
ATOM    206  CG  ASN A  13      24.625   0.843  28.321  0.00  0.00
ATOM    207  OD1 ASN A  13      25.143   0.926  27.204  0.00  0.00
ATOM    208  ND2 ASN A  13      25.215   1.217  29.479  0.00  0.00
ATOM    209  HD2 ASN A  13      24.711   1.134  30.338  0.00  0.00
ATOM    210  HD2 ASN A  13      25.908   1.927  29.354  0.00  0.00
ATOM    211  C   ASN A  13      21.329  -0.705  29.771  0.00  0.00
ATOM    212  O   ASN A  13      20.552   0.233  29.693  0.00  0.00
ATOM    213  N   TYS A  14      20.838  -1.943  30.080  0.00  0.00
ATOM    214  HN  TYS A  14      21.450  -2.730  30.057  0.00  0.00
ATOM    215  CA  TYS A  14      19.401  -2.262  29.955  0.00  0.00
ATOM    216  HA  TYS A  14      19.011  -2.092  28.963  0.00  0.00
ATOM    217  CB  TYS A  14      19.308  -3.747  30.355  0.00  0.00
ATOM    218  HB1 TYS A  14      19.505  -3.882  31.440  0.00  0.00
ATOM    219  HB2 TYS A  14      20.046  -4.283  29.721  0.00  0.00
ATOM    220  CG  TYS A  14      18.016  -4.451  29.915  0.00  0.00
ATOM    221  CD1 TYS A  14      16.865  -4.548  30.767  0.00  0.00
ATOM    222  HD1 TYS A  14      16.957  -4.040  31.716  0.00  0.00
ATOM    223  CE1 TYS A  14      15.761  -5.249  30.374  0.00  0.00
ATOM    224  HE1 TYS A  14      14.884  -5.211  31.003  0.00  0.00
ATOM    225  CZ  TYS A  14      15.736  -5.908  29.114  0.00  0.00
ATOM    226  OH  TYS A  14      14.474  -6.285  28.551  0.00  0.00
ATOM    227  S   TYS A  14      14.095  -7.799  28.620  0.00  0.00
ATOM    228  OS2 TYS A  14      13.253  -7.987  27.537  0.00  0.00
ATOM    229  OS3 TYS A  14      15.321  -8.576  28.463  0.00  0.00
ATOM    230  OS4 TYS A  14      13.527  -7.868  29.927  0.00  0.00
ATOM    231  CD2 TYS A  14      17.890  -4.947  28.638  0.00  0.00
ATOM    232  HD2 TYS A  14      18.703  -4.834  27.937  0.00  0.00
ATOM    233  CE2 TYS A  14      16.786  -5.705  28.189  0.00  0.00
ATOM    234  HE2 TYS A  14      16.690  -6.139  27.205  0.00  0.00
ATOM    235  C   TYS A  14      18.612  -1.366  30.970  0.00  0.00
ATOM    236  O   TYS A  14      17.531  -0.875  30.652  0.00  0.00
ATOM    237  N   TYR A  15      19.228  -1.185  32.093  0.00  0.00
ATOM    238  HN  TYR A  15      20.029  -1.659  32.448  0.00  0.00
ATOM    239  CA  TYR A  15      18.782  -0.301  33.112  0.00  0.00
ATOM    240  HA  TYR A  15      17.925  -0.825  33.510  0.00  0.00
ATOM    241  CB  TYR A  15      19.842  -0.223  34.189  0.00  0.00
ATOM    242  HB1 TYR A  15      20.191  -1.267  34.342  0.00  0.00
ATOM    243  HB2 TYR A  15      19.323   0.001  35.145  0.00  0.00
ATOM    244  CG  TYR A  15      21.116   0.585  33.974  0.00  0.00
ATOM    245  CD1 TYR A  15      21.120   1.906  34.457  0.00  0.00
ATOM    246  HD1 TYR A  15      20.255   2.459  34.795  0.00  0.00
ATOM    247  CE1 TYR A  15      22.265   2.697  34.240  0.00  0.00
ATOM    248  HE1 TYR A  15      22.272   3.767  34.393  0.00  0.00
ATOM    249  CZ  TYR A  15      23.421   2.081  33.654  0.00  0.00
ATOM    250  OH  TYR A  15      24.582   2.843  33.304  0.00  0.00
ATOM    251  HH  TYR A  15      24.381   3.758  33.508  0.00  0.00
ATOM    252  CD2 TYR A  15      22.279  -0.035  33.431  0.00  0.00
ATOM    253  HD2 TYR A  15      22.294  -1.083  33.170  0.00  0.00
ATOM    254  CE2 TYR A  15      23.452   0.767  33.284  0.00  0.00
ATOM    255  HE2 TYR A  15      24.413   0.371  32.992  0.00  0.00
ATOM    256  C   TYR A  15      18.305   1.122  32.728  0.00  0.00
ATOM    257  O   TYR A  15      17.439   1.797  33.389  0.00  0.00
ATOM    258  N   THR A  16      18.760   1.673  31.589  0.00  0.00
ATOM    259  HN  THR A  16      19.315   1.249  30.877  0.00  0.00
ATOM    260  CA  THR A  16      18.437   3.008  31.096  0.00  0.00
ATOM    261  HA  THR A  16      18.474   3.720  31.907  0.00  0.00
ATOM    262  CB  THR A  16      19.477   3.601  30.134  0.00  0.00
ATOM    263  HB  THR A  16      19.201   4.661  29.949  0.00  0.00
ATOM    264  OG1 THR A  16      19.540   2.910  28.844  0.00  0.00
ATOM    265  HG1 THR A  16      19.681   1.962  28.783  0.00  0.00
ATOM    266  CG2 THR A  16      21.016   3.680  30.491  0.00  0.00
ATOM    267  HG2 THR A  16      21.214   2.655  30.870  0.00  0.00
ATOM    268  HG2 THR A  16      21.208   4.540  31.169  0.00  0.00
ATOM    269  HG2 THR A  16      21.625   3.864  29.580  0.00  0.00
ATOM    270  C   THR A  16      17.036   3.028  30.469  0.00  0.00
ATOM    271  O   THR A  16      16.494   4.100  30.281  0.00  0.00
ATOM    272  N   SER A  17      16.421   1.848  30.054  0.00  0.00
ATOM    273  HN  SER A  17      16.803   0.932  30.142  0.00  0.00
ATOM    274  CA  SER A  17      15.103   1.854  29.409  0.00  0.00
ATOM    275  HA  SER A  17      14.754   2.872  29.304  0.00  0.00
ATOM    276  CB  SER A  17      15.133   1.330  27.929  0.00  0.00
ATOM    277  HB1 SER A  17      14.895   0.245  27.909  0.00  0.00
ATOM    278  HB2 SER A  17      16.201   1.292  27.624  0.00  0.00
ATOM    279  OG  SER A  17      14.240   2.111  27.103  0.00  0.00
ATOM    280  HG1 SER A  17      14.655   2.973  27.188  0.00  0.00
ATOM    281  C   SER A  17      14.106   1.070  30.202  0.00  0.00
ATOM    282  O   SER A  17      12.976   0.736  29.759  0.00  0.00
ATOM    283  N   GLU A  18      14.560   0.601  31.396  0.00  0.00
ATOM    284  HN  GLU A  18      15.541   0.704  31.541  0.00  0.00
ATOM    285  CA  GLU A  18      13.876  -0.472  32.204  0.00  0.00
ATOM    286  HA  GLU A  18      13.533  -1.296  31.596  0.00  0.00
ATOM    287  CB  GLU A  18      14.857  -0.889  33.277  0.00  0.00
ATOM    288  HB1 GLU A  18      15.229   0.027  33.786  0.00  0.00
ATOM    289  HB2 GLU A  18      15.639  -1.516  32.798  0.00  0.00
ATOM    290  CG  GLU A  18      14.310  -1.725  34.466  0.00  0.00
ATOM    291  HG1 GLU A  18      14.114  -2.770  34.143  0.00  0.00
ATOM    292  HG2 GLU A  18      13.273  -1.413  34.712  0.00  0.00
ATOM    293  CD  GLU A  18      15.101  -1.817  35.767  0.00  0.00
ATOM    294  OE1 GLU A  18      14.815  -1.129  36.765  0.00  0.00
ATOM    295  OE2 GLU A  18      16.184  -2.469  35.792  0.00  0.00
ATOM    296  C   GLU A  18      12.442   0.007  32.785  0.00  0.00
ATOM    297  O   GLU A  18      11.526  -0.772  32.639  0.00  0.00
ATOM    298  N   PRO A  19      12.204   1.228  33.369  0.00  0.00
ATOM    299  CD  PRO A  19      13.308   1.906  34.088  0.00  0.00
ATOM    300  HD1 PRO A  19      13.996   2.413  33.378  0.00  0.00
ATOM    301  HD2 PRO A  19      13.799   1.149  34.739  0.00  0.00
ATOM    302  CA  PRO A  19      10.839   1.361  34.050  0.00  0.00
ATOM    303  HA  PRO A  19      10.355   0.457  34.388  0.00  0.00
ATOM    304  CB  PRO A  19      11.196   2.216  35.274  0.00  0.00
ATOM    305  HB1 PRO A  19      11.355   1.607  36.189  0.00  0.00
ATOM    306  HB2 PRO A  19      10.386   2.943  35.498  0.00  0.00
ATOM    307  CG  PRO A  19      12.548   2.962  34.925  0.00  0.00
ATOM    308  HG1 PRO A  19      12.358   3.864  34.305  0.00  0.00
ATOM    309  HG2 PRO A  19      13.081   3.239  35.860  0.00  0.00
ATOM    310  C   PRO A  19       9.998   2.150  32.999  0.00  0.00
ATOM    311  O   PRO A  19       9.780   3.371  33.123  0.00  0.00
ATOM    312  N   CYS A  20       9.443   1.461  31.988  0.00  0.00
ATOM    313  HN  CYS A  20       9.768   0.526  31.877  0.00  0.00
ATOM    314  CA  CYS A  20       8.657   2.083  30.911  0.00  0.00
ATOM    315  HA  CYS A  20       8.564   3.128  31.167  0.00  0.00
ATOM    316  CB  CYS A  20       9.364   1.887  29.556  0.00  0.00
ATOM    317  HB1 CYS A  20       9.027   0.906  29.160  0.00  0.00
ATOM    318  HB2 CYS A  20      10.443   1.900  29.818  0.00  0.00
ATOM    319  SG  CYS A  20       8.924   3.114  28.283  0.00  0.00
ATOM    320  C   CYS A  20       7.204   1.685  30.849  0.00  0.00
ATOM    321  O   CYS A  20       6.549   1.695  29.826  0.00  0.00
ATOM    322  N   GLN A  21       6.628   1.150  32.022  0.00  0.00
ATOM    323  HN  GLN A  21       7.131   1.018  32.874  0.00  0.00
ATOM    324  CA  GLN A  21       5.298   0.641  32.139  0.00  0.00
ATOM    325  HA  GLN A  21       5.010   0.212  31.191  0.00  0.00
ATOM    326  CB  GLN A  21       5.190  -0.275  33.379  0.00  0.00
ATOM    327  HB1 GLN A  21       5.246   0.357  34.291  0.00  0.00
ATOM    328  HB2 GLN A  21       6.020  -1.006  33.283  0.00  0.00
ATOM    329  CG  GLN A  21       3.854  -1.033  33.435  0.00  0.00
ATOM    330  HG1 GLN A  21       3.737  -1.532  32.449  0.00  0.00
ATOM    331  HG2 GLN A  21       2.980  -0.366  33.594  0.00  0.00
ATOM    332  CD  GLN A  21       3.802  -2.123  34.544  0.00  0.00
ATOM    333  OE1 GLN A  21       4.095  -3.335  34.339  0.00  0.00
ATOM    334  NE2 GLN A  21       3.451  -1.719  35.757  0.00  0.00
ATOM    335  HE2 GLN A  21       3.327  -2.340  36.530  0.00  0.00
ATOM    336  HE2 GLN A  21       3.209  -0.762  35.922  0.00  0.00
ATOM    337  C   GLN A  21       4.382   1.900  32.316  0.00  0.00
ATOM    338  O   GLN A  21       4.704   2.866  33.017  0.00  0.00
ATOM    339  N   LYS A  22       3.201   1.864  31.711  0.00  0.00
ATOM    340  HN  LYS A  22       2.783   1.142  31.166  0.00  0.00
ATOM    341  CA  LYS A  22       2.267   3.004  31.653  0.00  0.00
ATOM    342  HA  LYS A  22       2.176   3.399  32.654  0.00  0.00
ATOM    343  CB  LYS A  22       2.752   4.333  30.826  0.00  0.00
ATOM    344  HB1 LYS A  22       3.771   4.538  31.220  0.00  0.00
ATOM    345  HB2 LYS A  22       2.093   5.170  31.143  0.00  0.00
ATOM    346  CG  LYS A  22       2.965   4.136  29.310  0.00  0.00
ATOM    347  HG1 LYS A  22       2.099   3.662  28.800  0.00  0.00
ATOM    348  HG2 LYS A  22       3.897   3.556  29.138  0.00  0.00
ATOM    349  CD  LYS A  22       3.185   5.617  28.832  0.00  0.00
ATOM    350  HD1 LYS A  22       4.048   6.056  29.377  0.00  0.00
ATOM    351  HD2 LYS A  22       2.295   6.234  29.080  0.00  0.00
ATOM    352  CE  LYS A  22       3.344   5.651  27.271  0.00  0.00
ATOM    353  HE1 LYS A  22       3.336   6.734  27.023  0.00  0.00
ATOM    354  HE2 LYS A  22       2.515   5.038  26.858  0.00  0.00
ATOM    355  NZ  LYS A  22       4.620   5.126  26.883  0.00  0.00
ATOM    356  HZ1 LYS A  22       4.713   5.190  25.849  0.00  0.00
ATOM    357  HZ2 LYS A  22       4.762   4.104  27.009  0.00  0.00
ATOM    358  HZ3 LYS A  22       5.405   5.588  27.385  0.00  0.00
ATOM    359  C   LYS A  22       0.914   2.561  31.222  0.00  0.00
ATOM    360  O   LYS A  22       0.704   1.422  30.899  0.00  0.00
ATOM    361  N   ILE A  23      -0.065   3.434  31.444  0.00  0.00
ATOM    362  HN  ILE A  23       0.018   4.364  31.795  0.00  0.00
ATOM    363  CA  ILE A  23      -1.497   3.209  31.099  0.00  0.00
ATOM    364  HA  ILE A  23      -1.516   2.153  30.874  0.00  0.00
ATOM    365  CB  ILE A  23      -2.343   3.405  32.320  0.00  0.00
ATOM    366  HB  ILE A  23      -3.407   3.147  32.132  0.00  0.00
ATOM    367  CG2 ILE A  23      -1.721   2.528  33.405  0.00  0.00
ATOM    368  HG2 ILE A  23      -2.526   2.120  34.053  0.00  0.00
ATOM    369  HG2 ILE A  23      -1.006   3.089  34.044  0.00  0.00
ATOM    370  HG2 ILE A  23      -1.306   1.580  33.004  0.00  0.00
ATOM    371  CG1 ILE A  23      -2.271   4.880  32.711  0.00  0.00
ATOM    372  HG1 ILE A  23      -2.793   5.428  31.898  0.00  0.00
ATOM    373  HG1 ILE A  23      -1.256   5.249  32.972  0.00  0.00
ATOM    374  CD1 ILE A  23      -3.036   5.027  34.027  0.00  0.00
ATOM    375  HD1 ILE A  23      -2.573   4.394  34.814  0.00  0.00
ATOM    376  HD2 ILE A  23      -4.086   4.667  33.973  0.00  0.00
ATOM    377  HD3 ILE A  23      -2.806   6.073  34.323  0.00  0.00
ATOM    378  C   ILE A  23      -2.012   3.995  29.824  0.00  0.00
ATOM    379  O   ILE A  23      -1.566   5.087  29.480  0.00  0.00
ATOM    380  N   ASN A  24      -2.976   3.482  28.999  0.00  0.00
ATOM    381  HN  ASN A  24      -3.528   2.709  29.302  0.00  0.00
ATOM    382  CA  ASN A  24      -3.514   4.021  27.715  0.00  0.00
ATOM    383  HA  ASN A  24      -2.601   4.217  27.173  0.00  0.00
ATOM    384  CB  ASN A  24      -4.403   3.085  26.986  0.00  0.00
ATOM    385  HB1 ASN A  24      -5.281   3.522  26.464  0.00  0.00
ATOM    386  HB2 ASN A  24      -4.843   2.365  27.709  0.00  0.00
ATOM    387  CG  ASN A  24      -3.546   2.222  26.086  0.00  0.00
ATOM    388  OD1 ASN A  24      -2.992   1.238  26.530  0.00  0.00
ATOM    389  ND2 ASN A  24      -3.502   2.490  24.764  0.00  0.00
ATOM    390  HD2 ASN A  24      -2.751   2.027  24.294  0.00  0.00
ATOM    391  HD2 ASN A  24      -4.013   3.261  24.384  0.00  0.00
ATOM    392  C   ASN A  24      -4.164   5.394  27.734  0.00  0.00
ATOM    393  O   ASN A  24      -4.783   5.782  28.711  0.00  0.00
ATOM    394  N   VAL A  25      -3.920   6.197  26.674  0.00  0.00
ATOM    395  HN  VAL A  25      -3.509   5.818  25.849  0.00  0.00
ATOM    396  CA  VAL A  25      -4.356   7.570  26.542  0.00  0.00
ATOM    397  HA  VAL A  25      -5.358   7.661  26.937  0.00  0.00
ATOM    398  CB  VAL A  25      -3.374   8.617  27.253  0.00  0.00
ATOM    399  HB  VAL A  25      -3.007   8.074  28.150  0.00  0.00
ATOM    400  CG1 VAL A  25      -2.273   9.121  26.359  0.00  0.00
ATOM    401  HG1 VAL A  25      -1.676   8.305  25.899  0.00  0.00
ATOM    402  HG1 VAL A  25      -1.611   9.817  26.919  0.00  0.00
ATOM    403  HG1 VAL A  25      -2.684   9.642  25.469  0.00  0.00
ATOM    404  CG2 VAL A  25      -4.140   9.845  27.724  0.00  0.00
ATOM    405  HG2 VAL A  25      -4.225  10.595  26.907  0.00  0.00
ATOM    406  HG2 VAL A  25      -3.497  10.328  28.491  0.00  0.00
ATOM    407  HG2 VAL A  25      -5.111   9.615  28.211  0.00  0.00
ATOM    408  C   VAL A  25      -4.590   7.795  25.088  0.00  0.00
ATOM    409  O   VAL A  25      -4.072   7.007  24.255  0.00  0.00
ATOM    410  N   LYS A  26      -5.330   8.919  24.784  0.00  0.00
ATOM    411  HN  LYS A  26      -5.792   9.431  25.504  0.00  0.00
ATOM    412  CA  LYS A  26      -5.560   9.451  23.422  0.00  0.00
ATOM    413  HA  LYS A  26      -4.878   8.886  22.804  0.00  0.00
ATOM    414  CB  LYS A  26      -7.068   9.151  23.041  0.00  0.00
ATOM    415  HB1 LYS A  26      -7.036   9.127  21.932  0.00  0.00
ATOM    416  HB2 LYS A  26      -7.813   9.903  23.380  0.00  0.00
ATOM    417  CG  LYS A  26      -7.588   7.766  23.502  0.00  0.00
ATOM    418  HG1 LYS A  26      -7.514   7.849  24.607  0.00  0.00
ATOM    419  HG2 LYS A  26      -6.977   6.893  23.189  0.00  0.00
ATOM    420  CD  LYS A  26      -9.041   7.582  23.166  0.00  0.00
ATOM    421  HD1 LYS A  26      -9.136   7.301  22.095  0.00  0.00
ATOM    422  HD2 LYS A  26      -9.411   8.626  23.252  0.00  0.00
ATOM    423  CE  LYS A  26      -9.892   6.759  24.103  0.00  0.00
ATOM    424  HE1 LYS A  26     -10.958   6.767  23.791  0.00  0.00
ATOM    425  HE2 LYS A  26      -9.934   7.089  25.163  0.00  0.00
ATOM    426  NZ  LYS A  26      -9.356   5.357  24.213  0.00  0.00
ATOM    427  HZ1 LYS A  26      -9.307   4.888  23.285  0.00  0.00
ATOM    428  HZ2 LYS A  26      -9.812   4.806  24.967  0.00  0.00
ATOM    429  HZ3 LYS A  26      -8.351   5.426  24.472  0.00  0.00
ATOM    430  C   LYS A  26      -5.297  10.966  23.267  0.00  0.00
ATOM    431  O   LYS A  26      -5.843  11.840  23.930  0.00  0.00
ATOM    432  N   GLN A  27      -4.427  11.331  22.307  0.00  0.00
ATOM    433  HN  GLN A  27      -3.952  10.576  21.862  0.00  0.00
ATOM    434  CA  GLN A  27      -3.957  12.626  22.081  0.00  0.00
ATOM    435  HA  GLN A  27      -3.970  13.273  22.946  0.00  0.00
ATOM    436  CB  GLN A  27      -2.472  12.692  21.525  0.00  0.00
ATOM    437  HB1 GLN A  27      -2.109  13.624  21.040  0.00  0.00
ATOM    438  HB2 GLN A  27      -2.509  12.012  20.648  0.00  0.00
ATOM    439  CG  GLN A  27      -1.440  12.260  22.624  0.00  0.00
ATOM    440  HG1 GLN A  27      -0.444  11.977  22.220  0.00  0.00
ATOM    441  HG2 GLN A  27      -1.973  11.395  23.071  0.00  0.00
ATOM    442  CD  GLN A  27      -1.207  13.265  23.743  0.00  0.00
ATOM    443  OE1 GLN A  27      -1.218  14.499  23.626  0.00  0.00
ATOM    444  NE2 GLN A  27      -1.267  12.761  24.969  0.00  0.00
ATOM    445  HE2 GLN A  27      -1.047  11.792  25.085  0.00  0.00
ATOM    446  HE2 GLN A  27      -1.314  13.347  25.778  0.00  0.00
ATOM    447  C   GLN A  27      -4.703  13.399  21.037  0.00  0.00
ATOM    448  O   GLN A  27      -5.472  12.788  20.361  0.00  0.00
ATOM    449  N   ILE A  28      -4.522  14.720  20.902  0.00  0.00
ATOM    450  HN  ILE A  28      -3.873  15.280  21.410  0.00  0.00
ATOM    451  CA  ILE A  28      -5.278  15.650  20.133  0.00  0.00
ATOM    452  HA  ILE A  28      -6.314  15.581  20.432  0.00  0.00
ATOM    453  CB  ILE A  28      -4.756  17.134  20.228  0.00  0.00
ATOM    454  HB  ILE A  28      -3.713  17.170  19.847  0.00  0.00
ATOM    455  CG2 ILE A  28      -5.650  18.096  19.493  0.00  0.00
ATOM    456  HG2 ILE A  28      -5.309  19.118  19.765  0.00  0.00
ATOM    457  HG2 ILE A  28      -6.713  18.053  19.816  0.00  0.00
ATOM    458  HG2 ILE A  28      -5.551  17.833  18.419  0.00  0.00
ATOM    459  CG1 ILE A  28      -4.700  17.632  21.729  0.00  0.00
ATOM    460  HG1 ILE A  28      -5.434  17.043  22.318  0.00  0.00
ATOM    461  HG1 ILE A  28      -5.026  18.684  21.872  0.00  0.00
ATOM    462  CD1 ILE A  28      -3.273  17.326  22.249  0.00  0.00
ATOM    463  HD1 ILE A  28      -3.258  17.742  23.279  0.00  0.00
ATOM    464  HD2 ILE A  28      -2.528  17.866  21.625  0.00  0.00
ATOM    465  HD3 ILE A  28      -2.964  16.264  22.355  0.00  0.00
ATOM    466  C   ILE A  28      -5.392  15.290  18.682  0.00  0.00
ATOM    467  O   ILE A  28      -6.480  15.117  18.152  0.00  0.00
ATOM    468  N   ALA A  29      -4.241  14.931  18.095  0.00  0.00
ATOM    469  HN  ALA A  29      -3.436  14.999  18.682  0.00  0.00
ATOM    470  CA  ALA A  29      -4.038  14.477  16.770  0.00  0.00
ATOM    471  HA  ALA A  29      -4.424  15.294  16.178  0.00  0.00
ATOM    472  CB  ALA A  29      -2.546  14.335  16.497  0.00  0.00
ATOM    473  HB1 ALA A  29      -1.902  15.138  16.916  0.00  0.00
ATOM    474  HB2 ALA A  29      -2.363  14.301  15.402  0.00  0.00
ATOM    475  HB3 ALA A  29      -2.089  13.400  16.886  0.00  0.00
ATOM    476  C   ALA A  29      -4.832  13.260  16.465  0.00  0.00
ATOM    477  O   ALA A  29      -5.483  13.170  15.428  0.00  0.00
ATOM    478  N   ALA A  30      -4.897  12.201  17.274  0.00  0.00
ATOM    479  HN  ALA A  30      -4.399  12.267  18.136  0.00  0.00
ATOM    480  CA  ALA A  30      -5.583  10.985  16.963  0.00  0.00
ATOM    481  HA  ALA A  30      -5.725  10.936  15.894  0.00  0.00
ATOM    482  CB  ALA A  30      -4.906   9.670  17.460  0.00  0.00
ATOM    483  HB1 ALA A  30      -4.786   9.569  18.561  0.00  0.00
ATOM    484  HB2 ALA A  30      -3.934   9.557  16.933  0.00  0.00
ATOM    485  HB3 ALA A  30      -5.422   8.741  17.141  0.00  0.00
ATOM    486  C   ALA A  30      -7.057  11.065  17.535  0.00  0.00
ATOM    487  O   ALA A  30      -7.879  10.183  17.323  0.00  0.00
ATOM    488  N   ARG A  31      -7.392  12.197  18.178  0.00  0.00
ATOM    489  HN  ARG A  31      -6.679  12.849  18.428  0.00  0.00
ATOM    490  CA  ARG A  31      -8.801  12.589  18.569  0.00  0.00
ATOM    491  HA  ARG A  31      -9.385  11.684  18.489  0.00  0.00
ATOM    492  CB  ARG A  31      -8.866  13.283  19.938  0.00  0.00
ATOM    493  HB1 ARG A  31      -9.877  13.617  20.258  0.00  0.00
ATOM    494  HB2 ARG A  31      -8.163  14.137  20.049  0.00  0.00
ATOM    495  CG  ARG A  31      -8.529  12.249  21.050  0.00  0.00
ATOM    496  HG1 ARG A  31      -7.472  11.906  21.057  0.00  0.00
ATOM    497  HG2 ARG A  31      -9.203  11.378  20.907  0.00  0.00
ATOM    498  CD  ARG A  31      -8.889  12.841  22.360  0.00  0.00
ATOM    499  HD1 ARG A  31      -9.055  11.920  22.959  0.00  0.00
ATOM    500  HD2 ARG A  31      -9.840  13.394  22.203  0.00  0.00
ATOM    501  NE  ARG A  31      -7.823  13.667  22.979  0.00  0.00
ATOM    502  HE  ARG A  31      -7.096  13.174  23.456  0.00  0.00
ATOM    503  CZ  ARG A  31      -7.900  14.995  23.162  0.00  0.00
ATOM    504  NH1 ARG A  31      -7.079  15.691  23.907  0.00  0.00
ATOM    505  HH1 ARG A  31      -6.242  15.202  24.151  0.00  0.00
ATOM    506  HH1 ARG A  31      -7.192  16.675  24.050  0.00  0.00
ATOM    507  NH2 ARG A  31      -8.854  15.692  22.522  0.00  0.00
ATOM    508  HH2 ARG A  31      -9.586  15.321  21.951  0.00  0.00
ATOM    509  HH2 ARG A  31      -8.803  16.688  22.595  0.00  0.00
ATOM    510  C   ARG A  31      -9.339  13.521  17.531  0.00  0.00
ATOM    511  O   ARG A  31     -10.561  13.593  17.477  0.00  0.00
ATOM    512  N   LEU A  32      -8.575  14.060  16.595  0.00  0.00
ATOM    513  HN  LEU A  32      -7.580  14.068  16.655  0.00  0.00
ATOM    514  CA  LEU A  32      -9.025  14.573  15.337  0.00  0.00
ATOM    515  HA  LEU A  32      -9.931  15.133  15.517  0.00  0.00
ATOM    516  CB  LEU A  32      -7.920  15.441  14.688  0.00  0.00
ATOM    517  HB1 LEU A  32      -8.251  15.748  13.672  0.00  0.00
ATOM    518  HB2 LEU A  32      -6.972  14.869  14.592  0.00  0.00
ATOM    519  CG  LEU A  32      -7.744  16.731  15.462  0.00  0.00
ATOM    520  HG  LEU A  32      -7.776  16.416  16.527  0.00  0.00
ATOM    521  CD1 LEU A  32      -6.415  17.344  14.945  0.00  0.00
ATOM    522  HD1 LEU A  32      -6.237  18.294  15.494  0.00  0.00
ATOM    523  HD1 LEU A  32      -6.497  17.706  13.897  0.00  0.00
ATOM    524  HD1 LEU A  32      -5.481  16.746  15.005  0.00  0.00
ATOM    525  CD2 LEU A  32      -8.928  17.698  15.157  0.00  0.00
ATOM    526  HD2 LEU A  32      -8.887  18.523  15.900  0.00  0.00
ATOM    527  HD2 LEU A  32      -9.943  17.291  15.355  0.00  0.00
ATOM    528  HD2 LEU A  32      -8.847  18.050  14.107  0.00  0.00
ATOM    529  C   LEU A  32      -9.426  13.475  14.361  0.00  0.00
ATOM    530  O   LEU A  32     -10.192  13.670  13.464  0.00  0.00
ATOM    531  N   LEU A  33      -8.820  12.279  14.496  0.00  0.00
ATOM    532  HN  LEU A  33      -8.268  12.141  15.316  0.00  0.00
ATOM    533  CA  LEU A  33      -8.939  11.196  13.498  0.00  0.00
ATOM    534  HA  LEU A  33      -8.694  11.677  12.563  0.00  0.00
ATOM    535  CB  LEU A  33      -7.907  10.092  13.996  0.00  0.00
ATOM    536  HB1 LEU A  33      -8.329   9.580  14.886  0.00  0.00
ATOM    537  HB2 LEU A  33      -6.989  10.664  14.251  0.00  0.00
ATOM    538  CG  LEU A  33      -7.489   8.966  13.038  0.00  0.00
ATOM    539  HG  LEU A  33      -8.247   8.154  13.058  0.00  0.00
ATOM    540  CD1 LEU A  33      -7.334   9.634  11.593  0.00  0.00
ATOM    541  HD1 LEU A  33      -6.511  10.377  11.535  0.00  0.00
ATOM    542  HD1 LEU A  33      -8.193  10.223  11.207  0.00  0.00
ATOM    543  HD1 LEU A  33      -6.984   8.826  10.915  0.00  0.00
ATOM    544  CD2 LEU A  33      -6.135   8.525  13.490  0.00  0.00
ATOM    545  HD2 LEU A  33      -5.790   7.637  12.919  0.00  0.00
ATOM    546  HD2 LEU A  33      -6.019   8.280  14.567  0.00  0.00
ATOM    547  HD2 LEU A  33      -5.418   9.321  13.194  0.00  0.00
ATOM    548  C   LEU A  33     -10.352  10.559  13.271  0.00  0.00
ATOM    549  O   LEU A  33     -10.431  10.161  12.098  0.00  0.00
ATOM    550  N   PRO A  34     -11.360  10.297  14.137  0.00  0.00
ATOM    551  CD  PRO A  34     -11.390  10.621  15.556  0.00  0.00
ATOM    552  HD1 PRO A  34     -11.686  11.691  15.599  0.00  0.00
ATOM    553  HD2 PRO A  34     -10.387  10.430  15.994  0.00  0.00
ATOM    554  CA  PRO A  34     -12.625   9.655  13.747  0.00  0.00
ATOM    555  HA  PRO A  34     -12.417   8.652  13.404  0.00  0.00
ATOM    556  CB  PRO A  34     -13.386   9.529  15.056  0.00  0.00
ATOM    557  HB1 PRO A  34     -14.003   8.605  15.081  0.00  0.00
ATOM    558  HB2 PRO A  34     -14.127  10.352  15.142  0.00  0.00
ATOM    559  CG  PRO A  34     -12.363   9.597  16.157  0.00  0.00
ATOM    560  HG1 PRO A  34     -12.804   9.996  17.095  0.00  0.00
ATOM    561  HG2 PRO A  34     -11.897   8.623  16.424  0.00  0.00
ATOM    562  C   PRO A  34     -13.371  10.244  12.517  0.00  0.00
ATOM    563  O   PRO A  34     -13.538   9.481  11.596  0.00  0.00
ATOM    564  N   PRO A  35     -13.843  11.454  12.303  0.00  0.00
ATOM    565  CD  PRO A  35     -13.591  12.572  13.195  0.00  0.00
ATOM    566  HD1 PRO A  35     -12.584  12.574  13.662  0.00  0.00
ATOM    567  HD2 PRO A  35     -14.400  12.510  13.954  0.00  0.00
ATOM    568  CA  PRO A  35     -14.281  11.827  11.000  0.00  0.00
ATOM    569  HA  PRO A  35     -15.117  11.219  10.687  0.00  0.00
ATOM    570  CB  PRO A  35     -14.680  13.271  11.153  0.00  0.00
ATOM    571  HB1 PRO A  35     -15.741  13.279  11.482  0.00  0.00
ATOM    572  HB2 PRO A  35     -14.514  13.892  10.248  0.00  0.00
ATOM    573  CG  PRO A  35     -13.830  13.832  12.305  0.00  0.00
ATOM    574  HG1 PRO A  35     -12.798  14.109  12.002  0.00  0.00
ATOM    575  HG2 PRO A  35     -14.147  14.752  12.843  0.00  0.00
ATOM    576  C   PRO A  35     -13.230  11.838   9.882  0.00  0.00
ATOM    577  O   PRO A  35     -13.690  11.449   8.779  0.00  0.00
ATOM    578  N   LEU A  36     -11.936  12.184  10.014  0.00  0.00
ATOM    579  HN  LEU A  36     -11.556  12.255  10.933  0.00  0.00
ATOM    580  CA  LEU A  36     -10.965  12.157   8.933  0.00  0.00
ATOM    581  HA  LEU A  36     -11.368  12.759   8.132  0.00  0.00
ATOM    582  CB  LEU A  36      -9.689  12.844   9.515  0.00  0.00
ATOM    583  HB1 LEU A  36      -8.877  12.827   8.756  0.00  0.00
ATOM    584  HB2 LEU A  36      -9.314  12.197  10.336  0.00  0.00
ATOM    585  CG  LEU A  36      -9.813  14.315   9.890  0.00  0.00
ATOM    586  HG  LEU A  36     -10.719  14.561  10.485  0.00  0.00
ATOM    587  CD1 LEU A  36      -8.606  14.704  10.734  0.00  0.00
ATOM    588  HD1 LEU A  36      -8.396  14.008  11.575  0.00  0.00
ATOM    589  HD1 LEU A  36      -8.689  15.740  11.125  0.00  0.00
ATOM    590  HD1 LEU A  36      -7.662  14.683  10.149  0.00  0.00
ATOM    591  CD2 LEU A  36      -9.811  15.289   8.673  0.00  0.00
ATOM    592  HD2 LEU A  36     -10.711  15.236   8.024  0.00  0.00
ATOM    593  HD2 LEU A  36      -9.034  15.078   7.907  0.00  0.00
ATOM    594  HD2 LEU A  36      -9.861  16.358   8.972  0.00  0.00
ATOM    595  C   LEU A  36     -10.807  10.709   8.398  0.00  0.00
ATOM    596  O   LEU A  36     -10.835  10.475   7.170  0.00  0.00
ATOM    597  N   TYR A  37     -10.806   9.644   9.212  0.00  0.00
ATOM    598  HN  TYR A  37     -10.765   9.737  10.204  0.00  0.00
ATOM    599  CA  TYR A  37     -10.832   8.295   8.750  0.00  0.00
ATOM    600  HA  TYR A  37     -10.076   8.226   7.981  0.00  0.00
ATOM    601  CB  TYR A  37     -10.564   7.310   9.884  0.00  0.00
ATOM    602  HB1 TYR A  37     -11.211   6.406   9.869  0.00  0.00
ATOM    603  HB2 TYR A  37     -10.838   7.788  10.848  0.00  0.00
ATOM    604  CG  TYR A  37      -9.152   6.783  10.077  0.00  0.00
ATOM    605  CD1 TYR A  37      -8.662   6.347  11.328  0.00  0.00
ATOM    606  HD1 TYR A  37      -9.216   6.517  12.240  0.00  0.00
ATOM    607  CE1 TYR A  37      -7.420   5.702  11.458  0.00  0.00
ATOM    608  HE1 TYR A  37      -7.139   5.414  12.460  0.00  0.00
ATOM    609  CZ  TYR A  37      -6.716   5.349  10.282  0.00  0.00
ATOM    610  OH  TYR A  37      -5.550   4.628  10.364  0.00  0.00
ATOM    611  HH  TYR A  37      -4.903   4.976  10.983  0.00  0.00
ATOM    612  CD2 TYR A  37      -8.411   6.394   8.971  0.00  0.00
ATOM    613  HD2 TYR A  37      -8.817   6.500   7.977  0.00  0.00
ATOM    614  CE2 TYR A  37      -7.228   5.685   9.058  0.00  0.00
ATOM    615  HE2 TYR A  37      -6.743   5.275   8.184  0.00  0.00
ATOM    616  C   TYR A  37     -12.079   7.883   7.997  0.00  0.00
ATOM    617  O   TYR A  37     -12.117   6.988   7.116  0.00  0.00
ATOM    618  N   SER A  38     -13.232   8.467   8.292  0.00  0.00
ATOM    619  HN  SER A  38     -13.240   9.031   9.115  0.00  0.00
ATOM    620  CA  SER A  38     -14.481   8.258   7.575  0.00  0.00
ATOM    621  HA  SER A  38     -14.678   7.198   7.527  0.00  0.00
ATOM    622  CB  SER A  38     -15.706   8.774   8.350  0.00  0.00
ATOM    623  HB1 SER A  38     -16.533   8.348   7.741  0.00  0.00
ATOM    624  HB2 SER A  38     -15.750   9.864   8.557  0.00  0.00
ATOM    625  OG  SER A  38     -15.811   8.169   9.654  0.00  0.00
ATOM    626  HG1 SER A  38     -15.086   8.487  10.197  0.00  0.00
ATOM    627  C   SER A  38     -14.486   8.878   6.245  0.00  0.00
ATOM    628  O   SER A  38     -14.756   8.182   5.235  0.00  0.00
ATOM    629  N   LEU A  39     -13.981  10.133   6.073  0.00  0.00
ATOM    630  HN  LEU A  39     -13.757  10.705   6.859  0.00  0.00
ATOM    631  CA  LEU A  39     -13.794  10.811   4.733  0.00  0.00
ATOM    632  HA  LEU A  39     -14.708  10.676   4.173  0.00  0.00
ATOM    633  CB  LEU A  39     -13.300  12.229   4.995  0.00  0.00
ATOM    634  HB1 LEU A  39     -12.989  12.710   4.043  0.00  0.00
ATOM    635  HB2 LEU A  39     -12.438  12.306   5.691  0.00  0.00
ATOM    636  CG  LEU A  39     -14.367  13.095   5.709  0.00  0.00
ATOM    637  HG  LEU A  39     -14.737  12.563   6.612  0.00  0.00
ATOM    638  CD1 LEU A  39     -13.939  14.396   6.157  0.00  0.00
ATOM    639  HD1 LEU A  39     -13.269  14.413   7.043  0.00  0.00
ATOM    640  HD1 LEU A  39     -14.767  15.117   6.328  0.00  0.00
ATOM    641  HD1 LEU A  39     -13.319  14.778   5.318  0.00  0.00
ATOM    642  CD2 LEU A  39     -15.460  13.320   4.662  0.00  0.00
ATOM    643  HD2 LEU A  39     -16.228  14.028   5.042  0.00  0.00
ATOM    644  HD2 LEU A  39     -15.908  12.342   4.386  0.00  0.00
ATOM    645  HD2 LEU A  39     -15.155  13.864   3.742  0.00  0.00
ATOM    646  C   LEU A  39     -12.801  10.046   3.824  0.00  0.00
ATOM    647  O   LEU A  39     -13.065   9.814   2.662  0.00  0.00
ATOM    648  N   VAL A  40     -11.711   9.496   4.391  0.00  0.00
ATOM    649  HN  VAL A  40     -11.447   9.653   5.340  0.00  0.00
ATOM    650  CA  VAL A  40     -10.826   8.702   3.598  0.00  0.00
ATOM    651  HA  VAL A  40     -10.600   9.285   2.718  0.00  0.00
ATOM    652  CB  VAL A  40      -9.501   8.581   4.370  0.00  0.00
ATOM    653  HB  VAL A  40      -9.697   8.247   5.410  0.00  0.00
ATOM    654  CG1 VAL A  40      -8.640   7.385   3.772  0.00  0.00
ATOM    655  HG1 VAL A  40      -8.367   7.739   2.754  0.00  0.00
ATOM    656  HG1 VAL A  40      -9.225   6.443   3.845  0.00  0.00
ATOM    657  HG1 VAL A  40      -7.751   7.321   4.435  0.00  0.00
ATOM    658  CG2 VAL A  40      -8.912   9.960   4.419  0.00  0.00
ATOM    659  HG2 VAL A  40      -9.585  10.777   4.756  0.00  0.00
ATOM    660  HG2 VAL A  40      -8.785  10.215   3.345  0.00  0.00
ATOM    661  HG2 VAL A  40      -7.930  10.026   4.934  0.00  0.00
ATOM    662  C   VAL A  40     -11.512   7.362   3.202  0.00  0.00
ATOM    663  O   VAL A  40     -11.305   6.938   2.058  0.00  0.00
ATOM    664  N   PHE A  41     -12.237   6.662   4.107  0.00  0.00
ATOM    665  HN  PHE A  41     -12.219   6.924   5.068  0.00  0.00
ATOM    666  CA  PHE A  41     -12.967   5.448   3.885  0.00  0.00
ATOM    667  HA  PHE A  41     -12.259   4.757   3.452  0.00  0.00
ATOM    668  CB  PHE A  41     -13.604   4.852   5.206  0.00  0.00
ATOM    669  HB1 PHE A  41     -14.357   5.515   5.682  0.00  0.00
ATOM    670  HB2 PHE A  41     -12.937   4.683   6.078  0.00  0.00
ATOM    671  CG  PHE A  41     -14.324   3.551   5.021  0.00  0.00
ATOM    672  CD1 PHE A  41     -13.854   2.510   4.157  0.00  0.00
ATOM    673  HD1 PHE A  41     -12.843   2.470   3.779  0.00  0.00
ATOM    674  CE1 PHE A  41     -14.676   1.348   3.924  0.00  0.00
ATOM    675  HE1 PHE A  41     -14.328   0.629   3.198  0.00  0.00
ATOM    676  CZ  PHE A  41     -15.888   1.225   4.613  0.00  0.00
ATOM    677  HZ  PHE A  41     -16.545   0.390   4.418  0.00  0.00
ATOM    678  CD2 PHE A  41     -15.462   3.302   5.782  0.00  0.00
ATOM    679  HD2 PHE A  41     -15.754   3.932   6.609  0.00  0.00
ATOM    680  CE2 PHE A  41     -16.208   2.145   5.565  0.00  0.00
ATOM    681  HE2 PHE A  41     -17.189   2.210   6.013  0.00  0.00
ATOM    682  C   PHE A  41     -13.986   5.611   2.746  0.00  0.00
ATOM    683  O   PHE A  41     -13.891   4.909   1.787  0.00  0.00
ATOM    684  N   ILE A  42     -14.911   6.602   2.826  0.00  0.00
ATOM    685  HN  ILE A  42     -14.923   7.135   3.668  0.00  0.00
ATOM    686  CA  ILE A  42     -15.892   6.867   1.784  0.00  0.00
ATOM    687  HA  ILE A  42     -16.405   5.920   1.697  0.00  0.00
ATOM    688  CB  ILE A  42     -16.883   7.953   2.136  0.00  0.00
ATOM    689  HB  ILE A  42     -16.211   8.800   2.392  0.00  0.00
ATOM    690  CG2 ILE A  42     -17.803   8.448   0.972  0.00  0.00
ATOM    691  HG2 ILE A  42     -17.201   8.825   0.119  0.00  0.00
ATOM    692  HG2 ILE A  42     -18.473   9.305   1.197  0.00  0.00
ATOM    693  HG2 ILE A  42     -18.515   7.688   0.583  0.00  0.00
ATOM    694  CG1 ILE A  42     -17.784   7.456   3.316  0.00  0.00
ATOM    695  HG1 ILE A  42     -17.119   7.184   4.163  0.00  0.00
ATOM    696  HG1 ILE A  42     -18.405   6.608   2.958  0.00  0.00
ATOM    697  CD1 ILE A  42     -18.610   8.604   3.979  0.00  0.00
ATOM    698  HD1 ILE A  42     -18.045   9.558   3.916  0.00  0.00
ATOM    699  HD2 ILE A  42     -18.759   8.328   5.045  0.00  0.00
ATOM    700  HD3 ILE A  42     -19.539   8.710   3.379  0.00  0.00
ATOM    701  C   ILE A  42     -15.192   7.099   0.448  0.00  0.00
ATOM    702  O   ILE A  42     -15.476   6.450  -0.553  0.00  0.00
ATOM    703  N   PHE A  43     -14.164   7.955   0.338  0.00  0.00
ATOM    704  HN  PHE A  43     -13.786   8.264   1.208  0.00  0.00
ATOM    705  CA  PHE A  43     -13.530   8.433  -0.846  0.00  0.00
ATOM    706  HA  PHE A  43     -14.307   8.503  -1.592  0.00  0.00
ATOM    707  CB  PHE A  43     -12.853   9.736  -0.513  0.00  0.00
ATOM    708  HB1 PHE A  43     -11.886   9.611   0.020  0.00  0.00
ATOM    709  HB2 PHE A  43     -13.503  10.193   0.263  0.00  0.00
ATOM    710  CG  PHE A  43     -12.760  10.687  -1.645  0.00  0.00
ATOM    711  CD1 PHE A  43     -11.473  10.836  -2.215  0.00  0.00
ATOM    712  HD1 PHE A  43     -10.633  10.350  -1.741  0.00  0.00
ATOM    713  CE1 PHE A  43     -11.360  11.633  -3.382  0.00  0.00
ATOM    714  HE1 PHE A  43     -10.397  11.737  -3.860  0.00  0.00
ATOM    715  CZ  PHE A  43     -12.504  12.369  -3.867  0.00  0.00
ATOM    716  HZ  PHE A  43     -12.392  13.032  -4.713  0.00  0.00
ATOM    717  CD2 PHE A  43     -13.907  11.302  -2.214  0.00  0.00
ATOM    718  HD2 PHE A  43     -14.836  11.084  -1.708  0.00  0.00
ATOM    719  CE2 PHE A  43     -13.779  12.075  -3.341  0.00  0.00
ATOM    720  HE2 PHE A  43     -14.699  12.536  -3.666  0.00  0.00
ATOM    721  C   PHE A  43     -12.591   7.462  -1.465  0.00  0.00
ATOM    722  O   PHE A  43     -12.503   7.371  -2.707  0.00  0.00
ATOM    723  N   GLY A  44     -11.934   6.613  -0.609  0.00  0.00
ATOM    724  HN  GLY A  44     -12.062   6.587   0.379  0.00  0.00
ATOM    725  CA  GLY A  44     -11.159   5.501  -1.061  0.00  0.00
ATOM    726  HA1 GLY A  44     -10.556   5.214  -0.211  0.00  0.00
ATOM    727  HA2 GLY A  44     -10.540   5.988  -1.800  0.00  0.00
ATOM    728  C   GLY A  44     -11.904   4.312  -1.614  0.00  0.00
ATOM    729  O   GLY A  44     -11.511   3.701  -2.611  0.00  0.00
ATOM    730  N   PHE A  45     -13.033   4.042  -0.979  0.00  0.00
ATOM    731  HN  PHE A  45     -13.395   4.550  -0.202  0.00  0.00
ATOM    732  CA  PHE A  45     -13.846   2.945  -1.303  0.00  0.00
ATOM    733  HA  PHE A  45     -13.192   2.103  -1.475  0.00  0.00
ATOM    734  CB  PHE A  45     -14.950   2.774  -0.196  0.00  0.00
ATOM    735  HB1 PHE A  45     -15.685   3.608  -0.203  0.00  0.00
ATOM    736  HB2 PHE A  45     -14.390   2.996   0.737  0.00  0.00
ATOM    737  CG  PHE A  45     -15.547   1.463  -0.184  0.00  0.00
ATOM    738  CD1 PHE A  45     -14.774   0.359   0.143  0.00  0.00
ATOM    739  HD1 PHE A  45     -13.776   0.628   0.458  0.00  0.00
ATOM    740  CE1 PHE A  45     -15.318  -0.897   0.186  0.00  0.00
ATOM    741  HE1 PHE A  45     -14.682  -1.755   0.349  0.00  0.00
ATOM    742  CZ  PHE A  45     -16.624  -1.154  -0.245  0.00  0.00
ATOM    743  HZ  PHE A  45     -17.148  -2.098  -0.249  0.00  0.00
ATOM    744  CD2 PHE A  45     -16.910   1.257  -0.554  0.00  0.00
ATOM    745  HD2 PHE A  45     -17.465   2.139  -0.840  0.00  0.00
ATOM    746  CE2 PHE A  45     -17.410  -0.104  -0.585  0.00  0.00
ATOM    747  HE2 PHE A  45     -18.450  -0.216  -0.854  0.00  0.00
ATOM    748  C   PHE A  45     -14.535   3.242  -2.653  0.00  0.00
ATOM    749  O   PHE A  45     -14.550   2.378  -3.518  0.00  0.00
ATOM    750  N   VAL A  46     -15.010   4.422  -2.873  0.00  0.00
ATOM    751  HN  VAL A  46     -15.041   5.103  -2.147  0.00  0.00
ATOM    752  CA  VAL A  46     -15.662   4.727  -4.114  0.00  0.00
ATOM    753  HA  VAL A  46     -16.287   3.945  -4.520  0.00  0.00
ATOM    754  CB  VAL A  46     -16.513   6.056  -3.867  0.00  0.00
ATOM    755  HB  VAL A  46     -15.847   6.830  -3.429  0.00  0.00
ATOM    756  CG1 VAL A  46     -17.131   6.460  -5.237  0.00  0.00
ATOM    757  HG1 VAL A  46     -16.412   6.618  -6.069  0.00  0.00
ATOM    758  HG1 VAL A  46     -17.645   7.428  -5.056  0.00  0.00
ATOM    759  HG1 VAL A  46     -17.861   5.707  -5.605  0.00  0.00
ATOM    760  CG2 VAL A  46     -17.596   5.897  -2.751  0.00  0.00
ATOM    761  HG2 VAL A  46     -17.117   5.551  -1.810  0.00  0.00
ATOM    762  HG2 VAL A  46     -18.332   5.186  -3.184  0.00  0.00
ATOM    763  HG2 VAL A  46     -18.153   6.839  -2.559  0.00  0.00
ATOM    764  C   VAL A  46     -14.622   4.993  -5.253  0.00  0.00
ATOM    765  O   VAL A  46     -14.758   4.726  -6.427  0.00  0.00
ATOM    766  N   GLY A  47     -13.439   5.439  -4.895  0.00  0.00
ATOM    767  HN  GLY A  47     -13.304   5.526  -3.912  0.00  0.00
ATOM    768  CA  GLY A  47     -12.334   5.778  -5.773  0.00  0.00
ATOM    769  HA1 GLY A  47     -11.591   6.338  -5.225  0.00  0.00
ATOM    770  HA2 GLY A  47     -12.717   6.283  -6.648  0.00  0.00
ATOM    771  C   GLY A  47     -11.729   4.559  -6.337  0.00  0.00
ATOM    772  O   GLY A  47     -11.505   4.512  -7.550  0.00  0.00
ATOM    773  N   ASN A  48     -11.524   3.540  -5.474  0.00  0.00
ATOM    774  HN  ASN A  48     -11.848   3.570  -4.532  0.00  0.00
ATOM    775  CA  ASN A  48     -11.182   2.261  -5.959  0.00  0.00
ATOM    776  HA  ASN A  48     -10.297   2.480  -6.539  0.00  0.00
ATOM    777  CB  ASN A  48     -10.763   1.305  -4.839  0.00  0.00
ATOM    778  HB1 ASN A  48     -10.770   0.226  -5.101  0.00  0.00
ATOM    779  HB2 ASN A  48     -11.474   1.385  -3.988  0.00  0.00
ATOM    780  CG  ASN A  48      -9.367   1.598  -4.257  0.00  0.00
ATOM    781  OD1 ASN A  48      -8.386   1.516  -5.021  0.00  0.00
ATOM    782  ND2 ASN A  48      -9.371   1.907  -2.980  0.00  0.00
ATOM    783  HD2 ASN A  48      -8.466   1.968  -2.558  0.00  0.00
ATOM    784  HD2 ASN A  48     -10.108   2.484  -2.629  0.00  0.00
ATOM    785  C   ASN A  48     -12.286   1.663  -6.893  0.00  0.00
ATOM    786  O   ASN A  48     -12.018   0.986  -7.901  0.00  0.00
ATOM    787  N   MET A  49     -13.608   1.766  -6.496  0.00  0.00
ATOM    788  HN  MET A  49     -13.842   2.061  -5.572  0.00  0.00
ATOM    789  CA  MET A  49     -14.672   1.470  -7.325  0.00  0.00
ATOM    790  HA  MET A  49     -14.670   0.437  -7.642  0.00  0.00
ATOM    791  CB  MET A  49     -16.012   1.713  -6.700  0.00  0.00
ATOM    792  HB1 MET A  49     -16.160   2.808  -6.583  0.00  0.00
ATOM    793  HB2 MET A  49     -16.075   1.191  -5.720  0.00  0.00
ATOM    794  CG  MET A  49     -17.182   1.134  -7.524  0.00  0.00
ATOM    795  HG1 MET A  49     -17.189   1.496  -8.574  0.00  0.00
ATOM    796  HG2 MET A  49     -18.132   1.527  -7.103  0.00  0.00
ATOM    797  SD  MET A  49     -17.428  -0.619  -7.439  0.00  0.00
ATOM    798  CE  MET A  49     -18.634  -0.578  -8.755  0.00  0.00
ATOM    799  HE1 MET A  49     -18.146  -0.286  -9.710  0.00  0.00
ATOM    800  HE2 MET A  49     -19.431   0.144  -8.475  0.00  0.00
ATOM    801  HE3 MET A  49     -19.201  -1.511  -8.959  0.00  0.00
ATOM    802  C   MET A  49     -14.626   2.127  -8.712  0.00  0.00
ATOM    803  O   MET A  49     -14.747   1.439  -9.704  0.00  0.00
ATOM    804  N   LEU A  50     -14.307   3.473  -8.780  0.00  0.00
ATOM    805  HN  LEU A  50     -14.302   4.002  -7.934  0.00  0.00
ATOM    806  CA  LEU A  50     -13.996   4.090 -10.048  0.00  0.00
ATOM    807  HA  LEU A  50     -14.871   4.137 -10.680  0.00  0.00
ATOM    808  CB  LEU A  50     -13.716   5.580  -9.869  0.00  0.00
ATOM    809  HB1 LEU A  50     -12.785   5.497  -9.267  0.00  0.00
ATOM    810  HB2 LEU A  50     -14.555   6.040  -9.303  0.00  0.00
ATOM    811  CG  LEU A  50     -13.435   6.423 -11.124  0.00  0.00
ATOM    812  HG  LEU A  50     -12.610   5.942 -11.693  0.00  0.00
ATOM    813  CD1 LEU A  50     -14.674   6.481 -12.019  0.00  0.00
ATOM    814  HD1 LEU A  50     -14.345   7.057 -12.911  0.00  0.00
ATOM    815  HD1 LEU A  50     -15.564   6.877 -11.486  0.00  0.00
ATOM    816  HD1 LEU A  50     -14.939   5.438 -12.298  0.00  0.00
ATOM    817  CD2 LEU A  50     -13.026   7.820 -10.669  0.00  0.00
ATOM    818  HD2 LEU A  50     -13.149   8.493 -11.543  0.00  0.00
ATOM    819  HD2 LEU A  50     -12.011   7.934 -10.230  0.00  0.00
ATOM    820  HD2 LEU A  50     -13.697   8.200  -9.870  0.00  0.00
ATOM    821  C   LEU A  50     -12.827   3.497 -10.804  0.00  0.00
ATOM    822  O   LEU A  50     -12.914   3.348 -11.999  0.00  0.00
ATOM    823  N   VAL A  51     -11.782   3.027 -10.121  0.00  0.00
ATOM    824  HN  VAL A  51     -11.660   3.179  -9.144  0.00  0.00
ATOM    825  CA  VAL A  51     -10.623   2.317 -10.785  0.00  0.00
ATOM    826  HA  VAL A  51     -10.101   2.986 -11.452  0.00  0.00
ATOM    827  CB  VAL A  51      -9.516   1.919  -9.755  0.00  0.00
ATOM    828  HB  VAL A  51      -9.886   1.352  -8.874  0.00  0.00
ATOM    829  CG1 VAL A  51      -8.446   1.071 -10.496  0.00  0.00
ATOM    830  HG1 VAL A  51      -8.355   1.359 -11.565  0.00  0.00
ATOM    831  HG1 VAL A  51      -8.779   0.014 -10.555  0.00  0.00
ATOM    832  HG1 VAL A  51      -7.515   1.173  -9.898  0.00  0.00
ATOM    833  CG2 VAL A  51      -8.828   3.233  -9.266  0.00  0.00
ATOM    834  HG2 VAL A  51      -8.428   3.823 -10.117  0.00  0.00
ATOM    835  HG2 VAL A  51      -7.923   2.949  -8.687  0.00  0.00
ATOM    836  HG2 VAL A  51      -9.511   3.881  -8.675  0.00  0.00
ATOM    837  C   VAL A  51     -11.135   1.099 -11.497  0.00  0.00
ATOM    838  O   VAL A  51     -10.809   0.855 -12.616  0.00  0.00
ATOM    839  N   ILE A  52     -11.811   0.229 -10.766  0.00  0.00
ATOM    840  HN  ILE A  52     -11.997   0.436  -9.808  0.00  0.00
ATOM    841  CA  ILE A  52     -12.397  -0.991 -11.276  0.00  0.00
ATOM    842  HA  ILE A  52     -11.554  -1.504 -11.713  0.00  0.00
ATOM    843  CB  ILE A  52     -13.035  -1.760 -10.142  0.00  0.00
ATOM    844  HB  ILE A  52     -13.748  -1.068  -9.645  0.00  0.00
ATOM    845  CG2 ILE A  52     -13.904  -2.976 -10.636  0.00  0.00
ATOM    846  HG2 ILE A  52     -13.216  -3.597 -11.249  0.00  0.00
ATOM    847  HG2 ILE A  52     -14.866  -2.815 -11.169  0.00  0.00
ATOM    848  HG2 ILE A  52     -14.187  -3.632  -9.786  0.00  0.00
ATOM    849  CG1 ILE A  52     -11.898  -2.325  -9.215  0.00  0.00
ATOM    850  HG1 ILE A  52     -11.118  -1.568  -8.987  0.00  0.00
ATOM    851  HG1 ILE A  52     -11.474  -3.129  -9.853  0.00  0.00
ATOM    852  CD1 ILE A  52     -12.507  -2.842  -7.905  0.00  0.00
ATOM    853  HD1 ILE A  52     -12.768  -1.956  -7.287  0.00  0.00
ATOM    854  HD2 ILE A  52     -11.684  -3.324  -7.337  0.00  0.00
ATOM    855  HD3 ILE A  52     -13.386  -3.521  -7.904  0.00  0.00
ATOM    856  C   ILE A  52     -13.359  -0.764 -12.427  0.00  0.00
ATOM    857  O   ILE A  52     -13.140  -1.307 -13.541  0.00  0.00
ATOM    858  N   LEU A  53     -14.252   0.230 -12.378  0.00  0.00
ATOM    859  HN  LEU A  53     -14.448   0.681 -11.510  0.00  0.00
ATOM    860  CA  LEU A  53     -15.111   0.648 -13.496  0.00  0.00
ATOM    861  HA  LEU A  53     -15.657  -0.239 -13.783  0.00  0.00
ATOM    862  CB  LEU A  53     -16.233   1.709 -13.103  0.00  0.00
ATOM    863  HB1 LEU A  53     -16.863   1.942 -13.988  0.00  0.00
ATOM    864  HB2 LEU A  53     -15.771   2.627 -12.682  0.00  0.00
ATOM    865  CG  LEU A  53     -17.250   1.179 -12.001  0.00  0.00
ATOM    866  HG  LEU A  53     -16.689   0.530 -11.293  0.00  0.00
ATOM    867  CD1 LEU A  53     -17.983   2.298 -11.283  0.00  0.00
ATOM    868  HD1 LEU A  53     -18.618   1.980 -10.429  0.00  0.00
ATOM    869  HD1 LEU A  53     -18.489   2.946 -12.031  0.00  0.00
ATOM    870  HD1 LEU A  53     -17.267   2.955 -10.745  0.00  0.00
ATOM    871  CD2 LEU A  53     -18.307   0.301 -12.658  0.00  0.00
ATOM    872  HD2 LEU A  53     -19.088  -0.002 -11.929  0.00  0.00
ATOM    873  HD2 LEU A  53     -17.850  -0.622 -13.076  0.00  0.00
ATOM    874  HD2 LEU A  53     -18.814   0.853 -13.479  0.00  0.00
ATOM    875  C   LEU A  53     -14.346   1.195 -14.649  0.00  0.00
ATOM    876  O   LEU A  53     -14.606   0.862 -15.805  0.00  0.00
ATOM    877  N   ILE A  54     -13.234   1.999 -14.477  0.00  0.00
ATOM    878  HN  ILE A  54     -13.000   2.424 -13.606  0.00  0.00
ATOM    879  CA  ILE A  54     -12.419   2.400 -15.611  0.00  0.00
ATOM    880  HA  ILE A  54     -13.059   2.869 -16.344  0.00  0.00
ATOM    881  CB  ILE A  54     -11.404   3.403 -15.196  0.00  0.00
ATOM    882  HB  ILE A  54     -10.670   3.017 -14.458  0.00  0.00
ATOM    883  CG2 ILE A  54     -10.490   3.947 -16.320  0.00  0.00
ATOM    884  HG2 ILE A  54      -9.798   3.163 -16.693  0.00  0.00
ATOM    885  HG2 ILE A  54      -9.786   4.726 -15.955  0.00  0.00
ATOM    886  HG2 ILE A  54     -11.029   4.384 -17.189  0.00  0.00
ATOM    887  CG1 ILE A  54     -12.157   4.656 -14.754  0.00  0.00
ATOM    888  HG1 ILE A  54     -13.004   4.387 -14.088  0.00  0.00
ATOM    889  HG1 ILE A  54     -12.664   5.065 -15.654  0.00  0.00
ATOM    890  CD1 ILE A  54     -11.288   5.732 -14.152  0.00  0.00
ATOM    891  HD1 ILE A  54     -10.706   5.363 -13.281  0.00  0.00
ATOM    892  HD2 ILE A  54     -11.978   6.558 -13.875  0.00  0.00
ATOM    893  HD3 ILE A  54     -10.565   6.120 -14.900  0.00  0.00
ATOM    894  C   ILE A  54     -11.679   1.295 -16.299  0.00  0.00
ATOM    895  O   ILE A  54     -11.622   1.217 -17.527  0.00  0.00
ATOM    896  N   LEU A  55     -11.063   0.317 -15.488  0.00  0.00
ATOM    897  HN  LEU A  55     -11.012   0.457 -14.502  0.00  0.00
ATOM    898  CA  LEU A  55     -10.385  -0.848 -15.969  0.00  0.00
ATOM    899  HA  LEU A  55      -9.465  -0.581 -16.467  0.00  0.00
ATOM    900  CB  LEU A  55      -9.944  -1.686 -14.771  0.00  0.00
ATOM    901  HB1 LEU A  55     -10.823  -1.907 -14.128  0.00  0.00
ATOM    902  HB2 LEU A  55      -9.252  -1.020 -14.212  0.00  0.00
ATOM    903  CG  LEU A  55      -9.268  -3.014 -14.997  0.00  0.00
ATOM    904  HG  LEU A  55     -10.075  -3.633 -15.443  0.00  0.00
ATOM    905  CD1 LEU A  55      -8.109  -3.050 -15.990  0.00  0.00
ATOM    906  HD1 LEU A  55      -8.310  -2.550 -16.962  0.00  0.00
ATOM    907  HD1 LEU A  55      -7.706  -4.079 -16.095  0.00  0.00
ATOM    908  HD1 LEU A  55      -7.236  -2.535 -15.533  0.00  0.00
ATOM    909  CD2 LEU A  55      -8.794  -3.752 -13.734  0.00  0.00
ATOM    910  HD2 LEU A  55      -8.014  -3.180 -13.188  0.00  0.00
ATOM    911  HD2 LEU A  55      -8.202  -4.654 -14.002  0.00  0.00
ATOM    912  HD2 LEU A  55      -9.616  -4.063 -13.054  0.00  0.00
ATOM    913  C   LEU A  55     -11.259  -1.705 -16.890  0.00  0.00
ATOM    914  O   LEU A  55     -10.939  -2.039 -18.026  0.00  0.00
ATOM    915  N   ILE A  56     -12.470  -2.079 -16.454  0.00  0.00
ATOM    916  HN  ILE A  56     -12.640  -1.980 -15.476  0.00  0.00
ATOM    917  CA  ILE A  56     -13.417  -2.844 -17.273  0.00  0.00
ATOM    918  HA  ILE A  56     -12.798  -3.576 -17.771  0.00  0.00
ATOM    919  CB  ILE A  56     -14.587  -3.587 -16.537  0.00  0.00
ATOM    920  HB  ILE A  56     -15.320  -4.011 -17.256  0.00  0.00
ATOM    921  CG2 ILE A  56     -14.059  -4.662 -15.680  0.00  0.00
ATOM    922  HG2 ILE A  56     -13.499  -5.314 -16.385  0.00  0.00
ATOM    923  HG2 ILE A  56     -14.869  -5.299 -15.263  0.00  0.00
ATOM    924  HG2 ILE A  56     -13.319  -4.461 -14.877  0.00  0.00
ATOM    925  CG1 ILE A  56     -15.508  -2.751 -15.566  0.00  0.00
ATOM    926  HG1 ILE A  56     -15.659  -1.674 -15.791  0.00  0.00
ATOM    927  HG1 ILE A  56     -14.898  -2.627 -14.646  0.00  0.00
ATOM    928  CD1 ILE A  56     -16.821  -3.522 -15.302  0.00  0.00
ATOM    929  HD1 ILE A  56     -16.687  -4.622 -15.218  0.00  0.00
ATOM    930  HD2 ILE A  56     -17.533  -3.248 -16.110  0.00  0.00
ATOM    931  HD3 ILE A  56     -17.270  -3.165 -14.351  0.00  0.00
ATOM    932  C   ILE A  56     -13.972  -2.058 -18.420  0.00  0.00
ATOM    933  O   ILE A  56     -14.217  -2.625 -19.512  0.00  0.00
ATOM    934  N   ASN A  57     -14.140  -0.677 -18.337  0.00  0.00
ATOM    935  HN  ASN A  57     -13.936  -0.240 -17.464  0.00  0.00
ATOM    936  CA  ASN A  57     -14.539   0.070 -19.506  0.00  0.00
ATOM    937  HA  ASN A  57     -15.355  -0.412 -20.023  0.00  0.00
ATOM    938  CB  ASN A  57     -14.877   1.489 -19.024  0.00  0.00
ATOM    939  HB1 ASN A  57     -13.973   2.078 -18.758  0.00  0.00
ATOM    940  HB2 ASN A  57     -15.530   1.340 -18.138  0.00  0.00
ATOM    941  CG  ASN A  57     -15.756   2.229 -19.988  0.00  0.00
ATOM    942  OD1 ASN A  57     -16.224   1.726 -21.049  0.00  0.00
ATOM    943  ND2 ASN A  57     -16.121   3.490 -19.651  0.00  0.00
ATOM    944  HD2 ASN A  57     -16.716   4.014 -20.261  0.00  0.00
ATOM    945  HD2 ASN A  57     -15.765   3.909 -18.816  0.00  0.00
ATOM    946  C   ASN A  57     -13.384   0.250 -20.510  0.00  0.00
ATOM    947  O   ASN A  57     -13.523  -0.158 -21.674  0.00  0.00
ATOM    948  N   CYS A  58     -12.167   0.781 -20.104  0.00  0.00
ATOM    949  HN  CYS A  58     -11.983   0.965 -19.141  0.00  0.00
ATOM    950  CA  CYS A  58     -11.168   1.396 -20.955  0.00  0.00
ATOM    951  HA  CYS A  58     -11.709   1.880 -21.755  0.00  0.00
ATOM    952  CB  CYS A  58     -10.520   2.483 -20.117  0.00  0.00
ATOM    953  HB1 CYS A  58      -9.751   3.031 -20.703  0.00  0.00
ATOM    954  HB2 CYS A  58      -9.990   2.003 -19.266  0.00  0.00
ATOM    955  SG  CYS A  58     -11.670   3.846 -19.869  0.00  0.00
ATOM    956  HG1 CYS A  58     -10.847   4.666 -19.232  0.00  0.00
ATOM    957  C   CYS A  58     -10.269   0.401 -21.600  0.00  0.00
ATOM    958  O   CYS A  58      -9.742   0.570 -22.679  0.00  0.00
ATOM    959  N   LYS A  59     -10.043  -0.762 -20.932  0.00  0.00
ATOM    960  HN  LYS A  59     -10.497  -0.902 -20.056  0.00  0.00
ATOM    961  CA  LYS A  59      -9.085  -1.831 -21.381  0.00  0.00
ATOM    962  HA  LYS A  59      -8.411  -1.395 -22.103  0.00  0.00
ATOM    963  CB  LYS A  59      -8.267  -2.291 -20.173  0.00  0.00
ATOM    964  HB1 LYS A  59      -7.672  -3.191 -20.442  0.00  0.00
ATOM    965  HB2 LYS A  59      -8.931  -2.717 -19.390  0.00  0.00
ATOM    966  CG  LYS A  59      -7.459  -1.239 -19.372  0.00  0.00
ATOM    967  HG1 LYS A  59      -7.248  -1.618 -18.348  0.00  0.00
ATOM    968  HG2 LYS A  59      -8.093  -0.328 -19.334  0.00  0.00
ATOM    969  CD  LYS A  59      -6.099  -0.787 -19.944  0.00  0.00
ATOM    970  HD1 LYS A  59      -6.254  -0.311 -20.936  0.00  0.00
ATOM    971  HD2 LYS A  59      -5.394  -1.639 -20.051  0.00  0.00
ATOM    972  CE  LYS A  59      -5.465   0.324 -19.090  0.00  0.00
ATOM    973  HE1 LYS A  59      -5.323   0.030 -18.028  0.00  0.00
ATOM    974  HE2 LYS A  59      -6.153   1.197 -19.075  0.00  0.00
ATOM    975  NZ  LYS A  59      -4.190   0.763 -19.718  0.00  0.00
ATOM    976  HZ1 LYS A  59      -3.560  -0.064 -19.700  0.00  0.00
ATOM    977  HZ2 LYS A  59      -3.739   1.507 -19.147  0.00  0.00
ATOM    978  HZ3 LYS A  59      -4.250   1.081 -20.706  0.00  0.00
ATOM    979  C   LYS A  59      -9.750  -3.010 -22.119  0.00  0.00
ATOM    980  O   LYS A  59      -9.046  -3.998 -22.520  0.00  0.00
ATOM    981  N   ARG A  60     -11.022  -2.905 -22.415  0.00  0.00
ATOM    982  HN  ARG A  60     -11.525  -2.070 -22.207  0.00  0.00
ATOM    983  CA  ARG A  60     -11.993  -3.843 -22.988  0.00  0.00
ATOM    984  HA  ARG A  60     -12.174  -4.617 -22.256  0.00  0.00
ATOM    985  CB  ARG A  60     -13.303  -3.088 -23.279  0.00  0.00
ATOM    986  HB1 ARG A  60     -13.657  -2.580 -22.356  0.00  0.00
ATOM    987  HB2 ARG A  60     -14.060  -3.858 -23.539  0.00  0.00
ATOM    988  CG  ARG A  60     -13.233  -1.949 -24.361  0.00  0.00
ATOM    989  HG1 ARG A  60     -12.807  -2.294 -25.328  0.00  0.00
ATOM    990  HG2 ARG A  60     -12.578  -1.124 -24.009  0.00  0.00
ATOM    991  CD  ARG A  60     -14.542  -1.247 -24.666  0.00  0.00
ATOM    992  HD1 ARG A  60     -15.067  -0.753 -23.821  0.00  0.00
ATOM    993  HD2 ARG A  60     -15.299  -1.957 -25.061  0.00  0.00
ATOM    994  NE  ARG A  60     -14.378  -0.136 -25.739  0.00  0.00
ATOM    995  HE  ARG A  60     -14.452  -0.348 -26.713  0.00  0.00
ATOM    996  CZ  ARG A  60     -14.224   1.151 -25.312  0.00  0.00
ATOM    997  NH1 ARG A  60     -14.279   2.130 -26.202  0.00  0.00
ATOM    998  HH1 ARG A  60     -14.198   1.901 -27.172  0.00  0.00
ATOM    999  HH1 ARG A  60     -13.985   3.028 -25.876  0.00  0.00
ATOM   1000  NH2 ARG A  60     -14.012   1.457 -24.024  0.00  0.00
ATOM   1001  HH2 ARG A  60     -14.102   2.431 -23.818  0.00  0.00
ATOM   1002  HH2 ARG A  60     -14.096   0.738 -23.334  0.00  0.00
ATOM   1003  C   ARG A  60     -11.556  -4.596 -24.171  0.00  0.00
ATOM   1004  O   ARG A  60     -11.935  -5.746 -24.421  0.00  0.00
ATOM   1005  N   LEU A  61     -10.643  -4.047 -25.013  0.00  0.00
ATOM   1006  HN  LEU A  61     -10.366  -3.106 -24.831  0.00  0.00
ATOM   1007  CA  LEU A  61     -10.119  -4.762 -26.175  0.00  0.00
ATOM   1008  HA  LEU A  61     -10.484  -5.778 -26.202  0.00  0.00
ATOM   1009  CB  LEU A  61     -10.677  -3.952 -27.385  0.00  0.00
ATOM   1010  HB1 LEU A  61     -10.220  -4.444 -28.270  0.00  0.00
ATOM   1011  HB2 LEU A  61     -10.126  -2.991 -27.462  0.00  0.00
ATOM   1012  CG  LEU A  61     -12.199  -4.009 -27.589  0.00  0.00
ATOM   1013  HG  LEU A  61     -12.879  -3.856 -26.723  0.00  0.00
ATOM   1014  CD1 LEU A  61     -12.634  -3.006 -28.675  0.00  0.00
ATOM   1015  HD1 LEU A  61     -13.729  -3.151 -28.794  0.00  0.00
ATOM   1016  HD1 LEU A  61     -12.046  -3.090 -29.613  0.00  0.00
ATOM   1017  HD1 LEU A  61     -12.571  -1.948 -28.339  0.00  0.00
ATOM   1018  CD2 LEU A  61     -12.506  -5.378 -28.116  0.00  0.00
ATOM   1019  HD2 LEU A  61     -12.404  -6.206 -27.383  0.00  0.00
ATOM   1020  HD2 LEU A  61     -11.867  -5.725 -28.956  0.00  0.00
ATOM   1021  HD2 LEU A  61     -13.540  -5.424 -28.520  0.00  0.00
ATOM   1022  C   LEU A  61      -8.673  -4.704 -26.294  0.00  0.00
ATOM   1023  O   LEU A  61      -8.153  -5.116 -27.314  0.00  0.00
ATOM   1024  N   LYS A  62      -7.940  -4.240 -25.223  0.00  0.00
ATOM   1025  HN  LYS A  62      -8.387  -4.108 -24.341  0.00  0.00
ATOM   1026  CA  LYS A  62      -6.500  -4.444 -25.162  0.00  0.00
ATOM   1027  HA  LYS A  62      -6.092  -4.108 -26.104  0.00  0.00
ATOM   1028  CB  LYS A  62      -5.916  -3.618 -23.944  0.00  0.00
ATOM   1029  HB1 LYS A  62      -6.309  -4.089 -23.018  0.00  0.00
ATOM   1030  HB2 LYS A  62      -6.360  -2.601 -23.990  0.00  0.00
ATOM   1031  CG  LYS A  62      -4.318  -3.617 -23.934  0.00  0.00
ATOM   1032  HG1 LYS A  62      -4.048  -3.404 -24.991  0.00  0.00
ATOM   1033  HG2 LYS A  62      -3.933  -4.623 -23.663  0.00  0.00
ATOM   1034  CD  LYS A  62      -3.559  -2.508 -23.156  0.00  0.00
ATOM   1035  HD1 LYS A  62      -3.889  -2.644 -22.104  0.00  0.00
ATOM   1036  HD2 LYS A  62      -3.796  -1.508 -23.580  0.00  0.00
ATOM   1037  CE  LYS A  62      -2.001  -2.541 -23.294  0.00  0.00
ATOM   1038  HE1 LYS A  62      -1.781  -2.209 -24.332  0.00  0.00
ATOM   1039  HE2 LYS A  62      -1.543  -3.552 -23.228  0.00  0.00
ATOM   1040  NZ  LYS A  62      -1.300  -1.663 -22.367  0.00  0.00
ATOM   1041  HZ1 LYS A  62      -0.749  -2.211 -21.675  0.00  0.00
ATOM   1042  HZ2 LYS A  62      -2.026  -1.163 -21.816  0.00  0.00
ATOM   1043  HZ3 LYS A  62      -0.602  -1.062 -22.849  0.00  0.00
ATOM   1044  C   LYS A  62      -6.180  -5.927 -25.154  0.00  0.00
ATOM   1045  O   LYS A  62      -6.828  -6.709 -24.425  0.00  0.00
ATOM   1046  N   SER A  63      -5.102  -6.185 -25.904  0.00  0.00
ATOM   1047  HN  SER A  63      -4.651  -5.548 -26.524  0.00  0.00
ATOM   1048  CA  SER A  63      -4.714  -7.553 -26.256  0.00  0.00
ATOM   1049  HA  SER A  63      -5.551  -7.926 -26.827  0.00  0.00
ATOM   1050  CB  SER A  63      -3.323  -7.653 -27.010  0.00  0.00
ATOM   1051  HB1 SER A  63      -2.944  -8.685 -27.170  0.00  0.00
ATOM   1052  HB2 SER A  63      -2.514  -7.079 -26.507  0.00  0.00
ATOM   1053  OG  SER A  63      -3.581  -7.108 -28.303  0.00  0.00
ATOM   1054  HG1 SER A  63      -3.362  -7.760 -28.973  0.00  0.00
ATOM   1055  C   SER A  63      -4.443  -8.467 -25.089  0.00  0.00
ATOM   1056  O   SER A  63      -5.029  -9.576 -24.838  0.00  0.00
ATOM   1057  N   MET A  64      -3.653  -7.977 -24.121  0.00  0.00
ATOM   1058  HN  MET A  64      -3.260  -7.062 -24.178  0.00  0.00
ATOM   1059  CA  MET A  64      -3.621  -8.550 -22.744  0.00  0.00
ATOM   1060  HA  MET A  64      -4.330  -9.342 -22.554  0.00  0.00
ATOM   1061  CB  MET A  64      -2.138  -8.961 -22.412  0.00  0.00
ATOM   1062  HB1 MET A  64      -2.156  -9.056 -21.305  0.00  0.00
ATOM   1063  HB2 MET A  64      -1.459  -8.114 -22.650  0.00  0.00
ATOM   1064  CG  MET A  64      -1.710 -10.241 -23.129  0.00  0.00
ATOM   1065  HG1 MET A  64      -1.403 -10.058 -24.180  0.00  0.00
ATOM   1066  HG2 MET A  64      -2.610 -10.893 -23.121  0.00  0.00
ATOM   1067  SD  MET A  64      -0.357 -11.036 -22.252  0.00  0.00
ATOM   1068  CE  MET A  64      -1.424 -11.776 -20.911  0.00  0.00
ATOM   1069  HE1 MET A  64      -0.777 -12.248 -20.141  0.00  0.00
ATOM   1070  HE2 MET A  64      -1.935 -12.631 -21.401  0.00  0.00
ATOM   1071  HE3 MET A  64      -2.293 -11.119 -20.688  0.00  0.00
ATOM   1072  C   MET A  64      -3.884  -7.315 -21.854  0.00  0.00
ATOM   1073  O   MET A  64      -3.148  -6.345 -21.929  0.00  0.00
ATOM   1074  N   THR A  65      -4.918  -7.333 -21.001  0.00  0.00
ATOM   1075  HN  THR A  65      -5.585  -8.074 -20.964  0.00  0.00
ATOM   1076  CA  THR A  65      -5.295  -6.226 -20.081  0.00  0.00
ATOM   1077  HA  THR A  65      -5.515  -5.396 -20.736  0.00  0.00
ATOM   1078  CB  THR A  65      -6.553  -6.558 -19.401  0.00  0.00
ATOM   1079  HB  THR A  65      -6.521  -7.434 -18.719  0.00  0.00
ATOM   1080  OG1 THR A  65      -7.628  -6.751 -20.331  0.00  0.00
ATOM   1081  HG1 THR A  65      -8.450  -6.863 -19.847  0.00  0.00
ATOM   1082  CG2 THR A  65      -6.885  -5.353 -18.488  0.00  0.00
ATOM   1083  HG2 THR A  65      -7.835  -5.494 -17.930  0.00  0.00
ATOM   1084  HG2 THR A  65      -7.042  -4.393 -19.025  0.00  0.00
ATOM   1085  HG2 THR A  65      -6.054  -5.141 -17.782  0.00  0.00
ATOM   1086  C   THR A  65      -4.181  -5.909 -19.099  0.00  0.00
ATOM   1087  O   THR A  65      -3.591  -6.883 -18.633  0.00  0.00
ATOM   1088  N   ASP A  66      -3.813  -4.652 -18.711  0.00  0.00
ATOM   1089  HN  ASP A  66      -4.236  -3.890 -19.194  0.00  0.00
ATOM   1090  CA  ASP A  66      -2.939  -4.180 -17.622  0.00  0.00
ATOM   1091  HA  ASP A  66      -1.970  -4.652 -17.701  0.00  0.00
ATOM   1092  CB  ASP A  66      -2.630  -2.656 -17.831  0.00  0.00
ATOM   1093  HB1 ASP A  66      -1.710  -2.375 -17.276  0.00  0.00
ATOM   1094  HB2 ASP A  66      -3.409  -1.962 -17.450  0.00  0.00
ATOM   1095  CG  ASP A  66      -2.066  -2.266 -19.215  0.00  0.00
ATOM   1096  OD1 ASP A  66      -0.942  -2.509 -19.618  0.00  0.00
ATOM   1097  OD2 ASP A  66      -2.843  -1.519 -19.885  0.00  0.00
ATOM   1098  C   ASP A  66      -3.606  -4.444 -16.206  0.00  0.00
ATOM   1099  O   ASP A  66      -4.090  -3.545 -15.548  0.00  0.00
ATOM   1100  N   ILE A  67      -3.602  -5.693 -15.685  0.00  0.00
ATOM   1101  HN  ILE A  67      -3.300  -6.423 -16.293  0.00  0.00
ATOM   1102  CA  ILE A  67      -4.428  -6.168 -14.563  0.00  0.00
ATOM   1103  HA  ILE A  67      -5.351  -5.623 -14.697  0.00  0.00
ATOM   1104  CB  ILE A  67      -4.468  -7.670 -14.723  0.00  0.00
ATOM   1105  HB  ILE A  67      -4.744  -7.904 -15.774  0.00  0.00
ATOM   1106  CG2 ILE A  67      -3.036  -8.149 -14.485  0.00  0.00
ATOM   1107  HG2 ILE A  67      -2.337  -7.753 -15.252  0.00  0.00
ATOM   1108  HG2 ILE A  67      -2.936  -9.252 -14.574  0.00  0.00
ATOM   1109  HG2 ILE A  67      -2.663  -7.858 -13.479  0.00  0.00
ATOM   1110  CG1 ILE A  67      -5.449  -8.505 -13.817  0.00  0.00
ATOM   1111  HG1 ILE A  67      -5.500  -7.942 -12.860  0.00  0.00
ATOM   1112  HG1 ILE A  67      -4.994  -9.514 -13.726  0.00  0.00
ATOM   1113  CD1 ILE A  67      -6.853  -8.717 -14.450  0.00  0.00
ATOM   1114  HD1 ILE A  67      -7.354  -7.734 -14.580  0.00  0.00
ATOM   1115  HD2 ILE A  67      -7.430  -9.499 -13.912  0.00  0.00
ATOM   1116  HD3 ILE A  67      -6.898  -9.107 -15.491  0.00  0.00
ATOM   1117  C   ILE A  67      -3.900  -5.714 -13.248  0.00  0.00
ATOM   1118  O   ILE A  67      -4.626  -5.774 -12.261  0.00  0.00
ATOM   1119  N   TYR A  68      -2.755  -4.992 -13.184  0.00  0.00
ATOM   1120  HN  TYR A  68      -2.222  -4.887 -14.020  0.00  0.00
ATOM   1121  CA  TYR A  68      -2.118  -4.637 -11.949  0.00  0.00
ATOM   1122  HA  TYR A  68      -2.117  -5.526 -11.335  0.00  0.00
ATOM   1123  CB  TYR A  68      -0.723  -4.090 -12.149  0.00  0.00
ATOM   1124  HB1 TYR A  68      -0.261  -4.029 -11.141  0.00  0.00
ATOM   1125  HB2 TYR A  68      -0.849  -3.093 -12.621  0.00  0.00
ATOM   1126  CG  TYR A  68       0.121  -5.108 -12.894  0.00  0.00
ATOM   1127  CD1 TYR A  68       0.443  -4.843 -14.234  0.00  0.00
ATOM   1128  HD1 TYR A  68       0.038  -3.985 -14.752  0.00  0.00
ATOM   1129  CE1 TYR A  68       1.037  -5.883 -15.013  0.00  0.00
ATOM   1130  HE1 TYR A  68       1.018  -5.712 -16.079  0.00  0.00
ATOM   1131  CZ  TYR A  68       1.546  -7.021 -14.383  0.00  0.00
ATOM   1132  OH  TYR A  68       2.330  -7.898 -15.147  0.00  0.00
ATOM   1133  HH  TYR A  68       2.597  -7.391 -15.918  0.00  0.00
ATOM   1134  CD2 TYR A  68       0.465  -6.355 -12.341  0.00  0.00
ATOM   1135  HD2 TYR A  68       0.323  -6.461 -11.275  0.00  0.00
ATOM   1136  CE2 TYR A  68       1.239  -7.267 -13.037  0.00  0.00
ATOM   1137  HE2 TYR A  68       1.522  -8.193 -12.557  0.00  0.00
ATOM   1138  C   TYR A  68      -2.850  -3.568 -11.243  0.00  0.00
ATOM   1139  O   TYR A  68      -2.753  -3.439 -10.029  0.00  0.00
ATOM   1140  N   LEU A  69      -3.710  -2.841 -12.020  0.00  0.00
ATOM   1141  HN  LEU A  69      -3.842  -3.038 -12.988  0.00  0.00
ATOM   1142  CA  LEU A  69      -4.733  -1.963 -11.497  0.00  0.00
ATOM   1143  HA  LEU A  69      -4.271  -1.213 -10.873  0.00  0.00
ATOM   1144  CB  LEU A  69      -5.472  -1.092 -12.573  0.00  0.00
ATOM   1145  HB1 LEU A  69      -6.294  -0.576 -12.031  0.00  0.00
ATOM   1146  HB2 LEU A  69      -6.000  -1.700 -13.338  0.00  0.00
ATOM   1147  CG  LEU A  69      -4.673   0.042 -13.251  0.00  0.00
ATOM   1148  HG  LEU A  69      -4.003   0.415 -12.447  0.00  0.00
ATOM   1149  CD1 LEU A  69      -3.826  -0.478 -14.379  0.00  0.00
ATOM   1150  HD1 LEU A  69      -3.121   0.254 -14.829  0.00  0.00
ATOM   1151  HD1 LEU A  69      -4.500  -0.830 -15.189  0.00  0.00
ATOM   1152  HD1 LEU A  69      -3.251  -1.351 -14.004  0.00  0.00
ATOM   1153  CD2 LEU A  69      -5.550   1.189 -13.774  0.00  0.00
ATOM   1154  HD2 LEU A  69      -6.175   0.959 -14.664  0.00  0.00
ATOM   1155  HD2 LEU A  69      -4.822   1.989 -14.025  0.00  0.00
ATOM   1156  HD2 LEU A  69      -6.271   1.533 -13.002  0.00  0.00
ATOM   1157  C   LEU A  69      -5.796  -2.611 -10.598  0.00  0.00
ATOM   1158  O   LEU A  69      -6.249  -2.044  -9.556  0.00  0.00
ATOM   1159  N   LEU A  70      -6.345  -3.812 -10.968  0.00  0.00
ATOM   1160  HN  LEU A  70      -6.078  -4.156 -11.865  0.00  0.00
ATOM   1161  CA  LEU A  70      -7.235  -4.519 -10.020  0.00  0.00
ATOM   1162  HA  LEU A  70      -7.861  -3.822  -9.484  0.00  0.00
ATOM   1163  CB  LEU A  70      -7.969  -5.673 -10.816  0.00  0.00
ATOM   1164  HB1 LEU A  70      -7.213  -6.330 -11.296  0.00  0.00
ATOM   1165  HB2 LEU A  70      -8.511  -5.085 -11.588  0.00  0.00
ATOM   1166  CG  LEU A  70      -8.943  -6.599 -10.045  0.00  0.00
ATOM   1167  HG  LEU A  70      -8.501  -6.987  -9.103  0.00  0.00
ATOM   1168  CD1 LEU A  70     -10.225  -5.880  -9.744  0.00  0.00
ATOM   1169  HD1 LEU A  70     -10.042  -4.955  -9.155  0.00  0.00
ATOM   1170  HD1 LEU A  70     -10.749  -6.496  -8.982  0.00  0.00
ATOM   1171  HD1 LEU A  70     -10.899  -5.641 -10.594  0.00  0.00
ATOM   1172  CD2 LEU A  70      -9.300  -7.822 -10.939  0.00  0.00
ATOM   1173  HD2 LEU A  70      -9.944  -7.487 -11.780  0.00  0.00
ATOM   1174  HD2 LEU A  70      -9.929  -8.536 -10.367  0.00  0.00
ATOM   1175  HD2 LEU A  70      -8.430  -8.365 -11.365  0.00  0.00
ATOM   1176  C   LEU A  70      -6.524  -5.138  -8.825  0.00  0.00
ATOM   1177  O   LEU A  70      -7.081  -5.150  -7.726  0.00  0.00
ATOM   1178  N   ASN A  71      -5.249  -5.579  -8.948  0.00  0.00
ATOM   1179  HN  ASN A  71      -4.752  -5.550  -9.812  0.00  0.00
ATOM   1180  CA  ASN A  71      -4.388  -5.938  -7.837  0.00  0.00
ATOM   1181  HA  ASN A  71      -4.888  -6.724  -7.290  0.00  0.00
ATOM   1182  CB  ASN A  71      -3.029  -6.464  -8.364  0.00  0.00
ATOM   1183  HB1 ASN A  71      -2.408  -6.854  -7.530  0.00  0.00
ATOM   1184  HB2 ASN A  71      -2.644  -5.621  -8.976  0.00  0.00
ATOM   1185  CG  ASN A  71      -3.118  -7.600  -9.339  0.00  0.00
ATOM   1186  OD1 ASN A  71      -2.474  -7.599 -10.332  0.00  0.00
ATOM   1187  ND2 ASN A  71      -3.999  -8.642  -9.055  0.00  0.00
ATOM   1188  HD2 ASN A  71      -4.565  -8.630  -8.231  0.00  0.00
ATOM   1189  HD2 ASN A  71      -4.228  -9.265  -9.805  0.00  0.00
ATOM   1190  C   ASN A  71      -4.115  -4.910  -6.876  0.00  0.00
ATOM   1191  O   ASN A  71      -4.189  -5.051  -5.701  0.00  0.00
ATOM   1192  N   LEU A  72      -3.871  -3.622  -7.323  0.00  0.00
ATOM   1193  HN  LEU A  72      -3.920  -3.560  -8.317  0.00  0.00
ATOM   1194  CA  LEU A  72      -3.743  -2.489  -6.532  0.00  0.00
ATOM   1195  HA  LEU A  72      -3.141  -2.595  -5.642  0.00  0.00
ATOM   1196  CB  LEU A  72      -3.254  -1.333  -7.404  0.00  0.00
ATOM   1197  HB1 LEU A  72      -3.950  -1.302  -8.268  0.00  0.00
ATOM   1198  HB2 LEU A  72      -2.269  -1.494  -7.892  0.00  0.00
ATOM   1199  CG  LEU A  72      -3.428   0.156  -6.904  0.00  0.00
ATOM   1200  HG  LEU A  72      -4.507   0.367  -6.742  0.00  0.00
ATOM   1201  CD1 LEU A  72      -2.645   0.409  -5.571  0.00  0.00
ATOM   1202  HD1 LEU A  72      -3.161  -0.150  -4.762  0.00  0.00
ATOM   1203  HD1 LEU A  72      -2.746   1.455  -5.209  0.00  0.00
ATOM   1204  HD1 LEU A  72      -1.610   0.009  -5.621  0.00  0.00
ATOM   1205  CD2 LEU A  72      -2.909   1.179  -7.899  0.00  0.00
ATOM   1206  HD2 LEU A  72      -1.853   1.025  -8.207  0.00  0.00
ATOM   1207  HD2 LEU A  72      -2.910   2.134  -7.333  0.00  0.00
ATOM   1208  HD2 LEU A  72      -3.466   1.281  -8.856  0.00  0.00
ATOM   1209  C   LEU A  72      -5.007  -2.103  -5.794  0.00  0.00
ATOM   1210  O   LEU A  72      -4.952  -1.834  -4.606  0.00  0.00
ATOM   1211  N   ALA A  73      -6.156  -2.245  -6.456  0.00  0.00
ATOM   1212  HN  ALA A  73      -6.074  -2.646  -7.365  0.00  0.00
ATOM   1213  CA  ALA A  73      -7.509  -2.031  -5.968  0.00  0.00
ATOM   1214  HA  ALA A  73      -7.503  -1.025  -5.576  0.00  0.00
ATOM   1215  CB  ALA A  73      -8.543  -1.988  -7.156  0.00  0.00
ATOM   1216  HB1 ALA A  73      -8.567  -2.971  -7.673  0.00  0.00
ATOM   1217  HB2 ALA A  73      -8.098  -1.313  -7.918  0.00  0.00
ATOM   1218  HB3 ALA A  73      -9.575  -1.742  -6.825  0.00  0.00
ATOM   1219  C   ALA A  73      -7.996  -2.956  -4.880  0.00  0.00
ATOM   1220  O   ALA A  73      -8.442  -2.522  -3.801  0.00  0.00
ATOM   1221  N   ILE A  74      -7.797  -4.295  -5.120  0.00  0.00
ATOM   1222  HN  ILE A  74      -7.414  -4.520  -6.012  0.00  0.00
ATOM   1223  CA  ILE A  74      -8.013  -5.234  -4.054  0.00  0.00
ATOM   1224  HA  ILE A  74      -9.040  -5.214  -3.720  0.00  0.00
ATOM   1225  CB  ILE A  74      -7.662  -6.611  -4.636  0.00  0.00
ATOM   1226  HB  ILE A  74      -6.697  -6.525  -5.180  0.00  0.00
ATOM   1227  CG2 ILE A  74      -7.617  -7.644  -3.548  0.00  0.00
ATOM   1228  HG2 ILE A  74      -7.507  -8.676  -3.943  0.00  0.00
ATOM   1229  HG2 ILE A  74      -8.465  -7.416  -2.867  0.00  0.00
ATOM   1230  HG2 ILE A  74      -6.713  -7.539  -2.912  0.00  0.00
ATOM   1231  CG1 ILE A  74      -8.902  -6.930  -5.564  0.00  0.00
ATOM   1232  HG1 ILE A  74      -9.070  -6.109  -6.294  0.00  0.00
ATOM   1233  HG1 ILE A  74      -9.811  -7.137  -4.960  0.00  0.00
ATOM   1234  CD1 ILE A  74      -8.568  -8.209  -6.482  0.00  0.00
ATOM   1235  HD1 ILE A  74      -7.489  -8.125  -6.734  0.00  0.00
ATOM   1236  HD2 ILE A  74      -9.282  -8.115  -7.328  0.00  0.00
ATOM   1237  HD3 ILE A  74      -8.735  -9.181  -5.970  0.00  0.00
ATOM   1238  C   ILE A  74      -7.094  -4.939  -2.853  0.00  0.00
ATOM   1239  O   ILE A  74      -7.588  -4.866  -1.760  0.00  0.00
ATOM   1240  N   SER A  75      -5.768  -4.627  -3.063  0.00  0.00
ATOM   1241  HN  SER A  75      -5.358  -4.730  -3.966  0.00  0.00
ATOM   1242  CA  SER A  75      -4.859  -4.363  -2.024  0.00  0.00
ATOM   1243  HA  SER A  75      -4.684  -5.224  -1.396  0.00  0.00
ATOM   1244  CB  SER A  75      -3.469  -3.889  -2.650  0.00  0.00
ATOM   1245  HB1 SER A  75      -2.802  -3.662  -1.790  0.00  0.00
ATOM   1246  HB2 SER A  75      -3.485  -2.909  -3.173  0.00  0.00
ATOM   1247  OG  SER A  75      -2.838  -4.931  -3.396  0.00  0.00
ATOM   1248  HG1 SER A  75      -3.264  -5.031  -4.250  0.00  0.00
ATOM   1249  C   SER A  75      -5.372  -3.159  -1.105  0.00  0.00
ATOM   1250  O   SER A  75      -5.263  -3.096   0.087  0.00  0.00
ATOM   1251  N   ASP A  76      -5.823  -2.043  -1.709  0.00  0.00
ATOM   1252  HN  ASP A  76      -5.932  -2.009  -2.699  0.00  0.00
ATOM   1253  CA  ASP A  76      -6.233  -0.863  -1.027  0.00  0.00
ATOM   1254  HA  ASP A  76      -5.492  -0.762  -0.248  0.00  0.00
ATOM   1255  CB  ASP A  76      -6.104   0.343  -1.992  0.00  0.00
ATOM   1256  HB1 ASP A  76      -7.075   0.310  -2.532  0.00  0.00
ATOM   1257  HB2 ASP A  76      -5.276   0.233  -2.724  0.00  0.00
ATOM   1258  CG  ASP A  76      -6.076   1.751  -1.389  0.00  0.00
ATOM   1259  OD1 ASP A  76      -5.093   2.195  -0.771  0.00  0.00
ATOM   1260  OD2 ASP A  76      -7.055   2.491  -1.651  0.00  0.00
ATOM   1261  C   ASP A  76      -7.558  -1.178  -0.339  0.00  0.00
ATOM   1262  O   ASP A  76      -7.742  -0.765   0.795  0.00  0.00
ATOM   1263  N   LEU A  77      -8.540  -1.925  -0.990  0.00  0.00
ATOM   1264  HN  LEU A  77      -8.398  -2.236  -1.927  0.00  0.00
ATOM   1265  CA  LEU A  77      -9.768  -2.506  -0.437  0.00  0.00
ATOM   1266  HA  LEU A  77     -10.387  -1.769   0.053  0.00  0.00
ATOM   1267  CB  LEU A  77     -10.629  -3.250  -1.464  0.00  0.00
ATOM   1268  HB1 LEU A  77     -11.491  -3.805  -1.036  0.00  0.00
ATOM   1269  HB2 LEU A  77      -9.986  -3.955  -2.035  0.00  0.00
ATOM   1270  CG  LEU A  77     -11.250  -2.266  -2.474  0.00  0.00
ATOM   1271  HG  LEU A  77     -10.470  -1.592  -2.889  0.00  0.00
ATOM   1272  CD1 LEU A  77     -11.958  -3.168  -3.535  0.00  0.00
ATOM   1273  HD1 LEU A  77     -12.645  -2.538  -4.141  0.00  0.00
ATOM   1274  HD1 LEU A  77     -12.510  -4.012  -3.070  0.00  0.00
ATOM   1275  HD1 LEU A  77     -11.211  -3.658  -4.194  0.00  0.00
ATOM   1276  CD2 LEU A  77     -12.412  -1.448  -1.856  0.00  0.00
ATOM   1277  HD2 LEU A  77     -13.299  -2.096  -1.691  0.00  0.00
ATOM   1278  HD2 LEU A  77     -12.664  -0.731  -2.668  0.00  0.00
ATOM   1279  HD2 LEU A  77     -12.069  -0.899  -0.954  0.00  0.00
ATOM   1280  C   LEU A  77      -9.537  -3.359   0.800  0.00  0.00
ATOM   1281  O   LEU A  77     -10.252  -3.219   1.817  0.00  0.00
ATOM   1282  N   PHE A  78      -8.483  -4.150   0.850  0.00  0.00
ATOM   1283  HN  PHE A  78      -7.941  -4.423   0.059  0.00  0.00
ATOM   1284  CA  PHE A  78      -8.021  -4.852   2.055  0.00  0.00
ATOM   1285  HA  PHE A  78      -8.732  -5.591   2.393  0.00  0.00
ATOM   1286  CB  PHE A  78      -6.690  -5.580   1.834  0.00  0.00
ATOM   1287  HB1 PHE A  78      -6.207  -5.784   2.813  0.00  0.00
ATOM   1288  HB2 PHE A  78      -6.030  -4.857   1.311  0.00  0.00
ATOM   1289  CG  PHE A  78      -6.765  -6.792   0.927  0.00  0.00
ATOM   1290  CD1 PHE A  78      -7.835  -7.666   0.920  0.00  0.00
ATOM   1291  HD1 PHE A  78      -8.692  -7.433   1.533  0.00  0.00
ATOM   1292  CE1 PHE A  78      -7.845  -8.868   0.142  0.00  0.00
ATOM   1293  HE1 PHE A  78      -8.603  -9.634   0.222  0.00  0.00
ATOM   1294  CZ  PHE A  78      -6.724  -9.110  -0.596  0.00  0.00
ATOM   1295  HZ  PHE A  78      -6.847 -10.027  -1.155  0.00  0.00
ATOM   1296  CD2 PHE A  78      -5.602  -7.166   0.273  0.00  0.00
ATOM   1297  HD2 PHE A  78      -4.673  -6.614   0.281  0.00  0.00
ATOM   1298  CE2 PHE A  78      -5.560  -8.348  -0.412  0.00  0.00
ATOM   1299  HE2 PHE A  78      -4.612  -8.546  -0.890  0.00  0.00
ATOM   1300  C   PHE A  78      -7.790  -3.973   3.195  0.00  0.00
ATOM   1301  O   PHE A  78      -8.286  -4.205   4.305  0.00  0.00
ATOM   1302  N   PHE A  79      -7.067  -2.849   2.953  0.00  0.00
ATOM   1303  HN  PHE A  79      -6.739  -2.729   2.019  0.00  0.00
ATOM   1304  CA  PHE A  79      -6.641  -1.876   4.023  0.00  0.00
ATOM   1305  HA  PHE A  79      -6.237  -2.348   4.906  0.00  0.00
ATOM   1306  CB  PHE A  79      -5.526  -1.004   3.442  0.00  0.00
ATOM   1307  HB1 PHE A  79      -5.957  -0.610   2.496  0.00  0.00
ATOM   1308  HB2 PHE A  79      -4.678  -1.692   3.238  0.00  0.00
ATOM   1309  CG  PHE A  79      -5.216   0.074   4.427  0.00  0.00
ATOM   1310  CD1 PHE A  79      -4.918  -0.155   5.780  0.00  0.00
ATOM   1311  HD1 PHE A  79      -4.919  -1.145   6.215  0.00  0.00
ATOM   1312  CE1 PHE A  79      -4.799   0.906   6.671  0.00  0.00
ATOM   1313  HE1 PHE A  79      -4.547   0.687   7.699  0.00  0.00
ATOM   1314  CZ  PHE A  79      -4.775   2.249   6.191  0.00  0.00
ATOM   1315  HZ  PHE A  79      -4.516   3.028   6.891  0.00  0.00
ATOM   1316  CD2 PHE A  79      -5.369   1.407   4.017  0.00  0.00
ATOM   1317  HD2 PHE A  79      -5.630   1.608   2.989  0.00  0.00
ATOM   1318  CE2 PHE A  79      -5.054   2.422   4.867  0.00  0.00
ATOM   1319  HE2 PHE A  79      -4.877   3.415   4.478  0.00  0.00
ATOM   1320  C   PHE A  79      -7.895  -1.161   4.424  0.00  0.00
ATOM   1321  O   PHE A  79      -8.155  -0.959   5.635  0.00  0.00
ATOM   1322  N   LEU A  80      -8.797  -0.767   3.493  0.00  0.00
ATOM   1323  HN  LEU A  80      -8.608  -0.718   2.515  0.00  0.00
ATOM   1324  CA  LEU A  80     -10.024   0.020   3.743  0.00  0.00
ATOM   1325  HA  LEU A  80      -9.723   0.908   4.278  0.00  0.00
ATOM   1326  CB  LEU A  80     -10.672   0.524   2.486  0.00  0.00
ATOM   1327  HB1 LEU A  80     -11.696   0.868   2.741  0.00  0.00
ATOM   1328  HB2 LEU A  80     -10.812  -0.227   1.679  0.00  0.00
ATOM   1329  CG  LEU A  80      -9.869   1.684   1.745  0.00  0.00
ATOM   1330  HG  LEU A  80      -8.783   1.476   1.851  0.00  0.00
ATOM   1331  CD1 LEU A  80     -10.250   1.750   0.337  0.00  0.00
ATOM   1332  HD1 LEU A  80     -10.090   0.779  -0.178  0.00  0.00
ATOM   1333  HD1 LEU A  80      -9.699   2.608  -0.106  0.00  0.00
ATOM   1334  HD1 LEU A  80     -11.343   1.930   0.249  0.00  0.00
ATOM   1335  CD2 LEU A  80     -10.177   3.083   2.388  0.00  0.00
ATOM   1336  HD2 LEU A  80      -9.790   3.144   3.428  0.00  0.00
ATOM   1337  HD2 LEU A  80     -11.259   3.310   2.284  0.00  0.00
ATOM   1338  HD2 LEU A  80      -9.638   3.843   1.783  0.00  0.00
ATOM   1339  C   LEU A  80     -10.981  -0.672   4.686  0.00  0.00
ATOM   1340  O   LEU A  80     -11.567  -0.051   5.569  0.00  0.00
ATOM   1341  N   LEU A  81     -11.042  -1.981   4.536  0.00  0.00
ATOM   1342  HN  LEU A  81     -10.514  -2.415   3.812  0.00  0.00
ATOM   1343  CA  LEU A  81     -11.790  -2.794   5.452  0.00  0.00
ATOM   1344  HA  LEU A  81     -12.736  -2.276   5.520  0.00  0.00
ATOM   1345  CB  LEU A  81     -11.907  -4.261   5.038  0.00  0.00
ATOM   1346  HB1 LEU A  81     -11.069  -4.822   5.502  0.00  0.00
ATOM   1347  HB2 LEU A  81     -11.812  -4.308   3.931  0.00  0.00
ATOM   1348  CG  LEU A  81     -13.172  -4.989   5.608  0.00  0.00
ATOM   1349  HG  LEU A  81     -13.168  -4.956   6.718  0.00  0.00
ATOM   1350  CD1 LEU A  81     -14.468  -4.332   5.052  0.00  0.00
ATOM   1351  HD1 LEU A  81     -14.621  -3.309   5.458  0.00  0.00
ATOM   1352  HD1 LEU A  81     -15.349  -4.927   5.376  0.00  0.00
ATOM   1353  HD1 LEU A  81     -14.605  -4.237   3.954  0.00  0.00
ATOM   1354  CD2 LEU A  81     -13.132  -6.491   5.261  0.00  0.00
ATOM   1355  HD2 LEU A  81     -14.088  -6.935   5.613  0.00  0.00
ATOM   1356  HD2 LEU A  81     -12.236  -7.003   5.673  0.00  0.00
ATOM   1357  HD2 LEU A  81     -13.055  -6.783   4.192  0.00  0.00
ATOM   1358  C   LEU A  81     -11.347  -2.770   6.921  0.00  0.00
ATOM   1359  O   LEU A  81     -12.155  -3.072   7.795  0.00  0.00
ATOM   1360  N   THR A  82     -10.061  -2.504   7.160  0.00  0.00
ATOM   1361  HN  THR A  82      -9.506  -2.193   6.392  0.00  0.00
ATOM   1362  CA  THR A  82      -9.651  -2.266   8.547  0.00  0.00
ATOM   1363  HA  THR A  82     -10.182  -2.955   9.186  0.00  0.00
ATOM   1364  CB  THR A  82      -8.122  -2.465   8.832  0.00  0.00
ATOM   1365  HB  THR A  82      -7.971  -2.132   9.881  0.00  0.00
ATOM   1366  OG1 THR A  82      -7.230  -1.750   7.999  0.00  0.00
ATOM   1367  HG1 THR A  82      -7.569  -1.794   7.102  0.00  0.00
ATOM   1368  CG2 THR A  82      -7.851  -3.972   8.685  0.00  0.00
ATOM   1369  HG2 THR A  82      -8.547  -4.473   9.391  0.00  0.00
ATOM   1370  HG2 THR A  82      -6.807  -4.244   8.949  0.00  0.00
ATOM   1371  HG2 THR A  82      -8.167  -4.469   7.743  0.00  0.00
ATOM   1372  C   THR A  82      -9.997  -0.818   9.035  0.00  0.00
ATOM   1373  O   THR A  82      -9.866  -0.400  10.210  0.00  0.00
ATOM   1374  N   VAL A  83     -10.414   0.136   8.139  0.00  0.00
ATOM   1375  HN  VAL A  83     -10.505  -0.050   7.164  0.00  0.00
ATOM   1376  CA  VAL A  83     -10.594   1.543   8.489  0.00  0.00
ATOM   1377  HA  VAL A  83      -9.694   1.746   9.051  0.00  0.00
ATOM   1378  CB  VAL A  83     -10.578   2.484   7.354  0.00  0.00
ATOM   1379  HB  VAL A  83     -11.334   2.230   6.580  0.00  0.00
ATOM   1380  CG1 VAL A  83     -10.580   3.856   7.877  0.00  0.00
ATOM   1381  HG1 VAL A  83     -11.603   4.283   7.806  0.00  0.00
ATOM   1382  HG1 VAL A  83     -10.005   4.667   7.382  0.00  0.00
ATOM   1383  HG1 VAL A  83     -10.134   3.837   8.895  0.00  0.00
ATOM   1384  CG2 VAL A  83      -9.149   2.323   6.688  0.00  0.00
ATOM   1385  HG2 VAL A  83      -8.906   1.250   6.533  0.00  0.00
ATOM   1386  HG2 VAL A  83      -8.388   2.550   7.464  0.00  0.00
ATOM   1387  HG2 VAL A  83      -8.992   3.072   5.882  0.00  0.00
ATOM   1388  C   VAL A  83     -11.854   1.872   9.420  0.00  0.00
ATOM   1389  O   VAL A  83     -11.697   2.637  10.368  0.00  0.00
ATOM   1390  N   PRO A  84     -13.041   1.298   9.344  0.00  0.00
ATOM   1391  CD  PRO A  84     -13.685   0.691   8.171  0.00  0.00
ATOM   1392  HD1 PRO A  84     -12.994  -0.058   7.727  0.00  0.00
ATOM   1393  HD2 PRO A  84     -13.963   1.488   7.448  0.00  0.00
ATOM   1394  CA  PRO A  84     -14.083   1.557  10.370  0.00  0.00
ATOM   1395  HA  PRO A  84     -14.257   2.620  10.425  0.00  0.00
ATOM   1396  CB  PRO A  84     -15.377   0.917   9.841  0.00  0.00
ATOM   1397  HB1 PRO A  84     -16.119   1.690   9.549  0.00  0.00
ATOM   1398  HB2 PRO A  84     -15.899   0.342  10.635  0.00  0.00
ATOM   1399  CG  PRO A  84     -15.071   0.112   8.596  0.00  0.00
ATOM   1400  HG1 PRO A  84     -15.051  -0.944   8.944  0.00  0.00
ATOM   1401  HG2 PRO A  84     -15.879  -0.001   7.842  0.00  0.00
ATOM   1402  C   PRO A  84     -13.771   1.109  11.728  0.00  0.00
ATOM   1403  O   PRO A  84     -14.158   1.708  12.733  0.00  0.00
ATOM   1404  N   PHE A  85     -13.077  -0.033  11.882  0.00  0.00
ATOM   1405  HN  PHE A  85     -12.765  -0.527  11.073  0.00  0.00
ATOM   1406  CA  PHE A  85     -12.393  -0.478  13.141  0.00  0.00
ATOM   1407  HA  PHE A  85     -13.228  -0.591  13.817  0.00  0.00
ATOM   1408  CB  PHE A  85     -11.831  -1.951  12.891  0.00  0.00
ATOM   1409  HB1 PHE A  85     -11.358  -2.452  13.761  0.00  0.00
ATOM   1410  HB2 PHE A  85     -11.169  -1.908  12.000  0.00  0.00
ATOM   1411  CG  PHE A  85     -12.995  -2.851  12.579  0.00  0.00
ATOM   1412  CD1 PHE A  85     -13.285  -3.286  11.243  0.00  0.00
ATOM   1413  HD1 PHE A  85     -12.552  -3.090  10.475  0.00  0.00
ATOM   1414  CE1 PHE A  85     -14.442  -3.977  10.911  0.00  0.00
ATOM   1415  HE1 PHE A  85     -14.672  -4.232   9.886  0.00  0.00
ATOM   1416  CZ  PHE A  85     -15.375  -4.214  11.977  0.00  0.00
ATOM   1417  HZ  PHE A  85     -16.348  -4.660  11.835  0.00  0.00
ATOM   1418  CD2 PHE A  85     -13.943  -3.170  13.564  0.00  0.00
ATOM   1419  HD2 PHE A  85     -13.771  -2.866  14.586  0.00  0.00
ATOM   1420  CE2 PHE A  85     -15.081  -3.853  13.281  0.00  0.00
ATOM   1421  HE2 PHE A  85     -15.938  -3.843  13.937  0.00  0.00
ATOM   1422  C   PHE A  85     -11.241   0.495  13.581  0.00  0.00
ATOM   1423  O   PHE A  85     -11.299   0.941  14.705  0.00  0.00
ATOM   1424  N   TRP A  86     -10.412   1.037  12.635  0.00  0.00
ATOM   1425  HN  TRP A  86     -10.488   0.669  11.712  0.00  0.00
ATOM   1426  CA  TRP A  86      -9.417   2.124  13.004  0.00  0.00
ATOM   1427  HA  TRP A  86      -8.886   1.806  13.889  0.00  0.00
ATOM   1428  CB  TRP A  86      -8.397   2.425  11.937  0.00  0.00
ATOM   1429  HB1 TRP A  86      -7.806   3.199  12.471  0.00  0.00
ATOM   1430  HB2 TRP A  86      -8.767   3.026  11.079  0.00  0.00
ATOM   1431  CG  TRP A  86      -7.474   1.330  11.445  0.00  0.00
ATOM   1432  CD1 TRP A  86      -7.164   0.994  10.142  0.00  0.00
ATOM   1433  HD1 TRP A  86      -7.637   1.468   9.294  0.00  0.00
ATOM   1434  NE1 TRP A  86      -6.191   0.001  10.057  0.00  0.00
ATOM   1435  HE1 TRP A  86      -6.423  -0.653   9.371  0.00  0.00
ATOM   1436  CE2 TRP A  86      -5.854  -0.321  11.362  0.00  0.00
ATOM   1437  CD2 TRP A  86      -6.615   0.475  12.239  0.00  0.00
ATOM   1438  CE3 TRP A  86      -6.503   0.341  13.577  0.00  0.00
ATOM   1439  HE3 TRP A  86      -7.112   0.908  14.265  0.00  0.00
ATOM   1440  CZ3 TRP A  86      -5.540  -0.473  14.139  0.00  0.00
ATOM   1441  HZ3 TRP A  86      -5.311  -0.355  15.188  0.00  0.00
ATOM   1442  CZ2 TRP A  86      -4.900  -1.196  11.955  0.00  0.00
ATOM   1443  HZ2 TRP A  86      -4.325  -1.889  11.358  0.00  0.00
ATOM   1444  CH2 TRP A  86      -4.728  -1.230  13.300  0.00  0.00
ATOM   1445  HH2 TRP A  86      -3.899  -1.759  13.746  0.00  0.00
ATOM   1446  C   TRP A  86     -10.117   3.340  13.537  0.00  0.00
ATOM   1447  O   TRP A  86      -9.665   3.890  14.520  0.00  0.00
ATOM   1448  N   ALA A  87     -11.237   3.883  12.955  0.00  0.00
ATOM   1449  HN  ALA A  87     -11.634   3.395  12.182  0.00  0.00
ATOM   1450  CA  ALA A  87     -12.025   5.006  13.498  0.00  0.00
ATOM   1451  HA  ALA A  87     -11.381   5.870  13.579  0.00  0.00
ATOM   1452  CB  ALA A  87     -13.238   5.288  12.515  0.00  0.00
ATOM   1453  HB1 ALA A  87     -12.806   5.494  11.512  0.00  0.00
ATOM   1454  HB2 ALA A  87     -13.807   6.183  12.843  0.00  0.00
ATOM   1455  HB3 ALA A  87     -13.801   4.331  12.567  0.00  0.00
ATOM   1456  C   ALA A  87     -12.714   4.697  14.857  0.00  0.00
ATOM   1457  O   ALA A  87     -12.818   5.547  15.728  0.00  0.00
ATOM   1458  N   HIS A  88     -13.202   3.418  15.004  0.00  0.00
ATOM   1459  HN  HIS A  88     -13.276   2.805  14.220  0.00  0.00
ATOM   1460  CA  HIS A  88     -13.728   2.896  16.320  0.00  0.00
ATOM   1461  HA  HIS A  88     -14.438   3.644  16.638  0.00  0.00
ATOM   1462  CB  HIS A  88     -14.465   1.538  16.033  0.00  0.00
ATOM   1463  HB1 HIS A  88     -13.679   0.799  15.768  0.00  0.00
ATOM   1464  HB2 HIS A  88     -14.987   1.668  15.061  0.00  0.00
ATOM   1465  ND1 HIS A  88     -15.371   0.753  18.241  0.00  0.00
ATOM   1466  HD1 HIS A  88     -14.541   0.395  18.669  0.00  0.00
ATOM   1467  CG  HIS A  88     -15.522   1.149  16.974  0.00  0.00
ATOM   1468  CE1 HIS A  88     -16.597   0.616  18.739  0.00  0.00
ATOM   1469  HE1 HIS A  88     -16.767   0.179  19.724  0.00  0.00
ATOM   1470  NE2 HIS A  88     -17.537   1.019  17.970  0.00  0.00
ATOM   1471  CD2 HIS A  88     -16.861   1.373  16.805  0.00  0.00
ATOM   1472  HD2 HIS A  88     -17.461   1.528  15.917  0.00  0.00
ATOM   1473  C   HIS A  88     -12.659   2.830  17.422  0.00  0.00
ATOM   1474  O   HIS A  88     -12.883   3.398  18.502  0.00  0.00
ATOM   1475  N   TYR A  89     -11.435   2.252  17.108  0.00  0.00
ATOM   1476  HN  TYR A  89     -11.379   1.926  16.168  0.00  0.00
ATOM   1477  CA  TYR A  89     -10.317   2.212  18.013  0.00  0.00
ATOM   1478  HA  TYR A  89     -10.668   1.795  18.946  0.00  0.00
ATOM   1479  CB  TYR A  89      -9.306   1.193  17.322  0.00  0.00
ATOM   1480  HB1 TYR A  89      -8.627   1.772  16.660  0.00  0.00
ATOM   1481  HB2 TYR A  89      -9.806   0.355  16.793  0.00  0.00
ATOM   1482  CG  TYR A  89      -8.440   0.433  18.288  0.00  0.00
ATOM   1483  CD1 TYR A  89      -7.628  -0.612  17.694  0.00  0.00
ATOM   1484  HD1 TYR A  89      -7.542  -0.625  16.617  0.00  0.00
ATOM   1485  CE1 TYR A  89      -6.741  -1.380  18.407  0.00  0.00
ATOM   1486  HE1 TYR A  89      -6.276  -2.080  17.728  0.00  0.00
ATOM   1487  CZ  TYR A  89      -6.521  -1.133  19.760  0.00  0.00
ATOM   1488  OH  TYR A  89      -5.493  -1.769  20.458  0.00  0.00
ATOM   1489  HH  TYR A  89      -5.006  -0.999  20.760  0.00  0.00
ATOM   1490  CD2 TYR A  89      -8.242   0.648  19.692  0.00  0.00
ATOM   1491  HD2 TYR A  89      -8.635   1.548  20.143  0.00  0.00
ATOM   1492  CE2 TYR A  89      -7.262  -0.082  20.392  0.00  0.00
ATOM   1493  HE2 TYR A  89      -6.900   0.256  21.352  0.00  0.00
ATOM   1494  C   TYR A  89      -9.916   3.587  18.327  0.00  0.00
ATOM   1495  O   TYR A  89      -9.661   4.011  19.488  0.00  0.00
ATOM   1496  N   ALA A  90      -9.861   4.476  17.303  0.00  0.00
ATOM   1497  HN  ALA A  90     -10.060   4.231  16.357  0.00  0.00
ATOM   1498  CA  ALA A  90      -9.531   5.861  17.506  0.00  0.00
ATOM   1499  HA  ALA A  90      -8.580   5.958  18.009  0.00  0.00
ATOM   1500  CB  ALA A  90      -9.404   6.544  16.128  0.00  0.00
ATOM   1501  HB1 ALA A  90      -9.221   7.633  16.258  0.00  0.00
ATOM   1502  HB2 ALA A  90     -10.407   6.398  15.674  0.00  0.00
ATOM   1503  HB3 ALA A  90      -8.661   6.022  15.489  0.00  0.00
ATOM   1504  C   ALA A  90     -10.503   6.613  18.464  0.00  0.00
ATOM   1505  O   ALA A  90     -10.026   7.314  19.328  0.00  0.00
ATOM   1506  N   ALA A  91     -11.814   6.392  18.383  0.00  0.00
ATOM   1507  HN  ALA A  91     -12.145   5.783  17.667  0.00  0.00
ATOM   1508  CA  ALA A  91     -12.832   7.063  19.212  0.00  0.00
ATOM   1509  HA  ALA A  91     -12.499   8.055  19.479  0.00  0.00
ATOM   1510  CB  ALA A  91     -14.164   7.117  18.552  0.00  0.00
ATOM   1511  HB1 ALA A  91     -14.986   7.369  19.257  0.00  0.00
ATOM   1512  HB2 ALA A  91     -14.430   6.114  18.155  0.00  0.00
ATOM   1513  HB3 ALA A  91     -14.128   7.814  17.688  0.00  0.00
ATOM   1514  C   ALA A  91     -13.032   6.482  20.594  0.00  0.00
ATOM   1515  O   ALA A  91     -13.143   7.193  21.590  0.00  0.00
ATOM   1516  N   ALA A  92     -12.962   5.079  20.697  0.00  0.00
ATOM   1517  HN  ALA A  92     -12.847   4.450  19.932  0.00  0.00
ATOM   1518  CA  ALA A  92     -13.206   4.415  21.893  0.00  0.00
ATOM   1519  HA  ALA A  92     -13.218   5.175  22.661  0.00  0.00
ATOM   1520  CB  ALA A  92     -14.610   3.773  21.880  0.00  0.00
ATOM   1521  HB1 ALA A  92     -15.417   4.476  21.579  0.00  0.00
ATOM   1522  HB2 ALA A  92     -14.796   3.342  22.887  0.00  0.00
ATOM   1523  HB3 ALA A  92     -14.751   2.907  21.198  0.00  0.00
ATOM   1524  C   ALA A  92     -12.134   3.413  22.246  0.00  0.00
ATOM   1525  O   ALA A  92     -11.135   3.802  22.829  0.00  0.00
ATOM   1526  N   GLN A  93     -12.384   2.131  22.073  0.00  0.00
ATOM   1527  HN  GLN A  93     -13.332   1.852  21.941  0.00  0.00
ATOM   1528  CA  GLN A  93     -11.528   1.053  22.454  0.00  0.00
ATOM   1529  HA  GLN A  93     -10.563   1.315  22.046  0.00  0.00
ATOM   1530  CB  GLN A  93     -11.397   0.843  23.959  0.00  0.00
ATOM   1531  HB1 GLN A  93     -11.166   1.849  24.372  0.00  0.00
ATOM   1532  HB2 GLN A  93     -10.369   0.425  24.021  0.00  0.00
ATOM   1533  CG  GLN A  93     -12.558   0.024  24.653  0.00  0.00
ATOM   1534  HG1 GLN A  93     -12.935  -0.974  24.340  0.00  0.00
ATOM   1535  HG2 GLN A  93     -13.455   0.679  24.693  0.00  0.00
ATOM   1536  CD  GLN A  93     -12.148  -0.384  26.027  0.00  0.00
ATOM   1537  OE1 GLN A  93     -11.767  -1.461  26.529  0.00  0.00
ATOM   1538  NE2 GLN A  93     -12.049   0.766  26.807  0.00  0.00
ATOM   1539  HE2 GLN A  93     -12.170   1.720  26.531  0.00  0.00
ATOM   1540  HE2 GLN A  93     -11.659   0.634  27.718  0.00  0.00
ATOM   1541  C   GLN A  93     -11.937  -0.219  21.798  0.00  0.00
ATOM   1542  O   GLN A  93     -12.973  -0.232  21.200  0.00  0.00
ATOM   1543  N   TRP A  94     -11.086  -1.258  21.910  0.00  0.00
ATOM   1544  HN  TRP A  94     -10.306  -1.353  22.523  0.00  0.00
ATOM   1545  CA  TRP A  94     -11.427  -2.523  21.307  0.00  0.00
ATOM   1546  HA  TRP A  94     -11.864  -2.337  20.337  0.00  0.00
ATOM   1547  CB  TRP A  94     -10.162  -3.387  21.221  0.00  0.00
ATOM   1548  HB1 TRP A  94      -9.800  -3.710  22.220  0.00  0.00
ATOM   1549  HB2 TRP A  94      -9.359  -2.766  20.769  0.00  0.00
ATOM   1550  CG  TRP A  94     -10.206  -4.611  20.236  0.00  0.00
ATOM   1551  CD1 TRP A  94     -10.182  -5.980  20.474  0.00  0.00
ATOM   1552  HD1 TRP A  94     -10.222  -6.431  21.456  0.00  0.00
ATOM   1553  NE1 TRP A  94     -10.327  -6.615  19.270  0.00  0.00
ATOM   1554  HE1 TRP A  94     -10.249  -7.579  19.138  0.00  0.00
ATOM   1555  CE2 TRP A  94     -10.097  -5.689  18.232  0.00  0.00
ATOM   1556  CD2 TRP A  94     -10.136  -4.419  18.834  0.00  0.00
ATOM   1557  CE3 TRP A  94     -10.049  -3.223  18.142  0.00  0.00
ATOM   1558  HE3 TRP A  94      -9.853  -2.280  18.630  0.00  0.00
ATOM   1559  CZ3 TRP A  94     -10.032  -3.318  16.742  0.00  0.00
ATOM   1560  HZ3 TRP A  94     -10.008  -2.475  16.066  0.00  0.00
ATOM   1561  CZ2 TRP A  94     -10.105  -5.769  16.841  0.00  0.00
ATOM   1562  HZ2 TRP A  94     -10.125  -6.762  16.418  0.00  0.00
ATOM   1563  CH2 TRP A  94     -10.037  -4.580  16.094  0.00  0.00
ATOM   1564  HH2 TRP A  94      -9.952  -4.554  15.018  0.00  0.00
ATOM   1565  C   TRP A  94     -12.468  -3.365  22.041  0.00  0.00
ATOM   1566  O   TRP A  94     -12.391  -3.718  23.234  0.00  0.00
ATOM   1567  N   ASP A  95     -13.606  -3.657  21.425  0.00  0.00
ATOM   1568  HN  ASP A  95     -13.688  -3.249  20.519  0.00  0.00
ATOM   1569  CA  ASP A  95     -14.684  -4.490  21.941  0.00  0.00
ATOM   1570  HA  ASP A  95     -14.550  -4.628  23.004  0.00  0.00
ATOM   1571  CB  ASP A  95     -16.043  -3.707  21.885  0.00  0.00
ATOM   1572  HB1 ASP A  95     -16.822  -4.358  22.337  0.00  0.00
ATOM   1573  HB2 ASP A  95     -16.360  -3.383  20.871  0.00  0.00
ATOM   1574  CG  ASP A  95     -16.091  -2.423  22.747  0.00  0.00
ATOM   1575  OD1 ASP A  95     -16.209  -2.490  23.979  0.00  0.00
ATOM   1576  OD2 ASP A  95     -16.035  -1.274  22.221  0.00  0.00
ATOM   1577  C   ASP A  95     -14.825  -5.866  21.168  0.00  0.00
ATOM   1578  O   ASP A  95     -15.773  -6.595  21.350  0.00  0.00
ATOM   1579  N   PHE A  96     -13.875  -6.153  20.226  0.00  0.00
ATOM   1580  HN  PHE A  96     -13.093  -5.558  20.054  0.00  0.00
ATOM   1581  CA  PHE A  96     -14.221  -6.937  19.084  0.00  0.00
ATOM   1582  HA  PHE A  96     -15.293  -7.073  19.091  0.00  0.00
ATOM   1583  CB  PHE A  96     -13.750  -6.150  17.758  0.00  0.00
ATOM   1584  HB1 PHE A  96     -14.014  -6.712  16.837  0.00  0.00
ATOM   1585  HB2 PHE A  96     -12.655  -5.998  17.649  0.00  0.00
ATOM   1586  CG  PHE A  96     -14.368  -4.809  17.520  0.00  0.00
ATOM   1587  CD1 PHE A  96     -13.652  -3.633  17.887  0.00  0.00
ATOM   1588  HD1 PHE A  96     -12.655  -3.647  18.304  0.00  0.00
ATOM   1589  CE1 PHE A  96     -14.094  -2.422  17.418  0.00  0.00
ATOM   1590  HE1 PHE A  96     -13.362  -1.628  17.454  0.00  0.00
ATOM   1591  CZ  PHE A  96     -15.376  -2.310  16.882  0.00  0.00
ATOM   1592  HZ  PHE A  96     -15.841  -1.382  16.585  0.00  0.00
ATOM   1593  CD2 PHE A  96     -15.654  -4.756  17.070  0.00  0.00
ATOM   1594  HD2 PHE A  96     -16.191  -5.691  17.017  0.00  0.00
ATOM   1595  CE2 PHE A  96     -16.191  -3.505  16.781  0.00  0.00
ATOM   1596  HE2 PHE A  96     -17.179  -3.298  16.394  0.00  0.00
ATOM   1597  C   PHE A  96     -13.677  -8.367  19.166  0.00  0.00
ATOM   1598  O   PHE A  96     -13.954  -9.245  18.381  0.00  0.00
ATOM   1599  N   GLY A  97     -12.855  -8.627  20.241  0.00  0.00
ATOM   1600  HN  GLY A  97     -12.640  -7.798  20.753  0.00  0.00
ATOM   1601  CA  GLY A  97     -12.273  -9.912  20.742  0.00  0.00
ATOM   1602  HA1 GLY A  97     -12.999 -10.686  20.539  0.00  0.00
ATOM   1603  HA2 GLY A  97     -12.050  -9.737  21.784  0.00  0.00
ATOM   1604  C   GLY A  97     -10.930 -10.236  20.057  0.00  0.00
ATOM   1605  O   GLY A  97     -10.464  -9.561  19.132  0.00  0.00
ATOM   1606  N   ASN A  98     -10.333 -11.362  20.465  0.00  0.00
ATOM   1607  HN  ASN A  98     -10.752 -11.715  21.298  0.00  0.00
ATOM   1608  CA  ASN A  98      -9.044 -11.817  20.056  0.00  0.00
ATOM   1609  HA  ASN A  98      -8.349 -11.008  20.224  0.00  0.00
ATOM   1610  CB  ASN A  98      -8.581 -13.063  20.842  0.00  0.00
ATOM   1611  HB1 ASN A  98      -7.517 -13.273  20.605  0.00  0.00
ATOM   1612  HB2 ASN A  98      -9.055 -14.021  20.540  0.00  0.00
ATOM   1613  CG  ASN A  98      -8.621 -12.754  22.319  0.00  0.00
ATOM   1614  OD1 ASN A  98      -7.816 -11.901  22.736  0.00  0.00
ATOM   1615  ND2 ASN A  98      -9.520 -13.433  22.994  0.00  0.00
ATOM   1616  HD2 ASN A  98      -9.734 -13.182  23.938  0.00  0.00
ATOM   1617  HD2 ASN A  98      -9.826 -14.309  22.622  0.00  0.00
ATOM   1618  C   ASN A  98      -9.058 -12.317  18.605  0.00  0.00
ATOM   1619  O   ASN A  98      -8.173 -12.021  17.805  0.00  0.00
ATOM   1620  N   THR A  99     -10.111 -13.007  18.173  0.00  0.00
ATOM   1621  HN  THR A  99     -10.890 -13.148  18.780  0.00  0.00
ATOM   1622  CA  THR A  99     -10.311 -13.388  16.769  0.00  0.00
ATOM   1623  HA  THR A  99      -9.466 -13.993  16.473  0.00  0.00
ATOM   1624  CB  THR A  99     -11.625 -14.141  16.609  0.00  0.00
ATOM   1625  HB  THR A  99     -11.893 -14.216  15.534  0.00  0.00
ATOM   1626  OG1 THR A  99     -12.585 -13.363  17.265  0.00  0.00
ATOM   1627  HG1 THR A  99     -13.457 -13.735  17.121  0.00  0.00
ATOM   1628  CG2 THR A  99     -11.518 -15.557  17.249  0.00  0.00
ATOM   1629  HG2 THR A  99     -11.398 -15.481  18.351  0.00  0.00
ATOM   1630  HG2 THR A  99     -10.770 -16.245  16.801  0.00  0.00
ATOM   1631  HG2 THR A  99     -12.452 -16.106  17.007  0.00  0.00
ATOM   1632  C   THR A  99     -10.371 -12.176  15.811  0.00  0.00
ATOM   1633  O   THR A  99      -9.830 -12.238  14.689  0.00  0.00
ATOM   1634  N   MET A 100     -10.939 -11.020  16.068  0.00  0.00
ATOM   1635  HN  MET A 100     -11.505 -10.950  16.886  0.00  0.00
ATOM   1636  CA  MET A 100     -10.815  -9.883  15.214  0.00  0.00
ATOM   1637  HA  MET A 100     -10.975 -10.132  14.175  0.00  0.00
ATOM   1638  CB  MET A 100     -11.855  -8.835  15.614  0.00  0.00
ATOM   1639  HB1 MET A 100     -11.495  -8.389  16.565  0.00  0.00
ATOM   1640  HB2 MET A 100     -12.856  -9.311  15.679  0.00  0.00
ATOM   1641  CG  MET A 100     -12.027  -7.670  14.603  0.00  0.00
ATOM   1642  HG1 MET A 100     -11.042  -7.312  14.235  0.00  0.00
ATOM   1643  HG2 MET A 100     -12.421  -6.776  15.132  0.00  0.00
ATOM   1644  SD  MET A 100     -13.008  -8.158  13.124  0.00  0.00
ATOM   1645  CE  MET A 100     -12.322  -6.946  11.971  0.00  0.00
ATOM   1646  HE1 MET A 100     -12.766  -6.987  10.954  0.00  0.00
ATOM   1647  HE2 MET A 100     -11.216  -7.032  11.906  0.00  0.00
ATOM   1648  HE3 MET A 100     -12.551  -5.980  12.470  0.00  0.00
ATOM   1649  C   MET A 100      -9.413  -9.238  15.297  0.00  0.00
ATOM   1650  O   MET A 100      -8.932  -8.501  14.470  0.00  0.00
ATOM   1651  N   CYS A 101      -8.729  -9.456  16.453  0.00  0.00
ATOM   1652  HN  CYS A 101      -9.015 -10.053  17.198  0.00  0.00
ATOM   1653  CA  CYS A 101      -7.397  -8.917  16.619  0.00  0.00
ATOM   1654  HA  CYS A 101      -7.449  -7.845  16.502  0.00  0.00
ATOM   1655  CB  CYS A 101      -6.723  -9.058  18.036  0.00  0.00
ATOM   1656  HB1 CYS A 101      -5.635  -8.855  17.947  0.00  0.00
ATOM   1657  HB2 CYS A 101      -6.893 -10.119  18.318  0.00  0.00
ATOM   1658  SG  CYS A 101      -7.398  -7.959  19.236  0.00  0.00
ATOM   1659  C   CYS A 101      -6.431  -9.602  15.612  0.00  0.00
ATOM   1660  O   CYS A 101      -5.631  -8.924  14.952  0.00  0.00
ATOM   1661  N   GLN A 102      -6.501 -10.909  15.347  0.00  0.00
ATOM   1662  HN  GLN A 102      -7.221 -11.432  15.797  0.00  0.00
ATOM   1663  CA  GLN A 102      -5.641 -11.509  14.361  0.00  0.00
ATOM   1664  HA  GLN A 102      -4.605 -11.245  14.515  0.00  0.00
ATOM   1665  CB  GLN A 102      -5.764 -13.084  14.483  0.00  0.00
ATOM   1666  HB1 GLN A 102      -5.030 -13.558  13.797  0.00  0.00
ATOM   1667  HB2 GLN A 102      -6.798 -13.331  14.160  0.00  0.00
ATOM   1668  CG  GLN A 102      -5.512 -13.557  15.890  0.00  0.00
ATOM   1669  HG1 GLN A 102      -6.084 -12.885  16.565  0.00  0.00
ATOM   1670  HG2 GLN A 102      -4.450 -13.535  16.217  0.00  0.00
ATOM   1671  CD  GLN A 102      -6.030 -14.961  16.016  0.00  0.00
ATOM   1672  OE1 GLN A 102      -7.143 -15.212  16.523  0.00  0.00
ATOM   1673  NE2 GLN A 102      -5.143 -15.961  15.736  0.00  0.00
ATOM   1674  HE2 GLN A 102      -4.206 -15.807  15.423  0.00  0.00
ATOM   1675  HE2 GLN A 102      -5.430 -16.912  15.854  0.00  0.00
ATOM   1676  C   GLN A 102      -5.943 -11.096  12.935  0.00  0.00
ATOM   1677  O   GLN A 102      -5.068 -10.795  12.092  0.00  0.00
ATOM   1678  N   LEU A 103      -7.244 -10.920  12.625  0.00  0.00
ATOM   1679  HN  LEU A 103      -7.896 -11.196  13.328  0.00  0.00
ATOM   1680  CA  LEU A 103      -7.755 -10.434  11.399  0.00  0.00
ATOM   1681  HA  LEU A 103      -7.282 -10.977  10.595  0.00  0.00
ATOM   1682  CB  LEU A 103      -9.222 -10.728  11.185  0.00  0.00
ATOM   1683  HB1 LEU A 103      -9.817 -10.405  12.065  0.00  0.00
ATOM   1684  HB2 LEU A 103      -9.336 -11.830  11.108  0.00  0.00
ATOM   1685  CG  LEU A 103      -9.974 -10.134   9.971  0.00  0.00
ATOM   1686  HG  LEU A 103      -9.802  -9.037  10.005  0.00  0.00
ATOM   1687  CD1 LEU A 103      -9.508 -10.779   8.604  0.00  0.00
ATOM   1688  HD1 LEU A 103      -9.901 -10.248   7.710  0.00  0.00
ATOM   1689  HD1 LEU A 103      -9.876 -11.823   8.507  0.00  0.00
ATOM   1690  HD1 LEU A 103      -8.398 -10.753   8.559  0.00  0.00
ATOM   1691  CD2 LEU A 103     -11.551 -10.276   9.998  0.00  0.00
ATOM   1692  HD2 LEU A 103     -11.953  -9.829   9.064  0.00  0.00
ATOM   1693  HD2 LEU A 103     -11.947  -9.809  10.926  0.00  0.00
ATOM   1694  HD2 LEU A 103     -11.810 -11.352  10.096  0.00  0.00
ATOM   1695  C   LEU A 103      -7.326  -8.999  11.127  0.00  0.00
ATOM   1696  O   LEU A 103      -6.995  -8.663  10.009  0.00  0.00
ATOM   1697  N   LEU A 104      -7.393  -8.075  12.137  0.00  0.00
ATOM   1698  HN  LEU A 104      -7.674  -8.244  13.079  0.00  0.00
ATOM   1699  CA  LEU A 104      -7.051  -6.664  11.936  0.00  0.00
ATOM   1700  HA  LEU A 104      -7.584  -6.292  11.073  0.00  0.00
ATOM   1701  CB  LEU A 104      -7.192  -5.953  13.269  0.00  0.00
ATOM   1702  HB1 LEU A 104      -6.437  -6.333  13.990  0.00  0.00
ATOM   1703  HB2 LEU A 104      -8.149  -6.132  13.805  0.00  0.00
ATOM   1704  CG  LEU A 104      -7.024  -4.408  13.227  0.00  0.00
ATOM   1705  HG  LEU A 104      -6.093  -4.172  12.669  0.00  0.00
ATOM   1706  CD1 LEU A 104      -8.336  -3.835  12.511  0.00  0.00
ATOM   1707  HD1 LEU A 104      -8.444  -4.402  11.561  0.00  0.00
ATOM   1708  HD1 LEU A 104      -8.220  -2.753  12.289  0.00  0.00
ATOM   1709  HD1 LEU A 104      -9.130  -4.068  13.253  0.00  0.00
ATOM   1710  CD2 LEU A 104      -6.792  -3.866  14.612  0.00  0.00
ATOM   1711  HD2 LEU A 104      -6.724  -2.760  14.540  0.00  0.00
ATOM   1712  HD2 LEU A 104      -5.862  -4.274  15.063  0.00  0.00
ATOM   1713  HD2 LEU A 104      -7.610  -4.172  15.298  0.00  0.00
ATOM   1714  C   LEU A 104      -5.581  -6.525  11.528  0.00  0.00
ATOM   1715  O   LEU A 104      -5.267  -5.780  10.565  0.00  0.00
ATOM   1716  N   THR A 105      -4.619  -7.165  12.260  0.00  0.00
ATOM   1717  HN  THR A 105      -4.833  -7.755  13.034  0.00  0.00
ATOM   1718  CA  THR A 105      -3.160  -7.091  12.068  0.00  0.00
ATOM   1719  HA  THR A 105      -2.881  -6.052  11.978  0.00  0.00
ATOM   1720  CB  THR A 105      -2.342  -7.775  13.218  0.00  0.00
ATOM   1721  HB  THR A 105      -1.270  -7.810  12.929  0.00  0.00
ATOM   1722  OG1 THR A 105      -2.773  -9.095  13.505  0.00  0.00
ATOM   1723  HG1 THR A 105      -2.386  -9.336  14.349  0.00  0.00
ATOM   1724  CG2 THR A 105      -2.564  -7.001  14.491  0.00  0.00
ATOM   1725  HG2 THR A 105      -3.639  -7.038  14.768  0.00  0.00
ATOM   1726  HG2 THR A 105      -2.572  -5.896  14.381  0.00  0.00
ATOM   1727  HG2 THR A 105      -1.945  -7.305  15.362  0.00  0.00
ATOM   1728  C   THR A 105      -2.763  -7.667  10.698  0.00  0.00
ATOM   1729  O   THR A 105      -1.969  -7.007   9.968  0.00  0.00
ATOM   1730  N   GLY A 106      -3.265  -8.893  10.349  0.00  0.00
ATOM   1731  HN  GLY A 106      -3.761  -9.467  10.995  0.00  0.00
ATOM   1732  CA  GLY A 106      -2.994  -9.572   9.088  0.00  0.00
ATOM   1733  HA1 GLY A 106      -3.653 -10.415   9.235  0.00  0.00
ATOM   1734  HA2 GLY A 106      -1.941  -9.770   8.951  0.00  0.00
ATOM   1735  C   GLY A 106      -3.504  -8.951   7.738  0.00  0.00
ATOM   1736  O   GLY A 106      -2.901  -8.963   6.723  0.00  0.00
ATOM   1737  N   LEU A 107      -4.793  -8.531   7.760  0.00  0.00
ATOM   1738  HN  LEU A 107      -5.345  -8.672   8.578  0.00  0.00
ATOM   1739  CA  LEU A 107      -5.434  -7.926   6.648  0.00  0.00
ATOM   1740  HA  LEU A 107      -5.331  -8.541   5.766  0.00  0.00
ATOM   1741  CB  LEU A 107      -6.906  -7.577   6.880  0.00  0.00
ATOM   1742  HB1 LEU A 107      -6.964  -6.756   7.625  0.00  0.00
ATOM   1743  HB2 LEU A 107      -7.357  -8.440   7.413  0.00  0.00
ATOM   1744  CG  LEU A 107      -7.829  -7.281   5.632  0.00  0.00
ATOM   1745  HG  LEU A 107      -7.415  -6.378   5.136  0.00  0.00
ATOM   1746  CD1 LEU A 107      -7.870  -8.455   4.573  0.00  0.00
ATOM   1747  HD1 LEU A 107      -8.172  -9.415   5.042  0.00  0.00
ATOM   1748  HD1 LEU A 107      -6.854  -8.652   4.166  0.00  0.00
ATOM   1749  HD1 LEU A 107      -8.493  -8.211   3.686  0.00  0.00
ATOM   1750  CD2 LEU A 107      -9.192  -6.891   6.078  0.00  0.00
ATOM   1751  HD2 LEU A 107      -9.729  -6.482   5.196  0.00  0.00
ATOM   1752  HD2 LEU A 107      -9.138  -6.032   6.781  0.00  0.00
ATOM   1753  HD2 LEU A 107      -9.787  -7.714   6.528  0.00  0.00
ATOM   1754  C   LEU A 107      -4.769  -6.599   6.271  0.00  0.00
ATOM   1755  O   LEU A 107      -4.721  -6.177   5.148  0.00  0.00
ATOM   1756  N   TYR A 108      -4.308  -5.795   7.278  0.00  0.00
ATOM   1757  HN  TYR A 108      -4.399  -6.215   8.178  0.00  0.00
ATOM   1758  CA  TYR A 108      -3.481  -4.629   7.127  0.00  0.00
ATOM   1759  HA  TYR A 108      -3.942  -4.001   6.380  0.00  0.00
ATOM   1760  CB  TYR A 108      -3.285  -3.967   8.533  0.00  0.00
ATOM   1761  HB1 TYR A 108      -3.039  -4.775   9.254  0.00  0.00
ATOM   1762  HB2 TYR A 108      -4.275  -3.690   8.954  0.00  0.00
ATOM   1763  CG  TYR A 108      -2.327  -2.794   8.667  0.00  0.00
ATOM   1764  CD1 TYR A 108      -2.428  -1.723   7.767  0.00  0.00
ATOM   1765  HD1 TYR A 108      -3.226  -1.743   7.038  0.00  0.00
ATOM   1766  CE1 TYR A 108      -1.456  -0.676   7.849  0.00  0.00
ATOM   1767  HE1 TYR A 108      -1.433   0.219   7.245  0.00  0.00
ATOM   1768  CZ  TYR A 108      -0.565  -0.632   8.911  0.00  0.00
ATOM   1769  OH  TYR A 108       0.359   0.358   9.057  0.00  0.00
ATOM   1770  HH  TYR A 108       0.882   0.201   9.846  0.00  0.00
ATOM   1771  CD2 TYR A 108      -1.378  -2.697   9.695  0.00  0.00
ATOM   1772  HD2 TYR A 108      -1.334  -3.488  10.429  0.00  0.00
ATOM   1773  CE2 TYR A 108      -0.495  -1.694   9.842  0.00  0.00
ATOM   1774  HE2 TYR A 108       0.310  -1.733  10.561  0.00  0.00
ATOM   1775  C   TYR A 108      -2.087  -4.894   6.513  0.00  0.00
ATOM   1776  O   TYR A 108      -1.652  -4.194   5.611  0.00  0.00
ATOM   1777  N   PHE A 109      -1.378  -5.918   6.894  0.00  0.00
ATOM   1778  HN  PHE A 109      -1.775  -6.347   7.702  0.00  0.00
ATOM   1779  CA  PHE A 109      -0.082  -6.320   6.378  0.00  0.00
ATOM   1780  HA  PHE A 109       0.613  -5.502   6.493  0.00  0.00
ATOM   1781  CB  PHE A 109       0.477  -7.560   7.141  0.00  0.00
ATOM   1782  HB1 PHE A 109       1.440  -7.898   6.704  0.00  0.00
ATOM   1783  HB2 PHE A 109      -0.197  -8.429   6.985  0.00  0.00
ATOM   1784  CG  PHE A 109       0.806  -7.359   8.600  0.00  0.00
ATOM   1785  CD1 PHE A 109       0.854  -8.458   9.450  0.00  0.00
ATOM   1786  HD1 PHE A 109       0.438  -9.366   9.039  0.00  0.00
ATOM   1787  CE1 PHE A 109       1.210  -8.353  10.765  0.00  0.00
ATOM   1788  HE1 PHE A 109       1.282  -9.313  11.253  0.00  0.00
ATOM   1789  CZ  PHE A 109       1.584  -7.151  11.243  0.00  0.00
ATOM   1790  HZ  PHE A 109       1.977  -7.093  12.248  0.00  0.00
ATOM   1791  CD2 PHE A 109       1.161  -6.077   9.154  0.00  0.00
ATOM   1792  HD2 PHE A 109       0.953  -5.230   8.517  0.00  0.00
ATOM   1793  CE2 PHE A 109       1.532  -6.007  10.499  0.00  0.00
ATOM   1794  HE2 PHE A 109       1.863  -5.067  10.916  0.00  0.00
ATOM   1795  C   PHE A 109      -0.157  -6.694   4.958  0.00  0.00
ATOM   1796  O   PHE A 109       0.603  -6.095   4.166  0.00  0.00
ATOM   1797  N   ILE A 110      -1.152  -7.540   4.475  0.00  0.00
ATOM   1798  HN  ILE A 110      -1.721  -8.008   5.146  0.00  0.00
ATOM   1799  CA  ILE A 110      -1.372  -7.804   3.061  0.00  0.00
ATOM   1800  HA  ILE A 110      -0.417  -8.072   2.635  0.00  0.00
ATOM   1801  CB  ILE A 110      -2.214  -9.064   2.786  0.00  0.00
ATOM   1802  HB  ILE A 110      -2.264  -9.368   1.718  0.00  0.00
ATOM   1803  CG2 ILE A 110      -1.731 -10.285   3.581  0.00  0.00
ATOM   1804  HG2 ILE A 110      -2.209 -11.265   3.371  0.00  0.00
ATOM   1805  HG2 ILE A 110      -1.707 -10.181   4.686  0.00  0.00
ATOM   1806  HG2 ILE A 110      -0.673 -10.563   3.387  0.00  0.00
ATOM   1807  CG1 ILE A 110      -3.693  -8.734   3.052  0.00  0.00
ATOM   1808  HG1 ILE A 110      -4.118  -7.994   2.341  0.00  0.00
ATOM   1809  HG1 ILE A 110      -3.835  -8.317   4.072  0.00  0.00
ATOM   1810  CD1 ILE A 110      -4.565  -9.974   2.907  0.00  0.00
ATOM   1811  HD1 ILE A 110      -4.481 -10.619   3.808  0.00  0.00
ATOM   1812  HD2 ILE A 110      -4.324 -10.500   1.958  0.00  0.00
ATOM   1813  HD3 ILE A 110      -5.636  -9.713   2.776  0.00  0.00
ATOM   1814  C   ILE A 110      -1.778  -6.591   2.255  0.00  0.00
ATOM   1815  O   ILE A 110      -1.212  -6.361   1.174  0.00  0.00
ATOM   1816  N   GLY A 111      -2.632  -5.708   2.840  0.00  0.00
ATOM   1817  HN  GLY A 111      -3.082  -5.963   3.692  0.00  0.00
ATOM   1818  CA  GLY A 111      -3.009  -4.523   2.174  0.00  0.00
ATOM   1819  HA1 GLY A 111      -3.729  -4.098   2.858  0.00  0.00
ATOM   1820  HA2 GLY A 111      -3.368  -4.635   1.161  0.00  0.00
ATOM   1821  C   GLY A 111      -1.920  -3.512   1.998  0.00  0.00
ATOM   1822  O   GLY A 111      -1.764  -2.890   0.941  0.00  0.00
ATOM   1823  N   PHE A 112      -1.122  -3.358   3.076  0.00  0.00
ATOM   1824  HN  PHE A 112      -1.325  -3.891   3.894  0.00  0.00
ATOM   1825  CA  PHE A 112       0.041  -2.462   3.035  0.00  0.00
ATOM   1826  HA  PHE A 112      -0.290  -1.535   2.592  0.00  0.00
ATOM   1827  CB  PHE A 112       0.536  -2.223   4.507  0.00  0.00
ATOM   1828  HB1 PHE A 112       0.769  -3.249   4.864  0.00  0.00
ATOM   1829  HB2 PHE A 112      -0.335  -1.910   5.122  0.00  0.00
ATOM   1830  CG  PHE A 112       1.681  -1.321   4.676  0.00  0.00
ATOM   1831  CD1 PHE A 112       2.556  -1.558   5.759  0.00  0.00
ATOM   1832  HD1 PHE A 112       2.424  -2.482   6.302  0.00  0.00
ATOM   1833  CE1 PHE A 112       3.616  -0.674   6.080  0.00  0.00
ATOM   1834  HE1 PHE A 112       4.389  -0.954   6.780  0.00  0.00
ATOM   1835  CZ  PHE A 112       3.816   0.434   5.165  0.00  0.00
ATOM   1836  HZ  PHE A 112       4.663   1.041   5.451  0.00  0.00
ATOM   1837  CD2 PHE A 112       1.892  -0.221   3.837  0.00  0.00
ATOM   1838  HD2 PHE A 112       1.191   0.050   3.060  0.00  0.00
ATOM   1839  CE2 PHE A 112       2.927   0.657   4.151  0.00  0.00
ATOM   1840  HE2 PHE A 112       3.012   1.529   3.518  0.00  0.00
ATOM   1841  C   PHE A 112       1.115  -2.987   2.061  0.00  0.00
ATOM   1842  O   PHE A 112       1.483  -2.227   1.132  0.00  0.00
ATOM   1843  N   PHE A 113       1.544  -4.229   2.201  0.00  0.00
ATOM   1844  HN  PHE A 113       1.206  -4.833   2.918  0.00  0.00
ATOM   1845  CA  PHE A 113       2.654  -4.830   1.376  0.00  0.00
ATOM   1846  HA  PHE A 113       3.520  -4.192   1.476  0.00  0.00
ATOM   1847  CB  PHE A 113       3.303  -6.050   2.095  0.00  0.00
ATOM   1848  HB1 PHE A 113       4.097  -6.502   1.463  0.00  0.00
ATOM   1849  HB2 PHE A 113       2.528  -6.803   2.353  0.00  0.00
ATOM   1850  CG  PHE A 113       3.948  -5.700   3.421  0.00  0.00
ATOM   1851  CD1 PHE A 113       4.750  -4.567   3.612  0.00  0.00
ATOM   1852  HD1 PHE A 113       5.051  -3.810   2.903  0.00  0.00
ATOM   1853  CE1 PHE A 113       5.105  -4.188   4.897  0.00  0.00
ATOM   1854  HE1 PHE A 113       5.582  -3.236   5.077  0.00  0.00
ATOM   1855  CZ  PHE A 113       4.846  -4.979   5.969  0.00  0.00
ATOM   1856  HZ  PHE A 113       5.192  -4.646   6.936  0.00  0.00
ATOM   1857  CD2 PHE A 113       3.853  -6.615   4.536  0.00  0.00
ATOM   1858  HD2 PHE A 113       3.303  -7.532   4.383  0.00  0.00
ATOM   1859  CE2 PHE A 113       4.197  -6.154   5.802  0.00  0.00
ATOM   1860  HE2 PHE A 113       3.992  -6.774   6.662  0.00  0.00
ATOM   1861  C   PHE A 113       2.466  -5.090  -0.145  0.00  0.00
ATOM   1862  O   PHE A 113       3.270  -4.693  -0.969  0.00  0.00
ATOM   1863  N   SER A 114       1.298  -5.664  -0.464  0.00  0.00
ATOM   1864  HN  SER A 114       0.624  -6.010   0.185  0.00  0.00
ATOM   1865  CA  SER A 114       0.942  -5.732  -1.844  0.00  0.00
ATOM   1866  HA  SER A 114       1.715  -6.271  -2.371  0.00  0.00
ATOM   1867  CB  SER A 114      -0.423  -6.440  -1.968  0.00  0.00
ATOM   1868  HB1 SER A 114      -0.751  -6.490  -3.029  0.00  0.00
ATOM   1869  HB2 SER A 114      -1.161  -5.844  -1.391  0.00  0.00
ATOM   1870  OG  SER A 114      -0.471  -7.783  -1.391  0.00  0.00
ATOM   1871  HG1 SER A 114      -1.000  -7.654  -0.602  0.00  0.00
ATOM   1872  C   SER A 114       0.646  -4.397  -2.526  0.00  0.00
ATOM   1873  O   SER A 114       1.065  -4.123  -3.650  0.00  0.00
ATOM   1874  N   GLY A 115       0.186  -3.400  -1.768  0.00  0.00
ATOM   1875  HN  GLY A 115      -0.147  -3.683  -0.871  0.00  0.00
ATOM   1876  CA  GLY A 115      -0.153  -2.027  -2.185  0.00  0.00
ATOM   1877  HA1 GLY A 115      -0.646  -1.479  -1.395  0.00  0.00
ATOM   1878  HA2 GLY A 115      -0.846  -2.375  -2.937  0.00  0.00
ATOM   1879  C   GLY A 115       1.020  -1.198  -2.684  0.00  0.00
ATOM   1880  O   GLY A 115       0.871  -0.497  -3.674  0.00  0.00
ATOM   1881  N   ILE A 116       2.178  -1.349  -1.976  0.00  0.00
ATOM   1882  HN  ILE A 116       2.121  -1.917  -1.158  0.00  0.00
ATOM   1883  CA  ILE A 116       3.401  -0.701  -2.517  0.00  0.00
ATOM   1884  HA  ILE A 116       3.140   0.238  -2.981  0.00  0.00
ATOM   1885  CB  ILE A 116       4.515  -0.443  -1.455  0.00  0.00
ATOM   1886  HB  ILE A 116       4.997  -1.398  -1.156  0.00  0.00
ATOM   1887  CG2 ILE A 116       5.573   0.540  -2.061  0.00  0.00
ATOM   1888  HG2 ILE A 116       6.296   0.631  -1.222  0.00  0.00
ATOM   1889  HG2 ILE A 116       5.140   1.549  -2.228  0.00  0.00
ATOM   1890  HG2 ILE A 116       6.117   0.089  -2.917  0.00  0.00
ATOM   1891  CG1 ILE A 116       3.851   0.147  -0.144  0.00  0.00
ATOM   1892  HG1 ILE A 116       3.100  -0.541   0.301  0.00  0.00
ATOM   1893  HG1 ILE A 116       3.430   1.124  -0.461  0.00  0.00
ATOM   1894  CD1 ILE A 116       4.843   0.111   0.984  0.00  0.00
ATOM   1895  HD1 ILE A 116       4.450   0.619   1.891  0.00  0.00
ATOM   1896  HD2 ILE A 116       5.830   0.576   0.774  0.00  0.00
ATOM   1897  HD3 ILE A 116       5.037  -0.954   1.234  0.00  0.00
ATOM   1898  C   ILE A 116       3.923  -1.483  -3.668  0.00  0.00
ATOM   1899  O   ILE A 116       4.053  -0.922  -4.738  0.00  0.00
ATOM   1900  N   PHE A 117       4.010  -2.837  -3.545  0.00  0.00
ATOM   1901  HN  PHE A 117       3.675  -3.324  -2.742  0.00  0.00
ATOM   1902  CA  PHE A 117       4.583  -3.681  -4.573  0.00  0.00
ATOM   1903  HA  PHE A 117       5.527  -3.273  -4.905  0.00  0.00
ATOM   1904  CB  PHE A 117       4.806  -5.130  -4.084  0.00  0.00
ATOM   1905  HB1 PHE A 117       4.818  -5.807  -4.964  0.00  0.00
ATOM   1906  HB2 PHE A 117       3.944  -5.312  -3.406  0.00  0.00
ATOM   1907  CG  PHE A 117       6.165  -5.341  -3.454  0.00  0.00
ATOM   1908  CD1 PHE A 117       7.232  -5.397  -4.210  0.00  0.00
ATOM   1909  HD1 PHE A 117       7.113  -5.153  -5.257  0.00  0.00
ATOM   1910  CE1 PHE A 117       8.523  -5.650  -3.718  0.00  0.00
ATOM   1911  HE1 PHE A 117       9.438  -5.790  -4.273  0.00  0.00
ATOM   1912  CZ  PHE A 117       8.678  -5.738  -2.311  0.00  0.00
ATOM   1913  HZ  PHE A 117       9.617  -5.697  -1.779  0.00  0.00
ATOM   1914  CD2 PHE A 117       6.301  -5.445  -2.048  0.00  0.00
ATOM   1915  HD2 PHE A 117       5.440  -5.281  -1.417  0.00  0.00
ATOM   1916  CE2 PHE A 117       7.557  -5.638  -1.473  0.00  0.00
ATOM   1917  HE2 PHE A 117       7.644  -5.731  -0.401  0.00  0.00
ATOM   1918  C   PHE A 117       3.838  -3.790  -5.896  0.00  0.00
ATOM   1919  O   PHE A 117       4.498  -3.898  -6.932  0.00  0.00
ATOM   1920  N   PHE A 118       2.533  -3.728  -5.966  0.00  0.00
ATOM   1921  HN  PHE A 118       1.999  -3.789  -5.127  0.00  0.00
ATOM   1922  CA  PHE A 118       1.870  -3.692  -7.211  0.00  0.00
ATOM   1923  HA  PHE A 118       2.388  -4.442  -7.791  0.00  0.00
ATOM   1924  CB  PHE A 118       0.375  -4.089  -7.183  0.00  0.00
ATOM   1925  HB1 PHE A 118      -0.163  -3.724  -8.084  0.00  0.00
ATOM   1926  HB2 PHE A 118      -0.147  -3.529  -6.378  0.00  0.00
ATOM   1927  CG  PHE A 118       0.159  -5.546  -7.094  0.00  0.00
ATOM   1928  CD1 PHE A 118      -0.138  -6.188  -5.847  0.00  0.00
ATOM   1929  HD1 PHE A 118      -0.573  -5.541  -5.098  0.00  0.00
ATOM   1930  CE1 PHE A 118      -0.218  -7.585  -5.812  0.00  0.00
ATOM   1931  HE1 PHE A 118      -0.461  -8.114  -4.902  0.00  0.00
ATOM   1932  CZ  PHE A 118      -0.005  -8.394  -6.956  0.00  0.00
ATOM   1933  HZ  PHE A 118      -0.022  -9.470  -6.864  0.00  0.00
ATOM   1934  CD2 PHE A 118       0.499  -6.356  -8.146  0.00  0.00
ATOM   1935  HD2 PHE A 118       0.865  -5.950  -9.076  0.00  0.00
ATOM   1936  CE2 PHE A 118       0.374  -7.731  -8.105  0.00  0.00
ATOM   1937  HE2 PHE A 118       0.502  -8.298  -9.016  0.00  0.00
ATOM   1938  C   PHE A 118       2.045  -2.423  -8.066  0.00  0.00
ATOM   1939  O   PHE A 118       2.008  -2.529  -9.285  0.00  0.00
ATOM   1940  N   ILE A 119       2.204  -1.176  -7.516  0.00  0.00
ATOM   1941  HN  ILE A 119       1.967  -0.984  -6.567  0.00  0.00
ATOM   1942  CA  ILE A 119       2.534   0.075  -8.335  0.00  0.00
ATOM   1943  HA  ILE A 119       1.864   0.006  -9.180  0.00  0.00
ATOM   1944  CB  ILE A 119       2.368   1.334  -7.543  0.00  0.00
ATOM   1945  HB  ILE A 119       3.364   1.650  -7.166  0.00  0.00
ATOM   1946  CG2 ILE A 119       1.891   2.406  -8.527  0.00  0.00
ATOM   1947  HG2 ILE A 119       2.139   3.386  -8.066  0.00  0.00
ATOM   1948  HG2 ILE A 119       0.826   2.202  -8.769  0.00  0.00
ATOM   1949  HG2 ILE A 119       2.477   2.431  -9.471  0.00  0.00
ATOM   1950  CG1 ILE A 119       1.295   1.194  -6.330  0.00  0.00
ATOM   1951  HG1 ILE A 119       1.794   0.692  -5.475  0.00  0.00
ATOM   1952  HG1 ILE A 119       0.494   0.558  -6.765  0.00  0.00
ATOM   1953  CD1 ILE A 119       0.693   2.530  -5.940  0.00  0.00
ATOM   1954  HD1 ILE A 119       0.250   2.593  -4.924  0.00  0.00
ATOM   1955  HD2 ILE A 119      -0.066   2.964  -6.625  0.00  0.00
ATOM   1956  HD3 ILE A 119       1.476   3.315  -5.876  0.00  0.00
ATOM   1957  C   ILE A 119       3.951  -0.040  -8.903  0.00  0.00
ATOM   1958  O   ILE A 119       4.252   0.300 -10.042  0.00  0.00
ATOM   1959  N   ILE A 120       4.887  -0.740  -8.119  0.00  0.00
ATOM   1960  HN  ILE A 120       4.636  -1.067  -7.211  0.00  0.00
ATOM   1961  CA  ILE A 120       6.151  -1.159  -8.587  0.00  0.00
ATOM   1962  HA  ILE A 120       6.618  -0.357  -9.139  0.00  0.00
ATOM   1963  CB  ILE A 120       7.125  -1.560  -7.460  0.00  0.00
ATOM   1964  HB  ILE A 120       6.713  -2.355  -6.802  0.00  0.00
ATOM   1965  CG2 ILE A 120       8.461  -2.244  -7.985  0.00  0.00
ATOM   1966  HG2 ILE A 120       9.135  -2.202  -7.102  0.00  0.00
ATOM   1967  HG2 ILE A 120       9.033  -1.813  -8.835  0.00  0.00
ATOM   1968  HG2 ILE A 120       8.309  -3.313  -8.250  0.00  0.00
ATOM   1969  CG1 ILE A 120       7.531  -0.361  -6.512  0.00  0.00
ATOM   1970  HG1 ILE A 120       6.666   0.335  -6.474  0.00  0.00
ATOM   1971  HG1 ILE A 120       8.385   0.198  -6.950  0.00  0.00
ATOM   1972  CD1 ILE A 120       7.866  -0.845  -5.123  0.00  0.00
ATOM   1973  HD1 ILE A 120       7.104  -1.620  -4.893  0.00  0.00
ATOM   1974  HD2 ILE A 120       7.793  -0.083  -4.317  0.00  0.00
ATOM   1975  HD3 ILE A 120       8.844  -1.371  -5.124  0.00  0.00
ATOM   1976  C   ILE A 120       6.004  -2.310  -9.662  0.00  0.00
ATOM   1977  O   ILE A 120       6.711  -2.391 -10.647  0.00  0.00
ATOM   1978  N   LEU A 121       5.098  -3.247  -9.535  0.00  0.00
ATOM   1979  HN  LEU A 121       4.474  -3.286  -8.758  0.00  0.00
ATOM   1980  CA  LEU A 121       4.871  -4.213 -10.644  0.00  0.00
ATOM   1981  HA  LEU A 121       5.821  -4.642 -10.927  0.00  0.00
ATOM   1982  CB  LEU A 121       4.044  -5.500 -10.304  0.00  0.00
ATOM   1983  HB1 LEU A 121       3.915  -6.128 -11.211  0.00  0.00
ATOM   1984  HB2 LEU A 121       3.043  -5.159  -9.964  0.00  0.00
ATOM   1985  CG  LEU A 121       4.740  -6.336  -9.201  0.00  0.00
ATOM   1986  HG  LEU A 121       5.254  -5.621  -8.523  0.00  0.00
ATOM   1987  CD1 LEU A 121       3.804  -7.331  -8.537  0.00  0.00
ATOM   1988  HD1 LEU A 121       3.147  -6.837  -7.791  0.00  0.00
ATOM   1989  HD1 LEU A 121       4.341  -8.137  -7.990  0.00  0.00
ATOM   1990  HD1 LEU A 121       3.205  -7.740  -9.379  0.00  0.00
ATOM   1991  CD2 LEU A 121       5.829  -7.200  -9.897  0.00  0.00
ATOM   1992  HD2 LEU A 121       6.583  -6.511 -10.333  0.00  0.00
ATOM   1993  HD2 LEU A 121       5.538  -7.886 -10.720  0.00  0.00
ATOM   1994  HD2 LEU A 121       6.395  -7.879  -9.224  0.00  0.00
ATOM   1995  C   LEU A 121       4.254  -3.738 -11.966  0.00  0.00
ATOM   1996  O   LEU A 121       4.639  -4.153 -13.075  0.00  0.00
ATOM   1997  N   LEU A 122       3.273  -2.738 -11.937  0.00  0.00
ATOM   1998  HN  LEU A 122       2.883  -2.257 -11.156  0.00  0.00
ATOM   1999  CA  LEU A 122       2.852  -2.088 -13.231  0.00  0.00
ATOM   2000  HA  LEU A 122       2.425  -2.823 -13.898  0.00  0.00
ATOM   2001  CB  LEU A 122       1.824  -1.014 -12.881  0.00  0.00
ATOM   2002  HB1 LEU A 122       2.361  -0.210 -12.335  0.00  0.00
ATOM   2003  HB2 LEU A 122       1.151  -1.385 -12.079  0.00  0.00
ATOM   2004  CG  LEU A 122       1.078  -0.309 -14.050  0.00  0.00
ATOM   2005  HG  LEU A 122       1.964   0.178 -14.512  0.00  0.00
ATOM   2006  CD1 LEU A 122       0.536  -1.248 -15.132  0.00  0.00
ATOM   2007  HD1 LEU A 122      -0.431  -1.674 -14.786  0.00  0.00
ATOM   2008  HD1 LEU A 122       1.122  -2.174 -15.313  0.00  0.00
ATOM   2009  HD1 LEU A 122       0.228  -0.751 -16.077  0.00  0.00
ATOM   2010  CD2 LEU A 122       0.092   0.791 -13.708  0.00  0.00
ATOM   2011  HD2 LEU A 122       0.684   1.610 -13.245  0.00  0.00
ATOM   2012  HD2 LEU A 122      -0.689   0.320 -13.074  0.00  0.00
ATOM   2013  HD2 LEU A 122      -0.330   1.175 -14.661  0.00  0.00
ATOM   2014  C   LEU A 122       4.024  -1.419 -13.874  0.00  0.00
ATOM   2015  O   LEU A 122       4.142  -1.464 -15.090  0.00  0.00
ATOM   2016  N   THR A 123       4.914  -0.797 -12.987  0.00  0.00
ATOM   2017  HN  THR A 123       4.765  -0.862 -12.003  0.00  0.00
ATOM   2018  CA  THR A 123       6.140  -0.150 -13.449  0.00  0.00
ATOM   2019  HA  THR A 123       5.917   0.496 -14.286  0.00  0.00
ATOM   2020  CB  THR A 123       6.718   0.588 -12.289  0.00  0.00
ATOM   2021  HB  THR A 123       7.011  -0.058 -11.433  0.00  0.00
ATOM   2022  OG1 THR A 123       5.844   1.628 -11.964  0.00  0.00
ATOM   2023  HG1 THR A 123       5.094   1.227 -11.518  0.00  0.00
ATOM   2024  CG2 THR A 123       8.067   1.275 -12.754  0.00  0.00
ATOM   2025  HG2 THR A 123       7.920   1.834 -13.703  0.00  0.00
ATOM   2026  HG2 THR A 123       8.943   0.622 -12.947  0.00  0.00
ATOM   2027  HG2 THR A 123       8.316   1.959 -11.915  0.00  0.00
ATOM   2028  C   THR A 123       7.159  -1.182 -13.995  0.00  0.00
ATOM   2029  O   THR A 123       7.843  -0.939 -14.974  0.00  0.00
ATOM   2030  N   ILE A 124       7.301  -2.405 -13.362  0.00  0.00
ATOM   2031  HN  ILE A 124       6.742  -2.536 -12.547  0.00  0.00
ATOM   2032  CA  ILE A 124       8.085  -3.548 -13.921  0.00  0.00
ATOM   2033  HA  ILE A 124       8.990  -3.041 -14.224  0.00  0.00
ATOM   2034  CB  ILE A 124       8.262  -4.755 -12.952  0.00  0.00
ATOM   2035  HB  ILE A 124       7.263  -5.139 -12.653  0.00  0.00
ATOM   2036  CG2 ILE A 124       9.007  -5.916 -13.696  0.00  0.00
ATOM   2037  HG2 ILE A 124       9.128  -6.777 -13.003  0.00  0.00
ATOM   2038  HG2 ILE A 124      10.009  -5.688 -14.117  0.00  0.00
ATOM   2039  HG2 ILE A 124       8.445  -6.347 -14.553  0.00  0.00
ATOM   2040  CG1 ILE A 124       9.119  -4.306 -11.760  0.00  0.00
ATOM   2041  HG1 ILE A 124       8.503  -3.645 -11.113  0.00  0.00
ATOM   2042  HG1 ILE A 124      10.019  -3.715 -12.037  0.00  0.00
ATOM   2043  CD1 ILE A 124       9.610  -5.445 -10.845  0.00  0.00
ATOM   2044  HD1 ILE A 124       8.828  -6.208 -10.647  0.00  0.00
ATOM   2045  HD2 ILE A 124       9.795  -5.092  -9.808  0.00  0.00
ATOM   2046  HD3 ILE A 124      10.492  -5.956 -11.287  0.00  0.00
ATOM   2047  C   ILE A 124       7.502  -4.074 -15.196  0.00  0.00
ATOM   2048  O   ILE A 124       8.304  -4.294 -16.069  0.00  0.00
ATOM   2049  N   ASP A 125       6.203  -4.170 -15.328  0.00  0.00
ATOM   2050  HN  ASP A 125       5.603  -4.085 -14.536  0.00  0.00
ATOM   2051  CA  ASP A 125       5.568  -4.554 -16.612  0.00  0.00
ATOM   2052  HA  ASP A 125       5.999  -5.506 -16.887  0.00  0.00
ATOM   2053  CB  ASP A 125       4.048  -4.775 -16.520  0.00  0.00
ATOM   2054  HB1 ASP A 125       3.492  -3.813 -16.508  0.00  0.00
ATOM   2055  HB2 ASP A 125       3.712  -5.228 -15.563  0.00  0.00
ATOM   2056  CG  ASP A 125       3.294  -5.456 -17.615  0.00  0.00
ATOM   2057  OD1 ASP A 125       2.660  -6.522 -17.370  0.00  0.00
ATOM   2058  OD2 ASP A 125       3.275  -4.891 -18.767  0.00  0.00
ATOM   2059  C   ASP A 125       5.874  -3.554 -17.779  0.00  0.00
ATOM   2060  O   ASP A 125       6.333  -4.049 -18.843  0.00  0.00
ATOM   2061  N   ARG A 126       5.715  -2.218 -17.586  0.00  0.00
ATOM   2062  HN  ARG A 126       5.304  -1.927 -16.725  0.00  0.00
ATOM   2063  CA  ARG A 126       6.137  -1.210 -18.547  0.00  0.00
ATOM   2064  HA  ARG A 126       5.623  -1.491 -19.453  0.00  0.00
ATOM   2065  CB  ARG A 126       5.956   0.225 -17.981  0.00  0.00
ATOM   2066  HB1 ARG A 126       6.583   0.918 -18.582  0.00  0.00
ATOM   2067  HB2 ARG A 126       6.195   0.264 -16.897  0.00  0.00
ATOM   2068  CG  ARG A 126       4.512   0.726 -18.201  0.00  0.00
ATOM   2069  HG1 ARG A 126       4.271   0.651 -19.283  0.00  0.00
ATOM   2070  HG2 ARG A 126       4.500   1.811 -17.962  0.00  0.00
ATOM   2071  CD  ARG A 126       3.418   0.200 -17.404  0.00  0.00
ATOM   2072  HD1 ARG A 126       3.485   0.399 -16.313  0.00  0.00
ATOM   2073  HD2 ARG A 126       3.343  -0.895 -17.578  0.00  0.00
ATOM   2074  NE  ARG A 126       2.067   0.803 -17.894  0.00  0.00
ATOM   2075  HE  ARG A 126       1.875   1.784 -17.853  0.00  0.00
ATOM   2076  CZ  ARG A 126       1.062   0.044 -18.460  0.00  0.00
ATOM   2077  NH1 ARG A 126      -0.196   0.495 -18.600  0.00  0.00
ATOM   2078  HH1 ARG A 126      -0.512   1.415 -18.365  0.00  0.00
ATOM   2079  HH1 ARG A 126      -0.730  -0.126 -19.173  0.00  0.00
ATOM   2080  NH2 ARG A 126       1.323  -1.177 -18.989  0.00  0.00
ATOM   2081  HH2 ARG A 126       0.590  -1.727 -19.389  0.00  0.00
ATOM   2082  HH2 ARG A 126       2.192  -1.670 -18.939  0.00  0.00
ATOM   2083  C   ARG A 126       7.702  -1.247 -18.736  0.00  0.00
ATOM   2084  O   ARG A 126       8.041  -0.968 -19.924  0.00  0.00
ATOM   2085  N   TYR A 127       8.605  -1.472 -17.731  0.00  0.00
ATOM   2086  HN  TYR A 127       8.312  -1.464 -16.778  0.00  0.00
ATOM   2087  CA  TYR A 127      10.038  -1.610 -17.942  0.00  0.00
ATOM   2088  HA  TYR A 127      10.367  -0.764 -18.526  0.00  0.00
ATOM   2089  CB  TYR A 127      10.885  -1.560 -16.570  0.00  0.00
ATOM   2090  HB1 TYR A 127      10.507  -2.474 -16.065  0.00  0.00
ATOM   2091  HB2 TYR A 127      10.622  -0.663 -15.969  0.00  0.00
ATOM   2092  CG  TYR A 127      12.385  -1.748 -16.701  0.00  0.00
ATOM   2093  CD1 TYR A 127      13.079  -2.774 -15.969  0.00  0.00
ATOM   2094  HD1 TYR A 127      12.570  -3.519 -15.374  0.00  0.00
ATOM   2095  CE1 TYR A 127      14.453  -3.037 -16.147  0.00  0.00
ATOM   2096  HE1 TYR A 127      14.831  -3.925 -15.664  0.00  0.00
ATOM   2097  CZ  TYR A 127      15.170  -2.192 -17.003  0.00  0.00
ATOM   2098  OH  TYR A 127      16.544  -2.277 -17.311  0.00  0.00
ATOM   2099  HH  TYR A 127      16.712  -1.512 -17.866  0.00  0.00
ATOM   2100  CD2 TYR A 127      13.253  -0.854 -17.349  0.00  0.00
ATOM   2101  HD2 TYR A 127      12.795  -0.008 -17.839  0.00  0.00
ATOM   2102  CE2 TYR A 127      14.637  -1.089 -17.568  0.00  0.00
ATOM   2103  HE2 TYR A 127      15.248  -0.384 -18.114  0.00  0.00
ATOM   2104  C   TYR A 127      10.357  -2.830 -18.719  0.00  0.00
ATOM   2105  O   TYR A 127      11.155  -2.752 -19.691  0.00  0.00
ATOM   2106  N   LEU A 128       9.722  -4.018 -18.521  0.00  0.00
ATOM   2107  HN  LEU A 128       8.973  -4.071 -17.864  0.00  0.00
ATOM   2108  CA  LEU A 128      10.148  -5.171 -19.309  0.00  0.00
ATOM   2109  HA  LEU A 128      11.217  -5.191 -19.461  0.00  0.00
ATOM   2110  CB  LEU A 128       9.990  -6.455 -18.463  0.00  0.00
ATOM   2111  HB1 LEU A 128      10.269  -7.429 -18.917  0.00  0.00
ATOM   2112  HB2 LEU A 128       8.903  -6.556 -18.256  0.00  0.00
ATOM   2113  CG  LEU A 128      10.629  -6.511 -17.067  0.00  0.00
ATOM   2114  HG  LEU A 128      10.204  -5.762 -16.366  0.00  0.00
ATOM   2115  CD1 LEU A 128      10.354  -7.800 -16.423  0.00  0.00
ATOM   2116  HD1 LEU A 128      10.702  -8.644 -17.057  0.00  0.00
ATOM   2117  HD1 LEU A 128       9.316  -8.086 -16.152  0.00  0.00
ATOM   2118  HD1 LEU A 128      10.916  -7.916 -15.471  0.00  0.00
ATOM   2119  CD2 LEU A 128      12.207  -6.343 -17.160  0.00  0.00
ATOM   2120  HD2 LEU A 128      12.594  -7.079 -17.896  0.00  0.00
ATOM   2121  HD2 LEU A 128      12.709  -6.463 -16.176  0.00  0.00
ATOM   2122  HD2 LEU A 128      12.312  -5.295 -17.514  0.00  0.00
ATOM   2123  C   LEU A 128       9.468  -5.368 -20.625  0.00  0.00
ATOM   2124  O   LEU A 128      10.043  -5.995 -21.495  0.00  0.00
ATOM   2125  N   ALA A 129       8.395  -4.567 -20.899  0.00  0.00
ATOM   2126  HN  ALA A 129       7.854  -4.150 -20.174  0.00  0.00
ATOM   2127  CA  ALA A 129       7.891  -4.345 -22.232  0.00  0.00
ATOM   2128  HA  ALA A 129       7.712  -5.315 -22.674  0.00  0.00
ATOM   2129  CB  ALA A 129       6.563  -3.576 -22.316  0.00  0.00
ATOM   2130  HB1 ALA A 129       6.925  -2.608 -21.908  0.00  0.00
ATOM   2131  HB2 ALA A 129       5.777  -4.135 -21.765  0.00  0.00
ATOM   2132  HB3 ALA A 129       6.156  -3.508 -23.347  0.00  0.00
ATOM   2133  C   ALA A 129       8.845  -3.629 -23.200  0.00  0.00
ATOM   2134  O   ALA A 129       9.057  -4.068 -24.309  0.00  0.00
ATOM   2135  N   VAL A 130       9.525  -2.539 -22.721  0.00  0.00
ATOM   2136  HN  VAL A 130       9.556  -2.401 -21.734  0.00  0.00
ATOM   2137  CA  VAL A 130      10.559  -1.868 -23.427  0.00  0.00
ATOM   2138  HA  VAL A 130      10.094  -1.553 -24.349  0.00  0.00
ATOM   2139  CB  VAL A 130      11.046  -0.572 -22.754  0.00  0.00
ATOM   2140  HB  VAL A 130      11.604  -0.732 -21.806  0.00  0.00
ATOM   2141  CG1 VAL A 130      12.179   0.085 -23.659  0.00  0.00
ATOM   2142  HG1 VAL A 130      12.431   1.064 -23.197  0.00  0.00
ATOM   2143  HG1 VAL A 130      11.853   0.285 -24.702  0.00  0.00
ATOM   2144  HG1 VAL A 130      13.099  -0.535 -23.604  0.00  0.00
ATOM   2145  CG2 VAL A 130       9.882   0.398 -22.625  0.00  0.00
ATOM   2146  HG2 VAL A 130       9.211   0.085 -21.797  0.00  0.00
ATOM   2147  HG2 VAL A 130       9.305   0.534 -23.564  0.00  0.00
ATOM   2148  HG2 VAL A 130      10.271   1.416 -22.408  0.00  0.00
ATOM   2149  C   VAL A 130      11.800  -2.796 -23.678  0.00  0.00
ATOM   2150  O   VAL A 130      12.207  -2.889 -24.795  0.00  0.00
ATOM   2151  N   VAL A 131      12.291  -3.537 -22.659  0.00  0.00
ATOM   2152  HN  VAL A 131      11.784  -3.478 -21.803  0.00  0.00
ATOM   2153  CA  VAL A 131      13.368  -4.486 -22.755  0.00  0.00
ATOM   2154  HA  VAL A 131      14.182  -3.952 -23.223  0.00  0.00
ATOM   2155  CB  VAL A 131      13.730  -4.935 -21.315  0.00  0.00
ATOM   2156  HB  VAL A 131      12.780  -5.273 -20.850  0.00  0.00
ATOM   2157  CG1 VAL A 131      14.751  -6.047 -21.241  0.00  0.00
ATOM   2158  HG1 VAL A 131      14.927  -6.326 -20.180  0.00  0.00
ATOM   2159  HG1 VAL A 131      15.721  -5.715 -21.670  0.00  0.00
ATOM   2160  HG1 VAL A 131      14.338  -6.907 -21.811  0.00  0.00
ATOM   2161  CG2 VAL A 131      14.247  -3.754 -20.427  0.00  0.00
ATOM   2162  HG2 VAL A 131      13.555  -2.890 -20.519  0.00  0.00
ATOM   2163  HG2 VAL A 131      15.232  -3.469 -20.857  0.00  0.00
ATOM   2164  HG2 VAL A 131      14.436  -3.993 -19.358  0.00  0.00
ATOM   2165  C   VAL A 131      13.057  -5.622 -23.739  0.00  0.00
ATOM   2166  O   VAL A 131      13.912  -6.078 -24.460  0.00  0.00
ATOM   2167  N   HIS A 132      11.724  -5.943 -23.882  0.00  0.00
ATOM   2168  HN  HIS A 132      11.025  -5.532 -23.303  0.00  0.00
ATOM   2169  CA  HIS A 132      11.142  -6.935 -24.777  0.00  0.00
ATOM   2170  HA  HIS A 132      11.929  -7.606 -25.089  0.00  0.00
ATOM   2171  CB  HIS A 132      10.142  -7.800 -24.017  0.00  0.00
ATOM   2172  HB1 HIS A 132       9.417  -8.246 -24.731  0.00  0.00
ATOM   2173  HB2 HIS A 132       9.498  -7.179 -23.359  0.00  0.00
ATOM   2174  ND1 HIS A 132      11.461  -9.978 -23.762  0.00  0.00
ATOM   2175  HD1 HIS A 132      11.748 -10.046 -24.718  0.00  0.00
ATOM   2176  CG  HIS A 132      10.792  -8.890 -23.206  0.00  0.00
ATOM   2177  CE1 HIS A 132      11.696 -10.880 -22.745  0.00  0.00
ATOM   2178  HE1 HIS A 132      12.254 -11.795 -22.943  0.00  0.00
ATOM   2179  NE2 HIS A 132      11.258 -10.433 -21.610  0.00  0.00
ATOM   2180  CD2 HIS A 132      10.656  -9.232 -21.883  0.00  0.00
ATOM   2181  HD2 HIS A 132      10.191  -8.680 -21.076  0.00  0.00
ATOM   2182  C   HIS A 132      10.721  -6.375 -26.110  0.00  0.00
ATOM   2183  O   HIS A 132      10.171  -7.018 -27.006  0.00  0.00
ATOM   2184  N   ALA A 133      11.004  -5.119 -26.331  0.00  0.00
ATOM   2185  HN  ALA A 133      11.396  -4.517 -25.639  0.00  0.00
ATOM   2186  CA  ALA A 133      10.651  -4.498 -27.636  0.00  0.00
ATOM   2187  HA  ALA A 133      10.849  -3.461 -27.408  0.00  0.00
ATOM   2188  CB  ALA A 133      11.649  -4.994 -28.727  0.00  0.00
ATOM   2189  HB1 ALA A 133      11.561  -4.382 -29.651  0.00  0.00
ATOM   2190  HB2 ALA A 133      11.497  -6.036 -29.081  0.00  0.00
ATOM   2191  HB3 ALA A 133      12.694  -4.899 -28.362  0.00  0.00
ATOM   2192  C   ALA A 133       9.168  -4.530 -27.991  0.00  0.00
ATOM   2193  O   ALA A 133       8.332  -4.008 -27.299  0.00  0.00
ATOM   2194  N   VAL A 134       8.836  -4.953 -29.211  0.00  0.00
ATOM   2195  HN  VAL A 134       9.583  -5.160 -29.839  0.00  0.00
ATOM   2196  CA  VAL A 134       7.470  -5.147 -29.641  0.00  0.00
ATOM   2197  HA  VAL A 134       6.900  -4.265 -29.389  0.00  0.00
ATOM   2198  CB  VAL A 134       7.389  -5.263 -31.155  0.00  0.00
ATOM   2199  HB  VAL A 134       6.342  -5.425 -31.488  0.00  0.00
ATOM   2200  CG1 VAL A 134       7.819  -3.955 -31.858  0.00  0.00
ATOM   2201  HG1 VAL A 134       8.926  -3.889 -31.935  0.00  0.00
ATOM   2202  HG1 VAL A 134       7.372  -3.115 -31.284  0.00  0.00
ATOM   2203  HG1 VAL A 134       7.419  -3.919 -32.894  0.00  0.00
ATOM   2204  CG2 VAL A 134       8.213  -6.450 -31.716  0.00  0.00
ATOM   2205  HG2 VAL A 134       9.242  -6.329 -31.315  0.00  0.00
ATOM   2206  HG2 VAL A 134       8.119  -6.588 -32.815  0.00  0.00
ATOM   2207  HG2 VAL A 134       7.829  -7.430 -31.362  0.00  0.00
ATOM   2208  C   VAL A 134       6.676  -6.308 -28.952  0.00  0.00
ATOM   2209  O   VAL A 134       5.464  -6.392 -28.992  0.00  0.00
ATOM   2210  N   PHE A 135       7.427  -7.204 -28.257  0.00  0.00
ATOM   2211  HN  PHE A 135       8.413  -7.076 -28.181  0.00  0.00
ATOM   2212  CA  PHE A 135       7.077  -8.393 -27.549  0.00  0.00
ATOM   2213  HA  PHE A 135       6.261  -8.788 -28.135  0.00  0.00
ATOM   2214  CB  PHE A 135       8.093  -9.553 -27.666  0.00  0.00
ATOM   2215  HB1 PHE A 135       7.672 -10.430 -27.131  0.00  0.00
ATOM   2216  HB2 PHE A 135       9.036  -9.292 -27.141  0.00  0.00
ATOM   2217  CG  PHE A 135       8.446  -9.862 -29.106  0.00  0.00
ATOM   2218  CD1 PHE A 135       7.593 -10.574 -29.917  0.00  0.00
ATOM   2219  HD1 PHE A 135       6.629 -10.943 -29.598  0.00  0.00
ATOM   2220  CE1 PHE A 135       7.935 -10.670 -31.308  0.00  0.00
ATOM   2221  HE1 PHE A 135       7.271 -11.181 -31.990  0.00  0.00
ATOM   2222  CZ  PHE A 135       9.161 -10.254 -31.832  0.00  0.00
ATOM   2223  HZ  PHE A 135       9.398 -10.425 -32.872  0.00  0.00
ATOM   2224  CD2 PHE A 135       9.637  -9.295 -29.651  0.00  0.00
ATOM   2225  HD2 PHE A 135      10.181  -8.707 -28.927  0.00  0.00
ATOM   2226  CE2 PHE A 135       9.984  -9.554 -30.955  0.00  0.00
ATOM   2227  HE2 PHE A 135      10.891  -9.055 -31.264  0.00  0.00
ATOM   2228  C   PHE A 135       6.626  -7.922 -26.161  0.00  0.00
ATOM   2229  O   PHE A 135       7.039  -8.485 -25.133  0.00  0.00
ATOM   2230  N   ALA A 136       5.780  -6.894 -26.052  0.00  0.00
ATOM   2231  HN  ALA A 136       5.498  -6.448 -26.898  0.00  0.00
ATOM   2232  CA  ALA A 136       5.221  -6.414 -24.765  0.00  0.00
ATOM   2233  HA  ALA A 136       6.069  -6.174 -24.141  0.00  0.00
ATOM   2234  CB  ALA A 136       4.280  -5.287 -24.976  0.00  0.00
ATOM   2235  HB1 ALA A 136       3.671  -5.026 -24.085  0.00  0.00
ATOM   2236  HB2 ALA A 136       3.625  -5.582 -25.825  0.00  0.00
ATOM   2237  HB3 ALA A 136       4.864  -4.411 -25.330  0.00  0.00
ATOM   2238  C   ALA A 136       4.409  -7.581 -24.130  0.00  0.00
ATOM   2239  O   ALA A 136       4.548  -7.781 -22.913  0.00  0.00
ATOM   2240  N   LEU A 137       3.544  -8.316 -24.830  0.00  0.00
ATOM   2241  HN  LEU A 137       3.585  -8.395 -25.823  0.00  0.00
ATOM   2242  CA  LEU A 137       2.683  -9.317 -24.303  0.00  0.00
ATOM   2243  HA  LEU A 137       2.121  -8.901 -23.480  0.00  0.00
ATOM   2244  CB  LEU A 137       1.807 -10.052 -25.380  0.00  0.00
ATOM   2245  HB1 LEU A 137       1.179 -10.767 -24.807  0.00  0.00
ATOM   2246  HB2 LEU A 137       2.473 -10.596 -26.084  0.00  0.00
ATOM   2247  CG  LEU A 137       0.936  -9.121 -26.352  0.00  0.00
ATOM   2248  HG  LEU A 137       1.608  -8.577 -27.049  0.00  0.00
ATOM   2249  CD1 LEU A 137       0.033  -9.999 -27.208  0.00  0.00
ATOM   2250  HD1 LEU A 137      -0.612  -9.336 -27.822  0.00  0.00
ATOM   2251  HD1 LEU A 137      -0.588 -10.718 -26.631  0.00  0.00
ATOM   2252  HD1 LEU A 137       0.622 -10.599 -27.936  0.00  0.00
ATOM   2253  CD2 LEU A 137       0.086  -8.136 -25.561  0.00  0.00
ATOM   2254  HD2 LEU A 137       0.604  -7.343 -24.980  0.00  0.00
ATOM   2255  HD2 LEU A 137      -0.715  -8.647 -24.985  0.00  0.00
ATOM   2256  HD2 LEU A 137      -0.547  -7.542 -26.255  0.00  0.00
ATOM   2257  C   LEU A 137       3.514 -10.447 -23.606  0.00  0.00
ATOM   2258  O   LEU A 137       3.094 -11.073 -22.616  0.00  0.00
ATOM   2259  N   LYS A 138       4.684 -10.777 -24.204  0.00  0.00
ATOM   2260  HN  LYS A 138       5.072 -10.333 -25.007  0.00  0.00
ATOM   2261  CA  LYS A 138       5.656 -11.749 -23.705  0.00  0.00
ATOM   2262  HA  LYS A 138       5.274 -12.750 -23.571  0.00  0.00
ATOM   2263  CB  LYS A 138       6.815 -11.923 -24.763  0.00  0.00
ATOM   2264  HB1 LYS A 138       7.247 -10.925 -24.988  0.00  0.00
ATOM   2265  HB2 LYS A 138       6.301 -12.299 -25.674  0.00  0.00
ATOM   2266  CG  LYS A 138       7.979 -12.781 -24.282  0.00  0.00
ATOM   2267  HG1 LYS A 138       7.521 -13.789 -24.184  0.00  0.00
ATOM   2268  HG2 LYS A 138       8.442 -12.421 -23.339  0.00  0.00
ATOM   2269  CD  LYS A 138       9.176 -12.832 -25.321  0.00  0.00
ATOM   2270  HD1 LYS A 138       9.972 -13.469 -24.880  0.00  0.00
ATOM   2271  HD2 LYS A 138       9.593 -11.813 -25.477  0.00  0.00
ATOM   2272  CE  LYS A 138       8.669 -13.335 -26.660  0.00  0.00
ATOM   2273  HE1 LYS A 138       9.515 -13.374 -27.378  0.00  0.00
ATOM   2274  HE2 LYS A 138       7.911 -12.643 -27.086  0.00  0.00
ATOM   2275  NZ  LYS A 138       8.089 -14.619 -26.520  0.00  0.00
ATOM   2276  HZ1 LYS A 138       8.599 -15.339 -25.971  0.00  0.00
ATOM   2277  HZ2 LYS A 138       7.872 -15.066 -27.434  0.00  0.00
ATOM   2278  HZ3 LYS A 138       7.141 -14.549 -26.099  0.00  0.00
ATOM   2279  C   LYS A 138       6.236 -11.399 -22.347  0.00  0.00
ATOM   2280  O   LYS A 138       6.550 -12.146 -21.457  0.00  0.00
ATOM   2281  N   ALA A 139       6.382 -10.131 -22.128  0.00  0.00
ATOM   2282  HN  ALA A 139       5.965  -9.489 -22.767  0.00  0.00
ATOM   2283  CA  ALA A 139       6.865  -9.566 -20.908  0.00  0.00
ATOM   2284  HA  ALA A 139       7.725 -10.178 -20.679  0.00  0.00
ATOM   2285  CB  ALA A 139       7.189  -8.146 -21.289  0.00  0.00
ATOM   2286  HB1 ALA A 139       6.296  -7.488 -21.216  0.00  0.00
ATOM   2287  HB2 ALA A 139       7.660  -8.056 -22.290  0.00  0.00
ATOM   2288  HB3 ALA A 139       7.862  -7.638 -20.566  0.00  0.00
ATOM   2289  C   ALA A 139       5.894  -9.472 -19.679  0.00  0.00
ATOM   2290  O   ALA A 139       6.388  -9.504 -18.540  0.00  0.00
ATOM   2291  N   ARG A 140       4.572  -9.427 -20.002  0.00  0.00
ATOM   2292  HN  ARG A 140       4.257  -9.237 -20.929  0.00  0.00
ATOM   2293  CA  ARG A 140       3.439  -9.580 -19.114  0.00  0.00
ATOM   2294  HA  ARG A 140       3.527  -9.006 -18.204  0.00  0.00
ATOM   2295  CB  ARG A 140       2.088  -9.217 -19.803  0.00  0.00
ATOM   2296  HB1 ARG A 140       1.887  -9.832 -20.707  0.00  0.00
ATOM   2297  HB2 ARG A 140       2.234  -8.191 -20.203  0.00  0.00
ATOM   2298  CG  ARG A 140       0.800  -9.252 -18.929  0.00  0.00
ATOM   2299  HG1 ARG A 140       1.130  -9.226 -17.868  0.00  0.00
ATOM   2300  HG2 ARG A 140       0.348 -10.261 -19.038  0.00  0.00
ATOM   2301  CD  ARG A 140      -0.248  -8.246 -19.214  0.00  0.00
ATOM   2302  HD1 ARG A 140      -1.184  -8.330 -18.621  0.00  0.00
ATOM   2303  HD2 ARG A 140      -0.600  -8.270 -20.268  0.00  0.00
ATOM   2304  NE  ARG A 140       0.434  -6.972 -18.829  0.00  0.00
ATOM   2305  HE  ARG A 140       1.212  -6.951 -18.201  0.00  0.00
ATOM   2306  CZ  ARG A 140       0.048  -5.779 -19.316  0.00  0.00
ATOM   2307  NH1 ARG A 140       0.648  -4.663 -18.972  0.00  0.00
ATOM   2308  HH1 ARG A 140       1.646  -4.609 -18.983  0.00  0.00
ATOM   2309  HH1 ARG A 140       0.214  -3.837 -19.332  0.00  0.00
ATOM   2310  NH2 ARG A 140      -1.044  -5.672 -20.043  0.00  0.00
ATOM   2311  HH2 ARG A 140      -1.482  -6.381 -20.596  0.00  0.00
ATOM   2312  HH2 ARG A 140      -1.361  -4.732 -20.166  0.00  0.00
ATOM   2313  C   ARG A 140       3.215 -10.972 -18.506  0.00  0.00
ATOM   2314  O   ARG A 140       3.091 -11.168 -17.287  0.00  0.00
ATOM   2315  N   THR A 141       3.403 -12.031 -19.324  0.00  0.00
ATOM   2316  HN  THR A 141       3.448 -11.988 -20.320  0.00  0.00
ATOM   2317  CA  THR A 141       3.514 -13.445 -18.983  0.00  0.00
ATOM   2318  HA  THR A 141       2.516 -13.732 -18.687  0.00  0.00
ATOM   2319  CB  THR A 141       3.885 -14.257 -20.222  0.00  0.00
ATOM   2320  HB  THR A 141       4.665 -13.710 -20.794  0.00  0.00
ATOM   2321  OG1 THR A 141       2.714 -14.360 -21.107  0.00  0.00
ATOM   2322  HG1 THR A 141       3.046 -14.910 -21.820  0.00  0.00
ATOM   2323  CG2 THR A 141       4.268 -15.705 -20.007  0.00  0.00
ATOM   2324  HG2 THR A 141       4.148 -16.345 -20.908  0.00  0.00
ATOM   2325  HG2 THR A 141       3.484 -16.175 -19.375  0.00  0.00
ATOM   2326  HG2 THR A 141       5.271 -15.920 -19.580  0.00  0.00
ATOM   2327  C   THR A 141       4.504 -13.671 -17.928  0.00  0.00
ATOM   2328  O   THR A 141       4.176 -14.277 -16.887  0.00  0.00
ATOM   2329  N   VAL A 142       5.796 -13.219 -18.080  0.00  0.00
ATOM   2330  HN  VAL A 142       6.071 -12.843 -18.961  0.00  0.00
ATOM   2331  CA  VAL A 142       6.815 -13.269 -17.040  0.00  0.00
ATOM   2332  HA  VAL A 142       6.943 -14.304 -16.759  0.00  0.00
ATOM   2333  CB  VAL A 142       8.109 -12.873 -17.724  0.00  0.00
ATOM   2334  HB  VAL A 142       8.030 -11.850 -18.150  0.00  0.00
ATOM   2335  CG1 VAL A 142       9.253 -12.801 -16.693  0.00  0.00
ATOM   2336  HG1 VAL A 142       9.430 -13.854 -16.390  0.00  0.00
ATOM   2337  HG1 VAL A 142       8.975 -12.227 -15.783  0.00  0.00
ATOM   2338  HG1 VAL A 142      10.132 -12.212 -17.035  0.00  0.00
ATOM   2339  CG2 VAL A 142       8.383 -13.934 -18.779  0.00  0.00
ATOM   2340  HG2 VAL A 142       9.420 -13.954 -19.177  0.00  0.00
ATOM   2341  HG2 VAL A 142       7.706 -13.718 -19.634  0.00  0.00
ATOM   2342  HG2 VAL A 142       8.197 -14.946 -18.359  0.00  0.00
ATOM   2343  C   VAL A 142       6.454 -12.383 -15.877  0.00  0.00
ATOM   2344  O   VAL A 142       6.753 -12.670 -14.697  0.00  0.00
ATOM   2345  N   THR A 143       6.016 -11.130 -16.035  0.00  0.00
ATOM   2346  HN  THR A 143       6.040 -10.699 -16.933  0.00  0.00
ATOM   2347  CA  THR A 143       5.792 -10.302 -14.810  0.00  0.00
ATOM   2348  HA  THR A 143       6.677 -10.243 -14.194  0.00  0.00
ATOM   2349  CB  THR A 143       5.505  -8.883 -15.235  0.00  0.00
ATOM   2350  HB  THR A 143       4.586  -8.733 -15.842  0.00  0.00
ATOM   2351  OG1 THR A 143       6.593  -8.401 -16.015  0.00  0.00
ATOM   2352  HG1 THR A 143       6.386  -8.769 -16.878  0.00  0.00
ATOM   2353  CG2 THR A 143       5.504  -7.993 -14.073  0.00  0.00
ATOM   2354  HG2 THR A 143       4.831  -8.282 -13.238  0.00  0.00
ATOM   2355  HG2 THR A 143       5.418  -6.903 -14.273  0.00  0.00
ATOM   2356  HG2 THR A 143       6.511  -8.183 -13.644  0.00  0.00
ATOM   2357  C   THR A 143       4.720 -10.884 -13.864  0.00  0.00
ATOM   2358  O   THR A 143       5.036 -11.134 -12.703  0.00  0.00
ATOM   2359  N   PHE A 144       3.533 -11.265 -14.392  0.00  0.00
ATOM   2360  HN  PHE A 144       3.168 -11.309 -15.320  0.00  0.00
ATOM   2361  CA  PHE A 144       2.578 -12.047 -13.609  0.00  0.00
ATOM   2362  HA  PHE A 144       2.507 -11.583 -12.637  0.00  0.00
ATOM   2363  CB  PHE A 144       1.193 -12.006 -14.314  0.00  0.00
ATOM   2364  HB1 PHE A 144       1.249 -12.804 -15.085  0.00  0.00
ATOM   2365  HB2 PHE A 144       1.008 -11.101 -14.933  0.00  0.00
ATOM   2366  CG  PHE A 144      -0.085 -12.118 -13.514  0.00  0.00
ATOM   2367  CD1 PHE A 144      -1.237 -12.781 -14.054  0.00  0.00
ATOM   2368  HD1 PHE A 144      -1.271 -13.268 -15.017  0.00  0.00
ATOM   2369  CE1 PHE A 144      -2.488 -12.651 -13.409  0.00  0.00
ATOM   2370  HE1 PHE A 144      -3.361 -13.050 -13.904  0.00  0.00
ATOM   2371  CZ  PHE A 144      -2.642 -11.952 -12.227  0.00  0.00
ATOM   2372  HZ  PHE A 144      -3.570 -11.911 -11.676  0.00  0.00
ATOM   2373  CD2 PHE A 144      -0.219 -11.454 -12.295  0.00  0.00
ATOM   2374  HD2 PHE A 144       0.643 -11.058 -11.778  0.00  0.00
ATOM   2375  CE2 PHE A 144      -1.481 -11.415 -11.619  0.00  0.00
ATOM   2376  HE2 PHE A 144      -1.422 -10.922 -10.660  0.00  0.00
ATOM   2377  C   PHE A 144       2.893 -13.539 -13.293  0.00  0.00
ATOM   2378  O   PHE A 144       2.494 -14.019 -12.200  0.00  0.00
ATOM   2379  N   GLY A 145       3.501 -14.324 -14.170  0.00  0.00
ATOM   2380  HN  GLY A 145       3.813 -13.846 -14.987  0.00  0.00
ATOM   2381  CA  GLY A 145       3.824 -15.739 -14.017  0.00  0.00
ATOM   2382  HA1 GLY A 145       4.118 -16.029 -15.014  0.00  0.00
ATOM   2383  HA2 GLY A 145       2.951 -16.280 -13.685  0.00  0.00
ATOM   2384  C   GLY A 145       4.997 -16.032 -13.133  0.00  0.00
ATOM   2385  O   GLY A 145       4.928 -16.903 -12.272  0.00  0.00
ATOM   2386  N   VAL A 146       6.084 -15.252 -13.223  0.00  0.00
ATOM   2387  HN  VAL A 146       6.181 -14.513 -13.886  0.00  0.00
ATOM   2388  CA  VAL A 146       7.213 -15.487 -12.368  0.00  0.00
ATOM   2389  HA  VAL A 146       7.243 -16.380 -11.760  0.00  0.00
ATOM   2390  CB  VAL A 146       8.512 -15.502 -13.185  0.00  0.00
ATOM   2391  HB  VAL A 146       8.540 -14.545 -13.749  0.00  0.00
ATOM   2392  CG1 VAL A 146       9.763 -15.689 -12.322  0.00  0.00
ATOM   2393  HG1 VAL A 146      10.668 -15.726 -12.965  0.00  0.00
ATOM   2394  HG1 VAL A 146       9.651 -16.571 -11.656  0.00  0.00
ATOM   2395  HG1 VAL A 146       9.864 -14.771 -11.705  0.00  0.00
ATOM   2396  CG2 VAL A 146       8.390 -16.549 -14.283  0.00  0.00
ATOM   2397  HG2 VAL A 146       9.313 -16.858 -14.818  0.00  0.00
ATOM   2398  HG2 VAL A 146       7.556 -16.420 -15.005  0.00  0.00
ATOM   2399  HG2 VAL A 146       8.158 -17.493 -13.743  0.00  0.00
ATOM   2400  C   VAL A 146       7.340 -14.442 -11.270  0.00  0.00
ATOM   2401  O   VAL A 146       7.443 -14.744 -10.035  0.00  0.00
ATOM   2402  N   VAL A 147       7.394 -13.122 -11.675  0.00  0.00
ATOM   2403  HN  VAL A 147       7.234 -12.902 -12.634  0.00  0.00
ATOM   2404  CA  VAL A 147       7.847 -12.030 -10.736  0.00  0.00
ATOM   2405  HA  VAL A 147       8.621 -12.527 -10.172  0.00  0.00
ATOM   2406  CB  VAL A 147       8.159 -10.665 -11.486  0.00  0.00
ATOM   2407  HB  VAL A 147       7.259 -10.304 -12.028  0.00  0.00
ATOM   2408  CG1 VAL A 147       8.623  -9.677 -10.405  0.00  0.00
ATOM   2409  HG1 VAL A 147       7.901  -9.456  -9.591  0.00  0.00
ATOM   2410  HG1 VAL A 147       8.845  -8.679 -10.840  0.00  0.00
ATOM   2411  HG1 VAL A 147       9.517 -10.062  -9.868  0.00  0.00
ATOM   2412  CG2 VAL A 147       9.192 -10.863 -12.534  0.00  0.00
ATOM   2413  HG2 VAL A 147       8.864 -11.127 -13.562  0.00  0.00
ATOM   2414  HG2 VAL A 147       9.896 -11.664 -12.221  0.00  0.00
ATOM   2415  HG2 VAL A 147       9.804  -9.935 -12.550  0.00  0.00
ATOM   2416  C   VAL A 147       6.833 -11.751  -9.621  0.00  0.00
ATOM   2417  O   VAL A 147       7.214 -11.687  -8.488  0.00  0.00
ATOM   2418  N   THR A 148       5.548 -11.829  -9.955  0.00  0.00
ATOM   2419  HN  THR A 148       5.356 -11.998 -10.919  0.00  0.00
ATOM   2420  CA  THR A 148       4.484 -11.654  -8.991  0.00  0.00
ATOM   2421  HA  THR A 148       4.752 -10.849  -8.322  0.00  0.00
ATOM   2422  CB  THR A 148       3.092 -11.142  -9.639  0.00  0.00
ATOM   2423  HB  THR A 148       2.612 -11.940 -10.244  0.00  0.00
ATOM   2424  OG1 THR A 148       3.417  -9.937 -10.431  0.00  0.00
ATOM   2425  HG1 THR A 148       4.280  -9.975 -10.850  0.00  0.00
ATOM   2426  CG2 THR A 148       2.089 -10.763  -8.575  0.00  0.00
ATOM   2427  HG2 THR A 148       1.702 -11.628  -7.995  0.00  0.00
ATOM   2428  HG2 THR A 148       1.198 -10.294  -9.046  0.00  0.00
ATOM   2429  HG2 THR A 148       2.494 -10.069  -7.809  0.00  0.00
ATOM   2430  C   THR A 148       4.326 -12.822  -8.110  0.00  0.00
ATOM   2431  O   THR A 148       4.055 -12.604  -6.957  0.00  0.00
ATOM   2432  N   SER A 149       4.409 -14.075  -8.588  0.00  0.00
ATOM   2433  HN  SER A 149       4.535 -14.191  -9.570  0.00  0.00
ATOM   2434  CA  SER A 149       4.252 -15.311  -7.792  0.00  0.00
ATOM   2435  HA  SER A 149       3.323 -15.285  -7.241  0.00  0.00
ATOM   2436  CB  SER A 149       4.425 -16.520  -8.723  0.00  0.00
ATOM   2437  HB1 SER A 149       5.284 -16.231  -9.365  0.00  0.00
ATOM   2438  HB2 SER A 149       3.615 -16.500  -9.485  0.00  0.00
ATOM   2439  OG  SER A 149       4.470 -17.824  -8.120  0.00  0.00
ATOM   2440  HG1 SER A 149       4.484 -18.412  -8.879  0.00  0.00
ATOM   2441  C   SER A 149       5.235 -15.266  -6.578  0.00  0.00
ATOM   2442  O   SER A 149       4.778 -15.177  -5.411  0.00  0.00
ATOM   2443  N   VAL A 150       6.550 -15.159  -6.807  0.00  0.00
ATOM   2444  HN  VAL A 150       6.937 -15.069  -7.721  0.00  0.00
ATOM   2445  CA  VAL A 150       7.543 -15.089  -5.799  0.00  0.00
ATOM   2446  HA  VAL A 150       7.529 -15.986  -5.197  0.00  0.00
ATOM   2447  CB  VAL A 150       8.976 -15.066  -6.343  0.00  0.00
ATOM   2448  HB  VAL A 150       9.697 -15.087  -5.498  0.00  0.00
ATOM   2449  CG1 VAL A 150       9.292 -16.336  -7.153  0.00  0.00
ATOM   2450  HG1 VAL A 150      10.359 -16.409  -7.454  0.00  0.00
ATOM   2451  HG1 VAL A 150       8.562 -16.303  -7.989  0.00  0.00
ATOM   2452  HG1 VAL A 150       9.070 -17.200  -6.490  0.00  0.00
ATOM   2453  CG2 VAL A 150       9.179 -13.818  -7.115  0.00  0.00
ATOM   2454  HG2 VAL A 150       8.368 -13.548  -7.824  0.00  0.00
ATOM   2455  HG2 VAL A 150      10.084 -13.658  -7.741  0.00  0.00
ATOM   2456  HG2 VAL A 150       9.393 -12.883  -6.555  0.00  0.00
ATOM   2457  C   VAL A 150       7.379 -13.957  -4.753  0.00  0.00
ATOM   2458  O   VAL A 150       7.796 -14.083  -3.618  0.00  0.00
ATOM   2459  N   ILE A 151       6.963 -12.770  -5.257  0.00  0.00
ATOM   2460  HN  ILE A 151       6.571 -12.751  -6.174  0.00  0.00
ATOM   2461  CA  ILE A 151       6.644 -11.575  -4.434  0.00  0.00
ATOM   2462  HA  ILE A 151       7.464 -11.487  -3.738  0.00  0.00
ATOM   2463  CB  ILE A 151       6.579 -10.273  -5.257  0.00  0.00
ATOM   2464  HB  ILE A 151       5.931 -10.408  -6.149  0.00  0.00
ATOM   2465  CG2 ILE A 151       5.836  -9.144  -4.400  0.00  0.00
ATOM   2466  HG2 ILE A 151       6.004  -8.221  -4.996  0.00  0.00
ATOM   2467  HG2 ILE A 151       6.260  -9.009  -3.383  0.00  0.00
ATOM   2468  HG2 ILE A 151       4.736  -9.282  -4.336  0.00  0.00
ATOM   2469  CG1 ILE A 151       8.006  -9.882  -5.649  0.00  0.00
ATOM   2470  HG1 ILE A 151       8.531 -10.830  -5.892  0.00  0.00
ATOM   2471  HG1 ILE A 151       8.471  -9.482  -4.723  0.00  0.00
ATOM   2472  CD1 ILE A 151       8.179  -8.792  -6.808  0.00  0.00
ATOM   2473  HD1 ILE A 151       7.606  -9.073  -7.717  0.00  0.00
ATOM   2474  HD2 ILE A 151       9.229  -8.767  -7.170  0.00  0.00
ATOM   2475  HD3 ILE A 151       7.813  -7.800  -6.468  0.00  0.00
ATOM   2476  C   ILE A 151       5.342 -11.829  -3.584  0.00  0.00
ATOM   2477  O   ILE A 151       5.361 -11.571  -2.352  0.00  0.00
ATOM   2478  N   THR A 152       4.282 -12.525  -4.124  0.00  0.00
ATOM   2479  HN  THR A 152       4.289 -12.957  -5.023  0.00  0.00
ATOM   2480  CA  THR A 152       3.050 -12.982  -3.442  0.00  0.00
ATOM   2481  HA  THR A 152       2.595 -12.081  -3.058  0.00  0.00
ATOM   2482  CB  THR A 152       1.982 -13.585  -4.266  0.00  0.00
ATOM   2483  HB  THR A 152       2.301 -14.589  -4.618  0.00  0.00
ATOM   2484  OG1 THR A 152       1.783 -12.685  -5.351  0.00  0.00
ATOM   2485  HG1 THR A 152       2.612 -12.616  -5.830  0.00  0.00
ATOM   2486  CG2 THR A 152       0.675 -13.767  -3.509  0.00  0.00
ATOM   2487  HG2 THR A 152       0.726 -14.677  -2.875  0.00  0.00
ATOM   2488  HG2 THR A 152      -0.231 -13.777  -4.152  0.00  0.00
ATOM   2489  HG2 THR A 152       0.676 -12.841  -2.895  0.00  0.00
ATOM   2490  C   THR A 152       3.460 -14.021  -2.368  0.00  0.00
ATOM   2491  O   THR A 152       2.864 -14.027  -1.310  0.00  0.00
ATOM   2492  N   TRP A 153       4.480 -14.868  -2.607  0.00  0.00
ATOM   2493  HN  TRP A 153       4.906 -14.963  -3.504  0.00  0.00
ATOM   2494  CA  TRP A 153       5.049 -15.679  -1.569  0.00  0.00
ATOM   2495  HA  TRP A 153       4.217 -16.169  -1.085  0.00  0.00
ATOM   2496  CB  TRP A 153       6.191 -16.659  -2.091  0.00  0.00
ATOM   2497  HB1 TRP A 153       6.450 -17.308  -1.227  0.00  0.00
ATOM   2498  HB2 TRP A 153       7.097 -16.015  -2.114  0.00  0.00
ATOM   2499  CG  TRP A 153       6.080 -17.497  -3.354  0.00  0.00
ATOM   2500  CD1 TRP A 153       4.931 -17.800  -4.114  0.00  0.00
ATOM   2501  HD1 TRP A 153       3.978 -17.309  -3.991  0.00  0.00
ATOM   2502  NE1 TRP A 153       5.285 -18.494  -5.254  0.00  0.00
ATOM   2503  HE1 TRP A 153       4.603 -18.778  -5.892  0.00  0.00
ATOM   2504  CE2 TRP A 153       6.615 -18.800  -5.158  0.00  0.00
ATOM   2505  CD2 TRP A 153       7.183 -18.187  -3.979  0.00  0.00
ATOM   2506  CE3 TRP A 153       8.533 -18.354  -3.627  0.00  0.00
ATOM   2507  HE3 TRP A 153       8.956 -17.923  -2.732  0.00  0.00
ATOM   2508  CZ3 TRP A 153       9.377 -19.136  -4.433  0.00  0.00
ATOM   2509  HZ3 TRP A 153      10.436 -19.177  -4.227  0.00  0.00
ATOM   2510  CZ2 TRP A 153       7.444 -19.712  -5.902  0.00  0.00
ATOM   2511  HZ2 TRP A 153       7.108 -20.109  -6.849  0.00  0.00
ATOM   2512  CH2 TRP A 153       8.808 -19.693  -5.600  0.00  0.00
ATOM   2513  HH2 TRP A 153       9.326 -20.038  -6.483  0.00  0.00
ATOM   2514  C   TRP A 153       5.657 -15.004  -0.384  0.00  0.00
ATOM   2515  O   TRP A 153       5.387 -15.371   0.762  0.00  0.00
ATOM   2516  N   VAL A 154       6.434 -13.953  -0.591  0.00  0.00
ATOM   2517  HN  VAL A 154       6.567 -13.648  -1.530  0.00  0.00
ATOM   2518  CA  VAL A 154       6.989 -13.173   0.590  0.00  0.00
ATOM   2519  HA  VAL A 154       7.370 -13.918   1.273  0.00  0.00
ATOM   2520  CB  VAL A 154       8.183 -12.295   0.128  0.00  0.00
ATOM   2521  HB  VAL A 154       7.775 -11.714  -0.727  0.00  0.00
ATOM   2522  CG1 VAL A 154       8.585 -11.392   1.279  0.00  0.00
ATOM   2523  HG1 VAL A 154       9.438 -10.804   0.877  0.00  0.00
ATOM   2524  HG1 VAL A 154       9.083 -12.049   2.022  0.00  0.00
ATOM   2525  HG1 VAL A 154       7.811 -10.770   1.777  0.00  0.00
ATOM   2526  CG2 VAL A 154       9.314 -13.203  -0.282  0.00  0.00
ATOM   2527  HG2 VAL A 154      10.193 -12.619  -0.630  0.00  0.00
ATOM   2528  HG2 VAL A 154       8.912 -13.790  -1.135  0.00  0.00
ATOM   2529  HG2 VAL A 154       9.618 -13.981   0.450  0.00  0.00
ATOM   2530  C   VAL A 154       5.894 -12.473   1.327  0.00  0.00
ATOM   2531  O   VAL A 154       5.871 -12.396   2.561  0.00  0.00
ATOM   2532  N   VAL A 155       4.984 -11.827   0.616  0.00  0.00
ATOM   2533  HN  VAL A 155       5.254 -11.767  -0.343  0.00  0.00
ATOM   2534  CA  VAL A 155       3.888 -11.017   1.137  0.00  0.00
ATOM   2535  HA  VAL A 155       4.262 -10.176   1.702  0.00  0.00
ATOM   2536  CB  VAL A 155       3.152 -10.247   0.074  0.00  0.00
ATOM   2537  HB  VAL A 155       2.974 -10.826  -0.858  0.00  0.00
ATOM   2538  CG1 VAL A 155       1.937  -9.566   0.629  0.00  0.00
ATOM   2539  HG1 VAL A 155       1.111 -10.307   0.657  0.00  0.00
ATOM   2540  HG1 VAL A 155       1.501  -8.876  -0.125  0.00  0.00
ATOM   2541  HG1 VAL A 155       2.040  -9.029   1.595  0.00  0.00
ATOM   2542  CG2 VAL A 155       4.179  -9.160  -0.320  0.00  0.00
ATOM   2543  HG2 VAL A 155       5.111  -9.603  -0.732  0.00  0.00
ATOM   2544  HG2 VAL A 155       4.338  -8.455   0.524  0.00  0.00
ATOM   2545  HG2 VAL A 155       3.728  -8.633  -1.187  0.00  0.00
ATOM   2546  C   VAL A 155       2.844 -11.876   1.927  0.00  0.00
ATOM   2547  O   VAL A 155       2.563 -11.621   3.104  0.00  0.00
ATOM   2548  N   ALA A 156       2.270 -12.934   1.349  0.00  0.00
ATOM   2549  HN  ALA A 156       2.450 -13.258   0.423  0.00  0.00
ATOM   2550  CA  ALA A 156       1.308 -13.706   2.088  0.00  0.00
ATOM   2551  HA  ALA A 156       0.561 -13.039   2.491  0.00  0.00
ATOM   2552  CB  ALA A 156       0.654 -14.584   1.013  0.00  0.00
ATOM   2553  HB1 ALA A 156       1.367 -15.277   0.516  0.00  0.00
ATOM   2554  HB2 ALA A 156       0.220 -14.021   0.159  0.00  0.00
ATOM   2555  HB3 ALA A 156      -0.240 -15.161   1.329  0.00  0.00
ATOM   2556  C   ALA A 156       1.885 -14.486   3.253  0.00  0.00
ATOM   2557  O   ALA A 156       1.226 -14.554   4.344  0.00  0.00
ATOM   2558  N   VAL A 157       3.075 -15.057   3.017  0.00  0.00
ATOM   2559  HN  VAL A 157       3.578 -14.868   2.177  0.00  0.00
ATOM   2560  CA  VAL A 157       3.632 -15.999   3.965  0.00  0.00
ATOM   2561  HA  VAL A 157       2.866 -16.493   4.545  0.00  0.00
ATOM   2562  CB  VAL A 157       4.285 -17.127   3.176  0.00  0.00
ATOM   2563  HB  VAL A 157       5.142 -16.746   2.582  0.00  0.00
ATOM   2564  CG1 VAL A 157       4.776 -18.210   4.218  0.00  0.00
ATOM   2565  HG1 VAL A 157       5.551 -17.795   4.897  0.00  0.00
ATOM   2566  HG1 VAL A 157       5.355 -18.917   3.587  0.00  0.00
ATOM   2567  HG1 VAL A 157       3.873 -18.695   4.645  0.00  0.00
ATOM   2568  CG2 VAL A 157       3.364 -17.886   2.173  0.00  0.00
ATOM   2569  HG2 VAL A 157       3.245 -17.323   1.223  0.00  0.00
ATOM   2570  HG2 VAL A 157       2.402 -18.143   2.665  0.00  0.00
ATOM   2571  HG2 VAL A 157       3.762 -18.907   1.989  0.00  0.00
ATOM   2572  C   VAL A 157       4.636 -15.331   4.868  0.00  0.00
ATOM   2573  O   VAL A 157       4.422 -15.008   6.021  0.00  0.00
ATOM   2574  N   PHE A 158       5.859 -15.149   4.320  0.00  0.00
ATOM   2575  HN  PHE A 158       6.097 -15.304   3.365  0.00  0.00
ATOM   2576  CA  PHE A 158       6.986 -14.559   5.033  0.00  0.00
ATOM   2577  HA  PHE A 158       7.141 -15.349   5.752  0.00  0.00
ATOM   2578  CB  PHE A 158       8.166 -14.494   4.073  0.00  0.00
ATOM   2579  HB1 PHE A 158       8.005 -13.702   3.310  0.00  0.00
ATOM   2580  HB2 PHE A 158       8.228 -15.470   3.547  0.00  0.00
ATOM   2581  CG  PHE A 158       9.529 -14.314   4.791  0.00  0.00
ATOM   2582  CD1 PHE A 158      10.142 -15.458   5.147  0.00  0.00
ATOM   2583  HD1 PHE A 158       9.692 -16.436   5.064  0.00  0.00
ATOM   2584  CE1 PHE A 158      11.305 -15.443   5.894  0.00  0.00
ATOM   2585  HE1 PHE A 158      11.903 -16.288   6.199  0.00  0.00
ATOM   2586  CZ  PHE A 158      11.939 -14.178   6.064  0.00  0.00
ATOM   2587  HZ  PHE A 158      12.868 -14.095   6.609  0.00  0.00
ATOM   2588  CD2 PHE A 158      10.048 -13.044   5.071  0.00  0.00
ATOM   2589  HD2 PHE A 158       9.573 -12.096   4.866  0.00  0.00
ATOM   2590  CE2 PHE A 158      11.289 -12.966   5.727  0.00  0.00
ATOM   2591  HE2 PHE A 158      11.537 -11.960   6.033  0.00  0.00
ATOM   2592  C   PHE A 158       6.760 -13.228   5.857  0.00  0.00
ATOM   2593  O   PHE A 158       7.105 -13.057   7.027  0.00  0.00
ATOM   2594  N   ALA A 159       6.160 -12.175   5.206  0.00  0.00
ATOM   2595  HN  ALA A 159       5.978 -12.268   4.230  0.00  0.00
ATOM   2596  CA  ALA A 159       5.706 -10.987   5.910  0.00  0.00
ATOM   2597  HA  ALA A 159       6.538 -10.537   6.430  0.00  0.00
ATOM   2598  CB  ALA A 159       5.309  -9.942   4.882  0.00  0.00
ATOM   2599  HB1 ALA A 159       5.236  -8.964   5.405  0.00  0.00
ATOM   2600  HB2 ALA A 159       4.325 -10.159   4.416  0.00  0.00
ATOM   2601  HB3 ALA A 159       6.091  -9.769   4.112  0.00  0.00
ATOM   2602  C   ALA A 159       4.508 -11.177   6.916  0.00  0.00
ATOM   2603  O   ALA A 159       4.662 -10.880   8.102  0.00  0.00
ATOM   2604  N   SER A 160       3.349 -11.707   6.399  0.00  0.00
ATOM   2605  HN  SER A 160       3.310 -11.879   5.417  0.00  0.00
ATOM   2606  CA  SER A 160       2.080 -11.485   7.041  0.00  0.00
ATOM   2607  HA  SER A 160       2.156 -10.715   7.794  0.00  0.00
ATOM   2608  CB  SER A 160       1.009 -11.174   5.956  0.00  0.00
ATOM   2609  HB1 SER A 160       0.031 -10.907   6.411  0.00  0.00
ATOM   2610  HB2 SER A 160       0.861 -11.965   5.190  0.00  0.00
ATOM   2611  OG  SER A 160       1.434  -9.999   5.236  0.00  0.00
ATOM   2612  HG1 SER A 160       1.473 -10.259   4.312  0.00  0.00
ATOM   2613  C   SER A 160       1.561 -12.688   7.805  0.00  0.00
ATOM   2614  O   SER A 160       0.892 -12.550   8.822  0.00  0.00
ATOM   2615  N   LEU A 161       1.749 -13.917   7.383  0.00  0.00
ATOM   2616  HN  LEU A 161       2.166 -14.237   6.536  0.00  0.00
ATOM   2617  CA  LEU A 161       1.310 -15.005   8.191  0.00  0.00
ATOM   2618  HA  LEU A 161       0.296 -14.836   8.524  0.00  0.00
ATOM   2619  CB  LEU A 161       1.336 -16.272   7.390  0.00  0.00
ATOM   2620  HB1 LEU A 161       2.408 -16.537   7.267  0.00  0.00
ATOM   2621  HB2 LEU A 161       0.717 -16.157   6.475  0.00  0.00
ATOM   2622  CG  LEU A 161       0.807 -17.513   8.142  0.00  0.00
ATOM   2623  HG  LEU A 161       1.132 -17.482   9.204  0.00  0.00
ATOM   2624  CD1 LEU A 161      -0.747 -17.486   8.206  0.00  0.00
ATOM   2625  HD1 LEU A 161      -1.185 -17.548   7.188  0.00  0.00
ATOM   2626  HD1 LEU A 161      -1.099 -16.527   8.643  0.00  0.00
ATOM   2627  HD1 LEU A 161      -1.111 -18.370   8.774  0.00  0.00
ATOM   2628  CD2 LEU A 161       1.313 -18.830   7.563  0.00  0.00
ATOM   2629  HD2 LEU A 161       1.065 -19.690   8.219  0.00  0.00
ATOM   2630  HD2 LEU A 161       2.414 -18.876   7.417  0.00  0.00
ATOM   2631  HD2 LEU A 161       0.837 -18.862   6.559  0.00  0.00
ATOM   2632  C   LEU A 161       1.863 -15.183   9.607  0.00  0.00
ATOM   2633  O   LEU A 161       1.039 -15.405  10.440  0.00  0.00
ATOM   2634  N   PRO A 162       3.138 -14.991   9.960  0.00  0.00
ATOM   2635  CD  PRO A 162       4.304 -15.183   9.122  0.00  0.00
ATOM   2636  HD1 PRO A 162       4.561 -14.229   8.614  0.00  0.00
ATOM   2637  HD2 PRO A 162       4.099 -15.993   8.390  0.00  0.00
ATOM   2638  CA  PRO A 162       3.455 -15.078  11.424  0.00  0.00
ATOM   2639  HA  PRO A 162       3.103 -16.003  11.856  0.00  0.00
ATOM   2640  CB  PRO A 162       4.952 -15.152  11.466  0.00  0.00
ATOM   2641  HB1 PRO A 162       5.475 -15.837  12.165  0.00  0.00
ATOM   2642  HB2 PRO A 162       5.420 -14.193  11.775  0.00  0.00
ATOM   2643  CG  PRO A 162       5.434 -15.570  10.063  0.00  0.00
ATOM   2644  HG1 PRO A 162       6.461 -15.246   9.790  0.00  0.00
ATOM   2645  HG2 PRO A 162       5.429 -16.674   9.943  0.00  0.00
ATOM   2646  C   PRO A 162       2.907 -14.073  12.449  0.00  0.00
ATOM   2647  O   PRO A 162       2.932 -14.391  13.589  0.00  0.00
ATOM   2648  N   GLY A 163       2.398 -12.874  11.977  0.00  0.00
ATOM   2649  HN  GLY A 163       2.457 -12.759  10.988  0.00  0.00
ATOM   2650  CA  GLY A 163       1.819 -11.924  12.977  0.00  0.00
ATOM   2651  HA1 GLY A 163       1.770 -10.923  12.575  0.00  0.00
ATOM   2652  HA2 GLY A 163       2.394 -11.918  13.891  0.00  0.00
ATOM   2653  C   GLY A 163       0.407 -12.219  13.279  0.00  0.00
ATOM   2654  O   GLY A 163       0.130 -11.992  14.389  0.00  0.00
ATOM   2655  N   ILE A 164      -0.258 -12.893  12.329  0.00  0.00
ATOM   2656  HN  ILE A 164       0.137 -13.228  11.478  0.00  0.00
ATOM   2657  CA  ILE A 164      -1.591 -13.336  12.512  0.00  0.00
ATOM   2658  HA  ILE A 164      -2.238 -12.547  12.863  0.00  0.00
ATOM   2659  CB  ILE A 164      -2.096 -13.905  11.246  0.00  0.00
ATOM   2660  HB  ILE A 164      -1.442 -14.619  10.702  0.00  0.00
ATOM   2661  CG2 ILE A 164      -3.471 -14.636  11.342  0.00  0.00
ATOM   2662  HG2 ILE A 164      -3.513 -15.603  11.888  0.00  0.00
ATOM   2663  HG2 ILE A 164      -3.793 -14.773  10.288  0.00  0.00
ATOM   2664  HG2 ILE A 164      -4.224 -14.026  11.885  0.00  0.00
ATOM   2665  CG1 ILE A 164      -2.221 -12.728  10.218  0.00  0.00
ATOM   2666  HG1 ILE A 164      -1.279 -12.138  10.235  0.00  0.00
ATOM   2667  HG1 ILE A 164      -2.930 -11.987  10.643  0.00  0.00
ATOM   2668  CD1 ILE A 164      -2.474 -13.094   8.687  0.00  0.00
ATOM   2669  HD1 ILE A 164      -2.482 -12.143   8.112  0.00  0.00
ATOM   2670  HD2 ILE A 164      -3.374 -13.724   8.525  0.00  0.00
ATOM   2671  HD3 ILE A 164      -1.639 -13.806   8.517  0.00  0.00
ATOM   2672  C   ILE A 164      -1.615 -14.428  13.662  0.00  0.00
ATOM   2673  O   ILE A 164      -2.572 -14.456  14.419  0.00  0.00
ATOM   2674  N   ILE A 165      -0.632 -15.353  13.726  0.00  0.00
ATOM   2675  HN  ILE A 165       0.223 -15.190  13.241  0.00  0.00
ATOM   2676  CA  ILE A 165      -0.567 -16.331  14.824  0.00  0.00
ATOM   2677  HA  ILE A 165      -1.412 -17.004  14.848  0.00  0.00
ATOM   2678  CB  ILE A 165       0.617 -17.332  14.548  0.00  0.00
ATOM   2679  HB  ILE A 165       1.643 -16.908  14.501  0.00  0.00
ATOM   2680  CG2 ILE A 165       0.555 -18.437  15.731  0.00  0.00
ATOM   2681  HG2 ILE A 165      -0.506 -18.758  15.812  0.00  0.00
ATOM   2682  HG2 ILE A 165       0.799 -17.924  16.686  0.00  0.00
ATOM   2683  HG2 ILE A 165       1.238 -19.300  15.580  0.00  0.00
ATOM   2684  CG1 ILE A 165       0.383 -17.914  13.151  0.00  0.00
ATOM   2685  HG1 ILE A 165       0.309 -17.159  12.339  0.00  0.00
ATOM   2686  HG1 ILE A 165      -0.597 -18.437  13.178  0.00  0.00
ATOM   2687  CD1 ILE A 165       1.444 -18.862  12.666  0.00  0.00
ATOM   2688  HD1 ILE A 165       1.080 -19.641  11.962  0.00  0.00
ATOM   2689  HD2 ILE A 165       1.836 -19.495  13.490  0.00  0.00
ATOM   2690  HD3 ILE A 165       2.261 -18.216  12.278  0.00  0.00
ATOM   2691  C   ILE A 165      -0.566 -15.820  16.232  0.00  0.00
ATOM   2692  O   ILE A 165      -1.443 -16.297  16.944  0.00  0.00
ATOM   2693  N   PHE A 166       0.350 -14.862  16.531  0.00  0.00
ATOM   2694  HN  PHE A 166       0.808 -14.401  15.774  0.00  0.00
ATOM   2695  CA  PHE A 166       0.644 -14.558  17.913  0.00  0.00
ATOM   2696  HA  PHE A 166       0.351 -15.370  18.562  0.00  0.00
ATOM   2697  CB  PHE A 166       2.116 -14.282  18.209  0.00  0.00
ATOM   2698  HB1 PHE A 166       2.292 -13.885  19.232  0.00  0.00
ATOM   2699  HB2 PHE A 166       2.585 -13.552  17.515  0.00  0.00
ATOM   2700  CG  PHE A 166       2.812 -15.541  18.009  0.00  0.00
ATOM   2701  CD1 PHE A 166       3.240 -15.964  16.706  0.00  0.00
ATOM   2702  HD1 PHE A 166       2.978 -15.393  15.829  0.00  0.00
ATOM   2703  CE1 PHE A 166       4.014 -17.153  16.697  0.00  0.00
ATOM   2704  HE1 PHE A 166       4.324 -17.672  15.802  0.00  0.00
ATOM   2705  CZ  PHE A 166       4.380 -17.808  17.830  0.00  0.00
ATOM   2706  HZ  PHE A 166       5.038 -18.664  17.822  0.00  0.00
ATOM   2707  CD2 PHE A 166       3.174 -16.206  19.180  0.00  0.00
ATOM   2708  HD2 PHE A 166       2.827 -15.860  20.142  0.00  0.00
ATOM   2709  CE2 PHE A 166       3.933 -17.369  19.106  0.00  0.00
ATOM   2710  HE2 PHE A 166       4.328 -17.819  20.004  0.00  0.00
ATOM   2711  C   PHE A 166      -0.067 -13.256  18.350  0.00  0.00
ATOM   2712  O   PHE A 166       0.068 -12.818  19.488  0.00  0.00
ATOM   2713  N   THR A 167      -0.871 -12.671  17.472  0.00  0.00
ATOM   2714  HN  THR A 167      -0.794 -13.043  16.550  0.00  0.00
ATOM   2715  CA  THR A 167      -1.735 -11.548  17.862  0.00  0.00
ATOM   2716  HA  THR A 167      -1.110 -11.003  18.554  0.00  0.00
ATOM   2717  CB  THR A 167      -2.267 -10.612  16.691  0.00  0.00
ATOM   2718  HB  THR A 167      -3.070 -11.125  16.119  0.00  0.00
ATOM   2719  OG1 THR A 167      -1.174 -10.125  15.943  0.00  0.00
ATOM   2720  HG1 THR A 167      -0.856 -10.830  15.373  0.00  0.00
ATOM   2721  CG2 THR A 167      -2.953  -9.326  17.252  0.00  0.00
ATOM   2722  HG2 THR A 167      -2.090  -8.779  17.687  0.00  0.00
ATOM   2723  HG2 THR A 167      -3.627  -9.430  18.128  0.00  0.00
ATOM   2724  HG2 THR A 167      -3.431  -8.753  16.429  0.00  0.00
ATOM   2725  C   THR A 167      -2.908 -11.994  18.796  0.00  0.00
ATOM   2726  O   THR A 167      -3.579 -12.959  18.534  0.00  0.00
ATOM   2727  N   ARG A 168      -3.197 -11.203  19.850  0.00  0.00
ATOM   2728  HN  ARG A 168      -2.648 -10.374  19.931  0.00  0.00
ATOM   2729  CA  ARG A 168      -4.160 -11.478  20.923  0.00  0.00
ATOM   2730  HA  ARG A 168      -5.028 -12.024  20.583  0.00  0.00
ATOM   2731  CB  ARG A 168      -3.508 -12.128  22.232  0.00  0.00
ATOM   2732  HB1 ARG A 168      -4.270 -12.234  23.034  0.00  0.00
ATOM   2733  HB2 ARG A 168      -2.802 -11.324  22.531  0.00  0.00
ATOM   2734  CG  ARG A 168      -2.739 -13.440  22.060  0.00  0.00
ATOM   2735  HG1 ARG A 168      -2.281 -13.629  23.054  0.00  0.00
ATOM   2736  HG2 ARG A 168      -1.934 -13.455  21.295  0.00  0.00
ATOM   2737  CD  ARG A 168      -3.683 -14.604  21.644  0.00  0.00
ATOM   2738  HD1 ARG A 168      -4.127 -14.364  20.654  0.00  0.00
ATOM   2739  HD2 ARG A 168      -4.358 -14.843  22.495  0.00  0.00
ATOM   2740  NE  ARG A 168      -2.707 -15.754  21.553  0.00  0.00
ATOM   2741  HE  ARG A 168      -2.422 -16.262  22.366  0.00  0.00
ATOM   2742  CZ  ARG A 168      -2.083 -16.091  20.433  0.00  0.00
ATOM   2743  NH1 ARG A 168      -1.077 -16.991  20.501  0.00  0.00
ATOM   2744  HH1 ARG A 168      -0.959 -17.429  21.392  0.00  0.00
ATOM   2745  HH1 ARG A 168      -0.716 -17.553  19.758  0.00  0.00
ATOM   2746  NH2 ARG A 168      -2.428 -15.575  19.251  0.00  0.00
ATOM   2747  HH2 ARG A 168      -3.134 -14.868  19.287  0.00  0.00
ATOM   2748  HH2 ARG A 168      -2.007 -15.944  18.422  0.00  0.00
ATOM   2749  C   ARG A 168      -4.629 -10.111  21.354  0.00  0.00
ATOM   2750  O   ARG A 168      -4.062  -9.070  20.986  0.00  0.00
ATOM   2751  N   SER A 169      -5.723 -10.078  22.114  0.00  0.00
ATOM   2752  HN  SER A 169      -6.106 -10.946  22.419  0.00  0.00
ATOM   2753  CA  SER A 169      -6.172  -8.868  22.815  0.00  0.00
ATOM   2754  HA  SER A 169      -5.664  -8.009  22.400  0.00  0.00
ATOM   2755  CB  SER A 169      -7.648  -8.634  22.871  0.00  0.00
ATOM   2756  HB1 SER A 169      -8.127  -9.460  23.440  0.00  0.00
ATOM   2757  HB2 SER A 169      -8.082  -8.715  21.851  0.00  0.00
ATOM   2758  OG  SER A 169      -7.947  -7.412  23.447  0.00  0.00
ATOM   2759  HG1 SER A 169      -8.886  -7.213  23.459  0.00  0.00
ATOM   2760  C   SER A 169      -5.589  -8.951  24.192  0.00  0.00
ATOM   2761  O   SER A 169      -5.404 -10.039  24.779  0.00  0.00
ATOM   2762  N   GLN A 170      -5.325  -7.822  24.860  0.00  0.00
ATOM   2763  HN  GLN A 170      -5.276  -6.986  24.320  0.00  0.00
ATOM   2764  CA  GLN A 170      -4.934  -7.770  26.260  0.00  0.00
ATOM   2765  HA  GLN A 170      -5.354  -8.627  26.767  0.00  0.00
ATOM   2766  CB  GLN A 170      -3.417  -7.926  26.473  0.00  0.00
ATOM   2767  HB1 GLN A 170      -3.155  -8.969  26.195  0.00  0.00
ATOM   2768  HB2 GLN A 170      -3.235  -7.908  27.568  0.00  0.00
ATOM   2769  CG  GLN A 170      -2.563  -6.872  25.758  0.00  0.00
ATOM   2770  HG1 GLN A 170      -2.987  -5.958  26.223  0.00  0.00
ATOM   2771  HG2 GLN A 170      -2.695  -6.796  24.657  0.00  0.00
ATOM   2772  CD  GLN A 170      -1.104  -6.950  26.042  0.00  0.00
ATOM   2773  OE1 GLN A 170      -0.496  -7.844  26.594  0.00  0.00
ATOM   2774  NE2 GLN A 170      -0.407  -5.909  25.565  0.00  0.00
ATOM   2775  HE2 GLN A 170       0.590  -5.984  25.533  0.00  0.00
ATOM   2776  HE2 GLN A 170      -0.934  -5.140  25.206  0.00  0.00
ATOM   2777  C   GLN A 170      -5.445  -6.418  26.986  0.00  0.00
ATOM   2778  O   GLN A 170      -5.756  -5.427  26.337  0.00  0.00
ATOM   2779  N   LYS A 171      -5.711  -6.574  28.296  0.00  0.00
ATOM   2780  HN  LYS A 171      -5.676  -7.427  28.811  0.00  0.00
ATOM   2781  CA  LYS A 171      -6.305  -5.443  29.014  0.00  0.00
ATOM   2782  HA  LYS A 171      -6.866  -4.841  28.314  0.00  0.00
ATOM   2783  CB  LYS A 171      -7.187  -5.852  30.216  0.00  0.00
ATOM   2784  HB1 LYS A 171      -7.958  -6.579  29.882  0.00  0.00
ATOM   2785  HB2 LYS A 171      -7.584  -4.932  30.696  0.00  0.00
ATOM   2786  CG  LYS A 171      -6.479  -6.673  31.276  0.00  0.00
ATOM   2787  HG1 LYS A 171      -5.580  -6.075  31.539  0.00  0.00
ATOM   2788  HG2 LYS A 171      -5.986  -7.508  30.734  0.00  0.00
ATOM   2789  CD  LYS A 171      -7.330  -6.995  32.486  0.00  0.00
ATOM   2790  HD1 LYS A 171      -8.261  -7.570  32.297  0.00  0.00
ATOM   2791  HD2 LYS A 171      -7.716  -6.089  33.001  0.00  0.00
ATOM   2792  CE  LYS A 171      -6.482  -7.834  33.545  0.00  0.00
ATOM   2793  HE1 LYS A 171      -5.547  -7.379  33.937  0.00  0.00
ATOM   2794  HE2 LYS A 171      -6.125  -8.747  33.023  0.00  0.00
ATOM   2795  NZ  LYS A 171      -7.362  -8.237  34.697  0.00  0.00
ATOM   2796  HZ1 LYS A 171      -8.109  -7.549  34.919  0.00  0.00
ATOM   2797  HZ2 LYS A 171      -6.741  -8.498  35.488  0.00  0.00
ATOM   2798  HZ3 LYS A 171      -7.872  -9.076  34.353  0.00  0.00
ATOM   2799  C   LYS A 171      -5.229  -4.523  29.537  0.00  0.00
ATOM   2800  O   LYS A 171      -5.524  -3.571  30.240  0.00  0.00
ATOM   2801  N   GLU A 172      -3.948  -4.790  29.236  0.00  0.00
ATOM   2802  HN  GLU A 172      -3.684  -5.562  28.664  0.00  0.00
ATOM   2803  CA  GLU A 172      -2.765  -3.969  29.632  0.00  0.00
ATOM   2804  HA  GLU A 172      -2.763  -3.928  30.711  0.00  0.00
ATOM   2805  CB  GLU A 172      -1.388  -4.607  29.126  0.00  0.00
ATOM   2806  HB1 GLU A 172      -1.361  -4.540  28.017  0.00  0.00
ATOM   2807  HB2 GLU A 172      -1.437  -5.686  29.388  0.00  0.00
ATOM   2808  CG  GLU A 172      -0.011  -4.080  29.646  0.00  0.00
ATOM   2809  HG1 GLU A 172       0.026  -3.028  29.289  0.00  0.00
ATOM   2810  HG2 GLU A 172       0.845  -4.617  29.184  0.00  0.00
ATOM   2811  CD  GLU A 172       0.205  -4.094  31.146  0.00  0.00
ATOM   2812  OE1 GLU A 172       0.256  -2.988  31.806  0.00  0.00
ATOM   2813  OE2 GLU A 172       0.334  -5.152  31.753  0.00  0.00
ATOM   2814  C   GLU A 172      -2.932  -2.518  29.235  0.00  0.00
ATOM   2815  O   GLU A 172      -3.381  -2.215  28.097  0.00  0.00
ATOM   2816  N   GLY A 173      -2.495  -1.665  30.136  0.00  0.00
ATOM   2817  HN  GLY A 173      -2.166  -1.904  31.047  0.00  0.00
ATOM   2818  CA  GLY A 173      -2.617  -0.200  29.970  0.00  0.00
ATOM   2819  HA1 GLY A 173      -2.502   0.025  28.921  0.00  0.00
ATOM   2820  HA2 GLY A 173      -1.908   0.219  30.668  0.00  0.00
ATOM   2821  C   GLY A 173      -4.018   0.273  30.301  0.00  0.00
ATOM   2822  O   GLY A 173      -4.447   1.353  30.028  0.00  0.00
ATOM   2823  N   LEU A 174      -4.775  -0.559  31.041  0.00  0.00
ATOM   2824  HN  LEU A 174      -4.572  -1.528  31.153  0.00  0.00
ATOM   2825  CA  LEU A 174      -6.133  -0.332  31.505  0.00  0.00
ATOM   2826  HA  LEU A 174      -6.465  -1.285  31.890  0.00  0.00
ATOM   2827  CB  LEU A 174      -6.282   0.548  32.776  0.00  0.00
ATOM   2828  HB1 LEU A 174      -7.270   0.370  33.251  0.00  0.00
ATOM   2829  HB2 LEU A 174      -6.035   1.546  32.353  0.00  0.00
ATOM   2830  CG  LEU A 174      -5.283   0.217  33.965  0.00  0.00
ATOM   2831  HG  LEU A 174      -4.231   0.097  33.629  0.00  0.00
ATOM   2832  CD1 LEU A 174      -5.385   1.403  34.935  0.00  0.00
ATOM   2833  HD1 LEU A 174      -4.938   2.352  34.570  0.00  0.00
ATOM   2834  HD1 LEU A 174      -4.831   1.161  35.868  0.00  0.00
ATOM   2835  HD1 LEU A 174      -6.438   1.567  35.249  0.00  0.00
ATOM   2836  CD2 LEU A 174      -5.609  -1.075  34.693  0.00  0.00
ATOM   2837  HD2 LEU A 174      -5.735  -1.998  34.089  0.00  0.00
ATOM   2838  HD2 LEU A 174      -6.523  -0.813  35.266  0.00  0.00
ATOM   2839  HD2 LEU A 174      -4.907  -1.437  35.474  0.00  0.00
ATOM   2840  C   LEU A 174      -7.189   0.055  30.491  0.00  0.00
ATOM   2841  O   LEU A 174      -7.919   1.032  30.552  0.00  0.00
ATOM   2842  N   HIS A 175      -7.145  -0.685  29.336  0.00  0.00
ATOM   2843  HN  HIS A 175      -6.511  -1.454  29.332  0.00  0.00
ATOM   2844  CA  HIS A 175      -8.173  -0.748  28.296  0.00  0.00
ATOM   2845  HA  HIS A 175      -9.130  -0.624  28.781  0.00  0.00
ATOM   2846  CB  HIS A 175      -7.919   0.435  27.290  0.00  0.00
ATOM   2847  HB1 HIS A 175      -7.777   0.246  26.205  0.00  0.00
ATOM   2848  HB2 HIS A 175      -6.900   0.788  27.557  0.00  0.00
ATOM   2849  ND1 HIS A 175      -9.325   2.251  28.363  0.00  0.00
ATOM   2850  HD1 HIS A 175      -9.002   2.050  29.288  0.00  0.00
ATOM   2851  CG  HIS A 175      -8.854   1.546  27.270  0.00  0.00
ATOM   2852  CE1 HIS A 175      -9.958   3.381  27.936  0.00  0.00
ATOM   2853  HE1 HIS A 175     -10.360   4.148  28.596  0.00  0.00
ATOM   2854  NE2 HIS A 175      -9.925   3.454  26.614  0.00  0.00
ATOM   2855  CD2 HIS A 175      -9.252   2.307  26.217  0.00  0.00
ATOM   2856  HD2 HIS A 175      -9.011   2.162  25.170  0.00  0.00
ATOM   2857  C   HIS A 175      -7.988  -1.982  27.510  0.00  0.00
ATOM   2858  O   HIS A 175      -6.886  -2.578  27.583  0.00  0.00
ATOM   2859  N   TYR A 176      -9.002  -2.433  26.772  0.00  0.00
ATOM   2860  HN  TYR A 176      -9.919  -2.041  26.757  0.00  0.00
ATOM   2861  CA  TYR A 176      -8.767  -3.556  25.866  0.00  0.00
ATOM   2862  HA  TYR A 176      -8.086  -4.250  26.335  0.00  0.00
ATOM   2863  CB  TYR A 176      -9.973  -4.478  25.664  0.00  0.00
ATOM   2864  HB1 TYR A 176      -9.904  -5.126  24.764  0.00  0.00
ATOM   2865  HB2 TYR A 176     -10.941  -3.935  25.611  0.00  0.00
ATOM   2866  CG  TYR A 176     -10.065  -5.468  26.755  0.00  0.00
ATOM   2867  CD1 TYR A 176     -10.900  -5.289  27.870  0.00  0.00
ATOM   2868  HD1 TYR A 176     -11.450  -4.359  27.864  0.00  0.00
ATOM   2869  CE1 TYR A 176     -10.902  -6.209  28.913  0.00  0.00
ATOM   2870  HE1 TYR A 176     -11.601  -5.926  29.685  0.00  0.00
ATOM   2871  CZ  TYR A 176     -10.199  -7.419  28.849  0.00  0.00
ATOM   2872  OH  TYR A 176     -10.151  -8.242  29.975  0.00  0.00
ATOM   2873  HH  TYR A 176      -9.597  -9.012  29.824  0.00  0.00
ATOM   2874  CD2 TYR A 176      -9.355  -6.663  26.681  0.00  0.00
ATOM   2875  HD2 TYR A 176      -8.674  -6.682  25.843  0.00  0.00
ATOM   2876  CE2 TYR A 176      -9.346  -7.610  27.746  0.00  0.00
ATOM   2877  HE2 TYR A 176      -8.719  -8.489  27.737  0.00  0.00
ATOM   2878  C   TYR A 176      -8.242  -3.112  24.481  0.00  0.00
ATOM   2879  O   TYR A 176      -8.749  -2.178  23.919  0.00  0.00
ATOM   2880  N   THR A 177      -7.189  -3.776  24.053  0.00  0.00
ATOM   2881  HN  THR A 177      -6.802  -4.557  24.539  0.00  0.00
ATOM   2882  CA  THR A 177      -6.269  -3.294  22.987  0.00  0.00
ATOM   2883  HA  THR A 177      -6.812  -2.799  22.195  0.00  0.00
ATOM   2884  CB  THR A 177      -5.041  -2.431  23.506  0.00  0.00
ATOM   2885  HB  THR A 177      -4.320  -2.292  22.672  0.00  0.00
ATOM   2886  OG1 THR A 177      -4.344  -3.052  24.632  0.00  0.00
ATOM   2887  HG1 THR A 177      -3.439  -2.736  24.575  0.00  0.00
ATOM   2888  CG2 THR A 177      -5.589  -1.025  23.905  0.00  0.00
ATOM   2889  HG2 THR A 177      -4.751  -0.315  24.073  0.00  0.00
ATOM   2890  HG2 THR A 177      -6.167  -1.202  24.837  0.00  0.00
ATOM   2891  HG2 THR A 177      -6.338  -0.654  23.173  0.00  0.00
ATOM   2892  C   THR A 177      -5.679  -4.515  22.354  0.00  0.00
ATOM   2893  O   THR A 177      -5.461  -5.460  23.097  0.00  0.00
ATOM   2894  N   CYS A 178      -5.368  -4.548  21.012  0.00  0.00
ATOM   2895  HN  CYS A 178      -5.540  -3.772  20.411  0.00  0.00
ATOM   2896  CA  CYS A 178      -4.672  -5.725  20.405  0.00  0.00
ATOM   2897  HA  CYS A 178      -5.018  -6.592  20.946  0.00  0.00
ATOM   2898  CB  CYS A 178      -5.090  -5.856  18.887  0.00  0.00
ATOM   2899  HB1 CYS A 178      -4.559  -6.699  18.397  0.00  0.00
ATOM   2900  HB2 CYS A 178      -4.812  -4.938  18.325  0.00  0.00
ATOM   2901  SG  CYS A 178      -6.793  -6.126  18.562  0.00  0.00
ATOM   2902  C   CYS A 178      -3.157  -5.706  20.553  0.00  0.00
ATOM   2903  O   CYS A 178      -2.479  -4.641  20.587  0.00  0.00
ATOM   2904  N   SER A 179      -2.568  -6.896  20.517  0.00  0.00
ATOM   2905  HN  SER A 179      -3.167  -7.677  20.364  0.00  0.00
ATOM   2906  CA  SER A 179      -1.114  -6.933  20.535  0.00  0.00
ATOM   2907  HA  SER A 179      -0.627  -6.290  19.818  0.00  0.00
ATOM   2908  CB  SER A 179      -0.553  -6.636  21.939  0.00  0.00
ATOM   2909  HB1 SER A 179      -0.590  -7.502  22.633  0.00  0.00
ATOM   2910  HB2 SER A 179      -1.220  -5.898  22.433  0.00  0.00
ATOM   2911  OG  SER A 179       0.831  -6.171  22.014  0.00  0.00
ATOM   2912  HG1 SER A 179       1.494  -6.777  21.675  0.00  0.00
ATOM   2913  C   SER A 179      -0.483  -8.267  20.172  0.00  0.00
ATOM   2914  O   SER A 179      -1.177  -9.284  20.176  0.00  0.00
ATOM   2915  N   SER A 180       0.849  -8.425  19.827  0.00  0.00
ATOM   2916  HN  SER A 180       1.507  -7.675  19.815  0.00  0.00
ATOM   2917  CA  SER A 180       1.621  -9.609  19.571  0.00  0.00
ATOM   2918  HA  SER A 180       0.896 -10.290  19.150  0.00  0.00
ATOM   2919  CB  SER A 180       2.880  -9.480  18.675  0.00  0.00
ATOM   2920  HB1 SER A 180       2.507  -9.106  17.697  0.00  0.00
ATOM   2921  HB2 SER A 180       3.352 -10.454  18.429  0.00  0.00
ATOM   2922  OG  SER A 180       3.858  -8.605  19.243  0.00  0.00
ATOM   2923  HG1 SER A 180       3.976  -9.006  20.107  0.00  0.00
ATOM   2924  C   SER A 180       2.030 -10.214  20.867  0.00  0.00
ATOM   2925  O   SER A 180       2.485  -9.423  21.719  0.00  0.00
ATOM   2926  N   HIS A 181       1.943 -11.538  21.081  0.00  0.00
ATOM   2927  HN  HIS A 181       1.405 -11.925  20.336  0.00  0.00
ATOM   2928  CA  HIS A 181       2.219 -12.271  22.261  0.00  0.00
ATOM   2929  HA  HIS A 181       2.486 -11.573  23.041  0.00  0.00
ATOM   2930  CB  HIS A 181       1.088 -13.213  22.672  0.00  0.00
ATOM   2931  HB1 HIS A 181       1.466 -14.173  23.085  0.00  0.00
ATOM   2932  HB2 HIS A 181       0.507 -13.545  21.784  0.00  0.00
ATOM   2933  ND1 HIS A 181      -0.472 -11.501  23.630  0.00  0.00
ATOM   2934  HD1 HIS A 181      -0.503 -10.863  22.861  0.00  0.00
ATOM   2935  CG  HIS A 181       0.188 -12.686  23.745  0.00  0.00
ATOM   2936  CE1 HIS A 181      -1.218 -11.343  24.812  0.00  0.00
ATOM   2937  HE1 HIS A 181      -1.910 -10.515  24.964  0.00  0.00
ATOM   2938  NE2 HIS A 181      -1.043 -12.362  25.661  0.00  0.00
ATOM   2939  CD2 HIS A 181      -0.173 -13.175  24.962  0.00  0.00
ATOM   2940  HD2 HIS A 181       0.404 -13.957  25.441  0.00  0.00
ATOM   2941  C   HIS A 181       3.541 -13.084  22.027  0.00  0.00
ATOM   2942  O   HIS A 181       3.766 -14.146  22.665  0.00  0.00
ATOM   2943  N   PHE A 182       4.475 -12.564  21.236  0.00  0.00
ATOM   2944  HN  PHE A 182       4.287 -11.654  20.872  0.00  0.00
ATOM   2945  CA  PHE A 182       5.844 -13.108  21.091  0.00  0.00
ATOM   2946  HA  PHE A 182       5.810 -14.159  20.844  0.00  0.00
ATOM   2947  CB  PHE A 182       6.700 -12.338  19.955  0.00  0.00
ATOM   2948  HB1 PHE A 182       7.725 -12.759  19.863  0.00  0.00
ATOM   2949  HB2 PHE A 182       6.837 -11.241  20.063  0.00  0.00
ATOM   2950  CG  PHE A 182       6.053 -12.693  18.580  0.00  0.00
ATOM   2951  CD1 PHE A 182       5.563 -11.613  17.828  0.00  0.00
ATOM   2952  HD1 PHE A 182       5.875 -10.601  18.036  0.00  0.00
ATOM   2953  CE1 PHE A 182       4.972 -11.735  16.587  0.00  0.00
ATOM   2954  HE1 PHE A 182       4.703 -10.804  16.111  0.00  0.00
ATOM   2955  CZ  PHE A 182       4.976 -12.991  15.968  0.00  0.00
ATOM   2956  HZ  PHE A 182       4.718 -13.019  14.920  0.00  0.00
ATOM   2957  CD2 PHE A 182       6.116 -13.954  17.977  0.00  0.00
ATOM   2958  HD2 PHE A 182       6.548 -14.800  18.490  0.00  0.00
ATOM   2959  CE2 PHE A 182       5.578 -14.065  16.622  0.00  0.00
ATOM   2960  HE2 PHE A 182       5.725 -15.023  16.146  0.00  0.00
ATOM   2961  C   PHE A 182       6.628 -13.048  22.507  0.00  0.00
ATOM   2962  O   PHE A 182       7.299 -14.036  22.805  0.00  0.00
ATOM   2963  N   PRO A 183       6.637 -11.932  23.322  0.00  0.00
ATOM   2964  CD  PRO A 183       5.749 -10.754  23.294  0.00  0.00
ATOM   2965  HD1 PRO A 183       4.684 -10.998  23.494  0.00  0.00
ATOM   2966  HD2 PRO A 183       5.815 -10.219  22.323  0.00  0.00
ATOM   2967  CA  PRO A 183       7.658 -11.805  24.390  0.00  0.00
ATOM   2968  HA  PRO A 183       8.633 -12.031  23.984  0.00  0.00
ATOM   2969  CB  PRO A 183       7.677 -10.280  24.658  0.00  0.00
ATOM   2970  HB1 PRO A 183       8.305  -9.775  23.893  0.00  0.00
ATOM   2971  HB2 PRO A 183       8.101 -10.017  25.652  0.00  0.00
ATOM   2972  CG  PRO A 183       6.188  -9.785  24.469  0.00  0.00
ATOM   2973  HG1 PRO A 183       5.508  -9.960  25.331  0.00  0.00
ATOM   2974  HG2 PRO A 183       6.285  -8.697  24.270  0.00  0.00
ATOM   2975  C   PRO A 183       7.422 -12.812  25.455  0.00  0.00
ATOM   2976  O   PRO A 183       8.312 -13.185  26.174  0.00  0.00
ATOM   2977  N   TYR A 184       6.193 -13.431  25.542  0.00  0.00
ATOM   2978  HN  TYR A 184       5.454 -13.090  24.966  0.00  0.00
ATOM   2979  CA  TYR A 184       5.800 -14.470  26.466  0.00  0.00
ATOM   2980  HA  TYR A 184       6.103 -14.250  27.479  0.00  0.00
ATOM   2981  CB  TYR A 184       4.239 -14.568  26.616  0.00  0.00
ATOM   2982  HB1 TYR A 184       3.846 -15.372  27.274  0.00  0.00
ATOM   2983  HB2 TYR A 184       3.874 -14.954  25.641  0.00  0.00
ATOM   2984  CG  TYR A 184       3.711 -13.257  27.078  0.00  0.00
ATOM   2985  CD1 TYR A 184       2.673 -12.665  26.345  0.00  0.00
ATOM   2986  HD1 TYR A 184       2.351 -13.058  25.392  0.00  0.00
ATOM   2987  CE1 TYR A 184       2.117 -11.456  26.786  0.00  0.00
ATOM   2988  HE1 TYR A 184       1.433 -10.977  26.102  0.00  0.00
ATOM   2989  CZ  TYR A 184       2.615 -10.744  27.934  0.00  0.00
ATOM   2990  OH  TYR A 184       2.186  -9.463  28.303  0.00  0.00
ATOM   2991  HH  TYR A 184       2.907  -8.983  28.719  0.00  0.00
ATOM   2992  CD2 TYR A 184       4.101 -12.587  28.285  0.00  0.00
ATOM   2993  HD2 TYR A 184       4.862 -13.062  28.885  0.00  0.00
ATOM   2994  CE2 TYR A 184       3.482 -11.419  28.775  0.00  0.00
ATOM   2995  HE2 TYR A 184       3.925 -11.039  29.684  0.00  0.00
ATOM   2996  C   TYR A 184       6.386 -15.843  26.227  0.00  0.00
ATOM   2997  O   TYR A 184       6.730 -16.542  27.172  0.00  0.00
ATOM   2998  N   SER A 185       6.419 -16.325  24.955  0.00  0.00
ATOM   2999  HN  SER A 185       6.044 -15.772  24.216  0.00  0.00
ATOM   3000  CA  SER A 185       6.853 -17.704  24.538  0.00  0.00
ATOM   3001  HA  SER A 185       7.072 -18.190  25.478  0.00  0.00
ATOM   3002  CB  SER A 185       5.819 -18.510  23.645  0.00  0.00
ATOM   3003  HB1 SER A 185       5.268 -19.147  24.369  0.00  0.00
ATOM   3004  HB2 SER A 185       6.303 -19.113  22.848  0.00  0.00
ATOM   3005  OG  SER A 185       4.973 -17.563  22.904  0.00  0.00
ATOM   3006  HG1 SER A 185       4.277 -18.138  22.578  0.00  0.00
ATOM   3007  C   SER A 185       8.139 -17.679  23.781  0.00  0.00
ATOM   3008  O   SER A 185       8.986 -18.608  23.818  0.00  0.00
ATOM   3009  N   GLN A 186       8.366 -16.534  23.045  0.00  0.00
ATOM   3010  HN  GLN A 186       7.723 -15.775  23.109  0.00  0.00
ATOM   3011  CA  GLN A 186       9.487 -16.468  22.113  0.00  0.00
ATOM   3012  HA  GLN A 186       9.963 -17.436  22.055  0.00  0.00
ATOM   3013  CB  GLN A 186       9.070 -16.005  20.736  0.00  0.00
ATOM   3014  HB1 GLN A 186       9.909 -15.700  20.075  0.00  0.00
ATOM   3015  HB2 GLN A 186       8.427 -15.131  20.972  0.00  0.00
ATOM   3016  CG  GLN A 186       8.157 -16.975  19.951  0.00  0.00
ATOM   3017  HG1 GLN A 186       7.901 -16.450  19.006  0.00  0.00
ATOM   3018  HG2 GLN A 186       7.245 -17.233  20.531  0.00  0.00
ATOM   3019  CD  GLN A 186       8.941 -18.261  19.565  0.00  0.00
ATOM   3020  OE1 GLN A 186       8.446 -19.339  19.926  0.00  0.00
ATOM   3021  NE2 GLN A 186      10.104 -18.143  18.915  0.00  0.00
ATOM   3022  HE2 GLN A 186      10.546 -18.983  18.604  0.00  0.00
ATOM   3023  HE2 GLN A 186      10.506 -17.240  18.761  0.00  0.00
ATOM   3024  C   GLN A 186      10.567 -15.517  22.518  0.00  0.00
ATOM   3025  O   GLN A 186      11.729 -15.643  22.060  0.00  0.00
ATOM   3026  N   TYR A 187      10.200 -14.603  23.407  0.00  0.00
ATOM   3027  HN  TYR A 187       9.221 -14.525  23.576  0.00  0.00
ATOM   3028  CA  TYR A 187      11.072 -13.614  24.117  0.00  0.00
ATOM   3029  HA  TYR A 187      10.541 -13.087  24.896  0.00  0.00
ATOM   3030  CB  TYR A 187      12.285 -14.304  24.784  0.00  0.00
ATOM   3031  HB1 TYR A 187      12.846 -13.596  25.431  0.00  0.00
ATOM   3032  HB2 TYR A 187      13.029 -14.529  23.990  0.00  0.00
ATOM   3033  CG  TYR A 187      11.911 -15.465  25.629  0.00  0.00
ATOM   3034  CD1 TYR A 187      10.904 -15.407  26.610  0.00  0.00
ATOM   3035  HD1 TYR A 187      10.569 -14.407  26.840  0.00  0.00
ATOM   3036  CE1 TYR A 187      10.342 -16.500  27.311  0.00  0.00
ATOM   3037  HE1 TYR A 187       9.680 -16.367  28.154  0.00  0.00
ATOM   3038  CZ  TYR A 187      11.057 -17.694  27.072  0.00  0.00
ATOM   3039  OH  TYR A 187      10.644 -18.810  27.806  0.00  0.00
ATOM   3040  HH  TYR A 187      11.383 -19.423  27.786  0.00  0.00
ATOM   3041  CD2 TYR A 187      12.477 -16.741  25.339  0.00  0.00
ATOM   3042  HD2 TYR A 187      13.253 -16.892  24.603  0.00  0.00
ATOM   3043  CE2 TYR A 187      12.094 -17.806  26.145  0.00  0.00
ATOM   3044  HE2 TYR A 187      12.666 -18.690  25.902  0.00  0.00
ATOM   3045  C   TYR A 187      11.437 -12.441  23.254  0.00  0.00
ATOM   3046  O   TYR A 187      11.447 -12.550  22.008  0.00  0.00
ATOM   3047  N   GLN A 188      11.721 -11.262  23.880  0.00  0.00
ATOM   3048  HN  GLN A 188      11.687 -11.317  24.874  0.00  0.00
ATOM   3049  CA  GLN A 188      11.736  -9.869  23.361  0.00  0.00
ATOM   3050  HA  GLN A 188      10.754  -9.675  22.955  0.00  0.00
ATOM   3051  CB  GLN A 188      12.070  -8.797  24.467  0.00  0.00
ATOM   3052  HB1 GLN A 188      13.132  -8.995  24.725  0.00  0.00
ATOM   3053  HB2 GLN A 188      11.460  -9.225  25.290  0.00  0.00
ATOM   3054  CG  GLN A 188      11.464  -7.392  24.222  0.00  0.00
ATOM   3055  HG1 GLN A 188      10.391  -7.405  24.511  0.00  0.00
ATOM   3056  HG2 GLN A 188      11.568  -7.202  23.131  0.00  0.00
ATOM   3057  CD  GLN A 188      12.029  -6.138  24.978  0.00  0.00
ATOM   3058  OE1 GLN A 188      11.217  -5.303  25.349  0.00  0.00
ATOM   3059  NE2 GLN A 188      13.332  -6.017  25.069  0.00  0.00
ATOM   3060  HE2 GLN A 188      13.712  -5.310  25.667  0.00  0.00
ATOM   3061  HE2 GLN A 188      13.824  -6.764  24.623  0.00  0.00
ATOM   3062  C   GLN A 188      12.677  -9.713  22.131  0.00  0.00
ATOM   3063  O   GLN A 188      12.327  -8.987  21.237  0.00  0.00
ATOM   3064  N   PHE A 189      13.870 -10.387  22.064  0.00  0.00
ATOM   3065  HN  PHE A 189      14.143 -11.015  22.789  0.00  0.00
ATOM   3066  CA  PHE A 189      14.707 -10.305  20.910  0.00  0.00
ATOM   3067  HA  PHE A 189      14.847  -9.244  20.769  0.00  0.00
ATOM   3068  CB  PHE A 189      16.047 -10.967  21.294  0.00  0.00
ATOM   3069  HB1 PHE A 189      15.711 -12.017  21.426  0.00  0.00
ATOM   3070  HB2 PHE A 189      16.329 -10.598  22.305  0.00  0.00
ATOM   3071  CG  PHE A 189      17.200 -10.873  20.336  0.00  0.00
ATOM   3072  CD1 PHE A 189      18.048 -11.983  20.060  0.00  0.00
ATOM   3073  HD1 PHE A 189      17.934 -12.900  20.619  0.00  0.00
ATOM   3074  CE1 PHE A 189      19.134 -11.801  19.269  0.00  0.00
ATOM   3075  HE1 PHE A 189      19.817 -12.622  19.106  0.00  0.00
ATOM   3076  CZ  PHE A 189      19.317 -10.586  18.502  0.00  0.00
ATOM   3077  HZ  PHE A 189      20.136 -10.419  17.818  0.00  0.00
ATOM   3078  CD2 PHE A 189      17.446  -9.628  19.686  0.00  0.00
ATOM   3079  HD2 PHE A 189      16.732  -8.858  19.942  0.00  0.00
ATOM   3080  CE2 PHE A 189      18.386  -9.511  18.713  0.00  0.00
ATOM   3081  HE2 PHE A 189      18.392  -8.615  18.109  0.00  0.00
ATOM   3082  C   PHE A 189      14.048 -10.842  19.613  0.00  0.00
ATOM   3083  O   PHE A 189      14.168 -10.206  18.631  0.00  0.00
ATOM   3084  N   TRP A 190      13.282 -11.894  19.706  0.00  0.00
ATOM   3085  HN  TRP A 190      13.160 -12.301  20.608  0.00  0.00
ATOM   3086  CA  TRP A 190      12.393 -12.421  18.667  0.00  0.00
ATOM   3087  HA  TRP A 190      13.048 -12.624  17.832  0.00  0.00
ATOM   3088  CB  TRP A 190      11.677 -13.755  19.060  0.00  0.00
ATOM   3089  HB1 TRP A 190      10.790 -13.796  19.729  0.00  0.00
ATOM   3090  HB2 TRP A 190      12.515 -14.312  19.530  0.00  0.00
ATOM   3091  CG  TRP A 190      11.307 -14.671  17.901  0.00  0.00
ATOM   3092  CD1 TRP A 190      10.009 -14.988  17.411  0.00  0.00
ATOM   3093  HD1 TRP A 190       9.025 -14.634  17.683  0.00  0.00
ATOM   3094  NE1 TRP A 190      10.160 -15.989  16.399  0.00  0.00
ATOM   3095  HE1 TRP A 190       9.466 -16.599  16.085  0.00  0.00
ATOM   3096  CE2 TRP A 190      11.604 -16.161  16.222  0.00  0.00
ATOM   3097  CD2 TRP A 190      12.310 -15.353  17.187  0.00  0.00
ATOM   3098  CE3 TRP A 190      13.760 -15.340  17.273  0.00  0.00
ATOM   3099  HE3 TRP A 190      14.323 -14.944  18.105  0.00  0.00
ATOM   3100  CZ3 TRP A 190      14.432 -16.064  16.288  0.00  0.00
ATOM   3101  HZ3 TRP A 190      15.512 -16.023  16.282  0.00  0.00
ATOM   3102  CZ2 TRP A 190      12.308 -17.060  15.427  0.00  0.00
ATOM   3103  HZ2 TRP A 190      11.824 -17.852  14.875  0.00  0.00
ATOM   3104  CH2 TRP A 190      13.746 -16.953  15.421  0.00  0.00
ATOM   3105  HH2 TRP A 190      14.311 -17.443  14.641  0.00  0.00
ATOM   3106  C   TRP A 190      11.392 -11.388  18.251  0.00  0.00
ATOM   3107  O   TRP A 190      11.161 -11.196  17.075  0.00  0.00
ATOM   3108  N   LYS A 191      10.873 -10.608  19.241  0.00  0.00
ATOM   3109  HN  LYS A 191      11.072 -10.603  20.218  0.00  0.00
ATOM   3110  CA  LYS A 191      10.039  -9.506  18.905  0.00  0.00
ATOM   3111  HA  LYS A 191       9.380  -9.862  18.127  0.00  0.00
ATOM   3112  CB  LYS A 191       9.205  -9.081  20.147  0.00  0.00
ATOM   3113  HB1 LYS A 191       9.896  -8.947  21.006  0.00  0.00
ATOM   3114  HB2 LYS A 191       8.526  -9.916  20.420  0.00  0.00
ATOM   3115  CG  LYS A 191       8.303  -7.871  19.894  0.00  0.00
ATOM   3116  HG1 LYS A 191       7.835  -8.139  18.923  0.00  0.00
ATOM   3117  HG2 LYS A 191       8.882  -6.944  19.691  0.00  0.00
ATOM   3118  CD  LYS A 191       7.241  -7.546  20.955  0.00  0.00
ATOM   3119  HD1 LYS A 191       7.821  -7.287  21.866  0.00  0.00
ATOM   3120  HD2 LYS A 191       6.666  -8.426  21.316  0.00  0.00
ATOM   3121  CE  LYS A 191       6.215  -6.454  20.493  0.00  0.00
ATOM   3122  HE1 LYS A 191       5.381  -6.327  21.215  0.00  0.00
ATOM   3123  HE2 LYS A 191       5.686  -6.670  19.540  0.00  0.00
ATOM   3124  NZ  LYS A 191       6.858  -5.174  20.392  0.00  0.00
ATOM   3125  HZ1 LYS A 191       7.891  -5.274  20.330  0.00  0.00
ATOM   3126  HZ2 LYS A 191       6.795  -4.661  21.294  0.00  0.00
ATOM   3127  HZ3 LYS A 191       6.503  -4.601  19.600  0.00  0.00
ATOM   3128  C   LYS A 191      10.742  -8.336  18.269  0.00  0.00
ATOM   3129  O   LYS A 191      10.177  -7.713  17.355  0.00  0.00
ATOM   3130  N   ASN A 192      11.968  -8.020  18.674  0.00  0.00
ATOM   3131  HN  ASN A 192      12.427  -8.472  19.435  0.00  0.00
ATOM   3132  CA  ASN A 192      12.766  -6.995  17.924  0.00  0.00
ATOM   3133  HA  ASN A 192      12.310  -6.023  18.037  0.00  0.00
ATOM   3134  CB  ASN A 192      14.182  -6.902  18.640  0.00  0.00
ATOM   3135  HB1 ASN A 192      14.808  -6.320  17.931  0.00  0.00
ATOM   3136  HB2 ASN A 192      14.763  -7.841  18.768  0.00  0.00
ATOM   3137  CG  ASN A 192      14.115  -6.123  19.972  0.00  0.00
ATOM   3138  OD1 ASN A 192      13.074  -5.928  20.561  0.00  0.00
ATOM   3139  ND2 ASN A 192      15.173  -5.482  20.389  0.00  0.00
ATOM   3140  HD2 ASN A 192      15.138  -4.979  21.253  0.00  0.00
ATOM   3141  HD2 ASN A 192      16.111  -5.552  20.050  0.00  0.00
ATOM   3142  C   ASN A 192      12.979  -7.335  16.460  0.00  0.00
ATOM   3143  O   ASN A 192      12.695  -6.486  15.624  0.00  0.00
ATOM   3144  N   PHE A 193      13.401  -8.560  16.156  0.00  0.00
ATOM   3145  HN  PHE A 193      13.729  -9.240  16.807  0.00  0.00
ATOM   3146  CA  PHE A 193      13.615  -8.966  14.811  0.00  0.00
ATOM   3147  HA  PHE A 193      14.386  -8.311  14.432  0.00  0.00
ATOM   3148  CB  PHE A 193      14.311 -10.337  14.765  0.00  0.00
ATOM   3149  HB1 PHE A 193      13.734 -11.113  15.312  0.00  0.00
ATOM   3150  HB2 PHE A 193      15.300 -10.264  15.265  0.00  0.00
ATOM   3151  CG  PHE A 193      14.593 -10.746  13.271  0.00  0.00
ATOM   3152  CD1 PHE A 193      14.150 -12.074  12.911  0.00  0.00
ATOM   3153  HD1 PHE A 193      13.697 -12.666  13.693  0.00  0.00
ATOM   3154  CE1 PHE A 193      14.532 -12.658  11.679  0.00  0.00
ATOM   3155  HE1 PHE A 193      14.329 -13.689  11.431  0.00  0.00
ATOM   3156  CZ  PHE A 193      15.123 -11.855  10.675  0.00  0.00
ATOM   3157  HZ  PHE A 193      15.380 -12.325   9.737  0.00  0.00
ATOM   3158  CD2 PHE A 193      15.224 -10.000  12.315  0.00  0.00
ATOM   3159  HD2 PHE A 193      15.567  -9.068  12.737  0.00  0.00
ATOM   3160  CE2 PHE A 193      15.423 -10.504  11.058  0.00  0.00
ATOM   3161  HE2 PHE A 193      15.938  -9.812  10.407  0.00  0.00
ATOM   3162  C   PHE A 193      12.242  -9.038  14.000  0.00  0.00
ATOM   3163  O   PHE A 193      12.211  -8.566  12.854  0.00  0.00
ATOM   3164  N   GLN A 194      11.174  -9.550  14.575  0.00  0.00
ATOM   3165  HN  GLN A 194      11.221  -9.846  15.526  0.00  0.00
ATOM   3166  CA  GLN A 194       9.902  -9.596  13.840  0.00  0.00
ATOM   3167  HA  GLN A 194      10.129  -9.969  12.852  0.00  0.00
ATOM   3168  CB  GLN A 194       8.937 -10.469  14.703  0.00  0.00
ATOM   3169  HB1 GLN A 194       8.692  -9.810  15.563  0.00  0.00
ATOM   3170  HB2 GLN A 194       9.587 -11.275  15.105  0.00  0.00
ATOM   3171  CG  GLN A 194       7.674 -11.081  14.026  0.00  0.00
ATOM   3172  HG1 GLN A 194       7.193 -10.242  13.480  0.00  0.00
ATOM   3173  HG2 GLN A 194       7.014 -11.441  14.844  0.00  0.00
ATOM   3174  CD  GLN A 194       7.883 -12.236  13.097  0.00  0.00
ATOM   3175  OE1 GLN A 194       7.771 -12.229  11.851  0.00  0.00
ATOM   3176  NE2 GLN A 194       8.053 -13.392  13.798  0.00  0.00
ATOM   3177  HE2 GLN A 194       7.967 -14.229  13.259  0.00  0.00
ATOM   3178  HE2 GLN A 194       7.965 -13.310  14.791  0.00  0.00
ATOM   3179  C   GLN A 194       9.357  -8.216  13.535  0.00  0.00
ATOM   3180  O   GLN A 194       8.784  -7.969  12.501  0.00  0.00
ATOM   3181  N   THR A 195       9.511  -7.235  14.428  0.00  0.00
ATOM   3182  HN  THR A 195      10.168  -7.411  15.157  0.00  0.00
ATOM   3183  CA  THR A 195       8.940  -5.901  14.318  0.00  0.00
ATOM   3184  HA  THR A 195       7.999  -5.955  13.790  0.00  0.00
ATOM   3185  CB  THR A 195       8.657  -5.266  15.666  0.00  0.00
ATOM   3186  HB  THR A 195       8.219  -4.281  15.397  0.00  0.00
ATOM   3187  OG1 THR A 195       9.752  -5.009  16.512  0.00  0.00
ATOM   3188  HG1 THR A 195      10.142  -5.853  16.752  0.00  0.00
ATOM   3189  CG2 THR A 195       7.466  -5.979  16.402  0.00  0.00
ATOM   3190  HG2 THR A 195       7.067  -5.339  17.217  0.00  0.00
ATOM   3191  HG2 THR A 195       7.842  -6.935  16.827  0.00  0.00
ATOM   3192  HG2 THR A 195       6.636  -6.257  15.718  0.00  0.00
ATOM   3193  C   THR A 195       9.726  -4.968  13.341  0.00  0.00
ATOM   3194  O   THR A 195       9.118  -4.172  12.676  0.00  0.00
ATOM   3195  N   LEU A 196      11.068  -5.182  13.189  0.00  0.00
ATOM   3196  HN  LEU A 196      11.469  -5.707  13.935  0.00  0.00
ATOM   3197  CA  LEU A 196      11.917  -4.677  12.145  0.00  0.00
ATOM   3198  HA  LEU A 196      11.809  -3.607  12.040  0.00  0.00
ATOM   3199  CB  LEU A 196      13.368  -5.018  12.604  0.00  0.00
ATOM   3200  HB1 LEU A 196      13.519  -6.118  12.654  0.00  0.00
ATOM   3201  HB2 LEU A 196      13.643  -4.702  13.633  0.00  0.00
ATOM   3202  CG  LEU A 196      14.523  -4.389  11.813  0.00  0.00
ATOM   3203  HG  LEU A 196      14.291  -4.530  10.735  0.00  0.00
ATOM   3204  CD1 LEU A 196      14.652  -2.850  12.016  0.00  0.00
ATOM   3205  HD1 LEU A 196      15.063  -2.618  13.022  0.00  0.00
ATOM   3206  HD1 LEU A 196      13.682  -2.320  11.905  0.00  0.00
ATOM   3207  HD1 LEU A 196      15.293  -2.468  11.194  0.00  0.00
ATOM   3208  CD2 LEU A 196      15.912  -5.115  12.037  0.00  0.00
ATOM   3209  HD2 LEU A 196      16.595  -4.699  11.265  0.00  0.00
ATOM   3210  HD2 LEU A 196      15.880  -6.211  11.858  0.00  0.00
ATOM   3211  HD2 LEU A 196      16.349  -4.785  13.005  0.00  0.00
ATOM   3212  C   LEU A 196      11.652  -5.183  10.737  0.00  0.00
ATOM   3213  O   LEU A 196      11.688  -4.423   9.749  0.00  0.00
ATOM   3214  N   LYS A 197      11.344  -6.475  10.655  0.00  0.00
ATOM   3215  HN  LYS A 197      11.314  -6.990  11.508  0.00  0.00
ATOM   3216  CA  LYS A 197      10.868  -6.998   9.408  0.00  0.00
ATOM   3217  HA  LYS A 197      11.693  -6.975   8.711  0.00  0.00
ATOM   3218  CB  LYS A 197      10.551  -8.491   9.639  0.00  0.00
ATOM   3219  HB1 LYS A 197       9.697  -8.504  10.349  0.00  0.00
ATOM   3220  HB2 LYS A 197      11.358  -8.922  10.271  0.00  0.00
ATOM   3221  CG  LYS A 197      10.166  -9.350   8.404  0.00  0.00
ATOM   3222  HG1 LYS A 197      11.112  -9.644   7.900  0.00  0.00
ATOM   3223  HG2 LYS A 197       9.661  -8.763   7.608  0.00  0.00
ATOM   3224  CD  LYS A 197       9.444 -10.642   8.718  0.00  0.00
ATOM   3225  HD1 LYS A 197       9.989 -11.069   9.587  0.00  0.00
ATOM   3226  HD2 LYS A 197       9.423 -11.421   7.925  0.00  0.00
ATOM   3227  CE  LYS A 197       7.995 -10.440   9.005  0.00  0.00
ATOM   3228  HE1 LYS A 197       7.540  -9.910   8.140  0.00  0.00
ATOM   3229  HE2 LYS A 197       7.733  -9.894   9.936  0.00  0.00
ATOM   3230  NZ  LYS A 197       7.285 -11.709   9.275  0.00  0.00
ATOM   3231  HZ1 LYS A 197       7.286 -12.376   8.477  0.00  0.00
ATOM   3232  HZ2 LYS A 197       6.309 -11.391   9.446  0.00  0.00
ATOM   3233  HZ3 LYS A 197       7.662 -12.063  10.178  0.00  0.00
ATOM   3234  C   LYS A 197       9.713  -6.291   8.718  0.00  0.00
ATOM   3235  O   LYS A 197       9.755  -5.865   7.603  0.00  0.00
ATOM   3236  N   ILE A 198       8.727  -5.974   9.560  0.00  0.00
ATOM   3237  HN  ILE A 198       8.725  -6.193  10.533  0.00  0.00
ATOM   3238  CA  ILE A 198       7.645  -5.096   9.164  0.00  0.00
ATOM   3239  HA  ILE A 198       7.052  -5.599   8.416  0.00  0.00
ATOM   3240  CB  ILE A 198       6.675  -4.752  10.301  0.00  0.00
ATOM   3241  HB  ILE A 198       7.157  -4.177  11.121  0.00  0.00
ATOM   3242  CG2 ILE A 198       5.446  -3.853   9.902  0.00  0.00
ATOM   3243  HG2 ILE A 198       4.761  -4.455   9.268  0.00  0.00
ATOM   3244  HG2 ILE A 198       5.721  -2.893   9.414  0.00  0.00
ATOM   3245  HG2 ILE A 198       4.797  -3.713  10.793  0.00  0.00
ATOM   3246  CG1 ILE A 198       6.203  -6.049  11.106  0.00  0.00
ATOM   3247  HG1 ILE A 198       5.369  -5.717  11.762  0.00  0.00
ATOM   3248  HG1 ILE A 198       7.102  -6.327  11.698  0.00  0.00
ATOM   3249  CD1 ILE A 198       5.687  -7.206  10.283  0.00  0.00
ATOM   3250  HD1 ILE A 198       4.627  -6.943  10.081  0.00  0.00
ATOM   3251  HD2 ILE A 198       5.758  -8.148  10.869  0.00  0.00
ATOM   3252  HD3 ILE A 198       6.163  -7.352   9.290  0.00  0.00
ATOM   3253  C   ILE A 198       8.143  -3.735   8.509  0.00  0.00
ATOM   3254  O   ILE A 198       7.693  -3.389   7.419  0.00  0.00
ATOM   3255  N   VAL A 199       9.151  -2.978   9.034  0.00  0.00
ATOM   3256  HN  VAL A 199       9.686  -3.308   9.808  0.00  0.00
ATOM   3257  CA  VAL A 199       9.540  -1.684   8.418  0.00  0.00
ATOM   3258  HA  VAL A 199       8.689  -1.357   7.839  0.00  0.00
ATOM   3259  CB  VAL A 199       9.849  -0.698   9.546  0.00  0.00
ATOM   3260  HB  VAL A 199       8.917  -0.661  10.149  0.00  0.00
ATOM   3261  CG1 VAL A 199      10.949  -1.216  10.446  0.00  0.00
ATOM   3262  HG1 VAL A 199      11.836  -1.483   9.832  0.00  0.00
ATOM   3263  HG1 VAL A 199      10.612  -2.116  11.003  0.00  0.00
ATOM   3264  HG1 VAL A 199      11.262  -0.491  11.227  0.00  0.00
ATOM   3265  CG2 VAL A 199      10.015   0.769   9.119  0.00  0.00
ATOM   3266  HG2 VAL A 199      10.190   1.351  10.049  0.00  0.00
ATOM   3267  HG2 VAL A 199       9.066   1.053   8.617  0.00  0.00
ATOM   3268  HG2 VAL A 199      10.854   0.928   8.409  0.00  0.00
ATOM   3269  C   VAL A 199      10.677  -1.793   7.387  0.00  0.00
ATOM   3270  O   VAL A 199      10.847  -0.999   6.494  0.00  0.00
ATOM   3271  N   ILE A 200      11.465  -2.859   7.362  0.00  0.00
ATOM   3272  HN  ILE A 200      11.678  -3.344   8.207  0.00  0.00
ATOM   3273  CA  ILE A 200      12.195  -3.260   6.155  0.00  0.00
ATOM   3274  HA  ILE A 200      12.912  -2.464   6.018  0.00  0.00
ATOM   3275  CB  ILE A 200      12.927  -4.617   6.379  0.00  0.00
ATOM   3276  HB  ILE A 200      12.232  -5.336   6.863  0.00  0.00
ATOM   3277  CG2 ILE A 200      13.441  -5.398   5.131  0.00  0.00
ATOM   3278  HG2 ILE A 200      14.287  -4.801   4.727  0.00  0.00
ATOM   3279  HG2 ILE A 200      12.603  -5.464   4.405  0.00  0.00
ATOM   3280  HG2 ILE A 200      13.733  -6.435   5.402  0.00  0.00
ATOM   3281  CG1 ILE A 200      14.050  -4.167   7.417  0.00  0.00
ATOM   3282  HG1 ILE A 200      13.565  -3.888   8.377  0.00  0.00
ATOM   3283  HG1 ILE A 200      14.589  -3.276   7.031  0.00  0.00
ATOM   3284  CD1 ILE A 200      15.081  -5.236   7.686  0.00  0.00
ATOM   3285  HD1 ILE A 200      15.465  -5.677   6.742  0.00  0.00
ATOM   3286  HD2 ILE A 200      14.637  -6.051   8.298  0.00  0.00
ATOM   3287  HD3 ILE A 200      15.822  -4.718   8.331  0.00  0.00
ATOM   3288  C   ILE A 200      11.243  -3.386   4.922  0.00  0.00
ATOM   3289  O   ILE A 200      11.572  -2.958   3.811  0.00  0.00
ATOM   3290  N   LEU A 201       9.992  -3.963   4.996  0.00  0.00
ATOM   3291  HN  LEU A 201       9.623  -4.162   5.900  0.00  0.00
ATOM   3292  CA  LEU A 201       9.114  -4.205   3.925  0.00  0.00
ATOM   3293  HA  LEU A 201       9.709  -4.168   3.024  0.00  0.00
ATOM   3294  CB  LEU A 201       8.338  -5.630   3.973  0.00  0.00
ATOM   3295  HB1 LEU A 201       7.916  -5.758   2.954  0.00  0.00
ATOM   3296  HB2 LEU A 201       7.469  -5.506   4.654  0.00  0.00
ATOM   3297  CG  LEU A 201       9.170  -6.850   4.322  0.00  0.00
ATOM   3298  HG  LEU A 201       9.525  -6.785   5.372  0.00  0.00
ATOM   3299  CD1 LEU A 201       8.275  -8.044   4.488  0.00  0.00
ATOM   3300  HD1 LEU A 201       7.329  -7.759   4.997  0.00  0.00
ATOM   3301  HD1 LEU A 201       8.831  -8.848   5.019  0.00  0.00
ATOM   3302  HD1 LEU A 201       7.900  -8.521   3.558  0.00  0.00
ATOM   3303  CD2 LEU A 201      10.226  -7.122   3.272  0.00  0.00
ATOM   3304  HD2 LEU A 201      10.833  -6.241   2.972  0.00  0.00
ATOM   3305  HD2 LEU A 201       9.877  -7.618   2.341  0.00  0.00
ATOM   3306  HD2 LEU A 201      10.857  -7.886   3.774  0.00  0.00
ATOM   3307  C   LEU A 201       8.182  -3.064   3.869  0.00  0.00
ATOM   3308  O   LEU A 201       7.446  -2.929   2.921  0.00  0.00
ATOM   3309  N   GLY A 202       8.223  -2.104   4.826  0.00  0.00
ATOM   3310  HN  GLY A 202       8.809  -2.249   5.619  0.00  0.00
ATOM   3311  CA  GLY A 202       7.320  -0.941   4.791  0.00  0.00
ATOM   3312  HA1 GLY A 202       6.888  -0.663   5.741  0.00  0.00
ATOM   3313  HA2 GLY A 202       6.456  -1.145   4.177  0.00  0.00
ATOM   3314  C   GLY A 202       8.008   0.287   4.181  0.00  0.00
ATOM   3315  O   GLY A 202       7.435   1.261   3.660  0.00  0.00
ATOM   3316  N   LEU A 203       9.367   0.210   4.203  0.00  0.00
ATOM   3317  HN  LEU A 203       9.753  -0.605   4.627  0.00  0.00
ATOM   3318  CA  LEU A 203      10.175   1.249   3.690  0.00  0.00
ATOM   3319  HA  LEU A 203       9.566   1.941   3.128  0.00  0.00
ATOM   3320  CB  LEU A 203      10.842   2.005   4.910  0.00  0.00
ATOM   3321  HB1 LEU A 203      11.372   1.186   5.441  0.00  0.00
ATOM   3322  HB2 LEU A 203      10.089   2.395   5.628  0.00  0.00
ATOM   3323  CG  LEU A 203      11.687   3.346   4.594  0.00  0.00
ATOM   3324  HG  LEU A 203      12.124   3.166   3.589  0.00  0.00
ATOM   3325  CD1 LEU A 203      10.644   4.492   4.373  0.00  0.00
ATOM   3326  HD1 LEU A 203      10.211   4.772   5.357  0.00  0.00
ATOM   3327  HD1 LEU A 203       9.854   4.120   3.687  0.00  0.00
ATOM   3328  HD1 LEU A 203      11.091   5.428   3.977  0.00  0.00
ATOM   3329  CD2 LEU A 203      12.760   3.751   5.593  0.00  0.00
ATOM   3330  HD2 LEU A 203      13.686   3.137   5.598  0.00  0.00
ATOM   3331  HD2 LEU A 203      12.284   3.786   6.596  0.00  0.00
ATOM   3332  HD2 LEU A 203      12.984   4.823   5.411  0.00  0.00
ATOM   3333  C   LEU A 203      11.287   0.910   2.789  0.00  0.00
ATOM   3334  O   LEU A 203      11.355   1.371   1.657  0.00  0.00
ATOM   3335  N   VAL A 204      12.286   0.185   3.273  0.00  0.00
ATOM   3336  HN  VAL A 204      12.249  -0.258   4.165  0.00  0.00
ATOM   3337  CA  VAL A 204      13.562   0.060   2.525  0.00  0.00
ATOM   3338  HA  VAL A 204      13.876   1.051   2.233  0.00  0.00
ATOM   3339  CB  VAL A 204      14.630  -0.618   3.525  0.00  0.00
ATOM   3340  HB  VAL A 204      14.254  -1.574   3.948  0.00  0.00
ATOM   3341  CG1 VAL A 204      15.964  -0.807   2.767  0.00  0.00
ATOM   3342  HG1 VAL A 204      16.313   0.247   2.717  0.00  0.00
ATOM   3343  HG1 VAL A 204      16.079  -1.389   1.826  0.00  0.00
ATOM   3344  HG1 VAL A 204      16.611  -1.200   3.580  0.00  0.00
ATOM   3345  CG2 VAL A 204      14.749   0.452   4.590  0.00  0.00
ATOM   3346  HG2 VAL A 204      13.989   0.498   5.399  0.00  0.00
ATOM   3347  HG2 VAL A 204      14.953   1.408   4.061  0.00  0.00
ATOM   3348  HG2 VAL A 204      15.683   0.249   5.155  0.00  0.00
ATOM   3349  C   VAL A 204      13.427  -0.764   1.249  0.00  0.00
ATOM   3350  O   VAL A 204      13.815  -0.255   0.187  0.00  0.00
ATOM   3351  N   LEU A 205      12.770  -1.941   1.384  0.00  0.00
ATOM   3352  HN  LEU A 205      12.256  -2.160   2.209  0.00  0.00
ATOM   3353  CA  LEU A 205      12.800  -2.925   0.304  0.00  0.00
ATOM   3354  HA  LEU A 205      13.819  -2.959  -0.053  0.00  0.00
ATOM   3355  CB  LEU A 205      12.523  -4.428   0.711  0.00  0.00
ATOM   3356  HB1 LEU A 205      11.485  -4.381   1.104  0.00  0.00
ATOM   3357  HB2 LEU A 205      13.277  -4.666   1.492  0.00  0.00
ATOM   3358  CG  LEU A 205      12.667  -5.514  -0.380  0.00  0.00
ATOM   3359  HG  LEU A 205      11.886  -5.359  -1.155  0.00  0.00
ATOM   3360  CD1 LEU A 205      13.958  -5.645  -1.192  0.00  0.00
ATOM   3361  HD1 LEU A 205      14.020  -5.034  -2.118  0.00  0.00
ATOM   3362  HD1 LEU A 205      14.115  -6.683  -1.556  0.00  0.00
ATOM   3363  HD1 LEU A 205      14.840  -5.475  -0.539  0.00  0.00
ATOM   3364  CD2 LEU A 205      12.536  -6.901   0.319  0.00  0.00
ATOM   3365  HD2 LEU A 205      11.510  -6.933   0.746  0.00  0.00
ATOM   3366  HD2 LEU A 205      13.223  -7.111   1.166  0.00  0.00
ATOM   3367  HD2 LEU A 205      12.609  -7.693  -0.458  0.00  0.00
ATOM   3368  C   LEU A 205      11.973  -2.423  -0.908  0.00  0.00
ATOM   3369  O   LEU A 205      12.445  -2.563  -2.030  0.00  0.00
ATOM   3370  N   PRO A 206      10.735  -1.900  -0.811  0.00  0.00
ATOM   3371  CD  PRO A 206       9.829  -2.071   0.361  0.00  0.00
ATOM   3372  HD1 PRO A 206      10.064  -1.351   1.173  0.00  0.00
ATOM   3373  HD2 PRO A 206       9.948  -3.021   0.925  0.00  0.00
ATOM   3374  CA  PRO A 206      10.024  -1.298  -2.007  0.00  0.00
ATOM   3375  HA  PRO A 206       9.797  -2.061  -2.736  0.00  0.00
ATOM   3376  CB  PRO A 206       8.687  -0.789  -1.372  0.00  0.00
ATOM   3377  HB1 PRO A 206       7.909  -0.944  -2.149  0.00  0.00
ATOM   3378  HB2 PRO A 206       8.753   0.300  -1.162  0.00  0.00
ATOM   3379  CG  PRO A 206       8.462  -1.724  -0.179  0.00  0.00
ATOM   3380  HG1 PRO A 206       7.851  -1.271   0.631  0.00  0.00
ATOM   3381  HG2 PRO A 206       8.070  -2.649  -0.655  0.00  0.00
ATOM   3382  C   PRO A 206      10.817  -0.226  -2.603  0.00  0.00
ATOM   3383  O   PRO A 206      10.868  -0.120  -3.827  0.00  0.00
ATOM   3384  N   LEU A 207      11.402   0.714  -1.852  0.00  0.00
ATOM   3385  HN  LEU A 207      11.491   0.617  -0.863  0.00  0.00
ATOM   3386  CA  LEU A 207      12.102   1.936  -2.303  0.00  0.00
ATOM   3387  HA  LEU A 207      11.516   2.597  -2.923  0.00  0.00
ATOM   3388  CB  LEU A 207      12.308   2.754  -1.019  0.00  0.00
ATOM   3389  HB1 LEU A 207      12.798   2.185  -0.201  0.00  0.00
ATOM   3390  HB2 LEU A 207      11.288   2.838  -0.587  0.00  0.00
ATOM   3391  CG  LEU A 207      12.837   4.185  -1.040  0.00  0.00
ATOM   3392  HG  LEU A 207      13.811   4.155  -1.572  0.00  0.00
ATOM   3393  CD1 LEU A 207      11.896   5.198  -1.847  0.00  0.00
ATOM   3394  HD1 LEU A 207      12.175   6.255  -1.654  0.00  0.00
ATOM   3395  HD1 LEU A 207      10.870   4.973  -1.485  0.00  0.00
ATOM   3396  HD1 LEU A 207      12.029   5.018  -2.936  0.00  0.00
ATOM   3397  CD2 LEU A 207      13.095   4.648   0.377  0.00  0.00
ATOM   3398  HD2 LEU A 207      13.931   4.024   0.757  0.00  0.00
ATOM   3399  HD2 LEU A 207      12.189   4.541   1.010  0.00  0.00
ATOM   3400  HD2 LEU A 207      13.446   5.702   0.408  0.00  0.00
ATOM   3401  C   LEU A 207      13.365   1.584  -3.068  0.00  0.00
ATOM   3402  O   LEU A 207      13.742   2.265  -4.000  0.00  0.00
ATOM   3403  N   LEU A 208      14.068   0.504  -2.656  0.00  0.00
ATOM   3404  HN  LEU A 208      13.736  -0.027  -1.879  0.00  0.00
ATOM   3405  CA  LEU A 208      15.164  -0.009  -3.337  0.00  0.00
ATOM   3406  HA  LEU A 208      15.795   0.864  -3.412  0.00  0.00
ATOM   3407  CB  LEU A 208      15.768  -1.181  -2.546  0.00  0.00
ATOM   3408  HB1 LEU A 208      15.086  -2.019  -2.289  0.00  0.00
ATOM   3409  HB2 LEU A 208      15.975  -0.737  -1.548  0.00  0.00
ATOM   3410  CG  LEU A 208      17.131  -1.831  -3.059  0.00  0.00
ATOM   3411  HG  LEU A 208      16.952  -2.191  -4.095  0.00  0.00
ATOM   3412  CD1 LEU A 208      18.148  -0.726  -2.984  0.00  0.00
ATOM   3413  HD1 LEU A 208      18.141  -0.366  -1.933  0.00  0.00
ATOM   3414  HD1 LEU A 208      18.127   0.133  -3.689  0.00  0.00
ATOM   3415  HD1 LEU A 208      19.114  -1.148  -3.336  0.00  0.00
ATOM   3416  CD2 LEU A 208      17.407  -3.011  -2.069  0.00  0.00
ATOM   3417  HD2 LEU A 208      17.371  -2.520  -1.072  0.00  0.00
ATOM   3418  HD2 LEU A 208      18.415  -3.477  -2.071  0.00  0.00
ATOM   3419  HD2 LEU A 208      16.677  -3.848  -2.079  0.00  0.00
ATOM   3420  C   LEU A 208      14.876  -0.504  -4.751  0.00  0.00
ATOM   3421  O   LEU A 208      15.615  -0.242  -5.712  0.00  0.00
ATOM   3422  N   VAL A 209      13.692  -1.221  -4.936  0.00  0.00
ATOM   3423  HN  VAL A 209      13.016  -1.385  -4.221  0.00  0.00
ATOM   3424  CA  VAL A 209      13.199  -1.637  -6.235  0.00  0.00
ATOM   3425  HA  VAL A 209      14.027  -1.997  -6.829  0.00  0.00
ATOM   3426  CB  VAL A 209      12.262  -2.814  -6.111  0.00  0.00
ATOM   3427  HB  VAL A 209      11.402  -2.407  -5.536  0.00  0.00
ATOM   3428  CG1 VAL A 209      11.851  -3.510  -7.376  0.00  0.00
ATOM   3429  HG1 VAL A 209      11.298  -4.447  -7.153  0.00  0.00
ATOM   3430  HG1 VAL A 209      12.719  -3.652  -8.055  0.00  0.00
ATOM   3431  HG1 VAL A 209      11.127  -2.873  -7.928  0.00  0.00
ATOM   3432  CG2 VAL A 209      12.926  -3.940  -5.259  0.00  0.00
ATOM   3433  HG2 VAL A 209      13.970  -4.156  -5.573  0.00  0.00
ATOM   3434  HG2 VAL A 209      12.334  -4.879  -5.205  0.00  0.00
ATOM   3435  HG2 VAL A 209      12.992  -3.532  -4.229  0.00  0.00
ATOM   3436  C   VAL A 209      12.734  -0.515  -7.072  0.00  0.00
ATOM   3437  O   VAL A 209      13.209  -0.352  -8.236  0.00  0.00
ATOM   3438  N   MET A 210      11.953   0.368  -6.414  0.00  0.00
ATOM   3439  HN  MET A 210      11.620   0.229  -5.485  0.00  0.00
ATOM   3440  CA  MET A 210      11.373   1.576  -7.031  0.00  0.00
ATOM   3441  HA  MET A 210      10.846   1.187  -7.890  0.00  0.00
ATOM   3442  CB  MET A 210      10.456   2.359  -6.162  0.00  0.00
ATOM   3443  HB1 MET A 210      10.976   2.921  -5.357  0.00  0.00
ATOM   3444  HB2 MET A 210      10.015   1.482  -5.643  0.00  0.00
ATOM   3445  CG  MET A 210       9.410   3.260  -6.765  0.00  0.00
ATOM   3446  HG1 MET A 210       8.576   2.723  -7.265  0.00  0.00
ATOM   3447  HG2 MET A 210       9.904   3.955  -7.477  0.00  0.00
ATOM   3448  SD  MET A 210       8.647   4.303  -5.584  0.00  0.00
ATOM   3449  CE  MET A 210       7.903   3.172  -4.374  0.00  0.00
ATOM   3450  HE1 MET A 210       7.185   3.760  -3.763  0.00  0.00
ATOM   3451  HE2 MET A 210       8.684   2.746  -3.709  0.00  0.00
ATOM   3452  HE3 MET A 210       7.210   2.480  -4.900  0.00  0.00
ATOM   3453  C   MET A 210      12.434   2.450  -7.673  0.00  0.00
ATOM   3454  O   MET A 210      12.269   2.896  -8.819  0.00  0.00
ATOM   3455  N   VAL A 211      13.599   2.694  -7.066  0.00  0.00
ATOM   3456  HN  VAL A 211      13.828   2.351  -6.158  0.00  0.00
ATOM   3457  CA  VAL A 211      14.652   3.517  -7.720  0.00  0.00
ATOM   3458  HA  VAL A 211      14.204   4.312  -8.297  0.00  0.00
ATOM   3459  CB  VAL A 211      15.466   4.218  -6.678  0.00  0.00
ATOM   3460  HB  VAL A 211      16.036   3.530  -6.017  0.00  0.00
ATOM   3461  CG1 VAL A 211      16.444   5.238  -7.294  0.00  0.00
ATOM   3462  HG1 VAL A 211      15.851   6.069  -7.733  0.00  0.00
ATOM   3463  HG1 VAL A 211      17.064   4.832  -8.122  0.00  0.00
ATOM   3464  HG1 VAL A 211      17.077   5.695  -6.503  0.00  0.00
ATOM   3465  CG2 VAL A 211      14.578   5.060  -5.759  0.00  0.00
ATOM   3466  HG2 VAL A 211      13.933   5.784  -6.301  0.00  0.00
ATOM   3467  HG2 VAL A 211      15.244   5.620  -5.068  0.00  0.00
ATOM   3468  HG2 VAL A 211      14.013   4.375  -5.092  0.00  0.00
ATOM   3469  C   VAL A 211      15.466   2.833  -8.781  0.00  0.00
ATOM   3470  O   VAL A 211      15.828   3.540  -9.720  0.00  0.00
ATOM   3471  N   ILE A 212      15.629   1.533  -8.944  0.00  0.00
ATOM   3472  HN  ILE A 212      15.273   0.983  -8.192  0.00  0.00
ATOM   3473  CA  ILE A 212      16.280   0.748 -10.048  0.00  0.00
ATOM   3474  HA  ILE A 212      17.208   1.239 -10.298  0.00  0.00
ATOM   3475  CB  ILE A 212      16.670  -0.687  -9.553  0.00  0.00
ATOM   3476  HB  ILE A 212      15.771  -1.067  -9.024  0.00  0.00
ATOM   3477  CG2 ILE A 212      17.245  -1.582 -10.694  0.00  0.00
ATOM   3478  HG2 ILE A 212      17.849  -2.418 -10.282  0.00  0.00
ATOM   3479  HG2 ILE A 212      17.841  -1.003 -11.433  0.00  0.00
ATOM   3480  HG2 ILE A 212      16.338  -2.058 -11.123  0.00  0.00
ATOM   3481  CG1 ILE A 212      17.760  -0.579  -8.463  0.00  0.00
ATOM   3482  HG1 ILE A 212      17.605   0.267  -7.759  0.00  0.00
ATOM   3483  HG1 ILE A 212      18.805  -0.523  -8.835  0.00  0.00
ATOM   3484  CD1 ILE A 212      17.667  -1.825  -7.599  0.00  0.00
ATOM   3485  HD1 ILE A 212      16.656  -1.950  -7.158  0.00  0.00
ATOM   3486  HD2 ILE A 212      18.469  -1.722  -6.837  0.00  0.00
ATOM   3487  HD3 ILE A 212      17.944  -2.682  -8.251  0.00  0.00
ATOM   3488  C   ILE A 212      15.381   0.675 -11.290  0.00  0.00
ATOM   3489  O   ILE A 212      15.766   0.942 -12.396  0.00  0.00
ATOM   3490  N   CYS A 213      14.072   0.362 -11.099  0.00  0.00
ATOM   3491  HN  CYS A 213      13.815   0.089 -10.175  0.00  0.00
ATOM   3492  CA  CYS A 213      13.032   0.443 -12.075  0.00  0.00
ATOM   3493  HA  CYS A 213      13.219  -0.174 -12.942  0.00  0.00
ATOM   3494  CB  CYS A 213      11.624   0.222 -11.453  0.00  0.00
ATOM   3495  HB1 CYS A 213      10.729   0.436 -12.076  0.00  0.00
ATOM   3496  HB2 CYS A 213      11.563   0.854 -10.542  0.00  0.00
ATOM   3497  SG  CYS A 213      11.575  -1.536 -11.199  0.00  0.00
ATOM   3498  HG1 CYS A 213      12.525  -1.292 -10.308  0.00  0.00
ATOM   3499  C   CYS A 213      12.862   1.779 -12.702  0.00  0.00
ATOM   3500  O   CYS A 213      12.630   1.917 -13.892  0.00  0.00
ATOM   3501  N   TYR A 214      13.015   2.840 -11.779  0.00  0.00
ATOM   3502  HN  TYR A 214      13.210   2.648 -10.820  0.00  0.00
ATOM   3503  CA  TYR A 214      12.988   4.241 -12.118  0.00  0.00
ATOM   3504  HA  TYR A 214      12.165   4.451 -12.787  0.00  0.00
ATOM   3505  CB  TYR A 214      12.860   5.119 -10.903  0.00  0.00
ATOM   3506  HB1 TYR A 214      13.704   4.943 -10.202  0.00  0.00
ATOM   3507  HB2 TYR A 214      11.880   4.892 -10.433  0.00  0.00
ATOM   3508  CG  TYR A 214      12.908   6.589 -11.256  0.00  0.00
ATOM   3509  CD1 TYR A 214      14.006   7.367 -10.970  0.00  0.00
ATOM   3510  HD1 TYR A 214      14.917   6.969 -10.547  0.00  0.00
ATOM   3511  CE1 TYR A 214      13.962   8.706 -11.380  0.00  0.00
ATOM   3512  HE1 TYR A 214      14.746   9.408 -11.138  0.00  0.00
ATOM   3513  CZ  TYR A 214      12.746   9.280 -11.824  0.00  0.00
ATOM   3514  OH  TYR A 214      12.835  10.637 -12.050  0.00  0.00
ATOM   3515  HH  TYR A 214      12.231  10.776 -12.782  0.00  0.00
ATOM   3516  CD2 TYR A 214      11.709   7.066 -11.805  0.00  0.00
ATOM   3517  HD2 TYR A 214      10.882   6.412 -12.038  0.00  0.00
ATOM   3518  CE2 TYR A 214      11.628   8.445 -12.064  0.00  0.00
ATOM   3519  HE2 TYR A 214      10.710   8.897 -12.411  0.00  0.00
ATOM   3520  C   TYR A 214      14.176   4.600 -12.994  0.00  0.00
ATOM   3521  O   TYR A 214      13.966   5.192 -14.035  0.00  0.00
ATOM   3522  N   SER A 215      15.429   4.155 -12.639  0.00  0.00
ATOM   3523  HN  SER A 215      15.548   3.697 -11.761  0.00  0.00
ATOM   3524  CA  SER A 215      16.689   4.424 -13.392  0.00  0.00
ATOM   3525  HA  SER A 215      16.658   5.494 -13.535  0.00  0.00
ATOM   3526  CB  SER A 215      17.944   3.999 -12.611  0.00  0.00
ATOM   3527  HB1 SER A 215      18.852   4.359 -13.140  0.00  0.00
ATOM   3528  HB2 SER A 215      18.073   2.896 -12.636  0.00  0.00
ATOM   3529  OG  SER A 215      18.013   4.623 -11.329  0.00  0.00
ATOM   3530  HG1 SER A 215      17.269   4.344 -10.791  0.00  0.00
ATOM   3531  C   SER A 215      16.659   3.735 -14.704  0.00  0.00
ATOM   3532  O   SER A 215      17.186   4.250 -15.652  0.00  0.00
ATOM   3533  N   GLY A 216      15.877   2.650 -14.803  0.00  0.00
ATOM   3534  HN  GLY A 216      15.519   2.100 -14.052  0.00  0.00
ATOM   3535  CA  GLY A 216      15.788   1.943 -16.109  0.00  0.00
ATOM   3536  HA1 GLY A 216      15.300   1.020 -15.830  0.00  0.00
ATOM   3537  HA2 GLY A 216      16.749   1.856 -16.594  0.00  0.00
ATOM   3538  C   GLY A 216      14.887   2.689 -17.119  0.00  0.00
ATOM   3539  O   GLY A 216      15.179   2.723 -18.315  0.00  0.00
ATOM   3540  N   ILE A 217      13.848   3.317 -16.609  0.00  0.00
ATOM   3541  HN  ILE A 217      13.643   3.294 -15.634  0.00  0.00
ATOM   3542  CA  ILE A 217      13.031   4.131 -17.552  0.00  0.00
ATOM   3543  HA  ILE A 217      13.147   3.719 -18.543  0.00  0.00
ATOM   3544  CB  ILE A 217      11.520   3.990 -17.212  0.00  0.00
ATOM   3545  HB  ILE A 217      10.961   4.528 -18.008  0.00  0.00
ATOM   3546  CG2 ILE A 217      11.118   2.472 -17.321  0.00  0.00
ATOM   3547  HG2 ILE A 217      11.544   1.995 -16.413  0.00  0.00
ATOM   3548  HG2 ILE A 217      11.539   1.996 -18.232  0.00  0.00
ATOM   3549  HG2 ILE A 217      10.018   2.372 -17.440  0.00  0.00
ATOM   3550  CG1 ILE A 217      11.229   4.603 -15.818  0.00  0.00
ATOM   3551  HG1 ILE A 217      11.696   5.611 -15.797  0.00  0.00
ATOM   3552  HG1 ILE A 217      11.791   4.034 -15.047  0.00  0.00
ATOM   3553  CD1 ILE A 217       9.767   4.499 -15.369  0.00  0.00
ATOM   3554  HD1 ILE A 217       9.172   5.142 -16.052  0.00  0.00
ATOM   3555  HD2 ILE A 217       9.785   4.818 -14.306  0.00  0.00
ATOM   3556  HD3 ILE A 217       9.527   3.417 -15.441  0.00  0.00
ATOM   3557  C   ILE A 217      13.493   5.549 -17.635  0.00  0.00
ATOM   3558  O   ILE A 217      13.047   6.321 -18.519  0.00  0.00
ATOM   3559  N   LEU A 218      14.387   5.995 -16.683  0.00  0.00
ATOM   3560  HN  LEU A 218      14.623   5.420 -15.904  0.00  0.00
ATOM   3561  CA  LEU A 218      14.938   7.362 -16.631  0.00  0.00
ATOM   3562  HA  LEU A 218      14.136   8.083 -16.693  0.00  0.00
ATOM   3563  CB  LEU A 218      15.760   7.570 -15.376  0.00  0.00
ATOM   3564  HB1 LEU A 218      16.597   6.840 -15.411  0.00  0.00
ATOM   3565  HB2 LEU A 218      15.288   7.176 -14.451  0.00  0.00
ATOM   3566  CG  LEU A 218      16.254   9.045 -15.118  0.00  0.00
ATOM   3567  HG  LEU A 218      16.993   9.417 -15.859  0.00  0.00
ATOM   3568  CD1 LEU A 218      15.155  10.111 -15.059  0.00  0.00
ATOM   3569  HD1 LEU A 218      14.443   9.824 -14.256  0.00  0.00
ATOM   3570  HD1 LEU A 218      14.782  10.372 -16.073  0.00  0.00
ATOM   3571  HD1 LEU A 218      15.631  11.054 -14.715  0.00  0.00
ATOM   3572  CD2 LEU A 218      16.931   9.086 -13.748  0.00  0.00
ATOM   3573  HD2 LEU A 218      17.116  10.128 -13.409  0.00  0.00
ATOM   3574  HD2 LEU A 218      17.973   8.701 -13.760  0.00  0.00
ATOM   3575  HD2 LEU A 218      16.420   8.510 -12.948  0.00  0.00
ATOM   3576  C   LEU A 218      15.871   7.626 -17.771  0.00  0.00
ATOM   3577  O   LEU A 218      15.849   8.658 -18.382  0.00  0.00
ATOM   3578  N   LYS A 219      16.735   6.624 -18.081  0.00  0.00
ATOM   3579  HN  LYS A 219      16.658   5.807 -17.515  0.00  0.00
ATOM   3580  CA  LYS A 219      17.493   6.621 -19.315  0.00  0.00
ATOM   3581  HA  LYS A 219      17.879   7.622 -19.436  0.00  0.00
ATOM   3582  CB  LYS A 219      18.689   5.668 -19.230  0.00  0.00
ATOM   3583  HB1 LYS A 219      18.273   4.655 -19.040  0.00  0.00
ATOM   3584  HB2 LYS A 219      19.251   5.961 -18.318  0.00  0.00
ATOM   3585  CG  LYS A 219      19.531   5.763 -20.466  0.00  0.00
ATOM   3586  HG1 LYS A 219      19.995   6.763 -20.607  0.00  0.00
ATOM   3587  HG2 LYS A 219      18.918   5.524 -21.361  0.00  0.00
ATOM   3588  CD  LYS A 219      20.811   4.835 -20.305  0.00  0.00
ATOM   3589  HD1 LYS A 219      21.381   5.107 -19.391  0.00  0.00
ATOM   3590  HD2 LYS A 219      21.548   5.085 -21.097  0.00  0.00
ATOM   3591  CE  LYS A 219      20.487   3.348 -20.331  0.00  0.00
ATOM   3592  HE1 LYS A 219      20.228   3.019 -21.360  0.00  0.00
ATOM   3593  HE2 LYS A 219      19.605   3.158 -19.682  0.00  0.00
ATOM   3594  NZ  LYS A 219      21.653   2.663 -19.794  0.00  0.00
ATOM   3595  HZ1 LYS A 219      21.843   2.938 -18.809  0.00  0.00
ATOM   3596  HZ2 LYS A 219      22.516   2.921 -20.314  0.00  0.00
ATOM   3597  HZ3 LYS A 219      21.660   1.628 -19.897  0.00  0.00
ATOM   3598  C   LYS A 219      16.674   6.359 -20.546  0.00  0.00
ATOM   3599  O   LYS A 219      16.033   5.339 -20.727  0.00  0.00
ATOM   3600  N   THR A 220      16.695   7.418 -21.436  0.00  0.00
ATOM   3601  HN  THR A 220      17.051   8.321 -21.212  0.00  0.00
ATOM   3602  CA  THR A 220      15.973   7.466 -22.676  0.00  0.00
ATOM   3603  HA  THR A 220      14.949   7.271 -22.393  0.00  0.00
ATOM   3604  CB  THR A 220      15.934   8.851 -23.365  0.00  0.00
ATOM   3605  HB  THR A 220      15.147   8.775 -24.145  0.00  0.00
ATOM   3606  OG1 THR A 220      17.211   9.264 -23.933  0.00  0.00
ATOM   3607  HG1 THR A 220      16.934   9.909 -24.588  0.00  0.00
ATOM   3608  CG2 THR A 220      15.593   9.989 -22.435  0.00  0.00
ATOM   3609  HG2 THR A 220      16.200  10.090 -21.511  0.00  0.00
ATOM   3610  HG2 THR A 220      14.566   9.948 -22.014  0.00  0.00
ATOM   3611  HG2 THR A 220      15.415  10.934 -22.994  0.00  0.00
ATOM   3612  C   THR A 220      16.424   6.424 -23.752  0.00  0.00
ATOM   3613  O   THR A 220      15.500   5.897 -24.360  0.00  0.00
ATOM   3614  N   LEU A 221      17.741   6.140 -24.077  0.00  0.00
ATOM   3615  HN  LEU A 221      18.430   6.771 -23.729  0.00  0.00
ATOM   3616  CA  LEU A 221      18.150   5.148 -24.996  0.00  0.00
ATOM   3617  HA  LEU A 221      17.421   4.911 -25.758  0.00  0.00
ATOM   3618  CB  LEU A 221      19.398   5.632 -25.787  0.00  0.00
ATOM   3619  HB1 LEU A 221      20.227   5.799 -25.066  0.00  0.00
ATOM   3620  HB2 LEU A 221      19.230   6.663 -26.166  0.00  0.00
ATOM   3621  CG  LEU A 221      19.814   4.901 -27.111  0.00  0.00
ATOM   3622  HG  LEU A 221      19.837   3.806 -26.923  0.00  0.00
ATOM   3623  CD1 LEU A 221      18.698   5.258 -28.078  0.00  0.00
ATOM   3624  HD1 LEU A 221      18.489   6.345 -28.156  0.00  0.00
ATOM   3625  HD1 LEU A 221      17.707   4.838 -27.800  0.00  0.00
ATOM   3626  HD1 LEU A 221      18.932   4.929 -29.114  0.00  0.00
ATOM   3627  CD2 LEU A 221      21.132   5.357 -27.696  0.00  0.00
ATOM   3628  HD2 LEU A 221      21.535   4.501 -28.277  0.00  0.00
ATOM   3629  HD2 LEU A 221      21.853   5.604 -26.886  0.00  0.00
ATOM   3630  HD2 LEU A 221      21.098   6.199 -28.420  0.00  0.00
ATOM   3631  C   LEU A 221      18.558   3.909 -24.300  0.00  0.00
ATOM   3632  O   LEU A 221      19.747   3.731 -24.016  0.00  0.00
ATOM   3633  N   LEU A 222      17.572   2.946 -24.084  0.00  0.00
ATOM   3634  HN  LEU A 222      16.607   3.138 -24.246  0.00  0.00
ATOM   3635  CA  LEU A 222      17.792   1.577 -23.563  0.00  0.00
ATOM   3636  HA  LEU A 222      18.573   1.618 -22.818  0.00  0.00
ATOM   3637  CB  LEU A 222      16.539   1.098 -22.822  0.00  0.00
ATOM   3638  HB1 LEU A 222      15.793   0.682 -23.533  0.00  0.00
ATOM   3639  HB2 LEU A 222      15.931   1.934 -22.413  0.00  0.00
ATOM   3640  CG  LEU A 222      16.688  -0.152 -21.857  0.00  0.00
ATOM   3641  HG  LEU A 222      17.148  -1.030 -22.359  0.00  0.00
ATOM   3642  CD1 LEU A 222      17.624   0.149 -20.694  0.00  0.00
ATOM   3643  HD1 LEU A 222      17.603  -0.555 -19.836  0.00  0.00
ATOM   3644  HD1 LEU A 222      17.326   1.117 -20.236  0.00  0.00
ATOM   3645  HD1 LEU A 222      18.692   0.222 -20.992  0.00  0.00
ATOM   3646  CD2 LEU A 222      15.251  -0.536 -21.370  0.00  0.00
ATOM   3647  HD2 LEU A 222      14.750   0.359 -20.943  0.00  0.00
ATOM   3648  HD2 LEU A 222      15.417  -1.317 -20.599  0.00  0.00
ATOM   3649  HD2 LEU A 222      14.605  -1.021 -22.133  0.00  0.00
ATOM   3650  C   LEU A 222      18.241   0.614 -24.675  0.00  0.00
ATOM   3651  O   LEU A 222      19.117  -0.143 -24.483  0.00  0.00
ATOM   3652  N   ARG A 223      17.558   0.584 -25.783  0.00  0.00
ATOM   3653  HN  ARG A 223      16.846   1.249 -25.997  0.00  0.00
ATOM   3654  CA  ARG A 223      17.803  -0.255 -26.937  0.00  0.00
ATOM   3655  HA  ARG A 223      18.524  -1.044 -26.787  0.00  0.00
ATOM   3656  CB  ARG A 223      16.518  -0.878 -27.328  0.00  0.00
ATOM   3657  HB1 ARG A 223      16.617  -1.620 -28.149  0.00  0.00
ATOM   3658  HB2 ARG A 223      15.809  -0.094 -27.669  0.00  0.00
ATOM   3659  CG  ARG A 223      15.734  -1.661 -26.250  0.00  0.00
ATOM   3660  HG1 ARG A 223      15.075  -0.908 -25.764  0.00  0.00
ATOM   3661  HG2 ARG A 223      16.502  -2.039 -25.543  0.00  0.00
ATOM   3662  CD  ARG A 223      14.847  -2.775 -26.781  0.00  0.00
ATOM   3663  HD1 ARG A 223      14.135  -3.202 -26.042  0.00  0.00
ATOM   3664  HD2 ARG A 223      15.589  -3.546 -27.078  0.00  0.00
ATOM   3665  NE  ARG A 223      14.066  -2.315 -27.984  0.00  0.00
ATOM   3666  HE  ARG A 223      14.439  -2.551 -28.882  0.00  0.00
ATOM   3667  CZ  ARG A 223      13.109  -1.392 -27.927  0.00  0.00
ATOM   3668  NH1 ARG A 223      12.781  -0.747 -29.066  0.00  0.00
ATOM   3669  HH1 ARG A 223      13.327  -0.940 -29.882  0.00  0.00
ATOM   3670  HH1 ARG A 223      12.253   0.102 -29.099  0.00  0.00
ATOM   3671  NH2 ARG A 223      12.611  -0.944 -26.775  0.00  0.00
ATOM   3672  HH2 ARG A 223      11.794  -0.443 -27.061  0.00  0.00
ATOM   3673  HH2 ARG A 223      12.666  -1.538 -25.972  0.00  0.00
ATOM   3674  C   ARG A 223      18.360   0.576 -28.166  0.00  0.00
ATOM   3675  O   ARG A 223      19.210   1.447 -28.044  0.00  0.00
ATOM   3676  N   CYS A 224      17.966   0.206 -29.404  0.00  0.00
ATOM   3677  HN  CYS A 224      17.360  -0.584 -29.454  0.00  0.00
ATOM   3678  CA  CYS A 224      18.309   0.819 -30.609  0.00  0.00
ATOM   3679  HA  CYS A 224      19.363   1.055 -30.610  0.00  0.00
ATOM   3680  CB  CYS A 224      17.932  -0.162 -31.720  0.00  0.00
ATOM   3681  HB1 CYS A 224      18.723  -0.938 -31.625  0.00  0.00
ATOM   3682  HB2 CYS A 224      18.019   0.324 -32.716  0.00  0.00
ATOM   3683  SG  CYS A 224      16.364  -1.083 -31.555  0.00  0.00
ATOM   3684  HG1 CYS A 224      16.661  -2.191 -30.891  0.00  0.00
ATOM   3685  C   CYS A 224      17.515   2.082 -30.730  0.00  0.00
ATOM   3686  O   CYS A 224      18.088   3.042 -31.208  0.00  0.00
ATOM   3687  N   ARG A 225      16.207   2.079 -30.376  0.00  0.00
ATOM   3688  HN  ARG A 225      15.842   1.255 -29.951  0.00  0.00
ATOM   3689  CA  ARG A 225      15.372   3.246 -30.635  0.00  0.00
ATOM   3690  HA  ARG A 225      15.893   4.109 -31.022  0.00  0.00
ATOM   3691  CB  ARG A 225      14.439   2.912 -31.814  0.00  0.00
ATOM   3692  HB1 ARG A 225      15.151   2.700 -32.640  0.00  0.00
ATOM   3693  HB2 ARG A 225      14.066   3.911 -32.130  0.00  0.00
ATOM   3694  CG  ARG A 225      13.361   1.874 -31.542  0.00  0.00
ATOM   3695  HG1 ARG A 225      12.930   1.755 -30.525  0.00  0.00
ATOM   3696  HG2 ARG A 225      13.834   0.913 -31.837  0.00  0.00
ATOM   3697  CD  ARG A 225      12.216   1.900 -32.506  0.00  0.00
ATOM   3698  HD1 ARG A 225      11.647   0.953 -32.385  0.00  0.00
ATOM   3699  HD2 ARG A 225      12.690   2.021 -33.504  0.00  0.00
ATOM   3700  NE  ARG A 225      11.311   3.033 -32.067  0.00  0.00
ATOM   3701  HE  ARG A 225      11.714   3.618 -31.363  0.00  0.00
ATOM   3702  CZ  ARG A 225      10.671   3.663 -33.019  0.00  0.00
ATOM   3703  NH1 ARG A 225      10.319   4.966 -32.926  0.00  0.00
ATOM   3704  HH1 ARG A 225       9.681   5.366 -33.585  0.00  0.00
ATOM   3705  HH1 ARG A 225      10.301   5.292 -31.982  0.00  0.00
ATOM   3706  NH2 ARG A 225      10.242   2.965 -34.125  0.00  0.00
ATOM   3707  HH2 ARG A 225      10.407   1.983 -34.220  0.00  0.00
ATOM   3708  HH2 ARG A 225       9.638   3.499 -34.716  0.00  0.00
ATOM   3709  C   ARG A 225      14.657   3.767 -29.402  0.00  0.00
ATOM   3710  O   ARG A 225      14.495   3.105 -28.370  0.00  0.00
ATOM   3711  N   ASN A 226      14.255   5.133 -29.430  0.00  0.00
ATOM   3712  HN  ASN A 226      14.588   5.726 -30.158  0.00  0.00
ATOM   3713  CA  ASN A 226      13.400   5.752 -28.411  0.00  0.00
ATOM   3714  HA  ASN A 226      13.691   5.369 -27.445  0.00  0.00
ATOM   3715  CB  ASN A 226      13.392   7.295 -28.511  0.00  0.00
ATOM   3716  HB1 ASN A 226      12.631   7.824 -27.898  0.00  0.00
ATOM   3717  HB2 ASN A 226      13.047   7.652 -29.504  0.00  0.00
ATOM   3718  CG  ASN A 226      14.732   7.878 -28.110  0.00  0.00
ATOM   3719  OD1 ASN A 226      15.391   8.531 -28.978  0.00  0.00
ATOM   3720  ND2 ASN A 226      15.165   7.731 -26.825  0.00  0.00
ATOM   3721  HD2 ASN A 226      14.588   7.277 -26.146  0.00  0.00
ATOM   3722  HD2 ASN A 226      16.120   8.027 -26.787  0.00  0.00
ATOM   3723  C   ASN A 226      11.883   5.372 -28.696  0.00  0.00
ATOM   3724  O   ASN A 226      11.398   5.086 -29.831  0.00  0.00
ATOM   3725  N   GLU A 227      11.005   5.355 -27.658  0.00  0.00
ATOM   3726  HN  GLU A 227      11.317   5.639 -26.754  0.00  0.00
ATOM   3727  CA  GLU A 227       9.570   5.085 -27.737  0.00  0.00
ATOM   3728  HA  GLU A 227       9.048   5.363 -28.641  0.00  0.00
ATOM   3729  CB  GLU A 227       9.132   3.592 -27.247  0.00  0.00
ATOM   3730  HB1 GLU A 227       8.071   3.616 -26.917  0.00  0.00
ATOM   3731  HB2 GLU A 227       9.799   3.210 -26.444  0.00  0.00
ATOM   3732  CG  GLU A 227       9.125   2.476 -28.306  0.00  0.00
ATOM   3733  HG1 GLU A 227       9.995   2.670 -28.968  0.00  0.00
ATOM   3734  HG2 GLU A 227       8.273   2.588 -29.008  0.00  0.00
ATOM   3735  CD  GLU A 227       9.151   1.083 -27.829  0.00  0.00
ATOM   3736  OE1 GLU A 227      10.285   0.509 -27.860  0.00  0.00
ATOM   3737  OE2 GLU A 227       8.104   0.519 -27.487  0.00  0.00
ATOM   3738  C   GLU A 227       9.100   5.948 -26.678  0.00  0.00
ATOM   3739  O   GLU A 227       9.848   6.497 -25.818  0.00  0.00
ATOM   3740  N   LYS A 228       7.770   6.228 -26.673  0.00  0.00
ATOM   3741  HN  LYS A 228       7.027   5.791 -27.174  0.00  0.00
ATOM   3742  CA  LYS A 228       7.365   7.202 -25.698  0.00  0.00
ATOM   3743  HA  LYS A 228       8.220   7.809 -25.439  0.00  0.00
ATOM   3744  CB  LYS A 228       6.295   8.186 -26.340  0.00  0.00
ATOM   3745  HB1 LYS A 228       5.860   8.879 -25.589  0.00  0.00
ATOM   3746  HB2 LYS A 228       5.502   7.610 -26.863  0.00  0.00
ATOM   3747  CG  LYS A 228       6.881   8.971 -27.500  0.00  0.00
ATOM   3748  HG1 LYS A 228       7.206   8.329 -28.347  0.00  0.00
ATOM   3749  HG2 LYS A 228       7.698   9.640 -27.155  0.00  0.00
ATOM   3750  CD  LYS A 228       5.790   9.935 -28.072  0.00  0.00
ATOM   3751  HD1 LYS A 228       5.660  10.865 -27.479  0.00  0.00
ATOM   3752  HD2 LYS A 228       4.823   9.389 -28.021  0.00  0.00
ATOM   3753  CE  LYS A 228       5.981  10.109 -29.627  0.00  0.00
ATOM   3754  HE1 LYS A 228       6.023   9.127 -30.146  0.00  0.00
ATOM   3755  HE2 LYS A 228       6.867  10.732 -29.876  0.00  0.00
ATOM   3756  NZ  LYS A 228       4.819  10.787 -30.193  0.00  0.00
ATOM   3757  HZ1 LYS A 228       3.949  10.259 -29.980  0.00  0.00
ATOM   3758  HZ2 LYS A 228       4.827  10.845 -31.231  0.00  0.00
ATOM   3759  HZ3 LYS A 228       4.741  11.780 -29.893  0.00  0.00
ATOM   3760  C   LYS A 228       6.783   6.582 -24.450  0.00  0.00
ATOM   3761  O   LYS A 228       6.437   7.274 -23.477  0.00  0.00
ATOM   3762  N   LYS A 229       6.595   5.262 -24.448  0.00  0.00
ATOM   3763  HN  LYS A 229       6.855   4.847 -25.316  0.00  0.00
ATOM   3764  CA  LYS A 229       6.057   4.546 -23.359  0.00  0.00
ATOM   3765  HA  LYS A 229       5.082   5.003 -23.282  0.00  0.00
ATOM   3766  CB  LYS A 229       5.732   3.102 -23.882  0.00  0.00
ATOM   3767  HB1 LYS A 229       6.527   2.704 -24.548  0.00  0.00
ATOM   3768  HB2 LYS A 229       4.728   3.241 -24.338  0.00  0.00
ATOM   3769  CG  LYS A 229       5.576   2.010 -22.718  0.00  0.00
ATOM   3770  HG1 LYS A 229       4.952   2.334 -21.858  0.00  0.00
ATOM   3771  HG2 LYS A 229       6.610   1.914 -22.323  0.00  0.00
ATOM   3772  CD  LYS A 229       5.097   0.702 -23.267  0.00  0.00
ATOM   3773  HD1 LYS A 229       5.460  -0.093 -22.582  0.00  0.00
ATOM   3774  HD2 LYS A 229       5.697   0.617 -24.198  0.00  0.00
ATOM   3775  CE  LYS A 229       3.589   0.519 -23.488  0.00  0.00
ATOM   3776  HE1 LYS A 229       3.389  -0.425 -24.040  0.00  0.00
ATOM   3777  HE2 LYS A 229       3.280   1.413 -24.071  0.00  0.00
ATOM   3778  NZ  LYS A 229       2.915   0.499 -22.177  0.00  0.00
ATOM   3779  HZ1 LYS A 229       1.888   0.353 -22.260  0.00  0.00
ATOM   3780  HZ2 LYS A 229       3.142   1.280 -21.530  0.00  0.00
ATOM   3781  HZ3 LYS A 229       3.300  -0.348 -21.712  0.00  0.00
ATOM   3782  C   LYS A 229       6.856   4.624 -22.078  0.00  0.00
ATOM   3783  O   LYS A 229       6.354   4.927 -20.997  0.00  0.00
ATOM   3784  N   ARG A 230       8.187   4.492 -22.177  0.00  0.00
ATOM   3785  HN  ARG A 230       8.524   4.181 -23.062  0.00  0.00
ATOM   3786  CA  ARG A 230       9.195   4.781 -21.165  0.00  0.00
ATOM   3787  HA  ARG A 230       8.897   4.082 -20.397  0.00  0.00
ATOM   3788  CB  ARG A 230      10.628   4.357 -21.589  0.00  0.00
ATOM   3789  HB1 ARG A 230      10.483   3.271 -21.780  0.00  0.00
ATOM   3790  HB2 ARG A 230      11.279   4.377 -20.689  0.00  0.00
ATOM   3791  CG  ARG A 230      11.283   5.116 -22.759  0.00  0.00
ATOM   3792  HG1 ARG A 230      11.870   6.005 -22.441  0.00  0.00
ATOM   3793  HG2 ARG A 230      10.614   5.295 -23.627  0.00  0.00
ATOM   3794  CD  ARG A 230      12.447   4.294 -23.451  0.00  0.00
ATOM   3795  HD1 ARG A 230      13.040   3.698 -22.725  0.00  0.00
ATOM   3796  HD2 ARG A 230      13.193   5.084 -23.681  0.00  0.00
ATOM   3797  NE  ARG A 230      12.050   3.624 -24.774  0.00  0.00
ATOM   3798  HE  ARG A 230      11.130   3.232 -24.760  0.00  0.00
ATOM   3799  CZ  ARG A 230      12.952   3.161 -25.629  0.00  0.00
ATOM   3800  NH1 ARG A 230      12.600   2.362 -26.643  0.00  0.00
ATOM   3801  HH1 ARG A 230      11.710   1.922 -26.766  0.00  0.00
ATOM   3802  HH1 ARG A 230      13.286   2.314 -27.369  0.00  0.00
ATOM   3803  NH2 ARG A 230      14.254   3.442 -25.498  0.00  0.00
ATOM   3804  HH2 ARG A 230      14.497   4.178 -24.866  0.00  0.00
ATOM   3805  HH2 ARG A 230      14.858   3.217 -26.263  0.00  0.00
ATOM   3806  C   ARG A 230       9.063   6.198 -20.509  0.00  0.00
ATOM   3807  O   ARG A 230       9.238   6.353 -19.314  0.00  0.00
ATOM   3808  N   HIS A 231       8.895   7.353 -21.279  0.00  0.00
ATOM   3809  HN  HIS A 231       8.837   7.308 -22.273  0.00  0.00
ATOM   3810  CA  HIS A 231       8.577   8.585 -20.758  0.00  0.00
ATOM   3811  HA  HIS A 231       9.434   8.821 -20.145  0.00  0.00
ATOM   3812  CB  HIS A 231       8.512   9.414 -21.997  0.00  0.00
ATOM   3813  HB1 HIS A 231       7.937  10.354 -21.853  0.00  0.00
ATOM   3814  HB2 HIS A 231       7.948   8.786 -22.718  0.00  0.00
ATOM   3815  ND1 HIS A 231      10.542  10.972 -22.123  0.00  0.00
ATOM   3816  HD1 HIS A 231      10.151  11.784 -21.689  0.00  0.00
ATOM   3817  CG  HIS A 231       9.844   9.840 -22.552  0.00  0.00
ATOM   3818  CE1 HIS A 231      11.730  10.912 -22.787  0.00  0.00
ATOM   3819  HE1 HIS A 231      12.564  11.590 -22.604  0.00  0.00
ATOM   3820  NE2 HIS A 231      11.842   9.747 -23.402  0.00  0.00
ATOM   3821  CD2 HIS A 231      10.664   9.102 -23.308  0.00  0.00
ATOM   3822  HD2 HIS A 231      10.754   8.067 -23.615  0.00  0.00
ATOM   3823  C   HIS A 231       7.298   8.777 -20.022  0.00  0.00
ATOM   3824  O   HIS A 231       7.332   9.195 -18.870  0.00  0.00
ATOM   3825  N   ARG A 232       6.215   8.270 -20.601  0.00  0.00
ATOM   3826  HN  ARG A 232       6.311   7.856 -21.502  0.00  0.00
ATOM   3827  CA  ARG A 232       4.846   8.215 -20.029  0.00  0.00
ATOM   3828  HA  ARG A 232       4.452   9.196 -19.809  0.00  0.00
ATOM   3829  CB  ARG A 232       3.807   7.531 -21.164  0.00  0.00
ATOM   3830  HB1 ARG A 232       2.798   7.467 -20.704  0.00  0.00
ATOM   3831  HB2 ARG A 232       4.047   6.469 -21.387  0.00  0.00
ATOM   3832  CG  ARG A 232       3.595   8.414 -22.447  0.00  0.00
ATOM   3833  HG1 ARG A 232       4.623   8.707 -22.749  0.00  0.00
ATOM   3834  HG2 ARG A 232       3.037   9.338 -22.180  0.00  0.00
ATOM   3835  CD  ARG A 232       2.886   7.636 -23.557  0.00  0.00
ATOM   3836  HD1 ARG A 232       1.806   7.559 -23.309  0.00  0.00
ATOM   3837  HD2 ARG A 232       3.333   6.624 -23.662  0.00  0.00
ATOM   3838  NE  ARG A 232       3.109   8.247 -24.869  0.00  0.00
ATOM   3839  HE  ARG A 232       3.518   7.569 -25.478  0.00  0.00
ATOM   3840  CZ  ARG A 232       2.580   9.357 -25.425  0.00  0.00
ATOM   3841  NH1 ARG A 232       2.867   9.630 -26.675  0.00  0.00
ATOM   3842  HH1 ARG A 232       3.160   8.927 -27.323  0.00  0.00
ATOM   3843  HH1 ARG A 232       2.513  10.528 -26.938  0.00  0.00
ATOM   3844  NH2 ARG A 232       1.729  10.133 -24.862  0.00  0.00
ATOM   3845  HH2 ARG A 232       1.589   9.869 -23.907  0.00  0.00
ATOM   3846  HH2 ARG A 232       1.234  10.824 -25.388  0.00  0.00
ATOM   3847  C   ARG A 232       4.742   7.373 -18.786  0.00  0.00
ATOM   3848  O   ARG A 232       3.967   7.679 -17.908  0.00  0.00
ATOM   3849  N   ALA A 233       5.608   6.260 -18.723  0.00  0.00
ATOM   3850  HN  ALA A 233       6.117   5.931 -19.514  0.00  0.00
ATOM   3851  CA  ALA A 233       5.797   5.501 -17.512  0.00  0.00
ATOM   3852  HA  ALA A 233       4.842   5.104 -17.203  0.00  0.00
ATOM   3853  CB  ALA A 233       6.791   4.304 -17.763  0.00  0.00
ATOM   3854  HB1 ALA A 233       6.962   3.672 -16.866  0.00  0.00
ATOM   3855  HB2 ALA A 233       7.825   4.631 -18.002  0.00  0.00
ATOM   3856  HB3 ALA A 233       6.455   3.779 -18.683  0.00  0.00
ATOM   3857  C   ALA A 233       6.318   6.521 -16.308  0.00  0.00
ATOM   3858  O   ALA A 233       5.949   6.390 -15.118  0.00  0.00
ATOM   3859  N   VAL A 234       7.214   7.520 -16.591  0.00  0.00
ATOM   3860  HN  VAL A 234       7.559   7.682 -17.513  0.00  0.00
ATOM   3861  CA  VAL A 234       7.642   8.498 -15.569  0.00  0.00
ATOM   3862  HA  VAL A 234       7.858   8.034 -14.618  0.00  0.00
ATOM   3863  CB  VAL A 234       8.859   9.247 -16.067  0.00  0.00
ATOM   3864  HB  VAL A 234       8.745   9.815 -17.015  0.00  0.00
ATOM   3865  CG1 VAL A 234       9.233  10.327 -15.007  0.00  0.00
ATOM   3866  HG1 VAL A 234       9.619   9.829 -14.092  0.00  0.00
ATOM   3867  HG1 VAL A 234       8.411  10.968 -14.621  0.00  0.00
ATOM   3868  HG1 VAL A 234      10.054  10.987 -15.359  0.00  0.00
ATOM   3869  CG2 VAL A 234      10.024   8.172 -16.266  0.00  0.00
ATOM   3870  HG2 VAL A 234       9.972   7.533 -15.358  0.00  0.00
ATOM   3871  HG2 VAL A 234      10.979   8.739 -16.242  0.00  0.00
ATOM   3872  HG2 VAL A 234       9.929   7.434 -17.091  0.00  0.00
ATOM   3873  C   VAL A 234       6.530   9.497 -15.197  0.00  0.00
ATOM   3874  O   VAL A 234       6.341   9.921 -14.019  0.00  0.00
ATOM   3875  N   ARG A 235       5.692   9.892 -16.234  0.00  0.00
ATOM   3876  HN  ARG A 235       5.924   9.588 -17.155  0.00  0.00
ATOM   3877  CA  ARG A 235       4.622  10.857 -16.240  0.00  0.00
ATOM   3878  HA  ARG A 235       4.983  11.796 -15.845  0.00  0.00
ATOM   3879  CB  ARG A 235       4.148  11.272 -17.647  0.00  0.00
ATOM   3880  HB1 ARG A 235       3.671  10.405 -18.151  0.00  0.00
ATOM   3881  HB2 ARG A 235       5.031  11.537 -18.269  0.00  0.00
ATOM   3882  CG  ARG A 235       3.123  12.522 -17.720  0.00  0.00
ATOM   3883  HG1 ARG A 235       3.613  13.366 -17.191  0.00  0.00
ATOM   3884  HG2 ARG A 235       2.317  12.091 -17.087  0.00  0.00
ATOM   3885  CD  ARG A 235       2.557  12.826 -19.142  0.00  0.00
ATOM   3886  HD1 ARG A 235       2.001  13.781 -19.257  0.00  0.00
ATOM   3887  HD2 ARG A 235       1.876  12.018 -19.485  0.00  0.00
ATOM   3888  NE  ARG A 235       3.758  12.888 -20.099  0.00  0.00
ATOM   3889  HE  ARG A 235       4.624  13.193 -19.703  0.00  0.00
ATOM   3890  CZ  ARG A 235       3.835  12.521 -21.379  0.00  0.00
ATOM   3891  NH1 ARG A 235       5.055  12.353 -21.944  0.00  0.00
ATOM   3892  HH1 ARG A 235       5.832  12.489 -21.329  0.00  0.00
ATOM   3893  HH1 ARG A 235       5.217  12.061 -22.887  0.00  0.00
ATOM   3894  NH2 ARG A 235       2.792  12.387 -22.105  0.00  0.00
ATOM   3895  HH2 ARG A 235       2.897  12.327 -23.098  0.00  0.00
ATOM   3896  HH2 ARG A 235       1.969  12.877 -21.817  0.00  0.00
ATOM   3897  C   ARG A 235       3.380  10.322 -15.414  0.00  0.00
ATOM   3898  O   ARG A 235       2.715  11.005 -14.642  0.00  0.00
ATOM   3899  N   LEU A 236       2.915   9.084 -15.624  0.00  0.00
ATOM   3900  HN  LEU A 236       3.300   8.623 -16.419  0.00  0.00
ATOM   3901  CA  LEU A 236       1.772   8.540 -15.042  0.00  0.00
ATOM   3902  HA  LEU A 236       1.153   9.335 -14.654  0.00  0.00
ATOM   3903  CB  LEU A 236       0.853   7.754 -16.094  0.00  0.00
ATOM   3904  HB1 LEU A 236      -0.068   7.423 -15.567  0.00  0.00
ATOM   3905  HB2 LEU A 236       1.494   6.944 -16.503  0.00  0.00
ATOM   3906  CG  LEU A 236       0.394   8.550 -17.249  0.00  0.00
ATOM   3907  HG  LEU A 236       1.231   9.142 -17.679  0.00  0.00
ATOM   3908  CD1 LEU A 236      -0.326   7.792 -18.346  0.00  0.00
ATOM   3909  HD1 LEU A 236      -1.217   7.279 -17.926  0.00  0.00
ATOM   3910  HD1 LEU A 236       0.333   6.993 -18.752  0.00  0.00
ATOM   3911  HD1 LEU A 236      -0.694   8.428 -19.180  0.00  0.00
ATOM   3912  CD2 LEU A 236      -0.614   9.741 -16.796  0.00  0.00
ATOM   3913  HD2 LEU A 236      -1.294   9.202 -16.102  0.00  0.00
ATOM   3914  HD2 LEU A 236      -1.047  10.191 -17.714  0.00  0.00
ATOM   3915  HD2 LEU A 236      -0.016  10.520 -16.277  0.00  0.00
ATOM   3916  C   LEU A 236       2.177   7.642 -13.949  0.00  0.00
ATOM   3917  O   LEU A 236       1.950   7.903 -12.794  0.00  0.00
ATOM   3918  N   ILE A 237       2.784   6.423 -14.282  0.00  0.00
ATOM   3919  HN  ILE A 237       3.070   6.236 -15.219  0.00  0.00
ATOM   3920  CA  ILE A 237       2.959   5.338 -13.307  0.00  0.00
ATOM   3921  HA  ILE A 237       1.973   5.144 -12.910  0.00  0.00
ATOM   3922  CB  ILE A 237       3.337   4.055 -13.985  0.00  0.00
ATOM   3923  HB  ILE A 237       4.426   4.151 -14.182  0.00  0.00
ATOM   3924  CG2 ILE A 237       3.119   2.937 -12.976  0.00  0.00
ATOM   3925  HG2 ILE A 237       2.050   2.921 -12.673  0.00  0.00
ATOM   3926  HG2 ILE A 237       3.825   3.028 -12.124  0.00  0.00
ATOM   3927  HG2 ILE A 237       3.339   1.962 -13.463  0.00  0.00
ATOM   3928  CG1 ILE A 237       2.639   3.764 -15.377  0.00  0.00
ATOM   3929  HG1 ILE A 237       3.089   2.836 -15.790  0.00  0.00
ATOM   3930  HG1 ILE A 237       3.036   4.572 -16.029  0.00  0.00
ATOM   3931  CD1 ILE A 237       1.136   3.816 -15.511  0.00  0.00
ATOM   3932  HD1 ILE A 237       0.637   3.009 -14.934  0.00  0.00
ATOM   3933  HD2 ILE A 237       1.033   3.722 -16.613  0.00  0.00
ATOM   3934  HD3 ILE A 237       0.715   4.767 -15.121  0.00  0.00
ATOM   3935  C   ILE A 237       3.751   5.783 -12.047  0.00  0.00
ATOM   3936  O   ILE A 237       3.322   5.468 -10.913  0.00  0.00
ATOM   3937  N   PHE A 238       4.834   6.597 -12.246  0.00  0.00
ATOM   3938  HN  PHE A 238       5.135   6.950 -13.129  0.00  0.00
ATOM   3939  CA  PHE A 238       5.510   7.105 -11.151  0.00  0.00
ATOM   3940  HA  PHE A 238       5.670   6.232 -10.536  0.00  0.00
ATOM   3941  CB  PHE A 238       6.890   7.667 -11.572  0.00  0.00
ATOM   3942  HB1 PHE A 238       6.785   8.609 -12.151  0.00  0.00
ATOM   3943  HB2 PHE A 238       7.223   6.817 -12.204  0.00  0.00
ATOM   3944  CG  PHE A 238       7.857   7.680 -10.473  0.00  0.00
ATOM   3945  CD1 PHE A 238       8.591   6.550 -10.136  0.00  0.00
ATOM   3946  HD1 PHE A 238       8.399   5.639 -10.683  0.00  0.00
ATOM   3947  CE1 PHE A 238       9.525   6.576  -9.034  0.00  0.00
ATOM   3948  HE1 PHE A 238      10.148   5.712  -8.851  0.00  0.00
ATOM   3949  CZ  PHE A 238       9.738   7.756  -8.403  0.00  0.00
ATOM   3950  HZ  PHE A 238      10.375   7.828  -7.533  0.00  0.00
ATOM   3951  CD2 PHE A 238       8.104   8.926  -9.820  0.00  0.00
ATOM   3952  HD2 PHE A 238       7.508   9.798 -10.045  0.00  0.00
ATOM   3953  CE2 PHE A 238       9.108   8.951  -8.791  0.00  0.00
ATOM   3954  HE2 PHE A 238       9.327   9.899  -8.323  0.00  0.00
ATOM   3955  C   PHE A 238       4.833   8.263 -10.373  0.00  0.00
ATOM   3956  O   PHE A 238       5.077   8.437  -9.182  0.00  0.00
ATOM   3957  N   THR A 239       3.934   8.980 -10.967  0.00  0.00
ATOM   3958  HN  THR A 239       3.941   8.853 -11.955  0.00  0.00
ATOM   3959  CA  THR A 239       3.089   9.999 -10.326  0.00  0.00
ATOM   3960  HA  THR A 239       3.746  10.619  -9.734  0.00  0.00
ATOM   3961  CB  THR A 239       2.416  11.032 -11.241  0.00  0.00
ATOM   3962  HB  THR A 239       1.763  10.479 -11.950  0.00  0.00
ATOM   3963  OG1 THR A 239       3.442  11.734 -11.928  0.00  0.00
ATOM   3964  HG1 THR A 239       3.355  11.334 -12.796  0.00  0.00
ATOM   3965  CG2 THR A 239       1.789  12.141 -10.436  0.00  0.00
ATOM   3966  HG2 THR A 239       2.517  12.502  -9.680  0.00  0.00
ATOM   3967  HG2 THR A 239       0.896  11.746  -9.907  0.00  0.00
ATOM   3968  HG2 THR A 239       1.596  12.965 -11.157  0.00  0.00
ATOM   3969  C   THR A 239       2.117   9.479  -9.284  0.00  0.00
ATOM   3970  O   THR A 239       2.051  10.011  -8.143  0.00  0.00
ATOM   3971  N   ILE A 240       1.329   8.421  -9.516  0.00  0.00
ATOM   3972  HN  ILE A 240       1.299   8.125 -10.469  0.00  0.00
ATOM   3973  CA  ILE A 240       0.525   7.803  -8.543  0.00  0.00
ATOM   3974  HA  ILE A 240      -0.074   8.599  -8.125  0.00  0.00
ATOM   3975  CB  ILE A 240      -0.413   6.721  -9.178  0.00  0.00
ATOM   3976  HB  ILE A 240      -1.199   7.137  -9.844  0.00  0.00
ATOM   3977  CG2 ILE A 240       0.388   5.736 -10.153  0.00  0.00
ATOM   3978  HG2 ILE A 240       1.148   5.095  -9.658  0.00  0.00
ATOM   3979  HG2 ILE A 240       0.803   6.273 -11.033  0.00  0.00
ATOM   3980  HG2 ILE A 240      -0.283   5.002 -10.646  0.00  0.00
ATOM   3981  CG1 ILE A 240      -1.182   5.974  -8.049  0.00  0.00
ATOM   3982  HG1 ILE A 240      -0.422   5.390  -7.489  0.00  0.00
ATOM   3983  HG1 ILE A 240      -1.845   5.231  -8.542  0.00  0.00
ATOM   3984  CD1 ILE A 240      -2.060   6.942  -7.260  0.00  0.00
ATOM   3985  HD1 ILE A 240      -2.902   6.386  -6.795  0.00  0.00
ATOM   3986  HD2 ILE A 240      -2.478   7.765  -7.879  0.00  0.00
ATOM   3987  HD3 ILE A 240      -1.461   7.472  -6.490  0.00  0.00
ATOM   3988  C   ILE A 240       1.310   7.152  -7.437  0.00  0.00
ATOM   3989  O   ILE A 240       0.973   7.300  -6.223  0.00  0.00
ATOM   3990  N   MET A 241       2.337   6.497  -7.856  0.00  0.00
ATOM   3991  HN  MET A 241       2.507   6.410  -8.835  0.00  0.00
ATOM   3992  CA  MET A 241       3.128   5.720  -6.907  0.00  0.00
ATOM   3993  HA  MET A 241       2.436   5.078  -6.381  0.00  0.00
ATOM   3994  CB  MET A 241       4.152   4.972  -7.806  0.00  0.00
ATOM   3995  HB1 MET A 241       4.832   5.714  -8.276  0.00  0.00
ATOM   3996  HB2 MET A 241       3.711   4.503  -8.711  0.00  0.00
ATOM   3997  CG  MET A 241       5.091   3.997  -7.030  0.00  0.00
ATOM   3998  HG1 MET A 241       4.427   3.469  -6.314  0.00  0.00
ATOM   3999  HG2 MET A 241       5.743   4.675  -6.438  0.00  0.00
ATOM   4000  SD  MET A 241       5.942   2.632  -7.995  0.00  0.00
ATOM   4001  CE  MET A 241       6.423   3.559  -9.530  0.00  0.00
ATOM   4002  HE1 MET A 241       7.107   4.379  -9.225  0.00  0.00
ATOM   4003  HE2 MET A 241       5.605   3.795 -10.244  0.00  0.00
ATOM   4004  HE3 MET A 241       7.136   3.006 -10.180  0.00  0.00
ATOM   4005  C   MET A 241       3.886   6.484  -5.865  0.00  0.00
ATOM   4006  O   MET A 241       3.837   6.091  -4.678  0.00  0.00
ATOM   4007  N   ILE A 242       4.638   7.575  -6.201  0.00  0.00
ATOM   4008  HN  ILE A 242       4.693   7.848  -7.158  0.00  0.00
ATOM   4009  CA  ILE A 242       5.381   8.361  -5.217  0.00  0.00
ATOM   4010  HA  ILE A 242       5.934   7.778  -4.496  0.00  0.00
ATOM   4011  CB  ILE A 242       6.431   9.255  -5.929  0.00  0.00
ATOM   4012  HB  ILE A 242       6.951   8.698  -6.737  0.00  0.00
ATOM   4013  CG2 ILE A 242       5.726  10.402  -6.645  0.00  0.00
ATOM   4014  HG2 ILE A 242       5.275  11.147  -5.955  0.00  0.00
ATOM   4015  HG2 ILE A 242       5.016   9.950  -7.370  0.00  0.00
ATOM   4016  HG2 ILE A 242       6.500  10.949  -7.225  0.00  0.00
ATOM   4017  CG1 ILE A 242       7.532   9.859  -4.989  0.00  0.00
ATOM   4018  HG1 ILE A 242       6.981  10.416  -4.202  0.00  0.00
ATOM   4019  HG1 ILE A 242       8.142  10.584  -5.569  0.00  0.00
ATOM   4020  CD1 ILE A 242       8.419   8.863  -4.260  0.00  0.00
ATOM   4021  HD1 ILE A 242       7.857   8.400  -3.422  0.00  0.00
ATOM   4022  HD2 ILE A 242       9.318   9.331  -3.805  0.00  0.00
ATOM   4023  HD3 ILE A 242       8.709   8.029  -4.935  0.00  0.00
ATOM   4024  C   ILE A 242       4.403   9.171  -4.295  0.00  0.00
ATOM   4025  O   ILE A 242       4.714   9.345  -3.108  0.00  0.00
ATOM   4026  N   VAL A 243       3.171   9.519  -4.752  0.00  0.00
ATOM   4027  HN  VAL A 243       2.976   9.480  -5.729  0.00  0.00
ATOM   4028  CA  VAL A 243       2.288  10.349  -3.877  0.00  0.00
ATOM   4029  HA  VAL A 243       2.935  10.970  -3.275  0.00  0.00
ATOM   4030  CB  VAL A 243       1.492  11.244  -4.826  0.00  0.00
ATOM   4031  HB  VAL A 243       0.885  10.513  -5.400  0.00  0.00
ATOM   4032  CG1 VAL A 243       0.509  12.258  -4.196  0.00  0.00
ATOM   4033  HG1 VAL A 243       0.114  11.955  -3.202  0.00  0.00
ATOM   4034  HG1 VAL A 243      -0.285  12.620  -4.883  0.00  0.00
ATOM   4035  HG1 VAL A 243       1.177  13.094  -3.899  0.00  0.00
ATOM   4036  CG2 VAL A 243       2.442  12.160  -5.638  0.00  0.00
ATOM   4037  HG2 VAL A 243       3.285  12.632  -5.090  0.00  0.00
ATOM   4038  HG2 VAL A 243       1.912  12.992  -6.148  0.00  0.00
ATOM   4039  HG2 VAL A 243       2.858  11.528  -6.452  0.00  0.00
ATOM   4040  C   VAL A 243       1.452   9.446  -3.040  0.00  0.00
ATOM   4041  O   VAL A 243       1.077   9.975  -1.978  0.00  0.00
ATOM   4042  N   TYR A 244       1.239   8.175  -3.443  0.00  0.00
ATOM   4043  HN  TYR A 244       1.522   7.878  -4.352  0.00  0.00
ATOM   4044  CA  TYR A 244       0.771   7.089  -2.591  0.00  0.00
ATOM   4045  HA  TYR A 244      -0.189   7.412  -2.216  0.00  0.00
ATOM   4046  CB  TYR A 244       0.464   5.749  -3.417  0.00  0.00
ATOM   4047  HB1 TYR A 244       1.435   5.329  -3.754  0.00  0.00
ATOM   4048  HB2 TYR A 244      -0.104   5.956  -4.350  0.00  0.00
ATOM   4049  CG  TYR A 244      -0.290   4.772  -2.593  0.00  0.00
ATOM   4050  CD1 TYR A 244      -1.700   4.950  -2.364  0.00  0.00
ATOM   4051  HD1 TYR A 244      -2.100   5.916  -2.633  0.00  0.00
ATOM   4052  CE1 TYR A 244      -2.407   4.010  -1.579  0.00  0.00
ATOM   4053  HE1 TYR A 244      -3.451   4.113  -1.323  0.00  0.00
ATOM   4054  CZ  TYR A 244      -1.728   2.882  -1.110  0.00  0.00
ATOM   4055  OH  TYR A 244      -2.523   1.934  -0.440  0.00  0.00
ATOM   4056  HH  TYR A 244      -3.439   2.092  -0.682  0.00  0.00
ATOM   4057  CD2 TYR A 244       0.314   3.583  -2.063  0.00  0.00
ATOM   4058  HD2 TYR A 244       1.359   3.400  -2.263  0.00  0.00
ATOM   4059  CE2 TYR A 244      -0.480   2.590  -1.440  0.00  0.00
ATOM   4060  HE2 TYR A 244       0.030   1.700  -1.100  0.00  0.00
ATOM   4061  C   TYR A 244       1.748   6.830  -1.492  0.00  0.00
ATOM   4062  O   TYR A 244       1.379   6.912  -0.325  0.00  0.00
ATOM   4063  N   PHE A 245       3.092   6.526  -1.785  0.00  0.00
ATOM   4064  HN  PHE A 245       3.442   6.697  -2.703  0.00  0.00
ATOM   4065  CA  PHE A 245       4.091   6.191  -0.778  0.00  0.00
ATOM   4066  HA  PHE A 245       3.756   5.373  -0.158  0.00  0.00
ATOM   4067  CB  PHE A 245       5.301   5.844  -1.665  0.00  0.00
ATOM   4068  HB1 PHE A 245       5.683   6.713  -2.242  0.00  0.00
ATOM   4069  HB2 PHE A 245       4.992   5.077  -2.406  0.00  0.00
ATOM   4070  CG  PHE A 245       6.451   5.309  -0.807  0.00  0.00
ATOM   4071  CD1 PHE A 245       7.598   6.103  -0.462  0.00  0.00
ATOM   4072  HD1 PHE A 245       7.680   7.121  -0.813  0.00  0.00
ATOM   4073  CE1 PHE A 245       8.705   5.550   0.170  0.00  0.00
ATOM   4074  HE1 PHE A 245       9.564   6.164   0.399  0.00  0.00
ATOM   4075  CZ  PHE A 245       8.711   4.153   0.408  0.00  0.00
ATOM   4076  HZ  PHE A 245       9.532   3.722   0.962  0.00  0.00
ATOM   4077  CD2 PHE A 245       6.492   3.949  -0.458  0.00  0.00
ATOM   4078  HD2 PHE A 245       5.718   3.263  -0.770  0.00  0.00
ATOM   4079  CE2 PHE A 245       7.655   3.392   0.114  0.00  0.00
ATOM   4080  HE2 PHE A 245       7.718   2.315   0.169  0.00  0.00
ATOM   4081  C   PHE A 245       4.397   7.330   0.105  0.00  0.00
ATOM   4082  O   PHE A 245       4.655   7.135   1.302  0.00  0.00
ATOM   4083  N   LEU A 246       4.333   8.623  -0.353  0.00  0.00
ATOM   4084  HN  LEU A 246       4.152   8.725  -1.329  0.00  0.00
ATOM   4085  CA  LEU A 246       4.586   9.835   0.423  0.00  0.00
ATOM   4086  HA  LEU A 246       5.662   9.928   0.406  0.00  0.00
ATOM   4087  CB  LEU A 246       3.887  11.095  -0.187  0.00  0.00
ATOM   4088  HB1 LEU A 246       2.826  11.087   0.141  0.00  0.00
ATOM   4089  HB2 LEU A 246       3.842  11.020  -1.295  0.00  0.00
ATOM   4090  CG  LEU A 246       4.378  12.498   0.271  0.00  0.00
ATOM   4091  HG  LEU A 246       4.138  12.541   1.355  0.00  0.00
ATOM   4092  CD1 LEU A 246       5.875  12.725   0.081  0.00  0.00
ATOM   4093  HD1 LEU A 246       5.996  12.822  -1.019  0.00  0.00
ATOM   4094  HD1 LEU A 246       6.483  12.015   0.682  0.00  0.00
ATOM   4095  HD1 LEU A 246       6.140  13.702   0.537  0.00  0.00
ATOM   4096  CD2 LEU A 246       3.483  13.471  -0.492  0.00  0.00
ATOM   4097  HD2 LEU A 246       2.434  13.410  -0.132  0.00  0.00
ATOM   4098  HD2 LEU A 246       3.515  13.374  -1.599  0.00  0.00
ATOM   4099  HD2 LEU A 246       3.846  14.504  -0.306  0.00  0.00
ATOM   4100  C   LEU A 246       4.025   9.777   1.830  0.00  0.00
ATOM   4101  O   LEU A 246       4.772   9.842   2.788  0.00  0.00
ATOM   4102  N   PHE A 247       2.764   9.509   1.926  0.00  0.00
ATOM   4103  HN  PHE A 247       2.324   9.201   1.086  0.00  0.00
ATOM   4104  CA  PHE A 247       2.051   9.541   3.165  0.00  0.00
ATOM   4105  HA  PHE A 247       2.515  10.306   3.771  0.00  0.00
ATOM   4106  CB  PHE A 247       0.497   9.727   2.830  0.00  0.00
ATOM   4107  HB1 PHE A 247      -0.026   9.702   3.810  0.00  0.00
ATOM   4108  HB2 PHE A 247      -0.002   8.955   2.206  0.00  0.00
ATOM   4109  CG  PHE A 247       0.276  11.189   2.308  0.00  0.00
ATOM   4110  CD1 PHE A 247      -0.328  11.447   1.017  0.00  0.00
ATOM   4111  HD1 PHE A 247      -0.451  10.663   0.284  0.00  0.00
ATOM   4112  CE1 PHE A 247      -0.845  12.710   0.717  0.00  0.00
ATOM   4113  HE1 PHE A 247      -1.278  12.748  -0.272  0.00  0.00
ATOM   4114  CZ  PHE A 247      -0.581  13.808   1.607  0.00  0.00
ATOM   4115  HZ  PHE A 247      -0.872  14.788   1.256  0.00  0.00
ATOM   4116  CD2 PHE A 247       0.557  12.263   3.098  0.00  0.00
ATOM   4117  HD2 PHE A 247       1.063  11.999   4.015  0.00  0.00
ATOM   4118  CE2 PHE A 247       0.217  13.618   2.712  0.00  0.00
ATOM   4119  HE2 PHE A 247       0.324  14.413   3.436  0.00  0.00
ATOM   4120  C   PHE A 247       2.393   8.366   4.004  0.00  0.00
ATOM   4121  O   PHE A 247       2.434   8.485   5.196  0.00  0.00
ATOM   4122  N   TRP A 248       2.799   7.306   3.366  0.00  0.00
ATOM   4123  HN  TRP A 248       2.911   7.261   2.376  0.00  0.00
ATOM   4124  CA  TRP A 248       3.296   6.103   4.139  0.00  0.00
ATOM   4125  HA  TRP A 248       2.629   5.962   4.978  0.00  0.00
ATOM   4126  CB  TRP A 248       3.381   4.728   3.318  0.00  0.00
ATOM   4127  HB1 TRP A 248       4.023   4.008   3.867  0.00  0.00
ATOM   4128  HB2 TRP A 248       3.838   5.002   2.343  0.00  0.00
ATOM   4129  CG  TRP A 248       2.014   4.089   2.923  0.00  0.00
ATOM   4130  CD1 TRP A 248       1.422   4.038   1.654  0.00  0.00
ATOM   4131  HD1 TRP A 248       1.801   4.626   0.832  0.00  0.00
ATOM   4132  NE1 TRP A 248       0.262   3.357   1.661  0.00  0.00
ATOM   4133  HE1 TRP A 248      -0.406   3.335   0.949  0.00  0.00
ATOM   4134  CE2 TRP A 248      -0.024   2.954   3.016  0.00  0.00
ATOM   4135  CD2 TRP A 248       1.073   3.398   3.789  0.00  0.00
ATOM   4136  CE3 TRP A 248       1.095   3.132   5.138  0.00  0.00
ATOM   4137  HE3 TRP A 248       1.990   3.295   5.720  0.00  0.00
ATOM   4138  CZ3 TRP A 248       0.080   2.289   5.646  0.00  0.00
ATOM   4139  HZ3 TRP A 248       0.146   2.027   6.692  0.00  0.00
ATOM   4140  CZ2 TRP A 248      -1.102   2.293   3.543  0.00  0.00
ATOM   4141  HZ2 TRP A 248      -1.934   1.908   2.973  0.00  0.00
ATOM   4142  CH2 TRP A 248      -1.067   2.038   4.893  0.00  0.00
ATOM   4143  HH2 TRP A 248      -1.857   1.556   5.450  0.00  0.00
ATOM   4144  C   TRP A 248       4.609   6.374   4.924  0.00  0.00
ATOM   4145  O   TRP A 248       4.831   5.963   6.059  0.00  0.00
ATOM   4146  N   ALA A 249       5.594   7.065   4.333  0.00  0.00
ATOM   4147  HN  ALA A 249       5.455   7.450   3.424  0.00  0.00
ATOM   4148  CA  ALA A 249       6.858   7.486   4.799  0.00  0.00
ATOM   4149  HA  ALA A 249       7.333   6.536   5.001  0.00  0.00
ATOM   4150  CB  ALA A 249       7.618   8.176   3.629  0.00  0.00
ATOM   4151  HB1 ALA A 249       7.706   7.523   2.733  0.00  0.00
ATOM   4152  HB2 ALA A 249       8.715   8.233   3.793  0.00  0.00
ATOM   4153  HB3 ALA A 249       7.190   9.170   3.379  0.00  0.00
ATOM   4154  C   ALA A 249       6.886   8.200   6.198  0.00  0.00
ATOM   4155  O   ALA A 249       7.677   7.745   7.050  0.00  0.00
ATOM   4156  N   PRO A 250       6.027   9.180   6.673  0.00  0.00
ATOM   4157  CD  PRO A 250       5.233  10.154   5.881  0.00  0.00
ATOM   4158  HD1 PRO A 250       4.623   9.665   5.092  0.00  0.00
ATOM   4159  HD2 PRO A 250       5.939  10.901   5.459  0.00  0.00
ATOM   4160  CA  PRO A 250       6.082   9.583   7.982  0.00  0.00
ATOM   4161  HA  PRO A 250       7.110   9.860   8.163  0.00  0.00
ATOM   4162  CB  PRO A 250       5.279  10.858   8.108  0.00  0.00
ATOM   4163  HB1 PRO A 250       5.970  11.727   8.050  0.00  0.00
ATOM   4164  HB2 PRO A 250       4.616  10.938   8.996  0.00  0.00
ATOM   4165  CG  PRO A 250       4.302  10.819   6.895  0.00  0.00
ATOM   4166  HG1 PRO A 250       3.405  10.169   6.988  0.00  0.00
ATOM   4167  HG2 PRO A 250       3.931  11.818   6.584  0.00  0.00
ATOM   4168  C   PRO A 250       5.715   8.543   9.015  0.00  0.00
ATOM   4169  O   PRO A 250       6.227   8.600  10.139  0.00  0.00
ATOM   4170  N   TYR A 251       4.672   7.682   8.733  0.00  0.00
ATOM   4171  HN  TYR A 251       4.206   7.790   7.859  0.00  0.00
ATOM   4172  CA  TYR A 251       4.347   6.495   9.540  0.00  0.00
ATOM   4173  HA  TYR A 251       4.198   6.859  10.545  0.00  0.00
ATOM   4174  CB  TYR A 251       2.874   5.951   9.012  0.00  0.00
ATOM   4175  HB1 TYR A 251       2.860   5.698   7.930  0.00  0.00
ATOM   4176  HB2 TYR A 251       2.166   6.797   9.150  0.00  0.00
ATOM   4177  CG  TYR A 251       2.406   4.724   9.781  0.00  0.00
ATOM   4178  CD1 TYR A 251       1.585   4.935  10.876  0.00  0.00
ATOM   4179  HD1 TYR A 251       1.325   5.941  11.169  0.00  0.00
ATOM   4180  CE1 TYR A 251       1.202   3.820  11.709  0.00  0.00
ATOM   4181  HE1 TYR A 251       0.390   3.907  12.416  0.00  0.00
ATOM   4182  CZ  TYR A 251       1.744   2.597  11.483  0.00  0.00
ATOM   4183  OH  TYR A 251       1.392   1.471  12.165  0.00  0.00
ATOM   4184  HH  TYR A 251       0.876   1.747  12.926  0.00  0.00
ATOM   4185  CD2 TYR A 251       2.920   3.518   9.503  0.00  0.00
ATOM   4186  HD2 TYR A 251       3.591   3.383   8.668  0.00  0.00
ATOM   4187  CE2 TYR A 251       2.612   2.437  10.283  0.00  0.00
ATOM   4188  HE2 TYR A 251       2.920   1.438  10.013  0.00  0.00
ATOM   4189  C   TYR A 251       5.562   5.497   9.599  0.00  0.00
ATOM   4190  O   TYR A 251       6.016   5.065  10.628  0.00  0.00
ATOM   4191  N   ASN A 252       6.202   5.234   8.476  0.00  0.00
ATOM   4192  HN  ASN A 252       5.785   5.426   7.591  0.00  0.00
ATOM   4193  CA  ASN A 252       7.402   4.323   8.385  0.00  0.00
ATOM   4194  HA  ASN A 252       7.025   3.397   8.794  0.00  0.00
ATOM   4195  CB  ASN A 252       7.792   4.175   6.896  0.00  0.00
ATOM   4196  HB1 ASN A 252       8.739   3.612   6.752  0.00  0.00
ATOM   4197  HB2 ASN A 252       7.832   5.183   6.431  0.00  0.00
ATOM   4198  CG  ASN A 252       6.686   3.287   6.231  0.00  0.00
ATOM   4199  OD1 ASN A 252       6.113   2.364   6.890  0.00  0.00
ATOM   4200  ND2 ASN A 252       6.459   3.553   4.968  0.00  0.00
ATOM   4201  HD2 ASN A 252       6.120   2.811   4.389  0.00  0.00
ATOM   4202  HD2 ASN A 252       6.823   4.346   4.479  0.00  0.00
ATOM   4203  C   ASN A 252       8.648   4.852   9.129  0.00  0.00
ATOM   4204  O   ASN A 252       9.399   4.048   9.761  0.00  0.00
ATOM   4205  N   ILE A 253       9.021   6.147   9.110  0.00  0.00
ATOM   4206  HN  ILE A 253       8.646   6.810   8.467  0.00  0.00
ATOM   4207  CA  ILE A 253      10.098   6.695   9.900  0.00  0.00
ATOM   4208  HA  ILE A 253      10.947   6.106   9.586  0.00  0.00
ATOM   4209  CB  ILE A 253      10.505   8.030   9.474  0.00  0.00
ATOM   4210  HB  ILE A 253      10.615   8.101   8.371  0.00  0.00
ATOM   4211  CG2 ILE A 253       9.311   9.055   9.765  0.00  0.00
ATOM   4212  HG2 ILE A 253       9.666  10.028   9.364  0.00  0.00
ATOM   4213  HG2 ILE A 253       9.162   9.081  10.865  0.00  0.00
ATOM   4214  HG2 ILE A 253       8.386   8.627   9.322  0.00  0.00
ATOM   4215  CG1 ILE A 253      11.888   8.534  10.016  0.00  0.00
ATOM   4216  HG1 ILE A 253      11.895   8.495  11.126  0.00  0.00
ATOM   4217  HG1 ILE A 253      11.971   9.530   9.530  0.00  0.00
ATOM   4218  CD1 ILE A 253      13.161   7.813   9.458  0.00  0.00
ATOM   4219  HD1 ILE A 253      14.071   8.420   9.655  0.00  0.00
ATOM   4220  HD2 ILE A 253      13.078   7.594   8.372  0.00  0.00
ATOM   4221  HD3 ILE A 253      13.228   6.797   9.900  0.00  0.00
ATOM   4222  C   ILE A 253       9.884   6.548  11.463  0.00  0.00
ATOM   4223  O   ILE A 253      10.760   6.085  12.197  0.00  0.00
ATOM   4224  N   VAL A 254       8.652   6.860  11.968  0.00  0.00
ATOM   4225  HN  VAL A 254       7.916   7.239  11.412  0.00  0.00
ATOM   4226  CA  VAL A 254       8.395   6.768  13.431  0.00  0.00
ATOM   4227  HA  VAL A 254       9.102   7.282  14.064  0.00  0.00
ATOM   4228  CB  VAL A 254       7.060   7.489  13.809  0.00  0.00
ATOM   4229  HB  VAL A 254       6.234   7.047  13.211  0.00  0.00
ATOM   4230  CG1 VAL A 254       6.725   7.273  15.275  0.00  0.00
ATOM   4231  HG1 VAL A 254       7.623   7.436  15.910  0.00  0.00
ATOM   4232  HG1 VAL A 254       6.351   6.260  15.536  0.00  0.00
ATOM   4233  HG1 VAL A 254       5.939   8.004  15.564  0.00  0.00
ATOM   4234  CG2 VAL A 254       7.281   8.980  13.569  0.00  0.00
ATOM   4235  HG2 VAL A 254       7.893   9.385  14.403  0.00  0.00
ATOM   4236  HG2 VAL A 254       6.360   9.595  13.480  0.00  0.00
ATOM   4237  HG2 VAL A 254       7.927   9.190  12.690  0.00  0.00
ATOM   4238  C   VAL A 254       8.436   5.326  13.867  0.00  0.00
ATOM   4239  O   VAL A 254       8.980   4.917  14.895  0.00  0.00
ATOM   4240  N   LEU A 255       7.943   4.382  13.010  0.00  0.00
ATOM   4241  HN  LEU A 255       7.530   4.636  12.139  0.00  0.00
ATOM   4242  CA  LEU A 255       7.881   2.977  13.147  0.00  0.00
ATOM   4243  HA  LEU A 255       7.444   2.740  14.106  0.00  0.00
ATOM   4244  CB  LEU A 255       7.206   2.265  11.852  0.00  0.00
ATOM   4245  HB1 LEU A 255       7.759   2.372  10.894  0.00  0.00
ATOM   4246  HB2 LEU A 255       6.223   2.761  11.703  0.00  0.00
ATOM   4247  CG  LEU A 255       6.922   0.719  12.084  0.00  0.00
ATOM   4248  HG  LEU A 255       7.947   0.304  12.200  0.00  0.00
ATOM   4249  CD1 LEU A 255       6.064   0.319  13.259  0.00  0.00
ATOM   4250  HD1 LEU A 255       5.834  -0.762  13.381  0.00  0.00
ATOM   4251  HD1 LEU A 255       5.043   0.751  13.321  0.00  0.00
ATOM   4252  HD1 LEU A 255       6.605   0.622  14.181  0.00  0.00
ATOM   4253  CD2 LEU A 255       6.305   0.193  10.846  0.00  0.00
ATOM   4254  HD2 LEU A 255       5.201   0.250  10.955  0.00  0.00
ATOM   4255  HD2 LEU A 255       6.609  -0.857  10.642  0.00  0.00
ATOM   4256  HD2 LEU A 255       6.571   0.720   9.905  0.00  0.00
ATOM   4257  C   LEU A 255       9.296   2.333  13.208  0.00  0.00
ATOM   4258  O   LEU A 255       9.572   1.504  14.075  0.00  0.00
ATOM   4259  N   LEU A 256      10.229   2.809  12.416  0.00  0.00
ATOM   4260  HN  LEU A 256       9.998   3.410  11.655  0.00  0.00
ATOM   4261  CA  LEU A 256      11.640   2.343  12.457  0.00  0.00
ATOM   4262  HA  LEU A 256      11.567   1.266  12.452  0.00  0.00
ATOM   4263  CB  LEU A 256      12.311   2.904  11.212  0.00  0.00
ATOM   4264  HB1 LEU A 256      12.169   4.005  11.193  0.00  0.00
ATOM   4265  HB2 LEU A 256      11.925   2.674  10.196  0.00  0.00
ATOM   4266  CG  LEU A 256      13.786   2.530  10.933  0.00  0.00
ATOM   4267  HG  LEU A 256      14.031   2.846   9.896  0.00  0.00
ATOM   4268  CD1 LEU A 256      14.753   3.268  11.853  0.00  0.00
ATOM   4269  HD1 LEU A 256      14.599   4.364  11.941  0.00  0.00
ATOM   4270  HD1 LEU A 256      15.803   3.226  11.492  0.00  0.00
ATOM   4271  HD1 LEU A 256      14.876   2.678  12.786  0.00  0.00
ATOM   4272  CD2 LEU A 256      14.007   1.067  10.955  0.00  0.00
ATOM   4273  HD2 LEU A 256      14.195   0.759  12.006  0.00  0.00
ATOM   4274  HD2 LEU A 256      14.987   0.758  10.533  0.00  0.00
ATOM   4275  HD2 LEU A 256      13.156   0.488  10.538  0.00  0.00
ATOM   4276  C   LEU A 256      12.285   2.854  13.750  0.00  0.00
ATOM   4277  O   LEU A 256      12.877   2.122  14.543  0.00  0.00
ATOM   4278  N   LEU A 257      11.973   4.110  14.148  0.00  0.00
ATOM   4279  HN  LEU A 257      11.506   4.783  13.580  0.00  0.00
ATOM   4280  CA  LEU A 257      12.499   4.647  15.360  0.00  0.00
ATOM   4281  HA  LEU A 257      13.578   4.661  15.300  0.00  0.00
ATOM   4282  CB  LEU A 257      12.235   6.135  15.577  0.00  0.00
ATOM   4283  HB1 LEU A 257      12.522   6.403  16.615  0.00  0.00
ATOM   4284  HB2 LEU A 257      11.140   6.278  15.699  0.00  0.00
ATOM   4285  CG  LEU A 257      12.876   7.080  14.519  0.00  0.00
ATOM   4286  HG  LEU A 257      12.595   6.555  13.581  0.00  0.00
ATOM   4287  CD1 LEU A 257      12.335   8.507  14.422  0.00  0.00
ATOM   4288  HD1 LEU A 257      12.410   9.070  15.377  0.00  0.00
ATOM   4289  HD1 LEU A 257      11.287   8.545  14.056  0.00  0.00
ATOM   4290  HD1 LEU A 257      13.004   9.167  13.829  0.00  0.00
ATOM   4291  CD2 LEU A 257      14.435   7.091  14.693  0.00  0.00
ATOM   4292  HD2 LEU A 257      14.982   7.336  13.758  0.00  0.00
ATOM   4293  HD2 LEU A 257      14.819   6.118  15.067  0.00  0.00
ATOM   4294  HD2 LEU A 257      14.683   7.891  15.422  0.00  0.00
ATOM   4295  C   LEU A 257      11.974   3.876  16.640  0.00  0.00
ATOM   4296  O   LEU A 257      12.720   3.607  17.547  0.00  0.00
ATOM   4297  N   ASN A 258      10.638   3.456  16.579  0.00  0.00
ATOM   4298  HN  ASN A 258       9.988   3.954  16.012  0.00  0.00
ATOM   4299  CA  ASN A 258      10.043   2.778  17.695  0.00  0.00
ATOM   4300  HA  ASN A 258      10.431   3.275  18.572  0.00  0.00
ATOM   4301  CB  ASN A 258       8.509   2.843  17.582  0.00  0.00
ATOM   4302  HB1 ASN A 258       8.139   2.220  16.739  0.00  0.00
ATOM   4303  HB2 ASN A 258       8.254   3.891  17.316  0.00  0.00
ATOM   4304  CG  ASN A 258       7.763   2.472  18.913  0.00  0.00
ATOM   4305  OD1 ASN A 258       8.429   2.144  19.888  0.00  0.00
ATOM   4306  ND2 ASN A 258       6.417   2.721  18.886  0.00  0.00
ATOM   4307  HD2 ASN A 258       5.946   2.533  19.748  0.00  0.00
ATOM   4308  HD2 ASN A 258       5.972   2.855  18.001  0.00  0.00
ATOM   4309  C   ASN A 258      10.623   1.408  17.796  0.00  0.00
ATOM   4310  O   ASN A 258      10.805   0.820  18.906  0.00  0.00
ATOM   4311  N   THR A 259      10.911   0.748  16.692  0.00  0.00
ATOM   4312  HN  THR A 259      10.703   1.129  15.794  0.00  0.00
ATOM   4313  CA  THR A 259      11.645  -0.581  16.792  0.00  0.00
ATOM   4314  HA  THR A 259      11.153  -1.164  17.557  0.00  0.00
ATOM   4315  CB  THR A 259      11.510  -1.405  15.575  0.00  0.00
ATOM   4316  HB  THR A 259      11.994  -2.397  15.710  0.00  0.00
ATOM   4317  OG1 THR A 259      12.108  -0.760  14.486  0.00  0.00
ATOM   4318  HG1 THR A 259      11.608   0.058  14.424  0.00  0.00
ATOM   4319  CG2 THR A 259      10.042  -1.794  15.180  0.00  0.00
ATOM   4320  HG2 THR A 259      10.150  -2.533  14.357  0.00  0.00
ATOM   4321  HG2 THR A 259       9.574  -0.895  14.727  0.00  0.00
ATOM   4322  HG2 THR A 259       9.678  -2.260  16.121  0.00  0.00
ATOM   4323  C   THR A 259      13.076  -0.477  17.226  0.00  0.00
ATOM   4324  O   THR A 259      13.567  -1.230  18.016  0.00  0.00
ATOM   4325  N   PHE A 260      13.819   0.628  16.824  0.00  0.00
ATOM   4326  HN  PHE A 260      13.476   1.169  16.059  0.00  0.00
ATOM   4327  CA  PHE A 260      15.134   0.910  17.401  0.00  0.00
ATOM   4328  HA  PHE A 260      15.620  -0.054  17.412  0.00  0.00
ATOM   4329  CB  PHE A 260      15.833   1.981  16.626  0.00  0.00
ATOM   4330  HB1 PHE A 260      15.316   2.948  16.805  0.00  0.00
ATOM   4331  HB2 PHE A 260      15.842   1.734  15.542  0.00  0.00
ATOM   4332  CG  PHE A 260      17.311   2.091  16.985  0.00  0.00
ATOM   4333  CD1 PHE A 260      17.849   3.273  17.464  0.00  0.00
ATOM   4334  HD1 PHE A 260      17.128   4.067  17.585  0.00  0.00
ATOM   4335  CE1 PHE A 260      19.124   3.349  17.848  0.00  0.00
ATOM   4336  HE1 PHE A 260      19.499   4.115  18.510  0.00  0.00
ATOM   4337  CZ  PHE A 260      19.999   2.270  17.672  0.00  0.00
ATOM   4338  HZ  PHE A 260      21.039   2.365  17.948  0.00  0.00
ATOM   4339  CD2 PHE A 260      18.194   0.971  16.698  0.00  0.00
ATOM   4340  HD2 PHE A 260      17.880  -0.018  16.397  0.00  0.00
ATOM   4341  CE2 PHE A 260      19.559   1.109  17.040  0.00  0.00
ATOM   4342  HE2 PHE A 260      20.195   0.267  16.810  0.00  0.00
ATOM   4343  C   PHE A 260      14.988   1.165  18.903  0.00  0.00
ATOM   4344  O   PHE A 260      15.920   0.894  19.585  0.00  0.00
ATOM   4345  N   GLN A 261      13.798   1.574  19.392  0.00  0.00
ATOM   4346  HN  GLN A 261      13.122   1.951  18.764  0.00  0.00
ATOM   4347  CA  GLN A 261      13.470   1.834  20.793  0.00  0.00
ATOM   4348  HA  GLN A 261      14.342   2.170  21.334  0.00  0.00
ATOM   4349  CB  GLN A 261      12.533   3.079  20.910  0.00  0.00
ATOM   4350  HB1 GLN A 261      11.525   2.796  20.540  0.00  0.00
ATOM   4351  HB2 GLN A 261      12.931   3.914  20.295  0.00  0.00
ATOM   4352  CG  GLN A 261      12.359   3.586  22.426  0.00  0.00
ATOM   4353  HG1 GLN A 261      11.714   2.895  23.010  0.00  0.00
ATOM   4354  HG2 GLN A 261      11.767   4.522  22.516  0.00  0.00
ATOM   4355  CD  GLN A 261      13.662   3.936  23.237  0.00  0.00
ATOM   4356  OE1 GLN A 261      14.757   3.962  22.641  0.00  0.00
ATOM   4357  NE2 GLN A 261      13.534   4.316  24.501  0.00  0.00
ATOM   4358  HE2 GLN A 261      14.371   4.490  25.021  0.00  0.00
ATOM   4359  HE2 GLN A 261      12.652   4.362  24.969  0.00  0.00
ATOM   4360  C   GLN A 261      13.029   0.574  21.539  0.00  0.00
ATOM   4361  O   GLN A 261      12.934   0.540  22.724  0.00  0.00
ATOM   4362  N   GLU A 262      12.902  -0.516  20.809  0.00  0.00
ATOM   4363  HN  GLU A 262      13.032  -0.482  19.822  0.00  0.00
ATOM   4364  CA  GLU A 262      12.829  -1.854  21.413  0.00  0.00
ATOM   4365  HA  GLU A 262      12.469  -1.668  22.413  0.00  0.00
ATOM   4366  CB  GLU A 262      11.781  -2.796  20.784  0.00  0.00
ATOM   4367  HB1 GLU A 262      11.887  -3.856  21.097  0.00  0.00
ATOM   4368  HB2 GLU A 262      11.931  -2.760  19.684  0.00  0.00
ATOM   4369  CG  GLU A 262      10.355  -2.365  21.220  0.00  0.00
ATOM   4370  HG1 GLU A 262      10.188  -1.289  21.000  0.00  0.00
ATOM   4371  HG2 GLU A 262      10.389  -2.600  22.306  0.00  0.00
ATOM   4372  CD  GLU A 262       9.292  -3.203  20.659  0.00  0.00
ATOM   4373  OE1 GLU A 262       8.278  -2.637  20.100  0.00  0.00
ATOM   4374  OE2 GLU A 262       9.378  -4.497  20.757  0.00  0.00
ATOM   4375  C   GLU A 262      14.167  -2.516  21.485  0.00  0.00
ATOM   4376  O   GLU A 262      14.337  -3.410  22.293  0.00  0.00
ATOM   4377  N   PHE A 263      15.219  -1.995  20.814  0.00  0.00
ATOM   4378  HN  PHE A 263      15.023  -1.334  20.093  0.00  0.00
ATOM   4379  CA  PHE A 263      16.606  -2.362  21.213  0.00  0.00
ATOM   4380  HA  PHE A 263      16.640  -3.327  21.697  0.00  0.00
ATOM   4381  CB  PHE A 263      17.710  -2.296  20.049  0.00  0.00
ATOM   4382  HB1 PHE A 263      18.705  -2.455  20.516  0.00  0.00
ATOM   4383  HB2 PHE A 263      17.726  -1.226  19.746  0.00  0.00
ATOM   4384  CG  PHE A 263      17.432  -3.243  18.890  0.00  0.00
ATOM   4385  CD1 PHE A 263      16.348  -3.017  18.082  0.00  0.00
ATOM   4386  HD1 PHE A 263      15.733  -2.177  18.370  0.00  0.00
ATOM   4387  CE1 PHE A 263      16.137  -3.759  16.919  0.00  0.00
ATOM   4388  HE1 PHE A 263      15.381  -3.553  16.175  0.00  0.00
ATOM   4389  CZ  PHE A 263      17.002  -4.765  16.584  0.00  0.00
ATOM   4390  HZ  PHE A 263      16.866  -5.417  15.733  0.00  0.00
ATOM   4391  CD2 PHE A 263      18.263  -4.311  18.632  0.00  0.00
ATOM   4392  HD2 PHE A 263      19.135  -4.430  19.258  0.00  0.00
ATOM   4393  CE2 PHE A 263      18.055  -5.089  17.477  0.00  0.00
ATOM   4394  HE2 PHE A 263      18.690  -5.899  17.149  0.00  0.00
ATOM   4395  C   PHE A 263      17.126  -1.293  22.189  0.00  0.00
ATOM   4396  O   PHE A 263      18.344  -1.162  22.457  0.00  0.00
ATOM   4397  N   PHE A 264      16.226  -0.428  22.765  0.00  0.00
ATOM   4398  HN  PHE A 264      15.335  -0.612  22.358  0.00  0.00
ATOM   4399  CA  PHE A 264      16.525   0.639  23.721  0.00  0.00
ATOM   4400  HA  PHE A 264      15.667   1.290  23.803  0.00  0.00
ATOM   4401  CB  PHE A 264      16.941   0.074  25.118  0.00  0.00
ATOM   4402  HB1 PHE A 264      17.161   0.929  25.793  0.00  0.00
ATOM   4403  HB2 PHE A 264      17.900  -0.467  24.972  0.00  0.00
ATOM   4404  CG  PHE A 264      16.084  -0.991  25.757  0.00  0.00
ATOM   4405  CD1 PHE A 264      16.584  -1.540  26.963  0.00  0.00
ATOM   4406  HD1 PHE A 264      17.575  -1.298  27.317  0.00  0.00
ATOM   4407  CE1 PHE A 264      15.805  -2.288  27.861  0.00  0.00
ATOM   4408  HE1 PHE A 264      16.108  -2.608  28.847  0.00  0.00
ATOM   4409  CZ  PHE A 264      14.395  -2.539  27.471  0.00  0.00
ATOM   4410  HZ  PHE A 264      13.711  -3.020  28.153  0.00  0.00
ATOM   4411  CD2 PHE A 264      14.743  -1.305  25.404  0.00  0.00
ATOM   4412  HD2 PHE A 264      14.284  -0.813  24.560  0.00  0.00
ATOM   4413  CE2 PHE A 264      13.869  -2.040  26.304  0.00  0.00
ATOM   4414  HE2 PHE A 264      12.847  -2.269  26.037  0.00  0.00
ATOM   4415  C   PHE A 264      17.600   1.621  23.151  0.00  0.00
ATOM   4416  O   PHE A 264      18.527   2.020  23.878  0.00  0.00
ATOM   4417  N   GLY A 265      17.340   2.085  21.896  0.00  0.00
ATOM   4418  HN  GLY A 265      16.585   1.718  21.357  0.00  0.00
ATOM   4419  CA  GLY A 265      18.375   2.820  21.172  0.00  0.00
ATOM   4420  HA1 GLY A 265      17.915   2.751  20.197  0.00  0.00
ATOM   4421  HA2 GLY A 265      19.267   2.211  21.198  0.00  0.00
ATOM   4422  C   GLY A 265      18.560   4.237  21.561  0.00  0.00
ATOM   4423  O   GLY A 265      19.600   4.781  21.376  0.00  0.00
ATOM   4424  N   LEU A 266      17.507   4.842  22.058  0.00  0.00
ATOM   4425  HN  LEU A 266      16.660   4.326  22.153  0.00  0.00
ATOM   4426  CA  LEU A 266      17.412   6.201  22.539  0.00  0.00
ATOM   4427  HA  LEU A 266      18.266   6.779  22.218  0.00  0.00
ATOM   4428  CB  LEU A 266      16.117   6.848  21.981  0.00  0.00
ATOM   4429  HB1 LEU A 266      16.335   7.919  22.183  0.00  0.00
ATOM   4430  HB2 LEU A 266      15.253   6.588  22.630  0.00  0.00
ATOM   4431  CG  LEU A 266      15.857   6.758  20.471  0.00  0.00
ATOM   4432  HG  LEU A 266      16.078   5.726  20.124  0.00  0.00
ATOM   4433  CD1 LEU A 266      14.326   6.909  20.330  0.00  0.00
ATOM   4434  HD1 LEU A 266      13.838   6.239  21.069  0.00  0.00
ATOM   4435  HD1 LEU A 266      14.058   6.667  19.278  0.00  0.00
ATOM   4436  HD1 LEU A 266      14.006   7.957  20.512  0.00  0.00
ATOM   4437  CD2 LEU A 266      16.767   7.592  19.632  0.00  0.00
ATOM   4438  HD2 LEU A 266      16.496   7.400  18.572  0.00  0.00
ATOM   4439  HD2 LEU A 266      17.828   7.270  19.702  0.00  0.00
ATOM   4440  HD2 LEU A 266      16.564   8.685  19.645  0.00  0.00
ATOM   4441  C   LEU A 266      17.409   6.303  24.014  0.00  0.00
ATOM   4442  O   LEU A 266      17.220   7.346  24.605  0.00  0.00
ATOM   4443  N   ASN A 267      17.613   5.165  24.691  0.00  0.00
ATOM   4444  HN  ASN A 267      17.890   4.310  24.259  0.00  0.00
ATOM   4445  CA  ASN A 267      17.745   4.994  26.135  0.00  0.00
ATOM   4446  HA  ASN A 267      17.987   3.954  26.300  0.00  0.00
ATOM   4447  CB  ASN A 267      18.887   5.800  26.731  0.00  0.00
ATOM   4448  HB1 ASN A 267      19.103   5.694  27.815  0.00  0.00
ATOM   4449  HB2 ASN A 267      18.702   6.891  26.627  0.00  0.00
ATOM   4450  CG  ASN A 267      20.180   5.537  25.959  0.00  0.00
ATOM   4451  OD1 ASN A 267      20.481   6.328  25.039  0.00  0.00
ATOM   4452  ND2 ASN A 267      20.789   4.363  26.193  0.00  0.00
ATOM   4453  HD2 ASN A 267      20.517   3.825  26.991  0.00  0.00
ATOM   4454  HD2 ASN A 267      21.573   4.137  25.615  0.00  0.00
ATOM   4455  C   ASN A 267      16.479   5.203  26.829  0.00  0.00
ATOM   4456  O   ASN A 267      15.714   4.265  26.919  0.00  0.00
ATOM   4457  N   ASN A 268      16.242   6.341  27.355  0.00  0.00
ATOM   4458  HN  ASN A 268      16.818   7.100  27.061  0.00  0.00
ATOM   4459  CA  ASN A 268      15.328   6.766  28.315  0.00  0.00
ATOM   4460  HA  ASN A 268      15.408   6.246  29.258  0.00  0.00
ATOM   4461  CB  ASN A 268      15.446   8.307  28.490  0.00  0.00
ATOM   4462  HB1 ASN A 268      14.652   8.804  29.087  0.00  0.00
ATOM   4463  HB2 ASN A 268      15.375   8.856  27.527  0.00  0.00
ATOM   4464  CG  ASN A 268      16.742   8.847  28.999  0.00  0.00
ATOM   4465  OD1 ASN A 268      17.504   9.403  28.186  0.00  0.00
ATOM   4466  ND2 ASN A 268      17.140   8.464  30.189  0.00  0.00
ATOM   4467  HD2 ASN A 268      18.063   8.797  30.379  0.00  0.00
ATOM   4468  HD2 ASN A 268      16.535   7.917  30.768  0.00  0.00
ATOM   4469  C   ASN A 268      13.856   6.491  27.963  0.00  0.00
ATOM   4470  O   ASN A 268      13.332   6.738  26.871  0.00  0.00
ATOM   4471  N   CYS A 269      13.002   6.122  28.951  0.00  0.00
ATOM   4472  HN  CYS A 269      13.330   6.241  29.885  0.00  0.00
ATOM   4473  CA  CYS A 269      11.517   5.949  28.669  0.00  0.00
ATOM   4474  HA  CYS A 269      11.455   5.403  27.739  0.00  0.00
ATOM   4475  CB  CYS A 269      10.743   5.096  29.694  0.00  0.00
ATOM   4476  HB1 CYS A 269      10.983   5.545  30.682  0.00  0.00
ATOM   4477  HB2 CYS A 269      11.250   4.108  29.739  0.00  0.00
ATOM   4478  SG  CYS A 269       8.942   4.832  29.251  0.00  0.00
ATOM   4479  C   CYS A 269      10.761   7.262  28.289  0.00  0.00
ATOM   4480  O   CYS A 269       9.755   7.213  27.642  0.00  0.00
ATOM   4481  N   SER A 270      11.443   8.372  28.592  0.00  0.00
ATOM   4482  HN  SER A 270      12.212   8.303  29.223  0.00  0.00
ATOM   4483  CA  SER A 270      10.985   9.701  28.064  0.00  0.00
ATOM   4484  HA  SER A 270       9.915   9.642  28.201  0.00  0.00
ATOM   4485  CB  SER A 270      11.609  10.846  28.804  0.00  0.00
ATOM   4486  HB1 SER A 270      11.375  10.705  29.880  0.00  0.00
ATOM   4487  HB2 SER A 270      11.211  11.824  28.458  0.00  0.00
ATOM   4488  OG  SER A 270      13.045  10.768  28.696  0.00  0.00
ATOM   4489  HG1 SER A 270      13.489  11.223  29.416  0.00  0.00
ATOM   4490  C   SER A 270      11.128   9.807  26.529  0.00  0.00
ATOM   4491  O   SER A 270      10.195  10.223  25.853  0.00  0.00
ATOM   4492  N   SER A 271      12.114   9.041  25.990  0.00  0.00
ATOM   4493  HN  SER A 271      12.762   8.630  26.626  0.00  0.00
ATOM   4494  CA  SER A 271      12.394   8.968  24.550  0.00  0.00
ATOM   4495  HA  SER A 271      12.157   9.945  24.155  0.00  0.00
ATOM   4496  CB  SER A 271      13.847   8.518  24.206  0.00  0.00
ATOM   4497  HB1 SER A 271      13.913   8.491  23.097  0.00  0.00
ATOM   4498  HB2 SER A 271      14.050   7.533  24.676  0.00  0.00
ATOM   4499  OG  SER A 271      14.720   9.497  24.794  0.00  0.00
ATOM   4500  HG1 SER A 271      15.559   9.033  24.850  0.00  0.00
ATOM   4501  C   SER A 271      11.351   8.157  23.834  0.00  0.00
ATOM   4502  O   SER A 271      10.830   8.518  22.793  0.00  0.00
ATOM   4503  N   SER A 272      11.017   7.050  24.534  0.00  0.00
ATOM   4504  HN  SER A 272      11.563   6.828  25.339  0.00  0.00
ATOM   4505  CA  SER A 272       9.913   6.144  24.145  0.00  0.00
ATOM   4506  HA  SER A 272      10.168   5.695  23.197  0.00  0.00
ATOM   4507  CB  SER A 272       9.600   4.957  25.154  0.00  0.00
ATOM   4508  HB1 SER A 272       8.860   4.211  24.794  0.00  0.00
ATOM   4509  HB2 SER A 272       9.312   5.374  26.142  0.00  0.00
ATOM   4510  OG  SER A 272      10.866   4.296  25.469  0.00  0.00
ATOM   4511  HG1 SER A 272      10.805   4.002  26.381  0.00  0.00
ATOM   4512  C   SER A 272       8.544   6.886  24.038  0.00  0.00
ATOM   4513  O   SER A 272       7.809   6.786  23.046  0.00  0.00
ATOM   4514  N   ASN A 273       8.241   7.749  25.054  0.00  0.00
ATOM   4515  HN  ASN A 273       8.912   7.832  25.787  0.00  0.00
ATOM   4516  CA  ASN A 273       6.982   8.487  25.094  0.00  0.00
ATOM   4517  HA  ASN A 273       6.209   7.783  24.824  0.00  0.00
ATOM   4518  CB  ASN A 273       6.910   9.309  26.418  0.00  0.00
ATOM   4519  HB1 ASN A 273       6.085  10.051  26.488  0.00  0.00
ATOM   4520  HB2 ASN A 273       7.897   9.793  26.579  0.00  0.00
ATOM   4521  CG  ASN A 273       6.703   8.333  27.615  0.00  0.00
ATOM   4522  OD1 ASN A 273       6.293   7.186  27.406  0.00  0.00
ATOM   4523  ND2 ASN A 273       7.041   8.780  28.830  0.00  0.00
ATOM   4524  HD2 ASN A 273       6.689   8.156  29.528  0.00  0.00
ATOM   4525  HD2 ASN A 273       7.350   9.724  28.944  0.00  0.00
ATOM   4526  C   ASN A 273       6.892   9.540  23.981  0.00  0.00
ATOM   4527  O   ASN A 273       5.866   9.773  23.404  0.00  0.00
ATOM   4528  N   ARG A 274       8.025  10.159  23.608  0.00  0.00
ATOM   4529  HN  ARG A 274       8.903  10.128  24.077  0.00  0.00
ATOM   4530  CA  ARG A 274       8.048  11.033  22.436  0.00  0.00
ATOM   4531  HA  ARG A 274       7.182  11.680  22.452  0.00  0.00
ATOM   4532  CB  ARG A 274       9.326  11.817  22.205  0.00  0.00
ATOM   4533  HB1 ARG A 274       9.170  12.520  21.359  0.00  0.00
ATOM   4534  HB2 ARG A 274      10.186  11.150  21.982  0.00  0.00
ATOM   4535  CG  ARG A 274       9.713  12.733  23.387  0.00  0.00
ATOM   4536  HG1 ARG A 274       9.887  12.139  24.309  0.00  0.00
ATOM   4537  HG2 ARG A 274       8.855  13.399  23.622  0.00  0.00
ATOM   4538  CD  ARG A 274      10.906  13.674  23.166  0.00  0.00
ATOM   4539  HD1 ARG A 274      11.177  14.135  24.140  0.00  0.00
ATOM   4540  HD2 ARG A 274      10.594  14.361  22.350  0.00  0.00
ATOM   4541  NE  ARG A 274      12.082  12.939  22.724  0.00  0.00
ATOM   4542  HE  ARG A 274      12.204  12.820  21.738  0.00  0.00
ATOM   4543  CZ  ARG A 274      13.045  12.324  23.470  0.00  0.00
ATOM   4544  NH1 ARG A 274      14.028  11.802  22.797  0.00  0.00
ATOM   4545  HH1 ARG A 274      13.970  11.652  21.810  0.00  0.00
ATOM   4546  HH1 ARG A 274      14.786  11.424  23.330  0.00  0.00
ATOM   4547  NH2 ARG A 274      13.123  12.511  24.755  0.00  0.00
ATOM   4548  HH2 ARG A 274      12.328  12.916  25.205  0.00  0.00
ATOM   4549  HH2 ARG A 274      13.884  12.087  25.245  0.00  0.00
ATOM   4550  C   ARG A 274       7.699  10.316  21.146  0.00  0.00
ATOM   4551  O   ARG A 274       6.913  10.887  20.360  0.00  0.00
ATOM   4552  N   LEU A 275       8.123   9.048  20.922  0.00  0.00
ATOM   4553  HN  LEU A 275       8.799   8.563  21.473  0.00  0.00
ATOM   4554  CA  LEU A 275       7.735   8.231  19.783  0.00  0.00
ATOM   4555  HA  LEU A 275       8.010   8.902  18.983  0.00  0.00
ATOM   4556  CB  LEU A 275       8.634   6.905  19.532  0.00  0.00
ATOM   4557  HB1 LEU A 275       8.298   6.519  18.546  0.00  0.00
ATOM   4558  HB2 LEU A 275       8.372   6.205  20.354  0.00  0.00
ATOM   4559  CG  LEU A 275      10.173   7.172  19.551  0.00  0.00
ATOM   4560  HG  LEU A 275      10.478   7.609  20.525  0.00  0.00
ATOM   4561  CD1 LEU A 275      10.865   5.838  19.345  0.00  0.00
ATOM   4562  HD1 LEU A 275      10.661   5.124  20.172  0.00  0.00
ATOM   4563  HD1 LEU A 275      11.967   5.851  19.209  0.00  0.00
ATOM   4564  HD1 LEU A 275      10.555   5.336  18.404  0.00  0.00
ATOM   4565  CD2 LEU A 275      10.608   8.036  18.432  0.00  0.00
ATOM   4566  HD2 LEU A 275      10.247   7.609  17.472  0.00  0.00
ATOM   4567  HD2 LEU A 275      11.713   8.072  18.327  0.00  0.00
ATOM   4568  HD2 LEU A 275      10.195   9.051  18.619  0.00  0.00
ATOM   4569  C   LEU A 275       6.209   7.901  19.893  0.00  0.00
ATOM   4570  O   LEU A 275       5.471   7.873  18.899  0.00  0.00
ATOM   4571  N   ASP A 276       5.695   7.648  21.143  0.00  0.00
ATOM   4572  HN  ASP A 276       6.237   7.654  21.980  0.00  0.00
ATOM   4573  CA  ASP A 276       4.252   7.302  21.275  0.00  0.00
ATOM   4574  HA  ASP A 276       4.015   6.451  20.653  0.00  0.00
ATOM   4575  CB  ASP A 276       3.962   6.818  22.720  0.00  0.00
ATOM   4576  HB1 ASP A 276       2.918   6.443  22.782  0.00  0.00
ATOM   4577  HB2 ASP A 276       4.194   7.618  23.456  0.00  0.00
ATOM   4578  CG  ASP A 276       4.686   5.518  23.163  0.00  0.00
ATOM   4579  OD1 ASP A 276       4.782   4.590  22.332  0.00  0.00
ATOM   4580  OD2 ASP A 276       5.091   5.366  24.334  0.00  0.00
ATOM   4581  C   ASP A 276       3.336   8.470  20.965  0.00  0.00
ATOM   4582  O   ASP A 276       2.169   8.330  20.569  0.00  0.00
ATOM   4583  N   GLN A 277       3.762   9.690  21.356  0.00  0.00
ATOM   4584  HN  GLN A 277       4.607   9.721  21.885  0.00  0.00
ATOM   4585  CA  GLN A 277       3.031  10.860  20.915  0.00  0.00
ATOM   4586  HA  GLN A 277       1.965  10.712  21.004  0.00  0.00
ATOM   4587  CB  GLN A 277       3.335  12.127  21.843  0.00  0.00
ATOM   4588  HB1 GLN A 277       2.687  12.984  21.564  0.00  0.00
ATOM   4589  HB2 GLN A 277       4.399  12.417  21.704  0.00  0.00
ATOM   4590  CG  GLN A 277       3.030  11.683  23.251  0.00  0.00
ATOM   4591  HG1 GLN A 277       3.596  10.792  23.598  0.00  0.00
ATOM   4592  HG2 GLN A 277       1.979  11.343  23.364  0.00  0.00
ATOM   4593  CD  GLN A 277       3.175  12.805  24.325  0.00  0.00
ATOM   4594  OE1 GLN A 277       2.192  13.082  25.012  0.00  0.00
ATOM   4595  NE2 GLN A 277       4.396  13.276  24.576  0.00  0.00
ATOM   4596  HE2 GLN A 277       4.443  13.815  25.418  0.00  0.00
ATOM   4597  HE2 GLN A 277       5.177  12.864  24.108  0.00  0.00
ATOM   4598  C   GLN A 277       3.314  11.311  19.419  0.00  0.00
ATOM   4599  O   GLN A 277       2.373  11.758  18.754  0.00  0.00
ATOM   4600  N   ALA A 278       4.564  11.072  18.896  0.00  0.00
ATOM   4601  HN  ALA A 278       5.313  10.677  19.422  0.00  0.00
ATOM   4602  CA  ALA A 278       4.848  11.433  17.512  0.00  0.00
ATOM   4603  HA  ALA A 278       4.606  12.475  17.366  0.00  0.00
ATOM   4604  CB  ALA A 278       6.308  11.080  17.260  0.00  0.00
ATOM   4605  HB1 ALA A 278       6.761  11.303  16.271  0.00  0.00
ATOM   4606  HB2 ALA A 278       6.461  10.027  17.580  0.00  0.00
ATOM   4607  HB3 ALA A 278       7.007  11.558  17.977  0.00  0.00
ATOM   4608  C   ALA A 278       4.012  10.631  16.518  0.00  0.00
ATOM   4609  O   ALA A 278       3.622  11.175  15.502  0.00  0.00
ATOM   4610  N   MET A 279       3.796   9.375  16.788  0.00  0.00
ATOM   4611  HN  MET A 279       4.131   9.022  17.658  0.00  0.00
ATOM   4612  CA  MET A 279       2.977   8.507  16.006  0.00  0.00
ATOM   4613  HA  MET A 279       3.204   8.659  14.961  0.00  0.00
ATOM   4614  CB  MET A 279       3.196   7.046  16.532  0.00  0.00
ATOM   4615  HB1 MET A 279       2.429   6.945  17.329  0.00  0.00
ATOM   4616  HB2 MET A 279       4.258   7.017  16.857  0.00  0.00
ATOM   4617  CG  MET A 279       3.171   5.888  15.451  0.00  0.00
ATOM   4618  HG1 MET A 279       3.840   6.390  14.719  0.00  0.00
ATOM   4619  HG2 MET A 279       2.149   5.760  15.036  0.00  0.00
ATOM   4620  SD  MET A 279       3.827   4.342  16.018  0.00  0.00
ATOM   4621  CE  MET A 279       3.664   3.426  14.473  0.00  0.00
ATOM   4622  HE1 MET A 279       4.024   2.405  14.723  0.00  0.00
ATOM   4623  HE2 MET A 279       4.390   3.766  13.705  0.00  0.00
ATOM   4624  HE3 MET A 279       2.605   3.451  14.136  0.00  0.00
ATOM   4625  C   MET A 279       1.483   8.785  15.876  0.00  0.00
ATOM   4626  O   MET A 279       0.830   8.562  14.921  0.00  0.00
ATOM   4627  N   GLN A 280       0.966   9.411  16.914  0.00  0.00
ATOM   4628  HN  GLN A 280       1.556   9.594  17.696  0.00  0.00
ATOM   4629  CA  GLN A 280      -0.398   9.954  16.802  0.00  0.00
ATOM   4630  HA  GLN A 280      -1.113   9.250  16.402  0.00  0.00
ATOM   4631  CB  GLN A 280      -0.905  10.261  18.190  0.00  0.00
ATOM   4632  HB1 GLN A 280      -1.853  10.833  18.102  0.00  0.00
ATOM   4633  HB2 GLN A 280      -0.193  10.838  18.817  0.00  0.00
ATOM   4634  CG  GLN A 280      -1.163   8.954  19.012  0.00  0.00
ATOM   4635  HG1 GLN A 280      -0.258   8.334  18.836  0.00  0.00
ATOM   4636  HG2 GLN A 280      -2.037   8.488  18.509  0.00  0.00
ATOM   4637  CD  GLN A 280      -1.497   9.158  20.448  0.00  0.00
ATOM   4638  OE1 GLN A 280      -2.607   9.532  20.863  0.00  0.00
ATOM   4639  NE2 GLN A 280      -0.466   8.904  21.310  0.00  0.00
ATOM   4640  HE2 GLN A 280      -0.603   8.951  22.300  0.00  0.00
ATOM   4641  HE2 GLN A 280       0.444   8.631  20.995  0.00  0.00
ATOM   4642  C   GLN A 280      -0.510  11.116  15.878  0.00  0.00
ATOM   4643  O   GLN A 280      -1.513  11.303  15.203  0.00  0.00
ATOM   4644  N   VAL A 281       0.598  11.837  15.686  0.00  0.00
ATOM   4645  HN  VAL A 281       1.330  11.625  16.329  0.00  0.00
ATOM   4646  CA  VAL A 281       0.678  12.924  14.700  0.00  0.00
ATOM   4647  HA  VAL A 281      -0.296  13.391  14.718  0.00  0.00
ATOM   4648  CB  VAL A 281       1.773  13.917  15.192  0.00  0.00
ATOM   4649  HB  VAL A 281       2.705  13.318  15.273  0.00  0.00
ATOM   4650  CG1 VAL A 281       1.947  15.088  14.152  0.00  0.00
ATOM   4651  HG1 VAL A 281       2.753  15.834  14.316  0.00  0.00
ATOM   4652  HG1 VAL A 281       0.996  15.630  13.960  0.00  0.00
ATOM   4653  HG1 VAL A 281       2.136  14.643  13.152  0.00  0.00
ATOM   4654  CG2 VAL A 281       1.489  14.565  16.546  0.00  0.00
ATOM   4655  HG2 VAL A 281       0.673  15.316  16.486  0.00  0.00
ATOM   4656  HG2 VAL A 281       2.403  15.142  16.801  0.00  0.00
ATOM   4657  HG2 VAL A 281       1.279  13.829  17.350  0.00  0.00
ATOM   4658  C   VAL A 281       0.956  12.405  13.314  0.00  0.00
ATOM   4659  O   VAL A 281       0.383  12.933  12.322  0.00  0.00
ATOM   4660  N   THR A 282       1.822  11.380  13.165  0.00  0.00
ATOM   4661  HN  THR A 282       2.309  10.955  13.925  0.00  0.00
ATOM   4662  CA  THR A 282       2.120  10.884  11.838  0.00  0.00
ATOM   4663  HA  THR A 282       2.214  11.752  11.202  0.00  0.00
ATOM   4664  CB  THR A 282       3.448  10.236  11.691  0.00  0.00
ATOM   4665  HB  THR A 282       3.657   9.921  10.647  0.00  0.00
ATOM   4666  OG1 THR A 282       3.637   9.180  12.612  0.00  0.00
ATOM   4667  HG1 THR A 282       4.509   8.889  12.336  0.00  0.00
ATOM   4668  CG2 THR A 282       4.477  11.302  12.015  0.00  0.00
ATOM   4669  HG2 THR A 282       5.410  10.855  11.612  0.00  0.00
ATOM   4670  HG2 THR A 282       4.596  11.388  13.116  0.00  0.00
ATOM   4671  HG2 THR A 282       4.191  12.198  11.424  0.00  0.00
ATOM   4672  C   THR A 282       1.029   9.954  11.252  0.00  0.00
ATOM   4673  O   THR A 282       0.748   9.900  10.031  0.00  0.00
ATOM   4674  N   GLU A 283       0.193   9.287  12.076  0.00  0.00
ATOM   4675  HN  GLU A 283       0.465   9.141  13.024  0.00  0.00
ATOM   4676  CA  GLU A 283      -0.964   8.642  11.700  0.00  0.00
ATOM   4677  HA  GLU A 283      -0.624   7.830  11.076  0.00  0.00
ATOM   4678  CB  GLU A 283      -1.605   8.152  13.020  0.00  0.00
ATOM   4679  HB1 GLU A 283      -1.806   8.997  13.711  0.00  0.00
ATOM   4680  HB2 GLU A 283      -0.828   7.469  13.422  0.00  0.00
ATOM   4681  CG  GLU A 283      -2.902   7.343  12.937  0.00  0.00
ATOM   4682  HG1 GLU A 283      -3.693   7.962  12.462  0.00  0.00
ATOM   4683  HG2 GLU A 283      -3.252   7.178  13.978  0.00  0.00
ATOM   4684  CD  GLU A 283      -2.757   5.936  12.287  0.00  0.00
ATOM   4685  OE1 GLU A 283      -3.785   5.287  12.154  0.00  0.00
ATOM   4686  OE2 GLU A 283      -1.659   5.523  11.852  0.00  0.00
ATOM   4687  C   GLU A 283      -2.080   9.499  11.032  0.00  0.00
ATOM   4688  O   GLU A 283      -2.574   9.361   9.908  0.00  0.00
ATOM   4689  N   THR A 284      -2.426  10.579  11.772  0.00  0.00
ATOM   4690  HN  THR A 284      -2.136  10.776  12.705  0.00  0.00
ATOM   4691  CA  THR A 284      -3.390  11.595  11.210  0.00  0.00
ATOM   4692  HA  THR A 284      -4.219  10.949  10.963  0.00  0.00
ATOM   4693  CB  THR A 284      -3.783  12.638  12.279  0.00  0.00
ATOM   4694  HB  THR A 284      -2.875  13.121  12.700  0.00  0.00
ATOM   4695  OG1 THR A 284      -4.498  11.875  13.234  0.00  0.00
ATOM   4696  HG1 THR A 284      -4.932  12.466  13.853  0.00  0.00
ATOM   4697  CG2 THR A 284      -4.755  13.668  11.683  0.00  0.00
ATOM   4698  HG2 THR A 284      -4.254  14.411  11.026  0.00  0.00
ATOM   4699  HG2 THR A 284      -5.266  14.286  12.452  0.00  0.00
ATOM   4700  HG2 THR A 284      -5.541  13.125  11.115  0.00  0.00
ATOM   4701  C   THR A 284      -2.955  12.342   9.886  0.00  0.00
ATOM   4702  O   THR A 284      -3.761  12.684   8.992  0.00  0.00
ATOM   4703  N   LEU A 285      -1.624  12.677   9.812  0.00  0.00
ATOM   4704  HN  LEU A 285      -1.109  12.542  10.655  0.00  0.00
ATOM   4705  CA  LEU A 285      -0.983  13.299   8.666  0.00  0.00
ATOM   4706  HA  LEU A 285      -1.671  13.835   8.029  0.00  0.00
ATOM   4707  CB  LEU A 285       0.056  14.221   9.120  0.00  0.00
ATOM   4708  HB1 LEU A 285       0.572  14.668   8.244  0.00  0.00
ATOM   4709  HB2 LEU A 285       0.840  13.614   9.621  0.00  0.00
ATOM   4710  CG  LEU A 285      -0.449  15.385   9.965  0.00  0.00
ATOM   4711  HG  LEU A 285      -0.982  14.882  10.801  0.00  0.00
ATOM   4712  CD1 LEU A 285       0.682  16.289  10.436  0.00  0.00
ATOM   4713  HD1 LEU A 285       1.079  16.813   9.541  0.00  0.00
ATOM   4714  HD1 LEU A 285       1.429  15.706  11.016  0.00  0.00
ATOM   4715  HD1 LEU A 285       0.372  17.129  11.094  0.00  0.00
ATOM   4716  CD2 LEU A 285      -1.426  16.224   9.193  0.00  0.00
ATOM   4717  HD2 LEU A 285      -1.026  16.870   8.382  0.00  0.00
ATOM   4718  HD2 LEU A 285      -1.969  16.840   9.941  0.00  0.00
ATOM   4719  HD2 LEU A 285      -2.296  15.639   8.825  0.00  0.00
ATOM   4720  C   LEU A 285      -0.449  12.230   7.656  0.00  0.00
ATOM   4721  O   LEU A 285       0.359  12.617   6.774  0.00  0.00
ATOM   4722  N   GLY A 286      -0.802  10.940   7.737  0.00  0.00
ATOM   4723  HN  GLY A 286      -1.231  10.687   8.601  0.00  0.00
ATOM   4724  CA  GLY A 286      -0.150   9.856   6.959  0.00  0.00
ATOM   4725  HA1 GLY A 286       0.678   9.520   7.565  0.00  0.00
ATOM   4726  HA2 GLY A 286       0.139  10.169   5.966  0.00  0.00
ATOM   4727  C   GLY A 286      -1.042   8.674   6.913  0.00  0.00
ATOM   4728  O   GLY A 286      -0.594   7.521   6.928  0.00  0.00
ATOM   4729  N   MET A 287      -2.363   8.900   6.842  0.00  0.00
ATOM   4730  HN  MET A 287      -2.684   9.838   6.937  0.00  0.00
ATOM   4731  CA  MET A 287      -3.352   7.814   6.677  0.00  0.00
ATOM   4732  HA  MET A 287      -2.816   6.876   6.659  0.00  0.00
ATOM   4733  CB  MET A 287      -4.409   7.741   7.810  0.00  0.00
ATOM   4734  HB1 MET A 287      -3.833   7.429   8.708  0.00  0.00
ATOM   4735  HB2 MET A 287      -5.197   6.996   7.570  0.00  0.00
ATOM   4736  CG  MET A 287      -5.163   9.007   8.155  0.00  0.00
ATOM   4737  HG1 MET A 287      -4.468   9.869   8.059  0.00  0.00
ATOM   4738  HG2 MET A 287      -5.367   8.986   9.247  0.00  0.00
ATOM   4739  SD  MET A 287      -6.730   9.284   7.409  0.00  0.00
ATOM   4740  CE  MET A 287      -6.750  11.008   7.894  0.00  0.00
ATOM   4741  HE1 MET A 287      -6.204  11.702   7.218  0.00  0.00
ATOM   4742  HE2 MET A 287      -6.545  11.259   8.956  0.00  0.00
ATOM   4743  HE3 MET A 287      -7.812  11.325   7.824  0.00  0.00
ATOM   4744  C   MET A 287      -4.158   7.989   5.394  0.00  0.00
ATOM   4745  O   MET A 287      -4.961   7.147   4.976  0.00  0.00
ATOM   4746  N   THR A 288      -3.792   9.044   4.671  0.00  0.00
ATOM   4747  HN  THR A 288      -3.043   9.649   4.928  0.00  0.00
ATOM   4748  CA  THR A 288      -4.583   9.748   3.683  0.00  0.00
ATOM   4749  HA  THR A 288      -5.566   9.898   4.103  0.00  0.00
ATOM   4750  CB  THR A 288      -4.018  11.216   3.615  0.00  0.00
ATOM   4751  HB  THR A 288      -4.411  11.761   2.731  0.00  0.00
ATOM   4752  OG1 THR A 288      -2.668  11.191   3.582  0.00  0.00
ATOM   4753  HG1 THR A 288      -2.283  12.001   3.240  0.00  0.00
ATOM   4754  CG2 THR A 288      -4.375  11.964   4.887  0.00  0.00
ATOM   4755  HG2 THR A 288      -5.478  12.085   4.940  0.00  0.00
ATOM   4756  HG2 THR A 288      -3.988  13.005   4.892  0.00  0.00
ATOM   4757  HG2 THR A 288      -3.954  11.452   5.779  0.00  0.00
ATOM   4758  C   THR A 288      -4.501   9.068   2.375  0.00  0.00
ATOM   4759  O   THR A 288      -5.030   9.492   1.363  0.00  0.00
ATOM   4760  N   HIS A 289      -3.756   7.940   2.225  0.00  0.00
ATOM   4761  HN  HIS A 289      -3.283   7.583   3.026  0.00  0.00
ATOM   4762  CA  HIS A 289      -3.348   7.235   1.016  0.00  0.00
ATOM   4763  HA  HIS A 289      -2.537   7.796   0.576  0.00  0.00
ATOM   4764  CB  HIS A 289      -2.718   5.818   1.452  0.00  0.00
ATOM   4765  HB1 HIS A 289      -2.054   5.508   0.616  0.00  0.00
ATOM   4766  HB2 HIS A 289      -3.586   5.127   1.381  0.00  0.00
ATOM   4767  ND1 HIS A 289      -0.782   6.375   2.995  0.00  0.00
ATOM   4768  HD1 HIS A 289      -0.136   6.604   2.267  0.00  0.00
ATOM   4769  CG  HIS A 289      -1.967   5.733   2.716  0.00  0.00
ATOM   4770  CE1 HIS A 289      -0.543   6.066   4.304  0.00  0.00
ATOM   4771  HE1 HIS A 289       0.353   6.354   4.855  0.00  0.00
ATOM   4772  NE2 HIS A 289      -1.542   5.400   4.912  0.00  0.00
ATOM   4773  CD2 HIS A 289      -2.471   5.274   3.875  0.00  0.00
ATOM   4774  HD2 HIS A 289      -3.370   4.732   4.141  0.00  0.00
ATOM   4775  C   HIS A 289      -4.383   6.917  -0.087  0.00  0.00
ATOM   4776  O   HIS A 289      -4.140   7.037  -1.288  0.00  0.00
ATOM   4777  N   CYS A 290      -5.532   6.436   0.300  0.00  0.00
ATOM   4778  HN  CYS A 290      -5.697   6.207   1.256  0.00  0.00
ATOM   4779  CA  CYS A 290      -6.546   5.873  -0.565  0.00  0.00
ATOM   4780  HA  CYS A 290      -6.035   5.218  -1.255  0.00  0.00
ATOM   4781  CB  CYS A 290      -7.434   4.986   0.274  0.00  0.00
ATOM   4782  HB1 CYS A 290      -8.001   4.304  -0.395  0.00  0.00
ATOM   4783  HB2 CYS A 290      -8.200   5.616   0.774  0.00  0.00
ATOM   4784  SG  CYS A 290      -6.675   3.995   1.583  0.00  0.00
ATOM   4785  HG1 CYS A 290      -6.179   3.257   0.600  0.00  0.00
ATOM   4786  C   CYS A 290      -7.376   6.820  -1.381  0.00  0.00
ATOM   4787  O   CYS A 290      -7.976   6.483  -2.404  0.00  0.00
ATOM   4788  N   CYS A 291      -7.268   8.102  -0.956  0.00  0.00
ATOM   4789  HN  CYS A 291      -6.530   8.295  -0.313  0.00  0.00
ATOM   4790  CA  CYS A 291      -7.689   9.369  -1.598  0.00  0.00
ATOM   4791  HA  CYS A 291      -8.595   9.023  -2.072  0.00  0.00
ATOM   4792  CB  CYS A 291      -7.838  10.576  -0.636  0.00  0.00
ATOM   4793  HB1 CYS A 291      -8.411  11.372  -1.156  0.00  0.00
ATOM   4794  HB2 CYS A 291      -6.846  10.978  -0.337  0.00  0.00
ATOM   4795  SG  CYS A 291      -8.963  10.069   0.701  0.00  0.00
ATOM   4796  HG1 CYS A 291      -9.331  11.333   0.853  0.00  0.00
ATOM   4797  C   CYS A 291      -6.737   9.710  -2.830  0.00  0.00
ATOM   4798  O   CYS A 291      -7.115  10.386  -3.779  0.00  0.00
ATOM   4799  N   ILE A 292      -5.553   9.056  -2.912  0.00  0.00
ATOM   4800  HN  ILE A 292      -5.165   8.524  -2.163  0.00  0.00
ATOM   4801  CA  ILE A 292      -4.604   9.443  -3.913  0.00  0.00
ATOM   4802  HA  ILE A 292      -4.885  10.443  -4.212  0.00  0.00
ATOM   4803  CB  ILE A 292      -3.180   9.486  -3.362  0.00  0.00
ATOM   4804  HB  ILE A 292      -2.892   8.422  -3.222  0.00  0.00
ATOM   4805  CG2 ILE A 292      -2.277   9.966  -4.462  0.00  0.00
ATOM   4806  HG2 ILE A 292      -1.184   9.900  -4.273  0.00  0.00
ATOM   4807  HG2 ILE A 292      -2.554  10.978  -4.827  0.00  0.00
ATOM   4808  HG2 ILE A 292      -2.353   9.333  -5.373  0.00  0.00
ATOM   4809  CG1 ILE A 292      -3.075  10.333  -2.054  0.00  0.00
ATOM   4810  HG1 ILE A 292      -2.042  10.334  -1.647  0.00  0.00
ATOM   4811  HG1 ILE A 292      -3.682   9.921  -1.220  0.00  0.00
ATOM   4812  CD1 ILE A 292      -3.516  11.787  -2.257  0.00  0.00
ATOM   4813  HD1 ILE A 292      -4.565  11.765  -2.622  0.00  0.00
ATOM   4814  HD2 ILE A 292      -2.803  12.182  -3.012  0.00  0.00
ATOM   4815  HD3 ILE A 292      -3.436  12.334  -1.293  0.00  0.00
ATOM   4816  C   ILE A 292      -4.810   8.496  -5.151  0.00  0.00
ATOM   4817  O   ILE A 292      -4.441   8.657  -6.266  0.00  0.00
ATOM   4818  N   ASN A 293      -5.613   7.394  -4.966  0.00  0.00
ATOM   4819  HN  ASN A 293      -5.995   7.325  -4.048  0.00  0.00
ATOM   4820  CA  ASN A 293      -5.914   6.417  -5.936  0.00  0.00
ATOM   4821  HA  ASN A 293      -5.005   6.302  -6.507  0.00  0.00
ATOM   4822  CB  ASN A 293      -6.171   5.045  -5.391  0.00  0.00
ATOM   4823  HB1 ASN A 293      -6.607   4.252  -6.035  0.00  0.00
ATOM   4824  HB2 ASN A 293      -6.908   5.245  -4.583  0.00  0.00
ATOM   4825  CG  ASN A 293      -4.881   4.440  -4.687  0.00  0.00
ATOM   4826  OD1 ASN A 293      -3.811   4.682  -5.128  0.00  0.00
ATOM   4827  ND2 ASN A 293      -5.092   3.630  -3.630  0.00  0.00
ATOM   4828  HD2 ASN A 293      -6.018   3.347  -3.382  0.00  0.00
ATOM   4829  HD2 ASN A 293      -4.297   3.278  -3.135  0.00  0.00
ATOM   4830  C   ASN A 293      -6.971   6.737  -7.009  0.00  0.00
ATOM   4831  O   ASN A 293      -6.758   6.287  -8.140  0.00  0.00
ATOM   4832  N   PRO A 294      -8.104   7.437  -6.800  0.00  0.00
ATOM   4833  CD  PRO A 294      -8.803   7.559  -5.591  0.00  0.00
ATOM   4834  HD1 PRO A 294      -8.170   7.855  -4.727  0.00  0.00
ATOM   4835  HD2 PRO A 294      -9.292   6.573  -5.443  0.00  0.00
ATOM   4836  CA  PRO A 294      -8.935   7.775  -7.987  0.00  0.00
ATOM   4837  HA  PRO A 294      -9.017   6.874  -8.577  0.00  0.00
ATOM   4838  CB  PRO A 294     -10.221   8.268  -7.401  0.00  0.00
ATOM   4839  HB1 PRO A 294     -10.967   7.463  -7.576  0.00  0.00
ATOM   4840  HB2 PRO A 294     -10.720   9.181  -7.790  0.00  0.00
ATOM   4841  CG  PRO A 294      -9.963   8.537  -5.834  0.00  0.00
ATOM   4842  HG1 PRO A 294      -9.675   9.580  -5.581  0.00  0.00
ATOM   4843  HG2 PRO A 294     -10.836   8.335  -5.178  0.00  0.00
ATOM   4844  C   PRO A 294      -8.242   8.800  -8.890  0.00  0.00
ATOM   4845  O   PRO A 294      -8.627   8.812 -10.044  0.00  0.00
ATOM   4846  N   ILE A 295      -7.360   9.701  -8.378  0.00  0.00
ATOM   4847  HN  ILE A 295      -6.903   9.613  -7.496  0.00  0.00
ATOM   4848  CA  ILE A 295      -6.979  10.981  -9.066  0.00  0.00
ATOM   4849  HA  ILE A 295      -7.924  11.430  -9.335  0.00  0.00
ATOM   4850  CB  ILE A 295      -6.011  11.796  -8.192  0.00  0.00
ATOM   4851  HB  ILE A 295      -5.061  11.268  -7.964  0.00  0.00
ATOM   4852  CG2 ILE A 295      -5.724  13.149  -8.922  0.00  0.00
ATOM   4853  HG2 ILE A 295      -5.246  13.071  -9.922  0.00  0.00
ATOM   4854  HG2 ILE A 295      -5.051  13.851  -8.385  0.00  0.00
ATOM   4855  HG2 ILE A 295      -6.676  13.683  -9.131  0.00  0.00
ATOM   4856  CG1 ILE A 295      -6.541  12.061  -6.780  0.00  0.00
ATOM   4857  HG1 ILE A 295      -6.806  11.115  -6.261  0.00  0.00
ATOM   4858  HG1 ILE A 295      -7.433  12.714  -6.892  0.00  0.00
ATOM   4859  CD1 ILE A 295      -5.460  12.761  -5.925  0.00  0.00
ATOM   4860  HD1 ILE A 295      -4.478  12.400  -6.299  0.00  0.00
ATOM   4861  HD2 ILE A 295      -5.577  12.483  -4.856  0.00  0.00
ATOM   4862  HD3 ILE A 295      -5.624  13.861  -5.927  0.00  0.00
ATOM   4863  C   ILE A 295      -6.227  10.740 -10.368  0.00  0.00
ATOM   4864  O   ILE A 295      -6.418  11.385 -11.401  0.00  0.00
ATOM   4865  N   ILE A 296      -5.220   9.768 -10.343  0.00  0.00
ATOM   4866  HN  ILE A 296      -4.918   9.388  -9.472  0.00  0.00
ATOM   4867  CA  ILE A 296      -4.511   9.586 -11.550  0.00  0.00
ATOM   4868  HA  ILE A 296      -4.396  10.560 -12.003  0.00  0.00
ATOM   4869  CB  ILE A 296      -3.198   8.986 -11.218  0.00  0.00
ATOM   4870  HB  ILE A 296      -3.114   8.224 -10.415  0.00  0.00
ATOM   4871  CG2 ILE A 296      -2.486   8.314 -12.416  0.00  0.00
ATOM   4872  HG2 ILE A 296      -1.429   8.089 -12.160  0.00  0.00
ATOM   4873  HG2 ILE A 296      -2.535   9.085 -13.215  0.00  0.00
ATOM   4874  HG2 ILE A 296      -3.020   7.383 -12.703  0.00  0.00
ATOM   4875  CG1 ILE A 296      -2.426  10.175 -10.524  0.00  0.00
ATOM   4876  HG1 ILE A 296      -1.424   9.869 -10.156  0.00  0.00
ATOM   4877  HG1 ILE A 296      -2.894  10.510  -9.574  0.00  0.00
ATOM   4878  CD1 ILE A 296      -2.117  11.387 -11.383  0.00  0.00
ATOM   4879  HD1 ILE A 296      -2.971  12.090 -11.492  0.00  0.00
ATOM   4880  HD2 ILE A 296      -1.701  11.088 -12.369  0.00  0.00
ATOM   4881  HD3 ILE A 296      -1.326  11.935 -10.828  0.00  0.00
ATOM   4882  C   ILE A 296      -5.322   8.733 -12.648  0.00  0.00
ATOM   4883  O   ILE A 296      -5.294   9.110 -13.798  0.00  0.00
ATOM   4884  N   TYR A 297      -6.024   7.667 -12.287  0.00  0.00
ATOM   4885  HN  TYR A 297      -6.000   7.403 -11.325  0.00  0.00
ATOM   4886  CA  TYR A 297      -6.700   6.790 -13.271  0.00  0.00
ATOM   4887  HA  TYR A 297      -6.008   6.701 -14.095  0.00  0.00
ATOM   4888  CB  TYR A 297      -7.112   5.367 -12.698  0.00  0.00
ATOM   4889  HB1 TYR A 297      -7.433   4.682 -13.511  0.00  0.00
ATOM   4890  HB2 TYR A 297      -7.912   5.515 -11.942  0.00  0.00
ATOM   4891  CG  TYR A 297      -5.841   4.777 -12.075  0.00  0.00
ATOM   4892  CD1 TYR A 297      -5.771   4.429 -10.682  0.00  0.00
ATOM   4893  HD1 TYR A 297      -6.525   4.742  -9.975  0.00  0.00
ATOM   4894  CE1 TYR A 297      -4.622   3.766 -10.169  0.00  0.00
ATOM   4895  HE1 TYR A 297      -4.646   3.496  -9.123  0.00  0.00
ATOM   4896  CZ  TYR A 297      -3.549   3.589 -10.986  0.00  0.00
ATOM   4897  OH  TYR A 297      -2.461   2.897 -10.500  0.00  0.00
ATOM   4898  HH  TYR A 297      -2.595   2.820  -9.554  0.00  0.00
ATOM   4899  CD2 TYR A 297      -4.770   4.409 -12.939  0.00  0.00
ATOM   4900  HD2 TYR A 297      -4.739   4.651 -13.991  0.00  0.00
ATOM   4901  CE2 TYR A 297      -3.593   3.933 -12.326  0.00  0.00
ATOM   4902  HE2 TYR A 297      -2.735   3.695 -12.937  0.00  0.00
ATOM   4903  C   TYR A 297      -7.939   7.554 -13.816  0.00  0.00
ATOM   4904  O   TYR A 297      -8.357   7.236 -14.970  0.00  0.00
ATOM   4905  N   ALA A 298      -8.531   8.479 -13.003  0.00  0.00
ATOM   4906  HN  ALA A 298      -8.249   8.672 -12.066  0.00  0.00
ATOM   4907  CA  ALA A 298      -9.524   9.389 -13.459  0.00  0.00
ATOM   4908  HA  ALA A 298     -10.261   8.738 -13.905  0.00  0.00
ATOM   4909  CB  ALA A 298     -10.092  10.198 -12.342  0.00  0.00
ATOM   4910  HB1 ALA A 298     -10.786   9.641 -11.676  0.00  0.00
ATOM   4911  HB2 ALA A 298     -10.759  10.989 -12.747  0.00  0.00
ATOM   4912  HB3 ALA A 298      -9.405  10.837 -11.748  0.00  0.00
ATOM   4913  C   ALA A 298      -8.985  10.434 -14.508  0.00  0.00
ATOM   4914  O   ALA A 298      -9.582  10.721 -15.579  0.00  0.00
ATOM   4915  N   PHE A 299      -7.800  11.001 -14.234  0.00  0.00
ATOM   4916  HN  PHE A 299      -7.336  10.744 -13.390  0.00  0.00
ATOM   4917  CA  PHE A 299      -7.090  11.804 -15.224  0.00  0.00
ATOM   4918  HA  PHE A 299      -7.745  12.620 -15.493  0.00  0.00
ATOM   4919  CB  PHE A 299      -5.777  12.316 -14.529  0.00  0.00
ATOM   4920  HB1 PHE A 299      -5.253  11.431 -14.110  0.00  0.00
ATOM   4921  HB2 PHE A 299      -5.966  12.871 -13.585  0.00  0.00
ATOM   4922  CG  PHE A 299      -4.896  13.181 -15.391  0.00  0.00
ATOM   4923  CD1 PHE A 299      -3.618  12.724 -15.670  0.00  0.00
ATOM   4924  HD1 PHE A 299      -3.390  11.839 -15.095  0.00  0.00
ATOM   4925  CE1 PHE A 299      -2.732  13.288 -16.590  0.00  0.00
ATOM   4926  HE1 PHE A 299      -1.783  12.808 -16.776  0.00  0.00
ATOM   4927  CZ  PHE A 299      -3.110  14.492 -17.126  0.00  0.00
ATOM   4928  HZ  PHE A 299      -2.491  15.030 -17.828  0.00  0.00
ATOM   4929  CD2 PHE A 299      -5.296  14.344 -16.050  0.00  0.00
ATOM   4930  HD2 PHE A 299      -6.316  14.700 -16.027  0.00  0.00
ATOM   4931  CE2 PHE A 299      -4.404  15.049 -16.874  0.00  0.00
ATOM   4932  HE2 PHE A 299      -4.747  15.978 -17.303  0.00  0.00
ATOM   4933  C   PHE A 299      -6.850  11.135 -16.567  0.00  0.00
ATOM   4934  O   PHE A 299      -7.181  11.627 -17.645  0.00  0.00
ATOM   4935  N   VAL A 300      -6.359   9.838 -16.568  0.00  0.00
ATOM   4936  HN  VAL A 300      -6.141   9.438 -15.681  0.00  0.00
ATOM   4937  CA  VAL A 300      -5.993   9.082 -17.835  0.00  0.00
ATOM   4938  HA  VAL A 300      -5.310   9.691 -18.409  0.00  0.00
ATOM   4939  CB  VAL A 300      -5.189   7.843 -17.490  0.00  0.00
ATOM   4940  HB  VAL A 300      -5.795   7.300 -16.735  0.00  0.00
ATOM   4941  CG1 VAL A 300      -4.892   7.014 -18.756  0.00  0.00
ATOM   4942  HG1 VAL A 300      -4.269   6.134 -18.488  0.00  0.00
ATOM   4943  HG1 VAL A 300      -4.321   7.567 -19.531  0.00  0.00
ATOM   4944  HG1 VAL A 300      -5.836   6.667 -19.227  0.00  0.00
ATOM   4945  CG2 VAL A 300      -3.788   8.235 -16.870  0.00  0.00
ATOM   4946  HG2 VAL A 300      -3.187   8.769 -17.636  0.00  0.00
ATOM   4947  HG2 VAL A 300      -3.030   7.458 -16.633  0.00  0.00
ATOM   4948  HG2 VAL A 300      -3.843   8.891 -15.975  0.00  0.00
ATOM   4949  C   VAL A 300      -7.183   8.764 -18.739  0.00  0.00
ATOM   4950  O   VAL A 300      -7.229   9.071 -19.961  0.00  0.00
ATOM   4951  N   GLY A 301      -8.236   8.184 -18.127  0.00  0.00
ATOM   4952  HN  GLY A 301      -8.179   7.904 -17.172  0.00  0.00
ATOM   4953  CA  GLY A 301      -9.422   7.808 -18.833  0.00  0.00
ATOM   4954  HA1 GLY A 301      -9.847   8.754 -19.130  0.00  0.00
ATOM   4955  HA2 GLY A 301     -10.060   7.236 -18.174  0.00  0.00
ATOM   4956  C   GLY A 301      -9.240   6.973 -20.095  0.00  0.00
ATOM   4957  O   GLY A 301      -8.176   6.380 -20.278  0.00  0.00
ATOM   4958  N   GLU A 302     -10.261   7.010 -21.004  0.00  0.00
ATOM   4959  HN  GLU A 302     -11.004   7.662 -20.879  0.00  0.00
ATOM   4960  CA  GLU A 302     -10.272   6.259 -22.208  0.00  0.00
ATOM   4961  HA  GLU A 302      -9.834   5.289 -22.028  0.00  0.00
ATOM   4962  CB  GLU A 302     -11.793   6.045 -22.714  0.00  0.00
ATOM   4963  HB1 GLU A 302     -12.142   7.010 -23.139  0.00  0.00
ATOM   4964  HB2 GLU A 302     -12.495   5.937 -21.861  0.00  0.00
ATOM   4965  CG  GLU A 302     -11.807   4.890 -23.782  0.00  0.00
ATOM   4966  HG1 GLU A 302     -11.373   3.974 -23.326  0.00  0.00
ATOM   4967  HG2 GLU A 302     -11.262   5.232 -24.688  0.00  0.00
ATOM   4968  CD  GLU A 302     -13.219   4.485 -24.134  0.00  0.00
ATOM   4969  OE1 GLU A 302     -14.069   4.074 -23.308  0.00  0.00
ATOM   4970  OE2 GLU A 302     -13.593   4.624 -25.342  0.00  0.00
ATOM   4971  C   GLU A 302      -9.573   7.013 -23.309  0.00  0.00
ATOM   4972  O   GLU A 302      -9.281   6.437 -24.337  0.00  0.00
ATOM   4973  N   LYS A 303      -9.298   8.289 -23.202  0.00  0.00
ATOM   4974  HN  LYS A 303      -9.654   8.728 -22.380  0.00  0.00
ATOM   4975  CA  LYS A 303      -8.677   9.133 -24.275  0.00  0.00
ATOM   4976  HA  LYS A 303      -8.805   8.691 -25.251  0.00  0.00
ATOM   4977  CB  LYS A 303      -9.301  10.485 -24.292  0.00  0.00
ATOM   4978  HB1 LYS A 303     -10.383  10.257 -24.400  0.00  0.00
ATOM   4979  HB2 LYS A 303      -8.942  11.063 -25.171  0.00  0.00
ATOM   4980  CG  LYS A 303      -9.073  11.409 -23.030  0.00  0.00
ATOM   4981  HG1 LYS A 303      -8.007  11.590 -22.775  0.00  0.00
ATOM   4982  HG2 LYS A 303      -9.549  10.920 -22.154  0.00  0.00
ATOM   4983  CD  LYS A 303      -9.710  12.753 -23.326  0.00  0.00
ATOM   4984  HD1 LYS A 303     -10.777  12.492 -23.492  0.00  0.00
ATOM   4985  HD2 LYS A 303      -9.383  13.082 -24.335  0.00  0.00
ATOM   4986  CE  LYS A 303      -9.658  13.860 -22.233  0.00  0.00
ATOM   4987  HE1 LYS A 303      -9.958  13.539 -21.213  0.00  0.00
ATOM   4988  HE2 LYS A 303     -10.448  14.600 -22.485  0.00  0.00
ATOM   4989  NZ  LYS A 303      -8.390  14.540 -22.270  0.00  0.00
ATOM   4990  HZ1 LYS A 303      -8.231  15.050 -23.162  0.00  0.00
ATOM   4991  HZ2 LYS A 303      -7.676  13.795 -22.135  0.00  0.00
ATOM   4992  HZ3 LYS A 303      -8.203  15.148 -21.447  0.00  0.00
ATOM   4993  C   LYS A 303      -7.159   9.309 -24.093  0.00  0.00
ATOM   4994  O   LYS A 303      -6.498   9.695 -25.092  0.00  0.00
ATOM   4995  N   PHE A 304      -6.470   9.065 -22.969  0.00  0.00
ATOM   4996  HN  PHE A 304      -6.969   8.752 -22.164  0.00  0.00
ATOM   4997  CA  PHE A 304      -5.039   9.165 -22.872  0.00  0.00
ATOM   4998  HA  PHE A 304      -4.667   9.587 -23.794  0.00  0.00
ATOM   4999  CB  PHE A 304      -4.580  10.059 -21.735  0.00  0.00
ATOM   5000  HB1 PHE A 304      -4.838   9.424 -20.860  0.00  0.00
ATOM   5001  HB2 PHE A 304      -5.316  10.890 -21.716  0.00  0.00
ATOM   5002  CG  PHE A 304      -3.138  10.611 -21.879  0.00  0.00
ATOM   5003  CD1 PHE A 304      -2.704  11.190 -23.110  0.00  0.00
ATOM   5004  HD1 PHE A 304      -3.392  11.341 -23.928  0.00  0.00
ATOM   5005  CE1 PHE A 304      -1.311  11.366 -23.290  0.00  0.00
ATOM   5006  HE1 PHE A 304      -0.861  11.721 -24.205  0.00  0.00
ATOM   5007  CZ  PHE A 304      -0.434  11.099 -22.312  0.00  0.00
ATOM   5008  HZ  PHE A 304       0.571  11.494 -22.335  0.00  0.00
ATOM   5009  CD2 PHE A 304      -2.238  10.353 -20.913  0.00  0.00
ATOM   5010  HD2 PHE A 304      -2.633   9.984 -19.979  0.00  0.00
ATOM   5011  CE2 PHE A 304      -0.868  10.592 -21.092  0.00  0.00
ATOM   5012  HE2 PHE A 304      -0.161  10.376 -20.305  0.00  0.00
ATOM   5013  C   PHE A 304      -4.387   7.799 -22.770  0.00  0.00
ATOM   5014  O   PHE A 304      -3.205   7.593 -22.849  0.00  0.00
ATOM   5015  N   ARG A 305      -5.250   6.771 -22.689  0.00  0.00
ATOM   5016  HN  ARG A 305      -6.210   6.912 -22.921  0.00  0.00
ATOM   5017  CA  ARG A 305      -4.866   5.366 -22.722  0.00  0.00
ATOM   5018  HA  ARG A 305      -3.909   5.345 -22.222  0.00  0.00
ATOM   5019  CB  ARG A 305      -6.010   4.520 -22.010  0.00  0.00
ATOM   5020  HB1 ARG A 305      -6.872   4.755 -22.671  0.00  0.00
ATOM   5021  HB2 ARG A 305      -6.344   5.057 -21.096  0.00  0.00
ATOM   5022  CG  ARG A 305      -5.926   2.956 -21.763  0.00  0.00
ATOM   5023  HG1 ARG A 305      -6.662   2.529 -21.049  0.00  0.00
ATOM   5024  HG2 ARG A 305      -4.937   2.832 -21.272  0.00  0.00
ATOM   5025  CD  ARG A 305      -6.155   2.030 -23.042  0.00  0.00
ATOM   5026  HD1 ARG A 305      -6.286   0.951 -22.812  0.00  0.00
ATOM   5027  HD2 ARG A 305      -5.220   2.032 -23.642  0.00  0.00
ATOM   5028  NE  ARG A 305      -7.319   2.421 -23.815  0.00  0.00
ATOM   5029  HE  ARG A 305      -8.093   2.773 -23.287  0.00  0.00
ATOM   5030  CZ  ARG A 305      -7.427   2.592 -25.140  0.00  0.00
ATOM   5031  NH1 ARG A 305      -8.292   3.495 -25.607  0.00  0.00
ATOM   5032  HH1 ARG A 305      -8.337   3.724 -26.579  0.00  0.00
ATOM   5033  HH1 ARG A 305      -8.547   4.222 -24.970  0.00  0.00
ATOM   5034  NH2 ARG A 305      -6.706   1.911 -26.001  0.00  0.00
ATOM   5035  HH2 ARG A 305      -6.328   1.021 -25.744  0.00  0.00
ATOM   5036  HH2 ARG A 305      -6.883   2.002 -26.980  0.00  0.00
ATOM   5037  C   ARG A 305      -4.489   4.821 -24.081  0.00  0.00
ATOM   5038  O   ARG A 305      -3.784   3.823 -24.105  0.00  0.00
ATOM   5039  N   ASN A 306      -4.888   5.381 -25.228  0.00  0.00
ATOM   5040  HN  ASN A 306      -5.629   6.048 -25.247  0.00  0.00
ATOM   5041  CA  ASN A 306      -4.420   4.986 -26.613  0.00  0.00
ATOM   5042  HA  ASN A 306      -4.823   3.992 -26.748  0.00  0.00
ATOM   5043  CB  ASN A 306      -4.834   6.084 -27.696  0.00  0.00
ATOM   5044  HB1 ASN A 306      -4.384   5.907 -28.696  0.00  0.00
ATOM   5045  HB2 ASN A 306      -4.501   7.043 -27.246  0.00  0.00
ATOM   5046  CG  ASN A 306      -6.322   6.119 -27.879  0.00  0.00
ATOM   5047  OD1 ASN A 306      -7.089   6.755 -27.088  0.00  0.00
ATOM   5048  ND2 ASN A 306      -6.829   5.287 -28.792  0.00  0.00
ATOM   5049  HD2 ASN A 306      -6.256   4.860 -29.492  0.00  0.00
ATOM   5050  HD2 ASN A 306      -7.823   5.254 -28.894  0.00  0.00
ATOM   5051  C   ASN A 306      -2.896   4.861 -26.651  0.00  0.00
ATOM   5052  O   ASN A 306      -2.304   3.982 -27.351  0.00  0.00
ATOM   5053  N   TYR A 307      -2.211   5.764 -26.043  0.00  0.00
ATOM   5054  HN  TYR A 307      -2.662   6.398 -25.419  0.00  0.00
ATOM   5055  CA  TYR A 307      -0.749   5.853 -26.104  0.00  0.00
ATOM   5056  HA  TYR A 307      -0.349   5.812 -27.107  0.00  0.00
ATOM   5057  CB  TYR A 307      -0.249   7.251 -25.531  0.00  0.00
ATOM   5058  HB1 TYR A 307       0.835   7.307 -25.768  0.00  0.00
ATOM   5059  HB2 TYR A 307      -0.425   7.397 -24.444  0.00  0.00
ATOM   5060  CG  TYR A 307      -0.889   8.308 -26.331  0.00  0.00
ATOM   5061  CD1 TYR A 307      -2.060   8.911 -25.939  0.00  0.00
ATOM   5062  HD1 TYR A 307      -2.481   8.484 -25.041  0.00  0.00
ATOM   5063  CE1 TYR A 307      -2.713   9.854 -26.782  0.00  0.00
ATOM   5064  HE1 TYR A 307      -3.628  10.332 -26.463  0.00  0.00
ATOM   5065  CZ  TYR A 307      -2.167  10.200 -28.004  0.00  0.00
ATOM   5066  OH  TYR A 307      -2.913  11.072 -28.877  0.00  0.00
ATOM   5067  HH  TYR A 307      -3.766  11.203 -28.456  0.00  0.00
ATOM   5068  CD2 TYR A 307      -0.304   8.721 -27.558  0.00  0.00
ATOM   5069  HD2 TYR A 307       0.632   8.298 -27.893  0.00  0.00
ATOM   5070  CE2 TYR A 307      -0.911   9.685 -28.292  0.00  0.00
ATOM   5071  HE2 TYR A 307      -0.438   9.886 -29.242  0.00  0.00
ATOM   5072  C   TYR A 307       0.017   4.704 -25.365  0.00  0.00
ATOM   5073  O   TYR A 307       1.077   4.185 -25.772  0.00  0.00
ATOM   5074  N   LEU A 308      -0.606   4.200 -24.285  0.00  0.00
ATOM   5075  HN  LEU A 308      -1.399   4.705 -23.952  0.00  0.00
ATOM   5076  CA  LEU A 308      -0.140   2.975 -23.614  0.00  0.00
ATOM   5077  HA  LEU A 308       0.938   2.906 -23.599  0.00  0.00
ATOM   5078  CB  LEU A 308      -0.637   3.008 -22.111  0.00  0.00
ATOM   5079  HB1 LEU A 308      -0.382   2.091 -21.539  0.00  0.00
ATOM   5080  HB2 LEU A 308      -1.721   3.177 -22.286  0.00  0.00
ATOM   5081  CG  LEU A 308       0.023   4.247 -21.416  0.00  0.00
ATOM   5082  HG  LEU A 308      -0.131   5.073 -22.142  0.00  0.00
ATOM   5083  CD1 LEU A 308      -0.705   4.602 -20.098  0.00  0.00
ATOM   5084  HD1 LEU A 308      -1.023   3.728 -19.491  0.00  0.00
ATOM   5085  HD1 LEU A 308      -1.671   5.110 -20.304  0.00  0.00
ATOM   5086  HD1 LEU A 308      -0.029   5.209 -19.457  0.00  0.00
ATOM   5087  CD2 LEU A 308       1.465   3.934 -21.091  0.00  0.00
ATOM   5088  HD2 LEU A 308       1.986   4.830 -20.692  0.00  0.00
ATOM   5089  HD2 LEU A 308       2.062   3.674 -21.992  0.00  0.00
ATOM   5090  HD2 LEU A 308       1.671   3.106 -20.381  0.00  0.00
ATOM   5091  C   LEU A 308      -0.441   1.743 -24.358  0.00  0.00
ATOM   5092  O   LEU A 308       0.310   0.819 -24.310  0.00  0.00
ATOM   5093  N   LEU A 309      -1.588   1.667 -25.067  0.00  0.00
ATOM   5094  HN  LEU A 309      -2.216   2.440 -25.023  0.00  0.00
ATOM   5095  CA  LEU A 309      -1.965   0.632 -25.958  0.00  0.00
ATOM   5096  HA  LEU A 309      -1.928  -0.298 -25.412  0.00  0.00
ATOM   5097  CB  LEU A 309      -3.442   0.850 -26.557  0.00  0.00
ATOM   5098  HB1 LEU A 309      -3.421   1.825 -27.088  0.00  0.00
ATOM   5099  HB2 LEU A 309      -4.178   0.796 -25.727  0.00  0.00
ATOM   5100  CG  LEU A 309      -3.763  -0.118 -27.715  0.00  0.00
ATOM   5101  HG  LEU A 309      -3.030  -0.049 -28.547  0.00  0.00
ATOM   5102  CD1 LEU A 309      -3.949  -1.627 -27.317  0.00  0.00
ATOM   5103  HD1 LEU A 309      -4.904  -1.561 -26.753  0.00  0.00
ATOM   5104  HD1 LEU A 309      -3.059  -2.111 -26.860  0.00  0.00
ATOM   5105  HD1 LEU A 309      -4.187  -2.104 -28.291  0.00  0.00
ATOM   5106  CD2 LEU A 309      -5.099   0.311 -28.378  0.00  0.00
ATOM   5107  HD2 LEU A 309      -5.366  -0.274 -29.283  0.00  0.00
ATOM   5108  HD2 LEU A 309      -4.960   1.361 -28.715  0.00  0.00
ATOM   5109  HD2 LEU A 309      -5.956   0.234 -27.676  0.00  0.00
ATOM   5110  C   LEU A 309      -1.031   0.534 -27.171  0.00  0.00
ATOM   5111  O   LEU A 309      -0.461  -0.547 -27.395  0.00  0.00
ATOM   5112  N   VAL A 310      -0.836   1.592 -27.970  0.00  0.00
ATOM   5113  HN  VAL A 310      -1.374   2.414 -27.799  0.00  0.00
ATOM   5114  CA  VAL A 310      -0.051   1.537 -29.234  0.00  0.00
ATOM   5115  HA  VAL A 310      -0.564   0.914 -29.951  0.00  0.00
ATOM   5116  CB  VAL A 310      -0.234   2.904 -30.046  0.00  0.00
ATOM   5117  HB  VAL A 310      -1.303   3.208 -30.047  0.00  0.00
ATOM   5118  CG1 VAL A 310       0.536   4.002 -29.252  0.00  0.00
ATOM   5119  HG1 VAL A 310       1.602   3.701 -29.164  0.00  0.00
ATOM   5120  HG1 VAL A 310       0.204   4.126 -28.199  0.00  0.00
ATOM   5121  HG1 VAL A 310       0.525   4.940 -29.847  0.00  0.00
ATOM   5122  CG2 VAL A 310       0.338   2.726 -31.445  0.00  0.00
ATOM   5123  HG2 VAL A 310       0.049   1.702 -31.764  0.00  0.00
ATOM   5124  HG2 VAL A 310       1.434   2.892 -31.528  0.00  0.00
ATOM   5125  HG2 VAL A 310      -0.116   3.479 -32.124  0.00  0.00
ATOM   5126  C   VAL A 310       1.368   1.068 -29.115  0.00  0.00
ATOM   5127  O   VAL A 310       1.775   0.213 -29.879  0.00  0.00
ATOM   5128  N   PHE A 311       2.081   1.473 -28.021  0.00  0.00
ATOM   5129  HN  PHE A 311       1.690   2.144 -27.395  0.00  0.00
ATOM   5130  CA  PHE A 311       3.503   1.055 -27.811  0.00  0.00
ATOM   5131  HA  PHE A 311       4.002   0.815 -28.739  0.00  0.00
ATOM   5132  CB  PHE A 311       4.390   2.041 -26.976  0.00  0.00
ATOM   5133  HB1 PHE A 311       5.473   1.795 -26.938  0.00  0.00
ATOM   5134  HB2 PHE A 311       3.983   2.311 -25.978  0.00  0.00
ATOM   5135  CG  PHE A 311       4.580   3.324 -27.782  0.00  0.00
ATOM   5136  CD1 PHE A 311       3.789   4.509 -27.552  0.00  0.00
ATOM   5137  HD1 PHE A 311       3.048   4.477 -26.768  0.00  0.00
ATOM   5138  CE1 PHE A 311       4.013   5.734 -28.201  0.00  0.00
ATOM   5139  HE1 PHE A 311       3.352   6.581 -28.091  0.00  0.00
ATOM   5140  CZ  PHE A 311       5.077   5.840 -29.158  0.00  0.00
ATOM   5141  HZ  PHE A 311       5.244   6.784 -29.656  0.00  0.00
ATOM   5142  CD2 PHE A 311       5.587   3.454 -28.790  0.00  0.00
ATOM   5143  HD2 PHE A 311       6.198   2.583 -28.980  0.00  0.00
ATOM   5144  CE2 PHE A 311       5.821   4.702 -29.403  0.00  0.00
ATOM   5145  HE2 PHE A 311       6.653   4.870 -30.072  0.00  0.00
ATOM   5146  C   PHE A 311       3.491  -0.342 -27.039  0.00  0.00
ATOM   5147  O   PHE A 311       4.549  -0.979 -26.839  0.00  0.00
ATOM   5148  N   PHE A 312       2.353  -0.913 -26.736  0.00  0.00
ATOM   5149  HN  PHE A 312       1.474  -0.451 -26.821  0.00  0.00
ATOM   5150  CA  PHE A 312       2.193  -2.305 -26.242  0.00  0.00
ATOM   5151  HA  PHE A 312       3.104  -2.718 -25.835  0.00  0.00
ATOM   5152  CB  PHE A 312       1.068  -2.357 -25.076  0.00  0.00
ATOM   5153  HB1 PHE A 312       0.051  -2.513 -25.496  0.00  0.00
ATOM   5154  HB2 PHE A 312       0.964  -1.363 -24.590  0.00  0.00
ATOM   5155  CG  PHE A 312       1.321  -3.256 -24.019  0.00  0.00
ATOM   5156  CD1 PHE A 312       0.711  -4.540 -23.986  0.00  0.00
ATOM   5157  HD1 PHE A 312       0.019  -4.744 -24.789  0.00  0.00
ATOM   5158  CE1 PHE A 312       0.914  -5.397 -23.002  0.00  0.00
ATOM   5159  HE1 PHE A 312       0.445  -6.370 -23.026  0.00  0.00
ATOM   5160  CZ  PHE A 312       1.853  -5.151 -22.012  0.00  0.00
ATOM   5161  HZ  PHE A 312       1.910  -5.991 -21.335  0.00  0.00
ATOM   5162  CD2 PHE A 312       2.271  -2.940 -22.974  0.00  0.00
ATOM   5163  HD2 PHE A 312       2.812  -2.010 -22.881  0.00  0.00
ATOM   5164  CE2 PHE A 312       2.511  -3.905 -21.943  0.00  0.00
ATOM   5165  HE2 PHE A 312       3.205  -3.630 -21.162  0.00  0.00
ATOM   5166  C   PHE A 312       1.652  -3.201 -27.466  0.00  0.00
ATOM   5167  O   PHE A 312       1.379  -4.379 -27.351  0.00  0.00
ATOM   5168  N   GLN A 313       1.514  -2.584 -28.677  0.00  0.00
ATOM   5169  HN  GLN A 313       1.520  -1.586 -28.682  0.00  0.00
ATOM   5170  CA  GLN A 313       1.225  -3.130 -29.969  0.00  0.00
ATOM   5171  HA  GLN A 313       1.087  -4.201 -29.915  0.00  0.00
ATOM   5172  CB  GLN A 313      -0.016  -2.452 -30.659  0.00  0.00
ATOM   5173  HB1 GLN A 313      -0.228  -2.948 -31.630  0.00  0.00
ATOM   5174  HB2 GLN A 313       0.295  -1.391 -30.770  0.00  0.00
ATOM   5175  CG  GLN A 313      -1.295  -2.465 -29.814  0.00  0.00
ATOM   5176  HG1 GLN A 313      -2.071  -1.848 -30.316  0.00  0.00
ATOM   5177  HG2 GLN A 313      -1.100  -2.043 -28.805  0.00  0.00
ATOM   5178  CD  GLN A 313      -1.913  -3.869 -29.688  0.00  0.00
ATOM   5179  OE1 GLN A 313      -2.725  -4.277 -30.535  0.00  0.00
ATOM   5180  NE2 GLN A 313      -1.557  -4.668 -28.643  0.00  0.00
ATOM   5181  HE2 GLN A 313      -0.830  -4.313 -28.055  0.00  0.00
ATOM   5182  HE2 GLN A 313      -2.145  -5.453 -28.443  0.00  0.00
ATOM   5183  C   GLN A 313       2.375  -3.021 -30.898  0.00  0.00
ATOM   5184  O   GLN A 313       3.450  -2.432 -30.635  0.00  0.00
ATOM   5185  N   LYS A 314       2.418  -3.589 -32.134  0.00  0.00
ATOM   5186  HN  LYS A 314       1.602  -3.884 -32.624  0.00  0.00
ATOM   5187  CA  LYS A 314       3.693  -3.690 -32.859  0.00  0.00
ATOM   5188  HA  LYS A 314       4.462  -4.062 -32.200  0.00  0.00
ATOM   5189  CB  LYS A 314       3.479  -4.573 -34.114  0.00  0.00
ATOM   5190  HB1 LYS A 314       4.417  -4.612 -34.707  0.00  0.00
ATOM   5191  HB2 LYS A 314       2.663  -4.223 -34.782  0.00  0.00
ATOM   5192  CG  LYS A 314       3.023  -5.985 -33.750  0.00  0.00
ATOM   5193  HG1 LYS A 314       2.812  -6.615 -34.641  0.00  0.00
ATOM   5194  HG2 LYS A 314       2.091  -6.053 -33.148  0.00  0.00
ATOM   5195  CD  LYS A 314       3.987  -6.665 -32.772  0.00  0.00
ATOM   5196  HD1 LYS A 314       3.925  -6.161 -31.785  0.00  0.00
ATOM   5197  HD2 LYS A 314       5.024  -6.416 -33.084  0.00  0.00
ATOM   5198  CE  LYS A 314       3.863  -8.237 -32.565  0.00  0.00
ATOM   5199  HE1 LYS A 314       4.799  -8.501 -32.028  0.00  0.00
ATOM   5200  HE2 LYS A 314       3.773  -8.756 -33.543  0.00  0.00
ATOM   5201  NZ  LYS A 314       2.707  -8.418 -31.755  0.00  0.00
ATOM   5202  HZ1 LYS A 314       2.586  -9.406 -31.454  0.00  0.00
ATOM   5203  HZ2 LYS A 314       1.788  -8.215 -32.197  0.00  0.00
ATOM   5204  HZ3 LYS A 314       2.666  -7.727 -30.978  0.00  0.00
ATOM   5205  C   LYS A 314       4.214  -2.289 -33.370  0.00  0.00
ATOM   5206  O   LYS A 314       5.311  -1.944 -33.081  0.00  0.00
ATOM   5207  N   HIS A 315       3.260  -1.506 -33.982  0.00  0.00
ATOM   5208  HN  HIS A 315       2.390  -1.910 -34.256  0.00  0.00
ATOM   5209  CA  HIS A 315       3.492  -0.090 -34.164  0.00  0.00
ATOM   5210  HA  HIS A 315       4.072   0.331 -33.356  0.00  0.00
ATOM   5211  CB  HIS A 315       4.307   0.187 -35.428  0.00  0.00
ATOM   5212  HB1 HIS A 315       5.273  -0.360 -35.409  0.00  0.00
ATOM   5213  HB2 HIS A 315       4.466   1.284 -35.500  0.00  0.00
ATOM   5214  ND1 HIS A 315       3.149  -1.391 -37.123  0.00  0.00
ATOM   5215  HD1 HIS A 315       3.376  -2.234 -36.636  0.00  0.00
ATOM   5216  CG  HIS A 315       3.593  -0.116 -36.765  0.00  0.00
ATOM   5217  CE1 HIS A 315       2.735  -1.340 -38.406  0.00  0.00
ATOM   5218  HE1 HIS A 315       2.292  -2.095 -39.057  0.00  0.00
ATOM   5219  NE2 HIS A 315       2.771  -0.100 -38.875  0.00  0.00
ATOM   5220  CD2 HIS A 315       3.247   0.688 -37.848  0.00  0.00
ATOM   5221  HD2 HIS A 315       3.636   1.696 -37.921  0.00  0.00
ATOM   5222  C   HIS A 315       2.258   0.805 -34.230  0.00  0.00
ATOM   5223  O   HIS A 315       2.368   1.977 -34.351  0.00  0.00
ATOM   5224  N   ILE A 316       1.063   0.206 -34.324  0.00  0.00
ATOM   5225  HN  ILE A 316       0.959  -0.768 -34.143  0.00  0.00
ATOM   5226  CA  ILE A 316      -0.231   0.745 -34.681  0.00  0.00
ATOM   5227  HA  ILE A 316      -0.119   1.797 -34.461  0.00  0.00
ATOM   5228  CB  ILE A 316      -0.544   0.686 -36.220  0.00  0.00
ATOM   5229  HB  ILE A 316       0.395   1.182 -36.547  0.00  0.00
ATOM   5230  CG2 ILE A 316      -0.531  -0.731 -36.863  0.00  0.00
ATOM   5231  HG2 ILE A 316      -0.355  -0.558 -37.946  0.00  0.00
ATOM   5232  HG2 ILE A 316      -1.480  -1.270 -36.653  0.00  0.00
ATOM   5233  HG2 ILE A 316       0.293  -1.330 -36.418  0.00  0.00
ATOM   5234  CG1 ILE A 316      -1.742   1.670 -36.586  0.00  0.00
ATOM   5235  HG1 ILE A 316      -1.473   2.646 -36.129  0.00  0.00
ATOM   5236  HG1 ILE A 316      -2.699   1.416 -36.082  0.00  0.00
ATOM   5237  CD1 ILE A 316      -1.998   2.018 -38.108  0.00  0.00
ATOM   5238  HD1 ILE A 316      -2.711   2.860 -38.232  0.00  0.00
ATOM   5239  HD2 ILE A 316      -2.337   1.148 -38.711  0.00  0.00
ATOM   5240  HD3 ILE A 316      -1.147   2.498 -38.637  0.00  0.00
ATOM   5241  C   ILE A 316      -1.355   0.153 -33.808  0.00  0.00
ATOM   5242  O   ILE A 316      -1.272  -0.971 -33.304  0.00  0.00
ATOM   5243  N   ALA A 317      -2.453   0.908 -33.530  0.00  0.00
ATOM   5244  HN  ALA A 317      -2.465   1.785 -34.001  0.00  0.00
ATOM   5245  CA  ALA A 317      -3.502   0.575 -32.667  0.00  0.00
ATOM   5246  HA  ALA A 317      -3.378  -0.425 -32.279  0.00  0.00
ATOM   5247  CB  ALA A 317      -3.695   1.762 -31.697  0.00  0.00
ATOM   5248  HB1 ALA A 317      -2.728   1.981 -31.196  0.00  0.00
ATOM   5249  HB2 ALA A 317      -4.524   1.557 -30.986  0.00  0.00
ATOM   5250  HB3 ALA A 317      -4.020   2.680 -32.232  0.00  0.00
ATOM   5251  C   ALA A 317      -4.719   0.409 -33.526  0.00  0.00
ATOM   5252  O   ALA A 317      -4.694   0.651 -34.756  0.00  0.00
ATOM   5253  N   LYS A 318      -5.844  -0.086 -32.913  0.00  0.00
ATOM   5254  HN  LYS A 318      -5.755  -0.439 -31.984  0.00  0.00
ATOM   5255  CA  LYS A 318      -7.070  -0.337 -33.591  0.00  0.00
ATOM   5256  HA  LYS A 318      -6.944  -0.156 -34.648  0.00  0.00
ATOM   5257  CB  LYS A 318      -7.450  -1.827 -33.211  0.00  0.00
ATOM   5258  HB1 LYS A 318      -6.768  -2.472 -33.805  0.00  0.00
ATOM   5259  HB2 LYS A 318      -8.472  -2.109 -33.545  0.00  0.00
ATOM   5260  CG  LYS A 318      -7.350  -2.212 -31.745  0.00  0.00
ATOM   5261  HG1 LYS A 318      -8.094  -1.757 -31.056  0.00  0.00
ATOM   5262  HG2 LYS A 318      -6.340  -1.949 -31.364  0.00  0.00
ATOM   5263  CD  LYS A 318      -7.445  -3.697 -31.641  0.00  0.00
ATOM   5264  HD1 LYS A 318      -6.500  -4.041 -32.114  0.00  0.00
ATOM   5265  HD2 LYS A 318      -8.230  -4.155 -32.281  0.00  0.00
ATOM   5266  CE  LYS A 318      -7.205  -4.208 -30.213  0.00  0.00
ATOM   5267  HE1 LYS A 318      -8.201  -4.304 -29.730  0.00  0.00
ATOM   5268  HE2 LYS A 318      -6.411  -3.702 -29.623  0.00  0.00
ATOM   5269  NZ  LYS A 318      -6.824  -5.654 -30.301  0.00  0.00
ATOM   5270  HZ1 LYS A 318      -7.330  -6.083 -31.103  0.00  0.00
ATOM   5271  HZ2 LYS A 318      -7.190  -6.044 -29.409  0.00  0.00
ATOM   5272  HZ3 LYS A 318      -5.797  -5.733 -30.446  0.00  0.00
ATOM   5273  C   LYS A 318      -8.237   0.557 -33.048  0.00  0.00
ATOM   5274  O   LYS A 318      -9.283   0.595 -33.722  0.00  0.00
ATOM   5275  N   ARG A 319      -8.074   1.360 -32.007  0.00  0.00
ATOM   5276  HN  ARG A 319      -7.218   1.265 -31.504  0.00  0.00
ATOM   5277  CA  ARG A 319      -9.047   2.236 -31.465  0.00  0.00
ATOM   5278  HA  ARG A 319      -9.910   2.348 -32.104  0.00  0.00
ATOM   5279  CB  ARG A 319      -9.382   1.885 -30.036  0.00  0.00
ATOM   5280  HB1 ARG A 319      -9.865   2.780 -29.588  0.00  0.00
ATOM   5281  HB2 ARG A 319      -8.479   1.800 -29.395  0.00  0.00
ATOM   5282  CG  ARG A 319     -10.322   0.650 -29.822  0.00  0.00
ATOM   5283  HG1 ARG A 319      -9.880  -0.218 -30.357  0.00  0.00
ATOM   5284  HG2 ARG A 319     -11.202   0.801 -30.483  0.00  0.00
ATOM   5285  CD  ARG A 319     -10.660   0.334 -28.374  0.00  0.00
ATOM   5286  HD1 ARG A 319     -11.529  -0.357 -28.409  0.00  0.00
ATOM   5287  HD2 ARG A 319     -10.870   1.338 -27.946  0.00  0.00
ATOM   5288  NE  ARG A 319      -9.497  -0.339 -27.643  0.00  0.00
ATOM   5289  HE  ARG A 319      -8.791  -0.798 -28.182  0.00  0.00
ATOM   5290  CZ  ARG A 319      -9.302  -0.282 -26.295  0.00  0.00
ATOM   5291  NH1 ARG A 319      -8.440  -1.093 -25.685  0.00  0.00
ATOM   5292  HH1 ARG A 319      -7.841  -1.397 -26.426  0.00  0.00
ATOM   5293  HH1 ARG A 319      -8.118  -0.765 -24.797  0.00  0.00
ATOM   5294  NH2 ARG A 319      -9.967   0.648 -25.555  0.00  0.00
ATOM   5295  HH2 ARG A 319     -10.435   1.427 -25.971  0.00  0.00
ATOM   5296  HH2 ARG A 319      -9.884   0.639 -24.559  0.00  0.00
ATOM   5297  C   ARG A 319      -8.488   3.688 -31.519  0.00  0.00
ATOM   5298  O   ARG A 319      -9.019   4.513 -30.780  0.00  0.00
ATOM   5299  N   PHE A 320      -7.449   4.072 -32.346  0.00  0.00
ATOM   5300  HN  PHE A 320      -6.973   3.406 -32.915  0.00  0.00
ATOM   5301  CA  PHE A 320      -6.937   5.454 -32.423  0.00  0.00
ATOM   5302  HA  PHE A 320      -6.740   5.819 -31.426  0.00  0.00
ATOM   5303  CB  PHE A 320      -5.590   5.630 -33.117  0.00  0.00
ATOM   5304  HB1 PHE A 320      -5.563   6.248 -34.040  0.00  0.00
ATOM   5305  HB2 PHE A 320      -5.255   4.605 -33.382  0.00  0.00
ATOM   5306  CG  PHE A 320      -4.586   6.180 -32.170  0.00  0.00
ATOM   5307  CD1 PHE A 320      -3.323   5.537 -31.915  0.00  0.00
ATOM   5308  HD1 PHE A 320      -2.960   4.700 -32.492  0.00  0.00
ATOM   5309  CE1 PHE A 320      -2.462   6.136 -30.970  0.00  0.00
ATOM   5310  HE1 PHE A 320      -1.468   5.743 -30.813  0.00  0.00
ATOM   5311  CZ  PHE A 320      -2.782   7.318 -30.339  0.00  0.00
ATOM   5312  HZ  PHE A 320      -2.038   7.753 -29.688  0.00  0.00
ATOM   5313  CD2 PHE A 320      -4.895   7.438 -31.527  0.00  0.00
ATOM   5314  HD2 PHE A 320      -5.891   7.847 -31.622  0.00  0.00
ATOM   5315  CE2 PHE A 320      -4.033   8.005 -30.551  0.00  0.00
ATOM   5316  HE2 PHE A 320      -4.255   8.941 -30.060  0.00  0.00
ATOM   5317  C   PHE A 320      -7.875   6.457 -33.037  0.00  0.00
ATOM   5318  O   PHE A 320      -7.992   7.613 -32.674  0.00  0.00
ATOM   5319  N   CYS A 321      -8.782   6.100 -34.031  0.00  0.00
ATOM   5320  HN  CYS A 321      -8.929   5.139 -34.254  0.00  0.00
ATOM   5321  CA  CYS A 321      -9.427   7.069 -34.903  0.00  0.00
ATOM   5322  HA  CYS A 321      -8.873   7.978 -35.088  0.00  0.00
ATOM   5323  CB  CYS A 321      -9.496   6.352 -36.347  0.00  0.00
ATOM   5324  HB1 CYS A 321     -10.182   6.871 -37.051  0.00  0.00
ATOM   5325  HB2 CYS A 321      -9.886   5.322 -36.202  0.00  0.00
ATOM   5326  SG  CYS A 321      -7.830   6.462 -37.013  0.00  0.00
ATOM   5327  HG1 CYS A 321      -8.122   5.812 -38.130  0.00  0.00
ATOM   5328  C   CYS A 321     -10.804   7.461 -34.417  0.00  0.00
ATOM   5329  O   CYS A 321     -11.632   8.031 -35.094  0.00  0.00
ATOM   5330  N   LYS A 322     -11.232   7.187 -33.151  0.00  0.00
ATOM   5331  HN  LYS A 322     -10.593   6.725 -32.542  0.00  0.00
ATOM   5332  CA  LYS A 322     -12.473   7.744 -32.573  0.00  0.00
ATOM   5333  HA  LYS A 322     -13.183   7.731 -33.386  0.00  0.00
ATOM   5334  CB  LYS A 322     -13.041   6.875 -31.447  0.00  0.00
ATOM   5335  HB1 LYS A 322     -13.384   5.934 -31.928  0.00  0.00
ATOM   5336  HB2 LYS A 322     -13.973   7.285 -31.003  0.00  0.00
ATOM   5337  CG  LYS A 322     -12.051   6.506 -30.414  0.00  0.00
ATOM   5338  HG1 LYS A 322     -11.769   7.258 -29.646  0.00  0.00
ATOM   5339  HG2 LYS A 322     -11.103   6.163 -30.881  0.00  0.00
ATOM   5340  CD  LYS A 322     -12.531   5.241 -29.573  0.00  0.00
ATOM   5341  HD1 LYS A 322     -12.601   4.376 -30.267  0.00  0.00
ATOM   5342  HD2 LYS A 322     -13.580   5.472 -29.292  0.00  0.00
ATOM   5343  CE  LYS A 322     -11.661   4.839 -28.400  0.00  0.00
ATOM   5344  HE1 LYS A 322     -10.590   4.973 -28.666  0.00  0.00
ATOM   5345  HE2 LYS A 322     -11.822   3.840 -27.941  0.00  0.00
ATOM   5346  NZ  LYS A 322     -11.937   5.933 -27.388  0.00  0.00
ATOM   5347  HZ1 LYS A 322     -11.348   5.816 -26.539  0.00  0.00
ATOM   5348  HZ2 LYS A 322     -12.913   5.862 -27.037  0.00  0.00
ATOM   5349  HZ3 LYS A 322     -11.810   6.875 -27.811  0.00  0.00
ATOM   5350  C   LYS A 322     -12.190   9.184 -32.252  0.00  0.00
ATOM   5351  O   LYS A 322     -11.071   9.684 -32.009  0.00  0.00
ATOM   5352  N   CYS A 323     -13.311   9.934 -32.095  0.00  0.00
ATOM   5353  HN  CYS A 323     -14.163   9.417 -32.136  0.00  0.00
ATOM   5354  CA  CYS A 323     -13.317  11.394 -31.869  0.00  0.00
ATOM   5355  HA  CYS A 323     -12.854  11.719 -32.790  0.00  0.00
ATOM   5356  CB  CYS A 323     -14.716  11.922 -31.809  0.00  0.00
ATOM   5357  HB1 CYS A 323     -15.270  11.694 -32.745  0.00  0.00
ATOM   5358  HB2 CYS A 323     -14.745  13.030 -31.742  0.00  0.00
ATOM   5359  SG  CYS A 323     -15.765  11.294 -30.516  0.00  0.00
ATOM   5360  HG1 CYS A 323     -15.310  10.058 -30.665  0.00  0.00
ATOM   5361  C   CYS A 323     -12.381  12.009 -30.757  0.00  0.00
ATOM   5362  O   CYS A 323     -11.782  13.088 -31.032  0.00  0.00
ATOM   5363  N   CYS A 324     -12.214  11.387 -29.568  0.00  0.00
ATOM   5364  HN  CYS A 324     -12.778  10.584 -29.391  0.00  0.00
ATOM   5365  CA  CYS A 324     -11.421  11.851 -28.496  0.00  0.00
ATOM   5366  HA  CYS A 324     -11.217  12.902 -28.643  0.00  0.00
ATOM   5367  CB  CYS A 324     -12.072  11.842 -27.110  0.00  0.00
ATOM   5368  HB1 CYS A 324     -12.865  12.612 -27.224  0.00  0.00
ATOM   5369  HB2 CYS A 324     -11.454  12.131 -26.233  0.00  0.00
ATOM   5370  SG  CYS A 324     -12.750  10.241 -26.704  0.00  0.00
ATOM   5371  HG1 CYS A 324     -13.869  10.251 -27.412  0.00  0.00
ATOM   5372  C   CYS A 324     -10.140  11.051 -28.436  0.00  0.00
ATOM   5373  O   CYS A 324      -9.397  11.305 -27.478  0.00  0.00
ATOM   5374  N   SER A 325      -9.760  10.246 -29.438  0.00  0.00
ATOM   5375  HN  SER A 325     -10.384   9.982 -30.170  0.00  0.00
ATOM   5376  CA  SER A 325      -8.480   9.660 -29.445  0.00  0.00
ATOM   5377  HA  SER A 325      -8.077   9.575 -28.447  0.00  0.00
ATOM   5378  CB  SER A 325      -8.572   8.183 -29.788  0.00  0.00
ATOM   5379  HB1 SER A 325      -7.599   7.669 -29.943  0.00  0.00
ATOM   5380  HB2 SER A 325      -9.075   8.020 -30.766  0.00  0.00
ATOM   5381  OG  SER A 325      -9.325   7.432 -28.836  0.00  0.00
ATOM   5382  HG1 SER A 325      -8.812   7.139 -28.079  0.00  0.00
ATOM   5383  C   SER A 325      -7.505  10.399 -30.277  0.00  0.00
ATOM   5384  O   SER A 325      -6.291  10.394 -30.090  0.00  0.00
ATOM   5385  N   ILE A 326      -7.958  11.253 -31.209  0.00  0.00
ATOM   5386  HN  ILE A 326      -8.943  11.366 -31.315  0.00  0.00
ATOM   5387  CA  ILE A 326      -7.155  11.631 -32.365  0.00  0.00
ATOM   5388  HA  ILE A 326      -6.290  10.998 -32.496  0.00  0.00
ATOM   5389  CB  ILE A 326      -7.805  11.339 -33.734  0.00  0.00
ATOM   5390  HB  ILE A 326      -8.276  10.337 -33.641  0.00  0.00
ATOM   5391  CG2 ILE A 326      -9.059  12.279 -33.991  0.00  0.00
ATOM   5392  HG2 ILE A 326      -8.764  13.327 -34.211  0.00  0.00
ATOM   5393  HG2 ILE A 326      -9.751  12.390 -33.129  0.00  0.00
ATOM   5394  HG2 ILE A 326      -9.613  11.861 -34.860  0.00  0.00
ATOM   5395  CG1 ILE A 326      -6.788  11.249 -34.820  0.00  0.00
ATOM   5396  HG1 ILE A 326      -6.024  12.003 -34.530  0.00  0.00
ATOM   5397  HG1 ILE A 326      -7.233  11.537 -35.796  0.00  0.00
ATOM   5398  CD1 ILE A 326      -6.109   9.864 -34.989  0.00  0.00
ATOM   5399  HD1 ILE A 326      -6.771   9.001 -35.212  0.00  0.00
ATOM   5400  HD2 ILE A 326      -5.508   9.628 -34.084  0.00  0.00
ATOM   5401  HD3 ILE A 326      -5.464   9.882 -35.893  0.00  0.00
ATOM   5402  C   ILE A 326      -6.688  13.111 -32.263  0.00  0.00
ATOM   5403  O   ILE A 326      -7.483  14.042 -32.212  0.00  0.00
ATOM   5404  N   PHE A 327      -5.342  13.249 -32.232  0.00  0.00
ATOM   5405  HN  PHE A 327      -4.757  12.452 -32.099  0.00  0.00
ATOM   5406  CA  PHE A 327      -4.699  14.557 -32.194  0.00  0.00
ATOM   5407  HA  PHE A 327      -5.420  15.288 -32.529  0.00  0.00
ATOM   5408  CB  PHE A 327      -4.118  14.886 -30.811  0.00  0.00
ATOM   5409  HB1 PHE A 327      -3.741  15.930 -30.870  0.00  0.00
ATOM   5410  HB2 PHE A 327      -3.275  14.217 -30.532  0.00  0.00
ATOM   5411  CG  PHE A 327      -5.152  14.855 -29.757  0.00  0.00
ATOM   5412  CD1 PHE A 327      -5.876  16.060 -29.536  0.00  0.00
ATOM   5413  HD1 PHE A 327      -5.744  16.924 -30.172  0.00  0.00
ATOM   5414  CE1 PHE A 327      -6.724  16.104 -28.440  0.00  0.00
ATOM   5415  HE1 PHE A 327      -7.295  16.975 -28.152  0.00  0.00
ATOM   5416  CZ  PHE A 327      -7.009  14.932 -27.731  0.00  0.00
ATOM   5417  HZ  PHE A 327      -7.775  14.925 -26.970  0.00  0.00
ATOM   5418  CD2 PHE A 327      -5.433  13.744 -29.042  0.00  0.00
ATOM   5419  HD2 PHE A 327      -4.984  12.778 -29.217  0.00  0.00
ATOM   5420  CE2 PHE A 327      -6.466  13.684 -28.096  0.00  0.00
ATOM   5421  HE2 PHE A 327      -6.806  12.767 -27.637  0.00  0.00
ATOM   5422  C   PHE A 327      -3.691  14.624 -33.297  0.00  0.00
ATOM   5423  O   PHE A 327      -2.791  15.477 -33.187  0.00  0.00
ATOM   5424  N   GLN A 328      -3.610  13.597 -34.148  0.00  0.00
ATOM   5425  HN  GLN A 328      -4.253  12.858 -33.961  0.00  0.00
ATOM   5426  CA  GLN A 328      -2.534  13.435 -35.063  0.00  0.00
ATOM   5427  HA  GLN A 328      -1.949  14.341 -35.013  0.00  0.00
ATOM   5428  CB  GLN A 328      -1.718  12.179 -34.746  0.00  0.00
ATOM   5429  HB1 GLN A 328      -0.913  12.114 -35.510  0.00  0.00
ATOM   5430  HB2 GLN A 328      -2.355  11.317 -35.041  0.00  0.00
ATOM   5431  CG  GLN A 328      -1.314  12.082 -33.269  0.00  0.00
ATOM   5432  HG1 GLN A 328      -1.497  13.073 -32.802  0.00  0.00
ATOM   5433  HG2 GLN A 328      -0.235  11.815 -33.259  0.00  0.00
ATOM   5434  CD  GLN A 328      -2.247  11.193 -32.403  0.00  0.00
ATOM   5435  OE1 GLN A 328      -3.513  11.135 -32.564  0.00  0.00
ATOM   5436  NE2 GLN A 328      -1.698  10.177 -31.763  0.00  0.00
ATOM   5437  HE2 GLN A 328      -2.255   9.567 -31.201  0.00  0.00
ATOM   5438  HE2 GLN A 328      -0.747   9.916 -31.930  0.00  0.00
ATOM   5439  C   GLN A 328      -2.892  13.394 -36.566  0.00  0.00
ATOM   5440  O   GLN A 328      -4.058  13.338 -36.912  0.00  0.00
ATOM   5441  N   GLN A 329      -1.891  13.608 -37.442  0.00  0.00
ATOM   5442  HN  GLN A 329      -1.062  14.042 -37.097  0.00  0.00
ATOM   5443  CA  GLN A 329      -1.946  13.479 -38.888  0.00  0.00
ATOM   5444  HA  GLN A 329      -2.878  13.948 -39.168  0.00  0.00
ATOM   5445  CB  GLN A 329      -0.798  14.316 -39.459  0.00  0.00
ATOM   5446  HB1 GLN A 329       0.145  13.833 -39.124  0.00  0.00
ATOM   5447  HB2 GLN A 329      -0.770  15.339 -39.026  0.00  0.00
ATOM   5448  CG  GLN A 329      -0.836  14.474 -40.984  0.00  0.00
ATOM   5449  HG1 GLN A 329      -1.521  15.300 -41.273  0.00  0.00
ATOM   5450  HG2 GLN A 329      -1.178  13.497 -41.389  0.00  0.00
ATOM   5451  CD  GLN A 329       0.524  14.813 -41.537  0.00  0.00
ATOM   5452  OE1 GLN A 329       0.796  15.883 -42.119  0.00  0.00
ATOM   5453  NE2 GLN A 329       1.486  13.895 -41.276  0.00  0.00
ATOM   5454  HE2 GLN A 329       1.279  12.956 -40.998  0.00  0.00
ATOM   5455  HE2 GLN A 329       2.439  14.075 -41.517  0.00  0.00
ATOM   5456  C   GLN A 329      -2.119  12.089 -39.404  0.00  0.00
ATOM   5457  O   GLN A 329      -2.931  11.858 -40.253  0.00  0.00
ATOM   5458  N   GLU A 330      -1.215  11.224 -38.883  0.00  0.00
ATOM   5459  HN  GLU A 330      -0.495  11.587 -38.297  0.00  0.00
ATOM   5460  CA  GLU A 330      -1.134   9.821 -39.205  0.00  0.00
ATOM   5461  HA  GLU A 330      -1.921   9.574 -39.901  0.00  0.00
ATOM   5462  CB  GLU A 330       0.215   9.546 -39.880  0.00  0.00
ATOM   5463  HB1 GLU A 330       0.450   8.464 -39.976  0.00  0.00
ATOM   5464  HB2 GLU A 330       1.052   9.992 -39.301  0.00  0.00
ATOM   5465  CG  GLU A 330       0.257  10.023 -41.384  0.00  0.00
ATOM   5466  HG1 GLU A 330       0.034  11.104 -41.516  0.00  0.00
ATOM   5467  HG2 GLU A 330      -0.489   9.538 -42.050  0.00  0.00
ATOM   5468  CD  GLU A 330       1.655  10.041 -42.009  0.00  0.00
ATOM   5469  OE1 GLU A 330       1.791   9.555 -43.167  0.00  0.00
ATOM   5470  OE2 GLU A 330       2.616  10.440 -41.261  0.00  0.00
ATOM   5471  C   GLU A 330      -1.409   9.002 -37.973  0.00  0.00
ATOM   5472  O   GLU A 330      -1.237   9.389 -36.778  0.00  0.00
ATOM   5473  N   ALA A 331      -1.885   7.731 -38.159  0.00  0.00
ATOM   5474  HN  ALA A 331      -2.064   7.469 -39.104  0.00  0.00
ATOM   5475  CA  ALA A 331      -2.279   6.873 -37.030  0.00  0.00
ATOM   5476  HA  ALA A 331      -2.782   7.498 -36.306  0.00  0.00
ATOM   5477  CB  ALA A 331      -3.330   5.872 -37.575  0.00  0.00
ATOM   5478  HB1 ALA A 331      -3.597   5.108 -36.813  0.00  0.00
ATOM   5479  HB2 ALA A 331      -2.836   5.376 -38.438  0.00  0.00
ATOM   5480  HB3 ALA A 331      -4.207   6.482 -37.882  0.00  0.00
ATOM   5481  C   ALA A 331      -1.165   6.133 -36.279  0.00  0.00
ATOM   5482  O   ALA A 331      -1.267   5.997 -35.055  0.00  0.00
ATOM   5483  N   PRO A 332      -0.002   5.836 -36.745  0.00  0.00
ATOM   5484  CD  PRO A 332       0.322   5.621 -38.219  0.00  0.00
ATOM   5485  HD1 PRO A 332       0.608   6.621 -38.612  0.00  0.00
ATOM   5486  HD2 PRO A 332      -0.596   5.373 -38.794  0.00  0.00
ATOM   5487  CA  PRO A 332       0.950   5.052 -35.962  0.00  0.00
ATOM   5488  HA  PRO A 332       0.461   4.417 -35.238  0.00  0.00
ATOM   5489  CB  PRO A 332       1.582   4.044 -36.905  0.00  0.00
ATOM   5490  HB1 PRO A 332       1.219   2.998 -36.830  0.00  0.00
ATOM   5491  HB2 PRO A 332       2.652   3.964 -36.619  0.00  0.00
ATOM   5492  CG  PRO A 332       1.476   4.654 -38.313  0.00  0.00
ATOM   5493  HG1 PRO A 332       2.345   5.336 -38.430  0.00  0.00
ATOM   5494  HG2 PRO A 332       1.446   3.856 -39.086  0.00  0.00
ATOM   5495  C   PRO A 332       2.045   5.967 -35.253  0.00  0.00
ATOM   5496  O   PRO A 332       2.799   6.593 -36.026  0.00  0.00
ATOM   5497  N   GLU A 333       2.001   5.981 -33.879  0.00  0.00
ATOM   5498  HN  GLU A 333       1.129   5.595 -33.588  0.00  0.00
ATOM   5499  CA  GLU A 333       2.947   6.757 -33.015  0.00  0.00
ATOM   5500  HA  GLU A 333       2.808   7.821 -33.136  0.00  0.00
ATOM   5501  CB  GLU A 333       2.377   6.488 -31.570  0.00  0.00
ATOM   5502  HB1 GLU A 333       3.136   6.772 -30.810  0.00  0.00
ATOM   5503  HB2 GLU A 333       2.120   5.407 -31.588  0.00  0.00
ATOM   5504  CG  GLU A 333       1.215   7.503 -31.315  0.00  0.00
ATOM   5505  HG1 GLU A 333       0.659   7.053 -30.465  0.00  0.00
ATOM   5506  HG2 GLU A 333       0.462   7.460 -32.131  0.00  0.00
ATOM   5507  CD  GLU A 333       1.573   8.883 -30.960  0.00  0.00
ATOM   5508  OE1 GLU A 333       1.078   9.846 -31.577  0.00  0.00
ATOM   5509  OE2 GLU A 333       2.447   9.083 -30.023  0.00  0.00
ATOM   5510  C   GLU A 333       4.333   6.471 -33.124  0.00  0.00
ATOM   5511  O   GLU A 333       5.133   7.403 -33.468  0.00  0.00
ATOM   5512  N   ARG A 334       4.802   5.149 -33.033  0.00  0.00
ATOM   5513  HN  ARG A 334       4.049   4.512 -32.890  0.00  0.00
ATOM   5514  CA  ARG A 334       6.117   4.618 -33.207  0.00  0.00
ATOM   5515  HA  ARG A 334       6.716   5.173 -32.500  0.00  0.00
ATOM   5516  CB  ARG A 334       6.042   3.103 -32.729  0.00  0.00
ATOM   5517  HB1 ARG A 334       5.456   2.526 -33.476  0.00  0.00
ATOM   5518  HB2 ARG A 334       5.389   3.238 -31.840  0.00  0.00
ATOM   5519  CG  ARG A 334       7.316   2.371 -32.261  0.00  0.00
ATOM   5520  HG1 ARG A 334       7.949   3.031 -31.630  0.00  0.00
ATOM   5521  HG2 ARG A 334       7.921   2.168 -33.170  0.00  0.00
ATOM   5522  CD  ARG A 334       6.887   1.052 -31.525  0.00  0.00
ATOM   5523  HD1 ARG A 334       6.503   0.338 -32.285  0.00  0.00
ATOM   5524  HD2 ARG A 334       6.079   1.377 -30.835  0.00  0.00
ATOM   5525  NE  ARG A 334       8.143   0.502 -30.949  0.00  0.00
ATOM   5526  HE  ARG A 334       8.249   0.604 -29.960  0.00  0.00
ATOM   5527  CZ  ARG A 334       9.041  -0.314 -31.480  0.00  0.00
ATOM   5528  NH1 ARG A 334       9.982  -0.813 -30.677  0.00  0.00
ATOM   5529  HH1 ARG A 334      10.715  -1.286 -31.166  0.00  0.00
ATOM   5530  HH1 ARG A 334      10.066  -0.637 -29.695  0.00  0.00
ATOM   5531  NH2 ARG A 334       9.044  -0.659 -32.711  0.00  0.00
ATOM   5532  HH2 ARG A 334       8.252  -0.505 -33.301  0.00  0.00
ATOM   5533  HH2 ARG A 334       9.697  -1.364 -32.988  0.00  0.00
ATOM   5534  C   ARG A 334       6.686   4.759 -34.548  0.00  0.00
ATOM   5535  O   ARG A 334       7.916   4.900 -34.613  0.00  0.00
ATOM   5536  N   ALA A 335       5.905   4.762 -35.648  0.00  0.00
ATOM   5537  HN  ALA A 335       4.923   4.736 -35.480  0.00  0.00
ATOM   5538  CA  ALA A 335       6.428   4.966 -37.010  0.00  0.00
ATOM   5539  HA  ALA A 335       7.421   4.542 -37.018  0.00  0.00
ATOM   5540  CB  ALA A 335       5.483   4.298 -38.055  0.00  0.00
ATOM   5541  HB1 ALA A 335       4.506   4.823 -38.118  0.00  0.00
ATOM   5542  HB2 ALA A 335       5.399   3.216 -37.819  0.00  0.00
ATOM   5543  HB3 ALA A 335       5.821   4.394 -39.109  0.00  0.00
ATOM   5544  C   ALA A 335       6.639   6.425 -37.360  0.00  0.00
ATOM   5545  O   ALA A 335       7.519   6.782 -38.154  0.00  0.00
ATOM   5546  N   SER A 336       5.848   7.214 -36.598  0.00  0.00
ATOM   5547  HN  SER A 336       5.038   6.776 -36.214  0.00  0.00
ATOM   5548  CA  SER A 336       5.847   8.727 -36.472  0.00  0.00
ATOM   5549  HA  SER A 336       5.845   8.949 -35.416  0.00  0.00
ATOM   5550  CB  SER A 336       6.949   9.538 -37.181  0.00  0.00
ATOM   5551  HB1 SER A 336       6.778   9.397 -38.270  0.00  0.00
ATOM   5552  HB2 SER A 336       7.935   9.111 -36.898  0.00  0.00
ATOM   5553  OG  SER A 336       6.944  10.958 -36.863  0.00  0.00
ATOM   5554  HG1 SER A 336       7.801  11.286 -37.146  0.00  0.00
ATOM   5555  C   SER A 336       4.451   9.250 -36.945  0.00  0.00
ATOM   5556  O   SER A 336       4.057   9.144 -38.134  0.00  0.00
ATOM   5557  N   SER A 337       3.630   9.581 -35.973  0.00  0.00
ATOM   5558  HN  SER A 337       3.999   9.575 -35.047  0.00  0.00
ATOM   5559  CA  SER A 337       2.255   9.978 -36.100  0.00  0.00
ATOM   5560  HA  SER A 337       1.850   9.328 -36.861  0.00  0.00
ATOM   5561  CB  SER A 337       1.575   9.653 -34.688  0.00  0.00
ATOM   5562  HB1 SER A 337       1.463   8.558 -34.530  0.00  0.00
ATOM   5563  HB2 SER A 337       0.539  10.045 -34.601  0.00  0.00
ATOM   5564  OG  SER A 337       2.334  10.287 -33.664  0.00  0.00
ATOM   5565  HG1 SER A 337       1.853  10.129 -32.849  0.00  0.00
ATOM   5566  C   SER A 337       2.075  11.403 -36.444  0.00  0.00
ATOM   5567  O   SER A 337       1.176  11.763 -37.156  0.00  0.00
ATOM   5568  N   VAL A 338       2.879  12.265 -35.905  0.00  0.00
ATOM   5569  HN  VAL A 338       3.626  11.794 -35.441  0.00  0.00
ATOM   5570  CA  VAL A 338       2.799  13.712 -36.013  0.00  0.00
ATOM   5571  HA  VAL A 338       3.627  14.178 -35.500  0.00  0.00
ATOM   5572  CB  VAL A 338       3.199  14.229 -37.437  0.00  0.00
ATOM   5573  HB  VAL A 338       2.475  13.790 -38.157  0.00  0.00
ATOM   5574  CG1 VAL A 338       3.030  15.770 -37.609  0.00  0.00
ATOM   5575  HG1 VAL A 338       3.307  16.134 -38.621  0.00  0.00
ATOM   5576  HG1 VAL A 338       3.754  16.255 -36.918  0.00  0.00
ATOM   5577  HG1 VAL A 338       2.011  16.194 -37.477  0.00  0.00
ATOM   5578  CG2 VAL A 338       4.659  13.727 -37.740  0.00  0.00
ATOM   5579  HG2 VAL A 338       4.630  12.618 -37.706  0.00  0.00
ATOM   5580  HG2 VAL A 338       5.527  14.106 -37.159  0.00  0.00
ATOM   5581  HG2 VAL A 338       4.819  14.020 -38.800  0.00  0.00
ATOM   5582  C   VAL A 338       1.497  14.355 -35.466  0.00  0.00
ATOM   5583  O   VAL A 338       0.467  14.665 -36.142  0.00  0.00
ATOM   5584  N   TYR A 339       1.532  14.722 -34.147  0.00  0.00
ATOM   5585  HN  TYR A 339       2.263  14.568 -33.486  0.00  0.00
ATOM   5586  CA  TYR A 339       0.667  15.701 -33.560  0.00  0.00
ATOM   5587  HA  TYR A 339      -0.255  15.140 -33.524  0.00  0.00
ATOM   5588  CB  TYR A 339       1.182  16.212 -32.185  0.00  0.00
ATOM   5589  HB1 TYR A 339       0.535  17.059 -31.872  0.00  0.00
ATOM   5590  HB2 TYR A 339       2.229  16.581 -32.157  0.00  0.00
ATOM   5591  CG  TYR A 339       0.999  15.096 -31.081  0.00  0.00
ATOM   5592  CD1 TYR A 339       2.055  14.756 -30.278  0.00  0.00
ATOM   5593  HD1 TYR A 339       2.973  15.322 -30.343  0.00  0.00
ATOM   5594  CE1 TYR A 339       1.866  13.849 -29.280  0.00  0.00
ATOM   5595  HE1 TYR A 339       2.707  13.563 -28.666  0.00  0.00
ATOM   5596  CZ  TYR A 339       0.651  13.166 -29.101  0.00  0.00
ATOM   5597  OH  TYR A 339       0.357  12.306 -28.047  0.00  0.00
ATOM   5598  HH  TYR A 339      -0.330  11.733 -28.395  0.00  0.00
ATOM   5599  CD2 TYR A 339      -0.253  14.502 -30.816  0.00  0.00
ATOM   5600  HD2 TYR A 339      -1.139  14.891 -31.296  0.00  0.00
ATOM   5601  CE2 TYR A 339      -0.412  13.522 -29.894  0.00  0.00
ATOM   5602  HE2 TYR A 339      -1.389  13.076 -29.779  0.00  0.00
ATOM   5603  C   TYR A 339       0.345  16.936 -34.355  0.00  0.00
ATOM   5604  O   TYR A 339       1.167  17.761 -34.752  0.00  0.00
ATOM   5605  N   THR A 340      -0.958  17.155 -34.574  0.00  0.00
ATOM   5606  HN  THR A 340      -1.604  16.420 -34.385  0.00  0.00
ATOM   5607  CA  THR A 340      -1.470  18.336 -35.262  0.00  0.00
ATOM   5608  HA  THR A 340      -0.720  18.885 -35.813  0.00  0.00
ATOM   5609  CB  THR A 340      -2.483  17.956 -36.310  0.00  0.00
ATOM   5610  HB  THR A 340      -3.270  18.691 -36.581  0.00  0.00
ATOM   5611  OG1 THR A 340      -3.213  16.750 -35.958  0.00  0.00
ATOM   5612  HG1 THR A 340      -4.112  17.060 -35.831  0.00  0.00
ATOM   5613  CG2 THR A 340      -1.783  17.380 -37.609  0.00  0.00
ATOM   5614  HG2 THR A 340      -1.153  18.138 -38.121  0.00  0.00
ATOM   5615  HG2 THR A 340      -2.575  17.056 -38.317  0.00  0.00
ATOM   5616  HG2 THR A 340      -1.153  16.533 -37.262  0.00  0.00
ATOM   5617  C   THR A 340      -2.206  19.197 -34.276  0.00  0.00
ATOM   5618  O   THR A 340      -2.370  20.426 -34.492  0.00  0.00
ATOM   5619  N   ARG A 341      -2.504  18.690 -33.056  0.00  0.00
ATOM   5620  HN  ARG A 341      -2.440  17.700 -32.962  0.00  0.00
ATOM   5621  CA  ARG A 341      -3.041  19.402 -31.866  0.00  0.00
ATOM   5622  HA  ARG A 341      -3.199  18.575 -31.189  0.00  0.00
ATOM   5623  CB  ARG A 341      -1.928  20.166 -31.064  0.00  0.00
ATOM   5624  HB1 ARG A 341      -2.249  20.539 -30.068  0.00  0.00
ATOM   5625  HB2 ARG A 341      -1.786  21.116 -31.623  0.00  0.00
ATOM   5626  CG  ARG A 341      -0.558  19.538 -30.897  0.00  0.00
ATOM   5627  HG1 ARG A 341       0.007  19.590 -31.852  0.00  0.00
ATOM   5628  HG2 ARG A 341      -0.732  18.446 -30.790  0.00  0.00
ATOM   5629  CD  ARG A 341       0.233  20.194 -29.786  0.00  0.00
ATOM   5630  HD1 ARG A 341      -0.206  20.094 -28.771  0.00  0.00
ATOM   5631  HD2 ARG A 341       0.456  21.273 -29.927  0.00  0.00
ATOM   5632  NE  ARG A 341       1.627  19.630 -29.790  0.00  0.00
ATOM   5633  HE  ARG A 341       2.222  20.047 -30.477  0.00  0.00
ATOM   5634  CZ  ARG A 341       2.067  18.579 -29.033  0.00  0.00
ATOM   5635  NH1 ARG A 341       3.266  18.183 -29.269  0.00  0.00
ATOM   5636  HH1 ARG A 341       3.725  17.364 -28.926  0.00  0.00
ATOM   5637  HH1 ARG A 341       3.753  18.682 -29.984  0.00  0.00
ATOM   5638  NH2 ARG A 341       1.383  17.955 -28.121  0.00  0.00
ATOM   5639  HH2 ARG A 341       0.604  18.382 -27.662  0.00  0.00
ATOM   5640  HH2 ARG A 341       1.854  17.265 -27.570  0.00  0.00
ATOM   5641  C   ARG A 341      -4.371  20.122 -32.073  0.00  0.00
ATOM   5642  O   ARG A 341      -4.477  21.343 -31.892  0.00  0.00
ATOM   5643  N   SER A 342      -5.355  19.362 -32.628  0.00  0.00
ATOM   5644  HN  SER A 342      -5.092  18.488 -33.031  0.00  0.00
ATOM   5645  CA  SER A 342      -6.665  19.902 -32.986  0.00  0.00
ATOM   5646  HA  SER A 342      -6.630  20.492 -33.889  0.00  0.00
ATOM   5647  CB  SER A 342      -7.518  18.825 -33.520  0.00  0.00
ATOM   5648  HB1 SER A 342      -8.444  19.284 -33.929  0.00  0.00
ATOM   5649  HB2 SER A 342      -7.886  18.143 -32.723  0.00  0.00
ATOM   5650  OG  SER A 342      -6.829  18.042 -34.548  0.00  0.00
ATOM   5651  HG1 SER A 342      -7.484  17.755 -35.187  0.00  0.00
ATOM   5652  C   SER A 342      -7.515  20.705 -31.966  0.00  0.00
ATOM   5653  O   SER A 342      -7.966  21.828 -32.170  0.00  0.00
ATOM   5654  N   THR A 343      -7.821  20.183 -30.775  0.00  0.00
ATOM   5655  HN  THR A 343      -7.348  19.378 -30.425  0.00  0.00
ATOM   5656  CA  THR A 343      -8.893  20.679 -29.882  0.00  0.00
ATOM   5657  HA  THR A 343      -9.486  21.401 -30.424  0.00  0.00
ATOM   5658  CB  THR A 343      -9.779  19.543 -29.179  0.00  0.00
ATOM   5659  HB  THR A 343     -10.367  20.045 -28.381  0.00  0.00
ATOM   5660  OG1 THR A 343      -8.908  18.532 -28.672  0.00  0.00
ATOM   5661  HG1 THR A 343      -9.449  17.775 -28.437  0.00  0.00
ATOM   5662  CG2 THR A 343     -10.710  18.895 -30.160  0.00  0.00
ATOM   5663  HG2 THR A 343     -10.161  18.289 -30.911  0.00  0.00
ATOM   5664  HG2 THR A 343     -11.273  19.678 -30.711  0.00  0.00
ATOM   5665  HG2 THR A 343     -11.414  18.223 -29.623  0.00  0.00
ATOM   5666  C   THR A 343      -8.266  21.419 -28.768  0.00  0.00
ATOM   5667  O   THR A 343      -8.944  22.182 -28.084  0.00  0.00
ATOM   5668  N   GLY A 344      -6.901  21.384 -28.675  0.00  0.00
ATOM   5669  HN  GLY A 344      -6.439  20.781 -29.322  0.00  0.00
ATOM   5670  CA  GLY A 344      -6.082  22.026 -27.703  0.00  0.00
ATOM   5671  HA1 GLY A 344      -6.582  22.951 -27.454  0.00  0.00
ATOM   5672  HA2 GLY A 344      -5.164  22.204 -28.243  0.00  0.00
ATOM   5673  C   GLY A 344      -5.873  21.247 -26.408  0.00  0.00
ATOM   5674  O   GLY A 344      -5.763  21.820 -25.313  0.00  0.00
ATOM   5675  N   GLU A 345      -5.834  19.945 -26.459  0.00  0.00
ATOM   5676  HN  GLU A 345      -6.000  19.425 -27.293  0.00  0.00
ATOM   5677  CA  GLU A 345      -5.562  19.146 -25.264  0.00  0.00
ATOM   5678  HA  GLU A 345      -6.285  19.481 -24.534  0.00  0.00
ATOM   5679  CB  GLU A 345      -5.914  17.673 -25.551  0.00  0.00
ATOM   5680  HB1 GLU A 345      -5.388  17.414 -26.494  0.00  0.00
ATOM   5681  HB2 GLU A 345      -6.972  17.761 -25.877  0.00  0.00
ATOM   5682  CG  GLU A 345      -5.833  16.696 -24.441  0.00  0.00
ATOM   5683  HG1 GLU A 345      -4.761  16.571 -24.178  0.00  0.00
ATOM   5684  HG2 GLU A 345      -6.213  15.694 -24.738  0.00  0.00
ATOM   5685  CD  GLU A 345      -6.605  17.056 -23.230  0.00  0.00
ATOM   5686  OE1 GLU A 345      -7.870  16.968 -23.255  0.00  0.00
ATOM   5687  OE2 GLU A 345      -6.083  17.459 -22.169  0.00  0.00
ATOM   5688  C   GLU A 345      -4.203  19.321 -24.679  0.00  0.00
ATOM   5689  O   GLU A 345      -3.239  19.264 -25.404  0.00  0.00
ATOM   5690  N   GLN A 346      -4.094  19.391 -23.282  0.00  0.00
ATOM   5691  HN  GLN A 346      -4.880  19.166 -22.711  0.00  0.00
ATOM   5692  CA  GLN A 346      -2.912  19.711 -22.622  0.00  0.00
ATOM   5693  HA  GLN A 346      -2.178  20.082 -23.322  0.00  0.00
ATOM   5694  CB  GLN A 346      -3.337  20.774 -21.531  0.00  0.00
ATOM   5695  HB1 GLN A 346      -2.392  21.096 -21.044  0.00  0.00
ATOM   5696  HB2 GLN A 346      -4.022  20.180 -20.889  0.00  0.00
ATOM   5697  CG  GLN A 346      -4.098  22.048 -22.039  0.00  0.00
ATOM   5698  HG1 GLN A 346      -4.442  22.701 -21.209  0.00  0.00
ATOM   5699  HG2 GLN A 346      -4.880  21.706 -22.752  0.00  0.00
ATOM   5700  CD  GLN A 346      -3.119  22.721 -22.942  0.00  0.00
ATOM   5701  OE1 GLN A 346      -2.053  23.117 -22.524  0.00  0.00
ATOM   5702  NE2 GLN A 346      -3.420  22.969 -24.252  0.00  0.00
ATOM   5703  HE2 GLN A 346      -2.811  23.543 -24.800  0.00  0.00
ATOM   5704  HE2 GLN A 346      -4.320  22.740 -24.623  0.00  0.00
ATOM   5705  C   GLN A 346      -2.205  18.609 -21.943  0.00  0.00
ATOM   5706  O   GLN A 346      -1.059  18.789 -21.524  0.00  0.00
ATOM   5707  N   GLU A 347      -2.802  17.381 -21.876  0.00  0.00
ATOM   5708  HN  GLU A 347      -3.751  17.454 -22.173  0.00  0.00
ATOM   5709  CA  GLU A 347      -2.273  16.205 -21.230  0.00  0.00
ATOM   5710  HA  GLU A 347      -1.746  16.495 -20.334  0.00  0.00
ATOM   5711  CB  GLU A 347      -3.454  15.186 -20.880  0.00  0.00
ATOM   5712  HB1 GLU A 347      -4.158  15.835 -20.317  0.00  0.00
ATOM   5713  HB2 GLU A 347      -3.038  14.407 -20.205  0.00  0.00
ATOM   5714  CG  GLU A 347      -4.152  14.475 -22.064  0.00  0.00
ATOM   5715  HG1 GLU A 347      -3.534  13.672 -22.521  0.00  0.00
ATOM   5716  HG2 GLU A 347      -4.327  15.270 -22.821  0.00  0.00
ATOM   5717  CD  GLU A 347      -5.485  14.043 -21.723  0.00  0.00
ATOM   5718  OE1 GLU A 347      -6.117  13.410 -22.607  0.00  0.00
ATOM   5719  OE2 GLU A 347      -6.012  14.206 -20.595  0.00  0.00
ATOM   5720  C   GLU A 347      -1.186  15.648 -22.198  0.00  0.00
ATOM   5721  O   GLU A 347      -0.117  15.161 -21.819  0.00  0.00
ATOM   5722  N   ILE A 348      -1.483  15.640 -23.543  0.00  0.00
ATOM   5723  HN  ILE A 348      -2.329  16.098 -23.808  0.00  0.00
ATOM   5724  CA  ILE A 348      -0.741  14.845 -24.604  0.00  0.00
ATOM   5725  HA  ILE A 348      -0.646  13.848 -24.201  0.00  0.00
ATOM   5726  CB  ILE A 348      -1.414  14.825 -26.017  0.00  0.00
ATOM   5727  HB  ILE A 348      -0.670  14.315 -26.667  0.00  0.00
ATOM   5728  CG2 ILE A 348      -2.733  13.993 -25.935  0.00  0.00
ATOM   5729  HG2 ILE A 348      -3.080  13.899 -26.986  0.00  0.00
ATOM   5730  HG2 ILE A 348      -3.439  14.523 -25.261  0.00  0.00
ATOM   5731  HG2 ILE A 348      -2.451  13.023 -25.472  0.00  0.00
ATOM   5732  CG1 ILE A 348      -1.839  16.258 -26.504  0.00  0.00
ATOM   5733  HG1 ILE A 348      -1.031  16.934 -26.152  0.00  0.00
ATOM   5734  HG1 ILE A 348      -2.825  16.634 -26.157  0.00  0.00
ATOM   5735  CD1 ILE A 348      -1.836  16.217 -28.020  0.00  0.00
ATOM   5736  HD1 ILE A 348      -2.130  17.198 -28.452  0.00  0.00
ATOM   5737  HD2 ILE A 348      -2.700  15.668 -28.452  0.00  0.00
ATOM   5738  HD3 ILE A 348      -0.866  15.944 -28.488  0.00  0.00
ATOM   5739  C   ILE A 348       0.706  15.366 -24.756  0.00  0.00
ATOM   5740  O   ILE A 348       1.052  16.464 -24.344  0.00  0.00
ATOM   5741  N   SER A 349       1.673  14.611 -25.350  0.00  0.00
ATOM   5742  HN  SER A 349       1.325  13.757 -25.727  0.00  0.00
ATOM   5743  CA  SER A 349       3.142  14.804 -25.199  0.00  0.00
ATOM   5744  HA  SER A 349       3.369  14.968 -24.156  0.00  0.00
ATOM   5745  CB  SER A 349       3.867  13.562 -25.665  0.00  0.00
ATOM   5746  HB1 SER A 349       4.964  13.705 -25.559  0.00  0.00
ATOM   5747  HB2 SER A 349       3.672  13.377 -26.743  0.00  0.00
ATOM   5748  OG  SER A 349       3.487  12.495 -24.798  0.00  0.00
ATOM   5749  HG1 SER A 349       3.875  11.658 -25.065  0.00  0.00
ATOM   5750  C   SER A 349       3.769  16.011 -25.955  0.00  0.00
ATOM   5751  O   SER A 349       3.369  16.402 -27.061  0.00  0.00
ATOM   5752  N   VAL A 350       4.867  16.619 -25.468  0.00  0.00
ATOM   5753  HN  VAL A 350       5.333  16.236 -24.674  0.00  0.00
ATOM   5754  CA  VAL A 350       5.497  17.755 -26.119  0.00  0.00
ATOM   5755  HA  VAL A 350       5.300  17.696 -27.178  0.00  0.00
ATOM   5756  CB  VAL A 350       4.986  19.161 -25.696  0.00  0.00
ATOM   5757  HB  VAL A 350       3.892  19.264 -25.863  0.00  0.00
ATOM   5758  CG1 VAL A 350       5.104  19.200 -24.149  0.00  0.00
ATOM   5759  HG1 VAL A 350       4.838  20.241 -23.868  0.00  0.00
ATOM   5760  HG1 VAL A 350       6.176  19.131 -23.866  0.00  0.00
ATOM   5761  HG1 VAL A 350       4.433  18.420 -23.728  0.00  0.00
ATOM   5762  CG2 VAL A 350       5.717  20.263 -26.463  0.00  0.00
ATOM   5763  HG2 VAL A 350       5.607  20.165 -27.564  0.00  0.00
ATOM   5764  HG2 VAL A 350       6.807  20.383 -26.287  0.00  0.00
ATOM   5765  HG2 VAL A 350       5.422  21.312 -26.249  0.00  0.00
ATOM   5766  C   VAL A 350       7.031  17.601 -26.032  0.00  0.00
ATOM   5767  O   VAL A 350       7.585  17.196 -25.028  0.00  0.00
ATOM   5768  N   GLY A 351       7.746  17.920 -27.136  0.00  0.00
ATOM   5769  HN  GLY A 351       7.318  18.149 -28.007  0.00  0.00
ATOM   5770  CA  GLY A 351       9.188  17.680 -27.259  0.00  0.00
ATOM   5771  HA1 GLY A 351       9.615  17.666 -26.267  0.00  0.00
ATOM   5772  HA2 GLY A 351       9.604  18.303 -28.037  0.00  0.00
ATOM   5773  C   GLY A 351       9.525  16.269 -27.729  0.00  0.00
ATOM   5774  O   GLY A 351      10.577  16.017 -28.275  0.00  0.00
ATOM   5775  N   LEU A 352       8.606  15.319 -27.498  0.00  0.00
ATOM   5776  HN  LEU A 352       7.860  15.517 -26.865  0.00  0.00
ATOM   5777  CA  LEU A 352       8.639  13.875 -27.964  0.00  0.00
ATOM   5778  HA  LEU A 352       9.681  13.631 -28.112  0.00  0.00
ATOM   5779  CB  LEU A 352       8.002  12.992 -26.879  0.00  0.00
ATOM   5780  HB1 LEU A 352       7.958  11.924 -27.183  0.00  0.00
ATOM   5781  HB2 LEU A 352       6.953  13.337 -26.758  0.00  0.00
ATOM   5782  CG  LEU A 352       8.590  13.103 -25.444  0.00  0.00
ATOM   5783  HG  LEU A 352       8.457  14.141 -25.071  0.00  0.00
ATOM   5784  CD1 LEU A 352       7.868  12.106 -24.604  0.00  0.00
ATOM   5785  HD1 LEU A 352       6.769  12.076 -24.768  0.00  0.00
ATOM   5786  HD1 LEU A 352       7.971  12.306 -23.516  0.00  0.00
ATOM   5787  HD1 LEU A 352       8.255  11.080 -24.782  0.00  0.00
ATOM   5788  CD2 LEU A 352      10.106  12.831 -25.480  0.00  0.00
ATOM   5789  HD2 LEU A 352      10.273  11.746 -25.653  0.00  0.00
ATOM   5790  HD2 LEU A 352      10.529  13.009 -24.468  0.00  0.00
ATOM   5791  HD2 LEU A 352      10.680  13.393 -26.246  0.00  0.00
ATOM   5792  C   LEU A 352       7.928  13.716 -29.307  0.00  0.00
ATOM   5793  OT1 LEU A 352       8.414  12.967 -30.267  0.00  0.00
ATOM   5794  OT2 LEU A 352       6.796  14.191 -29.489  0.00  0.00
ATOM   5795  N   CYS B   1      23.908  -3.031  45.170  0.00  0.00
ATOM   5796  HT1 CYS B   1      22.953  -3.297  44.855  0.00  0.00
ATOM   5797  HT2 CYS B   1      23.913  -2.920  46.204  0.00  0.00
ATOM   5798  HT3 CYS B   1      24.525  -3.853  45.015  0.00  0.00
ATOM   5799  CA  CYS B   1      24.324  -1.901  44.250  0.00  0.00
ATOM   5800  HA  CYS B   1      25.090  -1.382  44.806  0.00  0.00
ATOM   5801  CB  CYS B   1      25.160  -2.465  43.025  0.00  0.00
ATOM   5802  HB1 CYS B   1      25.419  -1.675  42.289  0.00  0.00
ATOM   5803  HB2 CYS B   1      24.681  -3.202  42.345  0.00  0.00
ATOM   5804  SG  CYS B   1      26.677  -3.278  43.540  0.00  0.00
ATOM   5805  C   CYS B   1      23.216  -0.981  43.771  0.00  0.00
ATOM   5806  O   CYS B   1      22.109  -1.099  44.250  0.00  0.00
ATOM   5807  N   THR B   2      23.537  -0.083  42.832  0.00  0.00
ATOM   5808  HN  THR B   2      24.470   0.072  42.518  0.00  0.00
ATOM   5809  CA  THR B   2      22.696   1.022  42.349  0.00  0.00
ATOM   5810  HA  THR B   2      21.832   1.031  42.997  0.00  0.00
ATOM   5811  CB  THR B   2      23.548   2.329  42.437  0.00  0.00
ATOM   5812  HB  THR B   2      23.007   3.170  41.954  0.00  0.00
ATOM   5813  OG1 THR B   2      24.813   2.198  41.757  0.00  0.00
ATOM   5814  HG1 THR B   2      25.094   3.115  41.714  0.00  0.00
ATOM   5815  CG2 THR B   2      23.828   2.720  43.789  0.00  0.00
ATOM   5816  HG2 THR B   2      24.240   3.741  43.937  0.00  0.00
ATOM   5817  HG2 THR B   2      24.532   2.041  44.316  0.00  0.00
ATOM   5818  HG2 THR B   2      22.917   2.671  44.422  0.00  0.00
ATOM   5819  C   THR B   2      22.344   0.874  40.928  0.00  0.00
ATOM   5820  O   THR B   2      21.752   1.830  40.383  0.00  0.00
ATOM   5821  N   ARG B   3      22.586  -0.331  40.313  0.00  0.00
ATOM   5822  HN  ARG B   3      22.950  -1.139  40.771  0.00  0.00
ATOM   5823  CA  ARG B   3      22.373  -0.487  38.859  0.00  0.00
ATOM   5824  HA  ARG B   3      21.765   0.362  38.586  0.00  0.00
ATOM   5825  CB  ARG B   3      23.538  -0.176  37.931  0.00  0.00
ATOM   5826  HB1 ARG B   3      23.242  -0.382  36.880  0.00  0.00
ATOM   5827  HB2 ARG B   3      24.356  -0.914  38.066  0.00  0.00
ATOM   5828  CG  ARG B   3      23.953   1.296  38.066  0.00  0.00
ATOM   5829  HG1 ARG B   3      24.489   1.576  38.998  0.00  0.00
ATOM   5830  HG2 ARG B   3      23.073   1.931  37.826  0.00  0.00
ATOM   5831  CD  ARG B   3      24.929   1.754  36.875  0.00  0.00
ATOM   5832  HD1 ARG B   3      24.968   2.862  36.800  0.00  0.00
ATOM   5833  HD2 ARG B   3      24.637   1.366  35.875  0.00  0.00
ATOM   5834  NE  ARG B   3      26.332   1.305  37.285  0.00  0.00
ATOM   5835  HE  ARG B   3      26.534   1.313  38.265  0.00  0.00
ATOM   5836  CZ  ARG B   3      27.399   1.136  36.514  0.00  0.00
ATOM   5837  NH1 ARG B   3      28.614   1.124  37.066  0.00  0.00
ATOM   5838  HH1 ARG B   3      28.759   1.182  38.054  0.00  0.00
ATOM   5839  HH1 ARG B   3      29.288   0.545  36.607  0.00  0.00
ATOM   5840  NH2 ARG B   3      27.278   0.885  35.248  0.00  0.00
ATOM   5841  HH2 ARG B   3      26.370   1.080  34.879  0.00  0.00
ATOM   5842  HH2 ARG B   3      28.076   0.938  34.648  0.00  0.00
ATOM   5843  C   ARG B   3      21.658  -1.819  38.535  0.00  0.00
ATOM   5844  O   ARG B   3      22.247  -2.400  37.591  0.00  0.00
ATOM   5845  N   PRO B   4      20.649  -2.240  39.171  0.00  0.00
ATOM   5846  CD  PRO B   4      19.768  -1.547  40.200  0.00  0.00
ATOM   5847  HD1 PRO B   4      19.571  -0.510  39.852  0.00  0.00
ATOM   5848  HD2 PRO B   4      20.131  -1.722  41.235  0.00  0.00
ATOM   5849  CA  PRO B   4      20.018  -3.491  38.794  0.00  0.00
ATOM   5850  HA  PRO B   4      20.761  -4.275  38.787  0.00  0.00
ATOM   5851  CB  PRO B   4      18.842  -3.692  39.756  0.00  0.00
ATOM   5852  HB1 PRO B   4      19.092  -4.351  40.616  0.00  0.00
ATOM   5853  HB2 PRO B   4      18.023  -4.268  39.273  0.00  0.00
ATOM   5854  CG  PRO B   4      18.438  -2.306  40.238  0.00  0.00
ATOM   5855  HG1 PRO B   4      17.698  -1.813  39.572  0.00  0.00
ATOM   5856  HG2 PRO B   4      18.013  -2.298  41.264  0.00  0.00
ATOM   5857  C   PRO B   4      19.503  -3.363  37.351  0.00  0.00
ATOM   5858  O   PRO B   4      19.056  -2.327  36.936  0.00  0.00
ATOM   5859  N   ASN B   5      19.530  -4.439  36.539  0.00  0.00
ATOM   5860  HN  ASN B   5      19.924  -5.285  36.890  0.00  0.00
ATOM   5861  CA  ASN B   5      18.776  -4.470  35.291  0.00  0.00
ATOM   5862  HA  ASN B   5      18.187  -3.591  35.075  0.00  0.00
ATOM   5863  CB  ASN B   5      19.619  -5.003  34.105  0.00  0.00
ATOM   5864  HB1 ASN B   5      19.090  -4.947  33.131  0.00  0.00
ATOM   5865  HB2 ASN B   5      19.848  -6.061  34.355  0.00  0.00
ATOM   5866  CG  ASN B   5      20.979  -4.178  33.976  0.00  0.00
ATOM   5867  OD1 ASN B   5      21.099  -3.279  33.118  0.00  0.00
ATOM   5868  ND2 ASN B   5      22.042  -4.574  34.618  0.00  0.00
ATOM   5869  HD2 ASN B   5      22.882  -4.047  34.491  0.00  0.00
ATOM   5870  HD2 ASN B   5      21.940  -5.285  35.313  0.00  0.00
ATOM   5871  C   ASN B   5      17.648  -5.548  35.511  0.00  0.00
ATOM   5872  O   ASN B   5      17.894  -6.709  35.790  0.00  0.00
ATOM   5873  N   ASN B   6      16.381  -5.070  35.456  0.00  0.00
ATOM   5874  HN  ASN B   6      16.194  -4.121  35.215  0.00  0.00
ATOM   5875  CA  ASN B   6      15.214  -5.839  35.799  0.00  0.00
ATOM   5876  HA  ASN B   6      15.345  -6.822  36.226  0.00  0.00
ATOM   5877  CB  ASN B   6      14.165  -5.085  36.638  0.00  0.00
ATOM   5878  HB1 ASN B   6      13.319  -5.787  36.798  0.00  0.00
ATOM   5879  HB2 ASN B   6      13.807  -4.082  36.321  0.00  0.00
ATOM   5880  CG  ASN B   6      14.750  -4.834  38.040  0.00  0.00
ATOM   5881  OD1 ASN B   6      14.745  -5.702  38.895  0.00  0.00
ATOM   5882  ND2 ASN B   6      15.145  -3.540  38.296  0.00  0.00
ATOM   5883  HD2 ASN B   6      15.548  -3.366  39.194  0.00  0.00
ATOM   5884  HD2 ASN B   6      15.213  -2.958  37.485  0.00  0.00
ATOM   5885  C   ASN B   6      14.529  -6.058  34.436  0.00  0.00
ATOM   5886  O   ASN B   6      14.646  -5.259  33.538  0.00  0.00
ATOM   5887  N   ASN B   7      13.904  -7.222  34.175  0.00  0.00
ATOM   5888  HN  ASN B   7      13.980  -7.926  34.876  0.00  0.00
ATOM   5889  CA  ASN B   7      13.300  -7.521  32.935  0.00  0.00
ATOM   5890  HA  ASN B   7      13.947  -7.093  32.183  0.00  0.00
ATOM   5891  CB  ASN B   7      13.194  -8.984  32.599  0.00  0.00
ATOM   5892  HB1 ASN B   7      12.512  -9.173  31.742  0.00  0.00
ATOM   5893  HB2 ASN B   7      12.719  -9.431  33.498  0.00  0.00
ATOM   5894  CG  ASN B   7      14.494  -9.695  32.551  0.00  0.00
ATOM   5895  OD1 ASN B   7      15.560  -9.175  32.615  0.00  0.00
ATOM   5896  ND2 ASN B   7      14.374 -11.043  32.420  0.00  0.00
ATOM   5897  HD2 ASN B   7      13.477 -11.468  32.544  0.00  0.00
ATOM   5898  HD2 ASN B   7      15.202 -11.584  32.272  0.00  0.00
ATOM   5899  C   ASN B   7      11.948  -6.857  32.766  0.00  0.00
ATOM   5900  O   ASN B   7      11.168  -6.685  33.719  0.00  0.00
ATOM   5901  N   THR B   8      11.621  -6.474  31.549  0.00  0.00
ATOM   5902  HN  THR B   8      12.246  -6.675  30.798  0.00  0.00
ATOM   5903  CA  THR B   8      10.389  -5.808  31.136  0.00  0.00
ATOM   5904  HA  THR B   8       9.604  -6.252  31.730  0.00  0.00
ATOM   5905  CB  THR B   8      10.445  -4.284  31.176  0.00  0.00
ATOM   5906  HB  THR B   8      10.800  -4.079  32.209  0.00  0.00
ATOM   5907  OG1 THR B   8       9.197  -3.667  30.815  0.00  0.00
ATOM   5908  HG1 THR B   8       9.091  -2.873  31.343  0.00  0.00
ATOM   5909  CG2 THR B   8      11.436  -3.637  30.202  0.00  0.00
ATOM   5910  HG2 THR B   8      11.112  -3.928  29.180  0.00  0.00
ATOM   5911  HG2 THR B   8      12.505  -3.866  30.401  0.00  0.00
ATOM   5912  HG2 THR B   8      11.404  -2.527  30.232  0.00  0.00
ATOM   5913  C   THR B   8      10.018  -6.301  29.767  0.00  0.00
ATOM   5914  O   THR B   8      10.832  -6.895  29.183  0.00  0.00
ATOM   5915  N   ARG B   9       8.854  -5.990  29.265  0.00  0.00
ATOM   5916  HN  ARG B   9       8.255  -5.496  29.891  0.00  0.00
ATOM   5917  CA  ARG B   9       8.382  -6.427  27.989  0.00  0.00
ATOM   5918  HA  ARG B   9       9.203  -6.712  27.348  0.00  0.00
ATOM   5919  CB  ARG B   9       7.317  -7.552  28.115  0.00  0.00
ATOM   5920  HB1 ARG B   9       6.835  -7.614  27.116  0.00  0.00
ATOM   5921  HB2 ARG B   9       6.585  -7.290  28.909  0.00  0.00
ATOM   5922  CG  ARG B   9       7.835  -8.952  28.493  0.00  0.00
ATOM   5923  HG1 ARG B   9       8.441  -8.804  29.412  0.00  0.00
ATOM   5924  HG2 ARG B   9       8.466  -9.155  27.601  0.00  0.00
ATOM   5925  CD  ARG B   9       6.774 -10.032  28.592  0.00  0.00
ATOM   5926  HD1 ARG B   9       6.093  -9.969  27.716  0.00  0.00
ATOM   5927  HD2 ARG B   9       6.164  -9.885  29.508  0.00  0.00
ATOM   5928  NE  ARG B   9       7.490 -11.311  28.612  0.00  0.00
ATOM   5929  HE  ARG B   9       7.984 -11.552  27.776  0.00  0.00
ATOM   5930  CZ  ARG B   9       7.488 -12.205  29.564  0.00  0.00
ATOM   5931  NH1 ARG B   9       6.758 -12.057  30.660  0.00  0.00
ATOM   5932  HH1 ARG B   9       6.271 -11.224  30.921  0.00  0.00
ATOM   5933  HH1 ARG B   9       6.581 -12.914  31.145  0.00  0.00
ATOM   5934  NH2 ARG B   9       8.217 -13.290  29.486  0.00  0.00
ATOM   5935  HH2 ARG B   9       8.715 -13.414  28.628  0.00  0.00
ATOM   5936  HH2 ARG B   9       7.999 -14.021  30.132  0.00  0.00
ATOM   5937  C   ARG B   9       7.697  -5.282  27.266  0.00  0.00
ATOM   5938  O   ARG B   9       6.731  -4.681  27.757  0.00  0.00
ATOM   5939  N   LYS B  10       8.245  -4.853  26.123  0.00  0.00
ATOM   5940  HN  LYS B  10       9.015  -5.355  25.736  0.00  0.00
ATOM   5941  CA  LYS B  10       7.628  -3.888  25.359  0.00  0.00
ATOM   5942  HA  LYS B  10       7.037  -3.122  25.837  0.00  0.00
ATOM   5943  CB  LYS B  10       8.731  -3.068  24.585  0.00  0.00
ATOM   5944  HB1 LYS B  10       8.271  -2.244  23.999  0.00  0.00
ATOM   5945  HB2 LYS B  10       9.215  -3.749  23.852  0.00  0.00
ATOM   5946  CG  LYS B  10       9.712  -2.354  25.606  0.00  0.00
ATOM   5947  HG1 LYS B  10      10.448  -3.031  26.089  0.00  0.00
ATOM   5948  HG2 LYS B  10       8.977  -2.017  26.368  0.00  0.00
ATOM   5949  CD  LYS B  10      10.441  -1.170  25.042  0.00  0.00
ATOM   5950  HD1 LYS B  10       9.686  -0.689  24.382  0.00  0.00
ATOM   5951  HD2 LYS B  10      11.325  -1.546  24.485  0.00  0.00
ATOM   5952  CE  LYS B  10      10.810  -0.090  26.086  0.00  0.00
ATOM   5953  HE1 LYS B  10      11.688  -0.379  26.703  0.00  0.00
ATOM   5954  HE2 LYS B  10       9.960   0.186  26.746  0.00  0.00
ATOM   5955  NZ  LYS B  10      11.400   1.190  25.478  0.00  0.00
ATOM   5956  HZ1 LYS B  10      10.669   1.576  24.847  0.00  0.00
ATOM   5957  HZ2 LYS B  10      12.310   1.052  24.992  0.00  0.00
ATOM   5958  HZ3 LYS B  10      11.645   1.807  26.278  0.00  0.00
ATOM   5959  C   LYS B  10       6.615  -4.536  24.480  0.00  0.00
ATOM   5960  O   LYS B  10       6.882  -5.452  23.661  0.00  0.00
ATOM   5961  N   ARG B  11       5.413  -4.103  24.627  0.00  0.00
ATOM   5962  HN  ARG B  11       5.271  -3.394  25.313  0.00  0.00
ATOM   5963  CA  ARG B  11       4.258  -4.582  23.937  0.00  0.00
ATOM   5964  HA  ARG B  11       4.521  -5.604  23.707  0.00  0.00
[truncated: 26,000 more chars]
