# Supplementary material for: Molecular Recognition of CCR5 by an HIV-1 gp120 V3 Loop
Source: PLoS One. 2014 Apr 24;9(4):e95767. doi: 10.1371/journal.pone.0095767 (PMC3999033; doi:10.1371/journal.pone.0095767)
Supplement: Coordinates S4 — (PDB) [file pone.0095767.s015.pdb]

TITLE MOLECULAR RECOGNITION OF CCR5 BY AN HIV-1 GP120 V3 LOOP
COMPND     MOLECULE: CCR5;
COMPND     CHAIN: A;
COMPND     MOLECULE: V3 LOOP FRAGMENT OF HIV-1 GP120;
COMPND     CHAIN: B;
REMARK Authors: Phanourios Tamamis and Christodoulos A. Floudas
REMARK Structure 4 of 10
REMARK The MD simulation was performed at Tiger Cluster, Princeton University
ATOM      1  N   MET A   1      10.219 -15.328  36.674  0.00  0.00
ATOM      2  HT1 MET A   1       9.219 -15.565  36.516  0.00  0.00
ATOM      3  HT2 MET A   1      10.404 -14.533  36.030  0.00  0.00
ATOM      4  HT3 MET A   1      10.346 -15.065  37.672  0.00  0.00
ATOM      5  CA  MET A   1      11.076 -16.547  36.439  0.00  0.00
ATOM      6  HA  MET A   1      12.124 -16.370  36.632  0.00  0.00
ATOM      7  CB  MET A   1      10.579 -17.838  37.225  0.00  0.00
ATOM      8  HB1 MET A   1      11.179 -18.739  36.975  0.00  0.00
ATOM      9  HB2 MET A   1       9.526 -18.098  36.986  0.00  0.00
ATOM     10  CG  MET A   1      10.666 -17.654  38.789  0.00  0.00
ATOM     11  HG1 MET A   1      10.504 -18.598  39.351  0.00  0.00
ATOM     12  HG2 MET A   1       9.767 -17.080  39.099  0.00  0.00
ATOM     13  SD  MET A   1      12.187 -16.876  39.330  0.00  0.00
ATOM     14  CE  MET A   1      13.214 -18.382  39.035  0.00  0.00
ATOM     15  HE1 MET A   1      13.360 -18.664  37.970  0.00  0.00
ATOM     16  HE2 MET A   1      12.729 -19.237  39.552  0.00  0.00
ATOM     17  HE3 MET A   1      14.154 -18.210  39.601  0.00  0.00
ATOM     18  C   MET A   1      11.090 -17.035  34.943  0.00  0.00
ATOM     19  O   MET A   1      10.666 -18.166  34.633  0.00  0.00
ATOM     20  N   ASP A   2      11.623 -16.110  34.111  0.00  0.00
ATOM     21  HN  ASP A   2      11.962 -15.254  34.493  0.00  0.00
ATOM     22  CA  ASP A   2      11.950 -16.422  32.770  0.00  0.00
ATOM     23  HA  ASP A   2      11.755 -17.442  32.470  0.00  0.00
ATOM     24  CB  ASP A   2      11.098 -15.427  31.886  0.00  0.00
ATOM     25  HB1 ASP A   2      11.399 -15.374  30.818  0.00  0.00
ATOM     26  HB2 ASP A   2      11.068 -14.401  32.310  0.00  0.00
ATOM     27  CG  ASP A   2       9.637 -15.920  31.851  0.00  0.00
ATOM     28  OD1 ASP A   2       8.671 -15.101  31.854  0.00  0.00
ATOM     29  OD2 ASP A   2       9.449 -17.156  31.757  0.00  0.00
ATOM     30  C   ASP A   2      13.386 -16.190  32.391  0.00  0.00
ATOM     31  O   ASP A   2      13.916 -17.055  31.642  0.00  0.00
ATOM     32  N   TYS A   3      14.101 -15.174  33.061  0.00  0.00
ATOM     33  HN  TYS A   3      13.646 -14.662  33.785  0.00  0.00
ATOM     34  CA  TYS A   3      15.543 -14.821  32.907  0.00  0.00
ATOM     35  HA  TYS A   3      15.646 -13.793  33.222  0.00  0.00
ATOM     36  CB  TYS A   3      16.456 -15.778  33.655  0.00  0.00
ATOM     37  HB1 TYS A   3      17.496 -15.702  33.273  0.00  0.00
ATOM     38  HB2 TYS A   3      16.053 -16.813  33.613  0.00  0.00
ATOM     39  CG  TYS A   3      16.483 -15.476  35.122  0.00  0.00
ATOM     40  CD1 TYS A   3      15.526 -16.100  36.022  0.00  0.00
ATOM     41  HD1 TYS A   3      14.781 -16.812  35.699  0.00  0.00
ATOM     42  CE1 TYS A   3      15.739 -15.836  37.373  0.00  0.00
ATOM     43  HE1 TYS A   3      15.203 -16.460  38.072  0.00  0.00
ATOM     44  CZ  TYS A   3      16.701 -14.848  37.759  0.00  0.00
ATOM     45  OH  TYS A   3      17.054 -14.883  39.142  0.00  0.00
ATOM     46  S   TYS A   3      16.192 -13.825  39.962  0.00  0.00
ATOM     47  OS2 TYS A   3      14.863 -14.367  40.259  0.00  0.00
ATOM     48  OS3 TYS A   3      16.977 -13.745  41.215  0.00  0.00
ATOM     49  OS4 TYS A   3      16.110 -12.516  39.291  0.00  0.00
ATOM     50  CD2 TYS A   3      17.396 -14.520  35.555  0.00  0.00
ATOM     51  HD2 TYS A   3      18.081 -14.073  34.850  0.00  0.00
ATOM     52  CE2 TYS A   3      17.591 -14.306  36.928  0.00  0.00
ATOM     53  HE2 TYS A   3      18.324 -13.640  37.359  0.00  0.00
ATOM     54  C   TYS A   3      15.946 -14.860  31.432  0.00  0.00
ATOM     55  O   TYS A   3      16.996 -15.342  31.043  0.00  0.00
ATOM     56  N   GLN A   4      15.092 -14.177  30.653  0.00  0.00
ATOM     57  HN  GLN A   4      14.331 -13.654  31.029  0.00  0.00
ATOM     58  CA  GLN A   4      15.104 -14.114  29.211  0.00  0.00
ATOM     59  HA  GLN A   4      14.877 -15.098  28.829  0.00  0.00
ATOM     60  CB  GLN A   4      13.896 -13.439  28.609  0.00  0.00
ATOM     61  HB1 GLN A   4      13.029 -13.651  29.271  0.00  0.00
ATOM     62  HB2 GLN A   4      13.563 -13.867  27.640  0.00  0.00
ATOM     63  CG  GLN A   4      14.022 -11.951  28.511  0.00  0.00
ATOM     64  HG1 GLN A   4      14.744 -11.763  27.687  0.00  0.00
ATOM     65  HG2 GLN A   4      14.423 -11.417  29.399  0.00  0.00
ATOM     66  CD  GLN A   4      12.764 -11.296  28.116  0.00  0.00
ATOM     67  OE1 GLN A   4      12.494 -11.270  26.919  0.00  0.00
ATOM     68  NE2 GLN A   4      12.008 -10.825  29.100  0.00  0.00
ATOM     69  HE2 GLN A   4      12.246 -10.969  30.060  0.00  0.00
ATOM     70  HE2 GLN A   4      11.141 -10.445  28.777  0.00  0.00
ATOM     71  C   GLN A   4      16.435 -13.710  28.505  0.00  0.00
ATOM     72  O   GLN A   4      17.090 -12.754  28.950  0.00  0.00
ATOM     73  N   VAL A   5      16.733 -14.310  27.379  0.00  0.00
ATOM     74  HN  VAL A   5      16.146 -15.066  27.101  0.00  0.00
ATOM     75  CA  VAL A   5      17.818 -13.873  26.451  0.00  0.00
ATOM     76  HA  VAL A   5      18.728 -13.895  27.031  0.00  0.00
ATOM     77  CB  VAL A   5      18.021 -14.876  25.332  0.00  0.00
ATOM     78  HB  VAL A   5      17.827 -15.899  25.719  0.00  0.00
ATOM     79  CG1 VAL A   5      17.048 -14.695  24.207  0.00  0.00
ATOM     80  HG1 VAL A   5      17.277 -13.815  23.568  0.00  0.00
ATOM     81  HG1 VAL A   5      16.020 -14.720  24.626  0.00  0.00
ATOM     82  HG1 VAL A   5      17.199 -15.581  23.555  0.00  0.00
ATOM     83  CG2 VAL A   5      19.478 -14.794  24.765  0.00  0.00
ATOM     84  HG2 VAL A   5      20.203 -14.817  25.606  0.00  0.00
ATOM     85  HG2 VAL A   5      19.705 -13.939  24.091  0.00  0.00
ATOM     86  HG2 VAL A   5      19.653 -15.753  24.230  0.00  0.00
ATOM     87  C   VAL A   5      17.586 -12.415  26.016  0.00  0.00
ATOM     88  O   VAL A   5      16.428 -12.008  25.766  0.00  0.00
ATOM     89  N   SER A   6      18.683 -11.644  25.768  0.00  0.00
ATOM     90  HN  SER A   6      19.577 -12.017  26.006  0.00  0.00
ATOM     91  CA  SER A   6      18.704 -10.271  25.312  0.00  0.00
ATOM     92  HA  SER A   6      17.746  -9.948  24.931  0.00  0.00
ATOM     93  CB  SER A   6      19.161  -9.366  26.531  0.00  0.00
ATOM     94  HB1 SER A   6      20.128  -9.830  26.818  0.00  0.00
ATOM     95  HB2 SER A   6      18.373  -9.461  27.309  0.00  0.00
ATOM     96  OG  SER A   6      19.169  -7.967  26.145  0.00  0.00
ATOM     97  HG1 SER A   6      18.234  -7.835  25.969  0.00  0.00
ATOM     98  C   SER A   6      19.777 -10.250  24.136  0.00  0.00
ATOM     99  O   SER A   6      20.349 -11.278  23.906  0.00  0.00
ATOM    100  N   SER A   7      19.870  -9.094  23.374  0.00  0.00
ATOM    101  HN  SER A   7      19.266  -8.314  23.520  0.00  0.00
ATOM    102  CA  SER A   7      20.489  -9.069  22.069  0.00  0.00
ATOM    103  HA  SER A   7      20.030  -9.897  21.549  0.00  0.00
ATOM    104  CB  SER A   7      20.187  -7.764  21.288  0.00  0.00
ATOM    105  HB1 SER A   7      19.135  -7.445  21.445  0.00  0.00
ATOM    106  HB2 SER A   7      20.343  -7.924  20.199  0.00  0.00
ATOM    107  OG  SER A   7      20.913  -6.694  21.765  0.00  0.00
ATOM    108  HG1 SER A   7      20.694  -5.933  21.222  0.00  0.00
ATOM    109  C   SER A   7      21.939  -9.447  21.965  0.00  0.00
ATOM    110  O   SER A   7      22.180 -10.129  20.944  0.00  0.00
ATOM    111  N   PRO A   8      22.995  -9.110  22.762  0.00  0.00
ATOM    112  CD  PRO A   8      24.232  -9.817  22.536  0.00  0.00
ATOM    113  HD1 PRO A   8      24.959  -9.106  22.089  0.00  0.00
ATOM    114  HD2 PRO A   8      24.057 -10.765  21.984  0.00  0.00
ATOM    115  CA  PRO A   8      22.965  -8.659  24.123  0.00  0.00
ATOM    116  HA  PRO A   8      21.958  -8.758  24.500  0.00  0.00
ATOM    117  CB  PRO A   8      23.840  -9.671  24.937  0.00  0.00
ATOM    118  HB1 PRO A   8      23.186 -10.454  25.379  0.00  0.00
ATOM    119  HB2 PRO A   8      24.291  -9.128  25.796  0.00  0.00
ATOM    120  CG  PRO A   8      24.832 -10.243  23.918  0.00  0.00
ATOM    121  HG1 PRO A   8      25.893  -9.970  24.097  0.00  0.00
ATOM    122  HG2 PRO A   8      24.827 -11.354  23.960  0.00  0.00
ATOM    123  C   PRO A   8      23.432  -7.248  24.150  0.00  0.00
ATOM    124  O   PRO A   8      23.861  -6.725  25.215  0.00  0.00
ATOM    125  N   ILE A   9      23.483  -6.607  22.946  0.00  0.00
ATOM    126  HN  ILE A   9      23.142  -7.180  22.205  0.00  0.00
ATOM    127  CA  ILE A   9      24.309  -5.286  22.726  0.00  0.00
ATOM    128  HA  ILE A   9      25.319  -5.549  23.004  0.00  0.00
ATOM    129  CB  ILE A   9      24.511  -4.822  21.240  0.00  0.00
ATOM    130  HB  ILE A   9      25.359  -4.104  21.204  0.00  0.00
ATOM    131  CG2 ILE A   9      24.779  -6.084  20.430  0.00  0.00
ATOM    132  HG2 ILE A   9      25.106  -5.752  19.421  0.00  0.00
ATOM    133  HG2 ILE A   9      23.858  -6.700  20.360  0.00  0.00
ATOM    134  HG2 ILE A   9      25.496  -6.832  20.830  0.00  0.00
ATOM    135  CG1 ILE A   9      23.284  -3.969  20.784  0.00  0.00
ATOM    136  HG1 ILE A   9      23.181  -3.034  21.375  0.00  0.00
ATOM    137  HG1 ILE A   9      22.347  -4.545  20.940  0.00  0.00
ATOM    138  CD1 ILE A   9      23.188  -3.420  19.362  0.00  0.00
ATOM    139  HD1 ILE A   9      23.730  -2.452  19.295  0.00  0.00
ATOM    140  HD2 ILE A   9      22.189  -3.093  19.002  0.00  0.00
ATOM    141  HD3 ILE A   9      23.571  -4.184  18.652  0.00  0.00
ATOM    142  C   ILE A   9      23.894  -4.161  23.685  0.00  0.00
ATOM    143  O   ILE A   9      24.810  -3.391  24.113  0.00  0.00
ATOM    144  N   TYS A  10      22.592  -4.032  24.031  0.00  0.00
ATOM    145  HN  TYS A  10      22.035  -4.794  23.711  0.00  0.00
ATOM    146  CA  TYS A  10      22.081  -2.948  24.866  0.00  0.00
ATOM    147  HA  TYS A  10      22.843  -2.207  25.058  0.00  0.00
ATOM    148  CB  TYS A  10      20.919  -2.251  24.131  0.00  0.00
ATOM    149  HB1 TYS A  10      21.318  -1.894  23.158  0.00  0.00
ATOM    150  HB2 TYS A  10      20.626  -1.276  24.578  0.00  0.00
ATOM    151  CG  TYS A  10      19.685  -3.114  24.045  0.00  0.00
ATOM    152  CD1 TYS A  10      19.580  -4.041  22.936  0.00  0.00
ATOM    153  HD1 TYS A  10      20.402  -4.055  22.236  0.00  0.00
ATOM    154  CE1 TYS A  10      18.540  -4.874  22.888  0.00  0.00
ATOM    155  HE1 TYS A  10      18.240  -5.553  22.103  0.00  0.00
ATOM    156  CZ  TYS A  10      17.674  -4.892  23.967  0.00  0.00
ATOM    157  OH  TYS A  10      16.413  -5.504  23.655  0.00  0.00
ATOM    158  S   TYS A  10      16.392  -7.096  24.022  0.00  0.00
ATOM    159  OS2 TYS A  10      17.270  -7.720  23.088  0.00  0.00
ATOM    160  OS3 TYS A  10      16.842  -7.197  25.395  0.00  0.00
ATOM    161  OS4 TYS A  10      15.067  -7.532  23.736  0.00  0.00
ATOM    162  CD2 TYS A  10      18.751  -2.999  25.053  0.00  0.00
ATOM    163  HD2 TYS A  10      18.919  -2.336  25.889  0.00  0.00
ATOM    164  CE2 TYS A  10      17.679  -3.912  24.970  0.00  0.00
ATOM    165  HE2 TYS A  10      16.902  -3.949  25.718  0.00  0.00
ATOM    166  C   TYS A  10      21.728  -3.513  26.220  0.00  0.00
ATOM    167  O   TYS A  10      21.137  -2.775  27.030  0.00  0.00
ATOM    168  N   ASP A  11      22.203  -4.664  26.574  0.00  0.00
ATOM    169  HN  ASP A  11      22.604  -5.357  25.980  0.00  0.00
ATOM    170  CA  ASP A  11      21.792  -5.217  27.914  0.00  0.00
ATOM    171  HA  ASP A  11      20.768  -5.010  28.185  0.00  0.00
ATOM    172  CB  ASP A  11      22.028  -6.744  27.801  0.00  0.00
ATOM    173  HB1 ASP A  11      23.126  -6.897  27.879  0.00  0.00
ATOM    174  HB2 ASP A  11      21.744  -7.139  26.803  0.00  0.00
ATOM    175  CG  ASP A  11      21.257  -7.538  28.809  0.00  0.00
ATOM    176  OD1 ASP A  11      20.397  -6.968  29.548  0.00  0.00
ATOM    177  OD2 ASP A  11      21.596  -8.781  28.924  0.00  0.00
ATOM    178  C   ASP A  11      22.496  -4.459  28.993  0.00  0.00
ATOM    179  O   ASP A  11      22.017  -4.401  30.124  0.00  0.00
ATOM    180  N   ILE A  12      23.576  -3.714  28.736  0.00  0.00
ATOM    181  HN  ILE A  12      23.895  -3.775  27.794  0.00  0.00
ATOM    182  CA  ILE A  12      24.140  -2.900  29.755  0.00  0.00
ATOM    183  HA  ILE A  12      23.891  -3.291  30.730  0.00  0.00
ATOM    184  CB  ILE A  12      25.727  -2.929  29.618  0.00  0.00
ATOM    185  HB  ILE A  12      26.227  -2.125  30.199  0.00  0.00
ATOM    186  CG2 ILE A  12      26.351  -4.170  30.317  0.00  0.00
ATOM    187  HG2 ILE A  12      25.977  -5.105  29.847  0.00  0.00
ATOM    188  HG2 ILE A  12      25.994  -4.180  31.368  0.00  0.00
ATOM    189  HG2 ILE A  12      27.455  -4.223  30.204  0.00  0.00
ATOM    190  CG1 ILE A  12      26.108  -2.897  28.125  0.00  0.00
ATOM    191  HG1 ILE A  12      25.387  -2.191  27.662  0.00  0.00
ATOM    192  HG1 ILE A  12      25.961  -3.871  27.612  0.00  0.00
ATOM    193  CD1 ILE A  12      27.478  -2.386  28.000  0.00  0.00
ATOM    194  HD1 ILE A  12      27.494  -1.711  27.117  0.00  0.00
ATOM    195  HD2 ILE A  12      28.123  -3.186  27.578  0.00  0.00
ATOM    196  HD3 ILE A  12      28.001  -2.002  28.902  0.00  0.00
ATOM    197  C   ILE A  12      23.669  -1.460  29.720  0.00  0.00
ATOM    198  O   ILE A  12      24.273  -0.584  30.349  0.00  0.00
ATOM    199  N   ASN A  13      22.564  -1.128  28.949  0.00  0.00
ATOM    200  HN  ASN A  13      22.209  -1.749  28.255  0.00  0.00
ATOM    201  CA  ASN A  13      21.943   0.190  28.912  0.00  0.00
ATOM    202  HA  ASN A  13      22.414   0.788  29.679  0.00  0.00
ATOM    203  CB  ASN A  13      21.982   0.856  27.489  0.00  0.00
ATOM    204  HB1 ASN A  13      21.451   1.831  27.477  0.00  0.00
ATOM    205  HB2 ASN A  13      21.424   0.151  26.836  0.00  0.00
ATOM    206  CG  ASN A  13      23.422   1.011  26.910  0.00  0.00
ATOM    207  OD1 ASN A  13      23.866   0.151  26.130  0.00  0.00
ATOM    208  ND2 ASN A  13      24.209   1.945  27.561  0.00  0.00
ATOM    209  HD2 ASN A  13      23.733   2.451  28.280  0.00  0.00
ATOM    210  HD2 ASN A  13      25.197   1.887  27.419  0.00  0.00
ATOM    211  C   ASN A  13      20.474  -0.058  29.396  0.00  0.00
ATOM    212  O   ASN A  13      19.683   0.825  29.371  0.00  0.00
ATOM    213  N   TYS A  14      20.171  -1.308  29.829  0.00  0.00
ATOM    214  HN  TYS A  14      20.866  -2.022  29.823  0.00  0.00
ATOM    215  CA  TYS A  14      18.837  -1.866  29.971  0.00  0.00
ATOM    216  HA  TYS A  14      18.481  -1.711  28.963  0.00  0.00
ATOM    217  CB  TYS A  14      18.968  -3.331  30.459  0.00  0.00
ATOM    218  HB1 TYS A  14      19.222  -3.389  31.539  0.00  0.00
ATOM    219  HB2 TYS A  14      19.723  -3.851  29.831  0.00  0.00
ATOM    220  CG  TYS A  14      17.736  -4.154  30.162  0.00  0.00
ATOM    221  CD1 TYS A  14      16.691  -4.284  31.116  0.00  0.00
ATOM    222  HD1 TYS A  14      16.974  -3.920  32.093  0.00  0.00
ATOM    223  CE1 TYS A  14      15.604  -5.014  30.766  0.00  0.00
ATOM    224  HE1 TYS A  14      14.861  -5.191  31.529  0.00  0.00
ATOM    225  CZ  TYS A  14      15.514  -5.574  29.503  0.00  0.00
ATOM    226  OH  TYS A  14      14.211  -6.145  29.152  0.00  0.00
ATOM    227  S   TYS A  14      14.074  -7.658  28.671  0.00  0.00
ATOM    228  OS2 TYS A  14      13.495  -7.688  27.367  0.00  0.00
ATOM    229  OS3 TYS A  14      15.423  -8.290  28.644  0.00  0.00
ATOM    230  OS4 TYS A  14      13.262  -8.257  29.715  0.00  0.00
ATOM    231  CD2 TYS A  14      17.607  -4.649  28.848  0.00  0.00
ATOM    232  HD2 TYS A  14      18.329  -4.423  28.078  0.00  0.00
ATOM    233  CE2 TYS A  14      16.423  -5.337  28.492  0.00  0.00
ATOM    234  HE2 TYS A  14      16.252  -5.669  27.478  0.00  0.00
ATOM    235  C   TYS A  14      17.931  -1.060  30.924  0.00  0.00
ATOM    236  O   TYS A  14      16.768  -0.915  30.736  0.00  0.00
ATOM    237  N   TYR A  15      18.503  -0.513  31.999  0.00  0.00
ATOM    238  HN  TYR A  15      19.460  -0.631  32.254  0.00  0.00
ATOM    239  CA  TYR A  15      17.921   0.387  33.049  0.00  0.00
ATOM    240  HA  TYR A  15      17.167  -0.127  33.626  0.00  0.00
ATOM    241  CB  TYR A  15      18.930   0.882  34.088  0.00  0.00
ATOM    242  HB1 TYR A  15      19.347   0.029  34.665  0.00  0.00
ATOM    243  HB2 TYR A  15      18.507   1.666  34.751  0.00  0.00
ATOM    244  CG  TYR A  15      20.162   1.468  33.499  0.00  0.00
ATOM    245  CD1 TYR A  15      20.107   2.847  33.154  0.00  0.00
ATOM    246  HD1 TYR A  15      19.224   3.452  33.297  0.00  0.00
ATOM    247  CE1 TYR A  15      21.299   3.525  32.844  0.00  0.00
ATOM    248  HE1 TYR A  15      21.247   4.552  32.514  0.00  0.00
ATOM    249  CZ  TYR A  15      22.537   2.826  32.886  0.00  0.00
ATOM    250  OH  TYR A  15      23.715   3.571  32.706  0.00  0.00
ATOM    251  HH  TYR A  15      23.533   4.513  32.729  0.00  0.00
ATOM    252  CD2 TYR A  15      21.316   0.725  33.246  0.00  0.00
ATOM    253  HD2 TYR A  15      21.300  -0.307  33.564  0.00  0.00
ATOM    254  CE2 TYR A  15      22.514   1.403  33.019  0.00  0.00
ATOM    255  HE2 TYR A  15      23.430   0.840  33.119  0.00  0.00
ATOM    256  C   TYR A  15      17.151   1.570  32.415  0.00  0.00
ATOM    257  O   TYR A  15      16.232   2.145  32.989  0.00  0.00
ATOM    258  N   THR A  16      17.566   2.020  31.190  0.00  0.00
ATOM    259  HN  THR A  16      18.300   1.571  30.685  0.00  0.00
ATOM    260  CA  THR A  16      17.071   3.274  30.533  0.00  0.00
ATOM    261  HA  THR A  16      17.101   4.021  31.312  0.00  0.00
ATOM    262  CB  THR A  16      17.946   3.776  29.420  0.00  0.00
ATOM    263  HB  THR A  16      17.691   4.718  28.888  0.00  0.00
ATOM    264  OG1 THR A  16      18.087   2.822  28.407  0.00  0.00
ATOM    265  HG1 THR A  16      18.417   2.070  28.906  0.00  0.00
ATOM    266  CG2 THR A  16      19.397   4.062  29.884  0.00  0.00
ATOM    267  HG2 THR A  16      19.385   4.536  30.889  0.00  0.00
ATOM    268  HG2 THR A  16      19.927   4.472  28.999  0.00  0.00
ATOM    269  HG2 THR A  16      19.976   3.124  30.027  0.00  0.00
ATOM    270  C   THR A  16      15.613   3.330  30.013  0.00  0.00
ATOM    271  O   THR A  16      15.026   4.395  29.882  0.00  0.00
ATOM    272  N   SER A  17      15.007   2.187  29.682  0.00  0.00
ATOM    273  HN  SER A  17      15.496   1.335  29.515  0.00  0.00
ATOM    274  CA  SER A  17      13.593   2.138  29.251  0.00  0.00
ATOM    275  HA  SER A  17      13.046   3.056  29.404  0.00  0.00
ATOM    276  CB  SER A  17      13.331   1.840  27.762  0.00  0.00
ATOM    277  HB1 SER A  17      13.649   0.833  27.419  0.00  0.00
ATOM    278  HB2 SER A  17      13.890   2.595  27.169  0.00  0.00
ATOM    279  OG  SER A  17      11.966   1.769  27.489  0.00  0.00
ATOM    280  HG1 SER A  17      11.773   2.055  26.593  0.00  0.00
ATOM    281  C   SER A  17      13.003   1.196  30.260  0.00  0.00
ATOM    282  O   SER A  17      11.900   0.771  30.179  0.00  0.00
ATOM    283  N   GLU A  18      13.696   0.750  31.306  0.00  0.00
ATOM    284  HN  GLU A  18      14.544   1.251  31.461  0.00  0.00
ATOM    285  CA  GLU A  18      13.239  -0.160  32.289  0.00  0.00
ATOM    286  HA  GLU A  18      13.065  -1.106  31.797  0.00  0.00
ATOM    287  CB  GLU A  18      14.357  -0.389  33.276  0.00  0.00
ATOM    288  HB1 GLU A  18      14.669   0.564  33.755  0.00  0.00
ATOM    289  HB2 GLU A  18      15.160  -0.917  32.717  0.00  0.00
ATOM    290  CG  GLU A  18      14.009  -1.344  34.423  0.00  0.00
ATOM    291  HG1 GLU A  18      14.116  -2.393  34.072  0.00  0.00
ATOM    292  HG2 GLU A  18      12.945  -1.224  34.720  0.00  0.00
ATOM    293  CD  GLU A  18      14.820  -1.015  35.692  0.00  0.00
ATOM    294  OE1 GLU A  18      14.655   0.021  36.320  0.00  0.00
ATOM    295  OE2 GLU A  18      15.692  -1.849  35.974  0.00  0.00
ATOM    296  C   GLU A  18      11.898   0.235  32.891  0.00  0.00
ATOM    297  O   GLU A  18      10.970  -0.593  32.789  0.00  0.00
ATOM    298  N   PRO A  19      11.502   1.430  33.496  0.00  0.00
ATOM    299  CD  PRO A  19      12.447   2.472  33.935  0.00  0.00
ATOM    300  HD1 PRO A  19      12.667   3.126  33.063  0.00  0.00
ATOM    301  HD2 PRO A  19      13.419   2.046  34.262  0.00  0.00
ATOM    302  CA  PRO A  19      10.304   1.518  34.342  0.00  0.00
ATOM    303  HA  PRO A  19       9.864   0.556  34.563  0.00  0.00
ATOM    304  CB  PRO A  19      10.757   2.311  35.574  0.00  0.00
ATOM    305  HB1 PRO A  19      11.417   1.699  36.227  0.00  0.00
ATOM    306  HB2 PRO A  19      10.007   2.845  36.195  0.00  0.00
ATOM    307  CG  PRO A  19      11.738   3.330  34.973  0.00  0.00
ATOM    308  HG1 PRO A  19      11.206   4.192  34.518  0.00  0.00
ATOM    309  HG2 PRO A  19      12.469   3.797  35.667  0.00  0.00
ATOM    310  C   PRO A  19       9.299   2.340  33.529  0.00  0.00
ATOM    311  O   PRO A  19       8.278   2.786  34.064  0.00  0.00
ATOM    312  N   CYS A  20       9.411   2.452  32.145  0.00  0.00
ATOM    313  HN  CYS A  20      10.259   2.019  31.848  0.00  0.00
ATOM    314  CA  CYS A  20       8.498   3.240  31.237  0.00  0.00
ATOM    315  HA  CYS A  20       8.232   4.157  31.742  0.00  0.00
ATOM    316  CB  CYS A  20       9.160   3.609  29.886  0.00  0.00
ATOM    317  HB1 CYS A  20       9.076   2.785  29.145  0.00  0.00
ATOM    318  HB2 CYS A  20      10.261   3.658  30.029  0.00  0.00
ATOM    319  SG  CYS A  20       8.662   5.189  29.196  0.00  0.00
ATOM    320  C   CYS A  20       7.104   2.482  30.940  0.00  0.00
ATOM    321  O   CYS A  20       7.003   1.629  30.040  0.00  0.00
ATOM    322  N   GLN A  21       5.998   2.816  31.678  0.00  0.00
ATOM    323  HN  GLN A  21       5.974   3.627  32.257  0.00  0.00
ATOM    324  CA  GLN A  21       4.689   2.118  31.545  0.00  0.00
ATOM    325  HA  GLN A  21       4.495   1.801  30.532  0.00  0.00
ATOM    326  CB  GLN A  21       4.722   0.944  32.560  0.00  0.00
ATOM    327  HB1 GLN A  21       4.985   1.311  33.574  0.00  0.00
ATOM    328  HB2 GLN A  21       5.584   0.299  32.285  0.00  0.00
ATOM    329  CG  GLN A  21       3.316   0.230  32.719  0.00  0.00
ATOM    330  HG1 GLN A  21       3.008  -0.469  31.912  0.00  0.00
ATOM    331  HG2 GLN A  21       2.475   0.957  32.735  0.00  0.00
ATOM    332  CD  GLN A  21       3.266  -0.543  33.988  0.00  0.00
ATOM    333  OE1 GLN A  21       2.739  -0.225  35.064  0.00  0.00
ATOM    334  NE2 GLN A  21       3.869  -1.753  33.859  0.00  0.00
ATOM    335  HE2 GLN A  21       4.225  -2.120  34.718  0.00  0.00
ATOM    336  HE2 GLN A  21       4.449  -1.968  33.073  0.00  0.00
ATOM    337  C   GLN A  21       3.633   3.063  31.940  0.00  0.00
ATOM    338  O   GLN A  21       3.834   3.794  32.859  0.00  0.00
ATOM    339  N   LYS A  22       2.553   3.151  31.174  0.00  0.00
ATOM    340  HN  LYS A  22       2.421   2.598  30.355  0.00  0.00
ATOM    341  CA  LYS A  22       1.715   4.292  31.315  0.00  0.00
ATOM    342  HA  LYS A  22       1.763   4.620  32.343  0.00  0.00
ATOM    343  CB  LYS A  22       2.202   5.542  30.529  0.00  0.00
ATOM    344  HB1 LYS A  22       3.149   5.859  31.015  0.00  0.00
ATOM    345  HB2 LYS A  22       1.529   6.402  30.735  0.00  0.00
ATOM    346  CG  LYS A  22       2.562   5.319  29.083  0.00  0.00
ATOM    347  HG1 LYS A  22       1.721   4.731  28.657  0.00  0.00
ATOM    348  HG2 LYS A  22       3.525   4.777  28.970  0.00  0.00
ATOM    349  CD  LYS A  22       2.740   6.550  28.319  0.00  0.00
ATOM    350  HD1 LYS A  22       3.572   7.128  28.774  0.00  0.00
ATOM    351  HD2 LYS A  22       1.781   7.097  28.195  0.00  0.00
ATOM    352  CE  LYS A  22       3.078   6.247  26.814  0.00  0.00
ATOM    353  HE1 LYS A  22       3.162   7.229  26.299  0.00  0.00
ATOM    354  HE2 LYS A  22       2.306   5.614  26.328  0.00  0.00
ATOM    355  NZ  LYS A  22       4.461   5.595  26.674  0.00  0.00
ATOM    356  HZ1 LYS A  22       4.912   5.838  25.769  0.00  0.00
ATOM    357  HZ2 LYS A  22       4.470   4.559  26.762  0.00  0.00
ATOM    358  HZ3 LYS A  22       5.070   5.888  27.465  0.00  0.00
ATOM    359  C   LYS A  22       0.217   4.039  31.015  0.00  0.00
ATOM    360  O   LYS A  22      -0.123   3.142  30.183  0.00  0.00
ATOM    361  N   ILE A  23      -0.666   4.780  31.681  0.00  0.00
ATOM    362  HN  ILE A  23      -0.346   5.371  32.417  0.00  0.00
ATOM    363  CA  ILE A  23      -2.002   4.942  31.174  0.00  0.00
ATOM    364  HA  ILE A  23      -2.361   3.923  31.178  0.00  0.00
ATOM    365  CB  ILE A  23      -2.918   5.602  32.104  0.00  0.00
ATOM    366  HB  ILE A  23      -3.962   5.518  31.732  0.00  0.00
ATOM    367  CG2 ILE A  23      -2.894   4.743  33.458  0.00  0.00
ATOM    368  HG2 ILE A  23      -1.851   4.790  33.836  0.00  0.00
ATOM    369  HG2 ILE A  23      -3.101   3.671  33.248  0.00  0.00
ATOM    370  HG2 ILE A  23      -3.565   5.198  34.217  0.00  0.00
ATOM    371  CG1 ILE A  23      -2.521   7.035  32.326  0.00  0.00
ATOM    372  HG1 ILE A  23      -1.721   7.426  31.662  0.00  0.00
ATOM    373  HG1 ILE A  23      -2.149   7.212  33.357  0.00  0.00
ATOM    374  CD1 ILE A  23      -3.723   7.971  32.301  0.00  0.00
ATOM    375  HD1 ILE A  23      -4.374   7.644  33.140  0.00  0.00
ATOM    376  HD2 ILE A  23      -4.377   7.864  31.410  0.00  0.00
ATOM    377  HD3 ILE A  23      -3.423   9.031  32.450  0.00  0.00
ATOM    378  C   ILE A  23      -2.185   5.481  29.713  0.00  0.00
ATOM    379  O   ILE A  23      -1.465   6.333  29.238  0.00  0.00
ATOM    380  N   ASN A  24      -3.120   4.875  28.940  0.00  0.00
ATOM    381  HN  ASN A  24      -3.592   4.037  29.206  0.00  0.00
ATOM    382  CA  ASN A  24      -3.424   5.291  27.616  0.00  0.00
ATOM    383  HA  ASN A  24      -2.504   5.402  27.061  0.00  0.00
ATOM    384  CB  ASN A  24      -4.249   4.231  26.816  0.00  0.00
ATOM    385  HB1 ASN A  24      -4.946   4.733  26.111  0.00  0.00
ATOM    386  HB2 ASN A  24      -4.812   3.671  27.593  0.00  0.00
ATOM    387  CG  ASN A  24      -3.340   3.268  26.092  0.00  0.00
ATOM    388  OD1 ASN A  24      -2.604   2.446  26.592  0.00  0.00
ATOM    389  ND2 ASN A  24      -3.556   3.173  24.710  0.00  0.00
ATOM    390  HD2 ASN A  24      -2.924   2.573  24.219  0.00  0.00
ATOM    391  HD2 ASN A  24      -4.203   3.708  24.167  0.00  0.00
ATOM    392  C   ASN A  24      -4.091   6.708  27.589  0.00  0.00
ATOM    393  O   ASN A  24      -5.073   6.955  28.226  0.00  0.00
ATOM    394  N   VAL A  25      -3.429   7.725  26.917  0.00  0.00
ATOM    395  HN  VAL A  25      -2.650   7.398  26.388  0.00  0.00
ATOM    396  CA  VAL A  25      -3.832   9.078  26.724  0.00  0.00
ATOM    397  HA  VAL A  25      -4.790   9.244  27.193  0.00  0.00
ATOM    398  CB  VAL A  25      -2.761  10.037  27.205  0.00  0.00
ATOM    399  HB  VAL A  25      -1.813   9.686  26.743  0.00  0.00
ATOM    400  CG1 VAL A  25      -2.965  11.513  26.840  0.00  0.00
ATOM    401  HG1 VAL A  25      -2.252  12.211  27.330  0.00  0.00
ATOM    402  HG1 VAL A  25      -4.013  11.833  27.023  0.00  0.00
ATOM    403  HG1 VAL A  25      -2.754  11.683  25.763  0.00  0.00
ATOM    404  CG2 VAL A  25      -2.823   9.856  28.704  0.00  0.00
ATOM    405  HG2 VAL A  25      -2.249  10.653  29.222  0.00  0.00
ATOM    406  HG2 VAL A  25      -2.471   8.874  29.087  0.00  0.00
ATOM    407  HG2 VAL A  25      -3.879  10.011  29.015  0.00  0.00
ATOM    408  C   VAL A  25      -4.086   9.340  25.235  0.00  0.00
ATOM    409  O   VAL A  25      -3.145   9.152  24.428  0.00  0.00
ATOM    410  N   LYS A  26      -5.270   9.948  24.945  0.00  0.00
ATOM    411  HN  LYS A  26      -5.881  10.195  25.693  0.00  0.00
ATOM    412  CA  LYS A  26      -5.594  10.446  23.625  0.00  0.00
ATOM    413  HA  LYS A  26      -4.979   9.927  22.904  0.00  0.00
ATOM    414  CB  LYS A  26      -7.051  10.058  23.211  0.00  0.00
ATOM    415  HB1 LYS A  26      -7.342  10.663  22.325  0.00  0.00
ATOM    416  HB2 LYS A  26      -7.789  10.476  23.929  0.00  0.00
ATOM    417  CG  LYS A  26      -7.243   8.522  22.986  0.00  0.00
ATOM    418  HG1 LYS A  26      -6.691   7.938  23.753  0.00  0.00
ATOM    419  HG2 LYS A  26      -6.781   8.168  22.040  0.00  0.00
ATOM    420  CD  LYS A  26      -8.793   8.175  22.909  0.00  0.00
ATOM    421  HD1 LYS A  26      -9.192   8.424  21.903  0.00  0.00
ATOM    422  HD2 LYS A  26      -9.274   8.718  23.751  0.00  0.00
ATOM    423  CE  LYS A  26      -9.160   6.627  22.940  0.00  0.00
ATOM    424  HE1 LYS A  26      -9.069   6.231  21.906  0.00  0.00
ATOM    425  HE2 LYS A  26     -10.195   6.648  23.341  0.00  0.00
ATOM    426  NZ  LYS A  26      -8.208   5.946  23.819  0.00  0.00
ATOM    427  HZ1 LYS A  26      -7.956   6.554  24.624  0.00  0.00
ATOM    428  HZ2 LYS A  26      -7.438   5.676  23.174  0.00  0.00
ATOM    429  HZ3 LYS A  26      -8.685   5.078  24.140  0.00  0.00
ATOM    430  C   LYS A  26      -5.379  11.954  23.535  0.00  0.00
ATOM    431  O   LYS A  26      -6.195  12.791  24.044  0.00  0.00
ATOM    432  N   GLN A  27      -4.274  12.367  22.882  0.00  0.00
ATOM    433  HN  GLN A  27      -3.579  11.751  22.519  0.00  0.00
ATOM    434  CA  GLN A  27      -3.951  13.754  22.746  0.00  0.00
ATOM    435  HA  GLN A  27      -4.135  14.208  23.709  0.00  0.00
ATOM    436  CB  GLN A  27      -2.439  13.981  22.302  0.00  0.00
ATOM    437  HB1 GLN A  27      -2.238  15.062  22.144  0.00  0.00
ATOM    438  HB2 GLN A  27      -2.187  13.229  21.525  0.00  0.00
ATOM    439  CG  GLN A  27      -1.448  13.553  23.443  0.00  0.00
ATOM    440  HG1 GLN A  27      -0.489  13.541  22.880  0.00  0.00
ATOM    441  HG2 GLN A  27      -1.684  12.530  23.807  0.00  0.00
ATOM    442  CD  GLN A  27      -1.428  14.513  24.665  0.00  0.00
ATOM    443  OE1 GLN A  27      -1.875  15.626  24.703  0.00  0.00
ATOM    444  NE2 GLN A  27      -0.646  14.001  25.584  0.00  0.00
ATOM    445  HE2 GLN A  27      -0.134  13.162  25.399  0.00  0.00
ATOM    446  HE2 GLN A  27      -0.472  14.607  26.359  0.00  0.00
ATOM    447  C   GLN A  27      -4.865  14.369  21.731  0.00  0.00
ATOM    448  O   GLN A  27      -5.667  13.599  21.183  0.00  0.00
ATOM    449  N   ILE A  28      -4.747  15.668  21.403  0.00  0.00
ATOM    450  HN  ILE A  28      -4.205  16.256  21.998  0.00  0.00
ATOM    451  CA  ILE A  28      -5.756  16.383  20.540  0.00  0.00
ATOM    452  HA  ILE A  28      -6.715  16.153  20.982  0.00  0.00
ATOM    453  CB  ILE A  28      -5.510  17.885  20.628  0.00  0.00
ATOM    454  HB  ILE A  28      -6.411  18.444  20.297  0.00  0.00
ATOM    455  CG2 ILE A  28      -5.432  18.228  22.123  0.00  0.00
ATOM    456  HG2 ILE A  28      -6.305  17.709  22.573  0.00  0.00
ATOM    457  HG2 ILE A  28      -5.631  19.317  22.205  0.00  0.00
ATOM    458  HG2 ILE A  28      -4.467  17.967  22.608  0.00  0.00
ATOM    459  CG1 ILE A  28      -4.300  18.397  19.728  0.00  0.00
ATOM    460  HG1 ILE A  28      -4.679  18.145  18.714  0.00  0.00
ATOM    461  HG1 ILE A  28      -3.380  17.796  19.891  0.00  0.00
ATOM    462  CD1 ILE A  28      -3.879  19.843  19.755  0.00  0.00
ATOM    463  HD1 ILE A  28      -2.933  20.028  19.203  0.00  0.00
ATOM    464  HD2 ILE A  28      -3.569  19.943  20.817  0.00  0.00
ATOM    465  HD3 ILE A  28      -4.722  20.517  19.493  0.00  0.00
ATOM    466  C   ILE A  28      -5.808  15.786  19.119  0.00  0.00
ATOM    467  O   ILE A  28      -6.889  15.577  18.567  0.00  0.00
ATOM    468  N   ALA A  29      -4.726  15.166  18.527  0.00  0.00
ATOM    469  HN  ALA A  29      -3.805  15.126  18.906  0.00  0.00
ATOM    470  CA  ALA A  29      -4.745  14.500  17.251  0.00  0.00
ATOM    471  HA  ALA A  29      -5.199  15.104  16.479  0.00  0.00
ATOM    472  CB  ALA A  29      -3.282  14.177  16.850  0.00  0.00
ATOM    473  HB1 ALA A  29      -3.318  13.664  15.865  0.00  0.00
ATOM    474  HB2 ALA A  29      -2.810  13.481  17.577  0.00  0.00
ATOM    475  HB3 ALA A  29      -2.626  15.070  16.778  0.00  0.00
ATOM    476  C   ALA A  29      -5.535  13.194  17.286  0.00  0.00
ATOM    477  O   ALA A  29      -6.382  12.962  16.424  0.00  0.00
ATOM    478  N   ALA A  30      -5.378  12.428  18.344  0.00  0.00
ATOM    479  HN  ALA A  30      -4.700  12.755  18.998  0.00  0.00
ATOM    480  CA  ALA A  30      -6.250  11.263  18.702  0.00  0.00
ATOM    481  HA  ALA A  30      -6.109  10.696  17.794  0.00  0.00
ATOM    482  CB  ALA A  30      -5.747  10.525  19.964  0.00  0.00
ATOM    483  HB1 ALA A  30      -6.334   9.651  20.321  0.00  0.00
ATOM    484  HB2 ALA A  30      -5.709  11.240  20.813  0.00  0.00
ATOM    485  HB3 ALA A  30      -4.709  10.190  19.755  0.00  0.00
ATOM    486  C   ALA A  30      -7.811  11.633  18.763  0.00  0.00
ATOM    487  O   ALA A  30      -8.684  10.885  18.337  0.00  0.00
ATOM    488  N   ARG A  31      -8.065  12.805  19.387  0.00  0.00
ATOM    489  HN  ARG A  31      -7.313  13.354  19.744  0.00  0.00
ATOM    490  CA  ARG A  31      -9.492  13.287  19.484  0.00  0.00
ATOM    491  HA  ARG A  31     -10.081  12.440  19.803  0.00  0.00
ATOM    492  CB  ARG A  31      -9.646  14.411  20.568  0.00  0.00
ATOM    493  HB1 ARG A  31     -10.732  14.639  20.625  0.00  0.00
ATOM    494  HB2 ARG A  31      -9.115  15.286  20.136  0.00  0.00
ATOM    495  CG  ARG A  31      -9.043  13.959  21.835  0.00  0.00
ATOM    496  HG1 ARG A  31      -7.935  13.890  21.789  0.00  0.00
ATOM    497  HG2 ARG A  31      -9.532  12.989  22.067  0.00  0.00
ATOM    498  CD  ARG A  31      -9.325  14.944  22.916  0.00  0.00
ATOM    499  HD1 ARG A  31     -10.366  14.774  23.266  0.00  0.00
ATOM    500  HD2 ARG A  31      -9.287  15.996  22.562  0.00  0.00
ATOM    501  NE  ARG A  31      -8.390  14.624  24.088  0.00  0.00
ATOM    502  HE  ARG A  31      -7.661  13.963  23.911  0.00  0.00
ATOM    503  CZ  ARG A  31      -8.229  15.374  25.170  0.00  0.00
ATOM    504  NH1 ARG A  31      -7.400  14.919  26.056  0.00  0.00
ATOM    505  HH1 ARG A  31      -6.887  14.086  25.846  0.00  0.00
ATOM    506  HH1 ARG A  31      -7.343  15.437  26.910  0.00  0.00
ATOM    507  NH2 ARG A  31      -8.974  16.407  25.469  0.00  0.00
ATOM    508  HH2 ARG A  31      -9.780  16.496  24.884  0.00  0.00
ATOM    509  HH2 ARG A  31      -8.852  16.928  26.314  0.00  0.00
ATOM    510  C   ARG A  31     -10.078  13.733  18.118  0.00  0.00
ATOM    511  O   ARG A  31     -11.216  13.355  17.822  0.00  0.00
ATOM    512  N   LEU A  32      -9.289  14.362  17.292  0.00  0.00
ATOM    513  HN  LEU A  32      -8.332  14.523  17.518  0.00  0.00
ATOM    514  CA  LEU A  32      -9.670  14.941  16.033  0.00  0.00
ATOM    515  HA  LEU A  32     -10.681  15.261  16.234  0.00  0.00
ATOM    516  CB  LEU A  32      -8.824  16.154  15.732  0.00  0.00
ATOM    517  HB1 LEU A  32      -7.743  15.915  15.646  0.00  0.00
ATOM    518  HB2 LEU A  32      -8.889  16.691  16.702  0.00  0.00
ATOM    519  CG  LEU A  32      -9.283  16.988  14.577  0.00  0.00
ATOM    520  HG  LEU A  32      -9.549  16.202  13.837  0.00  0.00
ATOM    521  CD1 LEU A  32     -10.543  17.788  14.834  0.00  0.00
ATOM    522  HD1 LEU A  32     -11.257  17.142  15.389  0.00  0.00
ATOM    523  HD1 LEU A  32     -11.005  17.982  13.844  0.00  0.00
ATOM    524  HD1 LEU A  32     -10.436  18.730  15.416  0.00  0.00
ATOM    525  CD2 LEU A  32      -8.058  17.812  14.102  0.00  0.00
ATOM    526  HD2 LEU A  32      -7.188  17.167  13.852  0.00  0.00
ATOM    527  HD2 LEU A  32      -7.675  18.450  14.928  0.00  0.00
ATOM    528  HD2 LEU A  32      -8.356  18.497  13.282  0.00  0.00
ATOM    529  C   LEU A  32      -9.683  13.879  14.841  0.00  0.00
ATOM    530  O   LEU A  32     -10.374  14.067  13.878  0.00  0.00
ATOM    531  N   LEU A  33      -8.979  12.775  14.984  0.00  0.00
ATOM    532  HN  LEU A  33      -8.294  12.681  15.702  0.00  0.00
ATOM    533  CA  LEU A  33      -8.870  11.728  14.022  0.00  0.00
ATOM    534  HA  LEU A  33      -8.582  12.189  13.089  0.00  0.00
ATOM    535  CB  LEU A  33      -7.859  10.683  14.540  0.00  0.00
ATOM    536  HB1 LEU A  33      -8.301  10.054  15.342  0.00  0.00
ATOM    537  HB2 LEU A  33      -6.926  11.180  14.883  0.00  0.00
ATOM    538  CG  LEU A  33      -7.359   9.661  13.463  0.00  0.00
ATOM    539  HG  LEU A  33      -8.231   9.048  13.148  0.00  0.00
ATOM    540  CD1 LEU A  33      -6.764  10.454  12.333  0.00  0.00
ATOM    541  HD1 LEU A  33      -6.287   9.777  11.592  0.00  0.00
ATOM    542  HD1 LEU A  33      -6.064  11.240  12.691  0.00  0.00
ATOM    543  HD1 LEU A  33      -7.600  11.040  11.896  0.00  0.00
ATOM    544  CD2 LEU A  33      -6.332   8.630  14.023  0.00  0.00
ATOM    545  HD2 LEU A  33      -6.001   7.830  13.329  0.00  0.00
ATOM    546  HD2 LEU A  33      -6.700   8.232  14.993  0.00  0.00
ATOM    547  HD2 LEU A  33      -5.416   9.174  14.341  0.00  0.00
ATOM    548  C   LEU A  33     -10.184  11.008  13.583  0.00  0.00
ATOM    549  O   LEU A  33     -10.377  11.083  12.363  0.00  0.00
ATOM    550  N   PRO A  34     -11.218  10.481  14.310  0.00  0.00
ATOM    551  CD  PRO A  34     -11.237  10.425  15.741  0.00  0.00
ATOM    552  HD1 PRO A  34     -11.578  11.414  16.114  0.00  0.00
ATOM    553  HD2 PRO A  34     -10.238  10.096  16.100  0.00  0.00
ATOM    554  CA  PRO A  34     -12.333   9.756  13.696  0.00  0.00
ATOM    555  HA  PRO A  34     -11.977   8.831  13.267  0.00  0.00
ATOM    556  CB  PRO A  34     -13.266   9.592  14.891  0.00  0.00
ATOM    557  HB1 PRO A  34     -13.936   8.712  14.789  0.00  0.00
ATOM    558  HB2 PRO A  34     -13.797  10.556  15.039  0.00  0.00
ATOM    559  CG  PRO A  34     -12.340   9.414  16.053  0.00  0.00
ATOM    560  HG1 PRO A  34     -12.748   9.657  17.058  0.00  0.00
ATOM    561  HG2 PRO A  34     -11.876   8.405  16.022  0.00  0.00
ATOM    562  C   PRO A  34     -13.014  10.432  12.498  0.00  0.00
ATOM    563  O   PRO A  34     -13.162   9.594  11.609  0.00  0.00
ATOM    564  N   PRO A  35     -13.338  11.736  12.339  0.00  0.00
ATOM    565  CD  PRO A  35     -13.192  12.861  13.253  0.00  0.00
ATOM    566  HD1 PRO A  35     -12.247  12.796  13.833  0.00  0.00
ATOM    567  HD2 PRO A  35     -14.019  12.904  13.993  0.00  0.00
ATOM    568  CA  PRO A  35     -14.115  12.165  11.197  0.00  0.00
ATOM    569  HA  PRO A  35     -14.987  11.567  10.980  0.00  0.00
ATOM    570  CB  PRO A  35     -14.589  13.547  11.527  0.00  0.00
ATOM    571  HB1 PRO A  35     -15.409  13.358  12.252  0.00  0.00
ATOM    572  HB2 PRO A  35     -14.761  14.197  10.643  0.00  0.00
ATOM    573  CG  PRO A  35     -13.347  14.065  12.351  0.00  0.00
ATOM    574  HG1 PRO A  35     -12.489  14.414  11.738  0.00  0.00
ATOM    575  HG2 PRO A  35     -13.742  14.921  12.939  0.00  0.00
ATOM    576  C   PRO A  35     -13.152  12.229   9.956  0.00  0.00
ATOM    577  O   PRO A  35     -13.650  11.968   8.851  0.00  0.00
ATOM    578  N   LEU A  36     -11.853  12.402  10.105  0.00  0.00
ATOM    579  HN  LEU A  36     -11.500  12.343  11.035  0.00  0.00
ATOM    580  CA  LEU A  36     -10.860  12.537   9.150  0.00  0.00
ATOM    581  HA  LEU A  36     -11.365  13.072   8.359  0.00  0.00
ATOM    582  CB  LEU A  36      -9.644  13.313   9.821  0.00  0.00
ATOM    583  HB1 LEU A  36      -8.789  13.056   9.161  0.00  0.00
ATOM    584  HB2 LEU A  36      -9.490  12.775  10.781  0.00  0.00
ATOM    585  CG  LEU A  36      -9.906  14.884   9.968  0.00  0.00
ATOM    586  HG  LEU A  36     -10.849  14.941  10.552  0.00  0.00
ATOM    587  CD1 LEU A  36      -8.781  15.586  10.793  0.00  0.00
ATOM    588  HD1 LEU A  36      -8.591  15.127  11.787  0.00  0.00
ATOM    589  HD1 LEU A  36      -9.145  16.624  10.949  0.00  0.00
ATOM    590  HD1 LEU A  36      -7.805  15.493  10.273  0.00  0.00
ATOM    591  CD2 LEU A  36     -10.149  15.573   8.658  0.00  0.00
ATOM    592  HD2 LEU A  36     -10.192  16.682   8.715  0.00  0.00
ATOM    593  HD2 LEU A  36     -11.115  15.221   8.237  0.00  0.00
ATOM    594  HD2 LEU A  36      -9.316  15.320   7.968  0.00  0.00
ATOM    595  C   LEU A  36     -10.287  11.167   8.709  0.00  0.00
ATOM    596  O   LEU A  36     -10.078  10.909   7.551  0.00  0.00
ATOM    597  N   TYR A  37     -10.270  10.217   9.611  0.00  0.00
ATOM    598  HN  TYR A  37     -10.189  10.439  10.579  0.00  0.00
ATOM    599  CA  TYR A  37     -10.112   8.847   9.224  0.00  0.00
ATOM    600  HA  TYR A  37      -9.246   8.748   8.585  0.00  0.00
ATOM    601  CB  TYR A  37      -9.837   7.979  10.512  0.00  0.00
ATOM    602  HB1 TYR A  37     -10.718   7.442  10.925  0.00  0.00
ATOM    603  HB2 TYR A  37      -9.497   8.597  11.370  0.00  0.00
ATOM    604  CG  TYR A  37      -8.811   6.913  10.383  0.00  0.00
ATOM    605  CD1 TYR A  37      -8.184   6.433  11.540  0.00  0.00
ATOM    606  HD1 TYR A  37      -8.523   6.803  12.496  0.00  0.00
ATOM    607  CE1 TYR A  37      -7.104   5.579  11.491  0.00  0.00
ATOM    608  HE1 TYR A  37      -6.667   5.169  12.389  0.00  0.00
ATOM    609  CZ  TYR A  37      -6.565   5.237  10.261  0.00  0.00
ATOM    610  OH  TYR A  37      -5.493   4.401  10.264  0.00  0.00
ATOM    611  HH  TYR A  37      -4.973   4.664  11.027  0.00  0.00
ATOM    612  CD2 TYR A  37      -8.235   6.580   9.154  0.00  0.00
ATOM    613  HD2 TYR A  37      -8.660   6.879   8.208  0.00  0.00
ATOM    614  CE2 TYR A  37      -7.139   5.751   9.115  0.00  0.00
ATOM    615  HE2 TYR A  37      -6.796   5.367   8.165  0.00  0.00
ATOM    616  C   TYR A  37     -11.284   8.344   8.458  0.00  0.00
ATOM    617  O   TYR A  37     -11.128   7.581   7.500  0.00  0.00
ATOM    618  N   SER A  38     -12.470   8.708   8.915  0.00  0.00
ATOM    619  HN  SER A  38     -12.487   9.161   9.803  0.00  0.00
ATOM    620  CA  SER A  38     -13.755   8.337   8.312  0.00  0.00
ATOM    621  HA  SER A  38     -13.806   7.260   8.255  0.00  0.00
ATOM    622  CB  SER A  38     -14.987   8.694   9.135  0.00  0.00
ATOM    623  HB1 SER A  38     -15.871   8.185   8.694  0.00  0.00
ATOM    624  HB2 SER A  38     -15.175   9.785   9.231  0.00  0.00
ATOM    625  OG  SER A  38     -14.885   8.025  10.394  0.00  0.00
ATOM    626  HG1 SER A  38     -14.335   8.572  10.960  0.00  0.00
ATOM    627  C   SER A  38     -14.014   8.846   6.868  0.00  0.00
ATOM    628  O   SER A  38     -14.408   8.104   6.018  0.00  0.00
ATOM    629  N   LEU A  39     -13.696  10.163   6.503  0.00  0.00
ATOM    630  HN  LEU A  39     -13.404  10.815   7.198  0.00  0.00
ATOM    631  CA  LEU A  39     -13.886  10.562   5.128  0.00  0.00
ATOM    632  HA  LEU A  39     -14.901  10.297   4.872  0.00  0.00
ATOM    633  CB  LEU A  39     -13.941  12.126   5.037  0.00  0.00
ATOM    634  HB1 LEU A  39     -14.747  12.406   5.748  0.00  0.00
ATOM    635  HB2 LEU A  39     -14.442  12.436   4.095  0.00  0.00
ATOM    636  CG  LEU A  39     -12.738  12.975   5.335  0.00  0.00
ATOM    637  HG  LEU A  39     -11.994  12.416   5.941  0.00  0.00
ATOM    638  CD1 LEU A  39     -11.937  13.393   4.069  0.00  0.00
ATOM    639  HD1 LEU A  39     -12.604  13.373   3.181  0.00  0.00
ATOM    640  HD1 LEU A  39     -11.095  12.677   3.964  0.00  0.00
ATOM    641  HD1 LEU A  39     -11.373  14.336   4.234  0.00  0.00
ATOM    642  CD2 LEU A  39     -13.213  14.169   6.171  0.00  0.00
ATOM    643  HD2 LEU A  39     -12.322  14.796   6.388  0.00  0.00
ATOM    644  HD2 LEU A  39     -13.567  13.830   7.169  0.00  0.00
ATOM    645  HD2 LEU A  39     -13.936  14.773   5.582  0.00  0.00
ATOM    646  C   LEU A  39     -12.823   9.971   4.231  0.00  0.00
ATOM    647  O   LEU A  39     -13.069   9.658   3.080  0.00  0.00
ATOM    648  N   VAL A  40     -11.596   9.686   4.695  0.00  0.00
ATOM    649  HN  VAL A  40     -11.433   9.773   5.675  0.00  0.00
ATOM    650  CA  VAL A  40     -10.607   8.959   3.990  0.00  0.00
ATOM    651  HA  VAL A  40     -10.437   9.448   3.042  0.00  0.00
ATOM    652  CB  VAL A  40      -9.244   8.892   4.742  0.00  0.00
ATOM    653  HB  VAL A  40      -9.420   8.577   5.793  0.00  0.00
ATOM    654  CG1 VAL A  40      -8.290   7.870   4.035  0.00  0.00
ATOM    655  HG1 VAL A  40      -7.248   8.050   4.374  0.00  0.00
ATOM    656  HG1 VAL A  40      -8.281   8.110   2.949  0.00  0.00
ATOM    657  HG1 VAL A  40      -8.677   6.830   4.087  0.00  0.00
ATOM    658  CG2 VAL A  40      -8.613  10.310   4.797  0.00  0.00
ATOM    659  HG2 VAL A  40      -9.429  10.989   5.126  0.00  0.00
ATOM    660  HG2 VAL A  40      -8.176  10.553   3.806  0.00  0.00
ATOM    661  HG2 VAL A  40      -7.808  10.376   5.561  0.00  0.00
ATOM    662  C   VAL A  40     -11.069   7.590   3.545  0.00  0.00
ATOM    663  O   VAL A  40     -10.875   7.296   2.382  0.00  0.00
ATOM    664  N   PHE A  41     -11.807   6.761   4.362  0.00  0.00
ATOM    665  HN  PHE A  41     -12.042   7.146   5.251  0.00  0.00
ATOM    666  CA  PHE A  41     -12.445   5.563   4.093  0.00  0.00
ATOM    667  HA  PHE A  41     -11.704   4.860   3.743  0.00  0.00
ATOM    668  CB  PHE A  41     -13.035   4.926   5.377  0.00  0.00
ATOM    669  HB1 PHE A  41     -13.573   5.725   5.931  0.00  0.00
ATOM    670  HB2 PHE A  41     -12.252   4.585   6.088  0.00  0.00
ATOM    671  CG  PHE A  41     -14.011   3.786   5.235  0.00  0.00
ATOM    672  CD1 PHE A  41     -13.420   2.624   4.713  0.00  0.00
ATOM    673  HD1 PHE A  41     -12.350   2.585   4.570  0.00  0.00
ATOM    674  CE1 PHE A  41     -14.250   1.546   4.427  0.00  0.00
ATOM    675  HE1 PHE A  41     -13.864   0.635   3.994  0.00  0.00
ATOM    676  CZ  PHE A  41     -15.660   1.673   4.593  0.00  0.00
ATOM    677  HZ  PHE A  41     -16.298   0.846   4.320  0.00  0.00
ATOM    678  CD2 PHE A  41     -15.364   3.920   5.478  0.00  0.00
ATOM    679  HD2 PHE A  41     -15.917   4.707   5.968  0.00  0.00
ATOM    680  CE2 PHE A  41     -16.168   2.848   5.129  0.00  0.00
ATOM    681  HE2 PHE A  41     -17.211   2.939   5.393  0.00  0.00
ATOM    682  C   PHE A  41     -13.547   5.636   3.010  0.00  0.00
ATOM    683  O   PHE A  41     -13.649   4.757   2.176  0.00  0.00
ATOM    684  N   ILE A  42     -14.378   6.715   3.079  0.00  0.00
ATOM    685  HN  ILE A  42     -14.163   7.341   3.824  0.00  0.00
ATOM    686  CA  ILE A  42     -15.532   6.935   2.187  0.00  0.00
ATOM    687  HA  ILE A  42     -16.069   6.006   2.067  0.00  0.00
ATOM    688  CB  ILE A  42     -16.563   7.946   2.729  0.00  0.00
ATOM    689  HB  ILE A  42     -16.061   8.875   3.073  0.00  0.00
ATOM    690  CG2 ILE A  42     -17.628   8.251   1.536  0.00  0.00
ATOM    691  HG2 ILE A  42     -17.240   8.715   0.604  0.00  0.00
ATOM    692  HG2 ILE A  42     -18.390   8.988   1.870  0.00  0.00
ATOM    693  HG2 ILE A  42     -18.154   7.354   1.146  0.00  0.00
ATOM    694  CG1 ILE A  42     -17.245   7.270   3.897  0.00  0.00
ATOM    695  HG1 ILE A  42     -16.592   7.250   4.796  0.00  0.00
ATOM    696  HG1 ILE A  42     -17.486   6.229   3.595  0.00  0.00
ATOM    697  CD1 ILE A  42     -18.530   7.874   4.283  0.00  0.00
ATOM    698  HD1 ILE A  42     -19.284   8.053   3.486  0.00  0.00
ATOM    699  HD2 ILE A  42     -18.352   8.873   4.737  0.00  0.00
ATOM    700  HD3 ILE A  42     -18.949   7.292   5.131  0.00  0.00
ATOM    701  C   ILE A  42     -15.107   7.427   0.864  0.00  0.00
ATOM    702  O   ILE A  42     -15.611   6.932  -0.173  0.00  0.00
ATOM    703  N   PHE A  43     -14.097   8.326   0.804  0.00  0.00
ATOM    704  HN  PHE A  43     -13.793   8.730   1.664  0.00  0.00
ATOM    705  CA  PHE A  43     -13.538   8.783  -0.480  0.00  0.00
ATOM    706  HA  PHE A  43     -14.394   9.050  -1.081  0.00  0.00
ATOM    707  CB  PHE A  43     -12.642  10.014  -0.327  0.00  0.00
ATOM    708  HB1 PHE A  43     -11.693   9.796   0.208  0.00  0.00
ATOM    709  HB2 PHE A  43     -13.265  10.665   0.323  0.00  0.00
ATOM    710  CG  PHE A  43     -12.270  10.672  -1.628  0.00  0.00
ATOM    711  CD1 PHE A  43     -10.934  10.569  -2.086  0.00  0.00
ATOM    712  HD1 PHE A  43     -10.290  10.060  -1.386  0.00  0.00
ATOM    713  CE1 PHE A  43     -10.497  11.014  -3.352  0.00  0.00
ATOM    714  HE1 PHE A  43      -9.499  10.821  -3.718  0.00  0.00
ATOM    715  CZ  PHE A  43     -11.450  11.564  -4.177  0.00  0.00
ATOM    716  HZ  PHE A  43     -11.130  12.001  -5.111  0.00  0.00
ATOM    717  CD2 PHE A  43     -13.186  11.266  -2.482  0.00  0.00
ATOM    718  HD2 PHE A  43     -14.183  11.424  -2.098  0.00  0.00
ATOM    719  CE2 PHE A  43     -12.747  11.711  -3.746  0.00  0.00
ATOM    720  HE2 PHE A  43     -13.507  12.270  -4.271  0.00  0.00
ATOM    721  C   PHE A  43     -12.774   7.623  -1.177  0.00  0.00
ATOM    722  O   PHE A  43     -12.716   7.561  -2.403  0.00  0.00
ATOM    723  N   GLY A  44     -12.058   6.838  -0.313  0.00  0.00
ATOM    724  HN  GLY A  44     -12.006   7.028   0.664  0.00  0.00
ATOM    725  CA  GLY A  44     -11.230   5.757  -0.937  0.00  0.00
ATOM    726  HA1 GLY A  44     -10.390   5.593  -0.280  0.00  0.00
ATOM    727  HA2 GLY A  44     -10.908   6.053  -1.924  0.00  0.00
ATOM    728  C   GLY A  44     -11.942   4.470  -1.234  0.00  0.00
ATOM    729  O   GLY A  44     -11.576   3.680  -2.139  0.00  0.00
ATOM    730  N   PHE A  45     -13.004   4.104  -0.461  0.00  0.00
ATOM    731  HN  PHE A  45     -13.184   4.513   0.431  0.00  0.00
ATOM    732  CA  PHE A  45     -13.923   3.078  -0.889  0.00  0.00
ATOM    733  HA  PHE A  45     -13.239   2.247  -0.977  0.00  0.00
ATOM    734  CB  PHE A  45     -14.924   2.739   0.201  0.00  0.00
ATOM    735  HB1 PHE A  45     -15.796   3.426   0.156  0.00  0.00
ATOM    736  HB2 PHE A  45     -14.414   2.818   1.186  0.00  0.00
ATOM    737  CG  PHE A  45     -15.348   1.268   0.096  0.00  0.00
ATOM    738  CD1 PHE A  45     -16.589   0.958  -0.558  0.00  0.00
ATOM    739  HD1 PHE A  45     -17.043   1.763  -1.116  0.00  0.00
ATOM    740  CE1 PHE A  45     -17.174  -0.283  -0.468  0.00  0.00
ATOM    741  HE1 PHE A  45     -18.021  -0.429  -1.123  0.00  0.00
ATOM    742  CZ  PHE A  45     -16.492  -1.236   0.318  0.00  0.00
ATOM    743  HZ  PHE A  45     -16.931  -2.222   0.360  0.00  0.00
ATOM    744  CD2 PHE A  45     -14.672   0.296   0.877  0.00  0.00
ATOM    745  HD2 PHE A  45     -13.778   0.570   1.418  0.00  0.00
ATOM    746  CE2 PHE A  45     -15.245  -0.984   0.925  0.00  0.00
ATOM    747  HE2 PHE A  45     -14.829  -1.702   1.616  0.00  0.00
ATOM    748  C   PHE A  45     -14.614   3.340  -2.320  0.00  0.00
ATOM    749  O   PHE A  45     -14.644   2.499  -3.226  0.00  0.00
ATOM    750  N   VAL A  46     -15.144   4.591  -2.447  0.00  0.00
ATOM    751  HN  VAL A  46     -15.158   5.228  -1.679  0.00  0.00
ATOM    752  CA  VAL A  46     -15.811   5.028  -3.658  0.00  0.00
ATOM    753  HA  VAL A  46     -16.545   4.346  -4.061  0.00  0.00
ATOM    754  CB  VAL A  46     -16.581   6.368  -3.382  0.00  0.00
ATOM    755  HB  VAL A  46     -15.871   7.016  -2.826  0.00  0.00
ATOM    756  CG1 VAL A  46     -17.063   7.065  -4.653  0.00  0.00
ATOM    757  HG1 VAL A  46     -17.211   6.334  -5.476  0.00  0.00
ATOM    758  HG1 VAL A  46     -16.351   7.886  -4.884  0.00  0.00
ATOM    759  HG1 VAL A  46     -18.026   7.537  -4.360  0.00  0.00
ATOM    760  CG2 VAL A  46     -17.767   5.937  -2.546  0.00  0.00
ATOM    761  HG2 VAL A  46     -18.341   5.061  -2.917  0.00  0.00
ATOM    762  HG2 VAL A  46     -18.353   6.846  -2.293  0.00  0.00
ATOM    763  HG2 VAL A  46     -17.287   5.732  -1.565  0.00  0.00
ATOM    764  C   VAL A  46     -14.809   5.202  -4.791  0.00  0.00
ATOM    765  O   VAL A  46     -14.946   4.742  -5.936  0.00  0.00
ATOM    766  N   GLY A  47     -13.612   5.794  -4.397  0.00  0.00
ATOM    767  HN  GLY A  47     -13.494   6.303  -3.548  0.00  0.00
ATOM    768  CA  GLY A  47     -12.495   5.864  -5.291  0.00  0.00
ATOM    769  HA1 GLY A  47     -11.663   6.282  -4.743  0.00  0.00
ATOM    770  HA2 GLY A  47     -12.742   6.447  -6.166  0.00  0.00
ATOM    771  C   GLY A  47     -12.074   4.607  -5.979  0.00  0.00
ATOM    772  O   GLY A  47     -12.190   4.338  -7.151  0.00  0.00
ATOM    773  N   ASN A  48     -11.567   3.593  -5.136  0.00  0.00
ATOM    774  HN  ASN A  48     -11.663   3.674  -4.146  0.00  0.00
ATOM    775  CA  ASN A  48     -11.062   2.349  -5.836  0.00  0.00
ATOM    776  HA  ASN A  48     -10.392   2.526  -6.664  0.00  0.00
ATOM    777  CB  ASN A  48     -10.414   1.446  -4.868  0.00  0.00
ATOM    778  HB1 ASN A  48     -10.045   0.500  -5.319  0.00  0.00
ATOM    779  HB2 ASN A  48     -10.985   1.215  -3.944  0.00  0.00
ATOM    780  CG  ASN A  48      -9.102   2.139  -4.384  0.00  0.00
ATOM    781  OD1 ASN A  48      -8.107   2.205  -5.121  0.00  0.00
ATOM    782  ND2 ASN A  48      -9.118   2.698  -3.157  0.00  0.00
ATOM    783  HD2 ASN A  48      -8.304   3.104  -2.742  0.00  0.00
ATOM    784  HD2 ASN A  48      -9.984   2.681  -2.657  0.00  0.00
ATOM    785  C   ASN A  48     -12.069   1.525  -6.557  0.00  0.00
ATOM    786  O   ASN A  48     -11.684   0.969  -7.546  0.00  0.00
ATOM    787  N   MET A  49     -13.302   1.602  -6.123  0.00  0.00
ATOM    788  HN  MET A  49     -13.599   2.067  -5.294  0.00  0.00
ATOM    789  CA  MET A  49     -14.453   0.958  -6.783  0.00  0.00
ATOM    790  HA  MET A  49     -14.285  -0.107  -6.853  0.00  0.00
ATOM    791  CB  MET A  49     -15.680   1.146  -5.872  0.00  0.00
ATOM    792  HB1 MET A  49     -16.008   2.208  -5.856  0.00  0.00
ATOM    793  HB2 MET A  49     -15.451   0.827  -4.833  0.00  0.00
ATOM    794  CG  MET A  49     -17.007   0.409  -6.294  0.00  0.00
ATOM    795  HG1 MET A  49     -17.239   0.660  -7.351  0.00  0.00
ATOM    796  HG2 MET A  49     -17.849   0.851  -5.720  0.00  0.00
ATOM    797  SD  MET A  49     -17.105  -1.366  -6.010  0.00  0.00
ATOM    798  CE  MET A  49     -16.662  -1.593  -4.249  0.00  0.00
ATOM    799  HE1 MET A  49     -16.816  -2.641  -3.915  0.00  0.00
ATOM    800  HE2 MET A  49     -17.326  -0.882  -3.712  0.00  0.00
ATOM    801  HE3 MET A  49     -15.602  -1.287  -4.118  0.00  0.00
ATOM    802  C   MET A  49     -14.744   1.477  -8.204  0.00  0.00
ATOM    803  O   MET A  49     -15.162   0.874  -9.168  0.00  0.00
ATOM    804  N   LEU A  50     -14.523   2.791  -8.275  0.00  0.00
ATOM    805  HN  LEU A  50     -14.289   3.266  -7.431  0.00  0.00
ATOM    806  CA  LEU A  50     -14.511   3.509  -9.508  0.00  0.00
ATOM    807  HA  LEU A  50     -15.363   3.107 -10.036  0.00  0.00
ATOM    808  CB  LEU A  50     -14.761   5.014  -9.187  0.00  0.00
ATOM    809  HB1 LEU A  50     -13.926   5.424  -8.579  0.00  0.00
ATOM    810  HB2 LEU A  50     -15.692   5.030  -8.583  0.00  0.00
ATOM    811  CG  LEU A  50     -14.795   5.945 -10.371  0.00  0.00
ATOM    812  HG  LEU A  50     -13.802   5.933 -10.868  0.00  0.00
ATOM    813  CD1 LEU A  50     -15.754   5.515 -11.473  0.00  0.00
ATOM    814  HD1 LEU A  50     -15.782   6.256 -12.299  0.00  0.00
ATOM    815  HD1 LEU A  50     -16.800   5.424 -11.108  0.00  0.00
ATOM    816  HD1 LEU A  50     -15.431   4.532 -11.876  0.00  0.00
ATOM    817  CD2 LEU A  50     -15.118   7.391  -9.917  0.00  0.00
ATOM    818  HD2 LEU A  50     -16.108   7.441  -9.416  0.00  0.00
ATOM    819  HD2 LEU A  50     -15.063   7.993 -10.850  0.00  0.00
ATOM    820  HD2 LEU A  50     -14.413   7.857  -9.196  0.00  0.00
ATOM    821  C   LEU A  50     -13.351   3.271 -10.352  0.00  0.00
ATOM    822  O   LEU A  50     -13.525   2.980 -11.526  0.00  0.00
ATOM    823  N   VAL A  51     -12.167   3.169  -9.778  0.00  0.00
ATOM    824  HN  VAL A  51     -12.033   3.465  -8.835  0.00  0.00
ATOM    825  CA  VAL A  51     -10.928   2.822 -10.489  0.00  0.00
ATOM    826  HA  VAL A  51     -10.769   3.672 -11.135  0.00  0.00
ATOM    827  CB  VAL A  51      -9.666   2.742  -9.594  0.00  0.00
ATOM    828  HB  VAL A  51      -9.867   2.104  -8.706  0.00  0.00
ATOM    829  CG1 VAL A  51      -8.407   2.091 -10.215  0.00  0.00
ATOM    830  HG1 VAL A  51      -8.316   2.468 -11.257  0.00  0.00
ATOM    831  HG1 VAL A  51      -8.505   0.989 -10.313  0.00  0.00
ATOM    832  HG1 VAL A  51      -7.521   2.261  -9.566  0.00  0.00
ATOM    833  CG2 VAL A  51      -9.299   4.189  -9.172  0.00  0.00
ATOM    834  HG2 VAL A  51      -8.509   4.224  -8.391  0.00  0.00
ATOM    835  HG2 VAL A  51     -10.233   4.711  -8.873  0.00  0.00
ATOM    836  HG2 VAL A  51      -8.985   4.801 -10.044  0.00  0.00
ATOM    837  C   VAL A  51     -11.050   1.521 -11.227  0.00  0.00
ATOM    838  O   VAL A  51     -10.830   1.488 -12.465  0.00  0.00
ATOM    839  N   ILE A  52     -11.589   0.483 -10.510  0.00  0.00
ATOM    840  HN  ILE A  52     -11.722   0.618  -9.531  0.00  0.00
ATOM    841  CA  ILE A  52     -11.904  -0.868 -11.026  0.00  0.00
ATOM    842  HA  ILE A  52     -10.963  -1.183 -11.452  0.00  0.00
ATOM    843  CB  ILE A  52     -12.481  -1.699  -9.910  0.00  0.00
ATOM    844  HB  ILE A  52     -13.362  -1.217  -9.434  0.00  0.00
ATOM    845  CG2 ILE A  52     -12.955  -3.126 -10.365  0.00  0.00
ATOM    846  HG2 ILE A  52     -12.187  -3.437 -11.105  0.00  0.00
ATOM    847  HG2 ILE A  52     -13.922  -3.060 -10.906  0.00  0.00
ATOM    848  HG2 ILE A  52     -13.042  -3.838  -9.516  0.00  0.00
ATOM    849  CG1 ILE A  52     -11.355  -1.906  -8.953  0.00  0.00
ATOM    850  HG1 ILE A  52     -10.717  -1.011  -8.786  0.00  0.00
ATOM    851  HG1 ILE A  52     -10.653  -2.607  -9.453  0.00  0.00
ATOM    852  CD1 ILE A  52     -11.694  -2.395  -7.571  0.00  0.00
ATOM    853  HD1 ILE A  52     -11.865  -1.523  -6.905  0.00  0.00
ATOM    854  HD2 ILE A  52     -10.844  -3.036  -7.255  0.00  0.00
ATOM    855  HD3 ILE A  52     -12.615  -3.016  -7.543  0.00  0.00
ATOM    856  C   ILE A  52     -12.873  -0.879 -12.214  0.00  0.00
ATOM    857  O   ILE A  52     -12.611  -1.511 -13.227  0.00  0.00
ATOM    858  N   LEU A  53     -14.024  -0.203 -12.116  0.00  0.00
ATOM    859  HN  LEU A  53     -14.283   0.323 -11.310  0.00  0.00
ATOM    860  CA  LEU A  53     -14.940   0.031 -13.275  0.00  0.00
ATOM    861  HA  LEU A  53     -15.205  -0.939 -13.668  0.00  0.00
ATOM    862  CB  LEU A  53     -16.257   0.872 -12.754  0.00  0.00
ATOM    863  HB1 LEU A  53     -16.637   1.435 -13.633  0.00  0.00
ATOM    864  HB2 LEU A  53     -15.871   1.629 -12.040  0.00  0.00
ATOM    865  CG  LEU A  53     -17.402   0.047 -12.173  0.00  0.00
ATOM    866  HG  LEU A  53     -17.024  -0.664 -11.407  0.00  0.00
ATOM    867  CD1 LEU A  53     -18.472   0.875 -11.424  0.00  0.00
ATOM    868  HD1 LEU A  53     -19.411   0.333 -11.180  0.00  0.00
ATOM    869  HD1 LEU A  53     -18.792   1.671 -12.129  0.00  0.00
ATOM    870  HD1 LEU A  53     -17.975   1.244 -10.501  0.00  0.00
ATOM    871  CD2 LEU A  53     -18.041  -0.741 -13.353  0.00  0.00
ATOM    872  HD2 LEU A  53     -19.035  -1.172 -13.112  0.00  0.00
ATOM    873  HD2 LEU A  53     -17.335  -1.474 -13.800  0.00  0.00
ATOM    874  HD2 LEU A  53     -18.238  -0.000 -14.157  0.00  0.00
ATOM    875  C   LEU A  53     -14.358   0.894 -14.463  0.00  0.00
ATOM    876  O   LEU A  53     -14.646   0.589 -15.630  0.00  0.00
ATOM    877  N   ILE A  54     -13.592   1.986 -14.204  0.00  0.00
ATOM    878  HN  ILE A  54     -13.609   2.323 -13.266  0.00  0.00
ATOM    879  CA  ILE A  54     -13.048   2.847 -15.195  0.00  0.00
ATOM    880  HA  ILE A  54     -13.848   3.068 -15.885  0.00  0.00
ATOM    881  CB  ILE A  54     -12.351   4.202 -14.699  0.00  0.00
ATOM    882  HB  ILE A  54     -11.546   3.916 -13.990  0.00  0.00
ATOM    883  CG2 ILE A  54     -11.806   4.873 -15.969  0.00  0.00
ATOM    884  HG2 ILE A  54     -10.989   4.241 -16.377  0.00  0.00
ATOM    885  HG2 ILE A  54     -11.279   5.807 -15.677  0.00  0.00
ATOM    886  HG2 ILE A  54     -12.516   5.044 -16.805  0.00  0.00
ATOM    887  CG1 ILE A  54     -13.431   5.009 -14.037  0.00  0.00
ATOM    888  HG1 ILE A  54     -13.769   4.488 -13.117  0.00  0.00
ATOM    889  HG1 ILE A  54     -14.302   5.085 -14.724  0.00  0.00
ATOM    890  CD1 ILE A  54     -12.834   6.397 -13.693  0.00  0.00
ATOM    891  HD1 ILE A  54     -12.967   7.104 -14.540  0.00  0.00
ATOM    892  HD2 ILE A  54     -11.743   6.428 -13.485  0.00  0.00
ATOM    893  HD3 ILE A  54     -13.300   6.648 -12.716  0.00  0.00
ATOM    894  C   ILE A  54     -12.014   1.978 -15.936  0.00  0.00
ATOM    895  O   ILE A  54     -11.820   2.086 -17.121  0.00  0.00
ATOM    896  N   LEU A  55     -11.240   1.162 -15.151  0.00  0.00
ATOM    897  HN  LEU A  55     -11.390   1.121 -14.167  0.00  0.00
ATOM    898  CA  LEU A  55     -10.278   0.234 -15.688  0.00  0.00
ATOM    899  HA  LEU A  55      -9.660   0.819 -16.354  0.00  0.00
ATOM    900  CB  LEU A  55      -9.335  -0.423 -14.565  0.00  0.00
ATOM    901  HB1 LEU A  55     -10.025  -0.908 -13.841  0.00  0.00
ATOM    902  HB2 LEU A  55      -8.801   0.432 -14.097  0.00  0.00
ATOM    903  CG  LEU A  55      -8.144  -1.437 -14.861  0.00  0.00
ATOM    904  HG  LEU A  55      -7.314  -0.913 -15.382  0.00  0.00
ATOM    905  CD1 LEU A  55      -7.600  -1.969 -13.490  0.00  0.00
ATOM    906  HD1 LEU A  55      -7.513  -1.099 -12.804  0.00  0.00
ATOM    907  HD1 LEU A  55      -6.545  -2.313 -13.549  0.00  0.00
ATOM    908  HD1 LEU A  55      -8.306  -2.741 -13.117  0.00  0.00
ATOM    909  CD2 LEU A  55      -8.553  -2.630 -15.681  0.00  0.00
ATOM    910  HD2 LEU A  55      -7.812  -3.456 -15.741  0.00  0.00
ATOM    911  HD2 LEU A  55      -8.795  -2.261 -16.700  0.00  0.00
ATOM    912  HD2 LEU A  55      -9.519  -3.035 -15.312  0.00  0.00
ATOM    913  C   LEU A  55     -10.876  -0.766 -16.634  0.00  0.00
ATOM    914  O   LEU A  55     -10.482  -0.804 -17.790  0.00  0.00
ATOM    915  N   ILE A  56     -11.886  -1.579 -16.214  0.00  0.00
ATOM    916  HN  ILE A  56     -12.125  -1.499 -15.250  0.00  0.00
ATOM    917  CA  ILE A  56     -12.443  -2.643 -17.105  0.00  0.00
ATOM    918  HA  ILE A  56     -11.572  -3.197 -17.423  0.00  0.00
ATOM    919  CB  ILE A  56     -13.414  -3.653 -16.423  0.00  0.00
ATOM    920  HB  ILE A  56     -13.996  -4.254 -17.153  0.00  0.00
ATOM    921  CG2 ILE A  56     -12.550  -4.596 -15.574  0.00  0.00
ATOM    922  HG2 ILE A  56     -13.225  -5.282 -15.020  0.00  0.00
ATOM    923  HG2 ILE A  56     -12.038  -4.019 -14.775  0.00  0.00
ATOM    924  HG2 ILE A  56     -11.858  -5.184 -16.213  0.00  0.00
ATOM    925  CG1 ILE A  56     -14.550  -2.998 -15.626  0.00  0.00
ATOM    926  HG1 ILE A  56     -15.039  -2.126 -16.113  0.00  0.00
ATOM    927  HG1 ILE A  56     -14.071  -2.550 -14.730  0.00  0.00
ATOM    928  CD1 ILE A  56     -15.601  -4.070 -15.289  0.00  0.00
ATOM    929  HD1 ILE A  56     -16.459  -3.660 -14.713  0.00  0.00
ATOM    930  HD2 ILE A  56     -15.205  -5.003 -14.835  0.00  0.00
ATOM    931  HD3 ILE A  56     -16.137  -4.382 -16.210  0.00  0.00
ATOM    932  C   ILE A  56     -13.043  -2.050 -18.361  0.00  0.00
ATOM    933  O   ILE A  56     -13.032  -2.582 -19.409  0.00  0.00
ATOM    934  N   ASN A  57     -13.670  -0.867 -18.278  0.00  0.00
ATOM    935  HN  ASN A  57     -13.677  -0.481 -17.358  0.00  0.00
ATOM    936  CA  ASN A  57     -14.293  -0.289 -19.515  0.00  0.00
ATOM    937  HA  ASN A  57     -14.697  -1.033 -20.187  0.00  0.00
ATOM    938  CB  ASN A  57     -15.327   0.842 -19.058  0.00  0.00
ATOM    939  HB1 ASN A  57     -15.490   1.643 -19.809  0.00  0.00
ATOM    940  HB2 ASN A  57     -14.903   1.369 -18.176  0.00  0.00
ATOM    941  CG  ASN A  57     -16.730   0.354 -18.662  0.00  0.00
ATOM    942  OD1 ASN A  57     -17.601   0.213 -19.479  0.00  0.00
ATOM    943  ND2 ASN A  57     -16.907   0.317 -17.304  0.00  0.00
ATOM    944  HD2 ASN A  57     -17.795   0.065 -16.918  0.00  0.00
ATOM    945  HD2 ASN A  57     -16.128   0.459 -16.693  0.00  0.00
ATOM    946  C   ASN A  57     -13.161   0.242 -20.509  0.00  0.00
ATOM    947  O   ASN A  57     -13.154  -0.077 -21.698  0.00  0.00
ATOM    948  N   CYS A  58     -12.092   0.939 -19.974  0.00  0.00
ATOM    949  HN  CYS A  58     -11.993   1.062 -18.990  0.00  0.00
ATOM    950  CA  CYS A  58     -11.000   1.468 -20.751  0.00  0.00
ATOM    951  HA  CYS A  58     -11.351   2.097 -21.557  0.00  0.00
ATOM    952  CB  CYS A  58     -10.016   2.393 -19.877  0.00  0.00
ATOM    953  HB1 CYS A  58      -9.095   2.483 -20.492  0.00  0.00
ATOM    954  HB2 CYS A  58      -9.676   1.896 -18.943  0.00  0.00
ATOM    955  SG  CYS A  58     -10.790   3.977 -19.441  0.00  0.00
ATOM    956  HG1 CYS A  58     -11.789   3.316 -18.875  0.00  0.00
ATOM    957  C   CYS A  58     -10.073   0.420 -21.385  0.00  0.00
ATOM    958  O   CYS A  58      -9.546   0.536 -22.489  0.00  0.00
ATOM    959  N   LYS A  59      -9.905  -0.762 -20.645  0.00  0.00
ATOM    960  HN  LYS A  59     -10.292  -0.697 -19.729  0.00  0.00
ATOM    961  CA  LYS A  59      -9.042  -1.882 -21.031  0.00  0.00
ATOM    962  HA  LYS A  59      -8.313  -1.464 -21.710  0.00  0.00
ATOM    963  CB  LYS A  59      -8.345  -2.448 -19.888  0.00  0.00
ATOM    964  HB1 LYS A  59      -7.480  -3.008 -20.303  0.00  0.00
ATOM    965  HB2 LYS A  59      -9.050  -3.127 -19.362  0.00  0.00
ATOM    966  CG  LYS A  59      -7.543  -1.466 -19.001  0.00  0.00
ATOM    967  HG1 LYS A  59      -7.266  -2.134 -18.157  0.00  0.00
ATOM    968  HG2 LYS A  59      -8.094  -0.666 -18.462  0.00  0.00
ATOM    969  CD  LYS A  59      -6.163  -0.923 -19.519  0.00  0.00
ATOM    970  HD1 LYS A  59      -6.354  -0.353 -20.455  0.00  0.00
ATOM    971  HD2 LYS A  59      -5.388  -1.656 -19.829  0.00  0.00
ATOM    972  CE  LYS A  59      -5.506  -0.093 -18.473  0.00  0.00
ATOM    973  HE1 LYS A  59      -5.262  -0.842 -17.689  0.00  0.00
ATOM    974  HE2 LYS A  59      -6.167   0.761 -18.211  0.00  0.00
ATOM    975  NZ  LYS A  59      -4.220   0.493 -19.049  0.00  0.00
ATOM    976  HZ1 LYS A  59      -3.487  -0.212 -18.830  0.00  0.00
ATOM    977  HZ2 LYS A  59      -4.054   1.448 -18.671  0.00  0.00
ATOM    978  HZ3 LYS A  59      -4.277   0.607 -20.082  0.00  0.00
ATOM    979  C   LYS A  59      -9.707  -2.981 -21.857  0.00  0.00
ATOM    980  O   LYS A  59      -9.281  -4.076 -21.826  0.00  0.00
ATOM    981  N   ARG A  60     -10.883  -2.749 -22.419  0.00  0.00
ATOM    982  HN  ARG A  60     -11.308  -1.850 -22.340  0.00  0.00
ATOM    983  CA  ARG A  60     -11.802  -3.709 -23.030  0.00  0.00
ATOM    984  HA  ARG A  60     -12.178  -4.445 -22.334  0.00  0.00
ATOM    985  CB  ARG A  60     -13.069  -3.058 -23.434  0.00  0.00
ATOM    986  HB1 ARG A  60     -13.394  -2.618 -22.467  0.00  0.00
ATOM    987  HB2 ARG A  60     -13.872  -3.799 -23.630  0.00  0.00
ATOM    988  CG  ARG A  60     -12.996  -2.042 -24.582  0.00  0.00
ATOM    989  HG1 ARG A  60     -12.852  -2.581 -25.542  0.00  0.00
ATOM    990  HG2 ARG A  60     -12.265  -1.210 -24.499  0.00  0.00
ATOM    991  CD  ARG A  60     -14.325  -1.341 -24.684  0.00  0.00
ATOM    992  HD1 ARG A  60     -14.505  -0.876 -23.692  0.00  0.00
ATOM    993  HD2 ARG A  60     -15.157  -2.007 -25.000  0.00  0.00
ATOM    994  NE  ARG A  60     -14.320  -0.214 -25.720  0.00  0.00
ATOM    995  HE  ARG A  60     -14.665  -0.284 -26.656  0.00  0.00
ATOM    996  CZ  ARG A  60     -13.968   1.068 -25.377  0.00  0.00
ATOM    997  NH1 ARG A  60     -14.105   2.099 -26.215  0.00  0.00
ATOM    998  HH1 ARG A  60     -14.389   1.878 -27.148  0.00  0.00
ATOM    999  HH1 ARG A  60     -14.180   3.051 -25.922  0.00  0.00
ATOM   1000  NH2 ARG A  60     -13.416   1.357 -24.191  0.00  0.00
ATOM   1001  HH2 ARG A  60     -13.246   2.330 -24.035  0.00  0.00
ATOM   1002  HH2 ARG A  60     -13.368   0.662 -23.475  0.00  0.00
ATOM   1003  C   ARG A  60     -11.276  -4.453 -24.209  0.00  0.00
ATOM   1004  O   ARG A  60     -11.603  -5.614 -24.418  0.00  0.00
ATOM   1005  N   LEU A  61     -10.303  -3.878 -25.008  0.00  0.00
ATOM   1006  HN  LEU A  61     -10.029  -2.968 -24.709  0.00  0.00
ATOM   1007  CA  LEU A  61      -9.852  -4.552 -26.273  0.00  0.00
ATOM   1008  HA  LEU A  61     -10.121  -5.598 -26.232  0.00  0.00
ATOM   1009  CB  LEU A  61     -10.456  -3.818 -27.504  0.00  0.00
ATOM   1010  HB1 LEU A  61      -9.882  -3.869 -28.455  0.00  0.00
ATOM   1011  HB2 LEU A  61     -10.497  -2.719 -27.342  0.00  0.00
ATOM   1012  CG  LEU A  61     -11.922  -4.255 -27.721  0.00  0.00
ATOM   1013  HG  LEU A  61     -12.367  -4.348 -26.708  0.00  0.00
ATOM   1014  CD1 LEU A  61     -12.625  -3.186 -28.486  0.00  0.00
ATOM   1015  HD1 LEU A  61     -12.708  -2.186 -28.009  0.00  0.00
ATOM   1016  HD1 LEU A  61     -13.634  -3.600 -28.698  0.00  0.00
ATOM   1017  HD1 LEU A  61     -12.172  -2.965 -29.476  0.00  0.00
ATOM   1018  CD2 LEU A  61     -11.992  -5.558 -28.528  0.00  0.00
ATOM   1019  HD2 LEU A  61     -11.886  -5.409 -29.625  0.00  0.00
ATOM   1020  HD2 LEU A  61     -12.982  -6.055 -28.447  0.00  0.00
ATOM   1021  HD2 LEU A  61     -11.217  -6.261 -28.154  0.00  0.00
ATOM   1022  C   LEU A  61      -8.348  -4.667 -26.368  0.00  0.00
ATOM   1023  O   LEU A  61      -7.793  -5.384 -27.194  0.00  0.00
ATOM   1024  N   LYS A  62      -7.635  -4.069 -25.448  0.00  0.00
ATOM   1025  HN  LYS A  62      -8.104  -3.655 -24.672  0.00  0.00
ATOM   1026  CA  LYS A  62      -6.267  -4.373 -25.193  0.00  0.00
ATOM   1027  HA  LYS A  62      -5.705  -4.040 -26.053  0.00  0.00
ATOM   1028  CB  LYS A  62      -5.650  -3.554 -23.974  0.00  0.00
ATOM   1029  HB1 LYS A  62      -6.139  -3.912 -23.043  0.00  0.00
ATOM   1030  HB2 LYS A  62      -5.901  -2.498 -24.210  0.00  0.00
ATOM   1031  CG  LYS A  62      -4.115  -3.759 -23.830  0.00  0.00
ATOM   1032  HG1 LYS A  62      -3.542  -3.571 -24.763  0.00  0.00
ATOM   1033  HG2 LYS A  62      -3.881  -4.788 -23.482  0.00  0.00
ATOM   1034  CD  LYS A  62      -3.583  -2.920 -22.688  0.00  0.00
ATOM   1035  HD1 LYS A  62      -3.877  -3.389 -21.725  0.00  0.00
ATOM   1036  HD2 LYS A  62      -3.952  -1.878 -22.803  0.00  0.00
ATOM   1037  CE  LYS A  62      -2.026  -2.996 -22.622  0.00  0.00
ATOM   1038  HE1 LYS A  62      -1.556  -2.820 -23.613  0.00  0.00
ATOM   1039  HE2 LYS A  62      -1.786  -4.028 -22.287  0.00  0.00
ATOM   1040  NZ  LYS A  62      -1.488  -1.965 -21.650  0.00  0.00
ATOM   1041  HZ1 LYS A  62      -0.574  -2.375 -21.373  0.00  0.00
ATOM   1042  HZ2 LYS A  62      -2.070  -1.996 -20.788  0.00  0.00
ATOM   1043  HZ3 LYS A  62      -1.391  -0.990 -21.996  0.00  0.00
ATOM   1044  C   LYS A  62      -6.029  -5.813 -24.970  0.00  0.00
ATOM   1045  O   LYS A  62      -6.729  -6.344 -24.058  0.00  0.00
ATOM   1046  N   SER A  63      -5.084  -6.453 -25.681  0.00  0.00
ATOM   1047  HN  SER A  63      -4.547  -5.835 -26.250  0.00  0.00
ATOM   1048  CA  SER A  63      -4.941  -7.880 -25.827  0.00  0.00
ATOM   1049  HA  SER A  63      -5.858  -8.349 -26.154  0.00  0.00
ATOM   1050  CB  SER A  63      -3.858  -8.197 -26.879  0.00  0.00
ATOM   1051  HB1 SER A  63      -3.623  -9.278 -26.980  0.00  0.00
ATOM   1052  HB2 SER A  63      -2.891  -7.677 -26.711  0.00  0.00
ATOM   1053  OG  SER A  63      -4.308  -7.795 -28.163  0.00  0.00
ATOM   1054  HG1 SER A  63      -3.644  -8.013 -28.820  0.00  0.00
ATOM   1055  C   SER A  63      -4.601  -8.611 -24.520  0.00  0.00
ATOM   1056  O   SER A  63      -4.999  -9.782 -24.359  0.00  0.00
ATOM   1057  N   MET A  64      -3.849  -7.972 -23.612  0.00  0.00
ATOM   1058  HN  MET A  64      -3.433  -7.101 -23.860  0.00  0.00
ATOM   1059  CA  MET A  64      -3.754  -8.582 -22.275  0.00  0.00
ATOM   1060  HA  MET A  64      -4.492  -9.303 -21.957  0.00  0.00
ATOM   1061  CB  MET A  64      -2.339  -9.197 -22.207  0.00  0.00
ATOM   1062  HB1 MET A  64      -1.549  -8.428 -22.065  0.00  0.00
ATOM   1063  HB2 MET A  64      -2.128  -9.603 -23.219  0.00  0.00
ATOM   1064  CG  MET A  64      -2.095 -10.366 -21.250  0.00  0.00
ATOM   1065  HG1 MET A  64      -1.016 -10.533 -21.042  0.00  0.00
ATOM   1066  HG2 MET A  64      -2.410 -11.320 -21.727  0.00  0.00
ATOM   1067  SD  MET A  64      -2.716 -10.349 -19.542  0.00  0.00
ATOM   1068  CE  MET A  64      -2.136 -11.980 -18.970  0.00  0.00
ATOM   1069  HE1 MET A  64      -2.119 -12.679 -19.834  0.00  0.00
ATOM   1070  HE2 MET A  64      -2.861 -12.377 -18.228  0.00  0.00
ATOM   1071  HE3 MET A  64      -1.086 -12.003 -18.605  0.00  0.00
ATOM   1072  C   MET A  64      -3.836  -7.394 -21.231  0.00  0.00
ATOM   1073  O   MET A  64      -3.074  -6.508 -21.212  0.00  0.00
ATOM   1074  N   THR A  65      -4.891  -7.441 -20.370  0.00  0.00
ATOM   1075  HN  THR A  65      -5.554  -8.185 -20.386  0.00  0.00
ATOM   1076  CA  THR A  65      -5.254  -6.474 -19.304  0.00  0.00
ATOM   1077  HA  THR A  65      -5.537  -5.568 -19.816  0.00  0.00
ATOM   1078  CB  THR A  65      -6.460  -7.104 -18.508  0.00  0.00
ATOM   1079  HB  THR A  65      -6.171  -7.793 -17.687  0.00  0.00
ATOM   1080  OG1 THR A  65      -7.470  -7.594 -19.414  0.00  0.00
ATOM   1081  HG1 THR A  65      -8.077  -8.153 -18.923  0.00  0.00
ATOM   1082  CG2 THR A  65      -7.144  -5.946 -17.720  0.00  0.00
ATOM   1083  HG2 THR A  65      -6.432  -5.644 -16.923  0.00  0.00
ATOM   1084  HG2 THR A  65      -8.054  -6.280 -17.178  0.00  0.00
ATOM   1085  HG2 THR A  65      -7.455  -5.082 -18.344  0.00  0.00
ATOM   1086  C   THR A  65      -4.158  -6.228 -18.306  0.00  0.00
ATOM   1087  O   THR A  65      -3.423  -7.079 -17.798  0.00  0.00
ATOM   1088  N   ASP A  66      -3.983  -4.968 -17.937  0.00  0.00
ATOM   1089  HN  ASP A  66      -4.484  -4.213 -18.352  0.00  0.00
ATOM   1090  CA  ASP A  66      -3.051  -4.554 -16.894  0.00  0.00
ATOM   1091  HA  ASP A  66      -2.079  -4.986 -17.078  0.00  0.00
ATOM   1092  CB  ASP A  66      -2.663  -3.009 -17.127  0.00  0.00
ATOM   1093  HB1 ASP A  66      -1.794  -2.746 -16.486  0.00  0.00
ATOM   1094  HB2 ASP A  66      -3.612  -2.465 -16.930  0.00  0.00
ATOM   1095  CG  ASP A  66      -2.156  -2.586 -18.470  0.00  0.00
ATOM   1096  OD1 ASP A  66      -0.984  -2.880 -18.912  0.00  0.00
ATOM   1097  OD2 ASP A  66      -2.828  -1.801 -19.135  0.00  0.00
ATOM   1098  C   ASP A  66      -3.371  -4.853 -15.491  0.00  0.00
ATOM   1099  O   ASP A  66      -3.784  -3.961 -14.765  0.00  0.00
ATOM   1100  N   ILE A  67      -3.154  -6.103 -15.051  0.00  0.00
ATOM   1101  HN  ILE A  67      -2.753  -6.761 -15.684  0.00  0.00
ATOM   1102  CA  ILE A  67      -3.712  -6.714 -13.880  0.00  0.00
ATOM   1103  HA  ILE A  67      -4.772  -6.515 -13.835  0.00  0.00
ATOM   1104  CB  ILE A  67      -3.462  -8.283 -13.880  0.00  0.00
ATOM   1105  HB  ILE A  67      -3.605  -8.627 -14.926  0.00  0.00
ATOM   1106  CG2 ILE A  67      -1.903  -8.381 -13.689  0.00  0.00
ATOM   1107  HG2 ILE A  67      -1.647  -9.451 -13.841  0.00  0.00
ATOM   1108  HG2 ILE A  67      -1.652  -8.106 -12.643  0.00  0.00
ATOM   1109  HG2 ILE A  67      -1.313  -7.792 -14.424  0.00  0.00
ATOM   1110  CG1 ILE A  67      -4.223  -9.113 -12.785  0.00  0.00
ATOM   1111  HG1 ILE A  67      -3.700  -8.784 -11.861  0.00  0.00
ATOM   1112  HG1 ILE A  67      -3.927 -10.158 -13.023  0.00  0.00
ATOM   1113  CD1 ILE A  67      -5.762  -8.814 -12.638  0.00  0.00
ATOM   1114  HD1 ILE A  67      -5.876  -8.099 -11.795  0.00  0.00
ATOM   1115  HD2 ILE A  67      -6.419  -9.643 -12.297  0.00  0.00
ATOM   1116  HD3 ILE A  67      -6.298  -8.588 -13.584  0.00  0.00
ATOM   1117  C   ILE A  67      -3.126  -6.108 -12.608  0.00  0.00
ATOM   1118  O   ILE A  67      -3.749  -6.136 -11.540  0.00  0.00
ATOM   1119  N   TYR A  68      -1.941  -5.489 -12.660  0.00  0.00
ATOM   1120  HN  TYR A  68      -1.429  -5.371 -13.507  0.00  0.00
ATOM   1121  CA  TYR A  68      -1.252  -4.858 -11.519  0.00  0.00
ATOM   1122  HA  TYR A  68      -1.168  -5.563 -10.706  0.00  0.00
ATOM   1123  CB  TYR A  68       0.063  -4.211 -12.002  0.00  0.00
ATOM   1124  HB1 TYR A  68       0.772  -3.868 -11.219  0.00  0.00
ATOM   1125  HB2 TYR A  68      -0.110  -3.351 -12.685  0.00  0.00
ATOM   1126  CG  TYR A  68       0.942  -5.206 -12.777  0.00  0.00
ATOM   1127  CD1 TYR A  68       1.009  -5.129 -14.190  0.00  0.00
ATOM   1128  HD1 TYR A  68       0.780  -4.201 -14.693  0.00  0.00
ATOM   1129  CE1 TYR A  68       1.484  -6.261 -14.956  0.00  0.00
ATOM   1130  HE1 TYR A  68       1.291  -6.138 -16.011  0.00  0.00
ATOM   1131  CZ  TYR A  68       1.895  -7.398 -14.353  0.00  0.00
ATOM   1132  OH  TYR A  68       2.105  -8.529 -15.133  0.00  0.00
ATOM   1133  HH  TYR A  68       2.462  -8.242 -15.977  0.00  0.00
ATOM   1134  CD2 TYR A  68       1.313  -6.405 -12.182  0.00  0.00
ATOM   1135  HD2 TYR A  68       1.095  -6.664 -11.155  0.00  0.00
ATOM   1136  CE2 TYR A  68       1.816  -7.485 -12.953  0.00  0.00
ATOM   1137  HE2 TYR A  68       2.049  -8.443 -12.511  0.00  0.00
ATOM   1138  C   TYR A  68      -2.091  -3.779 -10.867  0.00  0.00
ATOM   1139  O   TYR A  68      -2.122  -3.650  -9.622  0.00  0.00
ATOM   1140  N   LEU A  69      -2.733  -2.998 -11.748  0.00  0.00
ATOM   1141  HN  LEU A  69      -2.663  -3.095 -12.738  0.00  0.00
ATOM   1142  CA  LEU A  69      -3.565  -1.844 -11.307  0.00  0.00
ATOM   1143  HA  LEU A  69      -3.132  -1.141 -10.610  0.00  0.00
ATOM   1144  CB  LEU A  69      -3.989  -0.983 -12.599  0.00  0.00
ATOM   1145  HB1 LEU A  69      -4.859  -0.308 -12.449  0.00  0.00
ATOM   1146  HB2 LEU A  69      -4.303  -1.650 -13.430  0.00  0.00
ATOM   1147  CG  LEU A  69      -2.866  -0.089 -13.157  0.00  0.00
ATOM   1148  HG  LEU A  69      -1.927  -0.672 -13.043  0.00  0.00
ATOM   1149  CD1 LEU A  69      -3.243   0.247 -14.629  0.00  0.00
ATOM   1150  HD1 LEU A  69      -3.503  -0.702 -15.144  0.00  0.00
ATOM   1151  HD1 LEU A  69      -2.392   0.713 -15.169  0.00  0.00
ATOM   1152  HD1 LEU A  69      -4.137   0.906 -14.669  0.00  0.00
ATOM   1153  CD2 LEU A  69      -2.612   1.056 -12.261  0.00  0.00
ATOM   1154  HD2 LEU A  69      -2.292   1.880 -12.935  0.00  0.00
ATOM   1155  HD2 LEU A  69      -1.890   0.835 -11.445  0.00  0.00
ATOM   1156  HD2 LEU A  69      -3.533   1.462 -11.790  0.00  0.00
ATOM   1157  C   LEU A  69      -4.880  -2.286 -10.679  0.00  0.00
ATOM   1158  O   LEU A  69      -5.369  -1.686  -9.697  0.00  0.00
ATOM   1159  N   LEU A  70      -5.438  -3.443 -11.174  0.00  0.00
ATOM   1160  HN  LEU A  70      -4.929  -4.069 -11.760  0.00  0.00
ATOM   1161  CA  LEU A  70      -6.631  -4.029 -10.618  0.00  0.00
ATOM   1162  HA  LEU A  70      -7.449  -3.329 -10.523  0.00  0.00
ATOM   1163  CB  LEU A  70      -7.123  -5.232 -11.434  0.00  0.00
ATOM   1164  HB1 LEU A  70      -6.348  -5.990 -11.679  0.00  0.00
ATOM   1165  HB2 LEU A  70      -7.449  -4.822 -12.414  0.00  0.00
ATOM   1166  CG  LEU A  70      -8.391  -5.993 -10.992  0.00  0.00
ATOM   1167  HG  LEU A  70      -8.108  -6.640 -10.134  0.00  0.00
ATOM   1168  CD1 LEU A  70      -9.530  -5.051 -10.664  0.00  0.00
ATOM   1169  HD1 LEU A  70      -9.182  -4.151 -10.113  0.00  0.00
ATOM   1170  HD1 LEU A  70     -10.318  -5.521 -10.038  0.00  0.00
ATOM   1171  HD1 LEU A  70      -9.936  -4.547 -11.566  0.00  0.00
ATOM   1172  CD2 LEU A  70      -8.883  -6.768 -12.241  0.00  0.00
ATOM   1173  HD2 LEU A  70      -9.688  -7.472 -11.938  0.00  0.00
ATOM   1174  HD2 LEU A  70      -8.001  -7.282 -12.678  0.00  0.00
ATOM   1175  HD2 LEU A  70      -9.229  -6.063 -13.026  0.00  0.00
ATOM   1176  C   LEU A  70      -6.299  -4.505  -9.193  0.00  0.00
ATOM   1177  O   LEU A  70      -6.995  -4.257  -8.211  0.00  0.00
ATOM   1178  N   ASN A  71      -5.153  -5.204  -9.070  0.00  0.00
ATOM   1179  HN  ASN A  71      -4.541  -5.420  -9.826  0.00  0.00
ATOM   1180  CA  ASN A  71      -4.800  -5.660  -7.785  0.00  0.00
ATOM   1181  HA  ASN A  71      -5.662  -6.074  -7.282  0.00  0.00
ATOM   1182  CB  ASN A  71      -3.673  -6.674  -7.997  0.00  0.00
ATOM   1183  HB1 ASN A  71      -3.185  -6.884  -7.020  0.00  0.00
ATOM   1184  HB2 ASN A  71      -2.868  -6.338  -8.684  0.00  0.00
ATOM   1185  CG  ASN A  71      -4.203  -8.018  -8.494  0.00  0.00
ATOM   1186  OD1 ASN A  71      -5.359  -8.475  -8.326  0.00  0.00
ATOM   1187  ND2 ASN A  71      -3.299  -8.741  -9.142  0.00  0.00
ATOM   1188  HD2 ASN A  71      -2.533  -8.326  -9.634  0.00  0.00
ATOM   1189  HD2 ASN A  71      -3.493  -9.716  -9.241  0.00  0.00
ATOM   1190  C   ASN A  71      -4.207  -4.497  -6.918  0.00  0.00
ATOM   1191  O   ASN A  71      -4.159  -4.724  -5.724  0.00  0.00
ATOM   1192  N   LEU A  72      -3.735  -3.357  -7.486  0.00  0.00
ATOM   1193  HN  LEU A  72      -3.762  -3.268  -8.478  0.00  0.00
ATOM   1194  CA  LEU A  72      -3.545  -2.158  -6.689  0.00  0.00
ATOM   1195  HA  LEU A  72      -2.897  -2.297  -5.836  0.00  0.00
ATOM   1196  CB  LEU A  72      -3.079  -0.959  -7.529  0.00  0.00
ATOM   1197  HB1 LEU A  72      -3.746  -0.631  -8.354  0.00  0.00
ATOM   1198  HB2 LEU A  72      -2.127  -1.286  -8.000  0.00  0.00
ATOM   1199  CG  LEU A  72      -2.718   0.347  -6.798  0.00  0.00
ATOM   1200  HG  LEU A  72      -3.615   0.878  -6.415  0.00  0.00
ATOM   1201  CD1 LEU A  72      -1.910   0.170  -5.507  0.00  0.00
ATOM   1202  HD1 LEU A  72      -2.492  -0.452  -4.793  0.00  0.00
ATOM   1203  HD1 LEU A  72      -1.635   1.088  -4.945  0.00  0.00
ATOM   1204  HD1 LEU A  72      -0.974  -0.360  -5.782  0.00  0.00
ATOM   1205  CD2 LEU A  72      -2.258   1.475  -7.797  0.00  0.00
ATOM   1206  HD2 LEU A  72      -1.392   1.254  -8.455  0.00  0.00
ATOM   1207  HD2 LEU A  72      -1.994   2.403  -7.246  0.00  0.00
ATOM   1208  HD2 LEU A  72      -3.111   1.701  -8.471  0.00  0.00
ATOM   1209  C   LEU A  72      -4.841  -1.758  -6.026  0.00  0.00
ATOM   1210  O   LEU A  72      -4.893  -1.636  -4.770  0.00  0.00
ATOM   1211  N   ALA A  73      -5.957  -1.576  -6.785  0.00  0.00
ATOM   1212  HN  ALA A  73      -5.968  -1.771  -7.763  0.00  0.00
ATOM   1213  CA  ALA A  73      -7.209  -1.191  -6.201  0.00  0.00
ATOM   1214  HA  ALA A  73      -7.021  -0.269  -5.671  0.00  0.00
ATOM   1215  CB  ALA A  73      -8.300  -0.826  -7.354  0.00  0.00
ATOM   1216  HB1 ALA A  73      -9.250  -0.575  -6.835  0.00  0.00
ATOM   1217  HB2 ALA A  73      -8.485  -1.653  -8.074  0.00  0.00
ATOM   1218  HB3 ALA A  73      -7.877  -0.001  -7.965  0.00  0.00
ATOM   1219  C   ALA A  73      -7.739  -2.159  -5.208  0.00  0.00
ATOM   1220  O   ALA A  73      -8.139  -1.827  -4.116  0.00  0.00
ATOM   1221  N   ILE A  74      -7.675  -3.437  -5.503  0.00  0.00
ATOM   1222  HN  ILE A  74      -7.433  -3.768  -6.412  0.00  0.00
ATOM   1223  CA  ILE A  74      -8.071  -4.518  -4.574  0.00  0.00
ATOM   1224  HA  ILE A  74      -9.096  -4.305  -4.307  0.00  0.00
ATOM   1225  CB  ILE A  74      -8.159  -5.945  -5.228  0.00  0.00
ATOM   1226  HB  ILE A  74      -7.130  -6.254  -5.511  0.00  0.00
ATOM   1227  CG2 ILE A  74      -8.474  -7.020  -4.151  0.00  0.00
ATOM   1228  HG2 ILE A  74      -7.672  -6.987  -3.383  0.00  0.00
ATOM   1229  HG2 ILE A  74      -8.607  -8.040  -4.569  0.00  0.00
ATOM   1230  HG2 ILE A  74      -9.451  -6.701  -3.727  0.00  0.00
ATOM   1231  CG1 ILE A  74      -9.148  -5.952  -6.414  0.00  0.00
ATOM   1232  HG1 ILE A  74      -9.147  -4.979  -6.950  0.00  0.00
ATOM   1233  HG1 ILE A  74     -10.185  -6.057  -6.030  0.00  0.00
ATOM   1234  CD1 ILE A  74      -9.025  -7.052  -7.494  0.00  0.00
ATOM   1235  HD1 ILE A  74      -9.453  -6.627  -8.427  0.00  0.00
ATOM   1236  HD2 ILE A  74      -9.649  -7.912  -7.167  0.00  0.00
ATOM   1237  HD3 ILE A  74      -7.986  -7.416  -7.640  0.00  0.00
ATOM   1238  C   ILE A  74      -7.290  -4.523  -3.249  0.00  0.00
ATOM   1239  O   ILE A  74      -7.848  -4.618  -2.148  0.00  0.00
ATOM   1240  N   SER A  75      -5.954  -4.366  -3.293  0.00  0.00
ATOM   1241  HN  SER A  75      -5.578  -4.498  -4.207  0.00  0.00
ATOM   1242  CA  SER A  75      -5.133  -4.002  -2.121  0.00  0.00
ATOM   1243  HA  SER A  75      -5.299  -4.778  -1.389  0.00  0.00
ATOM   1244  CB  SER A  75      -3.620  -3.978  -2.451  0.00  0.00
ATOM   1245  HB1 SER A  75      -3.028  -4.071  -1.514  0.00  0.00
ATOM   1246  HB2 SER A  75      -3.333  -3.059  -3.007  0.00  0.00
ATOM   1247  OG  SER A  75      -3.178  -5.090  -3.151  0.00  0.00
ATOM   1248  HG1 SER A  75      -3.432  -4.931  -4.063  0.00  0.00
ATOM   1249  C   SER A  75      -5.400  -2.769  -1.368  0.00  0.00
ATOM   1250  O   SER A  75      -5.284  -2.708  -0.116  0.00  0.00
ATOM   1251  N   ASP A  76      -5.766  -1.699  -2.125  0.00  0.00
ATOM   1252  HN  ASP A  76      -5.574  -1.442  -3.069  0.00  0.00
ATOM   1253  CA  ASP A  76      -6.077  -0.454  -1.418  0.00  0.00
ATOM   1254  HA  ASP A  76      -5.371  -0.264  -0.623  0.00  0.00
ATOM   1255  CB  ASP A  76      -5.967   0.775  -2.385  0.00  0.00
ATOM   1256  HB1 ASP A  76      -6.823   0.815  -3.092  0.00  0.00
ATOM   1257  HB2 ASP A  76      -4.982   0.749  -2.898  0.00  0.00
ATOM   1258  CG  ASP A  76      -5.899   2.059  -1.538  0.00  0.00
ATOM   1259  OD1 ASP A  76      -4.907   2.349  -0.848  0.00  0.00
ATOM   1260  OD2 ASP A  76      -6.848   2.748  -1.736  0.00  0.00
ATOM   1261  C   ASP A  76      -7.415  -0.652  -0.749  0.00  0.00
ATOM   1262  O   ASP A  76      -7.585  -0.145   0.406  0.00  0.00
ATOM   1263  N   LEU A  77      -8.320  -1.456  -1.304  0.00  0.00
ATOM   1264  HN  LEU A  77      -8.102  -1.958  -2.138  0.00  0.00
ATOM   1265  CA  LEU A  77      -9.622  -1.788  -0.724  0.00  0.00
ATOM   1266  HA  LEU A  77     -10.214  -0.939  -0.413  0.00  0.00
ATOM   1267  CB  LEU A  77     -10.532  -2.593  -1.728  0.00  0.00
ATOM   1268  HB1 LEU A  77     -11.423  -2.975  -1.185  0.00  0.00
ATOM   1269  HB2 LEU A  77      -9.962  -3.494  -2.043  0.00  0.00
ATOM   1270  CG  LEU A  77     -11.230  -1.751  -2.813  0.00  0.00
ATOM   1271  HG  LEU A  77     -10.393  -1.448  -3.477  0.00  0.00
ATOM   1272  CD1 LEU A  77     -12.130  -2.632  -3.660  0.00  0.00
ATOM   1273  HD1 LEU A  77     -12.415  -2.127  -4.607  0.00  0.00
ATOM   1274  HD1 LEU A  77     -13.043  -2.734  -3.033  0.00  0.00
ATOM   1275  HD1 LEU A  77     -11.743  -3.644  -3.905  0.00  0.00
ATOM   1276  CD2 LEU A  77     -12.055  -0.603  -2.348  0.00  0.00
ATOM   1277  HD2 LEU A  77     -11.431   0.022  -1.674  0.00  0.00
ATOM   1278  HD2 LEU A  77     -12.932  -0.974  -1.776  0.00  0.00
ATOM   1279  HD2 LEU A  77     -12.617  -0.127  -3.180  0.00  0.00
ATOM   1280  C   LEU A  77      -9.421  -2.751   0.503  0.00  0.00
ATOM   1281  O   LEU A  77     -10.111  -2.697   1.487  0.00  0.00
ATOM   1282  N   PHE A  78      -8.442  -3.700   0.423  0.00  0.00
ATOM   1283  HN  PHE A  78      -7.874  -3.908  -0.370  0.00  0.00
ATOM   1284  CA  PHE A  78      -8.136  -4.464   1.679  0.00  0.00
ATOM   1285  HA  PHE A  78      -9.022  -4.958   2.051  0.00  0.00
ATOM   1286  CB  PHE A  78      -6.869  -5.428   1.433  0.00  0.00
ATOM   1287  HB1 PHE A  78      -6.512  -5.876   2.386  0.00  0.00
ATOM   1288  HB2 PHE A  78      -6.203  -4.742   0.869  0.00  0.00
ATOM   1289  CG  PHE A  78      -7.195  -6.605   0.543  0.00  0.00
ATOM   1290  CD1 PHE A  78      -8.524  -6.996   0.520  0.00  0.00
ATOM   1291  HD1 PHE A  78      -9.277  -6.495   1.112  0.00  0.00
ATOM   1292  CE1 PHE A  78      -8.875  -8.153  -0.123  0.00  0.00
ATOM   1293  HE1 PHE A  78      -9.911  -8.457  -0.097  0.00  0.00
ATOM   1294  CZ  PHE A  78      -7.915  -8.791  -0.911  0.00  0.00
ATOM   1295  HZ  PHE A  78      -8.109  -9.813  -1.203  0.00  0.00
ATOM   1296  CD2 PHE A  78      -6.213  -7.400  -0.000  0.00  0.00
ATOM   1297  HD2 PHE A  78      -5.189  -7.080   0.118  0.00  0.00
ATOM   1298  CE2 PHE A  78      -6.512  -8.509  -0.732  0.00  0.00
ATOM   1299  HE2 PHE A  78      -5.801  -9.239  -1.090  0.00  0.00
ATOM   1300  C   PHE A  78      -7.774  -3.520   2.816  0.00  0.00
ATOM   1301  O   PHE A  78      -8.371  -3.610   3.927  0.00  0.00
ATOM   1302  N   PHE A  79      -6.908  -2.514   2.579  0.00  0.00
ATOM   1303  HN  PHE A  79      -6.603  -2.453   1.632  0.00  0.00
ATOM   1304  CA  PHE A  79      -6.651  -1.427   3.530  0.00  0.00
ATOM   1305  HA  PHE A  79      -6.257  -1.963   4.381  0.00  0.00
ATOM   1306  CB  PHE A  79      -5.474  -0.474   3.033  0.00  0.00
ATOM   1307  HB1 PHE A  79      -5.808  -0.021   2.076  0.00  0.00
ATOM   1308  HB2 PHE A  79      -4.591  -1.081   2.740  0.00  0.00
ATOM   1309  CG  PHE A  79      -5.162   0.592   3.992  0.00  0.00
ATOM   1310  CD1 PHE A  79      -4.596   0.258   5.277  0.00  0.00
ATOM   1311  HD1 PHE A  79      -4.391  -0.751   5.601  0.00  0.00
ATOM   1312  CE1 PHE A  79      -4.487   1.223   6.272  0.00  0.00
ATOM   1313  HE1 PHE A  79      -4.178   0.930   7.264  0.00  0.00
ATOM   1314  CZ  PHE A  79      -4.831   2.540   6.033  0.00  0.00
ATOM   1315  HZ  PHE A  79      -4.870   3.300   6.799  0.00  0.00
ATOM   1316  CD2 PHE A  79      -5.559   1.970   3.809  0.00  0.00
ATOM   1317  HD2 PHE A  79      -5.912   2.201   2.814  0.00  0.00
ATOM   1318  CE2 PHE A  79      -5.490   2.857   4.806  0.00  0.00
ATOM   1319  HE2 PHE A  79      -5.786   3.885   4.658  0.00  0.00
ATOM   1320  C   PHE A  79      -7.934  -0.669   4.000  0.00  0.00
ATOM   1321  O   PHE A  79      -8.015  -0.428   5.210  0.00  0.00
ATOM   1322  N   LEU A  80      -8.834  -0.349   3.060  0.00  0.00
ATOM   1323  HN  LEU A  80      -8.569  -0.368   2.099  0.00  0.00
ATOM   1324  CA  LEU A  80     -10.062   0.344   3.461  0.00  0.00
ATOM   1325  HA  LEU A  80      -9.801   1.153   4.127  0.00  0.00
ATOM   1326  CB  LEU A  80     -10.759   1.015   2.281  0.00  0.00
ATOM   1327  HB1 LEU A  80     -11.718   1.424   2.665  0.00  0.00
ATOM   1328  HB2 LEU A  80     -11.020   0.256   1.513  0.00  0.00
ATOM   1329  CG  LEU A  80      -9.959   2.141   1.556  0.00  0.00
ATOM   1330  HG  LEU A  80      -8.916   2.034   1.921  0.00  0.00
ATOM   1331  CD1 LEU A  80     -10.041   1.980   0.010  0.00  0.00
ATOM   1332  HD1 LEU A  80      -9.308   2.701  -0.410  0.00  0.00
ATOM   1333  HD1 LEU A  80     -11.091   2.179  -0.295  0.00  0.00
ATOM   1334  HD1 LEU A  80      -9.724   0.944  -0.238  0.00  0.00
ATOM   1335  CD2 LEU A  80     -10.459   3.611   1.895  0.00  0.00
ATOM   1336  HD2 LEU A  80     -11.556   3.666   1.727  0.00  0.00
ATOM   1337  HD2 LEU A  80      -9.896   4.304   1.233  0.00  0.00
ATOM   1338  HD2 LEU A  80     -10.168   3.743   2.958  0.00  0.00
ATOM   1339  C   LEU A  80     -10.895  -0.474   4.384  0.00  0.00
ATOM   1340  O   LEU A  80     -11.431   0.095   5.383  0.00  0.00
ATOM   1341  N   LEU A  81     -11.089  -1.807   4.226  0.00  0.00
ATOM   1342  HN  LEU A  81     -10.654  -2.254   3.448  0.00  0.00
ATOM   1343  CA  LEU A  81     -11.649  -2.714   5.242  0.00  0.00
ATOM   1344  HA  LEU A  81     -12.687  -2.436   5.350  0.00  0.00
ATOM   1345  CB  LEU A  81     -11.558  -4.245   4.808  0.00  0.00
ATOM   1346  HB1 LEU A  81     -11.765  -4.869   5.705  0.00  0.00
ATOM   1347  HB2 LEU A  81     -10.563  -4.604   4.468  0.00  0.00
ATOM   1348  CG  LEU A  81     -12.512  -4.653   3.685  0.00  0.00
ATOM   1349  HG  LEU A  81     -12.216  -4.177   2.725  0.00  0.00
ATOM   1350  CD1 LEU A  81     -12.460  -6.120   3.357  0.00  0.00
ATOM   1351  HD1 LEU A  81     -11.402  -6.319   3.082  0.00  0.00
ATOM   1352  HD1 LEU A  81     -13.040  -6.391   2.449  0.00  0.00
ATOM   1353  HD1 LEU A  81     -12.799  -6.828   4.144  0.00  0.00
ATOM   1354  CD2 LEU A  81     -13.979  -4.328   3.982  0.00  0.00
ATOM   1355  HD2 LEU A  81     -14.541  -4.724   3.108  0.00  0.00
ATOM   1356  HD2 LEU A  81     -14.127  -3.234   4.109  0.00  0.00
ATOM   1357  HD2 LEU A  81     -14.304  -4.886   4.886  0.00  0.00
ATOM   1358  C   LEU A  81     -11.028  -2.481   6.625  0.00  0.00
ATOM   1359  O   LEU A  81     -11.744  -2.576   7.603  0.00  0.00
ATOM   1360  N   THR A  82      -9.682  -2.238   6.770  0.00  0.00
ATOM   1361  HN  THR A  82      -9.097  -2.183   5.965  0.00  0.00
ATOM   1362  CA  THR A  82      -9.170  -2.000   8.097  0.00  0.00
ATOM   1363  HA  THR A  82      -9.728  -2.709   8.689  0.00  0.00
ATOM   1364  CB  THR A  82      -7.683  -2.407   8.177  0.00  0.00
ATOM   1365  HB  THR A  82      -7.307  -2.492   9.219  0.00  0.00
ATOM   1366  OG1 THR A  82      -6.815  -1.604   7.371  0.00  0.00
ATOM   1367  HG1 THR A  82      -7.325  -1.194   6.669  0.00  0.00
ATOM   1368  CG2 THR A  82      -7.465  -3.820   7.613  0.00  0.00
ATOM   1369  HG2 THR A  82      -6.362  -3.958   7.627  0.00  0.00
ATOM   1370  HG2 THR A  82      -7.768  -4.062   6.572  0.00  0.00
ATOM   1371  HG2 THR A  82      -7.871  -4.525   8.369  0.00  0.00
ATOM   1372  C   THR A  82      -9.522  -0.675   8.758  0.00  0.00
ATOM   1373  O   THR A  82      -9.583  -0.492   9.989  0.00  0.00
ATOM   1374  N   VAL A  83      -9.837   0.423   7.990  0.00  0.00
ATOM   1375  HN  VAL A  83     -10.031   0.230   7.032  0.00  0.00
ATOM   1376  CA  VAL A  83     -10.027   1.746   8.507  0.00  0.00
ATOM   1377  HA  VAL A  83      -9.206   1.995   9.162  0.00  0.00
ATOM   1378  CB  VAL A  83     -10.049   2.799   7.337  0.00  0.00
ATOM   1379  HB  VAL A  83     -10.814   2.564   6.566  0.00  0.00
ATOM   1380  CG1 VAL A  83     -10.269   4.243   7.948  0.00  0.00
ATOM   1381  HG1 VAL A  83     -11.212   4.339   8.528  0.00  0.00
ATOM   1382  HG1 VAL A  83     -10.095   5.074   7.233  0.00  0.00
ATOM   1383  HG1 VAL A  83      -9.480   4.308   8.727  0.00  0.00
ATOM   1384  CG2 VAL A  83      -8.688   2.731   6.541  0.00  0.00
ATOM   1385  HG2 VAL A  83      -8.395   3.720   6.127  0.00  0.00
ATOM   1386  HG2 VAL A  83      -8.574   1.898   5.815  0.00  0.00
ATOM   1387  HG2 VAL A  83      -7.885   2.614   7.300  0.00  0.00
ATOM   1388  C   VAL A  83     -11.159   1.939   9.488  0.00  0.00
ATOM   1389  O   VAL A  83     -10.911   2.669  10.428  0.00  0.00
ATOM   1390  N   PRO A  84     -12.350   1.388   9.326  0.00  0.00
ATOM   1391  CD  PRO A  84     -12.932   1.163   7.974  0.00  0.00
ATOM   1392  HD1 PRO A  84     -12.447   0.233   7.609  0.00  0.00
ATOM   1393  HD2 PRO A  84     -12.698   2.021   7.307  0.00  0.00
ATOM   1394  CA  PRO A  84     -13.426   1.407  10.327  0.00  0.00
ATOM   1395  HA  PRO A  84     -13.873   2.386  10.420  0.00  0.00
ATOM   1396  CB  PRO A  84     -14.412   0.481   9.693  0.00  0.00
ATOM   1397  HB1 PRO A  84     -15.352   0.472  10.284  0.00  0.00
ATOM   1398  HB2 PRO A  84     -14.081  -0.579   9.644  0.00  0.00
ATOM   1399  CG  PRO A  84     -14.444   0.891   8.245  0.00  0.00
ATOM   1400  HG1 PRO A  84     -14.956   0.109   7.646  0.00  0.00
ATOM   1401  HG2 PRO A  84     -15.025   1.831   8.130  0.00  0.00
ATOM   1402  C   PRO A  84     -12.943   0.985  11.700  0.00  0.00
ATOM   1403  O   PRO A  84     -13.310   1.545  12.720  0.00  0.00
ATOM   1404  N   PHE A  85     -12.243  -0.169  11.808  0.00  0.00
ATOM   1405  HN  PHE A  85     -12.188  -0.696  10.963  0.00  0.00
ATOM   1406  CA  PHE A  85     -11.777  -0.650  13.072  0.00  0.00
ATOM   1407  HA  PHE A  85     -12.593  -0.834  13.755  0.00  0.00
ATOM   1408  CB  PHE A  85     -11.175  -2.049  12.870  0.00  0.00
ATOM   1409  HB1 PHE A  85     -10.950  -2.459  13.879  0.00  0.00
ATOM   1410  HB2 PHE A  85     -10.275  -2.081  12.219  0.00  0.00
ATOM   1411  CG  PHE A  85     -12.176  -2.975  12.250  0.00  0.00
ATOM   1412  CD1 PHE A  85     -12.076  -3.430  10.924  0.00  0.00
ATOM   1413  HD1 PHE A  85     -11.246  -3.149  10.293  0.00  0.00
ATOM   1414  CE1 PHE A  85     -13.159  -4.140  10.384  0.00  0.00
ATOM   1415  HE1 PHE A  85     -13.057  -4.572   9.400  0.00  0.00
ATOM   1416  CZ  PHE A  85     -14.323  -4.409  11.112  0.00  0.00
ATOM   1417  HZ  PHE A  85     -15.237  -4.835  10.725  0.00  0.00
ATOM   1418  CD2 PHE A  85     -13.326  -3.335  13.011  0.00  0.00
ATOM   1419  HD2 PHE A  85     -13.339  -3.209  14.083  0.00  0.00
ATOM   1420  CE2 PHE A  85     -14.402  -4.067  12.436  0.00  0.00
ATOM   1421  HE2 PHE A  85     -15.272  -4.366  13.003  0.00  0.00
ATOM   1422  C   PHE A  85     -10.764   0.354  13.680  0.00  0.00
ATOM   1423  O   PHE A  85     -10.791   0.735  14.867  0.00  0.00
ATOM   1424  N   TRP A  86      -9.872   0.866  12.848  0.00  0.00
ATOM   1425  HN  TRP A  86      -9.765   0.588  11.897  0.00  0.00
ATOM   1426  CA  TRP A  86      -8.952   1.937  13.194  0.00  0.00
ATOM   1427  HA  TRP A  86      -8.486   1.548  14.087  0.00  0.00
ATOM   1428  CB  TRP A  86      -7.861   2.182  12.097  0.00  0.00
ATOM   1429  HB1 TRP A  86      -7.026   2.721  12.593  0.00  0.00
ATOM   1430  HB2 TRP A  86      -8.258   2.706  11.202  0.00  0.00
ATOM   1431  CG  TRP A  86      -6.931   1.017  11.645  0.00  0.00
ATOM   1432  CD1 TRP A  86      -6.623   0.549  10.388  0.00  0.00
ATOM   1433  HD1 TRP A  86      -7.117   0.961   9.521  0.00  0.00
ATOM   1434  NE1 TRP A  86      -5.832  -0.600  10.422  0.00  0.00
ATOM   1435  HE1 TRP A  86      -5.727  -1.166   9.635  0.00  0.00
ATOM   1436  CE2 TRP A  86      -5.532  -0.859  11.727  0.00  0.00
ATOM   1437  CD2 TRP A  86      -6.172   0.135  12.540  0.00  0.00
ATOM   1438  CE3 TRP A  86      -5.995   0.121  13.908  0.00  0.00
ATOM   1439  HE3 TRP A  86      -6.422   0.864  14.564  0.00  0.00
ATOM   1440  CZ3 TRP A  86      -5.052  -0.814  14.475  0.00  0.00
ATOM   1441  HZ3 TRP A  86      -4.924  -0.759  15.547  0.00  0.00
ATOM   1442  CZ2 TRP A  86      -4.728  -1.859  12.265  0.00  0.00
ATOM   1443  HZ2 TRP A  86      -4.229  -2.644  11.716  0.00  0.00
ATOM   1444  CH2 TRP A  86      -4.527  -1.815  13.676  0.00  0.00
ATOM   1445  HH2 TRP A  86      -3.827  -2.542  14.061  0.00  0.00
ATOM   1446  C   TRP A  86      -9.539   3.252  13.653  0.00  0.00
ATOM   1447  O   TRP A  86      -9.154   3.839  14.690  0.00  0.00
ATOM   1448  N   ALA A  87     -10.623   3.687  12.987  0.00  0.00
ATOM   1449  HN  ALA A  87     -10.859   3.227  12.135  0.00  0.00
ATOM   1450  CA  ALA A  87     -11.432   4.847  13.178  0.00  0.00
ATOM   1451  HA  ALA A  87     -10.821   5.736  13.229  0.00  0.00
ATOM   1452  CB  ALA A  87     -12.434   4.955  12.069  0.00  0.00
ATOM   1453  HB1 ALA A  87     -11.989   4.778  11.066  0.00  0.00
ATOM   1454  HB2 ALA A  87     -12.978   5.924  12.073  0.00  0.00
ATOM   1455  HB3 ALA A  87     -13.261   4.219  12.165  0.00  0.00
ATOM   1456  C   ALA A  87     -12.150   4.768  14.556  0.00  0.00
ATOM   1457  O   ALA A  87     -12.190   5.674  15.391  0.00  0.00
ATOM   1458  N   HIS A  88     -12.709   3.598  14.801  0.00  0.00
ATOM   1459  HN  HIS A  88     -12.874   2.861  14.150  0.00  0.00
ATOM   1460  CA  HIS A  88     -13.311   3.276  16.082  0.00  0.00
ATOM   1461  HA  HIS A  88     -14.010   4.076  16.277  0.00  0.00
ATOM   1462  CB  HIS A  88     -14.138   2.018  15.992  0.00  0.00
ATOM   1463  HB1 HIS A  88     -13.511   1.113  16.141  0.00  0.00
ATOM   1464  HB2 HIS A  88     -14.748   1.976  15.066  0.00  0.00
ATOM   1465  ND1 HIS A  88     -14.801   1.706  18.369  0.00  0.00
ATOM   1466  HD1 HIS A  88     -13.941   1.252  18.599  0.00  0.00
ATOM   1467  CG  HIS A  88     -15.188   1.934  17.073  0.00  0.00
ATOM   1468  CE1 HIS A  88     -15.899   1.930  19.178  0.00  0.00
ATOM   1469  HE1 HIS A  88     -15.834   2.003  20.264  0.00  0.00
ATOM   1470  NE2 HIS A  88     -16.960   2.194  18.467  0.00  0.00
ATOM   1471  CD2 HIS A  88     -16.542   2.111  17.109  0.00  0.00
ATOM   1472  HD2 HIS A  88     -17.300   2.265  16.351  0.00  0.00
ATOM   1473  C   HIS A  88     -12.285   3.256  17.132  0.00  0.00
ATOM   1474  O   HIS A  88     -12.590   3.868  18.185  0.00  0.00
ATOM   1475  N   TYR A  89     -11.097   2.654  16.953  0.00  0.00
ATOM   1476  HN  TYR A  89     -10.992   2.180  16.082  0.00  0.00
ATOM   1477  CA  TYR A  89     -10.011   2.550  17.922  0.00  0.00
ATOM   1478  HA  TYR A  89     -10.441   1.957  18.717  0.00  0.00
ATOM   1479  CB  TYR A  89      -8.827   1.870  17.114  0.00  0.00
ATOM   1480  HB1 TYR A  89      -7.953   2.525  17.324  0.00  0.00
ATOM   1481  HB2 TYR A  89      -9.045   1.735  16.033  0.00  0.00
ATOM   1482  CG  TYR A  89      -8.542   0.524  17.665  0.00  0.00
ATOM   1483  CD1 TYR A  89      -8.349  -0.550  16.804  0.00  0.00
ATOM   1484  HD1 TYR A  89      -8.517  -0.404  15.746  0.00  0.00
ATOM   1485  CE1 TYR A  89      -8.067  -1.828  17.269  0.00  0.00
ATOM   1486  HE1 TYR A  89      -7.956  -2.633  16.558  0.00  0.00
ATOM   1487  CZ  TYR A  89      -7.782  -2.064  18.608  0.00  0.00
ATOM   1488  OH  TYR A  89      -7.350  -3.254  19.163  0.00  0.00
ATOM   1489  HH  TYR A  89      -7.655  -3.860  18.483  0.00  0.00
ATOM   1490  CD2 TYR A  89      -8.378   0.231  19.075  0.00  0.00
ATOM   1491  HD2 TYR A  89      -8.410   1.094  19.721  0.00  0.00
ATOM   1492  CE2 TYR A  89      -8.008  -1.017  19.570  0.00  0.00
ATOM   1493  HE2 TYR A  89      -7.825  -1.097  20.631  0.00  0.00
ATOM   1494  C   TYR A  89      -9.560   3.940  18.440  0.00  0.00
ATOM   1495  O   TYR A  89      -9.184   4.098  19.608  0.00  0.00
ATOM   1496  N   ALA A  90      -9.584   4.909  17.538  0.00  0.00
ATOM   1497  HN  ALA A  90      -9.757   4.668  16.586  0.00  0.00
ATOM   1498  CA  ALA A  90      -9.512   6.292  17.960  0.00  0.00
ATOM   1499  HA  ALA A  90      -8.605   6.453  18.524  0.00  0.00
ATOM   1500  CB  ALA A  90      -9.331   7.239  16.717  0.00  0.00
ATOM   1501  HB1 ALA A  90      -8.395   7.002  16.167  0.00  0.00
ATOM   1502  HB2 ALA A  90      -9.529   8.294  17.002  0.00  0.00
ATOM   1503  HB3 ALA A  90     -10.102   7.009  15.950  0.00  0.00
ATOM   1504  C   ALA A  90     -10.586   6.816  18.783  0.00  0.00
ATOM   1505  O   ALA A  90     -10.271   7.546  19.784  0.00  0.00
ATOM   1506  N   ALA A  91     -11.839   6.551  18.470  0.00  0.00
ATOM   1507  HN  ALA A  91     -12.045   6.069  17.622  0.00  0.00
ATOM   1508  CA  ALA A  91     -12.945   6.849  19.328  0.00  0.00
ATOM   1509  HA  ALA A  91     -12.779   7.892  19.551  0.00  0.00
ATOM   1510  CB  ALA A  91     -14.265   6.767  18.549  0.00  0.00
ATOM   1511  HB1 ALA A  91     -14.666   5.747  18.367  0.00  0.00
ATOM   1512  HB2 ALA A  91     -14.029   7.149  17.533  0.00  0.00
ATOM   1513  HB3 ALA A  91     -14.984   7.519  18.938  0.00  0.00
ATOM   1514  C   ALA A  91     -13.058   6.179  20.719  0.00  0.00
ATOM   1515  O   ALA A  91     -13.339   6.839  21.749  0.00  0.00
ATOM   1516  N   ALA A  92     -12.874   4.857  20.812  0.00  0.00
ATOM   1517  HN  ALA A  92     -12.635   4.314  20.010  0.00  0.00
ATOM   1518  CA  ALA A  92     -12.960   4.106  22.033  0.00  0.00
ATOM   1519  HA  ALA A  92     -12.528   4.701  22.823  0.00  0.00
ATOM   1520  CB  ALA A  92     -14.466   3.868  22.393  0.00  0.00
ATOM   1521  HB1 ALA A  92     -15.161   4.700  22.150  0.00  0.00
ATOM   1522  HB2 ALA A  92     -14.616   3.722  23.484  0.00  0.00
ATOM   1523  HB3 ALA A  92     -14.827   3.032  21.756  0.00  0.00
ATOM   1524  C   ALA A  92     -12.171   2.744  21.996  0.00  0.00
ATOM   1525  O   ALA A  92     -11.568   2.434  21.025  0.00  0.00
ATOM   1526  N   GLN A  93     -12.247   1.940  23.094  0.00  0.00
ATOM   1527  HN  GLN A  93     -12.596   2.297  23.957  0.00  0.00
ATOM   1528  CA  GLN A  93     -11.684   0.645  23.181  0.00  0.00
ATOM   1529  HA  GLN A  93     -10.631   0.820  23.017  0.00  0.00
ATOM   1530  CB  GLN A  93     -11.888  -0.021  24.567  0.00  0.00
ATOM   1531  HB1 GLN A  93     -11.148  -0.851  24.594  0.00  0.00
ATOM   1532  HB2 GLN A  93     -12.898  -0.361  24.880  0.00  0.00
ATOM   1533  CG  GLN A  93     -11.396   0.884  25.724  0.00  0.00
ATOM   1534  HG1 GLN A  93     -12.026   1.786  25.876  0.00  0.00
ATOM   1535  HG2 GLN A  93     -10.366   1.238  25.505  0.00  0.00
ATOM   1536  CD  GLN A  93     -11.407   0.021  27.010  0.00  0.00
ATOM   1537  OE1 GLN A  93     -10.327  -0.327  27.501  0.00  0.00
ATOM   1538  NE2 GLN A  93     -12.655  -0.357  27.469  0.00  0.00
ATOM   1539  HE2 GLN A  93     -13.421  -0.083  26.888  0.00  0.00
ATOM   1540  HE2 GLN A  93     -12.828  -1.038  28.182  0.00  0.00
ATOM   1541  C   GLN A  93     -11.997  -0.367  22.080  0.00  0.00
ATOM   1542  O   GLN A  93     -12.802  -0.168  21.227  0.00  0.00
ATOM   1543  N   TRP A  94     -11.346  -1.515  22.097  0.00  0.00
ATOM   1544  HN  TRP A  94     -10.693  -1.682  22.832  0.00  0.00
ATOM   1545  CA  TRP A  94     -11.741  -2.687  21.295  0.00  0.00
ATOM   1546  HA  TRP A  94     -11.999  -2.478  20.267  0.00  0.00
ATOM   1547  CB  TRP A  94     -10.495  -3.596  21.152  0.00  0.00
ATOM   1548  HB1 TRP A  94     -10.171  -4.000  22.134  0.00  0.00
ATOM   1549  HB2 TRP A  94      -9.603  -3.005  20.850  0.00  0.00
ATOM   1550  CG  TRP A  94     -10.713  -4.664  20.137  0.00  0.00
ATOM   1551  CD1 TRP A  94     -10.649  -5.990  20.279  0.00  0.00
ATOM   1552  HD1 TRP A  94     -10.878  -6.424  21.241  0.00  0.00
ATOM   1553  NE1 TRP A  94     -10.691  -6.673  19.050  0.00  0.00
ATOM   1554  HE1 TRP A  94     -10.524  -7.617  18.864  0.00  0.00
ATOM   1555  CE2 TRP A  94     -10.809  -5.694  18.077  0.00  0.00
ATOM   1556  CD2 TRP A  94     -10.846  -4.427  18.671  0.00  0.00
ATOM   1557  CE3 TRP A  94     -10.995  -3.216  17.931  0.00  0.00
ATOM   1558  HE3 TRP A  94     -11.195  -2.272  18.415  0.00  0.00
ATOM   1559  CZ3 TRP A  94     -11.177  -3.351  16.595  0.00  0.00
ATOM   1560  HZ3 TRP A  94     -11.521  -2.516  16.004  0.00  0.00
ATOM   1561  CZ2 TRP A  94     -10.849  -5.780  16.753  0.00  0.00
ATOM   1562  HZ2 TRP A  94     -10.945  -6.735  16.258  0.00  0.00
ATOM   1563  CH2 TRP A  94     -11.098  -4.629  15.982  0.00  0.00
ATOM   1564  HH2 TRP A  94     -11.171  -4.650  14.905  0.00  0.00
ATOM   1565  C   TRP A  94     -12.952  -3.399  21.882  0.00  0.00
ATOM   1566  O   TRP A  94     -13.049  -3.573  23.102  0.00  0.00
ATOM   1567  N   ASP A  95     -13.977  -3.714  21.069  0.00  0.00
ATOM   1568  HN  ASP A  95     -13.964  -3.414  20.118  0.00  0.00
ATOM   1569  CA  ASP A  95     -15.219  -4.470  21.486  0.00  0.00
ATOM   1570  HA  ASP A  95     -15.238  -4.504  22.566  0.00  0.00
ATOM   1571  CB  ASP A  95     -16.471  -3.660  20.968  0.00  0.00
ATOM   1572  HB1 ASP A  95     -17.395  -4.222  21.223  0.00  0.00
ATOM   1573  HB2 ASP A  95     -16.347  -3.328  19.915  0.00  0.00
ATOM   1574  CG  ASP A  95     -16.576  -2.475  21.852  0.00  0.00
ATOM   1575  OD1 ASP A  95     -16.394  -1.308  21.386  0.00  0.00
ATOM   1576  OD2 ASP A  95     -16.894  -2.682  23.053  0.00  0.00
ATOM   1577  C   ASP A  95     -15.264  -5.887  20.954  0.00  0.00
ATOM   1578  O   ASP A  95     -16.186  -6.644  21.293  0.00  0.00
ATOM   1579  N   PHE A  96     -14.312  -6.295  20.106  0.00  0.00
ATOM   1580  HN  PHE A  96     -13.641  -5.580  19.927  0.00  0.00
ATOM   1581  CA  PHE A  96     -14.508  -7.376  19.102  0.00  0.00
ATOM   1582  HA  PHE A  96     -15.554  -7.625  19.202  0.00  0.00
ATOM   1583  CB  PHE A  96     -14.276  -6.811  17.755  0.00  0.00
ATOM   1584  HB1 PHE A  96     -14.507  -7.407  16.847  0.00  0.00
ATOM   1585  HB2 PHE A  96     -13.203  -6.583  17.579  0.00  0.00
ATOM   1586  CG  PHE A  96     -15.121  -5.613  17.467  0.00  0.00
ATOM   1587  CD1 PHE A  96     -14.538  -4.289  17.323  0.00  0.00
ATOM   1588  HD1 PHE A  96     -13.478  -4.125  17.449  0.00  0.00
ATOM   1589  CE1 PHE A  96     -15.294  -3.178  17.026  0.00  0.00
ATOM   1590  HE1 PHE A  96     -14.896  -2.175  17.065  0.00  0.00
ATOM   1591  CZ  PHE A  96     -16.685  -3.376  16.880  0.00  0.00
ATOM   1592  HZ  PHE A  96     -17.319  -2.515  16.729  0.00  0.00
ATOM   1593  CD2 PHE A  96     -16.501  -5.724  17.257  0.00  0.00
ATOM   1594  HD2 PHE A  96     -16.984  -6.691  17.276  0.00  0.00
ATOM   1595  CE2 PHE A  96     -17.276  -4.615  16.938  0.00  0.00
ATOM   1596  HE2 PHE A  96     -18.331  -4.644  16.706  0.00  0.00
ATOM   1597  C   PHE A  96     -13.635  -8.622  19.301  0.00  0.00
ATOM   1598  O   PHE A  96     -13.510  -9.386  18.345  0.00  0.00
ATOM   1599  N   GLY A  97     -12.940  -8.790  20.471  0.00  0.00
ATOM   1600  HN  GLY A  97     -13.017  -8.056  21.141  0.00  0.00
ATOM   1601  CA  GLY A  97     -12.351 -10.044  20.673  0.00  0.00
ATOM   1602  HA1 GLY A  97     -13.035 -10.803  20.323  0.00  0.00
ATOM   1603  HA2 GLY A  97     -12.251 -10.076  21.748  0.00  0.00
ATOM   1604  C   GLY A  97     -10.985 -10.343  20.076  0.00  0.00
ATOM   1605  O   GLY A  97     -10.399  -9.585  19.343  0.00  0.00
ATOM   1606  N   ASN A  98     -10.463 -11.558  20.439  0.00  0.00
ATOM   1607  HN  ASN A  98     -11.012 -12.050  21.110  0.00  0.00
ATOM   1608  CA  ASN A  98      -9.075 -12.062  20.128  0.00  0.00
ATOM   1609  HA  ASN A  98      -8.402 -11.225  20.249  0.00  0.00
ATOM   1610  CB  ASN A  98      -8.746 -13.264  20.945  0.00  0.00
ATOM   1611  HB1 ASN A  98      -7.669 -13.485  20.786  0.00  0.00
ATOM   1612  HB2 ASN A  98      -9.421 -14.103  20.669  0.00  0.00
ATOM   1613  CG  ASN A  98      -8.798 -13.075  22.477  0.00  0.00
ATOM   1614  OD1 ASN A  98      -8.546 -12.100  23.170  0.00  0.00
ATOM   1615  ND2 ASN A  98      -9.167 -14.223  23.063  0.00  0.00
ATOM   1616  HD2 ASN A  98      -9.335 -14.091  24.040  0.00  0.00
ATOM   1617  HD2 ASN A  98      -9.619 -14.976  22.583  0.00  0.00
ATOM   1618  C   ASN A  98      -9.009 -12.372  18.633  0.00  0.00
ATOM   1619  O   ASN A  98      -8.122 -11.944  17.889  0.00  0.00
ATOM   1620  N   THR A  99     -10.122 -12.997  18.143  0.00  0.00
ATOM   1621  HN  THR A  99     -10.799 -13.239  18.834  0.00  0.00
ATOM   1622  CA  THR A  99     -10.246 -13.635  16.757  0.00  0.00
ATOM   1623  HA  THR A  99      -9.384 -14.277  16.653  0.00  0.00
ATOM   1624  CB  THR A  99     -11.589 -14.396  16.547  0.00  0.00
ATOM   1625  HB  THR A  99     -12.419 -13.659  16.588  0.00  0.00
ATOM   1626  OG1 THR A  99     -11.978 -15.264  17.601  0.00  0.00
ATOM   1627  HG1 THR A  99     -12.892 -15.550  17.535  0.00  0.00
ATOM   1628  CG2 THR A  99     -11.542 -15.186  15.213  0.00  0.00
ATOM   1629  HG2 THR A  99     -12.480 -15.767  15.081  0.00  0.00
ATOM   1630  HG2 THR A  99     -10.630 -15.819  15.259  0.00  0.00
ATOM   1631  HG2 THR A  99     -11.548 -14.587  14.277  0.00  0.00
ATOM   1632  C   THR A  99     -10.137 -12.455  15.765  0.00  0.00
ATOM   1633  O   THR A  99      -9.540 -12.553  14.706  0.00  0.00
ATOM   1634  N   MET A 100     -10.752 -11.286  16.046  0.00  0.00
ATOM   1635  HN  MET A 100     -11.165 -11.192  16.949  0.00  0.00
ATOM   1636  CA  MET A 100     -10.743 -10.190  15.210  0.00  0.00
ATOM   1637  HA  MET A 100     -10.746 -10.528  14.184  0.00  0.00
ATOM   1638  CB  MET A 100     -11.998  -9.436  15.486  0.00  0.00
ATOM   1639  HB1 MET A 100     -11.994  -8.884  16.451  0.00  0.00
ATOM   1640  HB2 MET A 100     -12.802 -10.201  15.522  0.00  0.00
ATOM   1641  CG  MET A 100     -12.524  -8.378  14.471  0.00  0.00
ATOM   1642  HG1 MET A 100     -11.660  -7.679  14.445  0.00  0.00
ATOM   1643  HG2 MET A 100     -13.312  -7.769  14.962  0.00  0.00
ATOM   1644  SD  MET A 100     -13.256  -8.913  12.905  0.00  0.00
ATOM   1645  CE  MET A 100     -12.787  -7.441  12.047  0.00  0.00
ATOM   1646  HE1 MET A 100     -13.364  -6.543  12.357  0.00  0.00
ATOM   1647  HE2 MET A 100     -13.105  -7.526  10.986  0.00  0.00
ATOM   1648  HE3 MET A 100     -11.699  -7.217  12.017  0.00  0.00
ATOM   1649  C   MET A 100      -9.463  -9.396  15.389  0.00  0.00
ATOM   1650  O   MET A 100      -9.199  -8.566  14.499  0.00  0.00
ATOM   1651  N   CYS A 101      -8.517  -9.629  16.376  0.00  0.00
ATOM   1652  HN  CYS A 101      -8.685 -10.269  17.121  0.00  0.00
ATOM   1653  CA  CYS A 101      -7.289  -8.891  16.351  0.00  0.00
ATOM   1654  HA  CYS A 101      -7.436  -7.846  16.119  0.00  0.00
ATOM   1655  CB  CYS A 101      -6.585  -8.770  17.717  0.00  0.00
ATOM   1656  HB1 CYS A 101      -5.486  -8.932  17.746  0.00  0.00
ATOM   1657  HB2 CYS A 101      -6.899  -9.565  18.426  0.00  0.00
ATOM   1658  SG  CYS A 101      -6.885  -7.186  18.543  0.00  0.00
ATOM   1659  C   CYS A 101      -6.391  -9.451  15.250  0.00  0.00
ATOM   1660  O   CYS A 101      -5.666  -8.787  14.514  0.00  0.00
ATOM   1661  N   GLN A 102      -6.438 -10.759  15.136  0.00  0.00
ATOM   1662  HN  GLN A 102      -7.079 -11.299  15.675  0.00  0.00
ATOM   1663  CA  GLN A 102      -5.649 -11.596  14.238  0.00  0.00
ATOM   1664  HA  GLN A 102      -4.612 -11.319  14.361  0.00  0.00
ATOM   1665  CB  GLN A 102      -5.862 -13.126  14.640  0.00  0.00
ATOM   1666  HB1 GLN A 102      -5.535 -13.813  13.831  0.00  0.00
ATOM   1667  HB2 GLN A 102      -6.957 -13.310  14.678  0.00  0.00
ATOM   1668  CG  GLN A 102      -5.356 -13.465  16.089  0.00  0.00
ATOM   1669  HG1 GLN A 102      -5.679 -12.696  16.824  0.00  0.00
ATOM   1670  HG2 GLN A 102      -4.254 -13.325  16.126  0.00  0.00
ATOM   1671  CD  GLN A 102      -5.618 -14.880  16.587  0.00  0.00
ATOM   1672  OE1 GLN A 102      -6.176 -15.194  17.668  0.00  0.00
ATOM   1673  NE2 GLN A 102      -5.193 -15.821  15.650  0.00  0.00
ATOM   1674  HE2 GLN A 102      -4.564 -15.501  14.941  0.00  0.00
ATOM   1675  HE2 GLN A 102      -5.255 -16.812  15.769  0.00  0.00
ATOM   1676  C   GLN A 102      -6.133 -11.361  12.801  0.00  0.00
ATOM   1677  O   GLN A 102      -5.342 -11.307  11.834  0.00  0.00
ATOM   1678  N   LEU A 103      -7.431 -11.106  12.600  0.00  0.00
ATOM   1679  HN  LEU A 103      -8.048 -11.187  13.379  0.00  0.00
ATOM   1680  CA  LEU A 103      -7.941 -10.514  11.334  0.00  0.00
ATOM   1681  HA  LEU A 103      -7.386 -11.133  10.644  0.00  0.00
ATOM   1682  CB  LEU A 103      -9.474 -10.764  11.256  0.00  0.00
ATOM   1683  HB1 LEU A 103     -10.113 -10.127  11.903  0.00  0.00
ATOM   1684  HB2 LEU A 103      -9.542 -11.834  11.542  0.00  0.00
ATOM   1685  CG  LEU A 103     -10.060 -10.617   9.787  0.00  0.00
ATOM   1686  HG  LEU A 103      -9.755  -9.608   9.437  0.00  0.00
ATOM   1687  CD1 LEU A 103      -9.640 -11.563   8.692  0.00  0.00
ATOM   1688  HD1 LEU A 103      -8.615 -11.596   8.264  0.00  0.00
ATOM   1689  HD1 LEU A 103     -10.416 -11.505   7.899  0.00  0.00
ATOM   1690  HD1 LEU A 103      -9.858 -12.555   9.144  0.00  0.00
ATOM   1691  CD2 LEU A 103     -11.570 -10.598   9.807  0.00  0.00
ATOM   1692  HD2 LEU A 103     -12.052 -10.406   8.825  0.00  0.00
ATOM   1693  HD2 LEU A 103     -11.869  -9.856  10.578  0.00  0.00
ATOM   1694  HD2 LEU A 103     -11.837 -11.613  10.169  0.00  0.00
ATOM   1695  C   LEU A 103      -7.640  -9.097  10.999  0.00  0.00
ATOM   1696  O   LEU A 103      -7.447  -8.710   9.854  0.00  0.00
ATOM   1697  N   LEU A 104      -7.697  -8.215  11.990  0.00  0.00
ATOM   1698  HN  LEU A 104      -7.902  -8.566  12.901  0.00  0.00
ATOM   1699  CA  LEU A 104      -7.262  -6.895  11.729  0.00  0.00
ATOM   1700  HA  LEU A 104      -7.648  -6.505  10.798  0.00  0.00
ATOM   1701  CB  LEU A 104      -7.748  -6.003  12.959  0.00  0.00
ATOM   1702  HB1 LEU A 104      -7.319  -6.456  13.878  0.00  0.00
ATOM   1703  HB2 LEU A 104      -8.854  -5.923  12.902  0.00  0.00
ATOM   1704  CG  LEU A 104      -7.184  -4.548  12.959  0.00  0.00
ATOM   1705  HG  LEU A 104      -6.074  -4.601  12.944  0.00  0.00
ATOM   1706  CD1 LEU A 104      -7.778  -3.752  11.712  0.00  0.00
ATOM   1707  HD1 LEU A 104      -6.965  -3.743  10.955  0.00  0.00
ATOM   1708  HD1 LEU A 104      -8.209  -2.790  12.061  0.00  0.00
ATOM   1709  HD1 LEU A 104      -8.627  -4.332  11.293  0.00  0.00
ATOM   1710  CD2 LEU A 104      -7.614  -3.969  14.291  0.00  0.00
ATOM   1711  HD2 LEU A 104      -7.145  -4.474  15.161  0.00  0.00
ATOM   1712  HD2 LEU A 104      -8.725  -3.947  14.314  0.00  0.00
ATOM   1713  HD2 LEU A 104      -7.325  -2.896  14.326  0.00  0.00
ATOM   1714  C   LEU A 104      -5.748  -6.709  11.532  0.00  0.00
ATOM   1715  O   LEU A 104      -5.293  -5.925  10.684  0.00  0.00
ATOM   1716  N   THR A 105      -4.838  -7.375  12.236  0.00  0.00
ATOM   1717  HN  THR A 105      -5.100  -7.932  13.020  0.00  0.00
ATOM   1718  CA  THR A 105      -3.353  -7.405  11.871  0.00  0.00
ATOM   1719  HA  THR A 105      -2.994  -6.392  11.768  0.00  0.00
ATOM   1720  CB  THR A 105      -2.430  -8.057  12.905  0.00  0.00
ATOM   1721  HB  THR A 105      -1.391  -7.994  12.516  0.00  0.00
ATOM   1722  OG1 THR A 105      -2.745  -9.385  13.318  0.00  0.00
ATOM   1723  HG1 THR A 105      -2.332  -9.486  14.178  0.00  0.00
ATOM   1724  CG2 THR A 105      -2.389  -7.101  14.148  0.00  0.00
ATOM   1725  HG2 THR A 105      -3.406  -7.245  14.571  0.00  0.00
ATOM   1726  HG2 THR A 105      -2.189  -6.063  13.806  0.00  0.00
ATOM   1727  HG2 THR A 105      -1.641  -7.489  14.871  0.00  0.00
ATOM   1728  C   THR A 105      -3.068  -8.046  10.555  0.00  0.00
ATOM   1729  O   THR A 105      -2.389  -7.646   9.590  0.00  0.00
ATOM   1730  N   GLY A 106      -3.776  -9.190  10.360  0.00  0.00
ATOM   1731  HN  GLY A 106      -4.228  -9.578  11.161  0.00  0.00
ATOM   1732  CA  GLY A 106      -3.799  -9.946   9.162  0.00  0.00
ATOM   1733  HA1 GLY A 106      -4.561 -10.685   9.357  0.00  0.00
ATOM   1734  HA2 GLY A 106      -2.779 -10.272   9.023  0.00  0.00
ATOM   1735  C   GLY A 106      -4.256  -9.170   7.953  0.00  0.00
ATOM   1736  O   GLY A 106      -3.556  -9.225   6.938  0.00  0.00
ATOM   1737  N   LEU A 107      -5.468  -8.404   8.004  0.00  0.00
ATOM   1738  HN  LEU A 107      -6.123  -8.358   8.753  0.00  0.00
ATOM   1739  CA  LEU A 107      -5.802  -7.717   6.746  0.00  0.00
ATOM   1740  HA  LEU A 107      -5.800  -8.415   5.923  0.00  0.00
ATOM   1741  CB  LEU A 107      -7.273  -7.114   6.908  0.00  0.00
ATOM   1742  HB1 LEU A 107      -7.458  -6.327   6.147  0.00  0.00
ATOM   1743  HB2 LEU A 107      -7.436  -6.667   7.912  0.00  0.00
ATOM   1744  CG  LEU A 107      -8.414  -8.187   6.776  0.00  0.00
ATOM   1745  HG  LEU A 107      -8.125  -9.084   7.365  0.00  0.00
ATOM   1746  CD1 LEU A 107      -9.634  -7.616   7.427  0.00  0.00
ATOM   1747  HD1 LEU A 107      -9.318  -7.061   8.336  0.00  0.00
ATOM   1748  HD1 LEU A 107     -10.422  -8.385   7.575  0.00  0.00
ATOM   1749  HD1 LEU A 107     -10.070  -6.861   6.739  0.00  0.00
ATOM   1750  CD2 LEU A 107      -8.663  -8.620   5.290  0.00  0.00
ATOM   1751  HD2 LEU A 107      -9.637  -9.121   5.105  0.00  0.00
ATOM   1752  HD2 LEU A 107      -7.811  -9.332   5.229  0.00  0.00
ATOM   1753  HD2 LEU A 107      -8.482  -7.825   4.535  0.00  0.00
ATOM   1754  C   LEU A 107      -4.857  -6.575   6.507  0.00  0.00
ATOM   1755  O   LEU A 107      -4.488  -6.301   5.418  0.00  0.00
ATOM   1756  N   TYR A 108      -4.456  -5.911   7.599  0.00  0.00
ATOM   1757  HN  TYR A 108      -4.659  -6.150   8.545  0.00  0.00
ATOM   1758  CA  TYR A 108      -3.501  -4.815   7.549  0.00  0.00
ATOM   1759  HA  TYR A 108      -3.980  -4.104   6.892  0.00  0.00
ATOM   1760  CB  TYR A 108      -3.474  -4.081   8.952  0.00  0.00
ATOM   1761  HB1 TYR A 108      -3.221  -4.808   9.752  0.00  0.00
ATOM   1762  HB2 TYR A 108      -4.522  -3.776   9.159  0.00  0.00
ATOM   1763  CG  TYR A 108      -2.545  -2.879   9.244  0.00  0.00
ATOM   1764  CD1 TYR A 108      -2.636  -1.810   8.347  0.00  0.00
ATOM   1765  HD1 TYR A 108      -3.323  -1.823   7.514  0.00  0.00
ATOM   1766  CE1 TYR A 108      -1.648  -0.817   8.434  0.00  0.00
ATOM   1767  HE1 TYR A 108      -1.560  -0.082   7.648  0.00  0.00
ATOM   1768  CZ  TYR A 108      -0.646  -0.849   9.361  0.00  0.00
ATOM   1769  OH  TYR A 108       0.287   0.242   9.190  0.00  0.00
ATOM   1770  HH  TYR A 108       0.716   0.431  10.026  0.00  0.00
ATOM   1771  CD2 TYR A 108      -1.568  -2.872  10.227  0.00  0.00
ATOM   1772  HD2 TYR A 108      -1.333  -3.708  10.867  0.00  0.00
ATOM   1773  CE2 TYR A 108      -0.677  -1.816  10.361  0.00  0.00
ATOM   1774  HE2 TYR A 108       0.168  -1.862  11.032  0.00  0.00
ATOM   1775  C   TYR A 108      -2.192  -5.123   6.863  0.00  0.00
ATOM   1776  O   TYR A 108      -1.882  -4.367   5.907  0.00  0.00
ATOM   1777  N   PHE A 109      -1.491  -6.202   7.287  0.00  0.00
ATOM   1778  HN  PHE A 109      -1.825  -6.830   7.985  0.00  0.00
ATOM   1779  CA  PHE A 109      -0.284  -6.700   6.694  0.00  0.00
ATOM   1780  HA  PHE A 109       0.550  -6.021   6.781  0.00  0.00
ATOM   1781  CB  PHE A 109       0.060  -8.019   7.457  0.00  0.00
ATOM   1782  HB1 PHE A 109       0.826  -8.615   6.916  0.00  0.00
ATOM   1783  HB2 PHE A 109      -0.796  -8.630   7.816  0.00  0.00
ATOM   1784  CG  PHE A 109       0.574  -7.726   8.794  0.00  0.00
ATOM   1785  CD1 PHE A 109       0.540  -8.764   9.772  0.00  0.00
ATOM   1786  HD1 PHE A 109       0.268  -9.758   9.449  0.00  0.00
ATOM   1787  CE1 PHE A 109       1.055  -8.510  11.010  0.00  0.00
ATOM   1788  HE1 PHE A 109       1.160  -9.298  11.742  0.00  0.00
ATOM   1789  CZ  PHE A 109       1.662  -7.309  11.358  0.00  0.00
ATOM   1790  HZ  PHE A 109       2.118  -7.147  12.323  0.00  0.00
ATOM   1791  CD2 PHE A 109       1.184  -6.488   9.177  0.00  0.00
ATOM   1792  HD2 PHE A 109       1.158  -5.615   8.543  0.00  0.00
ATOM   1793  CE2 PHE A 109       1.725  -6.261  10.459  0.00  0.00
ATOM   1794  HE2 PHE A 109       2.262  -5.347  10.665  0.00  0.00
ATOM   1795  C   PHE A 109      -0.506  -7.043   5.245  0.00  0.00
ATOM   1796  O   PHE A 109       0.274  -6.627   4.405  0.00  0.00
ATOM   1797  N   ILE A 110      -1.582  -7.832   4.939  0.00  0.00
ATOM   1798  HN  ILE A 110      -2.245  -8.128   5.622  0.00  0.00
ATOM   1799  CA  ILE A 110      -1.790  -8.294   3.551  0.00  0.00
ATOM   1800  HA  ILE A 110      -0.823  -8.652   3.228  0.00  0.00
ATOM   1801  CB  ILE A 110      -2.782  -9.465   3.271  0.00  0.00
ATOM   1802  HB  ILE A 110      -2.745  -9.890   2.245  0.00  0.00
ATOM   1803  CG2 ILE A 110      -2.297 -10.605   4.163  0.00  0.00
ATOM   1804  HG2 ILE A 110      -3.112 -11.346   4.307  0.00  0.00
ATOM   1805  HG2 ILE A 110      -2.065 -10.197   5.170  0.00  0.00
ATOM   1806  HG2 ILE A 110      -1.411 -11.206   3.864  0.00  0.00
ATOM   1807  CG1 ILE A 110      -4.139  -8.939   3.620  0.00  0.00
ATOM   1808  HG1 ILE A 110      -4.385  -7.982   3.112  0.00  0.00
ATOM   1809  HG1 ILE A 110      -4.073  -8.717   4.706  0.00  0.00
ATOM   1810  CD1 ILE A 110      -5.324  -9.955   3.236  0.00  0.00
ATOM   1811  HD1 ILE A 110      -5.170 -10.555   2.314  0.00  0.00
ATOM   1812  HD2 ILE A 110      -6.291  -9.409   3.232  0.00  0.00
ATOM   1813  HD3 ILE A 110      -5.399 -10.646   4.103  0.00  0.00
ATOM   1814  C   ILE A 110      -1.969  -7.208   2.526  0.00  0.00
ATOM   1815  O   ILE A 110      -1.537  -7.312   1.399  0.00  0.00
ATOM   1816  N   GLY A 111      -2.564  -6.142   2.996  0.00  0.00
ATOM   1817  HN  GLY A 111      -2.856  -6.178   3.949  0.00  0.00
ATOM   1818  CA  GLY A 111      -2.847  -4.933   2.259  0.00  0.00
ATOM   1819  HA1 GLY A 111      -3.624  -4.389   2.775  0.00  0.00
ATOM   1820  HA2 GLY A 111      -3.217  -5.094   1.257  0.00  0.00
ATOM   1821  C   GLY A 111      -1.718  -3.959   2.110  0.00  0.00
ATOM   1822  O   GLY A 111      -1.365  -3.444   1.061  0.00  0.00
ATOM   1823  N   PHE A 112      -1.041  -3.691   3.274  0.00  0.00
ATOM   1824  HN  PHE A 112      -1.247  -4.093   4.163  0.00  0.00
ATOM   1825  CA  PHE A 112       0.118  -2.832   3.334  0.00  0.00
ATOM   1826  HA  PHE A 112      -0.043  -1.843   2.928  0.00  0.00
ATOM   1827  CB  PHE A 112       0.625  -2.813   4.734  0.00  0.00
ATOM   1828  HB1 PHE A 112       0.804  -3.850   5.090  0.00  0.00
ATOM   1829  HB2 PHE A 112      -0.203  -2.377   5.333  0.00  0.00
ATOM   1830  CG  PHE A 112       1.807  -1.843   5.086  0.00  0.00
ATOM   1831  CD1 PHE A 112       2.503  -2.201   6.247  0.00  0.00
ATOM   1832  HD1 PHE A 112       2.192  -3.141   6.678  0.00  0.00
ATOM   1833  CE1 PHE A 112       3.481  -1.394   6.838  0.00  0.00
ATOM   1834  HE1 PHE A 112       3.952  -1.581   7.791  0.00  0.00
ATOM   1835  CZ  PHE A 112       3.775  -0.205   6.204  0.00  0.00
ATOM   1836  HZ  PHE A 112       4.547   0.447   6.585  0.00  0.00
ATOM   1837  CD2 PHE A 112       2.113  -0.617   4.499  0.00  0.00
ATOM   1838  HD2 PHE A 112       1.576  -0.230   3.646  0.00  0.00
ATOM   1839  CE2 PHE A 112       3.134   0.213   4.992  0.00  0.00
ATOM   1840  HE2 PHE A 112       3.484   1.115   4.511  0.00  0.00
ATOM   1841  C   PHE A 112       1.241  -3.283   2.405  0.00  0.00
ATOM   1842  O   PHE A 112       1.647  -2.489   1.510  0.00  0.00
ATOM   1843  N   PHE A 113       1.650  -4.520   2.491  0.00  0.00
ATOM   1844  HN  PHE A 113       1.289  -5.107   3.211  0.00  0.00
ATOM   1845  CA  PHE A 113       2.767  -4.920   1.607  0.00  0.00
ATOM   1846  HA  PHE A 113       3.584  -4.216   1.663  0.00  0.00
ATOM   1847  CB  PHE A 113       3.283  -6.300   2.008  0.00  0.00
ATOM   1848  HB1 PHE A 113       4.144  -6.615   1.382  0.00  0.00
ATOM   1849  HB2 PHE A 113       2.515  -7.077   1.805  0.00  0.00
ATOM   1850  CG  PHE A 113       3.730  -6.381   3.440  0.00  0.00
ATOM   1851  CD1 PHE A 113       4.539  -5.393   3.933  0.00  0.00
ATOM   1852  HD1 PHE A 113       4.908  -4.604   3.295  0.00  0.00
ATOM   1853  CE1 PHE A 113       4.973  -5.437   5.277  0.00  0.00
ATOM   1854  HE1 PHE A 113       5.693  -4.756   5.707  0.00  0.00
ATOM   1855  CZ  PHE A 113       4.454  -6.482   6.106  0.00  0.00
ATOM   1856  HZ  PHE A 113       4.699  -6.550   7.156  0.00  0.00
ATOM   1857  CD2 PHE A 113       3.263  -7.361   4.233  0.00  0.00
ATOM   1858  HD2 PHE A 113       2.657  -8.112   3.749  0.00  0.00
ATOM   1859  CE2 PHE A 113       3.658  -7.533   5.590  0.00  0.00
ATOM   1860  HE2 PHE A 113       3.153  -8.166   6.305  0.00  0.00
ATOM   1861  C   PHE A 113       2.395  -5.005   0.104  0.00  0.00
ATOM   1862  O   PHE A 113       3.076  -4.565  -0.777  0.00  0.00
ATOM   1863  N   SER A 114       1.174  -5.528  -0.125  0.00  0.00
ATOM   1864  HN  SER A 114       0.659  -5.960   0.610  0.00  0.00
ATOM   1865  CA  SER A 114       0.588  -5.741  -1.408  0.00  0.00
ATOM   1866  HA  SER A 114       1.285  -6.336  -1.980  0.00  0.00
ATOM   1867  CB  SER A 114      -0.671  -6.593  -1.493  0.00  0.00
ATOM   1868  HB1 SER A 114      -1.142  -6.579  -2.499  0.00  0.00
ATOM   1869  HB2 SER A 114      -1.417  -6.085  -0.845  0.00  0.00
ATOM   1870  OG  SER A 114      -0.416  -7.868  -1.014  0.00  0.00
ATOM   1871  HG1 SER A 114      -0.504  -7.814  -0.060  0.00  0.00
ATOM   1872  C   SER A 114       0.402  -4.507  -2.190  0.00  0.00
ATOM   1873  O   SER A 114       0.954  -4.321  -3.316  0.00  0.00
ATOM   1874  N   GLY A 115      -0.172  -3.397  -1.667  0.00  0.00
ATOM   1875  HN  GLY A 115      -0.611  -3.381  -0.772  0.00  0.00
ATOM   1876  CA  GLY A 115      -0.310  -2.243  -2.375  0.00  0.00
ATOM   1877  HA1 GLY A 115      -0.774  -1.535  -1.704  0.00  0.00
ATOM   1878  HA2 GLY A 115      -0.710  -2.379  -3.368  0.00  0.00
ATOM   1879  C   GLY A 115       0.966  -1.577  -2.767  0.00  0.00
ATOM   1880  O   GLY A 115       1.048  -1.036  -3.854  0.00  0.00
ATOM   1881  N   ILE A 116       1.943  -1.685  -1.821  0.00  0.00
ATOM   1882  HN  ILE A 116       1.807  -2.166  -0.960  0.00  0.00
ATOM   1883  CA  ILE A 116       3.342  -1.205  -1.943  0.00  0.00
ATOM   1884  HA  ILE A 116       3.253  -0.203  -2.339  0.00  0.00
ATOM   1885  CB  ILE A 116       3.966  -1.186  -0.600  0.00  0.00
ATOM   1886  HB  ILE A 116       3.681  -2.103  -0.040  0.00  0.00
ATOM   1887  CG2 ILE A 116       5.562  -1.036  -0.580  0.00  0.00
ATOM   1888  HG2 ILE A 116       5.926  -0.685  -1.568  0.00  0.00
ATOM   1889  HG2 ILE A 116       5.964  -2.049  -0.361  0.00  0.00
ATOM   1890  HG2 ILE A 116       5.909  -0.356   0.227  0.00  0.00
ATOM   1891  CG1 ILE A 116       3.408  -0.009   0.263  0.00  0.00
ATOM   1892  HG1 ILE A 116       3.853   0.085   1.277  0.00  0.00
ATOM   1893  HG1 ILE A 116       2.305  -0.129   0.328  0.00  0.00
ATOM   1894  CD1 ILE A 116       3.539   1.412  -0.295  0.00  0.00
ATOM   1895  HD1 ILE A 116       2.947   1.671  -1.200  0.00  0.00
ATOM   1896  HD2 ILE A 116       4.619   1.539  -0.519  0.00  0.00
ATOM   1897  HD3 ILE A 116       3.292   2.097   0.545  0.00  0.00
ATOM   1898  C   ILE A 116       4.118  -1.995  -3.038  0.00  0.00
ATOM   1899  O   ILE A 116       4.797  -1.391  -3.873  0.00  0.00
ATOM   1900  N   PHE A 117       3.892  -3.308  -3.131  0.00  0.00
ATOM   1901  HN  PHE A 117       3.231  -3.833  -2.601  0.00  0.00
ATOM   1902  CA  PHE A 117       4.531  -4.106  -4.144  0.00  0.00
ATOM   1903  HA  PHE A 117       5.520  -3.704  -4.311  0.00  0.00
ATOM   1904  CB  PHE A 117       4.688  -5.700  -3.779  0.00  0.00
ATOM   1905  HB1 PHE A 117       4.885  -6.277  -4.707  0.00  0.00
ATOM   1906  HB2 PHE A 117       3.713  -5.915  -3.292  0.00  0.00
ATOM   1907  CG  PHE A 117       5.853  -5.872  -2.924  0.00  0.00
ATOM   1908  CD1 PHE A 117       7.155  -5.650  -3.518  0.00  0.00
ATOM   1909  HD1 PHE A 117       7.150  -5.342  -4.553  0.00  0.00
ATOM   1910  CE1 PHE A 117       8.247  -5.679  -2.756  0.00  0.00
ATOM   1911  HE1 PHE A 117       9.199  -5.499  -3.232  0.00  0.00
ATOM   1912  CZ  PHE A 117       8.152  -6.027  -1.427  0.00  0.00
ATOM   1913  HZ  PHE A 117       9.021  -6.201  -0.811  0.00  0.00
ATOM   1914  CD2 PHE A 117       5.765  -6.180  -1.507  0.00  0.00
ATOM   1915  HD2 PHE A 117       4.882  -6.646  -1.094  0.00  0.00
ATOM   1916  CE2 PHE A 117       6.967  -6.294  -0.795  0.00  0.00
ATOM   1917  HE2 PHE A 117       6.919  -6.564   0.250  0.00  0.00
ATOM   1918  C   PHE A 117       3.908  -3.943  -5.516  0.00  0.00
ATOM   1919  O   PHE A 117       4.579  -4.072  -6.514  0.00  0.00
ATOM   1920  N   PHE A 118       2.538  -3.892  -5.586  0.00  0.00
ATOM   1921  HN  PHE A 118       2.034  -4.042  -4.739  0.00  0.00
ATOM   1922  CA  PHE A 118       1.714  -3.842  -6.818  0.00  0.00
ATOM   1923  HA  PHE A 118       2.134  -4.612  -7.450  0.00  0.00
ATOM   1924  CB  PHE A 118       0.244  -4.106  -6.636  0.00  0.00
ATOM   1925  HB1 PHE A 118      -0.399  -3.635  -7.411  0.00  0.00
ATOM   1926  HB2 PHE A 118      -0.046  -3.774  -5.616  0.00  0.00
ATOM   1927  CG  PHE A 118      -0.073  -5.517  -6.825  0.00  0.00
ATOM   1928  CD1 PHE A 118      -0.374  -6.390  -5.771  0.00  0.00
ATOM   1929  HD1 PHE A 118      -0.298  -6.098  -4.734  0.00  0.00
ATOM   1930  CE1 PHE A 118      -0.567  -7.714  -6.001  0.00  0.00
ATOM   1931  HE1 PHE A 118      -0.805  -8.205  -5.068  0.00  0.00
ATOM   1932  CZ  PHE A 118      -0.506  -8.293  -7.260  0.00  0.00
ATOM   1933  HZ  PHE A 118      -0.866  -9.297  -7.433  0.00  0.00
ATOM   1934  CD2 PHE A 118      -0.087  -6.038  -8.149  0.00  0.00
ATOM   1935  HD2 PHE A 118       0.078  -5.371  -8.983  0.00  0.00
ATOM   1936  CE2 PHE A 118      -0.248  -7.413  -8.386  0.00  0.00
ATOM   1937  HE2 PHE A 118      -0.171  -7.831  -9.379  0.00  0.00
ATOM   1938  C   PHE A 118       1.976  -2.700  -7.814  0.00  0.00
ATOM   1939  O   PHE A 118       2.247  -2.881  -8.985  0.00  0.00
ATOM   1940  N   ILE A 119       2.056  -1.467  -7.350  0.00  0.00
ATOM   1941  HN  ILE A 119       1.915  -1.348  -6.371  0.00  0.00
ATOM   1942  CA  ILE A 119       2.589  -0.246  -7.977  0.00  0.00
ATOM   1943  HA  ILE A 119       2.089  -0.175  -8.931  0.00  0.00
ATOM   1944  CB  ILE A 119       2.489   1.102  -7.183  0.00  0.00
ATOM   1945  HB  ILE A 119       3.010   1.960  -7.660  0.00  0.00
ATOM   1946  CG2 ILE A 119       1.011   1.404  -7.346  0.00  0.00
ATOM   1947  HG2 ILE A 119       0.823   2.480  -7.142  0.00  0.00
ATOM   1948  HG2 ILE A 119       0.438   0.725  -6.680  0.00  0.00
ATOM   1949  HG2 ILE A 119       0.750   1.209  -8.409  0.00  0.00
ATOM   1950  CG1 ILE A 119       2.967   0.848  -5.758  0.00  0.00
ATOM   1951  HG1 ILE A 119       4.047   0.602  -5.843  0.00  0.00
ATOM   1952  HG1 ILE A 119       2.344   0.002  -5.396  0.00  0.00
ATOM   1953  CD1 ILE A 119       2.624   2.009  -4.802  0.00  0.00
ATOM   1954  HD1 ILE A 119       3.131   1.755  -3.846  0.00  0.00
ATOM   1955  HD2 ILE A 119       1.520   1.897  -4.755  0.00  0.00
ATOM   1956  HD3 ILE A 119       2.957   3.001  -5.173  0.00  0.00
ATOM   1957  C   ILE A 119       4.070  -0.447  -8.414  0.00  0.00
ATOM   1958  O   ILE A 119       4.465  -0.041  -9.513  0.00  0.00
ATOM   1959  N   ILE A 120       4.913  -1.168  -7.661  0.00  0.00
ATOM   1960  HN  ILE A 120       4.560  -1.565  -6.817  0.00  0.00
ATOM   1961  CA  ILE A 120       6.232  -1.486  -8.098  0.00  0.00
ATOM   1962  HA  ILE A 120       6.671  -0.592  -8.517  0.00  0.00
ATOM   1963  CB  ILE A 120       7.153  -1.907  -6.975  0.00  0.00
ATOM   1964  HB  ILE A 120       6.785  -2.802  -6.429  0.00  0.00
ATOM   1965  CG2 ILE A 120       8.614  -2.352  -7.483  0.00  0.00
ATOM   1966  HG2 ILE A 120       8.698  -2.902  -8.444  0.00  0.00
ATOM   1967  HG2 ILE A 120       9.048  -3.027  -6.715  0.00  0.00
ATOM   1968  HG2 ILE A 120       9.296  -1.476  -7.459  0.00  0.00
ATOM   1969  CG1 ILE A 120       7.124  -0.815  -5.953  0.00  0.00
ATOM   1970  HG1 ILE A 120       6.070  -0.657  -5.639  0.00  0.00
ATOM   1971  HG1 ILE A 120       7.505   0.143  -6.365  0.00  0.00
ATOM   1972  CD1 ILE A 120       8.042  -1.094  -4.721  0.00  0.00
ATOM   1973  HD1 ILE A 120       7.615  -1.958  -4.167  0.00  0.00
ATOM   1974  HD2 ILE A 120       7.997  -0.139  -4.155  0.00  0.00
ATOM   1975  HD3 ILE A 120       9.080  -1.367  -5.009  0.00  0.00
ATOM   1976  C   ILE A 120       6.229  -2.510  -9.225  0.00  0.00
ATOM   1977  O   ILE A 120       7.001  -2.272 -10.150  0.00  0.00
ATOM   1978  N   LEU A 121       5.349  -3.530  -9.215  0.00  0.00
ATOM   1979  HN  LEU A 121       4.663  -3.469  -8.495  0.00  0.00
ATOM   1980  CA  LEU A 121       5.210  -4.555 -10.268  0.00  0.00
ATOM   1981  HA  LEU A 121       6.215  -4.915 -10.433  0.00  0.00
ATOM   1982  CB  LEU A 121       4.328  -5.634  -9.692  0.00  0.00
ATOM   1983  HB1 LEU A 121       3.796  -6.194 -10.491  0.00  0.00
ATOM   1984  HB2 LEU A 121       3.559  -5.177  -9.033  0.00  0.00
ATOM   1985  CG  LEU A 121       5.083  -6.720  -8.919  0.00  0.00
ATOM   1986  HG  LEU A 121       5.883  -6.343  -8.246  0.00  0.00
ATOM   1987  CD1 LEU A 121       4.124  -7.581  -8.086  0.00  0.00
ATOM   1988  HD1 LEU A 121       3.226  -7.990  -8.596  0.00  0.00
ATOM   1989  HD1 LEU A 121       3.775  -7.052  -7.172  0.00  0.00
ATOM   1990  HD1 LEU A 121       4.595  -8.504  -7.683  0.00  0.00
ATOM   1991  CD2 LEU A 121       5.759  -7.717  -9.973  0.00  0.00
ATOM   1992  HD2 LEU A 121       6.697  -7.375 -10.460  0.00  0.00
ATOM   1993  HD2 LEU A 121       5.022  -8.127 -10.695  0.00  0.00
ATOM   1994  HD2 LEU A 121       5.888  -8.657  -9.395  0.00  0.00
ATOM   1995  C   LEU A 121       4.678  -4.018 -11.547  0.00  0.00
ATOM   1996  O   LEU A 121       5.020  -4.408 -12.618  0.00  0.00
ATOM   1997  N   LEU A 122       3.789  -3.045 -11.444  0.00  0.00
ATOM   1998  HN  LEU A 122       3.296  -2.977 -10.580  0.00  0.00
ATOM   1999  CA  LEU A 122       3.266  -2.283 -12.495  0.00  0.00
ATOM   2000  HA  LEU A 122       2.664  -2.921 -13.125  0.00  0.00
ATOM   2001  CB  LEU A 122       2.284  -1.219 -11.863  0.00  0.00
ATOM   2002  HB1 LEU A 122       2.854  -0.723 -11.048  0.00  0.00
ATOM   2003  HB2 LEU A 122       1.417  -1.705 -11.366  0.00  0.00
ATOM   2004  CG  LEU A 122       1.677  -0.156 -12.916  0.00  0.00
ATOM   2005  HG  LEU A 122       2.547   0.419 -13.300  0.00  0.00
ATOM   2006  CD1 LEU A 122       0.871  -0.838 -14.102  0.00  0.00
ATOM   2007  HD1 LEU A 122       1.565  -1.338 -14.812  0.00  0.00
ATOM   2008  HD1 LEU A 122       0.322  -0.088 -14.709  0.00  0.00
ATOM   2009  HD1 LEU A 122       0.197  -1.609 -13.672  0.00  0.00
ATOM   2010  CD2 LEU A 122       0.894   0.925 -12.128  0.00  0.00
ATOM   2011  HD2 LEU A 122       0.090   0.378 -11.592  0.00  0.00
ATOM   2012  HD2 LEU A 122       0.394   1.657 -12.798  0.00  0.00
ATOM   2013  HD2 LEU A 122       1.547   1.493 -11.431  0.00  0.00
ATOM   2014  C   LEU A 122       4.327  -1.540 -13.324  0.00  0.00
ATOM   2015  O   LEU A 122       4.424  -1.684 -14.532  0.00  0.00
ATOM   2016  N   THR A 123       5.176  -0.759 -12.592  0.00  0.00
ATOM   2017  HN  THR A 123       5.087  -0.676 -11.602  0.00  0.00
ATOM   2018  CA  THR A 123       6.455  -0.217 -13.096  0.00  0.00
ATOM   2019  HA  THR A 123       6.265   0.541 -13.840  0.00  0.00
ATOM   2020  CB  THR A 123       7.143   0.518 -11.968  0.00  0.00
ATOM   2021  HB  THR A 123       7.550  -0.217 -11.241  0.00  0.00
ATOM   2022  OG1 THR A 123       6.271   1.330 -11.272  0.00  0.00
ATOM   2023  HG1 THR A 123       5.746   0.728 -10.740  0.00  0.00
ATOM   2024  CG2 THR A 123       8.168   1.492 -12.592  0.00  0.00
ATOM   2025  HG2 THR A 123       7.595   2.260 -13.153  0.00  0.00
ATOM   2026  HG2 THR A 123       8.870   0.988 -13.289  0.00  0.00
ATOM   2027  HG2 THR A 123       8.783   2.045 -11.850  0.00  0.00
ATOM   2028  C   THR A 123       7.438  -1.210 -13.636  0.00  0.00
ATOM   2029  O   THR A 123       8.038  -0.895 -14.664  0.00  0.00
ATOM   2030  N   ILE A 124       7.524  -2.403 -13.084  0.00  0.00
ATOM   2031  HN  ILE A 124       7.070  -2.511 -12.202  0.00  0.00
ATOM   2032  CA  ILE A 124       8.262  -3.598 -13.731  0.00  0.00
ATOM   2033  HA  ILE A 124       9.253  -3.232 -13.954  0.00  0.00
ATOM   2034  CB  ILE A 124       8.352  -4.843 -12.811  0.00  0.00
ATOM   2035  HB  ILE A 124       7.371  -5.242 -12.476  0.00  0.00
ATOM   2036  CG2 ILE A 124       9.032  -5.934 -13.724  0.00  0.00
ATOM   2037  HG2 ILE A 124       9.323  -6.755 -13.035  0.00  0.00
ATOM   2038  HG2 ILE A 124       9.941  -5.601 -14.268  0.00  0.00
ATOM   2039  HG2 ILE A 124       8.334  -6.276 -14.518  0.00  0.00
ATOM   2040  CG1 ILE A 124       9.199  -4.436 -11.553  0.00  0.00
ATOM   2041  HG1 ILE A 124       8.786  -3.513 -11.093  0.00  0.00
ATOM   2042  HG1 ILE A 124      10.208  -4.167 -11.932  0.00  0.00
ATOM   2043  CD1 ILE A 124       9.228  -5.540 -10.474  0.00  0.00
ATOM   2044  HD1 ILE A 124      10.136  -6.161 -10.626  0.00  0.00
ATOM   2045  HD2 ILE A 124       8.284  -6.125 -10.459  0.00  0.00
ATOM   2046  HD3 ILE A 124       9.318  -5.072  -9.470  0.00  0.00
ATOM   2047  C   ILE A 124       7.701  -3.977 -15.101  0.00  0.00
ATOM   2048  O   ILE A 124       8.481  -4.006 -16.056  0.00  0.00
ATOM   2049  N   ASP A 125       6.353  -4.215 -15.200  0.00  0.00
ATOM   2050  HN  ASP A 125       5.781  -4.167 -14.385  0.00  0.00
ATOM   2051  CA  ASP A 125       5.729  -4.617 -16.474  0.00  0.00
ATOM   2052  HA  ASP A 125       6.344  -5.405 -16.881  0.00  0.00
ATOM   2053  CB  ASP A 125       4.198  -5.117 -16.450  0.00  0.00
ATOM   2054  HB1 ASP A 125       3.466  -4.285 -16.376  0.00  0.00
ATOM   2055  HB2 ASP A 125       4.095  -5.623 -15.467  0.00  0.00
ATOM   2056  CG  ASP A 125       3.868  -6.059 -17.534  0.00  0.00
ATOM   2057  OD1 ASP A 125       3.770  -7.251 -17.296  0.00  0.00
ATOM   2058  OD2 ASP A 125       3.659  -5.613 -18.658  0.00  0.00
ATOM   2059  C   ASP A 125       5.883  -3.498 -17.485  0.00  0.00
ATOM   2060  O   ASP A 125       6.301  -3.734 -18.627  0.00  0.00
ATOM   2061  N   ARG A 126       5.688  -2.222 -17.085  0.00  0.00
ATOM   2062  HN  ARG A 126       5.521  -2.026 -16.121  0.00  0.00
ATOM   2063  CA  ARG A 126       5.906  -1.075 -17.978  0.00  0.00
ATOM   2064  HA  ARG A 126       5.210  -1.075 -18.803  0.00  0.00
ATOM   2065  CB  ARG A 126       5.626   0.260 -17.333  0.00  0.00
ATOM   2066  HB1 ARG A 126       6.363   1.058 -17.569  0.00  0.00
ATOM   2067  HB2 ARG A 126       5.759   0.190 -16.233  0.00  0.00
ATOM   2068  CG  ARG A 126       4.254   0.794 -17.806  0.00  0.00
ATOM   2069  HG1 ARG A 126       4.057   0.752 -18.898  0.00  0.00
ATOM   2070  HG2 ARG A 126       4.268   1.891 -17.625  0.00  0.00
ATOM   2071  CD  ARG A 126       3.157   0.160 -17.002  0.00  0.00
ATOM   2072  HD1 ARG A 126       3.197   0.267 -15.898  0.00  0.00
ATOM   2073  HD2 ARG A 126       3.275  -0.923 -17.221  0.00  0.00
ATOM   2074  NE  ARG A 126       1.780   0.655 -17.350  0.00  0.00
ATOM   2075  HE  ARG A 126       1.498   1.614 -17.301  0.00  0.00
ATOM   2076  CZ  ARG A 126       1.044  -0.028 -18.247  0.00  0.00
ATOM   2077  NH1 ARG A 126      -0.027   0.591 -18.746  0.00  0.00
ATOM   2078  HH1 ARG A 126      -0.281   1.452 -18.304  0.00  0.00
ATOM   2079  HH1 ARG A 126      -0.525   0.136 -19.484  0.00  0.00
ATOM   2080  NH2 ARG A 126       1.379  -1.203 -18.754  0.00  0.00
ATOM   2081  HH2 ARG A 126       0.698  -1.630 -19.349  0.00  0.00
ATOM   2082  HH2 ARG A 126       2.224  -1.587 -18.383  0.00  0.00
ATOM   2083  C   ARG A 126       7.339  -0.941 -18.506  0.00  0.00
ATOM   2084  O   ARG A 126       7.495  -0.684 -19.688  0.00  0.00
ATOM   2085  N   TYR A 127       8.330  -1.093 -17.581  0.00  0.00
ATOM   2086  HN  TYR A 127       8.141  -1.415 -16.657  0.00  0.00
ATOM   2087  CA  TYR A 127       9.717  -1.057 -17.967  0.00  0.00
ATOM   2088  HA  TYR A 127       9.939  -0.111 -18.439  0.00  0.00
ATOM   2089  CB  TYR A 127      10.508  -1.189 -16.603  0.00  0.00
ATOM   2090  HB1 TYR A 127      10.259  -2.162 -16.126  0.00  0.00
ATOM   2091  HB2 TYR A 127      10.174  -0.324 -15.992  0.00  0.00
ATOM   2092  CG  TYR A 127      12.053  -1.137 -16.533  0.00  0.00
ATOM   2093  CD1 TYR A 127      12.677  -1.664 -15.347  0.00  0.00
ATOM   2094  HD1 TYR A 127      12.004  -1.914 -14.541  0.00  0.00
ATOM   2095  CE1 TYR A 127      14.048  -1.807 -15.288  0.00  0.00
ATOM   2096  HE1 TYR A 127      14.387  -2.283 -14.379  0.00  0.00
ATOM   2097  CZ  TYR A 127      14.828  -1.600 -16.429  0.00  0.00
ATOM   2098  OH  TYR A 127      16.197  -2.021 -16.448  0.00  0.00
ATOM   2099  HH  TYR A 127      16.574  -2.199 -17.313  0.00  0.00
ATOM   2100  CD2 TYR A 127      12.845  -0.865 -17.625  0.00  0.00
ATOM   2101  HD2 TYR A 127      12.395  -0.521 -18.543  0.00  0.00
ATOM   2102  CE2 TYR A 127      14.271  -1.058 -17.586  0.00  0.00
ATOM   2103  HE2 TYR A 127      14.838  -0.854 -18.482  0.00  0.00
ATOM   2104  C   TYR A 127      10.128  -2.336 -18.818  0.00  0.00
ATOM   2105  O   TYR A 127      10.904  -2.152 -19.749  0.00  0.00
ATOM   2106  N   LEU A 128       9.604  -3.568 -18.554  0.00  0.00
ATOM   2107  HN  LEU A 128       9.050  -3.704 -17.736  0.00  0.00
ATOM   2108  CA  LEU A 128      10.007  -4.722 -19.373  0.00  0.00
ATOM   2109  HA  LEU A 128      11.079  -4.743 -19.506  0.00  0.00
ATOM   2110  CB  LEU A 128       9.631  -6.134 -18.829  0.00  0.00
ATOM   2111  HB1 LEU A 128       9.879  -6.898 -19.596  0.00  0.00
ATOM   2112  HB2 LEU A 128       8.546  -6.148 -18.590  0.00  0.00
ATOM   2113  CG  LEU A 128      10.406  -6.530 -17.519  0.00  0.00
ATOM   2114  HG  LEU A 128      10.294  -5.695 -16.795  0.00  0.00
ATOM   2115  CD1 LEU A 128       9.773  -7.775 -16.857  0.00  0.00
ATOM   2116  HD1 LEU A 128       8.698  -7.535 -16.712  0.00  0.00
ATOM   2117  HD1 LEU A 128      10.219  -7.894 -15.846  0.00  0.00
ATOM   2118  HD1 LEU A 128       9.864  -8.736 -17.408  0.00  0.00
ATOM   2119  CD2 LEU A 128      11.893  -6.741 -17.734  0.00  0.00
ATOM   2120  HD2 LEU A 128      12.466  -7.183 -16.890  0.00  0.00
ATOM   2121  HD2 LEU A 128      12.456  -5.836 -18.050  0.00  0.00
ATOM   2122  HD2 LEU A 128      12.029  -7.403 -18.615  0.00  0.00
ATOM   2123  C   LEU A 128       9.539  -4.514 -20.758  0.00  0.00
ATOM   2124  O   LEU A 128      10.256  -4.714 -21.728  0.00  0.00
ATOM   2125  N   ALA A 129       8.261  -4.156 -20.960  0.00  0.00
ATOM   2126  HN  ALA A 129       7.735  -4.049 -20.120  0.00  0.00
ATOM   2127  CA  ALA A 129       7.619  -3.995 -22.239  0.00  0.00
ATOM   2128  HA  ALA A 129       7.565  -5.012 -22.598  0.00  0.00
ATOM   2129  CB  ALA A 129       6.240  -3.427 -21.843  0.00  0.00
ATOM   2130  HB1 ALA A 129       6.334  -2.412 -21.399  0.00  0.00
ATOM   2131  HB2 ALA A 129       5.742  -4.150 -21.162  0.00  0.00
ATOM   2132  HB3 ALA A 129       5.535  -3.150 -22.656  0.00  0.00
ATOM   2133  C   ALA A 129       8.144  -3.022 -23.279  0.00  0.00
ATOM   2134  O   ALA A 129       8.218  -3.341 -24.483  0.00  0.00
ATOM   2135  N   VAL A 130       8.606  -1.814 -22.848  0.00  0.00
ATOM   2136  HN  VAL A 130       8.469  -1.404 -21.950  0.00  0.00
ATOM   2137  CA  VAL A 130       9.339  -0.973 -23.802  0.00  0.00
ATOM   2138  HA  VAL A 130       8.715  -0.767 -24.658  0.00  0.00
ATOM   2139  CB  VAL A 130       9.344   0.441 -23.161  0.00  0.00
ATOM   2140  HB  VAL A 130       8.356   0.801 -22.804  0.00  0.00
ATOM   2141  CG1 VAL A 130      10.251   0.560 -21.874  0.00  0.00
ATOM   2142  HG1 VAL A 130      11.283   0.223 -22.108  0.00  0.00
ATOM   2143  HG1 VAL A 130       9.865  -0.144 -21.107  0.00  0.00
ATOM   2144  HG1 VAL A 130      10.157   1.531 -21.341  0.00  0.00
ATOM   2145  CG2 VAL A 130       9.729   1.436 -24.247  0.00  0.00
ATOM   2146  HG2 VAL A 130      10.818   1.335 -24.442  0.00  0.00
ATOM   2147  HG2 VAL A 130       9.513   2.500 -24.014  0.00  0.00
ATOM   2148  HG2 VAL A 130       9.084   1.252 -25.133  0.00  0.00
ATOM   2149  C   VAL A 130      10.698  -1.359 -24.283  0.00  0.00
ATOM   2150  O   VAL A 130      11.027  -1.260 -25.458  0.00  0.00
ATOM   2151  N   VAL A 131      11.530  -1.936 -23.362  0.00  0.00
ATOM   2152  HN  VAL A 131      11.079  -2.081 -22.484  0.00  0.00
ATOM   2153  CA  VAL A 131      12.867  -2.352 -23.625  0.00  0.00
ATOM   2154  HA  VAL A 131      13.359  -1.550 -24.155  0.00  0.00
ATOM   2155  CB  VAL A 131      13.808  -2.517 -22.375  0.00  0.00
ATOM   2156  HB  VAL A 131      13.692  -1.639 -21.704  0.00  0.00
ATOM   2157  CG1 VAL A 131      13.375  -3.775 -21.553  0.00  0.00
ATOM   2158  HG1 VAL A 131      13.374  -4.661 -22.223  0.00  0.00
ATOM   2159  HG1 VAL A 131      12.391  -3.831 -21.041  0.00  0.00
ATOM   2160  HG1 VAL A 131      14.107  -3.861 -20.722  0.00  0.00
ATOM   2161  CG2 VAL A 131      15.272  -2.745 -22.824  0.00  0.00
ATOM   2162  HG2 VAL A 131      15.417  -3.527 -23.599  0.00  0.00
ATOM   2163  HG2 VAL A 131      15.801  -3.029 -21.890  0.00  0.00
ATOM   2164  HG2 VAL A 131      15.647  -1.791 -23.251  0.00  0.00
ATOM   2165  C   VAL A 131      12.781  -3.527 -24.587  0.00  0.00
ATOM   2166  O   VAL A 131      13.470  -3.591 -25.628  0.00  0.00
ATOM   2167  N   HIS A 132      11.783  -4.438 -24.453  0.00  0.00
ATOM   2168  HN  HIS A 132      11.029  -4.375 -23.803  0.00  0.00
ATOM   2169  CA  HIS A 132      11.820  -5.647 -25.346  0.00  0.00
ATOM   2170  HA  HIS A 132      12.861  -5.848 -25.547  0.00  0.00
ATOM   2171  CB  HIS A 132      11.522  -7.011 -24.612  0.00  0.00
ATOM   2172  HB1 HIS A 132      11.507  -7.917 -25.254  0.00  0.00
ATOM   2173  HB2 HIS A 132      10.503  -6.928 -24.175  0.00  0.00
ATOM   2174  ND1 HIS A 132      13.682  -7.671 -23.453  0.00  0.00
ATOM   2175  HD1 HIS A 132      14.180  -7.915 -24.286  0.00  0.00
ATOM   2176  CG  HIS A 132      12.339  -7.382 -23.408  0.00  0.00
ATOM   2177  CE1 HIS A 132      14.016  -7.949 -22.160  0.00  0.00
ATOM   2178  HE1 HIS A 132      15.022  -8.109 -21.771  0.00  0.00
ATOM   2179  NE2 HIS A 132      12.989  -7.772 -21.326  0.00  0.00
ATOM   2180  CD2 HIS A 132      11.918  -7.396 -22.169  0.00  0.00
ATOM   2181  HD2 HIS A 132      11.000  -7.035 -21.722  0.00  0.00
ATOM   2182  C   HIS A 132      10.947  -5.479 -26.606  0.00  0.00
ATOM   2183  O   HIS A 132      10.614  -6.475 -27.192  0.00  0.00
ATOM   2184  N   ALA A 133      10.704  -4.235 -27.079  0.00  0.00
ATOM   2185  HN  ALA A 133      11.037  -3.503 -26.490  0.00  0.00
ATOM   2186  CA  ALA A 133      10.151  -3.940 -28.389  0.00  0.00
ATOM   2187  HA  ALA A 133       9.906  -2.894 -28.280  0.00  0.00
ATOM   2188  CB  ALA A 133      11.048  -4.263 -29.611  0.00  0.00
ATOM   2189  HB1 ALA A 133      10.527  -4.282 -30.591  0.00  0.00
ATOM   2190  HB2 ALA A 133      11.519  -5.256 -29.444  0.00  0.00
ATOM   2191  HB3 ALA A 133      11.917  -3.573 -29.643  0.00  0.00
ATOM   2192  C   ALA A 133       8.730  -4.423 -28.696  0.00  0.00
ATOM   2193  O   ALA A 133       7.679  -3.825 -28.418  0.00  0.00
ATOM   2194  N   VAL A 134       8.603  -5.493 -29.485  0.00  0.00
ATOM   2195  HN  VAL A 134       9.445  -5.977 -29.712  0.00  0.00
ATOM   2196  CA  VAL A 134       7.327  -6.060 -30.022  0.00  0.00
ATOM   2197  HA  VAL A 134       6.600  -5.262 -30.021  0.00  0.00
ATOM   2198  CB  VAL A 134       7.593  -6.546 -31.527  0.00  0.00
ATOM   2199  HB  VAL A 134       6.775  -7.175 -31.940  0.00  0.00
ATOM   2200  CG1 VAL A 134       7.661  -5.264 -32.333  0.00  0.00
ATOM   2201  HG1 VAL A 134       7.671  -5.378 -33.438  0.00  0.00
ATOM   2202  HG1 VAL A 134       8.620  -4.788 -32.036  0.00  0.00
ATOM   2203  HG1 VAL A 134       6.857  -4.542 -32.077  0.00  0.00
ATOM   2204  CG2 VAL A 134       8.851  -7.436 -31.709  0.00  0.00
ATOM   2205  HG2 VAL A 134       9.150  -7.563 -32.772  0.00  0.00
ATOM   2206  HG2 VAL A 134       8.761  -8.432 -31.224  0.00  0.00
ATOM   2207  HG2 VAL A 134       9.753  -6.926 -31.308  0.00  0.00
ATOM   2208  C   VAL A 134       6.865  -7.201 -29.159  0.00  0.00
ATOM   2209  O   VAL A 134       5.914  -7.826 -29.552  0.00  0.00
ATOM   2210  N   PHE A 135       7.471  -7.429 -27.976  0.00  0.00
ATOM   2211  HN  PHE A 135       8.259  -6.902 -27.670  0.00  0.00
ATOM   2212  CA  PHE A 135       7.295  -8.648 -27.191  0.00  0.00
ATOM   2213  HA  PHE A 135       6.553  -9.355 -27.530  0.00  0.00
ATOM   2214  CB  PHE A 135       8.688  -9.410 -27.070  0.00  0.00
ATOM   2215  HB1 PHE A 135       8.660 -10.234 -26.327  0.00  0.00
ATOM   2216  HB2 PHE A 135       9.456  -8.644 -26.826  0.00  0.00
ATOM   2217  CG  PHE A 135       8.954 -10.106 -28.358  0.00  0.00
ATOM   2218  CD1 PHE A 135      10.026  -9.706 -29.145  0.00  0.00
ATOM   2219  HD1 PHE A 135      10.403  -8.713 -28.958  0.00  0.00
ATOM   2220  CE1 PHE A 135      10.492 -10.552 -30.206  0.00  0.00
ATOM   2221  HE1 PHE A 135      11.268 -10.162 -30.846  0.00  0.00
ATOM   2222  CZ  PHE A 135       9.861 -11.731 -30.493  0.00  0.00
ATOM   2223  HZ  PHE A 135      10.146 -12.346 -31.333  0.00  0.00
ATOM   2224  CD2 PHE A 135       8.252 -11.284 -28.679  0.00  0.00
ATOM   2225  HD2 PHE A 135       7.484 -11.628 -28.002  0.00  0.00
ATOM   2226  CE2 PHE A 135       8.711 -12.128 -29.729  0.00  0.00
ATOM   2227  HE2 PHE A 135       8.287 -13.108 -29.897  0.00  0.00
ATOM   2228  C   PHE A 135       6.811  -8.323 -25.839  0.00  0.00
ATOM   2229  O   PHE A 135       7.182  -9.109 -24.948  0.00  0.00
ATOM   2230  N   ALA A 136       6.042  -7.235 -25.718  0.00  0.00
ATOM   2231  HN  ALA A 136       5.860  -6.723 -26.554  0.00  0.00
ATOM   2232  CA  ALA A 136       5.319  -6.764 -24.489  0.00  0.00
ATOM   2233  HA  ALA A 136       6.089  -6.635 -23.743  0.00  0.00
ATOM   2234  CB  ALA A 136       4.413  -5.561 -24.668  0.00  0.00
ATOM   2235  HB1 ALA A 136       3.612  -5.630 -25.435  0.00  0.00
ATOM   2236  HB2 ALA A 136       4.986  -4.654 -24.957  0.00  0.00
ATOM   2237  HB3 ALA A 136       4.040  -5.233 -23.675  0.00  0.00
ATOM   2238  C   ALA A 136       4.358  -7.817 -23.977  0.00  0.00
ATOM   2239  O   ALA A 136       4.244  -8.163 -22.803  0.00  0.00
ATOM   2240  N   LEU A 137       3.690  -8.440 -25.000  0.00  0.00
ATOM   2241  HN  LEU A 137       3.788  -8.067 -25.919  0.00  0.00
ATOM   2242  CA  LEU A 137       2.622  -9.481 -24.814  0.00  0.00
ATOM   2243  HA  LEU A 137       1.755  -9.191 -24.239  0.00  0.00
ATOM   2244  CB  LEU A 137       2.172  -9.958 -26.283  0.00  0.00
ATOM   2245  HB1 LEU A 137       1.350 -10.686 -26.110  0.00  0.00
ATOM   2246  HB2 LEU A 137       2.928 -10.472 -26.916  0.00  0.00
ATOM   2247  CG  LEU A 137       1.551  -8.790 -27.057  0.00  0.00
ATOM   2248  HG  LEU A 137       2.203  -7.891 -27.033  0.00  0.00
ATOM   2249  CD1 LEU A 137       1.279  -9.021 -28.513  0.00  0.00
ATOM   2250  HD1 LEU A 137       1.014  -8.089 -29.057  0.00  0.00
ATOM   2251  HD1 LEU A 137       0.491  -9.788 -28.676  0.00  0.00
ATOM   2252  HD1 LEU A 137       2.118  -9.551 -29.012  0.00  0.00
ATOM   2253  CD2 LEU A 137       0.233  -8.306 -26.438  0.00  0.00
ATOM   2254  HD2 LEU A 137       0.304  -7.913 -25.401  0.00  0.00
ATOM   2255  HD2 LEU A 137      -0.571  -9.072 -26.472  0.00  0.00
ATOM   2256  HD2 LEU A 137      -0.176  -7.439 -26.999  0.00  0.00
ATOM   2257  C   LEU A 137       3.249 -10.579 -24.026  0.00  0.00
ATOM   2258  O   LEU A 137       2.762 -10.989 -22.924  0.00  0.00
ATOM   2259  N   LYS A 138       4.371 -11.103 -24.609  0.00  0.00
ATOM   2260  HN  LYS A 138       4.700 -10.764 -25.487  0.00  0.00
ATOM   2261  CA  LYS A 138       5.184 -12.135 -24.026  0.00  0.00
ATOM   2262  HA  LYS A 138       4.545 -12.956 -23.734  0.00  0.00
ATOM   2263  CB  LYS A 138       6.257 -12.600 -24.981  0.00  0.00
ATOM   2264  HB1 LYS A 138       6.937 -11.743 -25.173  0.00  0.00
ATOM   2265  HB2 LYS A 138       5.681 -12.796 -25.911  0.00  0.00
ATOM   2266  CG  LYS A 138       6.983 -13.892 -24.629  0.00  0.00
ATOM   2267  HG1 LYS A 138       6.162 -14.630 -24.514  0.00  0.00
ATOM   2268  HG2 LYS A 138       7.403 -13.807 -23.603  0.00  0.00
ATOM   2269  CD  LYS A 138       8.035 -14.461 -25.670  0.00  0.00
ATOM   2270  HD1 LYS A 138       7.439 -14.769 -26.556  0.00  0.00
ATOM   2271  HD2 LYS A 138       8.459 -15.366 -25.185  0.00  0.00
ATOM   2272  CE  LYS A 138       9.162 -13.615 -26.155  0.00  0.00
ATOM   2273  HE1 LYS A 138       9.765 -13.219 -25.310  0.00  0.00
ATOM   2274  HE2 LYS A 138       8.656 -12.744 -26.624  0.00  0.00
ATOM   2275  NZ  LYS A 138      10.005 -14.141 -27.255  0.00  0.00
ATOM   2276  HZ1 LYS A 138      10.433 -13.373 -27.809  0.00  0.00
ATOM   2277  HZ2 LYS A 138       9.422 -14.730 -27.882  0.00  0.00
ATOM   2278  HZ3 LYS A 138      10.831 -14.672 -26.910  0.00  0.00
ATOM   2279  C   LYS A 138       5.847 -11.767 -22.690  0.00  0.00
ATOM   2280  O   LYS A 138       5.824 -12.502 -21.694  0.00  0.00
ATOM   2281  N   ALA A 139       6.459 -10.564 -22.630  0.00  0.00
ATOM   2282  HN  ALA A 139       6.465  -9.889 -23.363  0.00  0.00
ATOM   2283  CA  ALA A 139       7.056 -10.018 -21.461  0.00  0.00
ATOM   2284  HA  ALA A 139       7.814 -10.710 -21.124  0.00  0.00
ATOM   2285  CB  ALA A 139       7.861  -8.614 -21.646  0.00  0.00
ATOM   2286  HB1 ALA A 139       7.172  -7.804 -21.970  0.00  0.00
ATOM   2287  HB2 ALA A 139       8.514  -8.855 -22.513  0.00  0.00
ATOM   2288  HB3 ALA A 139       8.539  -8.397 -20.793  0.00  0.00
ATOM   2289  C   ALA A 139       6.107  -9.989 -20.238  0.00  0.00
ATOM   2290  O   ALA A 139       6.535 -10.324 -19.148  0.00  0.00
ATOM   2291  N   ARG A 140       4.816  -9.669 -20.391  0.00  0.00
ATOM   2292  HN  ARG A 140       4.554  -9.212 -21.237  0.00  0.00
ATOM   2293  CA  ARG A 140       3.771  -9.730 -19.343  0.00  0.00
ATOM   2294  HA  ARG A 140       4.049  -9.070 -18.535  0.00  0.00
ATOM   2295  CB  ARG A 140       2.393  -9.256 -19.892  0.00  0.00
ATOM   2296  HB1 ARG A 140       2.112  -9.993 -20.675  0.00  0.00
ATOM   2297  HB2 ARG A 140       2.409  -8.252 -20.368  0.00  0.00
ATOM   2298  CG  ARG A 140       1.288  -9.316 -18.805  0.00  0.00
ATOM   2299  HG1 ARG A 140       1.745  -9.116 -17.813  0.00  0.00
ATOM   2300  HG2 ARG A 140       0.876 -10.348 -18.835  0.00  0.00
ATOM   2301  CD  ARG A 140       0.104  -8.442 -19.106  0.00  0.00
ATOM   2302  HD1 ARG A 140      -0.755  -8.615 -18.423  0.00  0.00
ATOM   2303  HD2 ARG A 140      -0.204  -8.401 -20.174  0.00  0.00
ATOM   2304  NE  ARG A 140       0.767  -7.109 -18.800  0.00  0.00
ATOM   2305  HE  ARG A 140       1.749  -7.124 -18.614  0.00  0.00
ATOM   2306  CZ  ARG A 140       0.201  -5.887 -18.947  0.00  0.00
ATOM   2307  NH1 ARG A 140       0.862  -4.828 -18.527  0.00  0.00
ATOM   2308  HH1 ARG A 140       1.845  -4.939 -18.378  0.00  0.00
ATOM   2309  HH1 ARG A 140       0.431  -3.929 -18.600  0.00  0.00
ATOM   2310  NH2 ARG A 140      -1.101  -5.752 -19.220  0.00  0.00
ATOM   2311  HH2 ARG A 140      -1.515  -6.581 -19.597  0.00  0.00
ATOM   2312  HH2 ARG A 140      -1.386  -4.808 -19.384  0.00  0.00
ATOM   2313  C   ARG A 140       3.671 -11.112 -18.733  0.00  0.00
ATOM   2314  O   ARG A 140       3.459 -11.284 -17.547  0.00  0.00
ATOM   2315  N   THR A 141       3.737 -12.199 -19.614  0.00  0.00
ATOM   2316  HN  THR A 141       3.995 -12.027 -20.561  0.00  0.00
ATOM   2317  CA  THR A 141       3.572 -13.537 -19.156  0.00  0.00
ATOM   2318  HA  THR A 141       2.538 -13.607 -18.855  0.00  0.00
ATOM   2319  CB  THR A 141       3.770 -14.474 -20.395  0.00  0.00
ATOM   2320  HB  THR A 141       4.784 -14.373 -20.837  0.00  0.00
ATOM   2321  OG1 THR A 141       2.826 -14.273 -21.444  0.00  0.00
ATOM   2322  HG1 THR A 141       2.948 -14.986 -22.076  0.00  0.00
ATOM   2323  CG2 THR A 141       3.532 -15.946 -19.904  0.00  0.00
ATOM   2324  HG2 THR A 141       2.562 -16.061 -19.374  0.00  0.00
ATOM   2325  HG2 THR A 141       4.418 -16.266 -19.316  0.00  0.00
ATOM   2326  HG2 THR A 141       3.546 -16.607 -20.798  0.00  0.00
ATOM   2327  C   THR A 141       4.585 -13.838 -18.149  0.00  0.00
ATOM   2328  O   THR A 141       4.332 -14.404 -17.144  0.00  0.00
ATOM   2329  N   VAL A 142       5.821 -13.396 -18.313  0.00  0.00
ATOM   2330  HN  VAL A 142       5.891 -13.017 -19.233  0.00  0.00
ATOM   2331  CA  VAL A 142       6.939 -13.466 -17.390  0.00  0.00
ATOM   2332  HA  VAL A 142       6.980 -14.490 -17.049  0.00  0.00
ATOM   2333  CB  VAL A 142       8.281 -13.201 -18.139  0.00  0.00
ATOM   2334  HB  VAL A 142       8.372 -12.184 -18.578  0.00  0.00
ATOM   2335  CG1 VAL A 142       9.522 -13.621 -17.362  0.00  0.00
ATOM   2336  HG1 VAL A 142       9.686 -14.647 -16.970  0.00  0.00
ATOM   2337  HG1 VAL A 142       9.791 -12.876 -16.582  0.00  0.00
ATOM   2338  HG1 VAL A 142      10.317 -13.560 -18.134  0.00  0.00
ATOM   2339  CG2 VAL A 142       8.201 -14.060 -19.365  0.00  0.00
ATOM   2340  HG2 VAL A 142       7.354 -13.701 -19.988  0.00  0.00
ATOM   2341  HG2 VAL A 142       8.174 -15.150 -19.145  0.00  0.00
ATOM   2342  HG2 VAL A 142       9.176 -13.880 -19.864  0.00  0.00
ATOM   2343  C   VAL A 142       6.847 -12.598 -16.230  0.00  0.00
ATOM   2344  O   VAL A 142       7.233 -13.036 -15.107  0.00  0.00
ATOM   2345  N   THR A 143       6.173 -11.455 -16.334  0.00  0.00
ATOM   2346  HN  THR A 143       5.821 -11.198 -17.230  0.00  0.00
ATOM   2347  CA  THR A 143       5.983 -10.613 -15.188  0.00  0.00
ATOM   2348  HA  THR A 143       6.897 -10.639 -14.613  0.00  0.00
ATOM   2349  CB  THR A 143       5.586  -9.038 -15.379  0.00  0.00
ATOM   2350  HB  THR A 143       4.478  -9.034 -15.454  0.00  0.00
ATOM   2351  OG1 THR A 143       5.943  -8.342 -16.512  0.00  0.00
ATOM   2352  HG1 THR A 143       5.110  -7.944 -16.776  0.00  0.00
ATOM   2353  CG2 THR A 143       6.115  -8.188 -14.189  0.00  0.00
ATOM   2354  HG2 THR A 143       7.221  -8.284 -14.162  0.00  0.00
ATOM   2355  HG2 THR A 143       5.668  -8.652 -13.285  0.00  0.00
ATOM   2356  HG2 THR A 143       5.760  -7.142 -14.306  0.00  0.00
ATOM   2357  C   THR A 143       4.855 -11.189 -14.270  0.00  0.00
ATOM   2358  O   THR A 143       5.054 -11.151 -13.037  0.00  0.00
ATOM   2359  N   PHE A 144       3.794 -11.665 -14.853  0.00  0.00
ATOM   2360  HN  PHE A 144       3.753 -11.719 -15.847  0.00  0.00
ATOM   2361  CA  PHE A 144       2.673 -12.239 -14.150  0.00  0.00
ATOM   2362  HA  PHE A 144       2.419 -11.554 -13.354  0.00  0.00
ATOM   2363  CB  PHE A 144       1.499 -12.407 -15.165  0.00  0.00
ATOM   2364  HB1 PHE A 144       1.840 -12.947 -16.074  0.00  0.00
ATOM   2365  HB2 PHE A 144       1.212 -11.361 -15.408  0.00  0.00
ATOM   2366  CG  PHE A 144       0.285 -13.092 -14.659  0.00  0.00
ATOM   2367  CD1 PHE A 144       0.285 -14.509 -14.627  0.00  0.00
ATOM   2368  HD1 PHE A 144       1.074 -15.160 -14.974  0.00  0.00
ATOM   2369  CE1 PHE A 144      -0.863 -15.136 -14.188  0.00  0.00
ATOM   2370  HE1 PHE A 144      -0.877 -16.210 -14.283  0.00  0.00
ATOM   2371  CZ  PHE A 144      -1.958 -14.446 -13.796  0.00  0.00
ATOM   2372  HZ  PHE A 144      -2.793 -14.920 -13.301  0.00  0.00
ATOM   2373  CD2 PHE A 144      -0.889 -12.345 -14.244  0.00  0.00
ATOM   2374  HD2 PHE A 144      -0.691 -11.286 -14.155  0.00  0.00
ATOM   2375  CE2 PHE A 144      -1.984 -12.998 -13.614  0.00  0.00
ATOM   2376  HE2 PHE A 144      -2.790 -12.433 -13.170  0.00  0.00
ATOM   2377  C   PHE A 144       3.017 -13.572 -13.559  0.00  0.00
ATOM   2378  O   PHE A 144       2.744 -13.743 -12.415  0.00  0.00
ATOM   2379  N   GLY A 145       3.653 -14.515 -14.274  0.00  0.00
ATOM   2380  HN  GLY A 145       3.969 -14.225 -15.175  0.00  0.00
ATOM   2381  CA  GLY A 145       3.798 -15.856 -13.763  0.00  0.00
ATOM   2382  HA1 GLY A 145       4.000 -16.540 -14.573  0.00  0.00
ATOM   2383  HA2 GLY A 145       2.951 -16.190 -13.181  0.00  0.00
ATOM   2384  C   GLY A 145       5.048 -16.044 -12.912  0.00  0.00
ATOM   2385  O   GLY A 145       5.051 -16.607 -11.823  0.00  0.00
ATOM   2386  N   VAL A 146       6.179 -15.399 -13.296  0.00  0.00
ATOM   2387  HN  VAL A 146       6.255 -15.006 -14.210  0.00  0.00
ATOM   2388  CA  VAL A 146       7.330 -15.576 -12.448  0.00  0.00
ATOM   2389  HA  VAL A 146       7.275 -16.514 -11.918  0.00  0.00
ATOM   2390  CB  VAL A 146       8.510 -15.785 -13.273  0.00  0.00
ATOM   2391  HB  VAL A 146       8.734 -14.946 -13.965  0.00  0.00
ATOM   2392  CG1 VAL A 146       9.846 -15.872 -12.455  0.00  0.00
ATOM   2393  HG1 VAL A 146       9.618 -16.575 -11.625  0.00  0.00
ATOM   2394  HG1 VAL A 146      10.117 -14.885 -12.021  0.00  0.00
ATOM   2395  HG1 VAL A 146      10.695 -16.105 -13.131  0.00  0.00
ATOM   2396  CG2 VAL A 146       8.359 -17.136 -14.068  0.00  0.00
ATOM   2397  HG2 VAL A 146       8.447 -17.882 -13.250  0.00  0.00
ATOM   2398  HG2 VAL A 146       9.233 -17.169 -14.753  0.00  0.00
ATOM   2399  HG2 VAL A 146       7.403 -17.155 -14.636  0.00  0.00
ATOM   2400  C   VAL A 146       7.541 -14.466 -11.490  0.00  0.00
ATOM   2401  O   VAL A 146       7.607 -14.684 -10.313  0.00  0.00
ATOM   2402  N   VAL A 147       7.668 -13.178 -11.952  0.00  0.00
ATOM   2403  HN  VAL A 147       7.571 -12.988 -12.926  0.00  0.00
ATOM   2404  CA  VAL A 147       7.996 -12.027 -11.130  0.00  0.00
ATOM   2405  HA  VAL A 147       8.904 -12.244 -10.586  0.00  0.00
ATOM   2406  CB  VAL A 147       8.315 -10.844 -12.020  0.00  0.00
ATOM   2407  HB  VAL A 147       7.429 -10.464 -12.573  0.00  0.00
ATOM   2408  CG1 VAL A 147       8.812  -9.691 -11.089  0.00  0.00
ATOM   2409  HG1 VAL A 147       8.020  -9.324 -10.401  0.00  0.00
ATOM   2410  HG1 VAL A 147       9.085  -8.785 -11.672  0.00  0.00
ATOM   2411  HG1 VAL A 147       9.730  -9.914 -10.504  0.00  0.00
ATOM   2412  CG2 VAL A 147       9.503 -11.351 -13.010  0.00  0.00
ATOM   2413  HG2 VAL A 147      10.299 -11.900 -12.462  0.00  0.00
ATOM   2414  HG2 VAL A 147      10.010 -10.489 -13.490  0.00  0.00
ATOM   2415  HG2 VAL A 147       9.037 -12.054 -13.734  0.00  0.00
ATOM   2416  C   VAL A 147       6.983 -11.708 -10.060  0.00  0.00
ATOM   2417  O   VAL A 147       7.332 -11.523  -8.893  0.00  0.00
ATOM   2418  N   THR A 148       5.693 -11.727 -10.393  0.00  0.00
ATOM   2419  HN  THR A 148       5.307 -11.771 -11.311  0.00  0.00
ATOM   2420  CA  THR A 148       4.620 -11.562  -9.412  0.00  0.00
ATOM   2421  HA  THR A 148       4.766 -10.603  -8.937  0.00  0.00
ATOM   2422  CB  THR A 148       3.214 -11.399  -9.979  0.00  0.00
ATOM   2423  HB  THR A 148       2.758 -12.257 -10.516  0.00  0.00
ATOM   2424  OG1 THR A 148       3.200 -10.259 -10.896  0.00  0.00
ATOM   2425  HG1 THR A 148       3.804 -10.503 -11.602  0.00  0.00
ATOM   2426  CG2 THR A 148       2.205 -11.037  -8.864  0.00  0.00
ATOM   2427  HG2 THR A 148       1.263 -10.669  -9.326  0.00  0.00
ATOM   2428  HG2 THR A 148       2.508 -10.152  -8.264  0.00  0.00
ATOM   2429  HG2 THR A 148       1.855 -11.902  -8.262  0.00  0.00
ATOM   2430  C   THR A 148       4.607 -12.577  -8.278  0.00  0.00
ATOM   2431  O   THR A 148       4.412 -12.236  -7.108  0.00  0.00
ATOM   2432  N   SER A 149       4.813 -13.875  -8.660  0.00  0.00
ATOM   2433  HN  SER A 149       4.941 -14.043  -9.635  0.00  0.00
ATOM   2434  CA  SER A 149       4.636 -15.046  -7.789  0.00  0.00
ATOM   2435  HA  SER A 149       3.637 -15.039  -7.378  0.00  0.00
ATOM   2436  CB  SER A 149       4.829 -16.393  -8.417  0.00  0.00
ATOM   2437  HB1 SER A 149       4.725 -17.120  -7.584  0.00  0.00
ATOM   2438  HB2 SER A 149       5.883 -16.451  -8.762  0.00  0.00
ATOM   2439  OG  SER A 149       3.853 -16.545  -9.429  0.00  0.00
ATOM   2440  HG1 SER A 149       4.291 -16.598 -10.282  0.00  0.00
ATOM   2441  C   SER A 149       5.622 -15.039  -6.683  0.00  0.00
ATOM   2442  O   SER A 149       5.161 -15.318  -5.585  0.00  0.00
ATOM   2443  N   VAL A 150       6.940 -14.758  -6.897  0.00  0.00
ATOM   2444  HN  VAL A 150       7.347 -14.627  -7.798  0.00  0.00
ATOM   2445  CA  VAL A 150       7.905 -14.809  -5.784  0.00  0.00
ATOM   2446  HA  VAL A 150       7.688 -15.691  -5.199  0.00  0.00
ATOM   2447  CB  VAL A 150       9.342 -14.713  -6.269  0.00  0.00
ATOM   2448  HB  VAL A 150       9.978 -14.730  -5.360  0.00  0.00
ATOM   2449  CG1 VAL A 150       9.735 -15.974  -6.990  0.00  0.00
ATOM   2450  HG1 VAL A 150      10.729 -15.825  -7.464  0.00  0.00
ATOM   2451  HG1 VAL A 150       8.957 -16.379  -7.673  0.00  0.00
ATOM   2452  HG1 VAL A 150       9.991 -16.858  -6.368  0.00  0.00
ATOM   2453  CG2 VAL A 150       9.717 -13.433  -7.043  0.00  0.00
ATOM   2454  HG2 VAL A 150       9.050 -13.222  -7.905  0.00  0.00
ATOM   2455  HG2 VAL A 150      10.754 -13.308  -7.422  0.00  0.00
ATOM   2456  HG2 VAL A 150       9.561 -12.562  -6.370  0.00  0.00
ATOM   2457  C   VAL A 150       7.614 -13.741  -4.841  0.00  0.00
ATOM   2458  O   VAL A 150       7.589 -13.908  -3.628  0.00  0.00
ATOM   2459  N   ILE A 151       7.264 -12.497  -5.331  0.00  0.00
ATOM   2460  HN  ILE A 151       7.174 -12.345  -6.312  0.00  0.00
ATOM   2461  CA  ILE A 151       6.900 -11.358  -4.513  0.00  0.00
ATOM   2462  HA  ILE A 151       7.771 -11.204  -3.894  0.00  0.00
ATOM   2463  CB  ILE A 151       6.673 -10.118  -5.368  0.00  0.00
ATOM   2464  HB  ILE A 151       5.860 -10.269  -6.110  0.00  0.00
ATOM   2465  CG2 ILE A 151       6.137  -9.003  -4.434  0.00  0.00
ATOM   2466  HG2 ILE A 151       6.165  -8.093  -5.072  0.00  0.00
ATOM   2467  HG2 ILE A 151       6.879  -8.904  -3.614  0.00  0.00
ATOM   2468  HG2 ILE A 151       5.074  -9.160  -4.152  0.00  0.00
ATOM   2469  CG1 ILE A 151       7.991  -9.795  -6.197  0.00  0.00
ATOM   2470  HG1 ILE A 151       7.734  -8.913  -6.824  0.00  0.00
ATOM   2471  HG1 ILE A 151       8.298 -10.651  -6.834  0.00  0.00
ATOM   2472  CD1 ILE A 151       9.180  -9.425  -5.347  0.00  0.00
ATOM   2473  HD1 ILE A 151       8.904  -8.565  -4.699  0.00  0.00
ATOM   2474  HD2 ILE A 151       9.958  -9.198  -6.106  0.00  0.00
ATOM   2475  HD3 ILE A 151       9.514 -10.238  -4.666  0.00  0.00
ATOM   2476  C   ILE A 151       5.714 -11.672  -3.600  0.00  0.00
ATOM   2477  O   ILE A 151       5.659 -11.499  -2.396  0.00  0.00
ATOM   2478  N   THR A 152       4.702 -12.281  -4.231  0.00  0.00
ATOM   2479  HN  THR A 152       4.769 -12.409  -5.218  0.00  0.00
ATOM   2480  CA  THR A 152       3.433 -12.766  -3.629  0.00  0.00
ATOM   2481  HA  THR A 152       3.019 -11.989  -3.003  0.00  0.00
ATOM   2482  CB  THR A 152       2.381 -13.244  -4.718  0.00  0.00
ATOM   2483  HB  THR A 152       2.703 -14.145  -5.283  0.00  0.00
ATOM   2484  OG1 THR A 152       2.115 -12.135  -5.574  0.00  0.00
ATOM   2485  HG1 THR A 152       2.811 -12.075  -6.231  0.00  0.00
ATOM   2486  CG2 THR A 152       1.041 -13.459  -4.052  0.00  0.00
ATOM   2487  HG2 THR A 152       0.327 -13.572  -4.896  0.00  0.00
ATOM   2488  HG2 THR A 152       0.624 -12.621  -3.453  0.00  0.00
ATOM   2489  HG2 THR A 152       0.992 -14.407  -3.476  0.00  0.00
ATOM   2490  C   THR A 152       3.670 -13.853  -2.618  0.00  0.00
ATOM   2491  O   THR A 152       3.045 -13.866  -1.556  0.00  0.00
ATOM   2492  N   TRP A 153       4.609 -14.811  -2.929  0.00  0.00
ATOM   2493  HN  TRP A 153       5.080 -14.992  -3.788  0.00  0.00
ATOM   2494  CA  TRP A 153       4.847 -15.859  -1.872  0.00  0.00
ATOM   2495  HA  TRP A 153       3.927 -16.104  -1.362  0.00  0.00
ATOM   2496  CB  TRP A 153       5.718 -16.997  -2.312  0.00  0.00
ATOM   2497  HB1 TRP A 153       5.973 -17.563  -1.390  0.00  0.00
ATOM   2498  HB2 TRP A 153       6.636 -16.660  -2.838  0.00  0.00
ATOM   2499  CG  TRP A 153       4.925 -17.896  -3.224  0.00  0.00
ATOM   2500  CD1 TRP A 153       3.538 -18.119  -3.104  0.00  0.00
ATOM   2501  HD1 TRP A 153       2.971 -17.740  -2.267  0.00  0.00
ATOM   2502  NE1 TRP A 153       3.040 -18.877  -4.082  0.00  0.00
ATOM   2503  HE1 TRP A 153       2.120 -19.200  -4.109  0.00  0.00
ATOM   2504  CE2 TRP A 153       4.078 -19.148  -4.951  0.00  0.00
ATOM   2505  CD2 TRP A 153       5.273 -18.521  -4.416  0.00  0.00
ATOM   2506  CE3 TRP A 153       6.467 -18.591  -5.083  0.00  0.00
ATOM   2507  HE3 TRP A 153       7.367 -18.172  -4.658  0.00  0.00
ATOM   2508  CZ3 TRP A 153       6.434 -19.258  -6.332  0.00  0.00
ATOM   2509  HZ3 TRP A 153       7.271 -19.337  -7.010  0.00  0.00
ATOM   2510  CZ2 TRP A 153       4.034 -19.701  -6.175  0.00  0.00
ATOM   2511  HZ2 TRP A 153       3.086 -20.038  -6.569  0.00  0.00
ATOM   2512  CH2 TRP A 153       5.255 -19.773  -6.887  0.00  0.00
ATOM   2513  HH2 TRP A 153       5.368 -20.188  -7.877  0.00  0.00
ATOM   2514  C   TRP A 153       5.626 -15.335  -0.690  0.00  0.00
ATOM   2515  O   TRP A 153       5.327 -15.685   0.435  0.00  0.00
ATOM   2516  N   VAL A 154       6.614 -14.422  -0.891  0.00  0.00
ATOM   2517  HN  VAL A 154       6.955 -14.233  -1.809  0.00  0.00
ATOM   2518  CA  VAL A 154       7.235 -13.748   0.197  0.00  0.00
ATOM   2519  HA  VAL A 154       7.713 -14.521   0.781  0.00  0.00
ATOM   2520  CB  VAL A 154       8.328 -12.802  -0.388  0.00  0.00
ATOM   2521  HB  VAL A 154       7.940 -12.115  -1.172  0.00  0.00
ATOM   2522  CG1 VAL A 154       9.019 -11.893   0.727  0.00  0.00
ATOM   2523  HG1 VAL A 154       9.184 -12.488   1.651  0.00  0.00
ATOM   2524  HG1 VAL A 154       8.294 -11.094   0.989  0.00  0.00
ATOM   2525  HG1 VAL A 154       9.907 -11.470   0.211  0.00  0.00
ATOM   2526  CG2 VAL A 154       9.411 -13.764  -0.906  0.00  0.00
ATOM   2527  HG2 VAL A 154      10.278 -13.255  -1.379  0.00  0.00
ATOM   2528  HG2 VAL A 154       8.857 -14.448  -1.583  0.00  0.00
ATOM   2529  HG2 VAL A 154       9.736 -14.318   0.001  0.00  0.00
ATOM   2530  C   VAL A 154       6.273 -12.843   1.020  0.00  0.00
ATOM   2531  O   VAL A 154       6.302 -12.922   2.280  0.00  0.00
ATOM   2532  N   VAL A 155       5.310 -12.081   0.428  0.00  0.00
ATOM   2533  HN  VAL A 155       5.319 -12.011  -0.566  0.00  0.00
ATOM   2534  CA  VAL A 155       4.237 -11.406   1.089  0.00  0.00
ATOM   2535  HA  VAL A 155       4.728 -10.789   1.828  0.00  0.00
ATOM   2536  CB  VAL A 155       3.334 -10.566   0.158  0.00  0.00
ATOM   2537  HB  VAL A 155       3.075 -11.245  -0.683  0.00  0.00
ATOM   2538  CG1 VAL A 155       2.075  -9.940   0.924  0.00  0.00
ATOM   2539  HG1 VAL A 155       2.344  -9.385   1.848  0.00  0.00
ATOM   2540  HG1 VAL A 155       1.272 -10.636   1.249  0.00  0.00
ATOM   2541  HG1 VAL A 155       1.508  -9.278   0.237  0.00  0.00
ATOM   2542  CG2 VAL A 155       4.203  -9.350  -0.230  0.00  0.00
ATOM   2543  HG2 VAL A 155       5.037  -9.661  -0.894  0.00  0.00
ATOM   2544  HG2 VAL A 155       4.821  -8.977   0.614  0.00  0.00
ATOM   2545  HG2 VAL A 155       3.578  -8.560  -0.699  0.00  0.00
ATOM   2546  C   VAL A 155       3.300 -12.354   1.932  0.00  0.00
ATOM   2547  O   VAL A 155       2.931 -12.108   3.067  0.00  0.00
ATOM   2548  N   ALA A 156       2.860 -13.479   1.271  0.00  0.00
ATOM   2549  HN  ALA A 156       3.024 -13.680   0.308  0.00  0.00
ATOM   2550  CA  ALA A 156       2.081 -14.525   1.850  0.00  0.00
ATOM   2551  HA  ALA A 156       1.151 -14.115   2.217  0.00  0.00
ATOM   2552  CB  ALA A 156       1.709 -15.499   0.788  0.00  0.00
ATOM   2553  HB1 ALA A 156       1.142 -14.965  -0.004  0.00  0.00
ATOM   2554  HB2 ALA A 156       0.998 -16.277   1.140  0.00  0.00
ATOM   2555  HB3 ALA A 156       2.618 -16.025   0.425  0.00  0.00
ATOM   2556  C   ALA A 156       2.781 -15.217   3.055  0.00  0.00
ATOM   2557  O   ALA A 156       2.093 -15.387   4.089  0.00  0.00
ATOM   2558  N   VAL A 157       4.042 -15.596   2.934  0.00  0.00
ATOM   2559  HN  VAL A 157       4.467 -15.389   2.056  0.00  0.00
ATOM   2560  CA  VAL A 157       4.728 -16.576   3.770  0.00  0.00
ATOM   2561  HA  VAL A 157       4.069 -17.300   4.227  0.00  0.00
ATOM   2562  CB  VAL A 157       5.670 -17.408   2.913  0.00  0.00
ATOM   2563  HB  VAL A 157       6.368 -16.730   2.376  0.00  0.00
ATOM   2564  CG1 VAL A 157       6.557 -18.353   3.756  0.00  0.00
ATOM   2565  HG1 VAL A 157       7.101 -19.011   3.044  0.00  0.00
ATOM   2566  HG1 VAL A 157       5.783 -18.918   4.319  0.00  0.00
ATOM   2567  HG1 VAL A 157       7.198 -17.814   4.484  0.00  0.00
ATOM   2568  CG2 VAL A 157       4.858 -18.360   2.042  0.00  0.00
ATOM   2569  HG2 VAL A 157       3.994 -18.748   2.625  0.00  0.00
ATOM   2570  HG2 VAL A 157       5.470 -19.213   1.678  0.00  0.00
ATOM   2571  HG2 VAL A 157       4.340 -17.911   1.168  0.00  0.00
ATOM   2572  C   VAL A 157       5.444 -15.916   4.912  0.00  0.00
ATOM   2573  O   VAL A 157       5.037 -15.830   6.077  0.00  0.00
ATOM   2574  N   PHE A 158       6.576 -15.326   4.623  0.00  0.00
ATOM   2575  HN  PHE A 158       6.819 -15.313   3.656  0.00  0.00
ATOM   2576  CA  PHE A 158       7.454 -14.696   5.530  0.00  0.00
ATOM   2577  HA  PHE A 158       7.493 -15.213   6.477  0.00  0.00
ATOM   2578  CB  PHE A 158       8.826 -14.600   4.937  0.00  0.00
ATOM   2579  HB1 PHE A 158       8.629 -14.068   3.982  0.00  0.00
ATOM   2580  HB2 PHE A 158       9.145 -15.626   4.653  0.00  0.00
ATOM   2581  CG  PHE A 158       9.834 -13.903   5.833  0.00  0.00
ATOM   2582  CD1 PHE A 158       9.969 -14.310   7.184  0.00  0.00
ATOM   2583  HD1 PHE A 158       9.337 -15.068   7.621  0.00  0.00
ATOM   2584  CE1 PHE A 158      10.977 -13.732   7.965  0.00  0.00
ATOM   2585  HE1 PHE A 158      11.036 -14.066   8.990  0.00  0.00
ATOM   2586  CZ  PHE A 158      11.914 -12.897   7.407  0.00  0.00
ATOM   2587  HZ  PHE A 158      12.645 -12.442   8.059  0.00  0.00
ATOM   2588  CD2 PHE A 158      10.733 -13.040   5.303  0.00  0.00
ATOM   2589  HD2 PHE A 158      10.694 -12.761   4.261  0.00  0.00
ATOM   2590  CE2 PHE A 158      11.836 -12.526   6.050  0.00  0.00
ATOM   2591  HE2 PHE A 158      12.685 -12.004   5.634  0.00  0.00
ATOM   2592  C   PHE A 158       6.890 -13.413   6.055  0.00  0.00
ATOM   2593  O   PHE A 158       7.065 -13.123   7.253  0.00  0.00
ATOM   2594  N   ALA A 159       6.277 -12.583   5.226  0.00  0.00
ATOM   2595  HN  ALA A 159       6.130 -12.736   4.253  0.00  0.00
ATOM   2596  CA  ALA A 159       6.004 -11.183   5.714  0.00  0.00
ATOM   2597  HA  ALA A 159       6.895 -10.770   6.162  0.00  0.00
ATOM   2598  CB  ALA A 159       5.677 -10.264   4.451  0.00  0.00
ATOM   2599  HB1 ALA A 159       4.865 -10.720   3.845  0.00  0.00
ATOM   2600  HB2 ALA A 159       6.587 -10.300   3.813  0.00  0.00
ATOM   2601  HB3 ALA A 159       5.559  -9.213   4.787  0.00  0.00
ATOM   2602  C   ALA A 159       4.853 -10.965   6.646  0.00  0.00
ATOM   2603  O   ALA A 159       5.042 -10.307   7.659  0.00  0.00
ATOM   2604  N   SER A 160       3.708 -11.592   6.279  0.00  0.00
ATOM   2605  HN  SER A 160       3.544 -12.177   5.489  0.00  0.00
ATOM   2606  CA  SER A 160       2.403 -11.534   7.045  0.00  0.00
ATOM   2607  HA  SER A 160       2.369 -10.585   7.559  0.00  0.00
ATOM   2608  CB  SER A 160       1.174 -11.626   6.088  0.00  0.00
ATOM   2609  HB1 SER A 160       0.241 -11.661   6.690  0.00  0.00
ATOM   2610  HB2 SER A 160       1.144 -12.534   5.446  0.00  0.00
ATOM   2611  OG  SER A 160       1.282 -10.531   5.181  0.00  0.00
ATOM   2612  HG1 SER A 160       2.000 -10.773   4.591  0.00  0.00
ATOM   2613  C   SER A 160       2.120 -12.632   8.001  0.00  0.00
ATOM   2614  O   SER A 160       1.821 -12.304   9.135  0.00  0.00
ATOM   2615  N   LEU A 161       2.276 -13.930   7.567  0.00  0.00
ATOM   2616  HN  LEU A 161       2.422 -14.162   6.609  0.00  0.00
ATOM   2617  CA  LEU A 161       1.855 -15.060   8.321  0.00  0.00
ATOM   2618  HA  LEU A 161       0.777 -15.021   8.366  0.00  0.00
ATOM   2619  CB  LEU A 161       2.077 -16.392   7.480  0.00  0.00
ATOM   2620  HB1 LEU A 161       3.165 -16.619   7.497  0.00  0.00
ATOM   2621  HB2 LEU A 161       1.908 -16.107   6.419  0.00  0.00
ATOM   2622  CG  LEU A 161       1.159 -17.534   7.843  0.00  0.00
ATOM   2623  HG  LEU A 161       1.455 -17.797   8.880  0.00  0.00
ATOM   2624  CD1 LEU A 161      -0.336 -17.200   7.857  0.00  0.00
ATOM   2625  HD1 LEU A 161      -0.606 -16.730   6.887  0.00  0.00
ATOM   2626  HD1 LEU A 161      -0.551 -16.413   8.612  0.00  0.00
ATOM   2627  HD1 LEU A 161      -1.019 -18.015   8.173  0.00  0.00
ATOM   2628  CD2 LEU A 161       1.492 -18.708   6.969  0.00  0.00
ATOM   2629  HD2 LEU A 161       1.049 -19.681   7.271  0.00  0.00
ATOM   2630  HD2 LEU A 161       2.551 -19.032   6.879  0.00  0.00
ATOM   2631  HD2 LEU A 161       1.149 -18.505   5.932  0.00  0.00
ATOM   2632  C   LEU A 161       2.343 -15.127   9.779  0.00  0.00
ATOM   2633  O   LEU A 161       1.503 -15.461  10.594  0.00  0.00
ATOM   2634  N   PRO A 162       3.520 -14.929  10.253  0.00  0.00
ATOM   2635  CD  PRO A 162       4.681 -15.105   9.387  0.00  0.00
ATOM   2636  HD1 PRO A 162       4.846 -14.254   8.693  0.00  0.00
ATOM   2637  HD2 PRO A 162       4.680 -15.999   8.729  0.00  0.00
ATOM   2638  CA  PRO A 162       3.869 -14.908  11.664  0.00  0.00
ATOM   2639  HA  PRO A 162       3.483 -15.858  12.003  0.00  0.00
ATOM   2640  CB  PRO A 162       5.332 -14.679  11.688  0.00  0.00
ATOM   2641  HB1 PRO A 162       5.897 -15.352  12.370  0.00  0.00
ATOM   2642  HB2 PRO A 162       5.603 -13.609  11.818  0.00  0.00
ATOM   2643  CG  PRO A 162       5.915 -15.223  10.325  0.00  0.00
ATOM   2644  HG1 PRO A 162       6.715 -14.544   9.960  0.00  0.00
ATOM   2645  HG2 PRO A 162       6.276 -16.265  10.466  0.00  0.00
ATOM   2646  C   PRO A 162       3.074 -13.913  12.560  0.00  0.00
ATOM   2647  O   PRO A 162       2.956 -14.076  13.766  0.00  0.00
ATOM   2648  N   GLY A 163       2.568 -12.904  11.884  0.00  0.00
ATOM   2649  HN  GLY A 163       2.683 -12.767  10.904  0.00  0.00
ATOM   2650  CA  GLY A 163       1.825 -11.932  12.778  0.00  0.00
ATOM   2651  HA1 GLY A 163       1.880 -11.042  12.170  0.00  0.00
ATOM   2652  HA2 GLY A 163       2.280 -11.692  13.728  0.00  0.00
ATOM   2653  C   GLY A 163       0.424 -12.306  13.009  0.00  0.00
ATOM   2654  O   GLY A 163      -0.088 -12.127  14.101  0.00  0.00
ATOM   2655  N   ILE A 164      -0.202 -12.920  11.965  0.00  0.00
ATOM   2656  HN  ILE A 164       0.163 -13.174  11.073  0.00  0.00
ATOM   2657  CA  ILE A 164      -1.546 -13.404  12.127  0.00  0.00
ATOM   2658  HA  ILE A 164      -2.167 -12.546  12.338  0.00  0.00
ATOM   2659  CB  ILE A 164      -2.014 -14.051  10.874  0.00  0.00
ATOM   2660  HB  ILE A 164      -1.360 -14.865  10.493  0.00  0.00
ATOM   2661  CG2 ILE A 164      -3.370 -14.707  11.101  0.00  0.00
ATOM   2662  HG2 ILE A 164      -3.391 -15.707  11.586  0.00  0.00
ATOM   2663  HG2 ILE A 164      -3.806 -14.949  10.109  0.00  0.00
ATOM   2664  HG2 ILE A 164      -4.189 -14.018  11.400  0.00  0.00
ATOM   2665  CG1 ILE A 164      -2.026 -13.078   9.687  0.00  0.00
ATOM   2666  HG1 ILE A 164      -1.218 -12.317   9.740  0.00  0.00
ATOM   2667  HG1 ILE A 164      -2.949 -12.469   9.787  0.00  0.00
ATOM   2668  CD1 ILE A 164      -2.117 -13.795   8.345  0.00  0.00
ATOM   2669  HD1 ILE A 164      -3.118 -14.262   8.223  0.00  0.00
ATOM   2670  HD2 ILE A 164      -1.405 -14.646   8.392  0.00  0.00
ATOM   2671  HD3 ILE A 164      -1.780 -13.112   7.537  0.00  0.00
ATOM   2672  C   ILE A 164      -1.780 -14.428  13.229  0.00  0.00
ATOM   2673  O   ILE A 164      -2.663 -14.302  14.097  0.00  0.00
ATOM   2674  N   ILE A 165      -0.922 -15.415  13.306  0.00  0.00
ATOM   2675  HN  ILE A 165      -0.208 -15.534  12.620  0.00  0.00
ATOM   2676  CA  ILE A 165      -0.951 -16.498  14.278  0.00  0.00
ATOM   2677  HA  ILE A 165      -1.930 -16.943  14.177  0.00  0.00
ATOM   2678  CB  ILE A 165       0.023 -17.656  13.841  0.00  0.00
ATOM   2679  HB  ILE A 165       1.015 -17.274  14.165  0.00  0.00
ATOM   2680  CG2 ILE A 165      -0.191 -18.845  14.834  0.00  0.00
ATOM   2681  HG2 ILE A 165      -1.154 -19.366  14.640  0.00  0.00
ATOM   2682  HG2 ILE A 165      -0.251 -18.549  15.903  0.00  0.00
ATOM   2683  HG2 ILE A 165       0.558 -19.650  14.675  0.00  0.00
ATOM   2684  CG1 ILE A 165       0.063 -18.051  12.314  0.00  0.00
ATOM   2685  HG1 ILE A 165       0.314 -17.136  11.738  0.00  0.00
ATOM   2686  HG1 ILE A 165      -0.867 -18.527  11.936  0.00  0.00
ATOM   2687  CD1 ILE A 165       1.246 -18.940  11.992  0.00  0.00
ATOM   2688  HD1 ILE A 165       1.352 -19.029  10.890  0.00  0.00
ATOM   2689  HD2 ILE A 165       1.054 -19.883  12.549  0.00  0.00
ATOM   2690  HD3 ILE A 165       2.150 -18.476  12.442  0.00  0.00
ATOM   2691  C   ILE A 165      -0.649 -16.016  15.714  0.00  0.00
ATOM   2692  O   ILE A 165      -1.347 -16.430  16.650  0.00  0.00
ATOM   2693  N   PHE A 166       0.327 -15.151  15.931  0.00  0.00
ATOM   2694  HN  PHE A 166       0.848 -14.711  15.203  0.00  0.00
ATOM   2695  CA  PHE A 166       0.743 -14.757  17.250  0.00  0.00
ATOM   2696  HA  PHE A 166       0.357 -15.516  17.915  0.00  0.00
ATOM   2697  CB  PHE A 166       2.313 -14.602  17.304  0.00  0.00
ATOM   2698  HB1 PHE A 166       2.536 -14.162  18.299  0.00  0.00
ATOM   2699  HB2 PHE A 166       2.772 -14.057  16.452  0.00  0.00
ATOM   2700  CG  PHE A 166       2.889 -15.936  17.297  0.00  0.00
ATOM   2701  CD1 PHE A 166       3.056 -16.657  16.083  0.00  0.00
ATOM   2702  HD1 PHE A 166       2.851 -16.123  15.166  0.00  0.00
ATOM   2703  CE1 PHE A 166       3.316 -18.049  16.135  0.00  0.00
ATOM   2704  HE1 PHE A 166       3.413 -18.566  15.192  0.00  0.00
ATOM   2705  CZ  PHE A 166       3.490 -18.784  17.333  0.00  0.00
ATOM   2706  HZ  PHE A 166       3.518 -19.863  17.329  0.00  0.00
ATOM   2707  CD2 PHE A 166       3.094 -16.659  18.487  0.00  0.00
ATOM   2708  HD2 PHE A 166       2.899 -16.118  19.401  0.00  0.00
ATOM   2709  CE2 PHE A 166       3.326 -18.037  18.523  0.00  0.00
ATOM   2710  HE2 PHE A 166       3.370 -18.603  19.442  0.00  0.00
ATOM   2711  C   PHE A 166       0.109 -13.480  17.815  0.00  0.00
ATOM   2712  O   PHE A 166       0.452 -13.138  18.955  0.00  0.00
ATOM   2713  N   THR A 167      -0.820 -12.756  17.076  0.00  0.00
ATOM   2714  HN  THR A 167      -0.953 -13.046  16.132  0.00  0.00
ATOM   2715  CA  THR A 167      -1.457 -11.507  17.549  0.00  0.00
ATOM   2716  HA  THR A 167      -0.635 -10.907  17.911  0.00  0.00
ATOM   2717  CB  THR A 167      -2.154 -10.729  16.524  0.00  0.00
ATOM   2718  HB  THR A 167      -2.922 -11.381  16.057  0.00  0.00
ATOM   2719  OG1 THR A 167      -1.319 -10.190  15.525  0.00  0.00
ATOM   2720  HG1 THR A 167      -0.677 -10.891  15.389  0.00  0.00
ATOM   2721  CG2 THR A 167      -2.963  -9.432  17.021  0.00  0.00
ATOM   2722  HG2 THR A 167      -3.471  -8.971  16.147  0.00  0.00
ATOM   2723  HG2 THR A 167      -2.401  -8.637  17.555  0.00  0.00
ATOM   2724  HG2 THR A 167      -3.726  -9.712  17.777  0.00  0.00
ATOM   2725  C   THR A 167      -2.517 -11.839  18.555  0.00  0.00
ATOM   2726  O   THR A 167      -3.277 -12.753  18.437  0.00  0.00
ATOM   2727  N   ARG A 168      -2.644 -11.111  19.676  0.00  0.00
ATOM   2728  HN  ARG A 168      -2.020 -10.349  19.829  0.00  0.00
ATOM   2729  CA  ARG A 168      -3.626 -11.325  20.712  0.00  0.00
ATOM   2730  HA  ARG A 168      -4.460 -11.939  20.407  0.00  0.00
ATOM   2731  CB  ARG A 168      -2.948 -11.980  21.951  0.00  0.00
ATOM   2732  HB1 ARG A 168      -3.709 -12.125  22.747  0.00  0.00
ATOM   2733  HB2 ARG A 168      -2.172 -11.223  22.194  0.00  0.00
ATOM   2734  CG  ARG A 168      -2.332 -13.396  21.713  0.00  0.00
ATOM   2735  HG1 ARG A 168      -1.634 -13.643  22.541  0.00  0.00
ATOM   2736  HG2 ARG A 168      -1.625 -13.369  20.856  0.00  0.00
ATOM   2737  CD  ARG A 168      -3.405 -14.475  21.511  0.00  0.00
ATOM   2738  HD1 ARG A 168      -4.028 -14.261  20.616  0.00  0.00
ATOM   2739  HD2 ARG A 168      -4.077 -14.556  22.392  0.00  0.00
ATOM   2740  NE  ARG A 168      -2.655 -15.783  21.381  0.00  0.00
ATOM   2741  HE  ARG A 168      -2.400 -16.413  22.114  0.00  0.00
ATOM   2742  CZ  ARG A 168      -2.165 -16.129  20.169  0.00  0.00
ATOM   2743  NH1 ARG A 168      -1.582 -17.321  20.020  0.00  0.00
ATOM   2744  HH1 ARG A 168      -1.414 -17.798  20.882  0.00  0.00
ATOM   2745  HH1 ARG A 168      -1.505 -17.709  19.101  0.00  0.00
ATOM   2746  NH2 ARG A 168      -2.590 -15.546  19.027  0.00  0.00
ATOM   2747  HH2 ARG A 168      -3.150 -14.718  19.000  0.00  0.00
ATOM   2748  HH2 ARG A 168      -2.233 -15.840  18.141  0.00  0.00
ATOM   2749  C   ARG A 168      -4.200  -9.994  21.136  0.00  0.00
ATOM   2750  O   ARG A 168      -3.719  -8.939  20.829  0.00  0.00
ATOM   2751  N   SER A 169      -5.306  -9.985  21.807  0.00  0.00
ATOM   2752  HN  SER A 169      -5.620 -10.834  22.223  0.00  0.00
ATOM   2753  CA  SER A 169      -5.859  -8.675  22.352  0.00  0.00
ATOM   2754  HA  SER A 169      -5.336  -7.818  21.954  0.00  0.00
ATOM   2755  CB  SER A 169      -7.296  -8.616  22.084  0.00  0.00
ATOM   2756  HB1 SER A 169      -7.944  -9.347  22.612  0.00  0.00
ATOM   2757  HB2 SER A 169      -7.484  -8.635  20.988  0.00  0.00
ATOM   2758  OG  SER A 169      -7.864  -7.297  22.432  0.00  0.00
ATOM   2759  HG1 SER A 169      -8.732  -7.208  22.031  0.00  0.00
ATOM   2760  C   SER A 169      -5.714  -8.550  23.864  0.00  0.00
ATOM   2761  O   SER A 169      -5.975  -9.467  24.583  0.00  0.00
ATOM   2762  N   GLN A 170      -5.252  -7.402  24.405  0.00  0.00
ATOM   2763  HN  GLN A 170      -5.409  -6.648  23.773  0.00  0.00
ATOM   2764  CA  GLN A 170      -4.865  -7.277  25.772  0.00  0.00
ATOM   2765  HA  GLN A 170      -5.485  -7.975  26.316  0.00  0.00
ATOM   2766  CB  GLN A 170      -3.350  -7.660  25.937  0.00  0.00
ATOM   2767  HB1 GLN A 170      -3.223  -8.650  25.449  0.00  0.00
ATOM   2768  HB2 GLN A 170      -3.189  -7.751  27.033  0.00  0.00
ATOM   2769  CG  GLN A 170      -2.481  -6.601  25.227  0.00  0.00
ATOM   2770  HG1 GLN A 170      -2.643  -5.606  25.691  0.00  0.00
ATOM   2771  HG2 GLN A 170      -2.759  -6.558  24.153  0.00  0.00
ATOM   2772  CD  GLN A 170      -1.020  -7.061  25.473  0.00  0.00
ATOM   2773  OE1 GLN A 170      -0.715  -8.177  25.909  0.00  0.00
ATOM   2774  NE2 GLN A 170      -0.092  -6.112  25.190  0.00  0.00
ATOM   2775  HE2 GLN A 170       0.862  -6.404  25.256  0.00  0.00
ATOM   2776  HE2 GLN A 170      -0.360  -5.226  24.809  0.00  0.00
ATOM   2777  C   GLN A 170      -5.233  -5.981  26.304  0.00  0.00
ATOM   2778  O   GLN A 170      -5.797  -5.166  25.626  0.00  0.00
ATOM   2779  N   LYS A 171      -5.063  -5.715  27.617  0.00  0.00
ATOM   2780  HN  LYS A 171      -4.722  -6.412  28.242  0.00  0.00
ATOM   2781  CA  LYS A 171      -5.700  -4.575  28.238  0.00  0.00
ATOM   2782  HA  LYS A 171      -6.270  -3.996  27.527  0.00  0.00
ATOM   2783  CB  LYS A 171      -6.685  -5.020  29.394  0.00  0.00
ATOM   2784  HB1 LYS A 171      -6.110  -5.365  30.280  0.00  0.00
ATOM   2785  HB2 LYS A 171      -7.290  -5.887  29.055  0.00  0.00
ATOM   2786  CG  LYS A 171      -7.781  -3.985  29.843  0.00  0.00
ATOM   2787  HG1 LYS A 171      -8.346  -3.837  28.898  0.00  0.00
ATOM   2788  HG2 LYS A 171      -7.301  -3.029  30.143  0.00  0.00
ATOM   2789  CD  LYS A 171      -8.813  -4.484  30.869  0.00  0.00
ATOM   2790  HD1 LYS A 171      -9.427  -5.286  30.408  0.00  0.00
ATOM   2791  HD2 LYS A 171      -9.437  -3.599  31.117  0.00  0.00
ATOM   2792  CE  LYS A 171      -8.289  -5.034  32.207  0.00  0.00
ATOM   2793  HE1 LYS A 171      -7.834  -4.217  32.808  0.00  0.00
ATOM   2794  HE2 LYS A 171      -7.563  -5.839  31.968  0.00  0.00
ATOM   2795  NZ  LYS A 171      -9.370  -5.585  33.054  0.00  0.00
ATOM   2796  HZ1 LYS A 171      -9.127  -5.702  34.058  0.00  0.00
ATOM   2797  HZ2 LYS A 171      -9.783  -6.493  32.759  0.00  0.00
ATOM   2798  HZ3 LYS A 171     -10.167  -4.917  33.023  0.00  0.00
ATOM   2799  C   LYS A 171      -4.682  -3.648  28.881  0.00  0.00
ATOM   2800  O   LYS A 171      -4.949  -2.912  29.851  0.00  0.00
ATOM   2801  N   GLU A 172      -3.454  -3.798  28.472  0.00  0.00
ATOM   2802  HN  GLU A 172      -3.253  -4.377  27.685  0.00  0.00
ATOM   2803  CA  GLU A 172      -2.321  -3.127  29.027  0.00  0.00
ATOM   2804  HA  GLU A 172      -2.453  -3.117  30.098  0.00  0.00
ATOM   2805  CB  GLU A 172      -1.055  -3.796  28.645  0.00  0.00
ATOM   2806  HB1 GLU A 172      -0.900  -3.647  27.556  0.00  0.00
ATOM   2807  HB2 GLU A 172      -1.137  -4.882  28.867  0.00  0.00
ATOM   2808  CG  GLU A 172       0.231  -3.242  29.439  0.00  0.00
ATOM   2809  HG1 GLU A 172       0.391  -2.232  29.004  0.00  0.00
ATOM   2810  HG2 GLU A 172       1.031  -3.960  29.162  0.00  0.00
ATOM   2811  CD  GLU A 172       0.237  -3.216  31.034  0.00  0.00
ATOM   2812  OE1 GLU A 172       0.130  -4.211  31.708  0.00  0.00
ATOM   2813  OE2 GLU A 172       0.209  -2.027  31.535  0.00  0.00
ATOM   2814  C   GLU A 172      -2.307  -1.707  28.731  0.00  0.00
ATOM   2815  O   GLU A 172      -2.714  -1.216  27.693  0.00  0.00
ATOM   2816  N   GLY A 173      -1.872  -0.872  29.661  0.00  0.00
ATOM   2817  HN  GLY A 173      -1.402  -1.278  30.440  0.00  0.00
ATOM   2818  CA  GLY A 173      -2.086   0.598  29.567  0.00  0.00
ATOM   2819  HA1 GLY A 173      -1.892   1.014  28.590  0.00  0.00
ATOM   2820  HA2 GLY A 173      -1.455   1.078  30.300  0.00  0.00
ATOM   2821  C   GLY A 173      -3.478   1.066  29.932  0.00  0.00
ATOM   2822  O   GLY A 173      -3.817   2.232  29.768  0.00  0.00
ATOM   2823  N   LEU A 174      -4.233   0.119  30.486  0.00  0.00
ATOM   2824  HN  LEU A 174      -3.826  -0.769  30.687  0.00  0.00
ATOM   2825  CA  LEU A 174      -5.641   0.287  30.903  0.00  0.00
ATOM   2826  HA  LEU A 174      -5.939  -0.697  31.234  0.00  0.00
ATOM   2827  CB  LEU A 174      -5.807   1.301  32.033  0.00  0.00
ATOM   2828  HB1 LEU A 174      -6.879   1.398  32.311  0.00  0.00
ATOM   2829  HB2 LEU A 174      -5.572   2.308  31.624  0.00  0.00
ATOM   2830  CG  LEU A 174      -4.895   0.975  33.233  0.00  0.00
ATOM   2831  HG  LEU A 174      -3.858   1.168  32.885  0.00  0.00
ATOM   2832  CD1 LEU A 174      -5.217   1.936  34.372  0.00  0.00
ATOM   2833  HD1 LEU A 174      -4.603   1.883  35.296  0.00  0.00
ATOM   2834  HD1 LEU A 174      -6.247   1.756  34.747  0.00  0.00
ATOM   2835  HD1 LEU A 174      -4.954   2.956  34.018  0.00  0.00
ATOM   2836  CD2 LEU A 174      -5.025  -0.474  33.697  0.00  0.00
ATOM   2837  HD2 LEU A 174      -6.079  -0.678  33.983  0.00  0.00
ATOM   2838  HD2 LEU A 174      -4.300  -0.599  34.530  0.00  0.00
ATOM   2839  HD2 LEU A 174      -4.655  -1.175  32.919  0.00  0.00
ATOM   2840  C   LEU A 174      -6.572   0.665  29.713  0.00  0.00
ATOM   2841  O   LEU A 174      -7.542   1.367  29.834  0.00  0.00
ATOM   2842  N   HIS A 175      -6.294   0.022  28.536  0.00  0.00
ATOM   2843  HN  HIS A 175      -5.453  -0.507  28.462  0.00  0.00
ATOM   2844  CA  HIS A 175      -7.054   0.154  27.384  0.00  0.00
ATOM   2845  HA  HIS A 175      -8.072   0.437  27.605  0.00  0.00
ATOM   2846  CB  HIS A 175      -6.481   1.188  26.438  0.00  0.00
ATOM   2847  HB1 HIS A 175      -5.589   0.856  25.866  0.00  0.00
ATOM   2848  HB2 HIS A 175      -6.170   2.026  27.099  0.00  0.00
ATOM   2849  ND1 HIS A 175      -7.589   1.340  24.108  0.00  0.00
ATOM   2850  HD1 HIS A 175      -7.129   0.551  23.702  0.00  0.00
ATOM   2851  CG  HIS A 175      -7.345   1.775  25.387  0.00  0.00
ATOM   2852  CE1 HIS A 175      -8.554   2.091  23.640  0.00  0.00
ATOM   2853  HE1 HIS A 175      -9.005   1.859  22.676  0.00  0.00
ATOM   2854  NE2 HIS A 175      -8.969   3.088  24.418  0.00  0.00
ATOM   2855  CD2 HIS A 175      -8.140   2.836  25.563  0.00  0.00
ATOM   2856  HD2 HIS A 175      -8.192   3.529  26.393  0.00  0.00
ATOM   2857  C   HIS A 175      -6.980  -1.190  26.671  0.00  0.00
ATOM   2858  O   HIS A 175      -5.918  -1.697  26.419  0.00  0.00
ATOM   2859  N   TYR A 176      -8.122  -1.757  26.258  0.00  0.00
ATOM   2860  HN  TYR A 176      -8.902  -1.153  26.401  0.00  0.00
ATOM   2861  CA  TYR A 176      -8.104  -2.789  25.256  0.00  0.00
ATOM   2862  HA  TYR A 176      -7.540  -3.632  25.628  0.00  0.00
ATOM   2863  CB  TYR A 176      -9.527  -3.443  24.916  0.00  0.00
ATOM   2864  HB1 TYR A 176      -9.406  -4.092  24.022  0.00  0.00
ATOM   2865  HB2 TYR A 176     -10.252  -2.612  24.788  0.00  0.00
ATOM   2866  CG  TYR A 176     -10.156  -4.265  26.018  0.00  0.00
ATOM   2867  CD1 TYR A 176     -11.342  -3.772  26.719  0.00  0.00
ATOM   2868  HD1 TYR A 176     -11.726  -2.809  26.416  0.00  0.00
ATOM   2869  CE1 TYR A 176     -11.783  -4.399  27.823  0.00  0.00
ATOM   2870  HE1 TYR A 176     -12.633  -4.088  28.413  0.00  0.00
ATOM   2871  CZ  TYR A 176     -11.098  -5.524  28.305  0.00  0.00
ATOM   2872  OH  TYR A 176     -11.599  -6.140  29.509  0.00  0.00
ATOM   2873  HH  TYR A 176     -12.448  -5.761  29.751  0.00  0.00
ATOM   2874  CD2 TYR A 176      -9.542  -5.446  26.500  0.00  0.00
ATOM   2875  HD2 TYR A 176      -8.689  -5.876  25.997  0.00  0.00
ATOM   2876  CE2 TYR A 176     -10.051  -6.097  27.611  0.00  0.00
ATOM   2877  HE2 TYR A 176      -9.536  -6.928  28.069  0.00  0.00
ATOM   2878  C   TYR A 176      -7.494  -2.462  23.938  0.00  0.00
ATOM   2879  O   TYR A 176      -8.050  -1.672  23.162  0.00  0.00
ATOM   2880  N   THR A 177      -6.403  -3.255  23.646  0.00  0.00
ATOM   2881  HN  THR A 177      -5.992  -3.888  24.298  0.00  0.00
ATOM   2882  CA  THR A 177      -5.686  -3.194  22.410  0.00  0.00
ATOM   2883  HA  THR A 177      -6.254  -2.682  21.647  0.00  0.00
ATOM   2884  CB  THR A 177      -4.304  -2.399  22.551  0.00  0.00
ATOM   2885  HB  THR A 177      -3.836  -2.309  21.547  0.00  0.00
ATOM   2886  OG1 THR A 177      -3.418  -3.077  23.423  0.00  0.00
ATOM   2887  HG1 THR A 177      -2.966  -2.329  23.821  0.00  0.00
ATOM   2888  CG2 THR A 177      -4.556  -0.965  23.089  0.00  0.00
ATOM   2889  HG2 THR A 177      -5.003  -1.046  24.103  0.00  0.00
ATOM   2890  HG2 THR A 177      -5.186  -0.354  22.408  0.00  0.00
ATOM   2891  HG2 THR A 177      -3.581  -0.433  23.106  0.00  0.00
ATOM   2892  C   THR A 177      -5.345  -4.547  21.746  0.00  0.00
ATOM   2893  O   THR A 177      -5.278  -5.578  22.365  0.00  0.00
ATOM   2894  N   CYS A 178      -5.078  -4.550  20.432  0.00  0.00
ATOM   2895  HN  CYS A 178      -5.370  -3.741  19.928  0.00  0.00
ATOM   2896  CA  CYS A 178      -4.285  -5.548  19.674  0.00  0.00
ATOM   2897  HA  CYS A 178      -4.529  -6.510  20.100  0.00  0.00
ATOM   2898  CB  CYS A 178      -4.312  -5.403  18.157  0.00  0.00
ATOM   2899  HB1 CYS A 178      -3.629  -6.166  17.728  0.00  0.00
ATOM   2900  HB2 CYS A 178      -4.030  -4.369  17.863  0.00  0.00
ATOM   2901  SG  CYS A 178      -6.011  -5.758  17.493  0.00  0.00
ATOM   2902  C   CYS A 178      -2.814  -5.431  20.066  0.00  0.00
ATOM   2903  O   CYS A 178      -2.221  -4.350  20.337  0.00  0.00
ATOM   2904  N   SER A 179      -2.068  -6.573  20.145  0.00  0.00
ATOM   2905  HN  SER A 179      -2.450  -7.472  19.947  0.00  0.00
ATOM   2906  CA  SER A 179      -0.640  -6.596  20.406  0.00  0.00
ATOM   2907  HA  SER A 179      -0.153  -5.804  19.855  0.00  0.00
ATOM   2908  CB  SER A 179      -0.224  -6.399  21.906  0.00  0.00
ATOM   2909  HB1 SER A 179      -0.249  -7.344  22.489  0.00  0.00
ATOM   2910  HB2 SER A 179      -0.915  -5.603  22.253  0.00  0.00
ATOM   2911  OG  SER A 179       1.129  -5.832  22.033  0.00  0.00
ATOM   2912  HG1 SER A 179       1.755  -6.258  21.442  0.00  0.00
ATOM   2913  C   SER A 179      -0.176  -7.972  19.952  0.00  0.00
ATOM   2914  O   SER A 179      -1.028  -8.825  19.747  0.00  0.00
ATOM   2915  N   SER A 180       1.107  -8.178  19.843  0.00  0.00
ATOM   2916  HN  SER A 180       1.767  -7.457  20.039  0.00  0.00
ATOM   2917  CA  SER A 180       1.784  -9.376  19.497  0.00  0.00
ATOM   2918  HA  SER A 180       1.075  -9.982  18.953  0.00  0.00
ATOM   2919  CB  SER A 180       3.116  -9.263  18.659  0.00  0.00
ATOM   2920  HB1 SER A 180       2.745  -8.929  17.667  0.00  0.00
ATOM   2921  HB2 SER A 180       3.506 -10.302  18.625  0.00  0.00
ATOM   2922  OG  SER A 180       4.098  -8.399  19.176  0.00  0.00
ATOM   2923  HG1 SER A 180       4.304  -8.711  20.059  0.00  0.00
ATOM   2924  C   SER A 180       2.073 -10.142  20.758  0.00  0.00
ATOM   2925  O   SER A 180       2.501  -9.511  21.687  0.00  0.00
ATOM   2926  N   HIS A 181       1.922 -11.433  20.862  0.00  0.00
ATOM   2927  HN  HIS A 181       1.462 -11.876  20.096  0.00  0.00
ATOM   2928  CA  HIS A 181       2.194 -12.322  22.050  0.00  0.00
ATOM   2929  HA  HIS A 181       1.889 -11.818  22.954  0.00  0.00
ATOM   2930  CB  HIS A 181       1.378 -13.609  21.965  0.00  0.00
ATOM   2931  HB1 HIS A 181       1.642 -14.242  21.090  0.00  0.00
ATOM   2932  HB2 HIS A 181       0.336 -13.401  21.641  0.00  0.00
ATOM   2933  ND1 HIS A 181       0.588 -13.922  24.412  0.00  0.00
ATOM   2934  HD1 HIS A 181       0.373 -12.976  24.653  0.00  0.00
ATOM   2935  CG  HIS A 181       1.156 -14.351  23.212  0.00  0.00
ATOM   2936  CE1 HIS A 181       0.980 -14.868  25.302  0.00  0.00
ATOM   2937  HE1 HIS A 181       0.611 -14.830  26.326  0.00  0.00
ATOM   2938  NE2 HIS A 181       1.591 -15.890  24.721  0.00  0.00
ATOM   2939  CD2 HIS A 181       1.744 -15.516  23.472  0.00  0.00
ATOM   2940  HD2 HIS A 181       2.176 -16.265  22.820  0.00  0.00
ATOM   2941  C   HIS A 181       3.630 -12.736  22.241  0.00  0.00
ATOM   2942  O   HIS A 181       3.992 -13.473  23.155  0.00  0.00
ATOM   2943  N   PHE A 182       4.571 -12.313  21.366  0.00  0.00
ATOM   2944  HN  PHE A 182       4.242 -11.701  20.650  0.00  0.00
ATOM   2945  CA  PHE A 182       5.915 -12.785  21.310  0.00  0.00
ATOM   2946  HA  PHE A 182       5.650 -13.792  21.023  0.00  0.00
ATOM   2947  CB  PHE A 182       6.643 -12.080  20.115  0.00  0.00
ATOM   2948  HB1 PHE A 182       7.732 -12.279  20.211  0.00  0.00
ATOM   2949  HB2 PHE A 182       6.560 -10.979  20.237  0.00  0.00
ATOM   2950  CG  PHE A 182       6.225 -12.457  18.730  0.00  0.00
ATOM   2951  CD1 PHE A 182       5.677 -11.604  17.793  0.00  0.00
ATOM   2952  HD1 PHE A 182       5.579 -10.558  18.040  0.00  0.00
ATOM   2953  CE1 PHE A 182       5.192 -12.060  16.551  0.00  0.00
ATOM   2954  HE1 PHE A 182       4.690 -11.359  15.900  0.00  0.00
ATOM   2955  CZ  PHE A 182       5.408 -13.387  16.141  0.00  0.00
ATOM   2956  HZ  PHE A 182       5.148 -13.672  15.132  0.00  0.00
ATOM   2957  CD2 PHE A 182       6.388 -13.806  18.320  0.00  0.00
ATOM   2958  HD2 PHE A 182       6.917 -14.438  19.019  0.00  0.00
ATOM   2959  CE2 PHE A 182       6.045 -14.265  17.045  0.00  0.00
ATOM   2960  HE2 PHE A 182       6.238 -15.291  16.767  0.00  0.00
ATOM   2961  C   PHE A 182       6.883 -12.800  22.524  0.00  0.00
ATOM   2962  O   PHE A 182       7.612 -13.746  22.632  0.00  0.00
ATOM   2963  N   PRO A 183       6.940 -11.818  23.475  0.00  0.00
ATOM   2964  CD  PRO A 183       6.078 -10.689  23.568  0.00  0.00
ATOM   2965  HD1 PRO A 183       5.002 -10.912  23.731  0.00  0.00
ATOM   2966  HD2 PRO A 183       6.210 -10.142  22.609  0.00  0.00
ATOM   2967  CA  PRO A 183       8.091 -11.635  24.375  0.00  0.00
ATOM   2968  HA  PRO A 183       8.935 -12.014  23.817  0.00  0.00
ATOM   2969  CB  PRO A 183       7.977 -10.209  24.846  0.00  0.00
ATOM   2970  HB1 PRO A 183       8.615  -9.562  24.207  0.00  0.00
ATOM   2971  HB2 PRO A 183       8.336 -10.149  25.896  0.00  0.00
ATOM   2972  CG  PRO A 183       6.492  -9.839  24.813  0.00  0.00
ATOM   2973  HG1 PRO A 183       5.908 -10.045  25.735  0.00  0.00
ATOM   2974  HG2 PRO A 183       6.414  -8.742  24.653  0.00  0.00
ATOM   2975  C   PRO A 183       7.890 -12.597  25.539  0.00  0.00
ATOM   2976  O   PRO A 183       8.797 -12.843  26.284  0.00  0.00
ATOM   2977  N   TYR A 184       6.592 -13.145  25.730  0.00  0.00
ATOM   2978  HN  TYR A 184       5.819 -12.840  25.179  0.00  0.00
ATOM   2979  CA  TYR A 184       6.400 -14.185  26.782  0.00  0.00
ATOM   2980  HA  TYR A 184       6.733 -13.866  27.759  0.00  0.00
ATOM   2981  CB  TYR A 184       4.862 -14.409  26.901  0.00  0.00
ATOM   2982  HB1 TYR A 184       4.725 -15.079  27.776  0.00  0.00
ATOM   2983  HB2 TYR A 184       4.419 -14.962  26.045  0.00  0.00
ATOM   2984  CG  TYR A 184       4.164 -13.143  27.087  0.00  0.00
ATOM   2985  CD1 TYR A 184       3.285 -12.559  26.105  0.00  0.00
ATOM   2986  HD1 TYR A 184       3.125 -13.153  25.217  0.00  0.00
ATOM   2987  CE1 TYR A 184       2.713 -11.284  26.329  0.00  0.00
ATOM   2988  HE1 TYR A 184       1.979 -10.967  25.604  0.00  0.00
ATOM   2989  CZ  TYR A 184       2.865 -10.746  27.612  0.00  0.00
ATOM   2990  OH  TYR A 184       2.024  -9.671  27.962  0.00  0.00
ATOM   2991  HH  TYR A 184       2.362  -9.213  28.735  0.00  0.00
ATOM   2992  CD2 TYR A 184       4.310 -12.484  28.321  0.00  0.00
ATOM   2993  HD2 TYR A 184       4.904 -12.963  29.085  0.00  0.00
ATOM   2994  CE2 TYR A 184       3.687 -11.236  28.594  0.00  0.00
ATOM   2995  HE2 TYR A 184       3.779 -10.717  29.537  0.00  0.00
ATOM   2996  C   TYR A 184       7.039 -15.516  26.417  0.00  0.00
ATOM   2997  O   TYR A 184       7.760 -16.093  27.299  0.00  0.00
ATOM   2998  N   SER A 185       6.833 -16.058  25.188  0.00  0.00
ATOM   2999  HN  SER A 185       6.196 -15.664  24.531  0.00  0.00
ATOM   3000  CA  SER A 185       7.253 -17.385  24.853  0.00  0.00
ATOM   3001  HA  SER A 185       7.385 -17.990  25.738  0.00  0.00
ATOM   3002  CB  SER A 185       6.184 -18.207  24.104  0.00  0.00
ATOM   3003  HB1 SER A 185       5.289 -17.846  24.654  0.00  0.00
ATOM   3004  HB2 SER A 185       6.319 -19.308  24.166  0.00  0.00
ATOM   3005  OG  SER A 185       5.994 -17.936  22.734  0.00  0.00
ATOM   3006  HG1 SER A 185       5.189 -18.412  22.515  0.00  0.00
ATOM   3007  C   SER A 185       8.533 -17.453  24.041  0.00  0.00
ATOM   3008  O   SER A 185       9.446 -18.204  24.366  0.00  0.00
ATOM   3009  N   GLN A 186       8.651 -16.587  23.019  0.00  0.00
ATOM   3010  HN  GLN A 186       7.874 -15.968  22.931  0.00  0.00
ATOM   3011  CA  GLN A 186       9.769 -16.534  22.160  0.00  0.00
ATOM   3012  HA  GLN A 186      10.233 -17.509  22.186  0.00  0.00
ATOM   3013  CB  GLN A 186       9.324 -15.943  20.782  0.00  0.00
ATOM   3014  HB1 GLN A 186      10.211 -15.701  20.159  0.00  0.00
ATOM   3015  HB2 GLN A 186       8.775 -15.019  21.063  0.00  0.00
ATOM   3016  CG  GLN A 186       8.381 -16.747  19.842  0.00  0.00
ATOM   3017  HG1 GLN A 186       8.261 -16.158  18.908  0.00  0.00
ATOM   3018  HG2 GLN A 186       7.370 -16.951  20.256  0.00  0.00
ATOM   3019  CD  GLN A 186       9.101 -18.041  19.467  0.00  0.00
ATOM   3020  OE1 GLN A 186       8.916 -19.115  20.089  0.00  0.00
ATOM   3021  NE2 GLN A 186       9.877 -17.986  18.335  0.00  0.00
ATOM   3022  HE2 GLN A 186      10.433 -18.759  18.030  0.00  0.00
ATOM   3023  HE2 GLN A 186       9.914 -17.115  17.845  0.00  0.00
ATOM   3024  C   GLN A 186      10.898 -15.630  22.721  0.00  0.00
ATOM   3025  O   GLN A 186      12.048 -15.663  22.285  0.00  0.00
ATOM   3026  N   TYR A 187      10.586 -14.816  23.759  0.00  0.00
ATOM   3027  HN  TYR A 187       9.740 -14.768  24.284  0.00  0.00
ATOM   3028  CA  TYR A 187      11.563 -13.864  24.239  0.00  0.00
ATOM   3029  HA  TYR A 187      11.099 -13.427  25.109  0.00  0.00
ATOM   3030  CB  TYR A 187      12.948 -14.380  24.810  0.00  0.00
ATOM   3031  HB1 TYR A 187      13.491 -13.649  25.447  0.00  0.00
ATOM   3032  HB2 TYR A 187      13.603 -14.783  24.008  0.00  0.00
ATOM   3033  CG  TYR A 187      12.698 -15.452  25.787  0.00  0.00
ATOM   3034  CD1 TYR A 187      11.567 -15.619  26.608  0.00  0.00
ATOM   3035  HD1 TYR A 187      10.657 -15.039  26.559  0.00  0.00
ATOM   3036  CE1 TYR A 187      11.473 -16.700  27.458  0.00  0.00
ATOM   3037  HE1 TYR A 187      10.641 -16.787  28.140  0.00  0.00
ATOM   3038  CZ  TYR A 187      12.522 -17.663  27.480  0.00  0.00
ATOM   3039  OH  TYR A 187      12.445 -18.772  28.305  0.00  0.00
ATOM   3040  HH  TYR A 187      11.599 -18.764  28.757  0.00  0.00
ATOM   3041  CD2 TYR A 187      13.745 -16.440  25.867  0.00  0.00
ATOM   3042  HD2 TYR A 187      14.617 -16.417  25.229  0.00  0.00
ATOM   3043  CE2 TYR A 187      13.632 -17.551  26.672  0.00  0.00
ATOM   3044  HE2 TYR A 187      14.417 -18.288  26.745  0.00  0.00
ATOM   3045  C   TYR A 187      11.641 -12.573  23.364  0.00  0.00
ATOM   3046  O   TYR A 187      11.457 -12.612  22.140  0.00  0.00
ATOM   3047  N   GLN A 188      12.014 -11.482  24.038  0.00  0.00
ATOM   3048  HN  GLN A 188      12.175 -11.476  25.022  0.00  0.00
ATOM   3049  CA  GLN A 188      11.970 -10.193  23.467  0.00  0.00
ATOM   3050  HA  GLN A 188      10.953 -10.062  23.128  0.00  0.00
ATOM   3051  CB  GLN A 188      12.284  -9.007  24.487  0.00  0.00
ATOM   3052  HB1 GLN A 188      13.390  -9.028  24.589  0.00  0.00
ATOM   3053  HB2 GLN A 188      11.749  -9.350  25.398  0.00  0.00
ATOM   3054  CG  GLN A 188      11.702  -7.704  23.922  0.00  0.00
ATOM   3055  HG1 GLN A 188      10.641  -7.824  23.614  0.00  0.00
ATOM   3056  HG2 GLN A 188      12.336  -7.324  23.092  0.00  0.00
ATOM   3057  CD  GLN A 188      11.728  -6.489  24.817  0.00  0.00
ATOM   3058  OE1 GLN A 188      10.740  -6.182  25.451  0.00  0.00
ATOM   3059  NE2 GLN A 188      12.918  -5.892  25.015  0.00  0.00
ATOM   3060  HE2 GLN A 188      12.996  -5.051  25.551  0.00  0.00
ATOM   3061  HE2 GLN A 188      13.732  -6.278  24.582  0.00  0.00
ATOM   3062  C   GLN A 188      12.833  -9.960  22.174  0.00  0.00
ATOM   3063  O   GLN A 188      12.488  -9.195  21.221  0.00  0.00
ATOM   3064  N   PHE A 189      13.995 -10.581  22.124  0.00  0.00
ATOM   3065  HN  PHE A 189      14.310 -10.929  23.003  0.00  0.00
ATOM   3066  CA  PHE A 189      14.900 -10.663  20.965  0.00  0.00
ATOM   3067  HA  PHE A 189      15.206  -9.676  20.650  0.00  0.00
ATOM   3068  CB  PHE A 189      16.030 -11.500  21.560  0.00  0.00
ATOM   3069  HB1 PHE A 189      15.732 -12.472  22.008  0.00  0.00
ATOM   3070  HB2 PHE A 189      16.562 -10.991  22.393  0.00  0.00
ATOM   3071  CG  PHE A 189      17.105 -11.749  20.527  0.00  0.00
ATOM   3072  CD1 PHE A 189      17.643 -13.053  20.283  0.00  0.00
ATOM   3073  HD1 PHE A 189      17.283 -13.904  20.843  0.00  0.00
ATOM   3074  CE1 PHE A 189      18.736 -13.186  19.469  0.00  0.00
ATOM   3075  HE1 PHE A 189      19.335 -14.084  19.426  0.00  0.00
ATOM   3076  CZ  PHE A 189      19.256 -12.142  18.771  0.00  0.00
ATOM   3077  HZ  PHE A 189      20.095 -12.305  18.111  0.00  0.00
ATOM   3078  CD2 PHE A 189      17.675 -10.623  19.821  0.00  0.00
ATOM   3079  HD2 PHE A 189      17.342  -9.598  19.876  0.00  0.00
ATOM   3080  CE2 PHE A 189      18.805 -10.808  19.005  0.00  0.00
ATOM   3081  HE2 PHE A 189      19.355 -10.007  18.533  0.00  0.00
ATOM   3082  C   PHE A 189      14.215 -11.150  19.661  0.00  0.00
ATOM   3083  O   PHE A 189      14.397 -10.522  18.557  0.00  0.00
ATOM   3084  N   TRP A 190      13.406 -12.185  19.729  0.00  0.00
ATOM   3085  HN  TRP A 190      13.352 -12.638  20.615  0.00  0.00
ATOM   3086  CA  TRP A 190      12.613 -12.499  18.565  0.00  0.00
ATOM   3087  HA  TRP A 190      13.332 -12.613  17.767  0.00  0.00
ATOM   3088  CB  TRP A 190      11.952 -13.866  18.861  0.00  0.00
ATOM   3089  HB1 TRP A 190      11.436 -13.806  19.844  0.00  0.00
ATOM   3090  HB2 TRP A 190      12.755 -14.622  19.001  0.00  0.00
ATOM   3091  CG  TRP A 190      11.058 -14.538  17.755  0.00  0.00
ATOM   3092  CD1 TRP A 190       9.728 -14.252  17.394  0.00  0.00
ATOM   3093  HD1 TRP A 190       9.026 -13.727  18.024  0.00  0.00
ATOM   3094  NE1 TRP A 190       9.383 -15.015  16.275  0.00  0.00
ATOM   3095  HE1 TRP A 190       8.527 -15.071  15.809  0.00  0.00
ATOM   3096  CE2 TRP A 190      10.532 -15.681  15.861  0.00  0.00
ATOM   3097  CD2 TRP A 190      11.572 -15.304  16.702  0.00  0.00
ATOM   3098  CE3 TRP A 190      12.895 -15.724  16.502  0.00  0.00
ATOM   3099  HE3 TRP A 190      13.617 -15.564  17.289  0.00  0.00
ATOM   3100  CZ3 TRP A 190      13.142 -16.528  15.438  0.00  0.00
ATOM   3101  HZ3 TRP A 190      14.151 -16.851  15.230  0.00  0.00
ATOM   3102  CZ2 TRP A 190      10.760 -16.534  14.788  0.00  0.00
ATOM   3103  HZ2 TRP A 190       9.958 -16.844  14.135  0.00  0.00
ATOM   3104  CH2 TRP A 190      12.109 -16.865  14.500  0.00  0.00
ATOM   3105  HH2 TRP A 190      12.214 -17.449  13.597  0.00  0.00
ATOM   3106  C   TRP A 190      11.615 -11.474  18.131  0.00  0.00
ATOM   3107  O   TRP A 190      11.393 -11.259  16.956  0.00  0.00
ATOM   3108  N   LYS A 191      10.926 -10.783  19.059  0.00  0.00
ATOM   3109  HN  LYS A 191      10.989 -11.011  20.027  0.00  0.00
ATOM   3110  CA  LYS A 191      10.116  -9.652  18.554  0.00  0.00
ATOM   3111  HA  LYS A 191       9.560 -10.095  17.741  0.00  0.00
ATOM   3112  CB  LYS A 191       9.188  -9.183  19.707  0.00  0.00
ATOM   3113  HB1 LYS A 191       9.816  -8.651  20.452  0.00  0.00
ATOM   3114  HB2 LYS A 191       8.664 -10.060  20.144  0.00  0.00
ATOM   3115  CG  LYS A 191       8.142  -8.110  19.362  0.00  0.00
ATOM   3116  HG1 LYS A 191       7.376  -8.644  18.760  0.00  0.00
ATOM   3117  HG2 LYS A 191       8.650  -7.312  18.780  0.00  0.00
ATOM   3118  CD  LYS A 191       7.504  -7.616  20.636  0.00  0.00
ATOM   3119  HD1 LYS A 191       8.292  -7.452  21.402  0.00  0.00
ATOM   3120  HD2 LYS A 191       6.845  -8.416  21.034  0.00  0.00
ATOM   3121  CE  LYS A 191       6.683  -6.323  20.440  0.00  0.00
ATOM   3122  HE1 LYS A 191       5.734  -6.539  20.977  0.00  0.00
ATOM   3123  HE2 LYS A 191       6.498  -5.996  19.395  0.00  0.00
ATOM   3124  NZ  LYS A 191       7.364  -5.170  21.051  0.00  0.00
ATOM   3125  HZ1 LYS A 191       7.342  -5.241  22.089  0.00  0.00
ATOM   3126  HZ2 LYS A 191       6.994  -4.213  20.888  0.00  0.00
ATOM   3127  HZ3 LYS A 191       8.375  -5.095  20.820  0.00  0.00
ATOM   3128  C   LYS A 191      10.825  -8.450  17.906  0.00  0.00
ATOM   3129  O   LYS A 191      10.308  -7.766  16.982  0.00  0.00
ATOM   3130  N   ASN A 192      12.047  -8.133  18.386  0.00  0.00
ATOM   3131  HN  ASN A 192      12.409  -8.534  19.224  0.00  0.00
ATOM   3132  CA  ASN A 192      12.899  -7.172  17.782  0.00  0.00
ATOM   3133  HA  ASN A 192      12.248  -6.309  17.779  0.00  0.00
ATOM   3134  CB  ASN A 192      14.306  -7.004  18.455  0.00  0.00
ATOM   3135  HB1 ASN A 192      14.846  -6.243  17.852  0.00  0.00
ATOM   3136  HB2 ASN A 192      14.756  -8.005  18.622  0.00  0.00
ATOM   3137  CG  ASN A 192      14.207  -6.365  19.853  0.00  0.00
ATOM   3138  OD1 ASN A 192      13.158  -6.219  20.488  0.00  0.00
ATOM   3139  ND2 ASN A 192      15.417  -6.187  20.436  0.00  0.00
ATOM   3140  HD2 ASN A 192      15.482  -5.971  21.410  0.00  0.00
ATOM   3141  HD2 ASN A 192      16.278  -6.300  19.941  0.00  0.00
ATOM   3142  C   ASN A 192      13.171  -7.464  16.315  0.00  0.00
ATOM   3143  O   ASN A 192      12.931  -6.733  15.408  0.00  0.00
ATOM   3144  N   PHE A 193      13.523  -8.736  16.050  0.00  0.00
ATOM   3145  HN  PHE A 193      13.660  -9.383  16.794  0.00  0.00
ATOM   3146  CA  PHE A 193      13.711  -9.232  14.668  0.00  0.00
ATOM   3147  HA  PHE A 193      14.475  -8.541  14.345  0.00  0.00
ATOM   3148  CB  PHE A 193      14.306 -10.704  14.729  0.00  0.00
ATOM   3149  HB1 PHE A 193      13.730 -11.378  15.400  0.00  0.00
ATOM   3150  HB2 PHE A 193      15.388 -10.645  14.975  0.00  0.00
ATOM   3151  CG  PHE A 193      14.355 -11.384  13.389  0.00  0.00
ATOM   3152  CD1 PHE A 193      13.758 -12.603  13.204  0.00  0.00
ATOM   3153  HD1 PHE A 193      13.209 -13.109  13.985  0.00  0.00
ATOM   3154  CE1 PHE A 193      13.833 -13.198  11.926  0.00  0.00
ATOM   3155  HE1 PHE A 193      13.421 -14.194  11.859  0.00  0.00
ATOM   3156  CZ  PHE A 193      14.309 -12.513  10.809  0.00  0.00
ATOM   3157  HZ  PHE A 193      14.426 -12.986   9.846  0.00  0.00
ATOM   3158  CD2 PHE A 193      14.964 -10.749  12.292  0.00  0.00
ATOM   3159  HD2 PHE A 193      15.337  -9.741  12.404  0.00  0.00
ATOM   3160  CE2 PHE A 193      14.934 -11.276  11.035  0.00  0.00
ATOM   3161  HE2 PHE A 193      15.445 -10.764  10.232  0.00  0.00
ATOM   3162  C   PHE A 193      12.398  -9.234  13.880  0.00  0.00
ATOM   3163  O   PHE A 193      12.358  -8.685  12.811  0.00  0.00
ATOM   3164  N   GLN A 194      11.319  -9.753  14.495  0.00  0.00
ATOM   3165  HN  GLN A 194      11.423 -10.232  15.363  0.00  0.00
ATOM   3166  CA  GLN A 194       9.983  -9.741  13.844  0.00  0.00
ATOM   3167  HA  GLN A 194      10.090 -10.434  13.023  0.00  0.00
ATOM   3168  CB  GLN A 194       9.069 -10.572  14.749  0.00  0.00
ATOM   3169  HB1 GLN A 194       8.914 -10.011  15.695  0.00  0.00
ATOM   3170  HB2 GLN A 194       9.660 -11.487  14.967  0.00  0.00
ATOM   3171  CG  GLN A 194       7.718 -10.960  14.095  0.00  0.00
ATOM   3172  HG1 GLN A 194       7.239 -10.027  13.728  0.00  0.00
ATOM   3173  HG2 GLN A 194       7.095 -11.389  14.908  0.00  0.00
ATOM   3174  CD  GLN A 194       7.779 -12.059  13.072  0.00  0.00
ATOM   3175  OE1 GLN A 194       7.298 -11.821  11.938  0.00  0.00
ATOM   3176  NE2 GLN A 194       8.343 -13.184  13.467  0.00  0.00
ATOM   3177  HE2 GLN A 194       8.420 -13.912  12.786  0.00  0.00
ATOM   3178  HE2 GLN A 194       8.656 -13.370  14.398  0.00  0.00
ATOM   3179  C   GLN A 194       9.412  -8.350  13.493  0.00  0.00
ATOM   3180  O   GLN A 194       8.994  -8.040  12.333  0.00  0.00
ATOM   3181  N   THR A 195       9.399  -7.370  14.425  0.00  0.00
ATOM   3182  HN  THR A 195       9.691  -7.567  15.358  0.00  0.00
ATOM   3183  CA  THR A 195       8.897  -6.002  14.124  0.00  0.00
ATOM   3184  HA  THR A 195       8.023  -6.100  13.497  0.00  0.00
ATOM   3185  CB  THR A 195       8.513  -5.163  15.364  0.00  0.00
ATOM   3186  HB  THR A 195       8.216  -4.131  15.081  0.00  0.00
ATOM   3187  OG1 THR A 195       9.658  -5.109  16.217  0.00  0.00
ATOM   3188  HG1 THR A 195       9.828  -6.022  16.461  0.00  0.00
ATOM   3189  CG2 THR A 195       7.415  -5.814  16.216  0.00  0.00
ATOM   3190  HG2 THR A 195       7.563  -6.901  16.391  0.00  0.00
ATOM   3191  HG2 THR A 195       6.452  -5.573  15.718  0.00  0.00
ATOM   3192  HG2 THR A 195       7.272  -5.411  17.240  0.00  0.00
ATOM   3193  C   THR A 195       9.766  -5.153  13.254  0.00  0.00
ATOM   3194  O   THR A 195       9.248  -4.316  12.483  0.00  0.00
ATOM   3195  N   LEU A 196      11.102  -5.380  13.272  0.00  0.00
ATOM   3196  HN  LEU A 196      11.541  -5.854  14.031  0.00  0.00
ATOM   3197  CA  LEU A 196      12.090  -4.864  12.334  0.00  0.00
ATOM   3198  HA  LEU A 196      11.924  -3.799  12.263  0.00  0.00
ATOM   3199  CB  LEU A 196      13.571  -5.189  12.754  0.00  0.00
ATOM   3200  HB1 LEU A 196      13.578  -6.300  12.704  0.00  0.00
ATOM   3201  HB2 LEU A 196      13.600  -4.794  13.792  0.00  0.00
ATOM   3202  CG  LEU A 196      14.568  -4.455  11.843  0.00  0.00
ATOM   3203  HG  LEU A 196      14.350  -4.694  10.781  0.00  0.00
ATOM   3204  CD1 LEU A 196      14.492  -2.938  12.196  0.00  0.00
ATOM   3205  HD1 LEU A 196      13.529  -2.383  12.172  0.00  0.00
ATOM   3206  HD1 LEU A 196      15.176  -2.442  11.473  0.00  0.00
ATOM   3207  HD1 LEU A 196      14.803  -2.769  13.249  0.00  0.00
ATOM   3208  CD2 LEU A 196      15.973  -4.878  12.237  0.00  0.00
ATOM   3209  HD2 LEU A 196      16.022  -5.987  12.196  0.00  0.00
ATOM   3210  HD2 LEU A 196      15.993  -4.542  13.296  0.00  0.00
ATOM   3211  HD2 LEU A 196      16.807  -4.482  11.620  0.00  0.00
ATOM   3212  C   LEU A 196      11.881  -5.421  10.901  0.00  0.00
ATOM   3213  O   LEU A 196      11.856  -4.636   9.857  0.00  0.00
ATOM   3214  N   LYS A 197      11.609  -6.738  10.760  0.00  0.00
ATOM   3215  HN  LYS A 197      11.749  -7.384  11.508  0.00  0.00
ATOM   3216  CA  LYS A 197      11.341  -7.330   9.511  0.00  0.00
ATOM   3217  HA  LYS A 197      12.191  -7.238   8.851  0.00  0.00
ATOM   3218  CB  LYS A 197      10.962  -8.748   9.787  0.00  0.00
ATOM   3219  HB1 LYS A 197      10.130  -8.784  10.522  0.00  0.00
ATOM   3220  HB2 LYS A 197      11.852  -9.184  10.289  0.00  0.00
ATOM   3221  CG  LYS A 197      10.475  -9.503   8.553  0.00  0.00
ATOM   3222  HG1 LYS A 197      11.347  -9.894   7.986  0.00  0.00
ATOM   3223  HG2 LYS A 197       9.868  -8.889   7.854  0.00  0.00
ATOM   3224  CD  LYS A 197       9.485 -10.599   8.977  0.00  0.00
ATOM   3225  HD1 LYS A 197       9.826 -11.157   9.875  0.00  0.00
ATOM   3226  HD2 LYS A 197       9.315 -11.277   8.113  0.00  0.00
ATOM   3227  CE  LYS A 197       8.133 -10.008   9.341  0.00  0.00
ATOM   3228  HE1 LYS A 197       7.683  -9.199   8.727  0.00  0.00
ATOM   3229  HE2 LYS A 197       8.136  -9.662  10.397  0.00  0.00
ATOM   3230  NZ  LYS A 197       7.036 -11.063   9.396  0.00  0.00
ATOM   3231  HZ1 LYS A 197       7.090 -11.748   8.614  0.00  0.00
ATOM   3232  HZ2 LYS A 197       6.115 -10.583   9.359  0.00  0.00
ATOM   3233  HZ3 LYS A 197       7.066 -11.581  10.297  0.00  0.00
ATOM   3234  C   LYS A 197      10.141  -6.709   8.804  0.00  0.00
ATOM   3235  O   LYS A 197      10.033  -6.514   7.589  0.00  0.00
ATOM   3236  N   ILE A 198       9.056  -6.418   9.621  0.00  0.00
ATOM   3237  HN  ILE A 198       9.087  -6.751  10.561  0.00  0.00
ATOM   3238  CA  ILE A 198       7.894  -5.651   9.140  0.00  0.00
ATOM   3239  HA  ILE A 198       7.468  -6.279   8.372  0.00  0.00
ATOM   3240  CB  ILE A 198       6.790  -5.584  10.173  0.00  0.00
ATOM   3241  HB  ILE A 198       7.300  -5.218  11.090  0.00  0.00
ATOM   3242  CG2 ILE A 198       5.674  -4.565   9.848  0.00  0.00
ATOM   3243  HG2 ILE A 198       5.251  -4.720   8.832  0.00  0.00
ATOM   3244  HG2 ILE A 198       6.056  -3.530   9.977  0.00  0.00
ATOM   3245  HG2 ILE A 198       4.949  -4.570  10.691  0.00  0.00
ATOM   3246  CG1 ILE A 198       6.191  -7.017  10.536  0.00  0.00
ATOM   3247  HG1 ILE A 198       5.653  -6.798  11.484  0.00  0.00
ATOM   3248  HG1 ILE A 198       7.086  -7.664  10.661  0.00  0.00
ATOM   3249  CD1 ILE A 198       5.270  -7.640   9.504  0.00  0.00
ATOM   3250  HD1 ILE A 198       4.473  -6.908   9.251  0.00  0.00
ATOM   3251  HD2 ILE A 198       4.851  -8.610   9.845  0.00  0.00
ATOM   3252  HD3 ILE A 198       5.685  -7.657   8.473  0.00  0.00
ATOM   3253  C   ILE A 198       8.187  -4.246   8.616  0.00  0.00
ATOM   3254  O   ILE A 198       7.672  -3.859   7.542  0.00  0.00
ATOM   3255  N   VAL A 199       9.020  -3.453   9.301  0.00  0.00
ATOM   3256  HN  VAL A 199       9.507  -3.761  10.115  0.00  0.00
ATOM   3257  CA  VAL A 199       9.336  -2.140   8.728  0.00  0.00
ATOM   3258  HA  VAL A 199       8.432  -1.679   8.357  0.00  0.00
ATOM   3259  CB  VAL A 199       9.811  -1.147   9.692  0.00  0.00
ATOM   3260  HB  VAL A 199       9.085  -0.958  10.512  0.00  0.00
ATOM   3261  CG1 VAL A 199      11.104  -1.616  10.361  0.00  0.00
ATOM   3262  HG1 VAL A 199      11.341  -0.894  11.172  0.00  0.00
ATOM   3263  HG1 VAL A 199      11.970  -1.678   9.667  0.00  0.00
ATOM   3264  HG1 VAL A 199      11.008  -2.647  10.766  0.00  0.00
ATOM   3265  CG2 VAL A 199      10.035   0.227   9.021  0.00  0.00
ATOM   3266  HG2 VAL A 199       9.998   1.114   9.689  0.00  0.00
ATOM   3267  HG2 VAL A 199       9.338   0.332   8.161  0.00  0.00
ATOM   3268  HG2 VAL A 199      11.052   0.170   8.577  0.00  0.00
ATOM   3269  C   VAL A 199      10.374  -2.233   7.561  0.00  0.00
ATOM   3270  O   VAL A 199      10.444  -1.446   6.633  0.00  0.00
ATOM   3271  N   ILE A 200      11.120  -3.315   7.509  0.00  0.00
ATOM   3272  HN  ILE A 200      11.156  -3.953   8.275  0.00  0.00
ATOM   3273  CA  ILE A 200      11.885  -3.678   6.355  0.00  0.00
ATOM   3274  HA  ILE A 200      12.422  -2.814   5.995  0.00  0.00
ATOM   3275  CB  ILE A 200      12.974  -4.721   6.652  0.00  0.00
ATOM   3276  HB  ILE A 200      12.471  -5.363   7.406  0.00  0.00
ATOM   3277  CG2 ILE A 200      13.429  -5.629   5.457  0.00  0.00
ATOM   3278  HG2 ILE A 200      12.547  -6.133   5.008  0.00  0.00
ATOM   3279  HG2 ILE A 200      14.189  -6.386   5.749  0.00  0.00
ATOM   3280  HG2 ILE A 200      13.758  -5.016   4.592  0.00  0.00
ATOM   3281  CG1 ILE A 200      14.219  -3.953   7.210  0.00  0.00
ATOM   3282  HG1 ILE A 200      13.923  -3.231   8.000  0.00  0.00
ATOM   3283  HG1 ILE A 200      14.786  -3.467   6.387  0.00  0.00
ATOM   3284  CD1 ILE A 200      15.146  -4.926   7.965  0.00  0.00
ATOM   3285  HD1 ILE A 200      15.384  -5.826   7.360  0.00  0.00
ATOM   3286  HD2 ILE A 200      14.665  -5.358   8.868  0.00  0.00
ATOM   3287  HD3 ILE A 200      16.091  -4.486   8.349  0.00  0.00
ATOM   3288  C   ILE A 200      11.043  -4.026   5.147  0.00  0.00
ATOM   3289  O   ILE A 200      11.354  -3.552   4.052  0.00  0.00
ATOM   3290  N   LEU A 201       9.906  -4.735   5.253  0.00  0.00
ATOM   3291  HN  LEU A 201       9.733  -5.232   6.100  0.00  0.00
ATOM   3292  CA  LEU A 201       9.080  -4.966   4.060  0.00  0.00
ATOM   3293  HA  LEU A 201       9.659  -4.941   3.149  0.00  0.00
ATOM   3294  CB  LEU A 201       8.471  -6.391   4.293  0.00  0.00
ATOM   3295  HB1 LEU A 201       7.703  -6.733   3.566  0.00  0.00
ATOM   3296  HB2 LEU A 201       7.902  -6.362   5.246  0.00  0.00
ATOM   3297  CG  LEU A 201       9.647  -7.350   4.406  0.00  0.00
ATOM   3298  HG  LEU A 201      10.469  -6.992   5.062  0.00  0.00
ATOM   3299  CD1 LEU A 201       9.121  -8.646   5.029  0.00  0.00
ATOM   3300  HD1 LEU A 201       9.894  -9.329   5.442  0.00  0.00
ATOM   3301  HD1 LEU A 201       8.572  -9.241   4.268  0.00  0.00
ATOM   3302  HD1 LEU A 201       8.306  -8.485   5.766  0.00  0.00
ATOM   3303  CD2 LEU A 201      10.292  -7.542   2.998  0.00  0.00
ATOM   3304  HD2 LEU A 201      10.539  -6.575   2.509  0.00  0.00
ATOM   3305  HD2 LEU A 201       9.566  -7.983   2.282  0.00  0.00
ATOM   3306  HD2 LEU A 201      11.211  -8.144   3.162  0.00  0.00
ATOM   3307  C   LEU A 201       8.025  -3.866   3.835  0.00  0.00
ATOM   3308  O   LEU A 201       7.486  -3.797   2.748  0.00  0.00
ATOM   3309  N   GLY A 202       7.701  -3.092   4.900  0.00  0.00
ATOM   3310  HN  GLY A 202       7.933  -3.308   5.845  0.00  0.00
ATOM   3311  CA  GLY A 202       6.867  -1.941   4.816  0.00  0.00
ATOM   3312  HA1 GLY A 202       6.415  -1.729   5.774  0.00  0.00
ATOM   3313  HA2 GLY A 202       6.103  -2.185   4.093  0.00  0.00
ATOM   3314  C   GLY A 202       7.511  -0.638   4.377  0.00  0.00
ATOM   3315  O   GLY A 202       6.832   0.407   4.152  0.00  0.00
ATOM   3316  N   LEU A 203       8.884  -0.617   4.148  0.00  0.00
ATOM   3317  HN  LEU A 203       9.378  -1.473   4.280  0.00  0.00
ATOM   3318  CA  LEU A 203       9.554   0.637   3.784  0.00  0.00
ATOM   3319  HA  LEU A 203       8.948   1.163   3.061  0.00  0.00
ATOM   3320  CB  LEU A 203       9.839   1.533   5.065  0.00  0.00
ATOM   3321  HB1 LEU A 203      10.323   0.792   5.736  0.00  0.00
ATOM   3322  HB2 LEU A 203       8.845   1.625   5.553  0.00  0.00
ATOM   3323  CG  LEU A 203      10.698   2.852   4.998  0.00  0.00
ATOM   3324  HG  LEU A 203      11.694   2.528   4.629  0.00  0.00
ATOM   3325  CD1 LEU A 203      10.045   3.760   4.035  0.00  0.00
ATOM   3326  HD1 LEU A 203       9.946   3.302   3.027  0.00  0.00
ATOM   3327  HD1 LEU A 203      10.639   4.678   3.842  0.00  0.00
ATOM   3328  HD1 LEU A 203       9.029   3.989   4.423  0.00  0.00
ATOM   3329  CD2 LEU A 203      10.928   3.442   6.387  0.00  0.00
ATOM   3330  HD2 LEU A 203      11.141   4.523   6.249  0.00  0.00
ATOM   3331  HD2 LEU A 203      11.682   2.838   6.935  0.00  0.00
ATOM   3332  HD2 LEU A 203      10.063   3.565   7.074  0.00  0.00
ATOM   3333  C   LEU A 203      10.807   0.292   3.047  0.00  0.00
ATOM   3334  O   LEU A 203      10.936   0.505   1.853  0.00  0.00
ATOM   3335  N   VAL A 204      11.819  -0.233   3.746  0.00  0.00
ATOM   3336  HN  VAL A 204      11.705  -0.341   4.731  0.00  0.00
ATOM   3337  CA  VAL A 204      13.250  -0.088   3.438  0.00  0.00
ATOM   3338  HA  VAL A 204      13.472   0.932   3.159  0.00  0.00
ATOM   3339  CB  VAL A 204      14.084  -0.452   4.675  0.00  0.00
ATOM   3340  HB  VAL A 204      13.984  -1.550   4.811  0.00  0.00
ATOM   3341  CG1 VAL A 204      15.605  -0.138   4.503  0.00  0.00
ATOM   3342  HG1 VAL A 204      16.072  -0.576   3.595  0.00  0.00
ATOM   3343  HG1 VAL A 204      16.143  -0.518   5.398  0.00  0.00
ATOM   3344  HG1 VAL A 204      15.751   0.959   4.597  0.00  0.00
ATOM   3345  CG2 VAL A 204      13.554   0.469   5.798  0.00  0.00
ATOM   3346  HG2 VAL A 204      14.298   0.475   6.622  0.00  0.00
ATOM   3347  HG2 VAL A 204      12.603   0.057   6.197  0.00  0.00
ATOM   3348  HG2 VAL A 204      13.488   1.521   5.447  0.00  0.00
ATOM   3349  C   VAL A 204      13.682  -0.795   2.221  0.00  0.00
ATOM   3350  O   VAL A 204      14.401  -0.271   1.373  0.00  0.00
ATOM   3351  N   LEU A 205      13.272  -2.101   2.074  0.00  0.00
ATOM   3352  HN  LEU A 205      12.596  -2.324   2.773  0.00  0.00
ATOM   3353  CA  LEU A 205      13.449  -2.970   0.854  0.00  0.00
ATOM   3354  HA  LEU A 205      14.419  -2.811   0.407  0.00  0.00
ATOM   3355  CB  LEU A 205      13.292  -4.488   1.097  0.00  0.00
ATOM   3356  HB1 LEU A 205      12.356  -4.816   1.596  0.00  0.00
ATOM   3357  HB2 LEU A 205      14.113  -4.702   1.815  0.00  0.00
ATOM   3358  CG  LEU A 205      13.444  -5.466  -0.121  0.00  0.00
ATOM   3359  HG  LEU A 205      12.779  -5.174  -0.961  0.00  0.00
ATOM   3360  CD1 LEU A 205      14.902  -5.274  -0.583  0.00  0.00
ATOM   3361  HD1 LEU A 205      15.167  -5.993  -1.388  0.00  0.00
ATOM   3362  HD1 LEU A 205      15.535  -5.399   0.321  0.00  0.00
ATOM   3363  HD1 LEU A 205      15.014  -4.322  -1.144  0.00  0.00
ATOM   3364  CD2 LEU A 205      13.072  -6.907   0.378  0.00  0.00
ATOM   3365  HD2 LEU A 205      11.974  -6.963   0.539  0.00  0.00
ATOM   3366  HD2 LEU A 205      13.641  -7.107   1.311  0.00  0.00
ATOM   3367  HD2 LEU A 205      13.364  -7.708  -0.334  0.00  0.00
ATOM   3368  C   LEU A 205      12.624  -2.589  -0.387  0.00  0.00
ATOM   3369  O   LEU A 205      13.347  -2.367  -1.413  0.00  0.00
ATOM   3370  N   PRO A 206      11.308  -2.231  -0.370  0.00  0.00
ATOM   3371  CD  PRO A 206      10.336  -2.642   0.583  0.00  0.00
ATOM   3372  HD1 PRO A 206      10.439  -2.083   1.539  0.00  0.00
ATOM   3373  HD2 PRO A 206      10.547  -3.685   0.905  0.00  0.00
ATOM   3374  CA  PRO A 206      10.602  -1.846  -1.671  0.00  0.00
ATOM   3375  HA  PRO A 206      11.072  -2.569  -2.321  0.00  0.00
ATOM   3376  CB  PRO A 206       9.118  -1.941  -1.332  0.00  0.00
ATOM   3377  HB1 PRO A 206       8.520  -2.491  -2.090  0.00  0.00
ATOM   3378  HB2 PRO A 206       8.678  -0.921  -1.312  0.00  0.00
ATOM   3379  CG  PRO A 206       8.940  -2.706  -0.012  0.00  0.00
ATOM   3380  HG1 PRO A 206       8.238  -2.162   0.654  0.00  0.00
ATOM   3381  HG2 PRO A 206       8.607  -3.742  -0.239  0.00  0.00
ATOM   3382  C   PRO A 206      11.003  -0.451  -2.131  0.00  0.00
ATOM   3383  O   PRO A 206      10.862  -0.142  -3.330  0.00  0.00
ATOM   3384  N   LEU A 207      11.357   0.448  -1.207  0.00  0.00
ATOM   3385  HN  LEU A 207      11.371   0.219  -0.237  0.00  0.00
ATOM   3386  CA  LEU A 207      12.007   1.763  -1.566  0.00  0.00
ATOM   3387  HA  LEU A 207      11.303   2.330  -2.157  0.00  0.00
ATOM   3388  CB  LEU A 207      12.472   2.538  -0.221  0.00  0.00
ATOM   3389  HB1 LEU A 207      13.333   1.986   0.213  0.00  0.00
ATOM   3390  HB2 LEU A 207      11.635   2.444   0.503  0.00  0.00
ATOM   3391  CG  LEU A 207      12.814   4.007  -0.383  0.00  0.00
ATOM   3392  HG  LEU A 207      13.428   3.985  -1.308  0.00  0.00
ATOM   3393  CD1 LEU A 207      11.672   4.933  -0.485  0.00  0.00
ATOM   3394  HD1 LEU A 207      10.844   4.620  -1.156  0.00  0.00
ATOM   3395  HD1 LEU A 207      12.017   5.874  -0.966  0.00  0.00
ATOM   3396  HD1 LEU A 207      11.326   5.197   0.538  0.00  0.00
ATOM   3397  CD2 LEU A 207      13.855   4.654   0.565  0.00  0.00
ATOM   3398  HD2 LEU A 207      14.842   4.158   0.451  0.00  0.00
ATOM   3399  HD2 LEU A 207      13.550   4.432   1.610  0.00  0.00
ATOM   3400  HD2 LEU A 207      13.959   5.759   0.511  0.00  0.00
ATOM   3401  C   LEU A 207      13.289   1.524  -2.465  0.00  0.00
ATOM   3402  O   LEU A 207      13.390   2.055  -3.541  0.00  0.00
ATOM   3403  N   LEU A 208      14.230   0.626  -2.083  0.00  0.00
ATOM   3404  HN  LEU A 208      14.333   0.306  -1.145  0.00  0.00
ATOM   3405  CA  LEU A 208      15.358   0.440  -2.967  0.00  0.00
ATOM   3406  HA  LEU A 208      15.724   1.444  -3.121  0.00  0.00
ATOM   3407  CB  LEU A 208      16.373  -0.380  -2.243  0.00  0.00
ATOM   3408  HB1 LEU A 208      15.971  -1.381  -1.977  0.00  0.00
ATOM   3409  HB2 LEU A 208      16.653   0.160  -1.314  0.00  0.00
ATOM   3410  CG  LEU A 208      17.701  -0.481  -3.032  0.00  0.00
ATOM   3411  HG  LEU A 208      17.433  -0.875  -4.036  0.00  0.00
ATOM   3412  CD1 LEU A 208      18.385   0.847  -3.397  0.00  0.00
ATOM   3413  HD1 LEU A 208      17.812   1.335  -4.215  0.00  0.00
ATOM   3414  HD1 LEU A 208      19.458   0.715  -3.654  0.00  0.00
ATOM   3415  HD1 LEU A 208      18.351   1.555  -2.542  0.00  0.00
ATOM   3416  CD2 LEU A 208      18.542  -1.507  -2.247  0.00  0.00
ATOM   3417  HD2 LEU A 208      18.765  -1.256  -1.187  0.00  0.00
ATOM   3418  HD2 LEU A 208      19.544  -1.577  -2.722  0.00  0.00
ATOM   3419  HD2 LEU A 208      18.141  -2.530  -2.412  0.00  0.00
ATOM   3420  C   LEU A 208      14.995  -0.104  -4.328  0.00  0.00
ATOM   3421  O   LEU A 208      15.434   0.433  -5.303  0.00  0.00
ATOM   3422  N   VAL A 209      14.140  -1.082  -4.402  0.00  0.00
ATOM   3423  HN  VAL A 209      13.866  -1.391  -3.495  0.00  0.00
ATOM   3424  CA  VAL A 209      13.653  -1.775  -5.613  0.00  0.00
ATOM   3425  HA  VAL A 209      14.488  -2.184  -6.162  0.00  0.00
ATOM   3426  CB  VAL A 209      12.733  -2.950  -5.318  0.00  0.00
ATOM   3427  HB  VAL A 209      11.965  -2.678  -4.562  0.00  0.00
ATOM   3428  CG1 VAL A 209      12.080  -3.586  -6.547  0.00  0.00
ATOM   3429  HG1 VAL A 209      12.833  -3.733  -7.351  0.00  0.00
ATOM   3430  HG1 VAL A 209      11.254  -2.969  -6.960  0.00  0.00
ATOM   3431  HG1 VAL A 209      11.595  -4.556  -6.305  0.00  0.00
ATOM   3432  CG2 VAL A 209      13.659  -4.073  -4.679  0.00  0.00
ATOM   3433  HG2 VAL A 209      14.310  -4.529  -5.456  0.00  0.00
ATOM   3434  HG2 VAL A 209      13.135  -4.919  -4.185  0.00  0.00
ATOM   3435  HG2 VAL A 209      14.305  -3.577  -3.924  0.00  0.00
ATOM   3436  C   VAL A 209      12.953  -0.723  -6.501  0.00  0.00
ATOM   3437  O   VAL A 209      13.138  -0.785  -7.697  0.00  0.00
ATOM   3438  N   MET A 210      12.229   0.258  -5.965  0.00  0.00
ATOM   3439  HN  MET A 210      12.159   0.267  -4.970  0.00  0.00
ATOM   3440  CA  MET A 210      11.448   1.317  -6.672  0.00  0.00
ATOM   3441  HA  MET A 210      10.686   0.997  -7.367  0.00  0.00
ATOM   3442  CB  MET A 210      10.725   2.149  -5.537  0.00  0.00
ATOM   3443  HB1 MET A 210      11.368   2.359  -4.657  0.00  0.00
ATOM   3444  HB2 MET A 210      10.041   1.428  -5.043  0.00  0.00
ATOM   3445  CG  MET A 210       9.701   3.227  -5.964  0.00  0.00
ATOM   3446  HG1 MET A 210       8.999   2.668  -6.620  0.00  0.00
ATOM   3447  HG2 MET A 210      10.194   3.914  -6.685  0.00  0.00
ATOM   3448  SD  MET A 210       8.691   4.039  -4.689  0.00  0.00
ATOM   3449  CE  MET A 210       9.972   4.818  -3.692  0.00  0.00
ATOM   3450  HE1 MET A 210      10.624   5.515  -4.262  0.00  0.00
ATOM   3451  HE2 MET A 210      10.532   4.012  -3.171  0.00  0.00
ATOM   3452  HE3 MET A 210       9.484   5.426  -2.900  0.00  0.00
ATOM   3453  C   MET A 210      12.456   2.144  -7.436  0.00  0.00
ATOM   3454  O   MET A 210      12.288   2.484  -8.598  0.00  0.00
ATOM   3455  N   VAL A 211      13.554   2.558  -6.837  0.00  0.00
ATOM   3456  HN  VAL A 211      13.638   2.346  -5.867  0.00  0.00
ATOM   3457  CA  VAL A 211      14.648   3.283  -7.452  0.00  0.00
ATOM   3458  HA  VAL A 211      14.167   4.097  -7.975  0.00  0.00
ATOM   3459  CB  VAL A 211      15.619   3.830  -6.480  0.00  0.00
ATOM   3460  HB  VAL A 211      16.220   2.981  -6.088  0.00  0.00
ATOM   3461  CG1 VAL A 211      16.633   4.781  -7.187  0.00  0.00
ATOM   3462  HG1 VAL A 211      16.008   5.665  -7.436  0.00  0.00
ATOM   3463  HG1 VAL A 211      17.173   4.430  -8.093  0.00  0.00
ATOM   3464  HG1 VAL A 211      17.270   5.065  -6.323  0.00  0.00
ATOM   3465  CG2 VAL A 211      14.923   4.640  -5.427  0.00  0.00
ATOM   3466  HG2 VAL A 211      14.264   3.971  -4.833  0.00  0.00
ATOM   3467  HG2 VAL A 211      14.344   5.522  -5.774  0.00  0.00
ATOM   3468  HG2 VAL A 211      15.618   5.094  -4.690  0.00  0.00
ATOM   3469  C   VAL A 211      15.316   2.455  -8.622  0.00  0.00
ATOM   3470  O   VAL A 211      15.711   3.048  -9.647  0.00  0.00
ATOM   3471  N   ILE A 212      15.402   1.100  -8.500  0.00  0.00
ATOM   3472  HN  ILE A 212      15.176   0.763  -7.590  0.00  0.00
ATOM   3473  CA  ILE A 212      15.922   0.248  -9.556  0.00  0.00
ATOM   3474  HA  ILE A 212      16.804   0.757  -9.916  0.00  0.00
ATOM   3475  CB  ILE A 212      16.208  -1.135  -8.971  0.00  0.00
ATOM   3476  HB  ILE A 212      15.402  -1.388  -8.251  0.00  0.00
ATOM   3477  CG2 ILE A 212      16.083  -2.304  -9.937  0.00  0.00
ATOM   3478  HG2 ILE A 212      15.168  -2.379 -10.562  0.00  0.00
ATOM   3479  HG2 ILE A 212      16.128  -3.220  -9.309  0.00  0.00
ATOM   3480  HG2 ILE A 212      16.958  -2.262 -10.621  0.00  0.00
ATOM   3481  CG1 ILE A 212      17.571  -1.107  -8.121  0.00  0.00
ATOM   3482  HG1 ILE A 212      17.690  -0.116  -7.633  0.00  0.00
ATOM   3483  HG1 ILE A 212      18.325  -1.039  -8.934  0.00  0.00
ATOM   3484  CD1 ILE A 212      17.717  -2.148  -7.016  0.00  0.00
ATOM   3485  HD1 ILE A 212      17.709  -3.155  -7.483  0.00  0.00
ATOM   3486  HD2 ILE A 212      16.998  -2.038  -6.176  0.00  0.00
ATOM   3487  HD3 ILE A 212      18.714  -2.142  -6.525  0.00  0.00
ATOM   3488  C   ILE A 212      14.890   0.273 -10.779  0.00  0.00
ATOM   3489  O   ILE A 212      15.327   0.398 -11.941  0.00  0.00
ATOM   3490  N   CYS A 213      13.564   0.141 -10.456  0.00  0.00
ATOM   3491  HN  CYS A 213      13.242  -0.039  -9.530  0.00  0.00
ATOM   3492  CA  CYS A 213      12.492   0.127 -11.388  0.00  0.00
ATOM   3493  HA  CYS A 213      12.700  -0.638 -12.123  0.00  0.00
ATOM   3494  CB  CYS A 213      11.195  -0.153 -10.553  0.00  0.00
ATOM   3495  HB1 CYS A 213      10.287   0.064 -11.155  0.00  0.00
ATOM   3496  HB2 CYS A 213      11.157   0.550  -9.692  0.00  0.00
ATOM   3497  SG  CYS A 213      11.154  -1.900  -9.949  0.00  0.00
ATOM   3498  HG1 CYS A 213      11.387  -1.808  -8.649  0.00  0.00
ATOM   3499  C   CYS A 213      12.369   1.440 -12.071  0.00  0.00
ATOM   3500  O   CYS A 213      12.245   1.501 -13.299  0.00  0.00
ATOM   3501  N   TYR A 214      12.655   2.551 -11.307  0.00  0.00
ATOM   3502  HN  TYR A 214      12.992   2.318 -10.399  0.00  0.00
ATOM   3503  CA  TYR A 214      12.633   3.878 -11.879  0.00  0.00
ATOM   3504  HA  TYR A 214      11.692   4.007 -12.394  0.00  0.00
ATOM   3505  CB  TYR A 214      12.529   4.916 -10.737  0.00  0.00
ATOM   3506  HB1 TYR A 214      13.450   4.874 -10.117  0.00  0.00
ATOM   3507  HB2 TYR A 214      11.625   4.616 -10.167  0.00  0.00
ATOM   3508  CG  TYR A 214      12.374   6.409 -11.098  0.00  0.00
ATOM   3509  CD1 TYR A 214      12.863   7.386 -10.173  0.00  0.00
ATOM   3510  HD1 TYR A 214      13.433   6.938  -9.373  0.00  0.00
ATOM   3511  CE1 TYR A 214      12.695   8.752 -10.429  0.00  0.00
ATOM   3512  HE1 TYR A 214      13.033   9.454  -9.681  0.00  0.00
ATOM   3513  CZ  TYR A 214      11.880   9.121 -11.511  0.00  0.00
ATOM   3514  OH  TYR A 214      11.583  10.451 -11.907  0.00  0.00
ATOM   3515  HH  TYR A 214      10.874  10.446 -12.553  0.00  0.00
ATOM   3516  CD2 TYR A 214      11.581   6.843 -12.184  0.00  0.00
ATOM   3517  HD2 TYR A 214      11.275   6.091 -12.895  0.00  0.00
ATOM   3518  CE2 TYR A 214      11.383   8.261 -12.421  0.00  0.00
ATOM   3519  HE2 TYR A 214      10.895   8.637 -13.308  0.00  0.00
ATOM   3520  C   TYR A 214      13.865   4.197 -12.751  0.00  0.00
ATOM   3521  O   TYR A 214      13.749   4.863 -13.779  0.00  0.00
ATOM   3522  N   SER A 215      15.112   3.829 -12.345  0.00  0.00
ATOM   3523  HN  SER A 215      15.295   3.262 -11.545  0.00  0.00
ATOM   3524  CA  SER A 215      16.333   4.060 -13.176  0.00  0.00
ATOM   3525  HA  SER A 215      16.522   5.123 -13.174  0.00  0.00
ATOM   3526  CB  SER A 215      17.491   3.239 -12.499  0.00  0.00
ATOM   3527  HB1 SER A 215      18.409   3.379 -13.109  0.00  0.00
ATOM   3528  HB2 SER A 215      17.209   2.176 -12.337  0.00  0.00
ATOM   3529  OG  SER A 215      17.863   3.769 -11.155  0.00  0.00
ATOM   3530  HG1 SER A 215      17.285   3.408 -10.479  0.00  0.00
ATOM   3531  C   SER A 215      16.233   3.587 -14.628  0.00  0.00
ATOM   3532  O   SER A 215      16.758   4.072 -15.646  0.00  0.00
ATOM   3533  N   GLY A 216      15.437   2.480 -14.637  0.00  0.00
ATOM   3534  HN  GLY A 216      15.294   1.975 -13.790  0.00  0.00
ATOM   3535  CA  GLY A 216      15.182   1.861 -15.888  0.00  0.00
ATOM   3536  HA1 GLY A 216      14.411   1.114 -15.761  0.00  0.00
ATOM   3537  HA2 GLY A 216      16.119   1.456 -16.241  0.00  0.00
ATOM   3538  C   GLY A 216      14.481   2.651 -17.024  0.00  0.00
ATOM   3539  O   GLY A 216      14.727   2.443 -18.158  0.00  0.00
ATOM   3540  N   ILE A 217      13.570   3.612 -16.550  0.00  0.00
ATOM   3541  HN  ILE A 217      13.435   3.535 -15.564  0.00  0.00
ATOM   3542  CA  ILE A 217      12.621   4.365 -17.367  0.00  0.00
ATOM   3543  HA  ILE A 217      12.802   4.101 -18.399  0.00  0.00
ATOM   3544  CB  ILE A 217      11.155   4.086 -16.974  0.00  0.00
ATOM   3545  HB  ILE A 217      10.430   4.698 -17.553  0.00  0.00
ATOM   3546  CG2 ILE A 217      10.953   2.596 -17.279  0.00  0.00
ATOM   3547  HG2 ILE A 217      11.323   2.312 -18.287  0.00  0.00
ATOM   3548  HG2 ILE A 217       9.868   2.368 -17.204  0.00  0.00
ATOM   3549  HG2 ILE A 217      11.521   1.855 -16.677  0.00  0.00
ATOM   3550  CG1 ILE A 217      10.932   4.491 -15.496  0.00  0.00
ATOM   3551  HG1 ILE A 217      11.087   5.590 -15.552  0.00  0.00
ATOM   3552  HG1 ILE A 217      11.563   4.019 -14.714  0.00  0.00
ATOM   3553  CD1 ILE A 217       9.462   4.175 -15.077  0.00  0.00
ATOM   3554  HD1 ILE A 217       8.717   4.835 -15.572  0.00  0.00
ATOM   3555  HD2 ILE A 217       9.215   4.398 -14.018  0.00  0.00
ATOM   3556  HD3 ILE A 217       9.368   3.075 -14.959  0.00  0.00
ATOM   3557  C   ILE A 217      12.968   5.889 -17.330  0.00  0.00
ATOM   3558  O   ILE A 217      12.482   6.660 -18.144  0.00  0.00
ATOM   3559  N   LEU A 218      13.910   6.292 -16.488  0.00  0.00
ATOM   3560  HN  LEU A 218      14.373   5.643 -15.889  0.00  0.00
ATOM   3561  CA  LEU A 218      14.464   7.692 -16.374  0.00  0.00
ATOM   3562  HA  LEU A 218      13.781   8.462 -16.701  0.00  0.00
ATOM   3563  CB  LEU A 218      14.903   8.003 -14.836  0.00  0.00
ATOM   3564  HB1 LEU A 218      15.665   7.295 -14.446  0.00  0.00
ATOM   3565  HB2 LEU A 218      13.997   7.761 -14.241  0.00  0.00
ATOM   3566  CG  LEU A 218      15.394   9.390 -14.616  0.00  0.00
ATOM   3567  HG  LEU A 218      15.824   9.954 -15.471  0.00  0.00
ATOM   3568  CD1 LEU A 218      14.279  10.216 -13.971  0.00  0.00
ATOM   3569  HD1 LEU A 218      14.551  11.185 -13.500  0.00  0.00
ATOM   3570  HD1 LEU A 218      13.850   9.690 -13.093  0.00  0.00
ATOM   3571  HD1 LEU A 218      13.558  10.602 -14.723  0.00  0.00
ATOM   3572  CD2 LEU A 218      16.509   9.247 -13.490  0.00  0.00
ATOM   3573  HD2 LEU A 218      16.024   8.839 -12.577  0.00  0.00
ATOM   3574  HD2 LEU A 218      17.118  10.163 -13.335  0.00  0.00
ATOM   3575  HD2 LEU A 218      17.186   8.469 -13.901  0.00  0.00
ATOM   3576  C   LEU A 218      15.649   7.781 -17.393  0.00  0.00
ATOM   3577  O   LEU A 218      16.250   8.833 -17.575  0.00  0.00
ATOM   3578  N   LYS A 219      15.984   6.593 -17.953  0.00  0.00
ATOM   3579  HN  LYS A 219      15.484   5.798 -17.616  0.00  0.00
ATOM   3580  CA  LYS A 219      16.865   6.339 -19.093  0.00  0.00
ATOM   3581  HA  LYS A 219      17.718   6.774 -18.595  0.00  0.00
ATOM   3582  CB  LYS A 219      16.996   4.816 -19.223  0.00  0.00
ATOM   3583  HB1 LYS A 219      16.064   4.317 -19.562  0.00  0.00
ATOM   3584  HB2 LYS A 219      17.292   4.406 -18.233  0.00  0.00
ATOM   3585  CG  LYS A 219      18.171   4.420 -20.129  0.00  0.00
ATOM   3586  HG1 LYS A 219      18.149   4.981 -21.088  0.00  0.00
ATOM   3587  HG2 LYS A 219      17.856   3.376 -20.342  0.00  0.00
ATOM   3588  CD  LYS A 219      19.526   4.502 -19.444  0.00  0.00
ATOM   3589  HD1 LYS A 219      19.466   3.856 -18.541  0.00  0.00
ATOM   3590  HD2 LYS A 219      19.703   5.548 -19.115  0.00  0.00
ATOM   3591  CE  LYS A 219      20.695   4.012 -20.297  0.00  0.00
ATOM   3592  HE1 LYS A 219      20.797   4.633 -21.212  0.00  0.00
ATOM   3593  HE2 LYS A 219      20.405   3.020 -20.706  0.00  0.00
ATOM   3594  NZ  LYS A 219      22.062   3.980 -19.621  0.00  0.00
ATOM   3595  HZ1 LYS A 219      22.853   3.920 -20.293  0.00  0.00
ATOM   3596  HZ2 LYS A 219      22.118   3.315 -18.825  0.00  0.00
ATOM   3597  HZ3 LYS A 219      22.214   4.894 -19.148  0.00  0.00
ATOM   3598  C   LYS A 219      16.459   6.996 -20.445  0.00  0.00
ATOM   3599  O   LYS A 219      15.294   6.948 -20.823  0.00  0.00
ATOM   3600  N   THR A 220      17.349   7.622 -21.230  0.00  0.00
ATOM   3601  HN  THR A 220      18.310   7.665 -20.968  0.00  0.00
ATOM   3602  CA  THR A 220      16.906   8.374 -22.402  0.00  0.00
ATOM   3603  HA  THR A 220      15.908   8.773 -22.291  0.00  0.00
ATOM   3604  CB  THR A 220      17.752   9.622 -22.638  0.00  0.00
ATOM   3605  HB  THR A 220      17.590  10.038 -23.656  0.00  0.00
ATOM   3606  OG1 THR A 220      19.135   9.335 -22.494  0.00  0.00
ATOM   3607  HG1 THR A 220      19.610  10.168 -22.441  0.00  0.00
ATOM   3608  CG2 THR A 220      17.439  10.636 -21.547  0.00  0.00
ATOM   3609  HG2 THR A 220      16.488  11.195 -21.679  0.00  0.00
ATOM   3610  HG2 THR A 220      18.258  11.350 -21.311  0.00  0.00
ATOM   3611  HG2 THR A 220      17.336  10.085 -20.587  0.00  0.00
ATOM   3612  C   THR A 220      16.799   7.589 -23.693  0.00  0.00
ATOM   3613  O   THR A 220      15.755   7.550 -24.364  0.00  0.00
ATOM   3614  N   LEU A 221      17.913   6.879 -23.970  0.00  0.00
ATOM   3615  HN  LEU A 221      18.790   7.094 -23.545  0.00  0.00
ATOM   3616  CA  LEU A 221      18.202   5.950 -25.082  0.00  0.00
ATOM   3617  HA  LEU A 221      17.364   5.854 -25.757  0.00  0.00
ATOM   3618  CB  LEU A 221      19.445   6.236 -25.919  0.00  0.00
ATOM   3619  HB1 LEU A 221      19.570   5.368 -26.600  0.00  0.00
ATOM   3620  HB2 LEU A 221      20.366   6.273 -25.298  0.00  0.00
ATOM   3621  CG  LEU A 221      19.440   7.360 -26.950  0.00  0.00
ATOM   3622  HG  LEU A 221      19.173   8.310 -26.440  0.00  0.00
ATOM   3623  CD1 LEU A 221      20.788   7.391 -27.603  0.00  0.00
ATOM   3624  HD1 LEU A 221      20.982   8.439 -27.920  0.00  0.00
ATOM   3625  HD1 LEU A 221      21.087   6.662 -28.386  0.00  0.00
ATOM   3626  HD1 LEU A 221      21.620   7.204 -26.890  0.00  0.00
ATOM   3627  CD2 LEU A 221      18.274   7.123 -27.972  0.00  0.00
ATOM   3628  HD2 LEU A 221      18.187   7.918 -28.743  0.00  0.00
ATOM   3629  HD2 LEU A 221      17.344   7.314 -27.394  0.00  0.00
ATOM   3630  HD2 LEU A 221      18.162   6.060 -28.276  0.00  0.00
ATOM   3631  C   LEU A 221      18.405   4.545 -24.491  0.00  0.00
ATOM   3632  O   LEU A 221      19.442   3.869 -24.613  0.00  0.00
ATOM   3633  N   LEU A 222      17.315   3.983 -23.835  0.00  0.00
ATOM   3634  HN  LEU A 222      16.523   4.579 -23.729  0.00  0.00
ATOM   3635  CA  LEU A 222      17.414   2.637 -23.138  0.00  0.00
ATOM   3636  HA  LEU A 222      18.259   2.740 -22.472  0.00  0.00
ATOM   3637  CB  LEU A 222      16.075   2.380 -22.448  0.00  0.00
ATOM   3638  HB1 LEU A 222      15.209   2.541 -23.125  0.00  0.00
ATOM   3639  HB2 LEU A 222      15.830   3.141 -21.676  0.00  0.00
ATOM   3640  CG  LEU A 222      15.747   1.087 -21.814  0.00  0.00
ATOM   3641  HG  LEU A 222      15.754   0.231 -22.524  0.00  0.00
ATOM   3642  CD1 LEU A 222      16.686   0.512 -20.697  0.00  0.00
ATOM   3643  HD1 LEU A 222      16.441  -0.531 -20.404  0.00  0.00
ATOM   3644  HD1 LEU A 222      16.576   1.085 -19.753  0.00  0.00
ATOM   3645  HD1 LEU A 222      17.747   0.648 -20.999  0.00  0.00
ATOM   3646  CD2 LEU A 222      14.303   1.260 -21.303  0.00  0.00
ATOM   3647  HD2 LEU A 222      13.924   0.314 -20.860  0.00  0.00
ATOM   3648  HD2 LEU A 222      13.594   1.444 -22.138  0.00  0.00
ATOM   3649  HD2 LEU A 222      14.155   2.041 -20.525  0.00  0.00
ATOM   3650  C   LEU A 222      17.748   1.401 -24.046  0.00  0.00
ATOM   3651  O   LEU A 222      18.724   0.664 -23.755  0.00  0.00
ATOM   3652  N   ARG A 223      17.151   1.326 -25.231  0.00  0.00
ATOM   3653  HN  ARG A 223      16.474   2.024 -25.445  0.00  0.00
ATOM   3654  CA  ARG A 223      17.531   0.336 -26.361  0.00  0.00
ATOM   3655  HA  ARG A 223      18.183  -0.302 -25.782  0.00  0.00
ATOM   3656  CB  ARG A 223      16.317  -0.541 -26.863  0.00  0.00
ATOM   3657  HB1 ARG A 223      15.636   0.087 -27.478  0.00  0.00
ATOM   3658  HB2 ARG A 223      15.688  -0.796 -25.984  0.00  0.00
ATOM   3659  CG  ARG A 223      16.760  -1.685 -27.685  0.00  0.00
ATOM   3660  HG1 ARG A 223      17.467  -2.336 -27.129  0.00  0.00
ATOM   3661  HG2 ARG A 223      17.354  -1.322 -28.551  0.00  0.00
ATOM   3662  CD  ARG A 223      15.667  -2.665 -28.315  0.00  0.00
ATOM   3663  HD1 ARG A 223      15.293  -3.133 -27.379  0.00  0.00
ATOM   3664  HD2 ARG A 223      16.136  -3.443 -28.955  0.00  0.00
ATOM   3665  NE  ARG A 223      14.679  -1.847 -29.115  0.00  0.00
ATOM   3666  HE  ARG A 223      14.951  -1.611 -30.048  0.00  0.00
ATOM   3667  CZ  ARG A 223      13.522  -1.308 -28.608  0.00  0.00
ATOM   3668  NH1 ARG A 223      12.945  -0.427 -29.312  0.00  0.00
ATOM   3669  HH1 ARG A 223      13.269  -0.220 -30.235  0.00  0.00
ATOM   3670  HH1 ARG A 223      12.007  -0.184 -29.065  0.00  0.00
ATOM   3671  NH2 ARG A 223      13.073  -1.600 -27.409  0.00  0.00
ATOM   3672  HH2 ARG A 223      12.339  -1.044 -27.017  0.00  0.00
ATOM   3673  HH2 ARG A 223      13.667  -2.188 -26.860  0.00  0.00
ATOM   3674  C   ARG A 223      18.399   0.973 -27.422  0.00  0.00
ATOM   3675  O   ARG A 223      19.639   0.985 -27.285  0.00  0.00
ATOM   3676  N   CYS A 224      17.740   1.436 -28.520  0.00  0.00
ATOM   3677  HN  CYS A 224      16.781   1.172 -28.590  0.00  0.00
ATOM   3678  CA  CYS A 224      18.435   1.947 -29.722  0.00  0.00
ATOM   3679  HA  CYS A 224      19.278   2.483 -29.312  0.00  0.00
ATOM   3680  CB  CYS A 224      18.950   0.856 -30.694  0.00  0.00
ATOM   3681  HB1 CYS A 224      19.495   0.104 -30.085  0.00  0.00
ATOM   3682  HB2 CYS A 224      19.716   1.292 -31.370  0.00  0.00
ATOM   3683  SG  CYS A 224      17.684  -0.122 -31.626  0.00  0.00
ATOM   3684  HG1 CYS A 224      16.796   0.821 -31.907  0.00  0.00
ATOM   3685  C   CYS A 224      17.604   3.039 -30.384  0.00  0.00
ATOM   3686  O   CYS A 224      17.966   3.595 -31.434  0.00  0.00
ATOM   3687  N   ARG A 225      16.485   3.438 -29.802  0.00  0.00
ATOM   3688  HN  ARG A 225      16.101   3.075 -28.956  0.00  0.00
ATOM   3689  CA  ARG A 225      15.693   4.553 -30.213  0.00  0.00
ATOM   3690  HA  ARG A 225      16.313   5.411 -30.423  0.00  0.00
ATOM   3691  CB  ARG A 225      14.797   4.296 -31.442  0.00  0.00
ATOM   3692  HB1 ARG A 225      15.459   4.094 -32.310  0.00  0.00
ATOM   3693  HB2 ARG A 225      14.165   5.205 -31.538  0.00  0.00
ATOM   3694  CG  ARG A 225      14.015   2.962 -31.350  0.00  0.00
ATOM   3695  HG1 ARG A 225      13.598   2.997 -30.321  0.00  0.00
ATOM   3696  HG2 ARG A 225      14.618   2.030 -31.392  0.00  0.00
ATOM   3697  CD  ARG A 225      12.810   2.916 -32.280  0.00  0.00
ATOM   3698  HD1 ARG A 225      12.303   1.927 -32.308  0.00  0.00
ATOM   3699  HD2 ARG A 225      13.176   3.120 -33.309  0.00  0.00
ATOM   3700  NE  ARG A 225      11.898   4.008 -31.773  0.00  0.00
ATOM   3701  HE  ARG A 225      12.261   4.733 -31.187  0.00  0.00
ATOM   3702  CZ  ARG A 225      10.805   4.359 -32.455  0.00  0.00
ATOM   3703  NH1 ARG A 225      10.176   5.503 -32.157  0.00  0.00
ATOM   3704  HH1 ARG A 225       9.537   5.960 -32.775  0.00  0.00
ATOM   3705  HH1 ARG A 225      10.457   5.892 -31.279  0.00  0.00
ATOM   3706  NH2 ARG A 225      10.354   3.589 -33.458  0.00  0.00
ATOM   3707  HH2 ARG A 225      10.694   2.701 -33.765  0.00  0.00
ATOM   3708  HH2 ARG A 225       9.452   3.791 -33.839  0.00  0.00
ATOM   3709  C   ARG A 225      14.813   5.039 -29.109  0.00  0.00
ATOM   3710  O   ARG A 225      14.631   4.405 -28.064  0.00  0.00
ATOM   3711  N   ASN A 226      14.245   6.264 -29.137  0.00  0.00
ATOM   3712  HN  ASN A 226      14.348   6.766 -29.992  0.00  0.00
ATOM   3713  CA  ASN A 226      13.302   6.545 -28.106  0.00  0.00
ATOM   3714  HA  ASN A 226      13.694   6.235 -27.148  0.00  0.00
ATOM   3715  CB  ASN A 226      12.920   8.062 -27.940  0.00  0.00
ATOM   3716  HB1 ASN A 226      12.282   8.340 -27.074  0.00  0.00
ATOM   3717  HB2 ASN A 226      12.437   8.401 -28.881  0.00  0.00
ATOM   3718  CG  ASN A 226      14.156   8.938 -27.988  0.00  0.00
ATOM   3719  OD1 ASN A 226      14.528   9.489 -29.045  0.00  0.00
ATOM   3720  ND2 ASN A 226      14.683   9.176 -26.714  0.00  0.00
ATOM   3721  HD2 ASN A 226      14.305   8.600 -25.989  0.00  0.00
ATOM   3722  HD2 ASN A 226      15.219  10.009 -26.579  0.00  0.00
ATOM   3723  C   ASN A 226      12.032   5.797 -28.306  0.00  0.00
ATOM   3724  O   ASN A 226      11.483   5.801 -29.415  0.00  0.00
ATOM   3725  N   GLU A 227      11.465   5.285 -27.243  0.00  0.00
ATOM   3726  HN  GLU A 227      11.932   5.307 -26.362  0.00  0.00
ATOM   3727  CA  GLU A 227      10.062   4.967 -27.246  0.00  0.00
ATOM   3728  HA  GLU A 227       9.622   5.514 -28.066  0.00  0.00
ATOM   3729  CB  GLU A 227       9.656   3.561 -27.324  0.00  0.00
ATOM   3730  HB1 GLU A 227       8.553   3.447 -27.267  0.00  0.00
ATOM   3731  HB2 GLU A 227      10.131   3.053 -26.456  0.00  0.00
ATOM   3732  CG  GLU A 227      10.164   2.646 -28.547  0.00  0.00
ATOM   3733  HG1 GLU A 227      11.274   2.701 -28.540  0.00  0.00
ATOM   3734  HG2 GLU A 227       9.773   3.157 -29.454  0.00  0.00
ATOM   3735  CD  GLU A 227       9.696   1.272 -28.585  0.00  0.00
ATOM   3736  OE1 GLU A 227      10.531   0.362 -28.797  0.00  0.00
ATOM   3737  OE2 GLU A 227       8.495   1.013 -28.481  0.00  0.00
ATOM   3738  C   GLU A 227       9.383   5.773 -26.100  0.00  0.00
ATOM   3739  O   GLU A 227       9.862   5.830 -24.940  0.00  0.00
ATOM   3740  N   LYS A 228       8.256   6.357 -26.325  0.00  0.00
ATOM   3741  HN  LYS A 228       7.809   6.286 -27.213  0.00  0.00
ATOM   3742  CA  LYS A 228       7.686   7.305 -25.388  0.00  0.00
ATOM   3743  HA  LYS A 228       8.491   7.915 -25.005  0.00  0.00
ATOM   3744  CB  LYS A 228       6.651   8.305 -25.958  0.00  0.00
ATOM   3745  HB1 LYS A 228       6.480   9.110 -25.211  0.00  0.00
ATOM   3746  HB2 LYS A 228       5.686   7.794 -26.160  0.00  0.00
ATOM   3747  CG  LYS A 228       7.143   8.994 -27.203  0.00  0.00
ATOM   3748  HG1 LYS A 228       7.234   8.223 -27.999  0.00  0.00
ATOM   3749  HG2 LYS A 228       8.053   9.597 -27.001  0.00  0.00
ATOM   3750  CD  LYS A 228       6.091   9.990 -27.708  0.00  0.00
ATOM   3751  HD1 LYS A 228       5.935  10.736 -26.899  0.00  0.00
ATOM   3752  HD2 LYS A 228       5.102   9.497 -27.820  0.00  0.00
ATOM   3753  CE  LYS A 228       6.477  10.775 -28.983  0.00  0.00
ATOM   3754  HE1 LYS A 228       6.557   9.954 -29.728  0.00  0.00
ATOM   3755  HE2 LYS A 228       7.336  11.478 -28.944  0.00  0.00
ATOM   3756  NZ  LYS A 228       5.333  11.513 -29.419  0.00  0.00
ATOM   3757  HZ1 LYS A 228       5.223  12.485 -29.068  0.00  0.00
ATOM   3758  HZ2 LYS A 228       4.478  10.943 -29.262  0.00  0.00
ATOM   3759  HZ3 LYS A 228       5.393  11.617 -30.453  0.00  0.00
ATOM   3760  C   LYS A 228       7.060   6.764 -24.103  0.00  0.00
ATOM   3761  O   LYS A 228       6.985   7.421 -23.062  0.00  0.00
ATOM   3762  N   LYS A 229       6.689   5.454 -24.073  0.00  0.00
ATOM   3763  HN  LYS A 229       6.740   4.897 -24.899  0.00  0.00
ATOM   3764  CA  LYS A 229       6.216   4.732 -22.869  0.00  0.00
ATOM   3765  HA  LYS A 229       5.294   5.161 -22.506  0.00  0.00
ATOM   3766  CB  LYS A 229       5.879   3.243 -23.390  0.00  0.00
ATOM   3767  HB1 LYS A 229       6.675   3.018 -24.132  0.00  0.00
ATOM   3768  HB2 LYS A 229       4.869   3.270 -23.851  0.00  0.00
ATOM   3769  CG  LYS A 229       5.786   2.063 -22.231  0.00  0.00
ATOM   3770  HG1 LYS A 229       5.271   2.606 -21.410  0.00  0.00
ATOM   3771  HG2 LYS A 229       6.856   1.943 -21.960  0.00  0.00
ATOM   3772  CD  LYS A 229       5.173   0.781 -22.729  0.00  0.00
ATOM   3773  HD1 LYS A 229       5.473   0.022 -21.975  0.00  0.00
ATOM   3774  HD2 LYS A 229       5.612   0.502 -23.712  0.00  0.00
ATOM   3775  CE  LYS A 229       3.637   0.638 -22.936  0.00  0.00
ATOM   3776  HE1 LYS A 229       3.465  -0.228 -23.610  0.00  0.00
ATOM   3777  HE2 LYS A 229       3.116   1.524 -23.357  0.00  0.00
ATOM   3778  NZ  LYS A 229       2.822   0.345 -21.754  0.00  0.00
ATOM   3779  HZ1 LYS A 229       3.292  -0.312 -21.098  0.00  0.00
ATOM   3780  HZ2 LYS A 229       1.897  -0.039 -22.035  0.00  0.00
ATOM   3781  HZ3 LYS A 229       2.712   1.186 -21.152  0.00  0.00
ATOM   3782  C   LYS A 229       7.210   4.709 -21.746  0.00  0.00
ATOM   3783  O   LYS A 229       6.757   4.681 -20.594  0.00  0.00
ATOM   3784  N   ARG A 230       8.511   4.863 -22.006  0.00  0.00
ATOM   3785  HN  ARG A 230       8.773   5.058 -22.948  0.00  0.00
ATOM   3786  CA  ARG A 230       9.483   5.124 -20.966  0.00  0.00
ATOM   3787  HA  ARG A 230       9.465   4.282 -20.289  0.00  0.00
ATOM   3788  CB  ARG A 230      10.860   5.360 -21.608  0.00  0.00
ATOM   3789  HB1 ARG A 230      11.633   5.801 -20.944  0.00  0.00
ATOM   3790  HB2 ARG A 230      10.776   6.084 -22.447  0.00  0.00
ATOM   3791  CG  ARG A 230      11.373   4.218 -22.477  0.00  0.00
ATOM   3792  HG1 ARG A 230      10.615   4.015 -23.263  0.00  0.00
ATOM   3793  HG2 ARG A 230      11.562   3.265 -21.938  0.00  0.00
ATOM   3794  CD  ARG A 230      12.642   4.544 -23.277  0.00  0.00
ATOM   3795  HD1 ARG A 230      13.503   4.789 -22.618  0.00  0.00
ATOM   3796  HD2 ARG A 230      12.487   5.472 -23.868  0.00  0.00
ATOM   3797  NE  ARG A 230      13.061   3.283 -24.102  0.00  0.00
ATOM   3798  HE  ARG A 230      12.647   2.380 -23.990  0.00  0.00
ATOM   3799  CZ  ARG A 230      13.794   3.332 -25.168  0.00  0.00
ATOM   3800  NH1 ARG A 230      13.589   2.446 -26.138  0.00  0.00
ATOM   3801  HH1 ARG A 230      12.931   1.706 -26.000  0.00  0.00
ATOM   3802  HH1 ARG A 230      13.838   2.683 -27.077  0.00  0.00
ATOM   3803  NH2 ARG A 230      14.570   4.397 -25.461  0.00  0.00
ATOM   3804  HH2 ARG A 230      14.505   5.155 -24.813  0.00  0.00
ATOM   3805  HH2 ARG A 230      14.917   4.359 -26.399  0.00  0.00
ATOM   3806  C   ARG A 230       9.162   6.417 -20.189  0.00  0.00
ATOM   3807  O   ARG A 230       9.220   6.451 -18.954  0.00  0.00
ATOM   3808  N   HIS A 231       8.784   7.514 -20.932  0.00  0.00
ATOM   3809  HN  HIS A 231       8.534   7.239 -21.857  0.00  0.00
ATOM   3810  CA  HIS A 231       8.405   8.797 -20.379  0.00  0.00
ATOM   3811  HA  HIS A 231       9.017   8.949 -19.503  0.00  0.00
ATOM   3812  CB  HIS A 231       8.667   9.936 -21.364  0.00  0.00
ATOM   3813  HB1 HIS A 231       7.987  10.800 -21.201  0.00  0.00
ATOM   3814  HB2 HIS A 231       8.476   9.664 -22.424  0.00  0.00
ATOM   3815  ND1 HIS A 231      10.819  10.875 -20.286  0.00  0.00
ATOM   3816  HD1 HIS A 231      10.546  10.957 -19.326  0.00  0.00
ATOM   3817  CG  HIS A 231      10.101  10.371 -21.399  0.00  0.00
ATOM   3818  CE1 HIS A 231      12.086  11.123 -20.736  0.00  0.00
ATOM   3819  HE1 HIS A 231      12.817  11.518 -20.030  0.00  0.00
ATOM   3820  NE2 HIS A 231      12.168  10.938 -22.057  0.00  0.00
ATOM   3821  CD2 HIS A 231      10.952  10.408 -22.465  0.00  0.00
ATOM   3822  HD2 HIS A 231      10.939  10.118 -23.508  0.00  0.00
ATOM   3823  C   HIS A 231       6.982   8.719 -19.753  0.00  0.00
ATOM   3824  O   HIS A 231       6.620   9.427 -18.811  0.00  0.00
ATOM   3825  N   ARG A 232       6.038   7.942 -20.301  0.00  0.00
ATOM   3826  HN  ARG A 232       6.262   7.331 -21.056  0.00  0.00
ATOM   3827  CA  ARG A 232       4.603   7.846 -19.857  0.00  0.00
ATOM   3828  HA  ARG A 232       4.215   8.825 -19.617  0.00  0.00
ATOM   3829  CB  ARG A 232       3.712   7.287 -20.947  0.00  0.00
ATOM   3830  HB1 ARG A 232       2.672   7.259 -20.558  0.00  0.00
ATOM   3831  HB2 ARG A 232       4.002   6.225 -21.098  0.00  0.00
ATOM   3832  CG  ARG A 232       3.755   8.072 -22.279  0.00  0.00
ATOM   3833  HG1 ARG A 232       4.816   7.969 -22.591  0.00  0.00
ATOM   3834  HG2 ARG A 232       3.555   9.143 -22.059  0.00  0.00
ATOM   3835  CD  ARG A 232       2.789   7.671 -23.413  0.00  0.00
ATOM   3836  HD1 ARG A 232       1.724   7.856 -23.155  0.00  0.00
ATOM   3837  HD2 ARG A 232       2.899   6.579 -23.580  0.00  0.00
ATOM   3838  NE  ARG A 232       3.227   8.402 -24.726  0.00  0.00
ATOM   3839  HE  ARG A 232       3.804   7.904 -25.373  0.00  0.00
ATOM   3840  CZ  ARG A 232       2.788   9.550 -25.161  0.00  0.00
ATOM   3841  NH1 ARG A 232       3.255  10.066 -26.304  0.00  0.00
ATOM   3842  HH1 ARG A 232       3.790   9.452 -26.883  0.00  0.00
ATOM   3843  HH1 ARG A 232       2.638  10.624 -26.859  0.00  0.00
ATOM   3844  NH2 ARG A 232       1.836  10.262 -24.512  0.00  0.00
ATOM   3845  HH2 ARG A 232       1.471   9.827 -23.688  0.00  0.00
ATOM   3846  HH2 ARG A 232       1.514  11.112 -24.928  0.00  0.00
ATOM   3847  C   ARG A 232       4.482   7.001 -18.596  0.00  0.00
ATOM   3848  O   ARG A 232       3.542   7.107 -17.774  0.00  0.00
ATOM   3849  N   ALA A 233       5.526   6.176 -18.415  0.00  0.00
ATOM   3850  HN  ALA A 233       6.088   6.000 -19.221  0.00  0.00
ATOM   3851  CA  ALA A 233       5.920   5.478 -17.202  0.00  0.00
ATOM   3852  HA  ALA A 233       5.062   5.068 -16.690  0.00  0.00
ATOM   3853  CB  ALA A 233       6.774   4.180 -17.453  0.00  0.00
ATOM   3854  HB1 ALA A 233       7.704   4.467 -17.988  0.00  0.00
ATOM   3855  HB2 ALA A 233       6.220   3.444 -18.073  0.00  0.00
ATOM   3856  HB3 ALA A 233       7.079   3.832 -16.442  0.00  0.00
ATOM   3857  C   ALA A 233       6.454   6.492 -16.072  0.00  0.00
ATOM   3858  O   ALA A 233       6.162   6.328 -14.919  0.00  0.00
ATOM   3859  N   VAL A 234       7.275   7.450 -16.451  0.00  0.00
ATOM   3860  HN  VAL A 234       7.702   7.519 -17.348  0.00  0.00
ATOM   3861  CA  VAL A 234       7.595   8.585 -15.581  0.00  0.00
ATOM   3862  HA  VAL A 234       7.930   8.217 -14.621  0.00  0.00
ATOM   3863  CB  VAL A 234       8.576   9.527 -16.215  0.00  0.00
ATOM   3864  HB  VAL A 234       8.177   9.846 -17.201  0.00  0.00
ATOM   3865  CG1 VAL A 234       8.805  10.831 -15.433  0.00  0.00
ATOM   3866  HG1 VAL A 234       9.585  11.428 -15.951  0.00  0.00
ATOM   3867  HG1 VAL A 234       9.066  10.526 -14.398  0.00  0.00
ATOM   3868  HG1 VAL A 234       7.869  11.429 -15.410  0.00  0.00
ATOM   3869  CG2 VAL A 234       9.874   8.747 -16.493  0.00  0.00
ATOM   3870  HG2 VAL A 234       9.829   7.989 -17.302  0.00  0.00
ATOM   3871  HG2 VAL A 234      10.164   8.217 -15.560  0.00  0.00
ATOM   3872  HG2 VAL A 234      10.710   9.448 -16.705  0.00  0.00
ATOM   3873  C   VAL A 234       6.342   9.357 -15.245  0.00  0.00
ATOM   3874  O   VAL A 234       5.967   9.558 -14.104  0.00  0.00
ATOM   3875  N   ARG A 235       5.597   9.835 -16.199  0.00  0.00
ATOM   3876  HN  ARG A 235       5.950   9.792 -17.130  0.00  0.00
ATOM   3877  CA  ARG A 235       4.447  10.697 -16.117  0.00  0.00
ATOM   3878  HA  ARG A 235       4.636  11.610 -15.573  0.00  0.00
ATOM   3879  CB  ARG A 235       3.914  10.988 -17.539  0.00  0.00
ATOM   3880  HB1 ARG A 235       3.664   9.958 -17.874  0.00  0.00
ATOM   3881  HB2 ARG A 235       4.748  11.431 -18.122  0.00  0.00
ATOM   3882  CG  ARG A 235       2.698  11.909 -17.652  0.00  0.00
ATOM   3883  HG1 ARG A 235       3.037  12.935 -17.391  0.00  0.00
ATOM   3884  HG2 ARG A 235       1.880  11.557 -16.988  0.00  0.00
ATOM   3885  CD  ARG A 235       2.254  11.996 -19.149  0.00  0.00
ATOM   3886  HD1 ARG A 235       1.260  12.445 -19.359  0.00  0.00
ATOM   3887  HD2 ARG A 235       2.244  10.942 -19.499  0.00  0.00
ATOM   3888  NE  ARG A 235       3.366  12.610 -19.992  0.00  0.00
ATOM   3889  HE  ARG A 235       3.945  13.271 -19.514  0.00  0.00
ATOM   3890  CZ  ARG A 235       3.572  12.458 -21.332  0.00  0.00
ATOM   3891  NH1 ARG A 235       4.350  13.310 -21.927  0.00  0.00
ATOM   3892  HH1 ARG A 235       4.643  14.078 -21.358  0.00  0.00
ATOM   3893  HH1 ARG A 235       4.273  13.296 -22.924  0.00  0.00
ATOM   3894  NH2 ARG A 235       2.943  11.619 -22.104  0.00  0.00
ATOM   3895  HH2 ARG A 235       3.174  11.688 -23.074  0.00  0.00
ATOM   3896  HH2 ARG A 235       2.286  10.919 -21.826  0.00  0.00
ATOM   3897  C   ARG A 235       3.369  10.117 -15.264  0.00  0.00
ATOM   3898  O   ARG A 235       2.899  10.702 -14.250  0.00  0.00
ATOM   3899  N   LEU A 236       2.849   8.908 -15.600  0.00  0.00
ATOM   3900  HN  LEU A 236       3.292   8.258 -16.212  0.00  0.00
ATOM   3901  CA  LEU A 236       1.699   8.319 -15.001  0.00  0.00
ATOM   3902  HA  LEU A 236       1.223   9.192 -14.581  0.00  0.00
ATOM   3903  CB  LEU A 236       0.811   7.563 -16.049  0.00  0.00
ATOM   3904  HB1 LEU A 236      -0.171   7.263 -15.627  0.00  0.00
ATOM   3905  HB2 LEU A 236       1.329   6.642 -16.394  0.00  0.00
ATOM   3906  CG  LEU A 236       0.442   8.395 -17.288  0.00  0.00
ATOM   3907  HG  LEU A 236       1.389   8.589 -17.835  0.00  0.00
ATOM   3908  CD1 LEU A 236      -0.369   7.581 -18.315  0.00  0.00
ATOM   3909  HD1 LEU A 236      -1.150   6.994 -17.786  0.00  0.00
ATOM   3910  HD1 LEU A 236       0.348   6.801 -18.650  0.00  0.00
ATOM   3911  HD1 LEU A 236      -0.776   8.276 -19.080  0.00  0.00
ATOM   3912  CD2 LEU A 236      -0.371   9.688 -16.939  0.00  0.00
ATOM   3913  HD2 LEU A 236      -1.191   9.424 -16.237  0.00  0.00
ATOM   3914  HD2 LEU A 236      -0.616  10.286 -17.841  0.00  0.00
ATOM   3915  HD2 LEU A 236       0.205  10.361 -16.270  0.00  0.00
ATOM   3916  C   LEU A 236       2.026   7.408 -13.911  0.00  0.00
ATOM   3917  O   LEU A 236       1.600   7.612 -12.780  0.00  0.00
ATOM   3918  N   ILE A 237       2.868   6.410 -14.230  0.00  0.00
ATOM   3919  HN  ILE A 237       3.311   6.418 -15.123  0.00  0.00
ATOM   3920  CA  ILE A 237       3.109   5.284 -13.384  0.00  0.00
ATOM   3921  HA  ILE A 237       2.152   4.974 -12.989  0.00  0.00
ATOM   3922  CB  ILE A 237       3.717   4.203 -14.239  0.00  0.00
ATOM   3923  HB  ILE A 237       4.698   4.501 -14.666  0.00  0.00
ATOM   3924  CG2 ILE A 237       4.041   2.880 -13.436  0.00  0.00
ATOM   3925  HG2 ILE A 237       3.942   2.094 -14.215  0.00  0.00
ATOM   3926  HG2 ILE A 237       3.208   2.498 -12.808  0.00  0.00
ATOM   3927  HG2 ILE A 237       4.978   2.875 -12.840  0.00  0.00
ATOM   3928  CG1 ILE A 237       2.884   3.958 -15.509  0.00  0.00
ATOM   3929  HG1 ILE A 237       3.425   3.146 -16.040  0.00  0.00
ATOM   3930  HG1 ILE A 237       2.996   4.847 -16.166  0.00  0.00
ATOM   3931  CD1 ILE A 237       1.418   3.491 -15.234  0.00  0.00
ATOM   3932  HD1 ILE A 237       1.377   2.548 -14.648  0.00  0.00
ATOM   3933  HD2 ILE A 237       0.895   3.237 -16.181  0.00  0.00
ATOM   3934  HD3 ILE A 237       0.883   4.288 -14.674  0.00  0.00
ATOM   3935  C   ILE A 237       3.966   5.547 -12.160  0.00  0.00
ATOM   3936  O   ILE A 237       3.668   5.185 -11.039  0.00  0.00
ATOM   3937  N   PHE A 238       5.072   6.304 -12.385  0.00  0.00
ATOM   3938  HN  PHE A 238       5.342   6.746 -13.237  0.00  0.00
ATOM   3939  CA  PHE A 238       5.762   6.887 -11.286  0.00  0.00
ATOM   3940  HA  PHE A 238       5.999   6.035 -10.666  0.00  0.00
ATOM   3941  CB  PHE A 238       7.065   7.540 -11.819  0.00  0.00
ATOM   3942  HB1 PHE A 238       6.697   8.402 -12.415  0.00  0.00
ATOM   3943  HB2 PHE A 238       7.547   6.808 -12.502  0.00  0.00
ATOM   3944  CG  PHE A 238       7.938   7.946 -10.719  0.00  0.00
ATOM   3945  CD1 PHE A 238       8.834   7.043 -10.138  0.00  0.00
ATOM   3946  HD1 PHE A 238       9.009   6.055 -10.539  0.00  0.00
ATOM   3947  CE1 PHE A 238       9.588   7.473  -9.000  0.00  0.00
ATOM   3948  HE1 PHE A 238      10.400   6.823  -8.710  0.00  0.00
ATOM   3949  CZ  PHE A 238       9.404   8.738  -8.439  0.00  0.00
ATOM   3950  HZ  PHE A 238       9.987   9.138  -7.623  0.00  0.00
ATOM   3951  CD2 PHE A 238       7.785   9.229 -10.210  0.00  0.00
ATOM   3952  HD2 PHE A 238       7.009   9.856 -10.624  0.00  0.00
ATOM   3953  CE2 PHE A 238       8.424   9.587  -9.003  0.00  0.00
ATOM   3954  HE2 PHE A 238       8.294  10.568  -8.568  0.00  0.00
ATOM   3955  C   PHE A 238       4.920   7.875 -10.442  0.00  0.00
ATOM   3956  O   PHE A 238       4.924   7.849  -9.198  0.00  0.00
ATOM   3957  N   THR A 239       4.157   8.770 -11.047  0.00  0.00
ATOM   3958  HN  THR A 239       4.273   8.986 -12.014  0.00  0.00
ATOM   3959  CA  THR A 239       3.425   9.736 -10.174  0.00  0.00
ATOM   3960  HA  THR A 239       4.179  10.188  -9.547  0.00  0.00
ATOM   3961  CB  THR A 239       2.784  10.803 -11.052  0.00  0.00
ATOM   3962  HB  THR A 239       2.089  10.287 -11.748  0.00  0.00
ATOM   3963  OG1 THR A 239       3.766  11.611 -11.737  0.00  0.00
ATOM   3964  HG1 THR A 239       3.774  11.201 -12.605  0.00  0.00
ATOM   3965  CG2 THR A 239       1.950  11.893 -10.229  0.00  0.00
ATOM   3966  HG2 THR A 239       1.170  11.400  -9.610  0.00  0.00
ATOM   3967  HG2 THR A 239       1.405  12.491 -10.990  0.00  0.00
ATOM   3968  HG2 THR A 239       2.616  12.616  -9.712  0.00  0.00
ATOM   3969  C   THR A 239       2.451   9.033  -9.245  0.00  0.00
ATOM   3970  O   THR A 239       2.408   9.225  -8.039  0.00  0.00
ATOM   3971  N   ILE A 240       1.573   8.124  -9.762  0.00  0.00
ATOM   3972  HN  ILE A 240       1.500   7.865 -10.722  0.00  0.00
ATOM   3973  CA  ILE A 240       0.654   7.328  -8.847  0.00  0.00
ATOM   3974  HA  ILE A 240       0.177   8.030  -8.180  0.00  0.00
ATOM   3975  CB  ILE A 240      -0.455   6.652  -9.632  0.00  0.00
ATOM   3976  HB  ILE A 240      -0.961   7.283 -10.393  0.00  0.00
ATOM   3977  CG2 ILE A 240       0.044   5.333 -10.435  0.00  0.00
ATOM   3978  HG2 ILE A 240      -0.787   4.909 -11.038  0.00  0.00
ATOM   3979  HG2 ILE A 240       0.329   4.569  -9.681  0.00  0.00
ATOM   3980  HG2 ILE A 240       0.888   5.642 -11.087  0.00  0.00
ATOM   3981  CG1 ILE A 240      -1.704   6.432  -8.717  0.00  0.00
ATOM   3982  HG1 ILE A 240      -1.836   7.380  -8.155  0.00  0.00
ATOM   3983  HG1 ILE A 240      -1.287   5.732  -7.962  0.00  0.00
ATOM   3984  CD1 ILE A 240      -2.950   5.721  -9.342  0.00  0.00
ATOM   3985  HD1 ILE A 240      -3.893   5.917  -8.789  0.00  0.00
ATOM   3986  HD2 ILE A 240      -2.857   4.615  -9.405  0.00  0.00
ATOM   3987  HD3 ILE A 240      -3.070   6.042 -10.399  0.00  0.00
ATOM   3988  C   ILE A 240       1.409   6.466  -7.811  0.00  0.00
ATOM   3989  O   ILE A 240       1.018   6.456  -6.642  0.00  0.00
ATOM   3990  N   MET A 241       2.574   5.879  -8.126  0.00  0.00
ATOM   3991  HN  MET A 241       2.947   5.956  -9.047  0.00  0.00
ATOM   3992  CA  MET A 241       3.372   5.223  -7.165  0.00  0.00
ATOM   3993  HA  MET A 241       2.745   4.475  -6.702  0.00  0.00
ATOM   3994  CB  MET A 241       4.480   4.468  -8.011  0.00  0.00
ATOM   3995  HB1 MET A 241       4.972   5.281  -8.586  0.00  0.00
ATOM   3996  HB2 MET A 241       3.997   3.758  -8.716  0.00  0.00
ATOM   3997  CG  MET A 241       5.524   3.654  -7.090  0.00  0.00
ATOM   3998  HG1 MET A 241       4.905   2.974  -6.467  0.00  0.00
ATOM   3999  HG2 MET A 241       6.066   4.290  -6.357  0.00  0.00
ATOM   4000  SD  MET A 241       6.665   2.824  -8.164  0.00  0.00
ATOM   4001  CE  MET A 241       7.263   4.100  -9.236  0.00  0.00
ATOM   4002  HE1 MET A 241       8.322   3.941  -9.530  0.00  0.00
ATOM   4003  HE2 MET A 241       7.192   5.150  -8.881  0.00  0.00
ATOM   4004  HE3 MET A 241       6.687   4.015 -10.183  0.00  0.00
ATOM   4005  C   MET A 241       3.939   6.006  -6.040  0.00  0.00
ATOM   4006  O   MET A 241       3.850   5.603  -4.871  0.00  0.00
ATOM   4007  N   ILE A 242       4.617   7.164  -6.418  0.00  0.00
ATOM   4008  HN  ILE A 242       4.733   7.433  -7.370  0.00  0.00
ATOM   4009  CA  ILE A 242       5.350   7.943  -5.458  0.00  0.00
ATOM   4010  HA  ILE A 242       5.905   7.366  -4.732  0.00  0.00
ATOM   4011  CB  ILE A 242       6.349   8.965  -6.038  0.00  0.00
ATOM   4012  HB  ILE A 242       6.980   8.487  -6.817  0.00  0.00
ATOM   4013  CG2 ILE A 242       5.578  10.099  -6.747  0.00  0.00
ATOM   4014  HG2 ILE A 242       4.785   9.791  -7.461  0.00  0.00
ATOM   4015  HG2 ILE A 242       6.342  10.619  -7.365  0.00  0.00
ATOM   4016  HG2 ILE A 242       5.219  10.817  -5.979  0.00  0.00
ATOM   4017  CG1 ILE A 242       7.304   9.572  -4.973  0.00  0.00
ATOM   4018  HG1 ILE A 242       6.759  10.175  -4.215  0.00  0.00
ATOM   4019  HG1 ILE A 242       8.039  10.218  -5.499  0.00  0.00
ATOM   4020  CD1 ILE A 242       8.141   8.425  -4.141  0.00  0.00
ATOM   4021  HD1 ILE A 242       8.756   7.781  -4.805  0.00  0.00
ATOM   4022  HD2 ILE A 242       7.416   7.851  -3.525  0.00  0.00
ATOM   4023  HD3 ILE A 242       8.824   8.888  -3.397  0.00  0.00
ATOM   4024  C   ILE A 242       4.332   8.597  -4.547  0.00  0.00
ATOM   4025  O   ILE A 242       4.679   8.821  -3.405  0.00  0.00
ATOM   4026  N   VAL A 243       3.172   9.054  -5.027  0.00  0.00
ATOM   4027  HN  VAL A 243       3.173   8.902  -6.012  0.00  0.00
ATOM   4028  CA  VAL A 243       2.114   9.808  -4.251  0.00  0.00
ATOM   4029  HA  VAL A 243       2.619  10.548  -3.648  0.00  0.00
ATOM   4030  CB  VAL A 243       1.089  10.546  -5.153  0.00  0.00
ATOM   4031  HB  VAL A 243       0.399   9.834  -5.656  0.00  0.00
ATOM   4032  CG1 VAL A 243       0.132  11.494  -4.298  0.00  0.00
ATOM   4033  HG1 VAL A 243       0.694  12.248  -3.705  0.00  0.00
ATOM   4034  HG1 VAL A 243      -0.517  10.904  -3.617  0.00  0.00
ATOM   4035  HG1 VAL A 243      -0.563  12.100  -4.919  0.00  0.00
ATOM   4036  CG2 VAL A 243       1.748  11.526  -6.119  0.00  0.00
ATOM   4037  HG2 VAL A 243       1.046  11.721  -6.958  0.00  0.00
ATOM   4038  HG2 VAL A 243       2.758  11.246  -6.489  0.00  0.00
ATOM   4039  HG2 VAL A 243       1.902  12.499  -5.606  0.00  0.00
ATOM   4040  C   VAL A 243       1.496   8.877  -3.288  0.00  0.00
ATOM   4041  O   VAL A 243       1.174   9.207  -2.172  0.00  0.00
ATOM   4042  N   TYR A 244       1.334   7.547  -3.630  0.00  0.00
ATOM   4043  HN  TYR A 244       1.366   7.323  -4.601  0.00  0.00
ATOM   4044  CA  TYR A 244       0.754   6.517  -2.802  0.00  0.00
ATOM   4045  HA  TYR A 244      -0.198   6.786  -2.369  0.00  0.00
ATOM   4046  CB  TYR A 244       0.523   5.215  -3.661  0.00  0.00
ATOM   4047  HB1 TYR A 244       1.360   4.747  -4.222  0.00  0.00
ATOM   4048  HB2 TYR A 244      -0.135   5.655  -4.441  0.00  0.00
ATOM   4049  CG  TYR A 244      -0.259   4.287  -2.956  0.00  0.00
ATOM   4050  CD1 TYR A 244      -1.684   4.405  -2.894  0.00  0.00
ATOM   4051  HD1 TYR A 244      -2.156   5.270  -3.336  0.00  0.00
ATOM   4052  CE1 TYR A 244      -2.408   3.570  -1.978  0.00  0.00
ATOM   4053  HE1 TYR A 244      -3.457   3.803  -1.865  0.00  0.00
ATOM   4054  CZ  TYR A 244      -1.758   2.513  -1.412  0.00  0.00
ATOM   4055  OH  TYR A 244      -2.404   1.628  -0.539  0.00  0.00
ATOM   4056  HH  TYR A 244      -3.346   1.800  -0.614  0.00  0.00
ATOM   4057  CD2 TYR A 244       0.417   3.246  -2.235  0.00  0.00
ATOM   4058  HD2 TYR A 244       1.495   3.188  -2.222  0.00  0.00
ATOM   4059  CE2 TYR A 244      -0.357   2.356  -1.498  0.00  0.00
ATOM   4060  HE2 TYR A 244       0.152   1.510  -1.060  0.00  0.00
ATOM   4061  C   TYR A 244       1.726   6.325  -1.655  0.00  0.00
ATOM   4062  O   TYR A 244       1.461   6.368  -0.447  0.00  0.00
ATOM   4063  N   PHE A 245       3.013   6.225  -2.108  0.00  0.00
ATOM   4064  HN  PHE A 245       3.184   6.068  -3.079  0.00  0.00
ATOM   4065  CA  PHE A 245       4.203   6.008  -1.273  0.00  0.00
ATOM   4066  HA  PHE A 245       3.984   5.115  -0.705  0.00  0.00
ATOM   4067  CB  PHE A 245       5.449   5.640  -2.070  0.00  0.00
ATOM   4068  HB1 PHE A 245       6.041   6.503  -2.445  0.00  0.00
ATOM   4069  HB2 PHE A 245       5.277   5.091  -3.020  0.00  0.00
ATOM   4070  CG  PHE A 245       6.548   4.799  -1.303  0.00  0.00
ATOM   4071  CD1 PHE A 245       7.392   5.288  -0.309  0.00  0.00
ATOM   4072  HD1 PHE A 245       7.414   6.362  -0.196  0.00  0.00
ATOM   4073  CE1 PHE A 245       8.295   4.422   0.394  0.00  0.00
ATOM   4074  HE1 PHE A 245       8.849   4.808   1.237  0.00  0.00
ATOM   4075  CZ  PHE A 245       8.266   3.043   0.146  0.00  0.00
ATOM   4076  HZ  PHE A 245       8.994   2.396   0.613  0.00  0.00
ATOM   4077  CD2 PHE A 245       6.466   3.485  -1.590  0.00  0.00
ATOM   4078  HD2 PHE A 245       5.919   3.144  -2.457  0.00  0.00
ATOM   4079  CE2 PHE A 245       7.347   2.634  -0.883  0.00  0.00
ATOM   4080  HE2 PHE A 245       7.526   1.605  -1.157  0.00  0.00
ATOM   4081  C   PHE A 245       4.446   7.115  -0.326  0.00  0.00
ATOM   4082  O   PHE A 245       4.870   6.842   0.835  0.00  0.00
ATOM   4083  N   LEU A 246       4.178   8.322  -0.718  0.00  0.00
ATOM   4084  HN  LEU A 246       3.952   8.450  -1.680  0.00  0.00
ATOM   4085  CA  LEU A 246       4.329   9.475   0.077  0.00  0.00
ATOM   4086  HA  LEU A 246       5.295   9.186   0.465  0.00  0.00
ATOM   4087  CB  LEU A 246       4.268  10.782  -0.732  0.00  0.00
ATOM   4088  HB1 LEU A 246       3.214  10.961  -1.033  0.00  0.00
ATOM   4089  HB2 LEU A 246       4.838  10.621  -1.673  0.00  0.00
ATOM   4090  CG  LEU A 246       4.881  12.016  -0.092  0.00  0.00
ATOM   4091  HG  LEU A 246       4.277  12.361   0.774  0.00  0.00
ATOM   4092  CD1 LEU A 246       6.271  11.791   0.498  0.00  0.00
ATOM   4093  HD1 LEU A 246       7.043  11.531  -0.257  0.00  0.00
ATOM   4094  HD1 LEU A 246       6.178  11.015   1.288  0.00  0.00
ATOM   4095  HD1 LEU A 246       6.632  12.711   1.005  0.00  0.00
ATOM   4096  CD2 LEU A 246       5.023  13.198  -1.048  0.00  0.00
ATOM   4097  HD2 LEU A 246       4.012  13.426  -1.447  0.00  0.00
ATOM   4098  HD2 LEU A 246       5.739  13.028  -1.880  0.00  0.00
ATOM   4099  HD2 LEU A 246       5.448  14.078  -0.522  0.00  0.00
ATOM   4100  C   LEU A 246       3.431   9.649   1.271  0.00  0.00
ATOM   4101  O   LEU A 246       3.855  10.098   2.343  0.00  0.00
ATOM   4102  N   PHE A 247       2.102   9.313   1.067  0.00  0.00
ATOM   4103  HN  PHE A 247       1.645   8.954   0.257  0.00  0.00
ATOM   4104  CA  PHE A 247       1.139   9.247   2.107  0.00  0.00
ATOM   4105  HA  PHE A 247       1.192  10.259   2.479  0.00  0.00
ATOM   4106  CB  PHE A 247      -0.299   9.140   1.554  0.00  0.00
ATOM   4107  HB1 PHE A 247      -0.967   9.105   2.441  0.00  0.00
ATOM   4108  HB2 PHE A 247      -0.374   8.210   0.951  0.00  0.00
ATOM   4109  CG  PHE A 247      -0.756  10.312   0.679  0.00  0.00
ATOM   4110  CD1 PHE A 247      -0.470  11.620   1.066  0.00  0.00
ATOM   4111  HD1 PHE A 247       0.007  11.772   2.023  0.00  0.00
ATOM   4112  CE1 PHE A 247      -0.904  12.681   0.252  0.00  0.00
ATOM   4113  HE1 PHE A 247      -0.639  13.697   0.510  0.00  0.00
ATOM   4114  CZ  PHE A 247      -1.657  12.412  -0.876  0.00  0.00
ATOM   4115  HZ  PHE A 247      -1.890  13.172  -1.606  0.00  0.00
ATOM   4116  CD2 PHE A 247      -1.530  10.056  -0.517  0.00  0.00
ATOM   4117  HD2 PHE A 247      -1.610   9.049  -0.898  0.00  0.00
ATOM   4118  CE2 PHE A 247      -1.963  11.129  -1.275  0.00  0.00
ATOM   4119  HE2 PHE A 247      -2.493  10.911  -2.190  0.00  0.00
ATOM   4120  C   PHE A 247       1.507   8.177   3.164  0.00  0.00
ATOM   4121  O   PHE A 247       1.311   8.226   4.358  0.00  0.00
ATOM   4122  N   TRP A 248       2.135   7.060   2.725  0.00  0.00
ATOM   4123  HN  TRP A 248       2.119   6.760   1.775  0.00  0.00
ATOM   4124  CA  TRP A 248       2.677   6.103   3.618  0.00  0.00
ATOM   4125  HA  TRP A 248       1.944   5.889   4.382  0.00  0.00
ATOM   4126  CB  TRP A 248       2.891   4.699   2.939  0.00  0.00
ATOM   4127  HB1 TRP A 248       3.482   4.001   3.569  0.00  0.00
ATOM   4128  HB2 TRP A 248       3.408   4.750   1.957  0.00  0.00
ATOM   4129  CG  TRP A 248       1.684   3.826   2.692  0.00  0.00
ATOM   4130  CD1 TRP A 248       0.965   3.600   1.538  0.00  0.00
ATOM   4131  HD1 TRP A 248       1.025   4.300   0.717  0.00  0.00
ATOM   4132  NE1 TRP A 248       0.019   2.674   1.749  0.00  0.00
ATOM   4133  HE1 TRP A 248      -0.642   2.434   1.072  0.00  0.00
ATOM   4134  CE2 TRP A 248      -0.030   2.282   3.095  0.00  0.00
ATOM   4135  CD2 TRP A 248       1.065   2.943   3.717  0.00  0.00
ATOM   4136  CE3 TRP A 248       1.183   2.934   5.101  0.00  0.00
ATOM   4137  HE3 TRP A 248       1.899   3.540   5.636  0.00  0.00
ATOM   4138  CZ3 TRP A 248       0.315   2.058   5.806  0.00  0.00
ATOM   4139  HZ3 TRP A 248       0.419   2.000   6.879  0.00  0.00
ATOM   4140  CZ2 TRP A 248      -0.909   1.526   3.814  0.00  0.00
ATOM   4141  HZ2 TRP A 248      -1.655   0.874   3.383  0.00  0.00
ATOM   4142  CH2 TRP A 248      -0.682   1.397   5.188  0.00  0.00
ATOM   4143  HH2 TRP A 248      -1.416   0.780   5.685  0.00  0.00
ATOM   4144  C   TRP A 248       3.944   6.479   4.367  0.00  0.00
ATOM   4145  O   TRP A 248       4.183   6.070   5.458  0.00  0.00
ATOM   4146  N   ALA A 249       4.797   7.399   3.780  0.00  0.00
ATOM   4147  HN  ALA A 249       4.440   7.937   3.020  0.00  0.00
ATOM   4148  CA  ALA A 249       6.146   7.720   4.308  0.00  0.00
ATOM   4149  HA  ALA A 249       6.695   6.793   4.378  0.00  0.00
ATOM   4150  CB  ALA A 249       6.858   8.545   3.271  0.00  0.00
ATOM   4151  HB1 ALA A 249       7.947   8.543   3.488  0.00  0.00
ATOM   4152  HB2 ALA A 249       6.502   9.595   3.203  0.00  0.00
ATOM   4153  HB3 ALA A 249       6.850   8.122   2.244  0.00  0.00
ATOM   4154  C   ALA A 249       6.160   8.268   5.768  0.00  0.00
ATOM   4155  O   ALA A 249       7.070   7.829   6.519  0.00  0.00
ATOM   4156  N   PRO A 250       5.255   9.149   6.252  0.00  0.00
ATOM   4157  CD  PRO A 250       4.495  10.127   5.437  0.00  0.00
ATOM   4158  HD1 PRO A 250       3.565   9.545   5.263  0.00  0.00
ATOM   4159  HD2 PRO A 250       5.105  10.273   4.519  0.00  0.00
ATOM   4160  CA  PRO A 250       5.252   9.623   7.658  0.00  0.00
ATOM   4161  HA  PRO A 250       6.264   9.976   7.787  0.00  0.00
ATOM   4162  CB  PRO A 250       4.210  10.804   7.669  0.00  0.00
ATOM   4163  HB1 PRO A 250       4.480  11.613   8.382  0.00  0.00
ATOM   4164  HB2 PRO A 250       3.239  10.421   8.048  0.00  0.00
ATOM   4165  CG  PRO A 250       4.307  11.348   6.218  0.00  0.00
ATOM   4166  HG1 PRO A 250       3.424  11.887   5.812  0.00  0.00
ATOM   4167  HG2 PRO A 250       5.143  12.077   6.151  0.00  0.00
ATOM   4168  C   PRO A 250       5.038   8.564   8.686  0.00  0.00
ATOM   4169  O   PRO A 250       5.673   8.672   9.752  0.00  0.00
ATOM   4170  N   TYR A 251       4.172   7.604   8.418  0.00  0.00
ATOM   4171  HN  TYR A 251       3.508   7.598   7.674  0.00  0.00
ATOM   4172  CA  TYR A 251       3.934   6.467   9.309  0.00  0.00
ATOM   4173  HA  TYR A 251       3.737   6.813  10.314  0.00  0.00
ATOM   4174  CB  TYR A 251       2.720   5.673   8.826  0.00  0.00
ATOM   4175  HB1 TYR A 251       2.873   5.155   7.855  0.00  0.00
ATOM   4176  HB2 TYR A 251       1.787   6.272   8.752  0.00  0.00
ATOM   4177  CG  TYR A 251       2.250   4.608   9.683  0.00  0.00
ATOM   4178  CD1 TYR A 251       1.432   4.849  10.817  0.00  0.00
ATOM   4179  HD1 TYR A 251       1.142   5.854  11.090  0.00  0.00
ATOM   4180  CE1 TYR A 251       1.019   3.849  11.636  0.00  0.00
ATOM   4181  HE1 TYR A 251       0.480   4.094  12.539  0.00  0.00
ATOM   4182  CZ  TYR A 251       1.354   2.476  11.405  0.00  0.00
ATOM   4183  OH  TYR A 251       0.996   1.505  12.193  0.00  0.00
ATOM   4184  HH  TYR A 251       0.497   1.856  12.934  0.00  0.00
ATOM   4185  CD2 TYR A 251       2.649   3.230   9.497  0.00  0.00
ATOM   4186  HD2 TYR A 251       3.269   3.129   8.618  0.00  0.00
ATOM   4187  CE2 TYR A 251       2.239   2.228  10.368  0.00  0.00
ATOM   4188  HE2 TYR A 251       2.597   1.211  10.314  0.00  0.00
ATOM   4189  C   TYR A 251       5.129   5.531   9.355  0.00  0.00
ATOM   4190  O   TYR A 251       5.533   4.959  10.371  0.00  0.00
ATOM   4191  N   ASN A 252       5.635   5.224   8.079  0.00  0.00
ATOM   4192  HN  ASN A 252       5.233   5.613   7.254  0.00  0.00
ATOM   4193  CA  ASN A 252       6.833   4.427   7.859  0.00  0.00
ATOM   4194  HA  ASN A 252       6.574   3.430   8.181  0.00  0.00
ATOM   4195  CB  ASN A 252       7.161   4.335   6.383  0.00  0.00
ATOM   4196  HB1 ASN A 252       8.078   3.729   6.224  0.00  0.00
ATOM   4197  HB2 ASN A 252       7.319   5.317   5.888  0.00  0.00
ATOM   4198  CG  ASN A 252       6.037   3.540   5.585  0.00  0.00
ATOM   4199  OD1 ASN A 252       5.042   3.007   6.160  0.00  0.00
ATOM   4200  ND2 ASN A 252       6.208   3.486   4.279  0.00  0.00
ATOM   4201  HD2 ASN A 252       5.614   2.797   3.862  0.00  0.00
ATOM   4202  HD2 ASN A 252       6.905   4.088   3.889  0.00  0.00
ATOM   4203  C   ASN A 252       8.145   4.821   8.573  0.00  0.00
ATOM   4204  O   ASN A 252       8.699   3.927   9.131  0.00  0.00
ATOM   4205  N   ILE A 253       8.530   6.149   8.596  0.00  0.00
ATOM   4206  HN  ILE A 253       7.913   6.847   8.238  0.00  0.00
ATOM   4207  CA  ILE A 253       9.730   6.670   9.320  0.00  0.00
ATOM   4208  HA  ILE A 253      10.505   5.953   9.092  0.00  0.00
ATOM   4209  CB  ILE A 253      10.237   8.089   8.834  0.00  0.00
ATOM   4210  HB  ILE A 253      10.499   8.093   7.755  0.00  0.00
ATOM   4211  CG2 ILE A 253       9.089   9.157   9.028  0.00  0.00
ATOM   4212  HG2 ILE A 253       8.781   9.235  10.092  0.00  0.00
ATOM   4213  HG2 ILE A 253       8.264   8.940   8.317  0.00  0.00
ATOM   4214  HG2 ILE A 253       9.497  10.156   8.763  0.00  0.00
ATOM   4215  CG1 ILE A 253      11.519   8.553   9.613  0.00  0.00
ATOM   4216  HG1 ILE A 253      12.322   7.788   9.544  0.00  0.00
ATOM   4217  HG1 ILE A 253      11.299   8.640  10.698  0.00  0.00
ATOM   4218  CD1 ILE A 253      12.059   9.949   9.121  0.00  0.00
ATOM   4219  HD1 ILE A 253      12.037  10.024   8.012  0.00  0.00
ATOM   4220  HD2 ILE A 253      13.133  10.166   9.308  0.00  0.00
ATOM   4221  HD3 ILE A 253      11.411  10.743   9.548  0.00  0.00
ATOM   4222  C   ILE A 253       9.563   6.443  10.854  0.00  0.00
ATOM   4223  O   ILE A 253      10.568   6.017  11.526  0.00  0.00
ATOM   4224  N   VAL A 254       8.346   6.615  11.422  0.00  0.00
ATOM   4225  HN  VAL A 254       7.622   6.986  10.846  0.00  0.00
ATOM   4226  CA  VAL A 254       8.113   6.616  12.841  0.00  0.00
ATOM   4227  HA  VAL A 254       9.032   6.883  13.340  0.00  0.00
ATOM   4228  CB  VAL A 254       7.053   7.561  13.394  0.00  0.00
ATOM   4229  HB  VAL A 254       6.078   7.226  12.979  0.00  0.00
ATOM   4230  CG1 VAL A 254       6.963   7.818  14.872  0.00  0.00
ATOM   4231  HG1 VAL A 254       7.161   6.921  15.496  0.00  0.00
ATOM   4232  HG1 VAL A 254       5.887   8.064  15.004  0.00  0.00
ATOM   4233  HG1 VAL A 254       7.596   8.663  15.221  0.00  0.00
ATOM   4234  CG2 VAL A 254       7.263   8.994  12.789  0.00  0.00
ATOM   4235  HG2 VAL A 254       6.984   9.031  11.715  0.00  0.00
ATOM   4236  HG2 VAL A 254       8.279   9.429  12.899  0.00  0.00
ATOM   4237  HG2 VAL A 254       6.499   9.630  13.285  0.00  0.00
ATOM   4238  C   VAL A 254       7.841   5.205  13.257  0.00  0.00
ATOM   4239  O   VAL A 254       8.076   4.793  14.404  0.00  0.00
ATOM   4240  N   LEU A 255       7.422   4.330  12.364  0.00  0.00
ATOM   4241  HN  LEU A 255       7.172   4.572  11.430  0.00  0.00
ATOM   4242  CA  LEU A 255       7.449   2.856  12.521  0.00  0.00
ATOM   4243  HA  LEU A 255       6.901   2.512  13.385  0.00  0.00
ATOM   4244  CB  LEU A 255       6.831   2.104  11.298  0.00  0.00
ATOM   4245  HB1 LEU A 255       7.440   2.272  10.384  0.00  0.00
ATOM   4246  HB2 LEU A 255       5.817   2.481  11.047  0.00  0.00
ATOM   4247  CG  LEU A 255       6.845   0.569  11.445  0.00  0.00
ATOM   4248  HG  LEU A 255       7.905   0.269  11.593  0.00  0.00
ATOM   4249  CD1 LEU A 255       5.920   0.208  12.556  0.00  0.00
ATOM   4250  HD1 LEU A 255       6.389   0.380  13.548  0.00  0.00
ATOM   4251  HD1 LEU A 255       5.583  -0.851  12.540  0.00  0.00
ATOM   4252  HD1 LEU A 255       5.012   0.845  12.497  0.00  0.00
ATOM   4253  CD2 LEU A 255       6.318  -0.022  10.082  0.00  0.00
ATOM   4254  HD2 LEU A 255       5.453   0.526   9.651  0.00  0.00
ATOM   4255  HD2 LEU A 255       5.979  -1.063  10.272  0.00  0.00
ATOM   4256  HD2 LEU A 255       7.132  -0.072   9.328  0.00  0.00
ATOM   4257  C   LEU A 255       8.845   2.303  12.736  0.00  0.00
ATOM   4258  O   LEU A 255       9.088   1.468  13.661  0.00  0.00
ATOM   4259  N   LEU A 256       9.907   2.788  11.912  0.00  0.00
ATOM   4260  HN  LEU A 256       9.672   3.436  11.190  0.00  0.00
ATOM   4261  CA  LEU A 256      11.338   2.526  12.116  0.00  0.00
ATOM   4262  HA  LEU A 256      11.418   1.457  12.251  0.00  0.00
ATOM   4263  CB  LEU A 256      12.128   3.064  10.804  0.00  0.00
ATOM   4264  HB1 LEU A 256      11.879   4.142  10.705  0.00  0.00
ATOM   4265  HB2 LEU A 256      11.683   2.506   9.952  0.00  0.00
ATOM   4266  CG  LEU A 256      13.626   2.838  10.791  0.00  0.00
ATOM   4267  HG  LEU A 256      14.055   3.344  11.682  0.00  0.00
ATOM   4268  CD1 LEU A 256      14.007   1.404  10.681  0.00  0.00
ATOM   4269  HD1 LEU A 256      13.688   0.892   9.748  0.00  0.00
ATOM   4270  HD1 LEU A 256      13.500   0.770  11.439  0.00  0.00
ATOM   4271  HD1 LEU A 256      15.108   1.297  10.787  0.00  0.00
ATOM   4272  CD2 LEU A 256      14.195   3.592   9.561  0.00  0.00
ATOM   4273  HD2 LEU A 256      13.828   3.187   8.594  0.00  0.00
ATOM   4274  HD2 LEU A 256      15.292   3.491   9.706  0.00  0.00
ATOM   4275  HD2 LEU A 256      13.933   4.670   9.619  0.00  0.00
ATOM   4276  C   LEU A 256      11.875   3.175  13.357  0.00  0.00
ATOM   4277  O   LEU A 256      12.666   2.586  14.035  0.00  0.00
ATOM   4278  N   LEU A 257      11.419   4.355  13.731  0.00  0.00
ATOM   4279  HN  LEU A 257      10.947   4.938  13.076  0.00  0.00
ATOM   4280  CA  LEU A 257      11.816   4.861  15.079  0.00  0.00
ATOM   4281  HA  LEU A 257      12.879   4.719  15.201  0.00  0.00
ATOM   4282  CB  LEU A 257      11.321   6.304  15.230  0.00  0.00
ATOM   4283  HB1 LEU A 257      11.480   6.532  16.305  0.00  0.00
ATOM   4284  HB2 LEU A 257      10.252   6.251  14.931  0.00  0.00
ATOM   4285  CG  LEU A 257      12.074   7.358  14.324  0.00  0.00
ATOM   4286  HG  LEU A 257      11.849   7.065  13.276  0.00  0.00
ATOM   4287  CD1 LEU A 257      11.528   8.801  14.516  0.00  0.00
ATOM   4288  HD1 LEU A 257      11.837   9.422  13.649  0.00  0.00
ATOM   4289  HD1 LEU A 257      11.870   9.209  15.491  0.00  0.00
ATOM   4290  HD1 LEU A 257      10.423   8.683  14.506  0.00  0.00
ATOM   4291  CD2 LEU A 257      13.546   7.457  14.702  0.00  0.00
ATOM   4292  HD2 LEU A 257      13.688   7.797  15.750  0.00  0.00
ATOM   4293  HD2 LEU A 257      14.020   8.197  14.021  0.00  0.00
ATOM   4294  HD2 LEU A 257      14.102   6.517  14.500  0.00  0.00
ATOM   4295  C   LEU A 257      11.200   4.081  16.214  0.00  0.00
ATOM   4296  O   LEU A 257      11.843   3.852  17.220  0.00  0.00
ATOM   4297  N   ASN A 258      10.010   3.480  16.102  0.00  0.00
ATOM   4298  HN  ASN A 258       9.547   3.625  15.231  0.00  0.00
ATOM   4299  CA  ASN A 258       9.394   2.555  17.025  0.00  0.00
ATOM   4300  HA  ASN A 258       9.528   3.050  17.976  0.00  0.00
ATOM   4301  CB  ASN A 258       7.936   2.345  16.763  0.00  0.00
ATOM   4302  HB1 ASN A 258       7.547   1.381  17.155  0.00  0.00
ATOM   4303  HB2 ASN A 258       7.655   2.415  15.691  0.00  0.00
ATOM   4304  CG  ASN A 258       7.148   3.404  17.535  0.00  0.00
ATOM   4305  OD1 ASN A 258       6.549   3.137  18.557  0.00  0.00
ATOM   4306  ND2 ASN A 258       7.165   4.715  17.111  0.00  0.00
ATOM   4307  HD2 ASN A 258       6.497   5.338  17.519  0.00  0.00
ATOM   4308  HD2 ASN A 258       7.723   4.912  16.305  0.00  0.00
ATOM   4309  C   ASN A 258      10.148   1.201  17.074  0.00  0.00
ATOM   4310  O   ASN A 258      10.495   0.733  18.143  0.00  0.00
ATOM   4311  N   THR A 259      10.546   0.588  15.928  0.00  0.00
ATOM   4312  HN  THR A 259      10.199   0.785  15.014  0.00  0.00
ATOM   4313  CA  THR A 259      11.379  -0.599  15.958  0.00  0.00
ATOM   4314  HA  THR A 259      11.011  -1.287  16.705  0.00  0.00
ATOM   4315  CB  THR A 259      11.541  -1.388  14.723  0.00  0.00
ATOM   4316  HB  THR A 259      12.002  -2.382  14.907  0.00  0.00
ATOM   4317  OG1 THR A 259      12.157  -0.588  13.730  0.00  0.00
ATOM   4318  HG1 THR A 259      12.935  -0.221  14.156  0.00  0.00
ATOM   4319  CG2 THR A 259      10.106  -1.622  14.240  0.00  0.00
ATOM   4320  HG2 THR A 259       9.658  -0.639  13.977  0.00  0.00
ATOM   4321  HG2 THR A 259       9.516  -2.138  15.026  0.00  0.00
ATOM   4322  HG2 THR A 259      10.070  -2.148  13.262  0.00  0.00
ATOM   4323  C   THR A 259      12.717  -0.290  16.512  0.00  0.00
ATOM   4324  O   THR A 259      13.389  -1.129  17.119  0.00  0.00
ATOM   4325  N   PHE A 260      13.198   0.970  16.422  0.00  0.00
ATOM   4326  HN  PHE A 260      12.606   1.603  15.931  0.00  0.00
ATOM   4327  CA  PHE A 260      14.434   1.452  16.994  0.00  0.00
ATOM   4328  HA  PHE A 260      15.181   0.702  16.779  0.00  0.00
ATOM   4329  CB  PHE A 260      14.781   2.887  16.484  0.00  0.00
ATOM   4330  HB1 PHE A 260      14.137   3.615  17.022  0.00  0.00
ATOM   4331  HB2 PHE A 260      14.668   2.889  15.379  0.00  0.00
ATOM   4332  CG  PHE A 260      16.185   3.415  16.678  0.00  0.00
ATOM   4333  CD1 PHE A 260      17.285   2.564  16.946  0.00  0.00
ATOM   4334  HD1 PHE A 260      17.038   1.515  17.002  0.00  0.00
ATOM   4335  CE1 PHE A 260      18.545   3.074  17.149  0.00  0.00
ATOM   4336  HE1 PHE A 260      19.335   2.365  17.348  0.00  0.00
ATOM   4337  CZ  PHE A 260      18.736   4.462  17.135  0.00  0.00
ATOM   4338  HZ  PHE A 260      19.757   4.706  17.391  0.00  0.00
ATOM   4339  CD2 PHE A 260      16.418   4.855  16.704  0.00  0.00
ATOM   4340  HD2 PHE A 260      15.572   5.519  16.605  0.00  0.00
ATOM   4341  CE2 PHE A 260      17.700   5.349  16.944  0.00  0.00
ATOM   4342  HE2 PHE A 260      17.682   6.429  16.927  0.00  0.00
ATOM   4343  C   PHE A 260      14.261   1.580  18.483  0.00  0.00
ATOM   4344  O   PHE A 260      15.206   1.280  19.205  0.00  0.00
ATOM   4345  N   GLN A 261      13.005   1.787  19.048  0.00  0.00
ATOM   4346  HN  GLN A 261      12.253   1.861  18.398  0.00  0.00
ATOM   4347  CA  GLN A 261      12.868   1.852  20.483  0.00  0.00
ATOM   4348  HA  GLN A 261      13.837   2.166  20.840  0.00  0.00
ATOM   4349  CB  GLN A 261      11.760   2.750  20.885  0.00  0.00
ATOM   4350  HB1 GLN A 261      10.828   2.358  20.422  0.00  0.00
ATOM   4351  HB2 GLN A 261      11.909   3.668  20.278  0.00  0.00
ATOM   4352  CG  GLN A 261      11.658   3.054  22.423  0.00  0.00
ATOM   4353  HG1 GLN A 261      11.554   2.128  23.026  0.00  0.00
ATOM   4354  HG2 GLN A 261      10.791   3.701  22.680  0.00  0.00
ATOM   4355  CD  GLN A 261      12.976   3.807  22.933  0.00  0.00
ATOM   4356  OE1 GLN A 261      13.945   4.217  22.306  0.00  0.00
ATOM   4357  NE2 GLN A 261      12.995   3.876  24.241  0.00  0.00
ATOM   4358  HE2 GLN A 261      13.713   4.384  24.718  0.00  0.00
ATOM   4359  HE2 GLN A 261      12.160   3.574  24.701  0.00  0.00
ATOM   4360  C   GLN A 261      12.679   0.500  21.094  0.00  0.00
ATOM   4361  O   GLN A 261      12.961   0.173  22.220  0.00  0.00
ATOM   4362  N   GLU A 262      12.335  -0.557  20.278  0.00  0.00
ATOM   4363  HN  GLU A 262      11.890  -0.353  19.410  0.00  0.00
ATOM   4364  CA  GLU A 262      12.459  -1.972  20.645  0.00  0.00
ATOM   4365  HA  GLU A 262      11.811  -2.132  21.494  0.00  0.00
ATOM   4366  CB  GLU A 262      11.963  -3.020  19.656  0.00  0.00
ATOM   4367  HB1 GLU A 262      12.253  -4.022  20.036  0.00  0.00
ATOM   4368  HB2 GLU A 262      12.513  -2.914  18.697  0.00  0.00
ATOM   4369  CG  GLU A 262      10.494  -3.017  19.330  0.00  0.00
ATOM   4370  HG1 GLU A 262      10.309  -3.776  18.540  0.00  0.00
ATOM   4371  HG2 GLU A 262      10.182  -2.017  18.960  0.00  0.00
ATOM   4372  CD  GLU A 262       9.782  -3.354  20.589  0.00  0.00
ATOM   4373  OE1 GLU A 262       9.883  -4.577  20.924  0.00  0.00
ATOM   4374  OE2 GLU A 262       9.089  -2.455  21.128  0.00  0.00
ATOM   4375  C   GLU A 262      13.883  -2.332  21.020  0.00  0.00
ATOM   4376  O   GLU A 262      14.158  -3.155  21.935  0.00  0.00
ATOM   4377  N   PHE A 263      14.886  -1.748  20.348  0.00  0.00
ATOM   4378  HN  PHE A 263      14.757  -1.081  19.619  0.00  0.00
ATOM   4379  CA  PHE A 263      16.279  -1.940  20.757  0.00  0.00
ATOM   4380  HA  PHE A 263      16.413  -2.869  21.291  0.00  0.00
ATOM   4381  CB  PHE A 263      17.262  -1.727  19.537  0.00  0.00
ATOM   4382  HB1 PHE A 263      18.357  -1.644  19.711  0.00  0.00
ATOM   4383  HB2 PHE A 263      16.834  -0.841  19.022  0.00  0.00
ATOM   4384  CG  PHE A 263      17.107  -2.967  18.587  0.00  0.00
ATOM   4385  CD1 PHE A 263      16.191  -2.857  17.463  0.00  0.00
ATOM   4386  HD1 PHE A 263      15.760  -1.887  17.261  0.00  0.00
ATOM   4387  CE1 PHE A 263      16.093  -3.861  16.538  0.00  0.00
ATOM   4388  HE1 PHE A 263      15.437  -3.824  15.680  0.00  0.00
ATOM   4389  CZ  PHE A 263      16.865  -5.001  16.720  0.00  0.00
ATOM   4390  HZ  PHE A 263      16.927  -5.781  15.974  0.00  0.00
ATOM   4391  CD2 PHE A 263      17.986  -4.111  18.648  0.00  0.00
ATOM   4392  HD2 PHE A 263      18.704  -4.081  19.454  0.00  0.00
ATOM   4393  CE2 PHE A 263      17.798  -5.103  17.772  0.00  0.00
ATOM   4394  HE2 PHE A 263      18.456  -5.957  17.713  0.00  0.00
ATOM   4395  C   PHE A 263      16.720  -0.916  21.789  0.00  0.00
ATOM   4396  O   PHE A 263      17.892  -0.926  22.097  0.00  0.00
ATOM   4397  N   PHE A 264      15.795  -0.011  22.129  0.00  0.00
ATOM   4398  HN  PHE A 264      14.840  -0.080  21.850  0.00  0.00
ATOM   4399  CA  PHE A 264      16.050   1.053  23.120  0.00  0.00
ATOM   4400  HA  PHE A 264      15.068   1.451  23.329  0.00  0.00
ATOM   4401  CB  PHE A 264      16.584   0.642  24.518  0.00  0.00
ATOM   4402  HB1 PHE A 264      16.736   1.577  25.099  0.00  0.00
ATOM   4403  HB2 PHE A 264      17.527   0.059  24.461  0.00  0.00
ATOM   4404  CG  PHE A 264      15.691  -0.325  25.218  0.00  0.00
ATOM   4405  CD1 PHE A 264      14.560  -1.021  24.772  0.00  0.00
ATOM   4406  HD1 PHE A 264      14.267  -0.917  23.739  0.00  0.00
ATOM   4407  CE1 PHE A 264      13.827  -1.853  25.608  0.00  0.00
ATOM   4408  HE1 PHE A 264      12.994  -2.330  25.114  0.00  0.00
ATOM   4409  CZ  PHE A 264      14.272  -2.068  26.921  0.00  0.00
ATOM   4410  HZ  PHE A 264      13.743  -2.734  27.587  0.00  0.00
ATOM   4411  CD2 PHE A 264      16.160  -0.694  26.504  0.00  0.00
ATOM   4412  HD2 PHE A 264      17.172  -0.440  26.783  0.00  0.00
ATOM   4413  CE2 PHE A 264      15.486  -1.596  27.339  0.00  0.00
ATOM   4414  HE2 PHE A 264      15.818  -1.985  28.290  0.00  0.00
ATOM   4415  C   PHE A 264      16.822   2.177  22.539  0.00  0.00
ATOM   4416  O   PHE A 264      17.498   2.958  23.215  0.00  0.00
ATOM   4417  N   GLY A 265      16.706   2.386  21.226  0.00  0.00
ATOM   4418  HN  GLY A 265      16.122   1.859  20.614  0.00  0.00
ATOM   4419  CA  GLY A 265      17.511   3.366  20.473  0.00  0.00
ATOM   4420  HA1 GLY A 265      16.944   3.592  19.583  0.00  0.00
ATOM   4421  HA2 GLY A 265      18.501   3.007  20.236  0.00  0.00
ATOM   4422  C   GLY A 265      17.636   4.788  21.035  0.00  0.00
ATOM   4423  O   GLY A 265      18.730   5.390  21.022  0.00  0.00
ATOM   4424  N   LEU A 266      16.505   5.315  21.541  0.00  0.00
ATOM   4425  HN  LEU A 266      15.593   4.931  21.419  0.00  0.00
ATOM   4426  CA  LEU A 266      16.427   6.693  21.984  0.00  0.00
ATOM   4427  HA  LEU A 266      17.245   7.195  21.488  0.00  0.00
ATOM   4428  CB  LEU A 266      15.113   7.391  21.447  0.00  0.00
ATOM   4429  HB1 LEU A 266      15.021   8.408  21.884  0.00  0.00
ATOM   4430  HB2 LEU A 266      14.257   6.760  21.772  0.00  0.00
ATOM   4431  CG  LEU A 266      15.113   7.346  19.945  0.00  0.00
ATOM   4432  HG  LEU A 266      15.333   6.347  19.512  0.00  0.00
ATOM   4433  CD1 LEU A 266      13.691   7.549  19.471  0.00  0.00
ATOM   4434  HD1 LEU A 266      13.296   8.469  19.951  0.00  0.00
ATOM   4435  HD1 LEU A 266      13.077   6.676  19.780  0.00  0.00
ATOM   4436  HD1 LEU A 266      13.578   7.501  18.366  0.00  0.00
ATOM   4437  CD2 LEU A 266      16.050   8.417  19.421  0.00  0.00
ATOM   4438  HD2 LEU A 266      17.089   8.087  19.635  0.00  0.00
ATOM   4439  HD2 LEU A 266      15.782   9.420  19.816  0.00  0.00
ATOM   4440  HD2 LEU A 266      15.749   8.426  18.353  0.00  0.00
ATOM   4441  C   LEU A 266      16.527   6.847  23.486  0.00  0.00
ATOM   4442  O   LEU A 266      16.565   7.992  23.901  0.00  0.00
ATOM   4443  N   ASN A 267      16.541   5.785  24.357  0.00  0.00
ATOM   4444  HN  ASN A 267      16.291   4.856  24.094  0.00  0.00
ATOM   4445  CA  ASN A 267      17.395   5.690  25.549  0.00  0.00
ATOM   4446  HA  ASN A 267      17.344   4.647  25.824  0.00  0.00
ATOM   4447  CB  ASN A 267      18.878   6.138  25.247  0.00  0.00
ATOM   4448  HB1 ASN A 267      18.900   7.242  25.120  0.00  0.00
ATOM   4449  HB2 ASN A 267      19.124   5.654  24.277  0.00  0.00
ATOM   4450  CG  ASN A 267      19.984   5.594  26.195  0.00  0.00
ATOM   4451  OD1 ASN A 267      20.804   6.342  26.738  0.00  0.00
ATOM   4452  ND2 ASN A 267      20.026   4.219  26.299  0.00  0.00
ATOM   4453  HD2 ASN A 267      19.355   3.734  25.738  0.00  0.00
ATOM   4454  HD2 ASN A 267      20.449   3.917  27.153  0.00  0.00
ATOM   4455  C   ASN A 267      16.867   6.370  26.813  0.00  0.00
ATOM   4456  O   ASN A 267      17.605   6.733  27.726  0.00  0.00
ATOM   4457  N   ASN A 268      15.542   6.584  26.857  0.00  0.00
ATOM   4458  HN  ASN A 268      14.847   6.317  26.193  0.00  0.00
ATOM   4459  CA  ASN A 268      15.037   7.413  27.907  0.00  0.00
ATOM   4460  HA  ASN A 268      15.343   6.836  28.767  0.00  0.00
ATOM   4461  CB  ASN A 268      15.358   8.900  27.916  0.00  0.00
ATOM   4462  HB1 ASN A 268      14.905   9.405  27.035  0.00  0.00
ATOM   4463  HB2 ASN A 268      16.467   8.947  27.955  0.00  0.00
ATOM   4464  CG  ASN A 268      14.875   9.621  29.162  0.00  0.00
ATOM   4465  OD1 ASN A 268      13.778  10.176  29.306  0.00  0.00
ATOM   4466  ND2 ASN A 268      15.742   9.517  30.213  0.00  0.00
ATOM   4467  HD2 ASN A 268      15.453  10.048  31.009  0.00  0.00
ATOM   4468  HD2 ASN A 268      16.659   9.120  30.170  0.00  0.00
ATOM   4469  C   ASN A 268      13.541   7.199  27.727  0.00  0.00
ATOM   4470  O   ASN A 268      12.988   7.079  26.626  0.00  0.00
ATOM   4471  N   CYS A 269      12.802   7.218  28.886  0.00  0.00
ATOM   4472  HN  CYS A 269      13.249   7.344  29.769  0.00  0.00
ATOM   4473  CA  CYS A 269      11.402   7.209  28.937  0.00  0.00
ATOM   4474  HA  CYS A 269      11.134   6.410  28.261  0.00  0.00
ATOM   4475  CB  CYS A 269      10.916   6.899  30.392  0.00  0.00
ATOM   4476  HB1 CYS A 269      11.099   7.733  31.103  0.00  0.00
ATOM   4477  HB2 CYS A 269      11.618   6.088  30.682  0.00  0.00
ATOM   4478  SG  CYS A 269       9.167   6.389  30.700  0.00  0.00
ATOM   4479  C   CYS A 269      10.707   8.405  28.309  0.00  0.00
ATOM   4480  O   CYS A 269       9.790   8.295  27.540  0.00  0.00
ATOM   4481  N   SER A 270      11.139   9.615  28.570  0.00  0.00
ATOM   4482  HN  SER A 270      11.953   9.715  29.136  0.00  0.00
ATOM   4483  CA  SER A 270      10.708  10.845  27.990  0.00  0.00
ATOM   4484  HA  SER A 270       9.700  11.094  28.288  0.00  0.00
ATOM   4485  CB  SER A 270      11.570  12.042  28.471  0.00  0.00
ATOM   4486  HB1 SER A 270      12.621  11.724  28.298  0.00  0.00
ATOM   4487  HB2 SER A 270      11.347  12.228  29.543  0.00  0.00
ATOM   4488  OG  SER A 270      11.350  13.271  27.740  0.00  0.00
ATOM   4489  HG1 SER A 270      11.926  13.935  28.126  0.00  0.00
ATOM   4490  C   SER A 270      10.758  10.804  26.441  0.00  0.00
ATOM   4491  O   SER A 270       9.789  11.178  25.719  0.00  0.00
ATOM   4492  N   SER A 271      11.733  10.174  25.858  0.00  0.00
ATOM   4493  HN  SER A 271      12.535   9.861  26.361  0.00  0.00
ATOM   4494  CA  SER A 271      11.905   9.946  24.381  0.00  0.00
ATOM   4495  HA  SER A 271      11.657  10.912  23.967  0.00  0.00
ATOM   4496  CB  SER A 271      13.343   9.441  24.107  0.00  0.00
ATOM   4497  HB1 SER A 271      13.497   9.362  23.009  0.00  0.00
ATOM   4498  HB2 SER A 271      13.466   8.387  24.438  0.00  0.00
ATOM   4499  OG  SER A 271      14.364  10.267  24.692  0.00  0.00
ATOM   4500  HG1 SER A 271      15.136   9.696  24.720  0.00  0.00
ATOM   4501  C   SER A 271      10.976   8.968  23.737  0.00  0.00
ATOM   4502  O   SER A 271      10.504   9.143  22.602  0.00  0.00
ATOM   4503  N   SER A 272      10.615   7.928  24.496  0.00  0.00
ATOM   4504  HN  SER A 272      11.106   7.722  25.339  0.00  0.00
ATOM   4505  CA  SER A 272       9.538   6.957  24.234  0.00  0.00
ATOM   4506  HA  SER A 272       9.660   6.486  23.270  0.00  0.00
ATOM   4507  CB  SER A 272       9.405   5.805  25.281  0.00  0.00
ATOM   4508  HB1 SER A 272       8.513   5.180  25.065  0.00  0.00
ATOM   4509  HB2 SER A 272       9.213   6.260  26.276  0.00  0.00
ATOM   4510  OG  SER A 272      10.553   4.909  25.240  0.00  0.00
ATOM   4511  HG1 SER A 272      10.833   4.778  26.148  0.00  0.00
ATOM   4512  C   SER A 272       8.188   7.655  24.406  0.00  0.00
ATOM   4513  O   SER A 272       7.217   7.382  23.706  0.00  0.00
ATOM   4514  N   ASN A 273       8.016   8.526  25.434  0.00  0.00
ATOM   4515  HN  ASN A 273       8.831   8.828  25.921  0.00  0.00
ATOM   4516  CA  ASN A 273       6.706   9.241  25.549  0.00  0.00
ATOM   4517  HA  ASN A 273       5.841   8.604  25.434  0.00  0.00
ATOM   4518  CB  ASN A 273       6.715  10.067  26.801  0.00  0.00
ATOM   4519  HB1 ASN A 273       5.831  10.734  26.712  0.00  0.00
ATOM   4520  HB2 ASN A 273       7.619  10.698  26.938  0.00  0.00
ATOM   4521  CG  ASN A 273       6.640   9.084  27.985  0.00  0.00
ATOM   4522  OD1 ASN A 273       6.126   7.982  27.939  0.00  0.00
ATOM   4523  ND2 ASN A 273       7.205   9.462  29.073  0.00  0.00
ATOM   4524  HD2 ASN A 273       6.882   8.933  29.857  0.00  0.00
ATOM   4525  HD2 ASN A 273       7.780  10.279  29.126  0.00  0.00
ATOM   4526  C   ASN A 273       6.479  10.199  24.362  0.00  0.00
ATOM   4527  O   ASN A 273       5.487  10.205  23.630  0.00  0.00
ATOM   4528  N   ARG A 274       7.524  10.952  24.022  0.00  0.00
ATOM   4529  HN  ARG A 274       8.345  11.013  24.584  0.00  0.00
ATOM   4530  CA  ARG A 274       7.422  11.884  22.916  0.00  0.00
ATOM   4531  HA  ARG A 274       6.697  12.660  23.115  0.00  0.00
ATOM   4532  CB  ARG A 274       8.843  12.624  22.710  0.00  0.00
ATOM   4533  HB1 ARG A 274       9.237  12.475  21.682  0.00  0.00
ATOM   4534  HB2 ARG A 274       9.565  12.001  23.281  0.00  0.00
ATOM   4535  CG  ARG A 274       9.007  14.108  23.203  0.00  0.00
ATOM   4536  HG1 ARG A 274       8.281  14.823  22.762  0.00  0.00
ATOM   4537  HG2 ARG A 274      10.034  14.364  22.866  0.00  0.00
ATOM   4538  CD  ARG A 274       9.255  14.463  24.715  0.00  0.00
ATOM   4539  HD1 ARG A 274       9.631  15.494  24.885  0.00  0.00
ATOM   4540  HD2 ARG A 274       9.894  13.731  25.252  0.00  0.00
ATOM   4541  NE  ARG A 274       7.888  14.263  25.262  0.00  0.00
ATOM   4542  HE  ARG A 274       7.095  14.244  24.653  0.00  0.00
ATOM   4543  CZ  ARG A 274       7.558  14.120  26.527  0.00  0.00
ATOM   4544  NH1 ARG A 274       6.249  14.226  26.830  0.00  0.00
ATOM   4545  HH1 ARG A 274       5.509  14.217  26.157  0.00  0.00
ATOM   4546  HH1 ARG A 274       5.932  13.845  27.699  0.00  0.00
ATOM   4547  NH2 ARG A 274       8.469  13.935  27.488  0.00  0.00
ATOM   4548  HH2 ARG A 274       9.378  13.848  27.081  0.00  0.00
ATOM   4549  HH2 ARG A 274       8.354  14.381  28.376  0.00  0.00
ATOM   4550  C   ARG A 274       7.180  11.203  21.597  0.00  0.00
ATOM   4551  O   ARG A 274       6.221  11.454  20.852  0.00  0.00
ATOM   4552  N   LEU A 275       7.888  10.136  21.374  0.00  0.00
ATOM   4553  HN  LEU A 275       8.729  10.014  21.896  0.00  0.00
ATOM   4554  CA  LEU A 275       7.742   9.236  20.273  0.00  0.00
ATOM   4555  HA  LEU A 275       7.841   9.782  19.347  0.00  0.00
ATOM   4556  CB  LEU A 275       8.740   8.021  20.437  0.00  0.00
ATOM   4557  HB1 LEU A 275       8.541   7.571  21.433  0.00  0.00
ATOM   4558  HB2 LEU A 275       9.771   8.404  20.594  0.00  0.00
ATOM   4559  CG  LEU A 275       8.795   6.960  19.255  0.00  0.00
ATOM   4560  HG  LEU A 275       7.817   6.448  19.380  0.00  0.00
ATOM   4561  CD1 LEU A 275       8.738   7.599  17.871  0.00  0.00
ATOM   4562  HD1 LEU A 275       9.687   8.058  17.523  0.00  0.00
ATOM   4563  HD1 LEU A 275       7.896   8.297  17.671  0.00  0.00
ATOM   4564  HD1 LEU A 275       8.768   6.782  17.119  0.00  0.00
ATOM   4565  CD2 LEU A 275       9.928   6.001  19.629  0.00  0.00
ATOM   4566  HD2 LEU A 275       9.919   5.179  18.881  0.00  0.00
ATOM   4567  HD2 LEU A 275       9.839   5.490  20.612  0.00  0.00
ATOM   4568  HD2 LEU A 275      10.910   6.510  19.731  0.00  0.00
ATOM   4569  C   LEU A 275       6.323   8.743  20.085  0.00  0.00
ATOM   4570  O   LEU A 275       5.659   8.966  19.049  0.00  0.00
ATOM   4571  N   ASP A 276       5.634   8.171  21.176  0.00  0.00
ATOM   4572  HN  ASP A 276       6.105   8.244  22.051  0.00  0.00
ATOM   4573  CA  ASP A 276       4.218   7.796  21.193  0.00  0.00
ATOM   4574  HA  ASP A 276       4.089   7.143  20.342  0.00  0.00
ATOM   4575  CB  ASP A 276       3.804   7.130  22.533  0.00  0.00
ATOM   4576  HB1 ASP A 276       2.726   6.902  22.394  0.00  0.00
ATOM   4577  HB2 ASP A 276       4.018   7.833  23.367  0.00  0.00
ATOM   4578  CG  ASP A 276       4.547   5.822  22.776  0.00  0.00
ATOM   4579  OD1 ASP A 276       4.857   5.093  21.812  0.00  0.00
ATOM   4580  OD2 ASP A 276       4.634   5.477  23.964  0.00  0.00
ATOM   4581  C   ASP A 276       3.217   8.986  20.865  0.00  0.00
ATOM   4582  O   ASP A 276       2.225   8.760  20.216  0.00  0.00
ATOM   4583  N   GLN A 277       3.530  10.257  21.369  0.00  0.00
ATOM   4584  HN  GLN A 277       4.404  10.283  21.848  0.00  0.00
ATOM   4585  CA  GLN A 277       2.811  11.448  20.979  0.00  0.00
ATOM   4586  HA  GLN A 277       1.774  11.290  21.234  0.00  0.00
ATOM   4587  CB  GLN A 277       3.375  12.718  21.766  0.00  0.00
ATOM   4588  HB1 GLN A 277       3.004  13.699  21.398  0.00  0.00
ATOM   4589  HB2 GLN A 277       4.477  12.637  21.644  0.00  0.00
ATOM   4590  CG  GLN A 277       3.009  12.708  23.298  0.00  0.00
ATOM   4591  HG1 GLN A 277       3.498  11.859  23.822  0.00  0.00
ATOM   4592  HG2 GLN A 277       1.898  12.725  23.314  0.00  0.00
ATOM   4593  CD  GLN A 277       3.511  13.945  23.914  0.00  0.00
ATOM   4594  OE1 GLN A 277       4.489  14.068  24.593  0.00  0.00
ATOM   4595  NE2 GLN A 277       2.610  14.969  23.799  0.00  0.00
ATOM   4596  HE2 GLN A 277       2.864  15.788  24.314  0.00  0.00
ATOM   4597  HE2 GLN A 277       1.739  15.013  23.310  0.00  0.00
ATOM   4598  C   GLN A 277       2.954  11.792  19.430  0.00  0.00
ATOM   4599  O   GLN A 277       1.862  11.989  18.871  0.00  0.00
ATOM   4600  N   ALA A 278       4.134  11.844  18.894  0.00  0.00
ATOM   4601  HN  ALA A 278       4.876  11.727  19.549  0.00  0.00
ATOM   4602  CA  ALA A 278       4.529  12.074  17.505  0.00  0.00
ATOM   4603  HA  ALA A 278       4.240  13.074  17.217  0.00  0.00
ATOM   4604  CB  ALA A 278       6.100  12.073  17.528  0.00  0.00
ATOM   4605  HB1 ALA A 278       6.393  12.996  18.073  0.00  0.00
ATOM   4606  HB2 ALA A 278       6.371  12.274  16.470  0.00  0.00
ATOM   4607  HB3 ALA A 278       6.517  11.127  17.934  0.00  0.00
ATOM   4608  C   ALA A 278       3.851  11.069  16.494  0.00  0.00
ATOM   4609  O   ALA A 278       3.367  11.416  15.368  0.00  0.00
ATOM   4610  N   MET A 279       3.681   9.798  16.985  0.00  0.00
ATOM   4611  HN  MET A 279       3.961   9.494  17.893  0.00  0.00
ATOM   4612  CA  MET A 279       2.962   8.813  16.143  0.00  0.00
ATOM   4613  HA  MET A 279       3.436   8.850  15.173  0.00  0.00
ATOM   4614  CB  MET A 279       3.141   7.414  16.700  0.00  0.00
ATOM   4615  HB1 MET A 279       2.782   7.388  17.751  0.00  0.00
ATOM   4616  HB2 MET A 279       4.231   7.326  16.896  0.00  0.00
ATOM   4617  CG  MET A 279       2.857   6.286  15.707  0.00  0.00
ATOM   4618  HG1 MET A 279       3.108   6.506  14.648  0.00  0.00
ATOM   4619  HG2 MET A 279       1.774   6.100  15.546  0.00  0.00
ATOM   4620  SD  MET A 279       3.625   4.715  16.021  0.00  0.00
ATOM   4621  CE  MET A 279       3.129   4.080  14.453  0.00  0.00
ATOM   4622  HE1 MET A 279       2.020   4.022  14.409  0.00  0.00
ATOM   4623  HE2 MET A 279       3.560   3.073  14.266  0.00  0.00
ATOM   4624  HE3 MET A 279       3.512   4.828  13.727  0.00  0.00
ATOM   4625  C   MET A 279       1.473   9.034  16.000  0.00  0.00
ATOM   4626  O   MET A 279       0.904   8.475  15.051  0.00  0.00
ATOM   4627  N   GLN A 280       0.723   9.664  16.978  0.00  0.00
ATOM   4628  HN  GLN A 280       1.149   9.974  17.824  0.00  0.00
ATOM   4629  CA  GLN A 280      -0.607  10.294  16.746  0.00  0.00
ATOM   4630  HA  GLN A 280      -1.304   9.544  16.404  0.00  0.00
ATOM   4631  CB  GLN A 280      -1.146  10.812  18.092  0.00  0.00
ATOM   4632  HB1 GLN A 280      -2.157  11.202  17.851  0.00  0.00
ATOM   4633  HB2 GLN A 280      -0.410  11.554  18.469  0.00  0.00
ATOM   4634  CG  GLN A 280      -1.194   9.707  19.118  0.00  0.00
ATOM   4635  HG1 GLN A 280      -0.183   9.260  19.009  0.00  0.00
ATOM   4636  HG2 GLN A 280      -1.969   8.945  18.885  0.00  0.00
ATOM   4637  CD  GLN A 280      -1.491  10.176  20.554  0.00  0.00
ATOM   4638  OE1 GLN A 280      -2.461  10.929  20.720  0.00  0.00
ATOM   4639  NE2 GLN A 280      -0.687   9.769  21.591  0.00  0.00
ATOM   4640  HE2 GLN A 280      -0.876  10.244  22.449  0.00  0.00
ATOM   4641  HE2 GLN A 280      -0.168   8.915  21.537  0.00  0.00
ATOM   4642  C   GLN A 280      -0.645  11.300  15.672  0.00  0.00
ATOM   4643  O   GLN A 280      -1.551  11.297  14.765  0.00  0.00
ATOM   4644  N   VAL A 281       0.343  12.275  15.710  0.00  0.00
ATOM   4645  HN  VAL A 281       1.098  12.307  16.360  0.00  0.00
ATOM   4646  CA  VAL A 281       0.381  13.281  14.649  0.00  0.00
ATOM   4647  HA  VAL A 281      -0.647  13.596  14.543  0.00  0.00
ATOM   4648  CB  VAL A 281       1.436  14.393  15.049  0.00  0.00
ATOM   4649  HB  VAL A 281       2.437  13.913  15.012  0.00  0.00
ATOM   4650  CG1 VAL A 281       1.275  15.513  14.004  0.00  0.00
ATOM   4651  HG1 VAL A 281       1.253  15.151  12.954  0.00  0.00
ATOM   4652  HG1 VAL A 281       2.169  16.160  14.126  0.00  0.00
ATOM   4653  HG1 VAL A 281       0.327  16.021  14.281  0.00  0.00
ATOM   4654  CG2 VAL A 281       1.294  14.970  16.453  0.00  0.00
ATOM   4655  HG2 VAL A 281       2.052  15.774  16.575  0.00  0.00
ATOM   4656  HG2 VAL A 281       1.461  14.193  17.229  0.00  0.00
ATOM   4657  HG2 VAL A 281       0.276  15.352  16.680  0.00  0.00
ATOM   4658  C   VAL A 281       0.738  12.661  13.303  0.00  0.00
ATOM   4659  O   VAL A 281       0.048  12.958  12.291  0.00  0.00
ATOM   4660  N   THR A 282       1.765  11.772  13.224  0.00  0.00
ATOM   4661  HN  THR A 282       2.394  11.523  13.957  0.00  0.00
ATOM   4662  CA  THR A 282       2.060  11.096  11.964  0.00  0.00
ATOM   4663  HA  THR A 282       2.168  11.960  11.325  0.00  0.00
ATOM   4664  CB  THR A 282       3.439  10.493  11.872  0.00  0.00
ATOM   4665  HB  THR A 282       3.646  10.076  10.863  0.00  0.00
ATOM   4666  OG1 THR A 282       3.636   9.402  12.741  0.00  0.00
ATOM   4667  HG1 THR A 282       4.328   8.944  12.259  0.00  0.00
ATOM   4668  CG2 THR A 282       4.575  11.548  12.075  0.00  0.00
ATOM   4669  HG2 THR A 282       4.341  12.066  13.030  0.00  0.00
ATOM   4670  HG2 THR A 282       4.525  12.284  11.244  0.00  0.00
ATOM   4671  HG2 THR A 282       5.592  11.101  12.085  0.00  0.00
ATOM   4672  C   THR A 282       0.941  10.140  11.477  0.00  0.00
ATOM   4673  O   THR A 282       0.705   9.983  10.314  0.00  0.00
ATOM   4674  N   GLU A 283       0.104   9.552  12.389  0.00  0.00
ATOM   4675  HN  GLU A 283       0.349   9.411  13.346  0.00  0.00
ATOM   4676  CA  GLU A 283      -1.055   8.839  11.981  0.00  0.00
ATOM   4677  HA  GLU A 283      -0.807   8.108  11.227  0.00  0.00
ATOM   4678  CB  GLU A 283      -1.714   8.059  13.169  0.00  0.00
ATOM   4679  HB1 GLU A 283      -1.868   8.761  14.017  0.00  0.00
ATOM   4680  HB2 GLU A 283      -0.864   7.445  13.536  0.00  0.00
ATOM   4681  CG  GLU A 283      -3.058   7.246  12.929  0.00  0.00
ATOM   4682  HG1 GLU A 283      -3.819   7.828  12.366  0.00  0.00
ATOM   4683  HG2 GLU A 283      -3.477   7.076  13.943  0.00  0.00
ATOM   4684  CD  GLU A 283      -2.822   5.952  12.232  0.00  0.00
ATOM   4685  OE1 GLU A 283      -3.786   5.091  12.162  0.00  0.00
ATOM   4686  OE2 GLU A 283      -1.732   5.753  11.669  0.00  0.00
ATOM   4687  C   GLU A 283      -2.058   9.762  11.249  0.00  0.00
ATOM   4688  O   GLU A 283      -2.624   9.443  10.242  0.00  0.00
ATOM   4689  N   THR A 284      -2.177  11.028  11.709  0.00  0.00
ATOM   4690  HN  THR A 284      -1.522  11.228  12.434  0.00  0.00
ATOM   4691  CA  THR A 284      -3.041  12.105  11.276  0.00  0.00
ATOM   4692  HA  THR A 284      -3.962  11.639  10.958  0.00  0.00
ATOM   4693  CB  THR A 284      -3.333  13.246  12.274  0.00  0.00
ATOM   4694  HB  THR A 284      -2.394  13.727  12.621  0.00  0.00
ATOM   4695  OG1 THR A 284      -3.939  12.606  13.388  0.00  0.00
ATOM   4696  HG1 THR A 284      -3.255  12.003  13.687  0.00  0.00
ATOM   4697  CG2 THR A 284      -4.347  14.282  11.853  0.00  0.00
ATOM   4698  HG2 THR A 284      -4.402  15.094  12.609  0.00  0.00
ATOM   4699  HG2 THR A 284      -5.349  13.838  11.669  0.00  0.00
ATOM   4700  HG2 THR A 284      -3.998  14.707  10.887  0.00  0.00
ATOM   4701  C   THR A 284      -2.685  12.608   9.874  0.00  0.00
ATOM   4702  O   THR A 284      -3.556  12.901   9.077  0.00  0.00
ATOM   4703  N   LEU A 285      -1.322  12.752   9.583  0.00  0.00
ATOM   4704  HN  LEU A 285      -0.646  12.671  10.310  0.00  0.00
ATOM   4705  CA  LEU A 285      -0.775  13.310   8.374  0.00  0.00
ATOM   4706  HA  LEU A 285      -1.501  13.988   7.951  0.00  0.00
ATOM   4707  CB  LEU A 285       0.346  14.366   8.707  0.00  0.00
ATOM   4708  HB1 LEU A 285       0.576  14.996   7.822  0.00  0.00
ATOM   4709  HB2 LEU A 285       1.190  13.671   8.902  0.00  0.00
ATOM   4710  CG  LEU A 285       0.111  15.245   9.971  0.00  0.00
ATOM   4711  HG  LEU A 285      -0.160  14.611  10.841  0.00  0.00
ATOM   4712  CD1 LEU A 285       1.388  16.036  10.187  0.00  0.00
ATOM   4713  HD1 LEU A 285       1.412  16.684  11.088  0.00  0.00
ATOM   4714  HD1 LEU A 285       1.614  16.677   9.308  0.00  0.00
ATOM   4715  HD1 LEU A 285       2.276  15.386  10.342  0.00  0.00
ATOM   4716  CD2 LEU A 285      -1.116  16.139   9.760  0.00  0.00
ATOM   4717  HD2 LEU A 285      -1.274  16.967  10.483  0.00  0.00
ATOM   4718  HD2 LEU A 285      -2.037  15.523   9.676  0.00  0.00
ATOM   4719  HD2 LEU A 285      -1.025  16.626   8.765  0.00  0.00
ATOM   4720  C   LEU A 285      -0.191  12.307   7.399  0.00  0.00
ATOM   4721  O   LEU A 285       0.600  12.658   6.557  0.00  0.00
ATOM   4722  N   GLY A 286      -0.535  10.993   7.511  0.00  0.00
ATOM   4723  HN  GLY A 286      -1.287  10.810   8.138  0.00  0.00
ATOM   4724  CA  GLY A 286      -0.017   9.858   6.702  0.00  0.00
ATOM   4725  HA1 GLY A 286       0.900   9.470   7.119  0.00  0.00
ATOM   4726  HA2 GLY A 286       0.155  10.146   5.675  0.00  0.00
ATOM   4727  C   GLY A 286      -0.971   8.605   6.782  0.00  0.00
ATOM   4728  O   GLY A 286      -0.470   7.517   6.942  0.00  0.00
ATOM   4729  N   MET A 287      -2.224   8.826   6.562  0.00  0.00
ATOM   4730  HN  MET A 287      -2.479   9.789   6.521  0.00  0.00
ATOM   4731  CA  MET A 287      -3.234   7.827   6.417  0.00  0.00
ATOM   4732  HA  MET A 287      -2.755   6.859   6.432  0.00  0.00
ATOM   4733  CB  MET A 287      -4.292   7.838   7.534  0.00  0.00
ATOM   4734  HB1 MET A 287      -3.739   7.434   8.410  0.00  0.00
ATOM   4735  HB2 MET A 287      -4.990   6.995   7.345  0.00  0.00
ATOM   4736  CG  MET A 287      -4.799   9.261   7.784  0.00  0.00
ATOM   4737  HG1 MET A 287      -4.931   9.859   6.857  0.00  0.00
ATOM   4738  HG2 MET A 287      -4.087   9.869   8.380  0.00  0.00
ATOM   4739  SD  MET A 287      -6.406   9.243   8.528  0.00  0.00
ATOM   4740  CE  MET A 287      -6.579  11.014   8.738  0.00  0.00
ATOM   4741  HE1 MET A 287      -6.669  11.553   7.771  0.00  0.00
ATOM   4742  HE2 MET A 287      -5.741  11.408   9.351  0.00  0.00
ATOM   4743  HE3 MET A 287      -7.526  11.310   9.238  0.00  0.00
ATOM   4744  C   MET A 287      -3.956   7.954   5.096  0.00  0.00
ATOM   4745  O   MET A 287      -4.942   7.279   4.814  0.00  0.00
ATOM   4746  N   THR A 288      -3.551   8.899   4.175  0.00  0.00
ATOM   4747  HN  THR A 288      -2.766   9.511   4.218  0.00  0.00
ATOM   4748  CA  THR A 288      -4.449   9.332   3.006  0.00  0.00
ATOM   4749  HA  THR A 288      -5.464   8.969   3.075  0.00  0.00
ATOM   4750  CB  THR A 288      -4.334  10.881   2.848  0.00  0.00
ATOM   4751  HB  THR A 288      -4.875  11.190   1.927  0.00  0.00
ATOM   4752  OG1 THR A 288      -2.936  11.382   2.744  0.00  0.00
ATOM   4753  HG1 THR A 288      -2.739  11.640   1.842  0.00  0.00
ATOM   4754  CG2 THR A 288      -5.001  11.534   4.090  0.00  0.00
ATOM   4755  HG2 THR A 288      -4.436  11.096   4.940  0.00  0.00
ATOM   4756  HG2 THR A 288      -6.063  11.238   4.232  0.00  0.00
ATOM   4757  HG2 THR A 288      -4.881  12.637   4.042  0.00  0.00
ATOM   4758  C   THR A 288      -4.037   8.728   1.715  0.00  0.00
ATOM   4759  O   THR A 288      -4.196   9.329   0.643  0.00  0.00
ATOM   4760  N   HIS A 289      -3.411   7.521   1.783  0.00  0.00
ATOM   4761  HN  HIS A 289      -3.325   7.021   2.642  0.00  0.00
ATOM   4762  CA  HIS A 289      -3.026   6.564   0.698  0.00  0.00
ATOM   4763  HA  HIS A 289      -2.123   6.792   0.151  0.00  0.00
ATOM   4764  CB  HIS A 289      -2.783   5.148   1.377  0.00  0.00
ATOM   4765  HB1 HIS A 289      -1.929   4.699   0.826  0.00  0.00
ATOM   4766  HB2 HIS A 289      -3.646   4.460   1.248  0.00  0.00
ATOM   4767  ND1 HIS A 289      -1.160   6.023   3.084  0.00  0.00
ATOM   4768  HD1 HIS A 289      -0.532   6.475   2.449  0.00  0.00
ATOM   4769  CG  HIS A 289      -2.212   5.220   2.785  0.00  0.00
ATOM   4770  CE1 HIS A 289      -1.062   6.036   4.438  0.00  0.00
ATOM   4771  HE1 HIS A 289      -0.316   6.676   4.909  0.00  0.00
ATOM   4772  NE2 HIS A 289      -1.931   5.172   5.016  0.00  0.00
ATOM   4773  CD2 HIS A 289      -2.656   4.720   3.949  0.00  0.00
ATOM   4774  HD2 HIS A 289      -3.479   4.022   4.040  0.00  0.00
ATOM   4775  C   HIS A 289      -3.999   6.358  -0.395  0.00  0.00
ATOM   4776  O   HIS A 289      -3.727   6.349  -1.556  0.00  0.00
ATOM   4777  N   CYS A 290      -5.217   6.134   0.009  0.00  0.00
ATOM   4778  HN  CYS A 290      -5.364   6.018   0.988  0.00  0.00
ATOM   4779  CA  CYS A 290      -6.276   5.781  -0.872  0.00  0.00
ATOM   4780  HA  CYS A 290      -6.184   4.959  -1.568  0.00  0.00
ATOM   4781  CB  CYS A 290      -7.507   5.463   0.076  0.00  0.00
ATOM   4782  HB1 CYS A 290      -8.327   4.957  -0.477  0.00  0.00
ATOM   4783  HB2 CYS A 290      -7.855   6.448   0.456  0.00  0.00
ATOM   4784  SG  CYS A 290      -6.940   4.388   1.458  0.00  0.00
ATOM   4785  HG1 CYS A 290      -6.419   3.568   0.557  0.00  0.00
ATOM   4786  C   CYS A 290      -6.666   6.917  -1.816  0.00  0.00
ATOM   4787  O   CYS A 290      -7.132   6.670  -2.921  0.00  0.00
ATOM   4788  N   CYS A 291      -6.550   8.150  -1.326  0.00  0.00
ATOM   4789  HN  CYS A 291      -5.983   8.302  -0.521  0.00  0.00
ATOM   4790  CA  CYS A 291      -7.197   9.265  -1.895  0.00  0.00
ATOM   4791  HA  CYS A 291      -8.241   9.040  -2.053  0.00  0.00
ATOM   4792  CB  CYS A 291      -7.145  10.419  -0.906  0.00  0.00
ATOM   4793  HB1 CYS A 291      -7.651  11.323  -1.308  0.00  0.00
ATOM   4794  HB2 CYS A 291      -6.078  10.633  -0.681  0.00  0.00
ATOM   4795  SG  CYS A 291      -7.853   9.930   0.771  0.00  0.00
ATOM   4796  HG1 CYS A 291      -9.061   9.548   0.383  0.00  0.00
ATOM   4797  C   CYS A 291      -6.588   9.770  -3.202  0.00  0.00
ATOM   4798  O   CYS A 291      -7.211  10.442  -3.956  0.00  0.00
ATOM   4799  N   ILE A 292      -5.318   9.405  -3.537  0.00  0.00
ATOM   4800  HN  ILE A 292      -4.639   9.007  -2.925  0.00  0.00
ATOM   4801  CA  ILE A 292      -4.877   9.750  -4.898  0.00  0.00
ATOM   4802  HA  ILE A 292      -5.334  10.673  -5.224  0.00  0.00
ATOM   4803  CB  ILE A 292      -3.355   9.543  -5.041  0.00  0.00
ATOM   4804  HB  ILE A 292      -2.915  10.123  -4.201  0.00  0.00
ATOM   4805  CG2 ILE A 292      -2.868   8.059  -4.957  0.00  0.00
ATOM   4806  HG2 ILE A 292      -3.303   7.597  -4.044  0.00  0.00
ATOM   4807  HG2 ILE A 292      -1.758   8.024  -4.960  0.00  0.00
ATOM   4808  HG2 ILE A 292      -3.206   7.495  -5.852  0.00  0.00
ATOM   4809  CG1 ILE A 292      -2.772  10.137  -6.367  0.00  0.00
ATOM   4810  HG1 ILE A 292      -3.179   9.539  -7.210  0.00  0.00
ATOM   4811  HG1 ILE A 292      -1.664  10.065  -6.378  0.00  0.00
ATOM   4812  CD1 ILE A 292      -3.166  11.628  -6.683  0.00  0.00
ATOM   4813  HD1 ILE A 292      -4.226  11.941  -6.568  0.00  0.00
ATOM   4814  HD2 ILE A 292      -2.758  11.928  -7.672  0.00  0.00
ATOM   4815  HD3 ILE A 292      -2.537  12.259  -6.019  0.00  0.00
ATOM   4816  C   ILE A 292      -5.505   8.874  -6.001  0.00  0.00
ATOM   4817  O   ILE A 292      -5.544   9.196  -7.186  0.00  0.00
ATOM   4818  N   ASN A 293      -5.940   7.586  -5.686  0.00  0.00
ATOM   4819  HN  ASN A 293      -6.090   7.442  -4.710  0.00  0.00
ATOM   4820  CA  ASN A 293      -6.216   6.508  -6.645  0.00  0.00
ATOM   4821  HA  ASN A 293      -5.342   6.359  -7.262  0.00  0.00
ATOM   4822  CB  ASN A 293      -6.487   5.158  -6.010  0.00  0.00
ATOM   4823  HB1 ASN A 293      -6.666   4.297  -6.689  0.00  0.00
ATOM   4824  HB2 ASN A 293      -7.348   5.229  -5.311  0.00  0.00
ATOM   4825  CG  ASN A 293      -5.306   4.608  -5.206  0.00  0.00
ATOM   4826  OD1 ASN A 293      -4.152   4.839  -5.583  0.00  0.00
ATOM   4827  ND2 ASN A 293      -5.519   4.019  -4.008  0.00  0.00
ATOM   4828  HD2 ASN A 293      -6.350   3.521  -3.760  0.00  0.00
ATOM   4829  HD2 ASN A 293      -4.742   3.888  -3.393  0.00  0.00
ATOM   4830  C   ASN A 293      -7.301   6.812  -7.682  0.00  0.00
ATOM   4831  O   ASN A 293      -6.991   6.444  -8.832  0.00  0.00
ATOM   4832  N   PRO A 294      -8.461   7.434  -7.529  0.00  0.00
ATOM   4833  CD  PRO A 294      -9.294   7.693  -6.369  0.00  0.00
ATOM   4834  HD1 PRO A 294      -8.720   8.318  -5.652  0.00  0.00
ATOM   4835  HD2 PRO A 294      -9.454   6.746  -5.810  0.00  0.00
ATOM   4836  CA  PRO A 294      -9.291   7.737  -8.766  0.00  0.00
ATOM   4837  HA  PRO A 294      -9.143   6.900  -9.434  0.00  0.00
ATOM   4838  CB  PRO A 294     -10.689   7.810  -8.188  0.00  0.00
ATOM   4839  HB1 PRO A 294     -11.055   6.762  -8.162  0.00  0.00
ATOM   4840  HB2 PRO A 294     -11.346   8.461  -8.804  0.00  0.00
ATOM   4841  CG  PRO A 294     -10.617   8.344  -6.756  0.00  0.00
ATOM   4842  HG1 PRO A 294     -10.440   9.441  -6.742  0.00  0.00
ATOM   4843  HG2 PRO A 294     -11.537   8.098  -6.184  0.00  0.00
ATOM   4844  C   PRO A 294      -8.937   9.045  -9.382  0.00  0.00
ATOM   4845  O   PRO A 294      -9.376   9.367 -10.479  0.00  0.00
ATOM   4846  N   ILE A 295      -8.178   9.968  -8.768  0.00  0.00
ATOM   4847  HN  ILE A 295      -7.686   9.761  -7.927  0.00  0.00
ATOM   4848  CA  ILE A 295      -7.764  11.293  -9.291  0.00  0.00
ATOM   4849  HA  ILE A 295      -8.571  11.891  -9.688  0.00  0.00
ATOM   4850  CB  ILE A 295      -7.103  12.039  -8.093  0.00  0.00
ATOM   4851  HB  ILE A 295      -6.363  11.379  -7.591  0.00  0.00
ATOM   4852  CG2 ILE A 295      -6.416  13.350  -8.558  0.00  0.00
ATOM   4853  HG2 ILE A 295      -6.150  13.967  -7.674  0.00  0.00
ATOM   4854  HG2 ILE A 295      -7.127  13.842  -9.256  0.00  0.00
ATOM   4855  HG2 ILE A 295      -5.558  13.138  -9.232  0.00  0.00
ATOM   4856  CG1 ILE A 295      -8.165  12.339  -6.946  0.00  0.00
ATOM   4857  HG1 ILE A 295      -7.631  12.848  -6.116  0.00  0.00
ATOM   4858  HG1 ILE A 295      -8.516  11.357  -6.564  0.00  0.00
ATOM   4859  CD1 ILE A 295      -9.329  13.170  -7.532  0.00  0.00
ATOM   4860  HD1 ILE A 295      -9.006  13.801  -8.387  0.00  0.00
ATOM   4861  HD2 ILE A 295      -9.740  13.901  -6.802  0.00  0.00
ATOM   4862  HD3 ILE A 295     -10.185  12.518  -7.807  0.00  0.00
ATOM   4863  C   ILE A 295      -6.870  11.266 -10.564  0.00  0.00
ATOM   4864  O   ILE A 295      -7.155  11.918 -11.592  0.00  0.00
ATOM   4865  N   ILE A 296      -5.867  10.406 -10.446  0.00  0.00
ATOM   4866  HN  ILE A 296      -5.708   9.973  -9.562  0.00  0.00
ATOM   4867  CA  ILE A 296      -5.012  10.197 -11.614  0.00  0.00
ATOM   4868  HA  ILE A 296      -4.708  11.128 -12.070  0.00  0.00
ATOM   4869  CB  ILE A 296      -3.731   9.639 -11.180  0.00  0.00
ATOM   4870  HB  ILE A 296      -3.818   8.840 -10.412  0.00  0.00
ATOM   4871  CG2 ILE A 296      -3.064   9.025 -12.381  0.00  0.00
ATOM   4872  HG2 ILE A 296      -3.651   8.219 -12.871  0.00  0.00
ATOM   4873  HG2 ILE A 296      -2.100   8.624 -12.000  0.00  0.00
ATOM   4874  HG2 ILE A 296      -2.666   9.794 -13.078  0.00  0.00
ATOM   4875  CG1 ILE A 296      -2.902  10.778 -10.506  0.00  0.00
ATOM   4876  HG1 ILE A 296      -3.445  11.205  -9.636  0.00  0.00
ATOM   4877  HG1 ILE A 296      -2.820  11.581 -11.269  0.00  0.00
ATOM   4878  CD1 ILE A 296      -1.512  10.278 -10.017  0.00  0.00
ATOM   4879  HD1 ILE A 296      -0.823   9.994 -10.841  0.00  0.00
ATOM   4880  HD2 ILE A 296      -1.673   9.391  -9.366  0.00  0.00
ATOM   4881  HD3 ILE A 296      -0.961  11.050  -9.438  0.00  0.00
ATOM   4882  C   ILE A 296      -5.792   9.360 -12.646  0.00  0.00
ATOM   4883  O   ILE A 296      -5.727   9.655 -13.840  0.00  0.00
ATOM   4884  N   TYR A 297      -6.585   8.387 -12.124  0.00  0.00
ATOM   4885  HN  TYR A 297      -6.687   8.176 -11.155  0.00  0.00
ATOM   4886  CA  TYR A 297      -7.214   7.518 -13.024  0.00  0.00
ATOM   4887  HA  TYR A 297      -6.497   7.252 -13.787  0.00  0.00
ATOM   4888  CB  TYR A 297      -7.736   6.124 -12.384  0.00  0.00
ATOM   4889  HB1 TYR A 297      -8.840   6.121 -12.255  0.00  0.00
ATOM   4890  HB2 TYR A 297      -7.264   6.019 -11.384  0.00  0.00
ATOM   4891  CG  TYR A 297      -7.502   4.899 -13.270  0.00  0.00
ATOM   4892  CD1 TYR A 297      -8.226   4.801 -14.481  0.00  0.00
ATOM   4893  HD1 TYR A 297      -8.930   5.527 -14.860  0.00  0.00
ATOM   4894  CE1 TYR A 297      -7.829   3.770 -15.361  0.00  0.00
ATOM   4895  HE1 TYR A 297      -8.200   3.686 -16.372  0.00  0.00
ATOM   4896  CZ  TYR A 297      -6.920   2.788 -15.003  0.00  0.00
ATOM   4897  OH  TYR A 297      -6.728   1.656 -15.829  0.00  0.00
ATOM   4898  HH  TYR A 297      -7.248   1.894 -16.600  0.00  0.00
ATOM   4899  CD2 TYR A 297      -6.640   3.856 -12.847  0.00  0.00
ATOM   4900  HD2 TYR A 297      -6.094   3.814 -11.916  0.00  0.00
ATOM   4901  CE2 TYR A 297      -6.314   2.859 -13.764  0.00  0.00
ATOM   4902  HE2 TYR A 297      -5.764   2.009 -13.385  0.00  0.00
ATOM   4903  C   TYR A 297      -8.331   8.101 -13.853  0.00  0.00
ATOM   4904  O   TYR A 297      -8.418   7.839 -15.059  0.00  0.00
ATOM   4905  N   ALA A 298      -9.098   9.052 -13.308  0.00  0.00
ATOM   4906  HN  ALA A 298      -9.143   9.177 -12.320  0.00  0.00
ATOM   4907  CA  ALA A 298     -10.107   9.771 -14.083  0.00  0.00
ATOM   4908  HA  ALA A 298     -10.567   9.077 -14.770  0.00  0.00
ATOM   4909  CB  ALA A 298     -11.140  10.435 -13.181  0.00  0.00
ATOM   4910  HB1 ALA A 298     -11.686   9.633 -12.640  0.00  0.00
ATOM   4911  HB2 ALA A 298     -11.864  10.935 -13.861  0.00  0.00
ATOM   4912  HB3 ALA A 298     -10.658  11.096 -12.431  0.00  0.00
ATOM   4913  C   ALA A 298      -9.494  10.868 -15.082  0.00  0.00
ATOM   4914  O   ALA A 298     -10.037  11.259 -16.102  0.00  0.00
ATOM   4915  N   PHE A 299      -8.363  11.499 -14.714  0.00  0.00
ATOM   4916  HN  PHE A 299      -7.889  11.375 -13.847  0.00  0.00
ATOM   4917  CA  PHE A 299      -7.631  12.339 -15.750  0.00  0.00
ATOM   4918  HA  PHE A 299      -8.376  13.071 -16.027  0.00  0.00
ATOM   4919  CB  PHE A 299      -6.407  12.929 -14.998  0.00  0.00
ATOM   4920  HB1 PHE A 299      -5.703  12.130 -14.683  0.00  0.00
ATOM   4921  HB2 PHE A 299      -6.749  13.341 -14.025  0.00  0.00
ATOM   4922  CG  PHE A 299      -5.664  13.973 -15.862  0.00  0.00
ATOM   4923  CD1 PHE A 299      -5.843  15.349 -15.644  0.00  0.00
ATOM   4924  HD1 PHE A 299      -6.566  15.660 -14.905  0.00  0.00
ATOM   4925  CE1 PHE A 299      -5.092  16.317 -16.344  0.00  0.00
ATOM   4926  HE1 PHE A 299      -5.209  17.366 -16.117  0.00  0.00
ATOM   4927  CZ  PHE A 299      -4.092  15.926 -17.232  0.00  0.00
ATOM   4928  HZ  PHE A 299      -3.364  16.607 -17.648  0.00  0.00
ATOM   4929  CD2 PHE A 299      -4.674  13.583 -16.758  0.00  0.00
ATOM   4930  HD2 PHE A 299      -4.474  12.530 -16.887  0.00  0.00
ATOM   4931  CE2 PHE A 299      -3.812  14.551 -17.333  0.00  0.00
ATOM   4932  HE2 PHE A 299      -2.973  14.204 -17.919  0.00  0.00
ATOM   4933  C   PHE A 299      -7.207  11.609 -17.039  0.00  0.00
ATOM   4934  O   PHE A 299      -7.328  12.149 -18.162  0.00  0.00
ATOM   4935  N   VAL A 300      -6.604  10.406 -16.934  0.00  0.00
ATOM   4936  HN  VAL A 300      -6.539   9.901 -16.077  0.00  0.00
ATOM   4937  CA  VAL A 300      -6.200   9.739 -18.143  0.00  0.00
ATOM   4938  HA  VAL A 300      -5.587  10.349 -18.790  0.00  0.00
ATOM   4939  CB  VAL A 300      -5.392   8.466 -17.782  0.00  0.00
ATOM   4940  HB  VAL A 300      -6.044   7.896 -17.086  0.00  0.00
ATOM   4941  CG1 VAL A 300      -5.071   7.578 -18.997  0.00  0.00
ATOM   4942  HG1 VAL A 300      -5.822   7.283 -19.760  0.00  0.00
ATOM   4943  HG1 VAL A 300      -4.683   6.597 -18.647  0.00  0.00
ATOM   4944  HG1 VAL A 300      -4.169   8.013 -19.479  0.00  0.00
ATOM   4945  CG2 VAL A 300      -4.002   8.817 -17.113  0.00  0.00
ATOM   4946  HG2 VAL A 300      -3.564   7.816 -16.916  0.00  0.00
ATOM   4947  HG2 VAL A 300      -4.287   9.400 -16.211  0.00  0.00
ATOM   4948  HG2 VAL A 300      -3.334   9.399 -17.784  0.00  0.00
ATOM   4949  C   VAL A 300      -7.424   9.289 -19.003  0.00  0.00
ATOM   4950  O   VAL A 300      -7.545   9.476 -20.218  0.00  0.00
ATOM   4951  N   GLY A 301      -8.375   8.720 -18.299  0.00  0.00
ATOM   4952  HN  GLY A 301      -8.186   8.541 -17.337  0.00  0.00
ATOM   4953  CA  GLY A 301      -9.617   8.054 -18.833  0.00  0.00
ATOM   4954  HA1 GLY A 301     -10.336   8.843 -19.000  0.00  0.00
ATOM   4955  HA2 GLY A 301     -10.005   7.382 -18.082  0.00  0.00
ATOM   4956  C   GLY A 301      -9.484   7.305 -20.150  0.00  0.00
ATOM   4957  O   GLY A 301      -8.564   6.566 -20.403  0.00  0.00
ATOM   4958  N   GLU A 302     -10.537   7.390 -21.010  0.00  0.00
ATOM   4959  HN  GLU A 302     -11.305   8.016 -20.904  0.00  0.00
ATOM   4960  CA  GLU A 302     -10.558   6.538 -22.167  0.00  0.00
ATOM   4961  HA  GLU A 302     -10.292   5.529 -21.892  0.00  0.00
ATOM   4962  CB  GLU A 302     -11.892   6.424 -22.862  0.00  0.00
ATOM   4963  HB1 GLU A 302     -12.124   7.284 -23.525  0.00  0.00
ATOM   4964  HB2 GLU A 302     -12.699   6.416 -22.098  0.00  0.00
ATOM   4965  CG  GLU A 302     -11.901   5.133 -23.715  0.00  0.00
ATOM   4966  HG1 GLU A 302     -11.660   4.253 -23.082  0.00  0.00
ATOM   4967  HG2 GLU A 302     -11.105   5.094 -24.489  0.00  0.00
ATOM   4968  CD  GLU A 302     -13.198   4.969 -24.481  0.00  0.00
ATOM   4969  OE1 GLU A 302     -14.171   4.386 -23.955  0.00  0.00
ATOM   4970  OE2 GLU A 302     -13.248   5.403 -25.635  0.00  0.00
ATOM   4971  C   GLU A 302      -9.550   6.953 -23.139  0.00  0.00
ATOM   4972  O   GLU A 302      -8.842   6.167 -23.701  0.00  0.00
ATOM   4973  N   LYS A 303      -9.274   8.222 -23.411  0.00  0.00
ATOM   4974  HN  LYS A 303      -9.749   8.866 -22.816  0.00  0.00
ATOM   4975  CA  LYS A 303      -8.606   8.697 -24.576  0.00  0.00
ATOM   4976  HA  LYS A 303      -8.804   8.037 -25.408  0.00  0.00
ATOM   4977  CB  LYS A 303      -9.276  10.050 -24.985  0.00  0.00
ATOM   4978  HB1 LYS A 303     -10.317   9.959 -25.362  0.00  0.00
ATOM   4979  HB2 LYS A 303      -8.684  10.472 -25.826  0.00  0.00
ATOM   4980  CG  LYS A 303      -9.375  11.115 -23.863  0.00  0.00
ATOM   4981  HG1 LYS A 303      -8.381  11.297 -23.402  0.00  0.00
ATOM   4982  HG2 LYS A 303     -10.115  10.882 -23.067  0.00  0.00
ATOM   4983  CD  LYS A 303      -9.899  12.464 -24.445  0.00  0.00
ATOM   4984  HD1 LYS A 303     -10.862  12.214 -24.939  0.00  0.00
ATOM   4985  HD2 LYS A 303      -9.216  12.734 -25.279  0.00  0.00
ATOM   4986  CE  LYS A 303     -10.111  13.592 -23.496  0.00  0.00
ATOM   4987  HE1 LYS A 303     -10.552  13.232 -22.541  0.00  0.00
ATOM   4988  HE2 LYS A 303     -10.681  14.446 -23.917  0.00  0.00
ATOM   4989  NZ  LYS A 303      -8.781  14.198 -23.086  0.00  0.00
ATOM   4990  HZ1 LYS A 303      -8.842  14.538 -22.106  0.00  0.00
ATOM   4991  HZ2 LYS A 303      -8.731  15.080 -23.636  0.00  0.00
ATOM   4992  HZ3 LYS A 303      -7.943  13.583 -23.067  0.00  0.00
ATOM   4993  C   LYS A 303      -7.102   8.916 -24.355  0.00  0.00
ATOM   4994  O   LYS A 303      -6.404   9.161 -25.310  0.00  0.00
ATOM   4995  N   PHE A 304      -6.547   8.918 -23.098  0.00  0.00
ATOM   4996  HN  PHE A 304      -7.241   8.920 -22.382  0.00  0.00
ATOM   4997  CA  PHE A 304      -5.152   9.056 -22.843  0.00  0.00
ATOM   4998  HA  PHE A 304      -4.689   9.305 -23.786  0.00  0.00
ATOM   4999  CB  PHE A 304      -4.746  10.089 -21.796  0.00  0.00
ATOM   5000  HB1 PHE A 304      -4.962   9.732 -20.766  0.00  0.00
ATOM   5001  HB2 PHE A 304      -5.497  10.895 -21.941  0.00  0.00
ATOM   5002  CG  PHE A 304      -3.434  10.680 -21.946  0.00  0.00
ATOM   5003  CD1 PHE A 304      -2.950  11.404 -23.143  0.00  0.00
ATOM   5004  HD1 PHE A 304      -3.645  11.765 -23.886  0.00  0.00
ATOM   5005  CE1 PHE A 304      -1.631  11.876 -23.181  0.00  0.00
ATOM   5006  HE1 PHE A 304      -1.257  12.456 -24.012  0.00  0.00
ATOM   5007  CZ  PHE A 304      -0.831  11.581 -22.091  0.00  0.00
ATOM   5008  HZ  PHE A 304       0.165  11.999 -22.060  0.00  0.00
ATOM   5009  CD2 PHE A 304      -2.517  10.389 -20.891  0.00  0.00
ATOM   5010  HD2 PHE A 304      -2.792   9.769 -20.050  0.00  0.00
ATOM   5011  CE2 PHE A 304      -1.255  10.878 -20.965  0.00  0.00
ATOM   5012  HE2 PHE A 304      -0.495  10.589 -20.254  0.00  0.00
ATOM   5013  C   PHE A 304      -4.635   7.677 -22.415  0.00  0.00
ATOM   5014  O   PHE A 304      -3.507   7.525 -21.916  0.00  0.00
ATOM   5015  N   ARG A 305      -5.383   6.591 -22.699  0.00  0.00
ATOM   5016  HN  ARG A 305      -6.357   6.617 -22.913  0.00  0.00
ATOM   5017  CA  ARG A 305      -4.871   5.225 -22.430  0.00  0.00
ATOM   5018  HA  ARG A 305      -4.036   5.279 -21.747  0.00  0.00
ATOM   5019  CB  ARG A 305      -5.903   4.416 -21.593  0.00  0.00
ATOM   5020  HB1 ARG A 305      -6.915   4.783 -21.868  0.00  0.00
ATOM   5021  HB2 ARG A 305      -5.744   4.719 -20.537  0.00  0.00
ATOM   5022  CG  ARG A 305      -5.860   2.922 -21.546  0.00  0.00
ATOM   5023  HG1 ARG A 305      -6.326   2.533 -20.616  0.00  0.00
ATOM   5024  HG2 ARG A 305      -4.845   2.494 -21.397  0.00  0.00
ATOM   5025  CD  ARG A 305      -6.303   2.134 -22.872  0.00  0.00
ATOM   5026  HD1 ARG A 305      -6.650   1.104 -22.645  0.00  0.00
ATOM   5027  HD2 ARG A 305      -5.419   1.984 -23.529  0.00  0.00
ATOM   5028  NE  ARG A 305      -7.420   3.002 -23.429  0.00  0.00
ATOM   5029  HE  ARG A 305      -7.974   3.594 -22.843  0.00  0.00
ATOM   5030  CZ  ARG A 305      -7.700   3.086 -24.725  0.00  0.00
ATOM   5031  NH1 ARG A 305      -8.473   4.036 -25.245  0.00  0.00
ATOM   5032  HH1 ARG A 305      -8.878   3.887 -26.147  0.00  0.00
ATOM   5033  HH1 ARG A 305      -8.550   4.931 -24.806  0.00  0.00
ATOM   5034  NH2 ARG A 305      -7.244   2.144 -25.551  0.00  0.00
ATOM   5035  HH2 ARG A 305      -6.836   1.360 -25.084  0.00  0.00
ATOM   5036  HH2 ARG A 305      -7.445   2.120 -26.529  0.00  0.00
ATOM   5037  C   ARG A 305      -4.378   4.630 -23.740  0.00  0.00
ATOM   5038  O   ARG A 305      -3.622   3.671 -23.816  0.00  0.00
ATOM   5039  N   ASN A 306      -4.758   5.193 -24.911  0.00  0.00
ATOM   5040  HN  ASN A 306      -5.318   6.016 -24.847  0.00  0.00
ATOM   5041  CA  ASN A 306      -4.366   4.705 -26.241  0.00  0.00
ATOM   5042  HA  ASN A 306      -4.781   3.722 -26.414  0.00  0.00
ATOM   5043  CB  ASN A 306      -4.941   5.661 -27.310  0.00  0.00
ATOM   5044  HB1 ASN A 306      -4.351   5.673 -28.251  0.00  0.00
ATOM   5045  HB2 ASN A 306      -4.744   6.730 -27.084  0.00  0.00
ATOM   5046  CG  ASN A 306      -6.437   5.500 -27.571  0.00  0.00
ATOM   5047  OD1 ASN A 306      -7.178   6.416 -27.213  0.00  0.00
ATOM   5048  ND2 ASN A 306      -6.784   4.378 -28.279  0.00  0.00
ATOM   5049  HD2 ASN A 306      -6.055   3.721 -28.470  0.00  0.00
ATOM   5050  HD2 ASN A 306      -7.729   4.174 -28.532  0.00  0.00
ATOM   5051  C   ASN A 306      -2.762   4.769 -26.386  0.00  0.00
ATOM   5052  O   ASN A 306      -2.126   3.845 -26.943  0.00  0.00
ATOM   5053  N   TYR A 307      -2.128   5.856 -25.827  0.00  0.00
ATOM   5054  HN  TYR A 307      -2.797   6.483 -25.436  0.00  0.00
ATOM   5055  CA  TYR A 307      -0.722   6.164 -25.780  0.00  0.00
ATOM   5056  HA  TYR A 307      -0.364   6.132 -26.799  0.00  0.00
ATOM   5057  CB  TYR A 307      -0.601   7.542 -24.997  0.00  0.00
ATOM   5058  HB1 TYR A 307       0.440   7.802 -24.710  0.00  0.00
ATOM   5059  HB2 TYR A 307      -1.291   7.442 -24.131  0.00  0.00
ATOM   5060  CG  TYR A 307      -1.146   8.594 -25.972  0.00  0.00
ATOM   5061  CD1 TYR A 307      -2.374   9.232 -25.734  0.00  0.00
ATOM   5062  HD1 TYR A 307      -2.945   8.901 -24.880  0.00  0.00
ATOM   5063  CE1 TYR A 307      -2.809  10.243 -26.527  0.00  0.00
ATOM   5064  HE1 TYR A 307      -3.766  10.648 -26.234  0.00  0.00
ATOM   5065  CZ  TYR A 307      -2.070  10.641 -27.625  0.00  0.00
ATOM   5066  OH  TYR A 307      -2.580  11.653 -28.480  0.00  0.00
ATOM   5067  HH  TYR A 307      -3.508  11.425 -28.572  0.00  0.00
ATOM   5068  CD2 TYR A 307      -0.389   9.043 -27.039  0.00  0.00
ATOM   5069  HD2 TYR A 307       0.601   8.663 -27.243  0.00  0.00
ATOM   5070  CE2 TYR A 307      -0.808  10.110 -27.862  0.00  0.00
ATOM   5071  HE2 TYR A 307      -0.286  10.446 -28.746  0.00  0.00
ATOM   5072  C   TYR A 307       0.012   5.029 -25.087  0.00  0.00
ATOM   5073  O   TYR A 307       1.171   4.780 -25.396  0.00  0.00
ATOM   5074  N   LEU A 308      -0.663   4.294 -24.191  0.00  0.00
ATOM   5075  HN  LEU A 308      -1.600   4.466 -23.898  0.00  0.00
ATOM   5076  CA  LEU A 308      -0.009   3.178 -23.554  0.00  0.00
ATOM   5077  HA  LEU A 308       1.039   3.362 -23.375  0.00  0.00
ATOM   5078  CB  LEU A 308      -0.738   2.947 -22.200  0.00  0.00
ATOM   5079  HB1 LEU A 308      -0.475   1.932 -21.833  0.00  0.00
ATOM   5080  HB2 LEU A 308      -1.828   2.831 -22.382  0.00  0.00
ATOM   5081  CG  LEU A 308      -0.566   4.052 -21.130  0.00  0.00
ATOM   5082  HG  LEU A 308      -0.595   5.080 -21.550  0.00  0.00
ATOM   5083  CD1 LEU A 308      -1.730   3.895 -20.188  0.00  0.00
ATOM   5084  HD1 LEU A 308      -1.395   3.279 -19.326  0.00  0.00
ATOM   5085  HD1 LEU A 308      -2.657   3.477 -20.635  0.00  0.00
ATOM   5086  HD1 LEU A 308      -2.014   4.874 -19.748  0.00  0.00
ATOM   5087  CD2 LEU A 308       0.771   3.952 -20.349  0.00  0.00
ATOM   5088  HD2 LEU A 308       1.643   4.028 -21.033  0.00  0.00
ATOM   5089  HD2 LEU A 308       0.867   3.005 -19.776  0.00  0.00
ATOM   5090  HD2 LEU A 308       0.801   4.747 -19.575  0.00  0.00
ATOM   5091  C   LEU A 308      -0.097   1.892 -24.472  0.00  0.00
ATOM   5092  O   LEU A 308       0.876   1.154 -24.626  0.00  0.00
ATOM   5093  N   LEU A 309      -1.292   1.632 -24.981  0.00  0.00
ATOM   5094  HN  LEU A 309      -2.007   2.300 -24.789  0.00  0.00
ATOM   5095  CA  LEU A 309      -1.681   0.543 -25.886  0.00  0.00
ATOM   5096  HA  LEU A 309      -1.480  -0.402 -25.404  0.00  0.00
ATOM   5097  CB  LEU A 309      -3.196   0.676 -26.249  0.00  0.00
ATOM   5098  HB1 LEU A 309      -3.332   1.699 -26.661  0.00  0.00
ATOM   5099  HB2 LEU A 309      -3.838   0.672 -25.343  0.00  0.00
ATOM   5100  CG  LEU A 309      -3.699  -0.310 -27.252  0.00  0.00
ATOM   5101  HG  LEU A 309      -3.128  -0.218 -28.201  0.00  0.00
ATOM   5102  CD1 LEU A 309      -3.724  -1.754 -26.686  0.00  0.00
ATOM   5103  HD1 LEU A 309      -4.299  -1.712 -25.736  0.00  0.00
ATOM   5104  HD1 LEU A 309      -2.692  -2.159 -26.616  0.00  0.00
ATOM   5105  HD1 LEU A 309      -4.284  -2.389 -27.407  0.00  0.00
ATOM   5106  CD2 LEU A 309      -5.173   0.022 -27.644  0.00  0.00
ATOM   5107  HD2 LEU A 309      -5.381   1.002 -28.125  0.00  0.00
ATOM   5108  HD2 LEU A 309      -5.915  -0.234 -26.857  0.00  0.00
ATOM   5109  HD2 LEU A 309      -5.464  -0.747 -28.391  0.00  0.00
ATOM   5110  C   LEU A 309      -0.858   0.524 -27.178  0.00  0.00
ATOM   5111  O   LEU A 309      -0.449  -0.478 -27.777  0.00  0.00
ATOM   5112  N   VAL A 310      -0.619   1.757 -27.752  0.00  0.00
ATOM   5113  HN  VAL A 310      -1.244   2.469 -27.443  0.00  0.00
ATOM   5114  CA  VAL A 310       0.264   1.892 -28.919  0.00  0.00
ATOM   5115  HA  VAL A 310      -0.106   1.208 -29.669  0.00  0.00
ATOM   5116  CB  VAL A 310       0.148   3.310 -29.534  0.00  0.00
ATOM   5117  HB  VAL A 310      -0.936   3.489 -29.369  0.00  0.00
ATOM   5118  CG1 VAL A 310       0.920   4.408 -28.856  0.00  0.00
ATOM   5119  HG1 VAL A 310       0.567   5.368 -29.291  0.00  0.00
ATOM   5120  HG1 VAL A 310       1.998   4.383 -29.123  0.00  0.00
ATOM   5121  HG1 VAL A 310       0.699   4.384 -27.767  0.00  0.00
ATOM   5122  CG2 VAL A 310       0.374   3.342 -31.061  0.00  0.00
ATOM   5123  HG2 VAL A 310      -0.070   4.153 -31.678  0.00  0.00
ATOM   5124  HG2 VAL A 310       0.077   2.336 -31.426  0.00  0.00
ATOM   5125  HG2 VAL A 310       1.477   3.465 -31.109  0.00  0.00
ATOM   5126  C   VAL A 310       1.765   1.503 -28.859  0.00  0.00
ATOM   5127  O   VAL A 310       2.384   1.174 -29.878  0.00  0.00
ATOM   5128  N   PHE A 311       2.363   1.495 -27.641  0.00  0.00
ATOM   5129  HN  PHE A 311       1.939   1.866 -26.818  0.00  0.00
ATOM   5130  CA  PHE A 311       3.669   1.084 -27.387  0.00  0.00
ATOM   5131  HA  PHE A 311       4.251   1.019 -28.295  0.00  0.00
ATOM   5132  CB  PHE A 311       4.384   2.059 -26.432  0.00  0.00
ATOM   5133  HB1 PHE A 311       5.254   1.557 -25.956  0.00  0.00
ATOM   5134  HB2 PHE A 311       3.709   2.333 -25.594  0.00  0.00
ATOM   5135  CG  PHE A 311       4.891   3.234 -27.209  0.00  0.00
ATOM   5136  CD1 PHE A 311       4.210   4.503 -27.052  0.00  0.00
ATOM   5137  HD1 PHE A 311       3.442   4.664 -26.310  0.00  0.00
ATOM   5138  CE1 PHE A 311       4.722   5.634 -27.793  0.00  0.00
ATOM   5139  HE1 PHE A 311       4.424   6.650 -27.585  0.00  0.00
ATOM   5140  CZ  PHE A 311       5.736   5.497 -28.732  0.00  0.00
ATOM   5141  HZ  PHE A 311       6.162   6.437 -29.050  0.00  0.00
ATOM   5142  CD2 PHE A 311       5.848   3.115 -28.266  0.00  0.00
ATOM   5143  HD2 PHE A 311       6.453   2.233 -28.417  0.00  0.00
ATOM   5144  CE2 PHE A 311       6.241   4.208 -29.042  0.00  0.00
ATOM   5145  HE2 PHE A 311       7.174   4.174 -29.583  0.00  0.00
ATOM   5146  C   PHE A 311       3.589  -0.347 -26.850  0.00  0.00
ATOM   5147  O   PHE A 311       4.650  -1.031 -26.897  0.00  0.00
ATOM   5148  N   PHE A 312       2.442  -0.826 -26.367  0.00  0.00
ATOM   5149  HN  PHE A 312       1.608  -0.334 -26.607  0.00  0.00
ATOM   5150  CA  PHE A 312       2.255  -2.202 -25.936  0.00  0.00
ATOM   5151  HA  PHE A 312       3.166  -2.545 -25.466  0.00  0.00
ATOM   5152  CB  PHE A 312       0.997  -2.388 -25.064  0.00  0.00
ATOM   5153  HB1 PHE A 312       0.021  -2.621 -25.543  0.00  0.00
ATOM   5154  HB2 PHE A 312       0.763  -1.507 -24.430  0.00  0.00
ATOM   5155  CG  PHE A 312       1.309  -3.418 -23.921  0.00  0.00
ATOM   5156  CD1 PHE A 312       0.655  -4.570 -23.801  0.00  0.00
ATOM   5157  HD1 PHE A 312      -0.027  -4.945 -24.549  0.00  0.00
ATOM   5158  CE1 PHE A 312       1.071  -5.543 -22.809  0.00  0.00
ATOM   5159  HE1 PHE A 312       0.591  -6.509 -22.826  0.00  0.00
ATOM   5160  CZ  PHE A 312       1.941  -5.085 -21.785  0.00  0.00
ATOM   5161  HZ  PHE A 312       2.009  -5.799 -20.977  0.00  0.00
ATOM   5162  CD2 PHE A 312       2.231  -3.020 -22.983  0.00  0.00
ATOM   5163  HD2 PHE A 312       2.757  -2.079 -22.905  0.00  0.00
ATOM   5164  CE2 PHE A 312       2.470  -3.818 -21.844  0.00  0.00
ATOM   5165  HE2 PHE A 312       3.200  -3.504 -21.112  0.00  0.00
ATOM   5166  C   PHE A 312       2.078  -3.169 -27.117  0.00  0.00
ATOM   5167  O   PHE A 312       2.667  -4.216 -27.278  0.00  0.00
ATOM   5168  N   GLN A 313       1.213  -2.780 -28.075  0.00  0.00
ATOM   5169  HN  GLN A 313       0.628  -1.989 -27.914  0.00  0.00
ATOM   5170  CA  GLN A 313       1.071  -3.549 -29.295  0.00  0.00
ATOM   5171  HA  GLN A 313       0.902  -4.565 -28.971  0.00  0.00
ATOM   5172  CB  GLN A 313      -0.177  -2.997 -30.114  0.00  0.00
ATOM   5173  HB1 GLN A 313      -0.161  -3.297 -31.183  0.00  0.00
ATOM   5174  HB2 GLN A 313      -0.149  -1.886 -30.106  0.00  0.00
ATOM   5175  CG  GLN A 313      -1.550  -3.327 -29.563  0.00  0.00
ATOM   5176  HG1 GLN A 313      -2.170  -2.642 -30.180  0.00  0.00
ATOM   5177  HG2 GLN A 313      -1.604  -3.040 -28.490  0.00  0.00
ATOM   5178  CD  GLN A 313      -2.022  -4.724 -29.772  0.00  0.00
ATOM   5179  OE1 GLN A 313      -2.335  -5.102 -30.936  0.00  0.00
ATOM   5180  NE2 GLN A 313      -1.830  -5.654 -28.814  0.00  0.00
ATOM   5181  HE2 GLN A 313      -1.560  -5.331 -27.907  0.00  0.00
ATOM   5182  HE2 GLN A 313      -1.897  -6.607 -29.110  0.00  0.00
ATOM   5183  C   GLN A 313       2.262  -3.611 -30.374  0.00  0.00
ATOM   5184  O   GLN A 313       3.202  -2.806 -30.532  0.00  0.00
ATOM   5185  N   LYS A 314       2.249  -4.721 -31.163  0.00  0.00
ATOM   5186  HN  LYS A 314       1.480  -5.355 -31.179  0.00  0.00
ATOM   5187  CA  LYS A 314       3.206  -4.953 -32.244  0.00  0.00
ATOM   5188  HA  LYS A 314       4.214  -4.852 -31.870  0.00  0.00
ATOM   5189  CB  LYS A 314       3.078  -6.471 -32.651  0.00  0.00
ATOM   5190  HB1 LYS A 314       3.882  -6.720 -33.376  0.00  0.00
ATOM   5191  HB2 LYS A 314       2.078  -6.608 -33.115  0.00  0.00
ATOM   5192  CG  LYS A 314       3.196  -7.441 -31.494  0.00  0.00
ATOM   5193  HG1 LYS A 314       2.279  -7.319 -30.878  0.00  0.00
ATOM   5194  HG2 LYS A 314       4.049  -7.115 -30.860  0.00  0.00
ATOM   5195  CD  LYS A 314       3.246  -8.857 -32.024  0.00  0.00
ATOM   5196  HD1 LYS A 314       2.755  -8.810 -33.019  0.00  0.00
ATOM   5197  HD2 LYS A 314       2.690  -9.584 -31.392  0.00  0.00
ATOM   5198  CE  LYS A 314       4.607  -9.377 -32.372  0.00  0.00
ATOM   5199  HE1 LYS A 314       5.275  -8.615 -32.829  0.00  0.00
ATOM   5200  HE2 LYS A 314       4.525 -10.137 -33.177  0.00  0.00
ATOM   5201  NZ  LYS A 314       5.309 -10.002 -31.215  0.00  0.00
ATOM   5202  HZ1 LYS A 314       5.120  -9.477 -30.338  0.00  0.00
ATOM   5203  HZ2 LYS A 314       6.337 -10.133 -31.311  0.00  0.00
ATOM   5204  HZ3 LYS A 314       4.925 -10.959 -31.085  0.00  0.00
ATOM   5205  C   LYS A 314       3.140  -3.986 -33.489  0.00  0.00
ATOM   5206  O   LYS A 314       4.132  -3.562 -33.948  0.00  0.00
ATOM   5207  N   HIS A 315       1.903  -3.706 -33.931  0.00  0.00
ATOM   5208  HN  HIS A 315       1.127  -4.190 -33.533  0.00  0.00
ATOM   5209  CA  HIS A 315       1.744  -2.826 -35.090  0.00  0.00
ATOM   5210  HA  HIS A 315       2.632  -2.573 -35.651  0.00  0.00
ATOM   5211  CB  HIS A 315       0.878  -3.604 -36.141  0.00  0.00
ATOM   5212  HB1 HIS A 315       1.051  -3.090 -37.110  0.00  0.00
ATOM   5213  HB2 HIS A 315      -0.183  -3.498 -35.830  0.00  0.00
ATOM   5214  ND1 HIS A 315       0.504  -6.011 -35.505  0.00  0.00
ATOM   5215  HD1 HIS A 315      -0.228  -5.898 -34.834  0.00  0.00
ATOM   5216  CG  HIS A 315       1.169  -5.066 -36.195  0.00  0.00
ATOM   5217  CE1 HIS A 315       1.124  -7.209 -35.762  0.00  0.00
ATOM   5218  HE1 HIS A 315       0.787  -8.195 -35.436  0.00  0.00
ATOM   5219  NE2 HIS A 315       2.166  -7.043 -36.606  0.00  0.00
ATOM   5220  CD2 HIS A 315       2.142  -5.737 -36.889  0.00  0.00
ATOM   5221  HD2 HIS A 315       2.790  -5.321 -37.650  0.00  0.00
ATOM   5222  C   HIS A 315       1.053  -1.558 -34.722  0.00  0.00
ATOM   5223  O   HIS A 315       1.664  -0.511 -34.676  0.00  0.00
ATOM   5224  N   ILE A 316      -0.278  -1.493 -34.417  0.00  0.00
ATOM   5225  HN  ILE A 316      -0.846  -2.300 -34.271  0.00  0.00
ATOM   5226  CA  ILE A 316      -0.988  -0.291 -34.265  0.00  0.00
ATOM   5227  HA  ILE A 316      -0.268   0.440 -33.926  0.00  0.00
ATOM   5228  CB  ILE A 316      -1.542   0.267 -35.614  0.00  0.00
ATOM   5229  HB  ILE A 316      -0.706   0.214 -36.343  0.00  0.00
ATOM   5230  CG2 ILE A 316      -2.597  -0.666 -36.049  0.00  0.00
ATOM   5231  HG2 ILE A 316      -2.247  -1.715 -36.145  0.00  0.00
ATOM   5232  HG2 ILE A 316      -2.949  -0.369 -37.061  0.00  0.00
ATOM   5233  HG2 ILE A 316      -3.487  -0.645 -35.385  0.00  0.00
ATOM   5234  CG1 ILE A 316      -2.066   1.689 -35.545  0.00  0.00
ATOM   5235  HG1 ILE A 316      -1.347   2.344 -35.008  0.00  0.00
ATOM   5236  HG1 ILE A 316      -3.022   1.693 -34.978  0.00  0.00
ATOM   5237  CD1 ILE A 316      -2.438   2.205 -36.928  0.00  0.00
ATOM   5238  HD1 ILE A 316      -2.731   3.272 -36.817  0.00  0.00
ATOM   5239  HD2 ILE A 316      -3.378   1.736 -37.287  0.00  0.00
ATOM   5240  HD3 ILE A 316      -1.595   2.165 -37.651  0.00  0.00
ATOM   5241  C   ILE A 316      -2.017  -0.396 -33.143  0.00  0.00
ATOM   5242  O   ILE A 316      -2.404  -1.503 -32.775  0.00  0.00
ATOM   5243  N   ALA A 317      -2.444   0.770 -32.648  0.00  0.00
ATOM   5244  HN  ALA A 317      -2.070   1.641 -32.958  0.00  0.00
ATOM   5245  CA  ALA A 317      -3.465   0.841 -31.630  0.00  0.00
ATOM   5246  HA  ALA A 317      -3.421   0.054 -30.892  0.00  0.00
ATOM   5247  CB  ALA A 317      -3.362   2.037 -30.708  0.00  0.00
ATOM   5248  HB1 ALA A 317      -2.502   1.967 -30.009  0.00  0.00
ATOM   5249  HB2 ALA A 317      -4.305   2.283 -30.176  0.00  0.00
ATOM   5250  HB3 ALA A 317      -3.101   2.917 -31.334  0.00  0.00
ATOM   5251  C   ALA A 317      -4.909   0.780 -32.215  0.00  0.00
ATOM   5252  O   ALA A 317      -5.242   1.454 -33.167  0.00  0.00
ATOM   5253  N   LYS A 318      -5.664  -0.124 -31.601  0.00  0.00
ATOM   5254  HN  LYS A 318      -5.299  -0.533 -30.768  0.00  0.00
ATOM   5255  CA  LYS A 318      -7.009  -0.600 -32.069  0.00  0.00
ATOM   5256  HA  LYS A 318      -6.766  -0.906 -33.075  0.00  0.00
ATOM   5257  CB  LYS A 318      -7.538  -1.845 -31.310  0.00  0.00
ATOM   5258  HB1 LYS A 318      -8.508  -2.127 -31.771  0.00  0.00
ATOM   5259  HB2 LYS A 318      -7.799  -1.597 -30.260  0.00  0.00
ATOM   5260  CG  LYS A 318      -6.543  -3.013 -31.243  0.00  0.00
ATOM   5261  HG1 LYS A 318      -5.575  -2.830 -30.728  0.00  0.00
ATOM   5262  HG2 LYS A 318      -6.283  -3.218 -32.303  0.00  0.00
ATOM   5263  CD  LYS A 318      -7.141  -4.257 -30.580  0.00  0.00
ATOM   5264  HD1 LYS A 318      -7.979  -4.726 -31.139  0.00  0.00
ATOM   5265  HD2 LYS A 318      -7.639  -3.824 -29.686  0.00  0.00
ATOM   5266  CE  LYS A 318      -6.080  -5.272 -30.256  0.00  0.00
ATOM   5267  HE1 LYS A 318      -5.384  -4.764 -29.555  0.00  0.00
ATOM   5268  HE2 LYS A 318      -5.478  -5.632 -31.118  0.00  0.00
ATOM   5269  NZ  LYS A 318      -6.712  -6.499 -29.640  0.00  0.00
ATOM   5270  HZ1 LYS A 318      -7.405  -6.906 -30.300  0.00  0.00
ATOM   5271  HZ2 LYS A 318      -7.357  -6.155 -28.900  0.00  0.00
ATOM   5272  HZ3 LYS A 318      -6.066  -7.271 -29.380  0.00  0.00
ATOM   5273  C   LYS A 318      -8.079   0.441 -32.120  0.00  0.00
ATOM   5274  O   LYS A 318      -8.679   0.605 -33.192  0.00  0.00
ATOM   5275  N   ARG A 319      -8.262   1.297 -31.143  0.00  0.00
ATOM   5276  HN  ARG A 319      -7.760   1.172 -30.291  0.00  0.00
ATOM   5277  CA  ARG A 319      -9.343   2.280 -31.101  0.00  0.00
ATOM   5278  HA  ARG A 319      -9.958   2.135 -31.977  0.00  0.00
ATOM   5279  CB  ARG A 319     -10.059   2.153 -29.738  0.00  0.00
ATOM   5280  HB1 ARG A 319     -10.882   2.898 -29.768  0.00  0.00
ATOM   5281  HB2 ARG A 319      -9.362   2.389 -28.906  0.00  0.00
ATOM   5282  CG  ARG A 319     -10.693   0.740 -29.531  0.00  0.00
ATOM   5283  HG1 ARG A 319     -10.008  -0.050 -29.907  0.00  0.00
ATOM   5284  HG2 ARG A 319     -11.558   0.630 -30.220  0.00  0.00
ATOM   5285  CD  ARG A 319     -11.049   0.518 -28.069  0.00  0.00
ATOM   5286  HD1 ARG A 319     -11.878  -0.208 -27.923  0.00  0.00
ATOM   5287  HD2 ARG A 319     -11.483   1.404 -27.559  0.00  0.00
ATOM   5288  NE  ARG A 319      -9.756  -0.011 -27.458  0.00  0.00
ATOM   5289  HE  ARG A 319      -9.082  -0.418 -28.074  0.00  0.00
ATOM   5290  CZ  ARG A 319      -9.614  -0.120 -26.096  0.00  0.00
ATOM   5291  NH1 ARG A 319      -8.701  -1.044 -25.669  0.00  0.00
ATOM   5292  HH1 ARG A 319      -8.190  -1.466 -26.418  0.00  0.00
ATOM   5293  HH1 ARG A 319      -8.315  -0.847 -24.767  0.00  0.00
ATOM   5294  NH2 ARG A 319     -10.124   0.781 -25.304  0.00  0.00
ATOM   5295  HH2 ARG A 319     -10.551   1.563 -25.759  0.00  0.00
ATOM   5296  HH2 ARG A 319     -10.039   0.795 -24.308  0.00  0.00
ATOM   5297  C   ARG A 319      -8.776   3.614 -31.268  0.00  0.00
ATOM   5298  O   ARG A 319      -9.343   4.550 -30.714  0.00  0.00
ATOM   5299  N   PHE A 320      -7.598   3.787 -31.941  0.00  0.00
ATOM   5300  HN  PHE A 320      -7.251   2.943 -32.344  0.00  0.00
ATOM   5301  CA  PHE A 320      -6.858   5.098 -31.838  0.00  0.00
ATOM   5302  HA  PHE A 320      -7.008   5.503 -30.848  0.00  0.00
ATOM   5303  CB  PHE A 320      -5.362   5.024 -32.125  0.00  0.00
ATOM   5304  HB1 PHE A 320      -5.135   5.158 -33.204  0.00  0.00
ATOM   5305  HB2 PHE A 320      -4.951   4.027 -31.858  0.00  0.00
ATOM   5306  CG  PHE A 320      -4.360   5.939 -31.274  0.00  0.00
ATOM   5307  CD1 PHE A 320      -3.021   5.758 -31.385  0.00  0.00
ATOM   5308  HD1 PHE A 320      -2.554   4.971 -31.959  0.00  0.00
ATOM   5309  CE1 PHE A 320      -2.095   6.616 -30.697  0.00  0.00
ATOM   5310  HE1 PHE A 320      -1.041   6.459 -30.874  0.00  0.00
ATOM   5311  CZ  PHE A 320      -2.643   7.689 -30.000  0.00  0.00
ATOM   5312  HZ  PHE A 320      -2.008   8.381 -29.466  0.00  0.00
ATOM   5313  CD2 PHE A 320      -4.909   6.958 -30.504  0.00  0.00
ATOM   5314  HD2 PHE A 320      -5.929   7.231 -30.275  0.00  0.00
ATOM   5315  CE2 PHE A 320      -3.990   7.862 -29.878  0.00  0.00
ATOM   5316  HE2 PHE A 320      -4.314   8.690 -29.266  0.00  0.00
ATOM   5317  C   PHE A 320      -7.544   6.128 -32.703  0.00  0.00
ATOM   5318  O   PHE A 320      -7.643   7.279 -32.256  0.00  0.00
ATOM   5319  N   CYS A 321      -8.051   5.735 -33.879  0.00  0.00
ATOM   5320  HN  CYS A 321      -8.009   4.793 -34.201  0.00  0.00
ATOM   5321  CA  CYS A 321      -8.476   6.705 -34.844  0.00  0.00
ATOM   5322  HA  CYS A 321      -7.690   7.440 -34.938  0.00  0.00
ATOM   5323  CB  CYS A 321      -8.538   6.127 -36.335  0.00  0.00
ATOM   5324  HB1 CYS A 321      -8.955   6.876 -37.042  0.00  0.00
ATOM   5325  HB2 CYS A 321      -9.221   5.255 -36.427  0.00  0.00
ATOM   5326  SG  CYS A 321      -6.900   5.645 -36.915  0.00  0.00
ATOM   5327  HG1 CYS A 321      -7.095   5.822 -38.214  0.00  0.00
ATOM   5328  C   CYS A 321      -9.773   7.522 -34.563  0.00  0.00
ATOM   5329  O   CYS A 321     -10.043   8.567 -35.190  0.00  0.00
ATOM   5330  N   LYS A 322     -10.594   6.988 -33.687  0.00  0.00
ATOM   5331  HN  LYS A 322     -10.267   6.196 -33.176  0.00  0.00
ATOM   5332  CA  LYS A 322     -11.737   7.690 -33.172  0.00  0.00
ATOM   5333  HA  LYS A 322     -12.369   7.801 -34.041  0.00  0.00
ATOM   5334  CB  LYS A 322     -12.551   6.788 -32.219  0.00  0.00
ATOM   5335  HB1 LYS A 322     -12.576   5.795 -32.716  0.00  0.00
ATOM   5336  HB2 LYS A 322     -13.596   7.163 -32.181  0.00  0.00
ATOM   5337  CG  LYS A 322     -11.874   6.704 -30.819  0.00  0.00
ATOM   5338  HG1 LYS A 322     -11.918   7.734 -30.404  0.00  0.00
ATOM   5339  HG2 LYS A 322     -10.826   6.486 -31.114  0.00  0.00
ATOM   5340  CD  LYS A 322     -12.453   5.636 -29.894  0.00  0.00
ATOM   5341  HD1 LYS A 322     -12.326   4.687 -30.457  0.00  0.00
ATOM   5342  HD2 LYS A 322     -13.545   5.811 -29.788  0.00  0.00
ATOM   5343  CE  LYS A 322     -11.841   5.722 -28.482  0.00  0.00
ATOM   5344  HE1 LYS A 322     -10.734   5.792 -28.541  0.00  0.00
ATOM   5345  HE2 LYS A 322     -12.096   4.822 -27.884  0.00  0.00
ATOM   5346  NZ  LYS A 322     -12.316   6.825 -27.743  0.00  0.00
ATOM   5347  HZ1 LYS A 322     -13.261   7.068 -28.102  0.00  0.00
ATOM   5348  HZ2 LYS A 322     -11.739   7.688 -27.816  0.00  0.00
ATOM   5349  HZ3 LYS A 322     -12.563   6.586 -26.761  0.00  0.00
ATOM   5350  C   LYS A 322     -11.486   9.118 -32.664  0.00  0.00
ATOM   5351  O   LYS A 322     -10.492   9.536 -32.095  0.00  0.00
ATOM   5352  N   CYS A 323     -12.541  10.023 -32.917  0.00  0.00
ATOM   5353  HN  CYS A 323     -13.314   9.689 -33.450  0.00  0.00
ATOM   5354  CA  CYS A 323     -12.482  11.452 -32.879  0.00  0.00
ATOM   5355  HA  CYS A 323     -11.609  11.584 -33.502  0.00  0.00
ATOM   5356  CB  CYS A 323     -13.870  12.046 -33.280  0.00  0.00
ATOM   5357  HB1 CYS A 323     -13.813  13.126 -33.536  0.00  0.00
ATOM   5358  HB2 CYS A 323     -14.510  11.998 -32.372  0.00  0.00
ATOM   5359  SG  CYS A 323     -14.944  11.197 -34.485  0.00  0.00
ATOM   5360  HG1 CYS A 323     -15.992  11.881 -34.052  0.00  0.00
ATOM   5361  C   CYS A 323     -12.013  12.165 -31.572  0.00  0.00
ATOM   5362  O   CYS A 323     -11.311  13.144 -31.555  0.00  0.00
ATOM   5363  N   CYS A 324     -12.379  11.648 -30.435  0.00  0.00
ATOM   5364  HN  CYS A 324     -12.998  10.868 -30.485  0.00  0.00
ATOM   5365  CA  CYS A 324     -11.950  12.143 -29.142  0.00  0.00
ATOM   5366  HA  CYS A 324     -12.036  13.206 -29.318  0.00  0.00
ATOM   5367  CB  CYS A 324     -13.053  11.844 -28.087  0.00  0.00
ATOM   5368  HB1 CYS A 324     -14.000  12.279 -28.472  0.00  0.00
ATOM   5369  HB2 CYS A 324     -12.780  12.327 -27.125  0.00  0.00
ATOM   5370  SG  CYS A 324     -13.395  10.097 -27.860  0.00  0.00
ATOM   5371  HG1 CYS A 324     -12.214   9.650 -27.457  0.00  0.00
ATOM   5372  C   CYS A 324     -10.522  11.729 -28.822  0.00  0.00
ATOM   5373  O   CYS A 324      -9.783  12.517 -28.248  0.00  0.00
ATOM   5374  N   SER A 325     -10.025  10.586 -29.333  0.00  0.00
ATOM   5375  HN  SER A 325     -10.480  10.178 -30.121  0.00  0.00
ATOM   5376  CA  SER A 325      -8.688  10.098 -28.937  0.00  0.00
ATOM   5377  HA  SER A 325      -8.474  10.333 -27.905  0.00  0.00
ATOM   5378  CB  SER A 325      -8.610   8.614 -28.993  0.00  0.00
ATOM   5379  HB1 SER A 325      -7.552   8.346 -28.786  0.00  0.00
ATOM   5380  HB2 SER A 325      -8.944   8.214 -29.975  0.00  0.00
ATOM   5381  OG  SER A 325      -9.460   8.006 -28.059  0.00  0.00
ATOM   5382  HG1 SER A 325      -9.038   7.236 -27.672  0.00  0.00
ATOM   5383  C   SER A 325      -7.593  10.656 -29.809  0.00  0.00
ATOM   5384  O   SER A 325      -6.385  10.631 -29.405  0.00  0.00
ATOM   5385  N   ILE A 326      -7.859  11.263 -31.007  0.00  0.00
ATOM   5386  HN  ILE A 326      -8.812  11.389 -31.269  0.00  0.00
ATOM   5387  CA  ILE A 326      -6.785  11.515 -32.019  0.00  0.00
ATOM   5388  HA  ILE A 326      -5.850  11.218 -31.568  0.00  0.00
ATOM   5389  CB  ILE A 326      -6.936  10.676 -33.268  0.00  0.00
ATOM   5390  HB  ILE A 326      -7.202   9.658 -32.911  0.00  0.00
ATOM   5391  CG2 ILE A 326      -8.181  11.195 -34.109  0.00  0.00
ATOM   5392  HG2 ILE A 326      -8.091  10.557 -35.014  0.00  0.00
ATOM   5393  HG2 ILE A 326      -7.986  12.262 -34.349  0.00  0.00
ATOM   5394  HG2 ILE A 326      -9.160  11.049 -33.605  0.00  0.00
ATOM   5395  CG1 ILE A 326      -5.612  10.739 -34.130  0.00  0.00
ATOM   5396  HG1 ILE A 326      -4.740  10.538 -33.471  0.00  0.00
ATOM   5397  HG1 ILE A 326      -5.608  11.784 -34.505  0.00  0.00
ATOM   5398  CD1 ILE A 326      -5.697   9.733 -35.239  0.00  0.00
ATOM   5399  HD1 ILE A 326      -6.581   9.841 -35.903  0.00  0.00
ATOM   5400  HD2 ILE A 326      -5.763   8.714 -34.801  0.00  0.00
ATOM   5401  HD3 ILE A 326      -4.805   9.668 -35.897  0.00  0.00
ATOM   5402  C   ILE A 326      -6.519  12.994 -32.247  0.00  0.00
ATOM   5403  O   ILE A 326      -7.370  13.782 -32.591  0.00  0.00
ATOM   5404  N   PHE A 327      -5.258  13.302 -31.894  0.00  0.00
ATOM   5405  HN  PHE A 327      -4.656  12.555 -31.621  0.00  0.00
ATOM   5406  CA  PHE A 327      -4.737  14.656 -31.840  0.00  0.00
ATOM   5407  HA  PHE A 327      -5.420  15.438 -32.136  0.00  0.00
ATOM   5408  CB  PHE A 327      -4.262  14.958 -30.348  0.00  0.00
ATOM   5409  HB1 PHE A 327      -3.727  15.930 -30.310  0.00  0.00
ATOM   5410  HB2 PHE A 327      -3.552  14.172 -30.010  0.00  0.00
ATOM   5411  CG  PHE A 327      -5.429  14.919 -29.387  0.00  0.00
ATOM   5412  CD1 PHE A 327      -6.496  15.811 -29.574  0.00  0.00
ATOM   5413  HD1 PHE A 327      -6.586  16.503 -30.398  0.00  0.00
ATOM   5414  CE1 PHE A 327      -7.585  15.696 -28.731  0.00  0.00
ATOM   5415  HE1 PHE A 327      -8.506  16.255 -28.806  0.00  0.00
ATOM   5416  CZ  PHE A 327      -7.518  14.774 -27.605  0.00  0.00
ATOM   5417  HZ  PHE A 327      -8.349  14.709 -26.918  0.00  0.00
ATOM   5418  CD2 PHE A 327      -5.416  13.987 -28.348  0.00  0.00
ATOM   5419  HD2 PHE A 327      -4.628  13.253 -28.273  0.00  0.00
ATOM   5420  CE2 PHE A 327      -6.427  13.944 -27.454  0.00  0.00
ATOM   5421  HE2 PHE A 327      -6.406  13.288 -26.597  0.00  0.00
ATOM   5422  C   PHE A 327      -3.659  14.770 -32.827  0.00  0.00
ATOM   5423  O   PHE A 327      -2.935  15.780 -32.889  0.00  0.00
ATOM   5424  N   GLN A 328      -3.483  13.745 -33.718  0.00  0.00
ATOM   5425  HN  GLN A 328      -4.087  12.968 -33.562  0.00  0.00
ATOM   5426  CA  GLN A 328      -2.318  13.682 -34.594  0.00  0.00
ATOM   5427  HA  GLN A 328      -1.666  14.518 -34.395  0.00  0.00
ATOM   5428  CB  GLN A 328      -1.449  12.426 -34.276  0.00  0.00
ATOM   5429  HB1 GLN A 328      -0.380  12.536 -34.557  0.00  0.00
ATOM   5430  HB2 GLN A 328      -1.920  11.494 -34.656  0.00  0.00
ATOM   5431  CG  GLN A 328      -1.201  12.208 -32.700  0.00  0.00
ATOM   5432  HG1 GLN A 328      -1.364  13.182 -32.192  0.00  0.00
ATOM   5433  HG2 GLN A 328      -0.119  11.958 -32.668  0.00  0.00
ATOM   5434  CD  GLN A 328      -1.933  11.048 -32.122  0.00  0.00
ATOM   5435  OE1 GLN A 328      -3.108  11.158 -31.914  0.00  0.00
ATOM   5436  NE2 GLN A 328      -1.348   9.806 -31.948  0.00  0.00
ATOM   5437  HE2 GLN A 328      -1.980   9.113 -31.601  0.00  0.00
ATOM   5438  HE2 GLN A 328      -0.423   9.707 -31.581  0.00  0.00
ATOM   5439  C   GLN A 328      -2.717  13.542 -36.087  0.00  0.00
ATOM   5440  O   GLN A 328      -3.857  13.368 -36.344  0.00  0.00
ATOM   5441  N   GLN A 329      -1.776  13.689 -37.000  0.00  0.00
ATOM   5442  HN  GLN A 329      -0.844  13.853 -36.685  0.00  0.00
ATOM   5443  CA  GLN A 329      -1.968  13.544 -38.439  0.00  0.00
ATOM   5444  HA  GLN A 329      -2.765  14.204 -38.748  0.00  0.00
ATOM   5445  CB  GLN A 329      -0.674  13.984 -39.173  0.00  0.00
ATOM   5446  HB1 GLN A 329       0.188  13.416 -38.762  0.00  0.00
ATOM   5447  HB2 GLN A 329      -0.410  15.026 -38.892  0.00  0.00
ATOM   5448  CG  GLN A 329      -0.524  13.792 -40.699  0.00  0.00
ATOM   5449  HG1 GLN A 329      -1.491  14.170 -41.094  0.00  0.00
ATOM   5450  HG2 GLN A 329      -0.316  12.742 -40.997  0.00  0.00
ATOM   5451  CD  GLN A 329       0.635  14.702 -41.206  0.00  0.00
ATOM   5452  OE1 GLN A 329       0.588  15.592 -42.054  0.00  0.00
ATOM   5453  NE2 GLN A 329       1.851  14.297 -40.803  0.00  0.00
ATOM   5454  HE2 GLN A 329       1.887  13.603 -40.083  0.00  0.00
ATOM   5455  HE2 GLN A 329       2.695  14.773 -41.051  0.00  0.00
ATOM   5456  C   GLN A 329      -2.391  12.135 -38.889  0.00  0.00
ATOM   5457  O   GLN A 329      -3.267  11.946 -39.735  0.00  0.00
ATOM   5458  N   GLU A 330      -1.684  11.200 -38.248  0.00  0.00
ATOM   5459  HN  GLU A 330      -0.969  11.445 -37.598  0.00  0.00
ATOM   5460  CA  GLU A 330      -1.944   9.722 -38.389  0.00  0.00
ATOM   5461  HA  GLU A 330      -2.980   9.542 -38.636  0.00  0.00
ATOM   5462  CB  GLU A 330      -1.097   9.119 -39.442  0.00  0.00
ATOM   5463  HB1 GLU A 330      -0.052   9.058 -39.068  0.00  0.00
ATOM   5464  HB2 GLU A 330      -1.023   9.809 -40.309  0.00  0.00
ATOM   5465  CG  GLU A 330      -1.487   7.668 -39.907  0.00  0.00
ATOM   5466  HG1 GLU A 330      -1.275   6.973 -39.066  0.00  0.00
ATOM   5467  HG2 GLU A 330      -0.833   7.183 -40.663  0.00  0.00
ATOM   5468  CD  GLU A 330      -2.947   7.535 -40.249  0.00  0.00
ATOM   5469  OE1 GLU A 330      -3.730   7.069 -39.352  0.00  0.00
ATOM   5470  OE2 GLU A 330      -3.357   7.913 -41.372  0.00  0.00
ATOM   5471  C   GLU A 330      -1.702   9.124 -37.027  0.00  0.00
ATOM   5472  O   GLU A 330      -0.919   9.677 -36.227  0.00  0.00
ATOM   5473  N   ALA A 331      -2.378   8.044 -36.685  0.00  0.00
ATOM   5474  HN  ALA A 331      -2.900   7.478 -37.320  0.00  0.00
ATOM   5475  CA  ALA A 331      -2.235   7.461 -35.369  0.00  0.00
ATOM   5476  HA  ALA A 331      -2.591   8.269 -34.748  0.00  0.00
ATOM   5477  CB  ALA A 331      -3.328   6.361 -35.216  0.00  0.00
ATOM   5478  HB1 ALA A 331      -4.295   6.674 -35.662  0.00  0.00
ATOM   5479  HB2 ALA A 331      -3.473   6.230 -34.122  0.00  0.00
ATOM   5480  HB3 ALA A 331      -2.936   5.402 -35.616  0.00  0.00
ATOM   5481  C   ALA A 331      -0.890   7.052 -34.793  0.00  0.00
ATOM   5482  O   ALA A 331      -0.699   7.283 -33.619  0.00  0.00
ATOM   5483  N   PRO A 332       0.151   6.475 -35.448  0.00  0.00
ATOM   5484  CD  PRO A 332       0.077   6.077 -36.821  0.00  0.00
ATOM   5485  HD1 PRO A 332       0.108   6.999 -37.439  0.00  0.00
ATOM   5486  HD2 PRO A 332      -0.822   5.428 -36.899  0.00  0.00
ATOM   5487  CA  PRO A 332       0.995   5.605 -34.587  0.00  0.00
ATOM   5488  HA  PRO A 332       0.550   5.264 -33.664  0.00  0.00
ATOM   5489  CB  PRO A 332       1.311   4.471 -35.502  0.00  0.00
ATOM   5490  HB1 PRO A 332       0.471   3.749 -35.413  0.00  0.00
ATOM   5491  HB2 PRO A 332       2.295   3.992 -35.314  0.00  0.00
ATOM   5492  CG  PRO A 332       1.266   5.105 -36.946  0.00  0.00
ATOM   5493  HG1 PRO A 332       2.281   5.538 -37.074  0.00  0.00
ATOM   5494  HG2 PRO A 332       1.032   4.300 -37.675  0.00  0.00
ATOM   5495  C   PRO A 332       2.285   6.349 -34.163  0.00  0.00
ATOM   5496  O   PRO A 332       3.231   6.668 -34.914  0.00  0.00
ATOM   5497  N   GLU A 333       2.376   6.621 -32.807  0.00  0.00
ATOM   5498  HN  GLU A 333       1.589   6.528 -32.202  0.00  0.00
ATOM   5499  CA  GLU A 333       3.479   7.327 -32.217  0.00  0.00
ATOM   5500  HA  GLU A 333       3.533   8.348 -32.565  0.00  0.00
ATOM   5501  CB  GLU A 333       3.259   7.273 -30.673  0.00  0.00
ATOM   5502  HB1 GLU A 333       4.211   7.547 -30.170  0.00  0.00
ATOM   5503  HB2 GLU A 333       3.170   6.183 -30.480  0.00  0.00
ATOM   5504  CG  GLU A 333       1.973   7.892 -30.110  0.00  0.00
ATOM   5505  HG1 GLU A 333       1.822   7.706 -29.025  0.00  0.00
ATOM   5506  HG2 GLU A 333       1.101   7.544 -30.704  0.00  0.00
ATOM   5507  CD  GLU A 333       2.175   9.423 -30.210  0.00  0.00
ATOM   5508  OE1 GLU A 333       1.351  10.129 -30.807  0.00  0.00
ATOM   5509  OE2 GLU A 333       3.128   9.941 -29.595  0.00  0.00
ATOM   5510  C   GLU A 333       4.827   6.769 -32.533  0.00  0.00
ATOM   5511  O   GLU A 333       5.820   7.482 -32.731  0.00  0.00
ATOM   5512  N   ARG A 334       4.963   5.392 -32.391  0.00  0.00
ATOM   5513  HN  ARG A 334       4.172   4.903 -32.032  0.00  0.00
ATOM   5514  CA  ARG A 334       6.165   4.590 -32.568  0.00  0.00
ATOM   5515  HA  ARG A 334       6.919   4.899 -31.860  0.00  0.00
ATOM   5516  CB  ARG A 334       5.841   3.088 -32.282  0.00  0.00
ATOM   5517  HB1 ARG A 334       5.285   2.511 -33.051  0.00  0.00
ATOM   5518  HB2 ARG A 334       5.065   3.085 -31.487  0.00  0.00
ATOM   5519  CG  ARG A 334       7.095   2.308 -31.972  0.00  0.00
ATOM   5520  HG1 ARG A 334       7.639   2.859 -31.175  0.00  0.00
ATOM   5521  HG2 ARG A 334       7.720   2.290 -32.889  0.00  0.00
ATOM   5522  CD  ARG A 334       6.783   0.915 -31.413  0.00  0.00
ATOM   5523  HD1 ARG A 334       6.449   0.348 -32.308  0.00  0.00
ATOM   5524  HD2 ARG A 334       5.898   0.967 -30.744  0.00  0.00
ATOM   5525  NE  ARG A 334       8.086   0.305 -30.954  0.00  0.00
ATOM   5526  HE  ARG A 334       8.481   0.487 -30.053  0.00  0.00
ATOM   5527  CZ  ARG A 334       9.108  -0.027 -31.846  0.00  0.00
ATOM   5528  NH1 ARG A 334      10.308  -0.240 -31.367  0.00  0.00
ATOM   5529  HH1 ARG A 334      10.781  -0.980 -31.846  0.00  0.00
ATOM   5530  HH1 ARG A 334      10.370  -0.254 -30.369  0.00  0.00
ATOM   5531  NH2 ARG A 334       8.914  -0.168 -33.182  0.00  0.00
ATOM   5532  HH2 ARG A 334       8.048  -0.171 -33.681  0.00  0.00
ATOM   5533  HH2 ARG A 334       9.682  -0.327 -33.803  0.00  0.00
ATOM   5534  C   ARG A 334       6.663   4.723 -33.948  0.00  0.00
ATOM   5535  O   ARG A 334       7.871   4.684 -34.201  0.00  0.00
ATOM   5536  N   ALA A 335       5.809   4.978 -34.922  0.00  0.00
ATOM   5537  HN  ALA A 335       4.839   4.999 -34.694  0.00  0.00
ATOM   5538  CA  ALA A 335       6.186   5.002 -36.362  0.00  0.00
ATOM   5539  HA  ALA A 335       7.207   4.651 -36.410  0.00  0.00
ATOM   5540  CB  ALA A 335       5.347   4.252 -37.376  0.00  0.00
ATOM   5541  HB1 ALA A 335       5.864   4.474 -38.334  0.00  0.00
ATOM   5542  HB2 ALA A 335       4.308   4.627 -37.499  0.00  0.00
ATOM   5543  HB3 ALA A 335       5.263   3.179 -37.098  0.00  0.00
ATOM   5544  C   ALA A 335       6.331   6.453 -36.808  0.00  0.00
ATOM   5545  O   ALA A 335       7.096   6.716 -37.723  0.00  0.00
ATOM   5546  N   SER A 336       5.626   7.401 -36.126  0.00  0.00
ATOM   5547  HN  SER A 336       4.900   7.033 -35.550  0.00  0.00
ATOM   5548  CA  SER A 336       5.797   8.854 -36.099  0.00  0.00
ATOM   5549  HA  SER A 336       6.029   9.083 -35.069  0.00  0.00
ATOM   5550  CB  SER A 336       6.904   9.505 -37.051  0.00  0.00
ATOM   5551  HB1 SER A 336       6.547   9.580 -38.100  0.00  0.00
ATOM   5552  HB2 SER A 336       7.773   8.813 -37.098  0.00  0.00
ATOM   5553  OG  SER A 336       7.300  10.831 -36.627  0.00  0.00
ATOM   5554  HG1 SER A 336       8.071  11.129 -37.116  0.00  0.00
ATOM   5555  C   SER A 336       4.414   9.501 -36.442  0.00  0.00
ATOM   5556  O   SER A 336       4.104   9.871 -37.575  0.00  0.00
ATOM   5557  N   SER A 337       3.604   9.682 -35.433  0.00  0.00
ATOM   5558  HN  SER A 337       3.858   9.338 -34.532  0.00  0.00
ATOM   5559  CA  SER A 337       2.232  10.115 -35.601  0.00  0.00
ATOM   5560  HA  SER A 337       1.732   9.411 -36.250  0.00  0.00
ATOM   5561  CB  SER A 337       1.495   9.896 -34.264  0.00  0.00
ATOM   5562  HB1 SER A 337       1.291   8.818 -34.084  0.00  0.00
ATOM   5563  HB2 SER A 337       0.514  10.417 -34.263  0.00  0.00
ATOM   5564  OG  SER A 337       2.250  10.569 -33.205  0.00  0.00
ATOM   5565  HG1 SER A 337       1.890  10.225 -32.385  0.00  0.00
ATOM   5566  C   SER A 337       2.053  11.536 -36.115  0.00  0.00
ATOM   5567  O   SER A 337       1.190  11.765 -37.028  0.00  0.00
ATOM   5568  N   VAL A 338       2.750  12.481 -35.523  0.00  0.00
ATOM   5569  HN  VAL A 338       3.351  12.105 -34.822  0.00  0.00
ATOM   5570  CA  VAL A 338       2.830  13.911 -35.894  0.00  0.00
ATOM   5571  HA  VAL A 338       3.677  14.352 -35.390  0.00  0.00
ATOM   5572  CB  VAL A 338       3.204  14.279 -37.228  0.00  0.00
ATOM   5573  HB  VAL A 338       2.399  14.029 -37.953  0.00  0.00
ATOM   5574  CG1 VAL A 338       3.482  15.782 -37.449  0.00  0.00
ATOM   5575  HG1 VAL A 338       4.327  16.065 -36.786  0.00  0.00
ATOM   5576  HG1 VAL A 338       2.570  16.416 -37.446  0.00  0.00
ATOM   5577  HG1 VAL A 338       3.923  15.812 -38.468  0.00  0.00
ATOM   5578  CG2 VAL A 338       4.449  13.567 -37.749  0.00  0.00
ATOM   5579  HG2 VAL A 338       5.227  13.557 -36.956  0.00  0.00
ATOM   5580  HG2 VAL A 338       4.861  14.045 -38.663  0.00  0.00
ATOM   5581  HG2 VAL A 338       4.230  12.499 -37.963  0.00  0.00
ATOM   5582  C   VAL A 338       1.632  14.640 -35.379  0.00  0.00
ATOM   5583  O   VAL A 338       0.565  14.735 -36.019  0.00  0.00
ATOM   5584  N   TYR A 339       1.693  15.150 -34.106  0.00  0.00
ATOM   5585  HN  TYR A 339       2.474  14.881 -33.548  0.00  0.00
ATOM   5586  CA  TYR A 339       0.629  15.907 -33.486  0.00  0.00
ATOM   5587  HA  TYR A 339      -0.200  15.216 -33.444  0.00  0.00
ATOM   5588  CB  TYR A 339       1.021  16.443 -32.042  0.00  0.00
ATOM   5589  HB1 TYR A 339       0.331  17.265 -31.756  0.00  0.00
ATOM   5590  HB2 TYR A 339       2.041  16.878 -32.104  0.00  0.00
ATOM   5591  CG  TYR A 339       1.028  15.422 -31.018  0.00  0.00
ATOM   5592  CD1 TYR A 339       2.127  15.157 -30.189  0.00  0.00
ATOM   5593  HD1 TYR A 339       3.104  15.609 -30.269  0.00  0.00
ATOM   5594  CE1 TYR A 339       1.991  14.236 -29.160  0.00  0.00
ATOM   5595  HE1 TYR A 339       2.909  14.110 -28.604  0.00  0.00
ATOM   5596  CZ  TYR A 339       0.754  13.629 -28.832  0.00  0.00
ATOM   5597  OH  TYR A 339       0.510  12.806 -27.726  0.00  0.00
ATOM   5598  HH  TYR A 339      -0.246  12.244 -27.914  0.00  0.00
ATOM   5599  CD2 TYR A 339      -0.140  14.858 -30.703  0.00  0.00
ATOM   5600  HD2 TYR A 339      -1.078  15.046 -31.203  0.00  0.00
ATOM   5601  CE2 TYR A 339      -0.285  13.884 -29.669  0.00  0.00
ATOM   5602  HE2 TYR A 339      -1.267  13.531 -29.391  0.00  0.00
ATOM   5603  C   TYR A 339       0.138  17.163 -34.236  0.00  0.00
ATOM   5604  O   TYR A 339       0.922  18.017 -34.588  0.00  0.00
ATOM   5605  N   THR A 340      -1.154  17.297 -34.410  0.00  0.00
ATOM   5606  HN  THR A 340      -1.788  16.573 -34.147  0.00  0.00
ATOM   5607  CA  THR A 340      -1.741  18.454 -35.093  0.00  0.00
ATOM   5608  HA  THR A 340      -1.017  18.958 -35.716  0.00  0.00
ATOM   5609  CB  THR A 340      -2.821  18.163 -36.118  0.00  0.00
ATOM   5610  HB  THR A 340      -3.125  19.150 -36.528  0.00  0.00
ATOM   5611  OG1 THR A 340      -3.941  17.445 -35.646  0.00  0.00
ATOM   5612  HG1 THR A 340      -4.514  17.189 -36.373  0.00  0.00
ATOM   5613  CG2 THR A 340      -2.089  17.278 -37.166  0.00  0.00
ATOM   5614  HG2 THR A 340      -1.714  16.357 -36.671  0.00  0.00
ATOM   5615  HG2 THR A 340      -1.240  17.866 -37.575  0.00  0.00
ATOM   5616  HG2 THR A 340      -2.717  16.995 -38.038  0.00  0.00
ATOM   5617  C   THR A 340      -2.348  19.369 -34.082  0.00  0.00
ATOM   5618  O   THR A 340      -2.523  20.543 -34.300  0.00  0.00
ATOM   5619  N   ARG A 341      -2.628  18.835 -32.809  0.00  0.00
ATOM   5620  HN  ARG A 341      -2.472  17.860 -32.669  0.00  0.00
ATOM   5621  CA  ARG A 341      -3.117  19.571 -31.651  0.00  0.00
ATOM   5622  HA  ARG A 341      -3.245  18.935 -30.788  0.00  0.00
ATOM   5623  CB  ARG A 341      -2.103  20.551 -31.124  0.00  0.00
ATOM   5624  HB1 ARG A 341      -2.575  20.773 -30.143  0.00  0.00
ATOM   5625  HB2 ARG A 341      -1.943  21.429 -31.785  0.00  0.00
ATOM   5626  CG  ARG A 341      -0.680  19.901 -30.974  0.00  0.00
ATOM   5627  HG1 ARG A 341      -0.298  19.836 -32.016  0.00  0.00
ATOM   5628  HG2 ARG A 341      -0.767  18.925 -30.451  0.00  0.00
ATOM   5629  CD  ARG A 341       0.512  20.739 -30.393  0.00  0.00
ATOM   5630  HD1 ARG A 341       0.285  21.217 -29.415  0.00  0.00
ATOM   5631  HD2 ARG A 341       0.715  21.454 -31.219  0.00  0.00
ATOM   5632  NE  ARG A 341       1.843  19.930 -30.310  0.00  0.00
ATOM   5633  HE  ARG A 341       2.639  20.103 -30.891  0.00  0.00
ATOM   5634  CZ  ARG A 341       2.102  18.994 -29.461  0.00  0.00
ATOM   5635  NH1 ARG A 341       3.314  18.444 -29.357  0.00  0.00
ATOM   5636  HH1 ARG A 341       3.495  17.810 -28.604  0.00  0.00
ATOM   5637  HH1 ARG A 341       4.005  18.398 -30.078  0.00  0.00
ATOM   5638  NH2 ARG A 341       1.252  18.696 -28.511  0.00  0.00
ATOM   5639  HH2 ARG A 341       0.428  19.262 -28.486  0.00  0.00
ATOM   5640  HH2 ARG A 341       1.573  18.071 -27.800  0.00  0.00
ATOM   5641  C   ARG A 341      -4.473  20.239 -31.967  0.00  0.00
ATOM   5642  O   ARG A 341      -4.670  21.427 -31.916  0.00  0.00
ATOM   5643  N   SER A 342      -5.501  19.442 -32.355  0.00  0.00
ATOM   5644  HN  SER A 342      -5.415  18.459 -32.212  0.00  0.00
ATOM   5645  CA  SER A 342      -6.714  19.869 -33.008  0.00  0.00
ATOM   5646  HA  SER A 342      -6.461  20.418 -33.903  0.00  0.00
ATOM   5647  CB  SER A 342      -7.543  18.614 -33.468  0.00  0.00
ATOM   5648  HB1 SER A 342      -7.219  18.327 -34.492  0.00  0.00
ATOM   5649  HB2 SER A 342      -8.636  18.798 -33.549  0.00  0.00
ATOM   5650  OG  SER A 342      -7.265  17.475 -32.657  0.00  0.00
ATOM   5651  HG1 SER A 342      -7.834  16.760 -32.951  0.00  0.00
ATOM   5652  C   SER A 342      -7.587  20.850 -32.237  0.00  0.00
ATOM   5653  O   SER A 342      -8.215  21.740 -32.839  0.00  0.00
ATOM   5654  N   THR A 343      -7.776  20.679 -30.905  0.00  0.00
ATOM   5655  HN  THR A 343      -7.417  19.837 -30.509  0.00  0.00
ATOM   5656  CA  THR A 343      -8.496  21.531 -29.985  0.00  0.00
ATOM   5657  HA  THR A 343      -9.070  22.234 -30.571  0.00  0.00
ATOM   5658  CB  THR A 343      -9.464  20.738 -29.126  0.00  0.00
ATOM   5659  HB  THR A 343      -9.953  21.424 -28.401  0.00  0.00
ATOM   5660  OG1 THR A 343      -8.815  19.724 -28.402  0.00  0.00
ATOM   5661  HG1 THR A 343      -9.378  19.305 -27.747  0.00  0.00
ATOM   5662  CG2 THR A 343     -10.528  20.130 -30.001  0.00  0.00
ATOM   5663  HG2 THR A 343     -11.109  20.898 -30.556  0.00  0.00
ATOM   5664  HG2 THR A 343     -11.277  19.498 -29.481  0.00  0.00
ATOM   5665  HG2 THR A 343      -9.988  19.481 -30.724  0.00  0.00
ATOM   5666  C   THR A 343      -7.585  22.291 -29.092  0.00  0.00
ATOM   5667  O   THR A 343      -7.977  23.102 -28.276  0.00  0.00
ATOM   5668  N   GLY A 344      -6.245  22.222 -29.223  0.00  0.00
ATOM   5669  HN  GLY A 344      -5.663  21.773 -29.897  0.00  0.00
ATOM   5670  CA  GLY A 344      -5.439  22.988 -28.265  0.00  0.00
ATOM   5671  HA1 GLY A 344      -5.794  23.960 -27.955  0.00  0.00
ATOM   5672  HA2 GLY A 344      -4.484  23.136 -28.748  0.00  0.00
ATOM   5673  C   GLY A 344      -5.246  22.223 -26.924  0.00  0.00
ATOM   5674  O   GLY A 344      -5.190  22.830 -25.869  0.00  0.00
ATOM   5675  N   GLU A 345      -5.313  20.873 -26.923  0.00  0.00
ATOM   5676  HN  GLU A 345      -5.533  20.401 -27.773  0.00  0.00
ATOM   5677  CA  GLU A 345      -5.213  19.939 -25.804  0.00  0.00
ATOM   5678  HA  GLU A 345      -5.887  20.222 -25.009  0.00  0.00
ATOM   5679  CB  GLU A 345      -5.510  18.486 -26.336  0.00  0.00
ATOM   5680  HB1 GLU A 345      -4.970  18.377 -27.301  0.00  0.00
ATOM   5681  HB2 GLU A 345      -6.570  18.312 -26.622  0.00  0.00
ATOM   5682  CG  GLU A 345      -5.340  17.298 -25.325  0.00  0.00
ATOM   5683  HG1 GLU A 345      -4.283  17.143 -25.022  0.00  0.00
ATOM   5684  HG2 GLU A 345      -5.632  16.361 -25.845  0.00  0.00
ATOM   5685  CD  GLU A 345      -6.206  17.346 -24.023  0.00  0.00
ATOM   5686  OE1 GLU A 345      -7.414  16.915 -24.119  0.00  0.00
ATOM   5687  OE2 GLU A 345      -5.633  17.726 -23.004  0.00  0.00
ATOM   5688  C   GLU A 345      -3.806  19.998 -25.066  0.00  0.00
ATOM   5689  O   GLU A 345      -2.836  20.224 -25.810  0.00  0.00
ATOM   5690  N   GLN A 346      -3.675  19.785 -23.733  0.00  0.00
ATOM   5691  HN  GLN A 346      -4.488  19.674 -23.166  0.00  0.00
ATOM   5692  CA  GLN A 346      -2.388  19.947 -22.966  0.00  0.00
ATOM   5693  HA  GLN A 346      -1.626  19.983 -23.730  0.00  0.00
ATOM   5694  CB  GLN A 346      -2.449  21.150 -22.045  0.00  0.00
ATOM   5695  HB1 GLN A 346      -1.552  21.191 -21.391  0.00  0.00
ATOM   5696  HB2 GLN A 346      -3.334  21.075 -21.378  0.00  0.00
ATOM   5697  CG  GLN A 346      -2.543  22.573 -22.685  0.00  0.00
ATOM   5698  HG1 GLN A 346      -2.742  23.238 -21.818  0.00  0.00
ATOM   5699  HG2 GLN A 346      -3.411  22.635 -23.375  0.00  0.00
ATOM   5700  CD  GLN A 346      -1.225  23.060 -23.451  0.00  0.00
ATOM   5701  OE1 GLN A 346      -0.541  23.844 -22.856  0.00  0.00
ATOM   5702  NE2 GLN A 346      -0.965  22.589 -24.660  0.00  0.00
ATOM   5703  HE2 GLN A 346      -0.302  23.098 -25.209  0.00  0.00
ATOM   5704  HE2 GLN A 346      -1.527  21.882 -25.089  0.00  0.00
ATOM   5705  C   GLN A 346      -2.006  18.712 -22.099  0.00  0.00
ATOM   5706  O   GLN A 346      -1.009  18.773 -21.421  0.00  0.00
ATOM   5707  N   GLU A 347      -2.780  17.565 -22.101  0.00  0.00
ATOM   5708  HN  GLU A 347      -3.662  17.625 -22.562  0.00  0.00
ATOM   5709  CA  GLU A 347      -2.276  16.281 -21.591  0.00  0.00
ATOM   5710  HA  GLU A 347      -1.872  16.553 -20.627  0.00  0.00
ATOM   5711  CB  GLU A 347      -3.395  15.231 -21.335  0.00  0.00
ATOM   5712  HB1 GLU A 347      -4.179  15.774 -20.767  0.00  0.00
ATOM   5713  HB2 GLU A 347      -3.032  14.527 -20.555  0.00  0.00
ATOM   5714  CG  GLU A 347      -4.122  14.536 -22.532  0.00  0.00
ATOM   5715  HG1 GLU A 347      -3.258  13.870 -22.742  0.00  0.00
ATOM   5716  HG2 GLU A 347      -4.331  15.308 -23.302  0.00  0.00
ATOM   5717  CD  GLU A 347      -5.429  13.841 -22.173  0.00  0.00
ATOM   5718  OE1 GLU A 347      -6.192  13.435 -23.112  0.00  0.00
ATOM   5719  OE2 GLU A 347      -5.790  13.691 -21.014  0.00  0.00
ATOM   5720  C   GLU A 347      -1.165  15.594 -22.402  0.00  0.00
ATOM   5721  O   GLU A 347      -0.133  15.208 -21.800  0.00  0.00
ATOM   5722  N   ILE A 348      -1.316  15.619 -23.696  0.00  0.00
ATOM   5723  HN  ILE A 348      -2.129  16.087 -24.032  0.00  0.00
ATOM   5724  CA  ILE A 348      -0.415  15.217 -24.732  0.00  0.00
ATOM   5725  HA  ILE A 348      -0.289  14.146 -24.667  0.00  0.00
ATOM   5726  CB  ILE A 348      -1.053  15.437 -26.137  0.00  0.00
ATOM   5727  HB  ILE A 348      -0.383  14.932 -26.865  0.00  0.00
ATOM   5728  CG2 ILE A 348      -2.421  14.738 -26.197  0.00  0.00
ATOM   5729  HG2 ILE A 348      -3.212  15.165 -25.545  0.00  0.00
ATOM   5730  HG2 ILE A 348      -2.401  13.636 -26.057  0.00  0.00
ATOM   5731  HG2 ILE A 348      -2.775  14.832 -27.246  0.00  0.00
ATOM   5732  CG1 ILE A 348      -1.181  16.907 -26.359  0.00  0.00
ATOM   5733  HG1 ILE A 348      -0.207  17.425 -26.221  0.00  0.00
ATOM   5734  HG1 ILE A 348      -1.965  17.349 -25.708  0.00  0.00
ATOM   5735  CD1 ILE A 348      -1.602  17.282 -27.809  0.00  0.00
ATOM   5736  HD1 ILE A 348      -2.374  16.559 -28.147  0.00  0.00
ATOM   5737  HD2 ILE A 348      -0.782  17.068 -28.527  0.00  0.00
ATOM   5738  HD3 ILE A 348      -1.912  18.335 -27.982  0.00  0.00
ATOM   5739  C   ILE A 348       0.992  15.712 -24.754  0.00  0.00
ATOM   5740  O   ILE A 348       1.248  16.820 -24.228  0.00  0.00
ATOM   5741  N   SER A 349       1.942  14.855 -25.208  0.00  0.00
ATOM   5742  HN  SER A 349       1.693  13.946 -25.533  0.00  0.00
ATOM   5743  CA  SER A 349       3.369  15.104 -25.228  0.00  0.00
ATOM   5744  HA  SER A 349       3.674  15.175 -24.195  0.00  0.00
ATOM   5745  CB  SER A 349       4.194  13.845 -25.566  0.00  0.00
ATOM   5746  HB1 SER A 349       5.257  14.064 -25.330  0.00  0.00
ATOM   5747  HB2 SER A 349       4.134  13.637 -26.655  0.00  0.00
ATOM   5748  OG  SER A 349       3.871  12.753 -24.689  0.00  0.00
ATOM   5749  HG1 SER A 349       4.458  12.053 -24.984  0.00  0.00
ATOM   5750  C   SER A 349       3.853  16.357 -26.000  0.00  0.00
ATOM   5751  O   SER A 349       3.395  16.678 -27.099  0.00  0.00
ATOM   5752  N   VAL A 350       4.848  17.072 -25.428  0.00  0.00
ATOM   5753  HN  VAL A 350       5.189  16.750 -24.549  0.00  0.00
ATOM   5754  CA  VAL A 350       5.401  18.351 -25.875  0.00  0.00
ATOM   5755  HA  VAL A 350       5.111  18.457 -26.910  0.00  0.00
ATOM   5756  CB  VAL A 350       4.891  19.578 -25.096  0.00  0.00
ATOM   5757  HB  VAL A 350       5.179  19.402 -24.037  0.00  0.00
ATOM   5758  CG1 VAL A 350       5.517  20.838 -25.635  0.00  0.00
ATOM   5759  HG1 VAL A 350       6.617  20.802 -25.478  0.00  0.00
ATOM   5760  HG1 VAL A 350       5.201  21.781 -25.140  0.00  0.00
ATOM   5761  HG1 VAL A 350       5.421  20.953 -26.736  0.00  0.00
ATOM   5762  CG2 VAL A 350       3.303  19.726 -25.155  0.00  0.00
ATOM   5763  HG2 VAL A 350       2.739  18.811 -24.875  0.00  0.00
ATOM   5764  HG2 VAL A 350       2.938  19.874 -26.194  0.00  0.00
ATOM   5765  HG2 VAL A 350       3.058  20.546 -24.447  0.00  0.00
ATOM   5766  C   VAL A 350       6.841  18.258 -25.589  0.00  0.00
ATOM   5767  O   VAL A 350       7.263  17.745 -24.515  0.00  0.00
ATOM   5768  N   GLY A 351       7.713  18.601 -26.576  0.00  0.00
ATOM   5769  HN  GLY A 351       7.323  18.968 -27.416  0.00  0.00
ATOM   5770  CA  GLY A 351       9.175  18.429 -26.474  0.00  0.00
ATOM   5771  HA1 GLY A 351       9.455  18.782 -25.493  0.00  0.00
ATOM   5772  HA2 GLY A 351       9.593  18.955 -27.321  0.00  0.00
ATOM   5773  C   GLY A 351       9.726  17.049 -26.573  0.00  0.00
ATOM   5774  O   GLY A 351      10.908  16.840 -26.350  0.00  0.00
ATOM   5775  N   LEU A 352       8.865  16.117 -26.949  0.00  0.00
ATOM   5776  HN  LEU A 352       7.948  16.420 -27.199  0.00  0.00
ATOM   5777  CA  LEU A 352       9.013  14.692 -27.009  0.00  0.00
ATOM   5778  HA  LEU A 352      10.035  14.467 -27.274  0.00  0.00
ATOM   5779  CB  LEU A 352       8.536  13.942 -25.797  0.00  0.00
ATOM   5780  HB1 LEU A 352       7.430  13.998 -25.707  0.00  0.00
ATOM   5781  HB2 LEU A 352       8.905  14.488 -24.903  0.00  0.00
ATOM   5782  CG  LEU A 352       8.837  12.424 -25.762  0.00  0.00
ATOM   5783  HG  LEU A 352       8.365  12.002 -26.676  0.00  0.00
ATOM   5784  CD1 LEU A 352      10.396  12.199 -25.891  0.00  0.00
ATOM   5785  HD1 LEU A 352      10.556  11.099 -25.886  0.00  0.00
ATOM   5786  HD1 LEU A 352      10.852  12.658 -24.987  0.00  0.00
ATOM   5787  HD1 LEU A 352      10.789  12.654 -26.825  0.00  0.00
ATOM   5788  CD2 LEU A 352       8.295  11.740 -24.477  0.00  0.00
ATOM   5789  HD2 LEU A 352       7.187  11.682 -24.525  0.00  0.00
ATOM   5790  HD2 LEU A 352       8.484  12.418 -23.616  0.00  0.00
ATOM   5791  HD2 LEU A 352       8.672  10.698 -24.393  0.00  0.00
ATOM   5792  C   LEU A 352       8.186  14.305 -28.233  0.00  0.00
ATOM   5793  OT1 LEU A 352       6.942  14.501 -28.199  0.00  0.00
ATOM   5794  OT2 LEU A 352       8.756  13.876 -29.274  0.00  0.00
ATOM   5795  N   CYS B   1      28.083  -4.736  42.548  0.00  0.00
ATOM   5796  HT1 CYS B   1      28.217  -4.874  43.570  0.00  0.00
ATOM   5797  HT2 CYS B   1      28.994  -4.910  42.078  0.00  0.00
ATOM   5798  HT3 CYS B   1      27.484  -5.536  42.257  0.00  0.00
ATOM   5799  CA  CYS B   1      27.657  -3.292  42.165  0.00  0.00
ATOM   5800  HA  CYS B   1      28.510  -2.651  42.332  0.00  0.00
ATOM   5801  CB  CYS B   1      27.561  -3.330  40.574  0.00  0.00
ATOM   5802  HB1 CYS B   1      26.827  -2.542  40.299  0.00  0.00
ATOM   5803  HB2 CYS B   1      27.324  -4.365  40.244  0.00  0.00
ATOM   5804  SG  CYS B   1      29.006  -2.825  39.636  0.00  0.00
ATOM   5805  C   CYS B   1      26.323  -2.791  42.759  0.00  0.00
ATOM   5806  O   CYS B   1      25.710  -3.582  43.469  0.00  0.00
ATOM   5807  N   THR B   2      25.849  -1.531  42.615  0.00  0.00
ATOM   5808  HN  THR B   2      26.494  -0.892  42.204  0.00  0.00
ATOM   5809  CA  THR B   2      24.654  -0.999  43.382  0.00  0.00
ATOM   5810  HA  THR B   2      24.536  -1.674  44.217  0.00  0.00
ATOM   5811  CB  THR B   2      24.924   0.344  44.096  0.00  0.00
ATOM   5812  HB  THR B   2      24.021   0.662  44.659  0.00  0.00
ATOM   5813  OG1 THR B   2      25.231   1.366  43.164  0.00  0.00
ATOM   5814  HG1 THR B   2      25.257   2.183  43.670  0.00  0.00
ATOM   5815  CG2 THR B   2      26.120   0.154  45.063  0.00  0.00
ATOM   5816  HG2 THR B   2      26.215   1.031  45.738  0.00  0.00
ATOM   5817  HG2 THR B   2      27.110   0.059  44.569  0.00  0.00
ATOM   5818  HG2 THR B   2      26.003  -0.766  45.676  0.00  0.00
ATOM   5819  C   THR B   2      23.310  -1.129  42.712  0.00  0.00
ATOM   5820  O   THR B   2      22.220  -0.918  43.289  0.00  0.00
ATOM   5821  N   ARG B   3      23.202  -1.511  41.448  0.00  0.00
ATOM   5822  HN  ARG B   3      24.004  -1.734  40.900  0.00  0.00
ATOM   5823  CA  ARG B   3      21.985  -1.337  40.737  0.00  0.00
ATOM   5824  HA  ARG B   3      21.206  -1.005  41.406  0.00  0.00
ATOM   5825  CB  ARG B   3      22.079  -0.270  39.537  0.00  0.00
ATOM   5826  HB1 ARG B   3      21.048  -0.092  39.166  0.00  0.00
ATOM   5827  HB2 ARG B   3      22.722  -0.651  38.715  0.00  0.00
ATOM   5828  CG  ARG B   3      22.590   1.083  39.971  0.00  0.00
ATOM   5829  HG1 ARG B   3      23.622   1.123  40.380  0.00  0.00
ATOM   5830  HG2 ARG B   3      22.072   1.446  40.884  0.00  0.00
ATOM   5831  CD  ARG B   3      22.442   2.204  38.927  0.00  0.00
ATOM   5832  HD1 ARG B   3      22.822   3.131  39.406  0.00  0.00
ATOM   5833  HD2 ARG B   3      21.439   2.548  38.598  0.00  0.00
ATOM   5834  NE  ARG B   3      23.352   1.882  37.705  0.00  0.00
ATOM   5835  HE  ARG B   3      24.280   1.615  37.965  0.00  0.00
ATOM   5836  CZ  ARG B   3      23.232   2.696  36.583  0.00  0.00
ATOM   5837  NH1 ARG B   3      24.430   3.128  36.079  0.00  0.00
ATOM   5838  HH1 ARG B   3      25.238   3.005  36.655  0.00  0.00
ATOM   5839  HH1 ARG B   3      24.405   3.897  35.442  0.00  0.00
ATOM   5840  NH2 ARG B   3      22.072   3.159  36.128  0.00  0.00
ATOM   5841  HH2 ARG B   3      21.185   2.841  36.462  0.00  0.00
ATOM   5842  HH2 ARG B   3      22.012   3.937  35.503  0.00  0.00
ATOM   5843  C   ARG B   3      21.418  -2.548  40.009  0.00  0.00
ATOM   5844  O   ARG B   3      22.012  -3.014  39.016  0.00  0.00
ATOM   5845  N   PRO B   4      20.358  -3.268  40.473  0.00  0.00
ATOM   5846  CD  PRO B   4      19.934  -3.298  41.849  0.00  0.00
ATOM   5847  HD1 PRO B   4      19.778  -2.301  42.314  0.00  0.00
ATOM   5848  HD2 PRO B   4      20.624  -3.931  42.446  0.00  0.00
ATOM   5849  CA  PRO B   4      19.814  -4.370  39.674  0.00  0.00
ATOM   5850  HA  PRO B   4      20.616  -4.998  39.315  0.00  0.00
ATOM   5851  CB  PRO B   4      18.871  -5.048  40.702  0.00  0.00
ATOM   5852  HB1 PRO B   4      19.421  -5.944  41.059  0.00  0.00
ATOM   5853  HB2 PRO B   4      17.967  -5.389  40.155  0.00  0.00
ATOM   5854  CG  PRO B   4      18.621  -4.025  41.875  0.00  0.00
ATOM   5855  HG1 PRO B   4      17.776  -3.333  41.676  0.00  0.00
ATOM   5856  HG2 PRO B   4      18.353  -4.517  42.834  0.00  0.00
ATOM   5857  C   PRO B   4      19.032  -3.838  38.554  0.00  0.00
ATOM   5858  O   PRO B   4      18.529  -2.734  38.753  0.00  0.00
ATOM   5859  N   ASN B   5      18.948  -4.552  37.415  0.00  0.00
ATOM   5860  HN  ASN B   5      19.345  -5.465  37.352  0.00  0.00
ATOM   5861  CA  ASN B   5      18.219  -4.105  36.310  0.00  0.00
ATOM   5862  HA  ASN B   5      17.661  -3.202  36.512  0.00  0.00
ATOM   5863  CB  ASN B   5      19.030  -4.127  34.968  0.00  0.00
ATOM   5864  HB1 ASN B   5      18.309  -3.648  34.271  0.00  0.00
ATOM   5865  HB2 ASN B   5      19.371  -5.131  34.637  0.00  0.00
ATOM   5866  CG  ASN B   5      20.324  -3.261  35.010  0.00  0.00
ATOM   5867  OD1 ASN B   5      21.156  -3.470  34.179  0.00  0.00
ATOM   5868  ND2 ASN B   5      20.404  -2.132  35.840  0.00  0.00
ATOM   5869  HD2 ASN B   5      21.085  -1.414  35.693  0.00  0.00
ATOM   5870  HD2 ASN B   5      19.637  -1.979  36.463  0.00  0.00
ATOM   5871  C   ASN B   5      17.035  -5.106  36.097  0.00  0.00
ATOM   5872  O   ASN B   5      17.279  -6.292  35.948  0.00  0.00
ATOM   5873  N   ASN B   6      15.762  -4.618  36.127  0.00  0.00
ATOM   5874  HN  ASN B   6      15.603  -3.637  36.202  0.00  0.00
ATOM   5875  CA  ASN B   6      14.577  -5.401  36.059  0.00  0.00
ATOM   5876  HA  ASN B   6      14.774  -6.323  36.587  0.00  0.00
ATOM   5877  CB  ASN B   6      13.431  -4.515  36.703  0.00  0.00
ATOM   5878  HB1 ASN B   6      12.440  -4.946  36.446  0.00  0.00
ATOM   5879  HB2 ASN B   6      13.410  -3.595  36.079  0.00  0.00
ATOM   5880  CG  ASN B   6      13.567  -4.357  38.192  0.00  0.00
ATOM   5881  OD1 ASN B   6      13.426  -5.266  38.995  0.00  0.00
ATOM   5882  ND2 ASN B   6      13.793  -3.150  38.719  0.00  0.00
ATOM   5883  HD2 ASN B   6      13.750  -3.037  39.712  0.00  0.00
ATOM   5884  HD2 ASN B   6      14.137  -2.385  38.174  0.00  0.00
ATOM   5885  C   ASN B   6      14.271  -5.697  34.611  0.00  0.00
ATOM   5886  O   ASN B   6      14.026  -4.840  33.748  0.00  0.00
ATOM   5887  N   ASN B   7      14.123  -7.011  34.354  0.00  0.00
ATOM   5888  HN  ASN B   7      14.352  -7.690  35.049  0.00  0.00
ATOM   5889  CA  ASN B   7      13.613  -7.442  33.110  0.00  0.00
ATOM   5890  HA  ASN B   7      14.268  -7.051  32.346  0.00  0.00
ATOM   5891  CB  ASN B   7      13.510  -8.934  33.058  0.00  0.00
ATOM   5892  HB1 ASN B   7      13.007  -9.381  32.173  0.00  0.00
ATOM   5893  HB2 ASN B   7      13.188  -9.340  34.041  0.00  0.00
ATOM   5894  CG  ASN B   7      14.970  -9.438  32.924  0.00  0.00
ATOM   5895  OD1 ASN B   7      15.979  -8.719  33.028  0.00  0.00
ATOM   5896  ND2 ASN B   7      15.047 -10.793  32.626  0.00  0.00
ATOM   5897  HD2 ASN B   7      14.148 -11.230  32.585  0.00  0.00
ATOM   5898  HD2 ASN B   7      15.841 -11.084  32.092  0.00  0.00
ATOM   5899  C   ASN B   7      12.217  -6.934  32.745  0.00  0.00
ATOM   5900  O   ASN B   7      11.345  -7.350  33.497  0.00  0.00
ATOM   5901  N   THR B   8      11.997  -6.167  31.698  0.00  0.00
ATOM   5902  HN  THR B   8      12.775  -5.922  31.124  0.00  0.00
ATOM   5903  CA  THR B   8      10.756  -5.484  31.359  0.00  0.00
ATOM   5904  HA  THR B   8      10.038  -6.023  31.959  0.00  0.00
ATOM   5905  CB  THR B   8      10.826  -3.998  31.583  0.00  0.00
ATOM   5906  HB  THR B   8      11.249  -3.677  32.558  0.00  0.00
ATOM   5907  OG1 THR B   8       9.546  -3.375  31.527  0.00  0.00
ATOM   5908  HG1 THR B   8       9.723  -2.464  31.774  0.00  0.00
ATOM   5909  CG2 THR B   8      11.698  -3.259  30.601  0.00  0.00
ATOM   5910  HG2 THR B   8      11.318  -3.379  29.564  0.00  0.00
ATOM   5911  HG2 THR B   8      12.780  -3.457  30.758  0.00  0.00
ATOM   5912  HG2 THR B   8      11.668  -2.156  30.732  0.00  0.00
ATOM   5913  C   THR B   8      10.387  -5.772  29.948  0.00  0.00
ATOM   5914  O   THR B   8      11.333  -5.752  29.108  0.00  0.00
ATOM   5915  N   ARG B   9       9.181  -6.179  29.626  0.00  0.00
ATOM   5916  HN  ARG B   9       8.420  -6.273  30.264  0.00  0.00
ATOM   5917  CA  ARG B   9       8.817  -6.592  28.306  0.00  0.00
ATOM   5918  HA  ARG B   9       9.720  -6.684  27.721  0.00  0.00
ATOM   5919  CB  ARG B   9       7.846  -7.843  28.339  0.00  0.00
ATOM   5920  HB1 ARG B   9       7.477  -8.018  27.306  0.00  0.00
ATOM   5921  HB2 ARG B   9       6.943  -7.644  28.955  0.00  0.00
ATOM   5922  CG  ARG B   9       8.536  -9.133  28.841  0.00  0.00
ATOM   5923  HG1 ARG B   9       9.101  -9.172  29.797  0.00  0.00
ATOM   5924  HG2 ARG B   9       9.208  -9.357  27.985  0.00  0.00
ATOM   5925  CD  ARG B   9       7.527 -10.279  28.822  0.00  0.00
ATOM   5926  HD1 ARG B   9       6.802 -10.309  27.980  0.00  0.00
ATOM   5927  HD2 ARG B   9       6.913 -10.280  29.748  0.00  0.00
ATOM   5928  NE  ARG B   9       8.272 -11.568  28.769  0.00  0.00
ATOM   5929  HE  ARG B   9       8.434 -11.893  27.837  0.00  0.00
ATOM   5930  CZ  ARG B   9       8.340 -12.556  29.652  0.00  0.00
ATOM   5931  NH1 ARG B   9       7.681 -12.633  30.769  0.00  0.00
ATOM   5932  HH1 ARG B   9       7.165 -11.813  31.015  0.00  0.00
ATOM   5933  HH1 ARG B   9       7.871 -13.423  31.352  0.00  0.00
ATOM   5934  NH2 ARG B   9       9.022 -13.739  29.441  0.00  0.00
ATOM   5935  HH2 ARG B   9       9.382 -13.922  28.526  0.00  0.00
ATOM   5936  HH2 ARG B   9       8.923 -14.471  30.115  0.00  0.00
ATOM   5937  C   ARG B   9       8.020  -5.439  27.638  0.00  0.00
ATOM   5938  O   ARG B   9       6.903  -5.064  28.032  0.00  0.00
ATOM   5939  N   LYS B  10       8.536  -4.893  26.515  0.00  0.00
ATOM   5940  HN  LYS B  10       9.226  -5.364  25.972  0.00  0.00
ATOM   5941  CA  LYS B  10       7.890  -3.872  25.670  0.00  0.00
ATOM   5942  HA  LYS B  10       7.441  -3.089  26.261  0.00  0.00
ATOM   5943  CB  LYS B  10       8.826  -3.330  24.628  0.00  0.00
ATOM   5944  HB1 LYS B  10       8.291  -2.684  23.901  0.00  0.00
ATOM   5945  HB2 LYS B  10       9.274  -4.166  24.050  0.00  0.00
ATOM   5946  CG  LYS B  10      10.012  -2.585  25.190  0.00  0.00
ATOM   5947  HG1 LYS B  10      10.793  -2.219  24.490  0.00  0.00
ATOM   5948  HG2 LYS B  10      10.559  -3.354  25.777  0.00  0.00
ATOM   5949  CD  LYS B  10       9.689  -1.367  25.987  0.00  0.00
ATOM   5950  HD1 LYS B  10       8.644  -0.998  26.058  0.00  0.00
ATOM   5951  HD2 LYS B  10      10.291  -0.598  25.459  0.00  0.00
ATOM   5952  CE  LYS B  10      10.198  -1.587  27.504  0.00  0.00
ATOM   5953  HE1 LYS B  10      11.233  -1.979  27.601  0.00  0.00
ATOM   5954  HE2 LYS B  10       9.487  -2.208  28.090  0.00  0.00
ATOM   5955  NZ  LYS B  10      10.122  -0.232  28.206  0.00  0.00
ATOM   5956  HZ1 LYS B  10       9.122   0.045  28.141  0.00  0.00
ATOM   5957  HZ2 LYS B  10      10.658   0.525  27.735  0.00  0.00
ATOM   5958  HZ3 LYS B  10      10.451  -0.241  29.192  0.00  0.00
ATOM   5959  C   LYS B  10       6.718  -4.615  24.922  0.00  0.00
ATOM   5960  O   LYS B  10       6.873  -5.764  24.390  0.00  0.00
ATOM   5961  N   ARG B  11       5.554  -3.891  24.758  0.00  0.00
ATOM   5962  HN  ARG B  11       5.545  -3.076  25.334  0.00  0.00
ATOM   5963  CA  ARG B  11       4.405  -4.358  24.125  0.00  0.00
ATOM   5964  HA  ARG B  11       4.389  -5.390  23.806  0.00  0.00
[truncated: 26,000 more chars]
