# Supplementary material for: Molecular Recognition of CCR5 by an HIV-1 gp120 V3 Loop
Source: PLoS One. 2014 Apr 24;9(4):e95767. doi: 10.1371/journal.pone.0095767 (PMC3999033; doi:10.1371/journal.pone.0095767)
Supplement: Coordinates S5 — (PDB) [file pone.0095767.s016.pdb]

TITLE MOLECULAR RECOGNITION OF CCR5 BY AN HIV-1 GP120 V3 LOOP
COMPND     MOLECULE: CCR5;
COMPND     CHAIN: A;
COMPND     MOLECULE: V3 LOOP FRAGMENT OF HIV-1 GP120;
COMPND     CHAIN: B;
REMARK Authors: Phanourios Tamamis and Christodoulos A. Floudas
REMARK Structure 5 of 10
REMARK The MD simulation was performed at Tiger Cluster, Princeton University
ATOM      1  N   MET A   1      11.861 -15.971  37.446  0.00  0.00
ATOM      2  HT1 MET A   1      12.800 -16.417  37.397  0.00  0.00
ATOM      3  HT2 MET A   1      11.637 -15.945  38.462  0.00  0.00
ATOM      4  HT3 MET A   1      11.946 -14.978  37.150  0.00  0.00
ATOM      5  CA  MET A   1      10.836 -16.591  36.560  0.00  0.00
ATOM      6  HA  MET A   1      10.469 -17.457  37.091  0.00  0.00
ATOM      7  CB  MET A   1       9.667 -15.534  36.181  0.00  0.00
ATOM      8  HB1 MET A   1       8.939 -16.080  35.543  0.00  0.00
ATOM      9  HB2 MET A   1      10.104 -14.791  35.481  0.00  0.00
ATOM     10  CG  MET A   1       8.992 -14.658  37.274  0.00  0.00
ATOM     11  HG1 MET A   1       9.769 -14.012  37.735  0.00  0.00
ATOM     12  HG2 MET A   1       8.425 -15.254  38.021  0.00  0.00
ATOM     13  SD  MET A   1       7.859 -13.394  36.529  0.00  0.00
ATOM     14  CE  MET A   1       7.543 -12.619  38.137  0.00  0.00
ATOM     15  HE1 MET A   1       8.461 -12.512  38.753  0.00  0.00
ATOM     16  HE2 MET A   1       6.818 -13.326  38.594  0.00  0.00
ATOM     17  HE3 MET A   1       7.047 -11.625  38.106  0.00  0.00
ATOM     18  C   MET A   1      11.291 -17.179  35.271  0.00  0.00
ATOM     19  O   MET A   1      11.458 -18.382  35.186  0.00  0.00
ATOM     20  N   ASP A   2      11.615 -16.352  34.216  0.00  0.00
ATOM     21  HN  ASP A   2      11.548 -15.358  34.202  0.00  0.00
ATOM     22  CA  ASP A   2      11.790 -16.924  32.873  0.00  0.00
ATOM     23  HA  ASP A   2      11.510 -17.963  32.779  0.00  0.00
ATOM     24  CB  ASP A   2      10.988 -16.076  31.873  0.00  0.00
ATOM     25  HB1 ASP A   2      11.348 -16.198  30.829  0.00  0.00
ATOM     26  HB2 ASP A   2      11.107 -14.995  32.101  0.00  0.00
ATOM     27  CG  ASP A   2       9.522 -16.361  31.924  0.00  0.00
ATOM     28  OD1 ASP A   2       8.766 -15.448  31.580  0.00  0.00
ATOM     29  OD2 ASP A   2       9.075 -17.510  32.185  0.00  0.00
ATOM     30  C   ASP A   2      13.201 -16.830  32.538  0.00  0.00
ATOM     31  O   ASP A   2      13.806 -17.825  32.108  0.00  0.00
ATOM     32  N   TYS A   3      13.819 -15.658  32.962  0.00  0.00
ATOM     33  HN  TYS A   3      13.358 -15.061  33.613  0.00  0.00
ATOM     34  CA  TYS A   3      15.225 -15.276  32.613  0.00  0.00
ATOM     35  HA  TYS A   3      15.374 -14.265  32.961  0.00  0.00
ATOM     36  CB  TYS A   3      16.353 -16.194  33.313  0.00  0.00
ATOM     37  HB1 TYS A   3      17.329 -15.828  32.927  0.00  0.00
ATOM     38  HB2 TYS A   3      16.217 -17.266  33.055  0.00  0.00
ATOM     39  CG  TYS A   3      16.430 -15.919  34.799  0.00  0.00
ATOM     40  CD1 TYS A   3      16.000 -16.858  35.751  0.00  0.00
ATOM     41  HD1 TYS A   3      15.532 -17.808  35.541  0.00  0.00
ATOM     42  CE1 TYS A   3      16.207 -16.619  37.150  0.00  0.00
ATOM     43  HE1 TYS A   3      15.859 -17.363  37.850  0.00  0.00
ATOM     44  CZ  TYS A   3      16.648 -15.343  37.465  0.00  0.00
ATOM     45  OH  TYS A   3      16.859 -15.108  38.864  0.00  0.00
ATOM     46  S   TYS A   3      15.804 -14.191  39.503  0.00  0.00
ATOM     47  OS2 TYS A   3      14.468 -14.826  39.402  0.00  0.00
ATOM     48  OS3 TYS A   3      16.335 -14.213  40.884  0.00  0.00
ATOM     49  OS4 TYS A   3      15.948 -12.943  38.880  0.00  0.00
ATOM     50  CD2 TYS A   3      17.006 -14.689  35.212  0.00  0.00
ATOM     51  HD2 TYS A   3      17.324 -13.939  34.503  0.00  0.00
ATOM     52  CE2 TYS A   3      17.089 -14.404  36.579  0.00  0.00
ATOM     53  HE2 TYS A   3      17.455 -13.469  36.976  0.00  0.00
ATOM     54  C   TYS A   3      15.507 -15.284  31.147  0.00  0.00
ATOM     55  O   TYS A   3      16.571 -15.744  30.711  0.00  0.00
ATOM     56  N   GLN A   4      14.565 -14.759  30.394  0.00  0.00
ATOM     57  HN  GLN A   4      13.647 -14.686  30.776  0.00  0.00
ATOM     58  CA  GLN A   4      14.578 -14.646  28.952  0.00  0.00
ATOM     59  HA  GLN A   4      14.595 -15.649  28.549  0.00  0.00
ATOM     60  CB  GLN A   4      13.324 -13.911  28.572  0.00  0.00
ATOM     61  HB1 GLN A   4      12.552 -14.478  29.135  0.00  0.00
ATOM     62  HB2 GLN A   4      13.194 -14.071  27.480  0.00  0.00
ATOM     63  CG  GLN A   4      13.350 -12.413  28.878  0.00  0.00
ATOM     64  HG1 GLN A   4      14.035 -11.919  28.157  0.00  0.00
ATOM     65  HG2 GLN A   4      13.597 -12.145  29.928  0.00  0.00
ATOM     66  CD  GLN A   4      11.992 -11.658  28.626  0.00  0.00
ATOM     67  OE1 GLN A   4      11.896 -11.148  27.515  0.00  0.00
ATOM     68  NE2 GLN A   4      11.139 -11.382  29.661  0.00  0.00
ATOM     69  HE2 GLN A   4      10.933 -12.029  30.395  0.00  0.00
ATOM     70  HE2 GLN A   4      10.464 -10.661  29.503  0.00  0.00
ATOM     71  C   GLN A   4      15.805 -13.960  28.285  0.00  0.00
ATOM     72  O   GLN A   4      16.483 -13.198  28.929  0.00  0.00
ATOM     73  N   VAL A   5      16.009 -14.160  27.019  0.00  0.00
ATOM     74  HN  VAL A   5      15.535 -14.876  26.512  0.00  0.00
ATOM     75  CA  VAL A   5      17.194 -13.859  26.294  0.00  0.00
ATOM     76  HA  VAL A   5      17.979 -14.065  27.007  0.00  0.00
ATOM     77  CB  VAL A   5      17.607 -14.800  25.165  0.00  0.00
ATOM     78  HB  VAL A   5      18.675 -14.692  24.875  0.00  0.00
ATOM     79  CG1 VAL A   5      17.584 -16.274  25.676  0.00  0.00
ATOM     80  HG1 VAL A   5      17.893 -16.969  24.867  0.00  0.00
ATOM     81  HG1 VAL A   5      16.566 -16.541  26.034  0.00  0.00
ATOM     82  HG1 VAL A   5      18.203 -16.294  26.598  0.00  0.00
ATOM     83  CG2 VAL A   5      16.809 -14.676  23.828  0.00  0.00
ATOM     84  HG2 VAL A   5      16.947 -15.515  23.111  0.00  0.00
ATOM     85  HG2 VAL A   5      16.925 -13.716  23.280  0.00  0.00
ATOM     86  HG2 VAL A   5      15.725 -14.773  24.049  0.00  0.00
ATOM     87  C   VAL A   5      17.198 -12.412  25.814  0.00  0.00
ATOM     88  O   VAL A   5      16.206 -11.681  25.984  0.00  0.00
ATOM     89  N   SER A   6      18.331 -11.979  25.267  0.00  0.00
ATOM     90  HN  SER A   6      19.111 -12.586  25.139  0.00  0.00
ATOM     91  CA  SER A   6      18.528 -10.610  24.852  0.00  0.00
ATOM     92  HA  SER A   6      17.588 -10.308  24.415  0.00  0.00
ATOM     93  CB  SER A   6      18.576  -9.634  26.042  0.00  0.00
ATOM     94  HB1 SER A   6      19.501  -9.864  26.612  0.00  0.00
ATOM     95  HB2 SER A   6      17.715  -9.763  26.731  0.00  0.00
ATOM     96  OG  SER A   6      18.594  -8.320  25.584  0.00  0.00
ATOM     97  HG1 SER A   6      17.705  -8.067  25.325  0.00  0.00
ATOM     98  C   SER A   6      19.680 -10.663  23.844  0.00  0.00
ATOM     99  O   SER A   6      20.347 -11.712  23.763  0.00  0.00
ATOM    100  N   SER A   7      19.824  -9.610  23.095  0.00  0.00
ATOM    101  HN  SER A   7      19.230  -8.824  23.246  0.00  0.00
ATOM    102  CA  SER A   7      20.641  -9.597  21.907  0.00  0.00
ATOM    103  HA  SER A   7      20.193 -10.377  21.311  0.00  0.00
ATOM    104  CB  SER A   7      20.467  -8.303  21.162  0.00  0.00
ATOM    105  HB1 SER A   7      19.385  -8.103  21.006  0.00  0.00
ATOM    106  HB2 SER A   7      20.934  -8.452  20.165  0.00  0.00
ATOM    107  OG  SER A   7      21.080  -7.217  21.825  0.00  0.00
ATOM    108  HG1 SER A   7      20.897  -6.422  21.321  0.00  0.00
ATOM    109  C   SER A   7      22.127  -9.996  22.022  0.00  0.00
ATOM    110  O   SER A   7      22.484 -10.771  21.120  0.00  0.00
ATOM    111  N   PRO A   8      23.101  -9.634  22.865  0.00  0.00
ATOM    112  CD  PRO A   8      24.313 -10.531  22.856  0.00  0.00
ATOM    113  HD1 PRO A   8      25.060 -10.430  22.040  0.00  0.00
ATOM    114  HD2 PRO A   8      24.016 -11.575  22.619  0.00  0.00
ATOM    115  CA  PRO A   8      22.844  -9.116  24.237  0.00  0.00
ATOM    116  HA  PRO A   8      21.811  -8.820  24.343  0.00  0.00
ATOM    117  CB  PRO A   8      23.473 -10.257  25.060  0.00  0.00
ATOM    118  HB1 PRO A   8      22.683 -11.034  25.138  0.00  0.00
ATOM    119  HB2 PRO A   8      23.627  -9.958  26.119  0.00  0.00
ATOM    120  CG  PRO A   8      24.774 -10.587  24.280  0.00  0.00
ATOM    121  HG1 PRO A   8      25.449  -9.718  24.433  0.00  0.00
ATOM    122  HG2 PRO A   8      25.292 -11.521  24.586  0.00  0.00
ATOM    123  C   PRO A   8      23.694  -7.853  24.386  0.00  0.00
ATOM    124  O   PRO A   8      24.064  -7.451  25.456  0.00  0.00
ATOM    125  N   ILE A   9      23.889  -7.079  23.301  0.00  0.00
ATOM    126  HN  ILE A   9      23.415  -7.217  22.434  0.00  0.00
ATOM    127  CA  ILE A   9      24.787  -5.854  23.388  0.00  0.00
ATOM    128  HA  ILE A   9      25.762  -6.091  23.788  0.00  0.00
ATOM    129  CB  ILE A   9      25.162  -5.332  21.958  0.00  0.00
ATOM    130  HB  ILE A   9      25.731  -4.380  22.014  0.00  0.00
ATOM    131  CG2 ILE A   9      25.968  -6.377  21.168  0.00  0.00
ATOM    132  HG2 ILE A   9      26.907  -6.512  21.744  0.00  0.00
ATOM    133  HG2 ILE A   9      26.243  -5.988  20.164  0.00  0.00
ATOM    134  HG2 ILE A   9      25.605  -7.421  21.051  0.00  0.00
ATOM    135  CG1 ILE A   9      23.923  -4.884  21.149  0.00  0.00
ATOM    136  HG1 ILE A   9      23.224  -4.262  21.748  0.00  0.00
ATOM    137  HG1 ILE A   9      23.418  -5.798  20.772  0.00  0.00
ATOM    138  CD1 ILE A   9      24.255  -4.131  19.811  0.00  0.00
ATOM    139  HD1 ILE A   9      24.979  -3.308  19.997  0.00  0.00
ATOM    140  HD2 ILE A   9      23.297  -3.821  19.341  0.00  0.00
ATOM    141  HD3 ILE A   9      24.684  -4.719  18.973  0.00  0.00
ATOM    142  C   ILE A   9      24.292  -4.727  24.282  0.00  0.00
ATOM    143  O   ILE A   9      25.102  -3.997  24.926  0.00  0.00
ATOM    144  N   TYS A  10      22.953  -4.542  24.315  0.00  0.00
ATOM    145  HN  TYS A  10      22.369  -5.205  23.854  0.00  0.00
ATOM    146  CA  TYS A  10      22.278  -3.527  25.020  0.00  0.00
ATOM    147  HA  TYS A  10      22.942  -2.679  25.096  0.00  0.00
ATOM    148  CB  TYS A  10      21.015  -2.836  24.310  0.00  0.00
ATOM    149  HB1 TYS A  10      21.372  -2.385  23.359  0.00  0.00
ATOM    150  HB2 TYS A  10      20.713  -1.983  24.955  0.00  0.00
ATOM    151  CG  TYS A  10      19.891  -3.790  23.969  0.00  0.00
ATOM    152  CD1 TYS A  10      19.916  -4.597  22.844  0.00  0.00
ATOM    153  HD1 TYS A  10      20.728  -4.650  22.134  0.00  0.00
ATOM    154  CE1 TYS A  10      18.793  -5.382  22.554  0.00  0.00
ATOM    155  HE1 TYS A  10      18.752  -5.838  21.577  0.00  0.00
ATOM    156  CZ  TYS A  10      17.751  -5.450  23.467  0.00  0.00
ATOM    157  OH  TYS A  10      16.540  -5.953  22.980  0.00  0.00
ATOM    158  S   TYS A  10      16.230  -7.466  23.341  0.00  0.00
ATOM    159  OS2 TYS A  10      17.261  -8.171  22.628  0.00  0.00
ATOM    160  OS3 TYS A  10      16.297  -7.591  24.798  0.00  0.00
ATOM    161  OS4 TYS A  10      14.938  -7.743  22.783  0.00  0.00
ATOM    162  CD2 TYS A  10      18.750  -3.824  24.899  0.00  0.00
ATOM    163  HD2 TYS A  10      18.747  -3.121  25.720  0.00  0.00
ATOM    164  CE2 TYS A  10      17.669  -4.653  24.621  0.00  0.00
ATOM    165  HE2 TYS A  10      16.787  -4.767  25.234  0.00  0.00
ATOM    166  C   TYS A  10      21.723  -3.918  26.448  0.00  0.00
ATOM    167  O   TYS A  10      21.156  -3.095  27.149  0.00  0.00
ATOM    168  N   ASP A  11      22.051  -5.157  26.875  0.00  0.00
ATOM    169  HN  ASP A  11      22.721  -5.666  26.340  0.00  0.00
ATOM    170  CA  ASP A  11      21.501  -5.853  28.047  0.00  0.00
ATOM    171  HA  ASP A  11      20.431  -6.003  28.026  0.00  0.00
ATOM    172  CB  ASP A  11      22.155  -7.313  28.031  0.00  0.00
ATOM    173  HB1 ASP A  11      23.217  -7.100  27.784  0.00  0.00
ATOM    174  HB2 ASP A  11      21.771  -7.790  27.104  0.00  0.00
ATOM    175  CG  ASP A  11      21.914  -8.264  29.104  0.00  0.00
ATOM    176  OD1 ASP A  11      20.862  -8.103  29.804  0.00  0.00
ATOM    177  OD2 ASP A  11      22.714  -9.224  29.418  0.00  0.00
ATOM    178  C   ASP A  11      21.854  -5.052  29.230  0.00  0.00
ATOM    179  O   ASP A  11      21.074  -4.698  30.072  0.00  0.00
ATOM    180  N   ILE A  12      23.167  -4.519  29.250  0.00  0.00
ATOM    181  HN  ILE A  12      23.796  -4.687  28.496  0.00  0.00
ATOM    182  CA  ILE A  12      23.712  -3.654  30.354  0.00  0.00
ATOM    183  HA  ILE A  12      23.510  -4.170  31.280  0.00  0.00
ATOM    184  CB  ILE A  12      25.165  -3.532  30.134  0.00  0.00
ATOM    185  HB  ILE A  12      25.451  -2.822  30.939  0.00  0.00
ATOM    186  CG2 ILE A  12      25.769  -4.919  30.461  0.00  0.00
ATOM    187  HG2 ILE A  12      26.876  -4.836  30.518  0.00  0.00
ATOM    188  HG2 ILE A  12      25.356  -5.671  29.756  0.00  0.00
ATOM    189  HG2 ILE A  12      25.465  -5.115  31.511  0.00  0.00
ATOM    190  CG1 ILE A  12      25.592  -2.938  28.782  0.00  0.00
ATOM    191  HG1 ILE A  12      24.871  -2.210  28.353  0.00  0.00
ATOM    192  HG1 ILE A  12      25.696  -3.746  28.027  0.00  0.00
ATOM    193  CD1 ILE A  12      26.941  -2.253  28.843  0.00  0.00
ATOM    194  HD1 ILE A  12      27.839  -2.867  29.072  0.00  0.00
ATOM    195  HD2 ILE A  12      26.771  -1.407  29.542  0.00  0.00
ATOM    196  HD3 ILE A  12      27.174  -1.776  27.867  0.00  0.00
ATOM    197  C   ILE A  12      23.021  -2.299  30.436  0.00  0.00
ATOM    198  O   ILE A  12      23.143  -1.658  31.519  0.00  0.00
ATOM    199  N   ASN A  13      22.268  -1.830  29.393  0.00  0.00
ATOM    200  HN  ASN A  13      21.851  -2.443  28.727  0.00  0.00
ATOM    201  CA  ASN A  13      21.728  -0.476  29.469  0.00  0.00
ATOM    202  HA  ASN A  13      21.874  -0.044  30.447  0.00  0.00
ATOM    203  CB  ASN A  13      22.184   0.431  28.293  0.00  0.00
ATOM    204  HB1 ASN A  13      21.455   1.269  28.277  0.00  0.00
ATOM    205  HB2 ASN A  13      22.061  -0.026  27.288  0.00  0.00
ATOM    206  CG  ASN A  13      23.622   0.923  28.475  0.00  0.00
ATOM    207  OD1 ASN A  13      24.536   0.703  27.704  0.00  0.00
ATOM    208  ND2 ASN A  13      23.760   1.710  29.630  0.00  0.00
ATOM    209  HD2 ASN A  13      22.975   1.939  30.205  0.00  0.00
ATOM    210  HD2 ASN A  13      24.601   2.227  29.789  0.00  0.00
ATOM    211  C   ASN A  13      20.247  -0.444  29.523  0.00  0.00
ATOM    212  O   ASN A  13      19.602   0.563  29.279  0.00  0.00
ATOM    213  N   TYS A  14      19.649  -1.569  29.974  0.00  0.00
ATOM    214  HN  TYS A  14      20.284  -2.330  30.086  0.00  0.00
ATOM    215  CA  TYS A  14      18.201  -1.726  30.107  0.00  0.00
ATOM    216  HA  TYS A  14      17.789  -1.600  29.117  0.00  0.00
ATOM    217  CB  TYS A  14      17.969  -3.169  30.633  0.00  0.00
ATOM    218  HB1 TYS A  14      17.556  -3.173  31.664  0.00  0.00
ATOM    219  HB2 TYS A  14      18.973  -3.643  30.587  0.00  0.00
ATOM    220  CG  TYS A  14      16.968  -3.869  29.794  0.00  0.00
ATOM    221  CD1 TYS A  14      15.665  -4.087  30.299  0.00  0.00
ATOM    222  HD1 TYS A  14      15.438  -3.678  31.273  0.00  0.00
ATOM    223  CE1 TYS A  14      14.856  -5.037  29.654  0.00  0.00
ATOM    224  HE1 TYS A  14      13.854  -5.184  30.029  0.00  0.00
ATOM    225  CZ  TYS A  14      15.347  -5.753  28.549  0.00  0.00
ATOM    226  OH  TYS A  14      14.369  -6.484  27.778  0.00  0.00
ATOM    227  S   TYS A  14      14.261  -7.954  28.176  0.00  0.00
ATOM    228  OS2 TYS A  14      13.614  -8.550  27.012  0.00  0.00
ATOM    229  OS3 TYS A  14      15.551  -8.517  28.395  0.00  0.00
ATOM    230  OS4 TYS A  14      13.403  -7.992  29.354  0.00  0.00
ATOM    231  CD2 TYS A  14      17.443  -4.604  28.693  0.00  0.00
ATOM    232  HD2 TYS A  14      18.458  -4.535  28.330  0.00  0.00
ATOM    233  CE2 TYS A  14      16.589  -5.458  28.013  0.00  0.00
ATOM    234  HE2 TYS A  14      16.863  -5.855  27.046  0.00  0.00
ATOM    235  C   TYS A  14      17.425  -0.746  30.987  0.00  0.00
ATOM    236  O   TYS A  14      16.289  -0.381  30.709  0.00  0.00
ATOM    237  N   TYR A  15      18.185  -0.319  32.069  0.00  0.00
ATOM    238  HN  TYR A  15      19.096  -0.706  32.180  0.00  0.00
ATOM    239  CA  TYR A  15      17.748   0.425  33.250  0.00  0.00
ATOM    240  HA  TYR A  15      17.044  -0.235  33.734  0.00  0.00
ATOM    241  CB  TYR A  15      18.860   0.607  34.349  0.00  0.00
ATOM    242  HB1 TYR A  15      19.305  -0.357  34.677  0.00  0.00
ATOM    243  HB2 TYR A  15      18.478   1.152  35.237  0.00  0.00
ATOM    244  CG  TYR A  15      20.031   1.431  33.747  0.00  0.00
ATOM    245  CD1 TYR A  15      20.041   2.835  33.930  0.00  0.00
ATOM    246  HD1 TYR A  15      19.304   3.325  34.550  0.00  0.00
ATOM    247  CE1 TYR A  15      21.048   3.639  33.381  0.00  0.00
ATOM    248  HE1 TYR A  15      21.087   4.669  33.703  0.00  0.00
ATOM    249  CZ  TYR A  15      21.978   3.091  32.626  0.00  0.00
ATOM    250  OH  TYR A  15      23.094   3.873  32.198  0.00  0.00
ATOM    251  HH  TYR A  15      22.954   4.764  32.526  0.00  0.00
ATOM    252  CD2 TYR A  15      21.011   0.828  32.907  0.00  0.00
ATOM    253  HD2 TYR A  15      21.017  -0.249  32.834  0.00  0.00
ATOM    254  CE2 TYR A  15      21.983   1.670  32.355  0.00  0.00
ATOM    255  HE2 TYR A  15      22.883   1.288  31.896  0.00  0.00
ATOM    256  C   TYR A  15      16.985   1.705  32.939  0.00  0.00
ATOM    257  O   TYR A  15      16.061   2.104  33.685  0.00  0.00
ATOM    258  N   THR A  16      17.343   2.423  31.862  0.00  0.00
ATOM    259  HN  THR A  16      18.137   2.143  31.327  0.00  0.00
ATOM    260  CA  THR A  16      16.865   3.676  31.425  0.00  0.00
ATOM    261  HA  THR A  16      16.736   4.383  32.231  0.00  0.00
ATOM    262  CB  THR A  16      17.642   4.262  30.321  0.00  0.00
ATOM    263  HB  THR A  16      17.192   5.200  29.932  0.00  0.00
ATOM    264  OG1 THR A  16      17.888   3.331  29.283  0.00  0.00
ATOM    265  HG1 THR A  16      18.461   3.666  28.589  0.00  0.00
ATOM    266  CG2 THR A  16      19.050   4.497  30.869  0.00  0.00
ATOM    267  HG2 THR A  16      19.034   5.176  31.749  0.00  0.00
ATOM    268  HG2 THR A  16      19.643   4.902  30.021  0.00  0.00
ATOM    269  HG2 THR A  16      19.493   3.515  31.140  0.00  0.00
ATOM    270  C   THR A  16      15.468   3.556  31.016  0.00  0.00
ATOM    271  O   THR A  16      14.643   4.405  31.270  0.00  0.00
ATOM    272  N   SER A  17      15.058   2.569  30.241  0.00  0.00
ATOM    273  HN  SER A  17      15.722   1.848  30.062  0.00  0.00
ATOM    274  CA  SER A  17      13.687   2.422  29.716  0.00  0.00
ATOM    275  HA  SER A  17      13.158   3.352  29.857  0.00  0.00
ATOM    276  CB  SER A  17      13.608   2.138  28.243  0.00  0.00
ATOM    277  HB1 SER A  17      13.878   1.100  27.955  0.00  0.00
ATOM    278  HB2 SER A  17      14.270   2.874  27.739  0.00  0.00
ATOM    279  OG  SER A  17      12.320   2.550  27.737  0.00  0.00
ATOM    280  HG1 SER A  17      12.222   3.497  27.619  0.00  0.00
ATOM    281  C   SER A  17      13.023   1.235  30.373  0.00  0.00
ATOM    282  O   SER A  17      11.910   0.776  30.018  0.00  0.00
ATOM    283  N   GLU A  18      13.623   0.639  31.440  0.00  0.00
ATOM    284  HN  GLU A  18      14.593   0.810  31.597  0.00  0.00
ATOM    285  CA  GLU A  18      13.097  -0.392  32.277  0.00  0.00
ATOM    286  HA  GLU A  18      12.915  -1.235  31.627  0.00  0.00
ATOM    287  CB  GLU A  18      14.257  -0.932  33.101  0.00  0.00
ATOM    288  HB1 GLU A  18      14.652  -0.001  33.561  0.00  0.00
ATOM    289  HB2 GLU A  18      15.094  -1.447  32.581  0.00  0.00
ATOM    290  CG  GLU A  18      13.807  -1.940  34.257  0.00  0.00
ATOM    291  HG1 GLU A  18      13.625  -2.980  33.910  0.00  0.00
ATOM    292  HG2 GLU A  18      12.832  -1.611  34.676  0.00  0.00
ATOM    293  CD  GLU A  18      14.846  -1.951  35.406  0.00  0.00
ATOM    294  OE1 GLU A  18      14.597  -1.186  36.358  0.00  0.00
ATOM    295  OE2 GLU A  18      15.884  -2.699  35.349  0.00  0.00
ATOM    296  C   GLU A  18      11.854  -0.068  33.108  0.00  0.00
ATOM    297  O   GLU A  18      10.990  -0.942  33.022  0.00  0.00
ATOM    298  N   PRO A  19      11.601   1.040  33.815  0.00  0.00
ATOM    299  CD  PRO A  19      12.629   1.922  34.378  0.00  0.00
ATOM    300  HD1 PRO A  19      13.332   2.328  33.620  0.00  0.00
ATOM    301  HD2 PRO A  19      13.198   1.437  35.198  0.00  0.00
ATOM    302  CA  PRO A  19      10.292   1.232  34.535  0.00  0.00
ATOM    303  HA  PRO A  19       9.870   0.289  34.849  0.00  0.00
ATOM    304  CB  PRO A  19      10.700   2.240  35.611  0.00  0.00
ATOM    305  HB1 PRO A  19      11.200   1.730  36.462  0.00  0.00
ATOM    306  HB2 PRO A  19       9.939   2.949  36.001  0.00  0.00
ATOM    307  CG  PRO A  19      11.836   3.057  35.021  0.00  0.00
ATOM    308  HG1 PRO A  19      11.410   3.656  34.190  0.00  0.00
ATOM    309  HG2 PRO A  19      12.374   3.736  35.716  0.00  0.00
ATOM    310  C   PRO A  19       9.247   1.826  33.627  0.00  0.00
ATOM    311  O   PRO A  19       8.151   2.132  34.118  0.00  0.00
ATOM    312  N   CYS A  20       9.431   1.862  32.322  0.00  0.00
ATOM    313  HN  CYS A  20      10.150   1.444  31.770  0.00  0.00
ATOM    314  CA  CYS A  20       8.627   2.650  31.422  0.00  0.00
ATOM    315  HA  CYS A  20       8.465   3.598  31.913  0.00  0.00
ATOM    316  CB  CYS A  20       9.383   2.939  30.084  0.00  0.00
ATOM    317  HB1 CYS A  20       9.456   2.056  29.412  0.00  0.00
ATOM    318  HB2 CYS A  20      10.400   3.152  30.477  0.00  0.00
ATOM    319  SG  CYS A  20       8.826   4.330  29.159  0.00  0.00
ATOM    320  C   CYS A  20       7.199   2.034  31.078  0.00  0.00
ATOM    321  O   CYS A  20       6.967   1.268  30.145  0.00  0.00
ATOM    322  N   GLN A  21       6.189   2.400  31.932  0.00  0.00
ATOM    323  HN  GLN A  21       6.396   2.936  32.746  0.00  0.00
ATOM    324  CA  GLN A  21       4.874   1.905  31.883  0.00  0.00
ATOM    325  HA  GLN A  21       4.708   1.607  30.858  0.00  0.00
ATOM    326  CB  GLN A  21       4.706   0.694  32.882  0.00  0.00
ATOM    327  HB1 GLN A  21       4.850   1.006  33.939  0.00  0.00
ATOM    328  HB2 GLN A  21       5.477  -0.057  32.606  0.00  0.00
ATOM    329  CG  GLN A  21       3.345  -0.024  32.739  0.00  0.00
ATOM    330  HG1 GLN A  21       3.030  -0.439  31.758  0.00  0.00
ATOM    331  HG2 GLN A  21       2.547   0.676  33.064  0.00  0.00
ATOM    332  CD  GLN A  21       3.272  -1.207  33.723  0.00  0.00
ATOM    333  OE1 GLN A  21       2.472  -2.060  33.394  0.00  0.00
ATOM    334  NE2 GLN A  21       4.040  -1.316  34.847  0.00  0.00
ATOM    335  HE2 GLN A  21       3.970  -2.154  35.389  0.00  0.00
ATOM    336  HE2 GLN A  21       4.674  -0.588  35.112  0.00  0.00
ATOM    337  C   GLN A  21       3.975   3.020  32.256  0.00  0.00
ATOM    338  O   GLN A  21       4.195   3.668  33.318  0.00  0.00
ATOM    339  N   LYS A  22       2.885   3.284  31.448  0.00  0.00
ATOM    340  HN  LYS A  22       2.844   2.841  30.555  0.00  0.00
ATOM    341  CA  LYS A  22       2.006   4.440  31.692  0.00  0.00
ATOM    342  HA  LYS A  22       1.975   4.579  32.763  0.00  0.00
ATOM    343  CB  LYS A  22       2.510   5.754  31.046  0.00  0.00
ATOM    344  HB1 LYS A  22       3.483   5.989  31.528  0.00  0.00
ATOM    345  HB2 LYS A  22       1.733   6.524  31.243  0.00  0.00
ATOM    346  CG  LYS A  22       2.617   5.870  29.504  0.00  0.00
ATOM    347  HG1 LYS A  22       1.659   5.686  28.973  0.00  0.00
ATOM    348  HG2 LYS A  22       3.340   5.090  29.185  0.00  0.00
ATOM    349  CD  LYS A  22       3.026   7.276  29.019  0.00  0.00
ATOM    350  HD1 LYS A  22       3.963   7.481  29.580  0.00  0.00
ATOM    351  HD2 LYS A  22       2.260   8.035  29.285  0.00  0.00
ATOM    352  CE  LYS A  22       3.114   7.315  27.461  0.00  0.00
ATOM    353  HE1 LYS A  22       3.584   8.305  27.276  0.00  0.00
ATOM    354  HE2 LYS A  22       2.175   7.082  26.915  0.00  0.00
ATOM    355  NZ  LYS A  22       4.148   6.346  26.981  0.00  0.00
ATOM    356  HZ1 LYS A  22       4.169   6.372  25.942  0.00  0.00
ATOM    357  HZ2 LYS A  22       3.851   5.399  27.291  0.00  0.00
ATOM    358  HZ3 LYS A  22       5.055   6.664  27.379  0.00  0.00
ATOM    359  C   LYS A  22       0.595   4.099  31.197  0.00  0.00
ATOM    360  O   LYS A  22       0.463   3.273  30.249  0.00  0.00
ATOM    361  N   ILE A  23      -0.542   4.717  31.726  0.00  0.00
ATOM    362  HN  ILE A  23      -0.397   5.279  32.537  0.00  0.00
ATOM    363  CA  ILE A  23      -1.863   4.737  31.130  0.00  0.00
ATOM    364  HA  ILE A  23      -2.194   3.710  31.130  0.00  0.00
ATOM    365  CB  ILE A  23      -2.969   5.529  31.927  0.00  0.00
ATOM    366  HB  ILE A  23      -3.893   5.701  31.335  0.00  0.00
ATOM    367  CG2 ILE A  23      -3.548   4.661  33.101  0.00  0.00
ATOM    368  HG2 ILE A  23      -2.932   4.656  34.026  0.00  0.00
ATOM    369  HG2 ILE A  23      -3.579   3.664  32.611  0.00  0.00
ATOM    370  HG2 ILE A  23      -4.550   5.069  33.353  0.00  0.00
ATOM    371  CG1 ILE A  23      -2.342   6.876  32.412  0.00  0.00
ATOM    372  HG1 ILE A  23      -1.791   7.302  31.545  0.00  0.00
ATOM    373  HG1 ILE A  23      -1.544   6.629  33.144  0.00  0.00
ATOM    374  CD1 ILE A  23      -3.423   7.743  32.996  0.00  0.00
ATOM    375  HD1 ILE A  23      -4.107   7.221  33.698  0.00  0.00
ATOM    376  HD2 ILE A  23      -4.113   8.170  32.236  0.00  0.00
ATOM    377  HD3 ILE A  23      -3.094   8.658  33.532  0.00  0.00
ATOM    378  C   ILE A  23      -1.874   5.317  29.710  0.00  0.00
ATOM    379  O   ILE A  23      -1.103   6.229  29.357  0.00  0.00
ATOM    380  N   ASN A  24      -2.894   4.940  28.887  0.00  0.00
ATOM    381  HN  ASN A  24      -3.409   4.124  29.140  0.00  0.00
ATOM    382  CA  ASN A  24      -2.990   5.661  27.587  0.00  0.00
ATOM    383  HA  ASN A  24      -1.969   5.916  27.344  0.00  0.00
ATOM    384  CB  ASN A  24      -3.881   4.807  26.700  0.00  0.00
ATOM    385  HB1 ASN A  24      -4.935   4.816  27.052  0.00  0.00
ATOM    386  HB2 ASN A  24      -3.533   3.752  26.712  0.00  0.00
ATOM    387  CG  ASN A  24      -4.033   5.189  25.196  0.00  0.00
ATOM    388  OD1 ASN A  24      -5.140   5.359  24.703  0.00  0.00
ATOM    389  ND2 ASN A  24      -2.867   5.217  24.488  0.00  0.00
ATOM    390  HD2 ASN A  24      -2.923   5.504  23.532  0.00  0.00
ATOM    391  HD2 ASN A  24      -2.013   4.944  24.931  0.00  0.00
ATOM    392  C   ASN A  24      -3.721   7.020  27.766  0.00  0.00
ATOM    393  O   ASN A  24      -4.710   7.057  28.480  0.00  0.00
ATOM    394  N   VAL A  25      -3.143   8.040  27.025  0.00  0.00
ATOM    395  HN  VAL A  25      -2.176   7.990  26.787  0.00  0.00
ATOM    396  CA  VAL A  25      -3.666   9.356  26.957  0.00  0.00
ATOM    397  HA  VAL A  25      -4.722   9.284  27.172  0.00  0.00
ATOM    398  CB  VAL A  25      -2.863  10.287  27.866  0.00  0.00
ATOM    399  HB  VAL A  25      -1.789  10.310  27.583  0.00  0.00
ATOM    400  CG1 VAL A  25      -3.384  11.707  27.756  0.00  0.00
ATOM    401  HG1 VAL A  25      -4.387  11.747  28.233  0.00  0.00
ATOM    402  HG1 VAL A  25      -3.507  12.047  26.705  0.00  0.00
ATOM    403  HG1 VAL A  25      -2.810  12.520  28.251  0.00  0.00
ATOM    404  CG2 VAL A  25      -2.942   9.894  29.391  0.00  0.00
ATOM    405  HG2 VAL A  25      -2.748   8.805  29.498  0.00  0.00
ATOM    406  HG2 VAL A  25      -3.916  10.163  29.852  0.00  0.00
ATOM    407  HG2 VAL A  25      -2.059  10.337  29.899  0.00  0.00
ATOM    408  C   VAL A  25      -3.600   9.696  25.526  0.00  0.00
ATOM    409  O   VAL A  25      -2.529   9.581  24.852  0.00  0.00
ATOM    410  N   LYS A  26      -4.701  10.098  24.929  0.00  0.00
ATOM    411  HN  LYS A  26      -5.575  10.207  25.396  0.00  0.00
ATOM    412  CA  LYS A  26      -4.770  10.451  23.465  0.00  0.00
ATOM    413  HA  LYS A  26      -4.160   9.868  22.792  0.00  0.00
ATOM    414  CB  LYS A  26      -6.172  10.234  22.924  0.00  0.00
ATOM    415  HB1 LYS A  26      -6.239  10.662  21.901  0.00  0.00
ATOM    416  HB2 LYS A  26      -6.845  10.791  23.611  0.00  0.00
ATOM    417  CG  LYS A  26      -6.466   8.701  22.905  0.00  0.00
ATOM    418  HG1 LYS A  26      -6.067   8.232  23.830  0.00  0.00
ATOM    419  HG2 LYS A  26      -6.020   8.172  22.036  0.00  0.00
ATOM    420  CD  LYS A  26      -7.972   8.390  23.053  0.00  0.00
ATOM    421  HD1 LYS A  26      -8.454   9.268  22.572  0.00  0.00
ATOM    422  HD2 LYS A  26      -8.290   8.408  24.117  0.00  0.00
ATOM    423  CE  LYS A  26      -8.403   7.003  22.520  0.00  0.00
ATOM    424  HE1 LYS A  26      -8.331   6.929  21.413  0.00  0.00
ATOM    425  HE2 LYS A  26      -9.463   6.848  22.814  0.00  0.00
ATOM    426  NZ  LYS A  26      -7.603   5.999  23.110  0.00  0.00
ATOM    427  HZ1 LYS A  26      -8.013   5.046  23.035  0.00  0.00
ATOM    428  HZ2 LYS A  26      -7.501   6.256  24.112  0.00  0.00
ATOM    429  HZ3 LYS A  26      -6.704   5.939  22.589  0.00  0.00
ATOM    430  C   LYS A  26      -4.505  11.929  23.280  0.00  0.00
ATOM    431  O   LYS A  26      -4.769  12.832  24.080  0.00  0.00
ATOM    432  N   GLN A  27      -3.833  12.335  22.187  0.00  0.00
ATOM    433  HN  GLN A  27      -3.524  11.744  21.447  0.00  0.00
ATOM    434  CA  GLN A  27      -3.591  13.782  21.810  0.00  0.00
ATOM    435  HA  GLN A  27      -3.424  14.370  22.701  0.00  0.00
ATOM    436  CB  GLN A  27      -2.351  13.955  20.849  0.00  0.00
ATOM    437  HB1 GLN A  27      -2.088  15.022  20.685  0.00  0.00
ATOM    438  HB2 GLN A  27      -2.575  13.546  19.840  0.00  0.00
ATOM    439  CG  GLN A  27      -1.063  13.515  21.521  0.00  0.00
ATOM    440  HG1 GLN A  27      -0.129  13.549  20.921  0.00  0.00
ATOM    441  HG2 GLN A  27      -1.148  12.428  21.736  0.00  0.00
ATOM    442  CD  GLN A  27      -0.675  14.252  22.782  0.00  0.00
ATOM    443  OE1 GLN A  27      -0.662  15.498  22.858  0.00  0.00
ATOM    444  NE2 GLN A  27      -0.502  13.474  23.870  0.00  0.00
ATOM    445  HE2 GLN A  27      -0.680  12.491  23.843  0.00  0.00
ATOM    446  HE2 GLN A  27      -0.444  13.880  24.782  0.00  0.00
ATOM    447  C   GLN A  27      -4.841  14.455  21.111  0.00  0.00
ATOM    448  O   GLN A  27      -5.729  13.764  20.631  0.00  0.00
ATOM    449  N   ILE A  28      -4.937  15.801  20.990  0.00  0.00
ATOM    450  HN  ILE A  28      -4.282  16.426  21.407  0.00  0.00
ATOM    451  CA  ILE A  28      -5.904  16.430  20.127  0.00  0.00
ATOM    452  HA  ILE A  28      -6.894  16.124  20.432  0.00  0.00
ATOM    453  CB  ILE A  28      -5.750  17.996  20.184  0.00  0.00
ATOM    454  HB  ILE A  28      -5.704  18.216  21.272  0.00  0.00
ATOM    455  CG2 ILE A  28      -4.344  18.547  19.743  0.00  0.00
ATOM    456  HG2 ILE A  28      -3.487  18.166  20.340  0.00  0.00
ATOM    457  HG2 ILE A  28      -4.393  19.646  19.891  0.00  0.00
ATOM    458  HG2 ILE A  28      -4.099  18.356  18.676  0.00  0.00
ATOM    459  CG1 ILE A  28      -6.919  18.735  19.357  0.00  0.00
ATOM    460  HG1 ILE A  28      -6.686  18.449  18.310  0.00  0.00
ATOM    461  HG1 ILE A  28      -6.711  19.813  19.534  0.00  0.00
ATOM    462  CD1 ILE A  28      -8.318  18.295  19.713  0.00  0.00
ATOM    463  HD1 ILE A  28      -8.650  18.828  20.630  0.00  0.00
ATOM    464  HD2 ILE A  28      -8.475  17.197  19.777  0.00  0.00
ATOM    465  HD3 ILE A  28      -8.984  18.541  18.859  0.00  0.00
ATOM    466  C   ILE A  28      -5.920  16.069  18.694  0.00  0.00
ATOM    467  O   ILE A  28      -6.976  15.784  18.118  0.00  0.00
ATOM    468  N   ALA A  29      -4.734  15.826  18.107  0.00  0.00
ATOM    469  HN  ALA A  29      -3.865  15.972  18.574  0.00  0.00
ATOM    470  CA  ALA A  29      -4.779  15.352  16.660  0.00  0.00
ATOM    471  HA  ALA A  29      -5.391  16.071  16.135  0.00  0.00
ATOM    472  CB  ALA A  29      -3.369  15.466  16.063  0.00  0.00
ATOM    473  HB1 ALA A  29      -3.358  15.526  14.953  0.00  0.00
ATOM    474  HB2 ALA A  29      -2.697  14.652  16.410  0.00  0.00
ATOM    475  HB3 ALA A  29      -3.008  16.399  16.546  0.00  0.00
ATOM    476  C   ALA A  29      -5.391  13.992  16.420  0.00  0.00
ATOM    477  O   ALA A  29      -6.288  13.895  15.515  0.00  0.00
ATOM    478  N   ALA A  30      -5.054  12.997  17.246  0.00  0.00
ATOM    479  HN  ALA A  30      -4.308  13.057  17.905  0.00  0.00
ATOM    480  CA  ALA A  30      -5.751  11.712  17.357  0.00  0.00
ATOM    481  HA  ALA A  30      -5.624  11.185  16.422  0.00  0.00
ATOM    482  CB  ALA A  30      -5.081  11.015  18.689  0.00  0.00
ATOM    483  HB1 ALA A  30      -5.289  11.648  19.579  0.00  0.00
ATOM    484  HB2 ALA A  30      -3.974  11.099  18.690  0.00  0.00
ATOM    485  HB3 ALA A  30      -5.338   9.935  18.718  0.00  0.00
ATOM    486  C   ALA A  30      -7.235  11.720  17.664  0.00  0.00
ATOM    487  O   ALA A  30      -8.031  10.960  17.120  0.00  0.00
ATOM    488  N   ARG A  31      -7.706  12.707  18.501  0.00  0.00
ATOM    489  HN  ARG A  31      -7.061  13.307  18.969  0.00  0.00
ATOM    490  CA  ARG A  31      -9.129  12.891  18.693  0.00  0.00
ATOM    491  HA  ARG A  31      -9.631  11.946  18.841  0.00  0.00
ATOM    492  CB  ARG A  31      -9.385  13.700  19.976  0.00  0.00
ATOM    493  HB1 ARG A  31     -10.429  14.078  20.005  0.00  0.00
ATOM    494  HB2 ARG A  31      -8.824  14.650  19.843  0.00  0.00
ATOM    495  CG  ARG A  31      -8.975  12.977  21.287  0.00  0.00
ATOM    496  HG1 ARG A  31      -7.879  12.792  21.298  0.00  0.00
ATOM    497  HG2 ARG A  31      -9.504  12.003  21.348  0.00  0.00
ATOM    498  CD  ARG A  31      -9.310  13.784  22.586  0.00  0.00
ATOM    499  HD1 ARG A  31     -10.367  13.711  22.921  0.00  0.00
ATOM    500  HD2 ARG A  31      -9.023  14.839  22.386  0.00  0.00
ATOM    501  NE  ARG A  31      -8.411  13.344  23.730  0.00  0.00
ATOM    502  HE  ARG A  31      -7.515  13.760  23.882  0.00  0.00
ATOM    503  CZ  ARG A  31      -8.856  12.522  24.682  0.00  0.00
ATOM    504  NH1 ARG A  31      -8.038  12.107  25.639  0.00  0.00
ATOM    505  HH1 ARG A  31      -7.278  12.721  25.852  0.00  0.00
ATOM    506  HH1 ARG A  31      -8.480  11.566  26.355  0.00  0.00
ATOM    507  NH2 ARG A  31     -10.064  11.907  24.670  0.00  0.00
ATOM    508  HH2 ARG A  31     -10.655  11.976  23.866  0.00  0.00
ATOM    509  HH2 ARG A  31     -10.104  11.070  25.216  0.00  0.00
ATOM    510  C   ARG A  31      -9.859  13.528  17.477  0.00  0.00
ATOM    511  O   ARG A  31     -11.052  13.261  17.281  0.00  0.00
ATOM    512  N   LEU A  32      -9.133  14.414  16.717  0.00  0.00
ATOM    513  HN  LEU A  32      -8.350  14.816  17.185  0.00  0.00
ATOM    514  CA  LEU A  32      -9.510  14.924  15.346  0.00  0.00
ATOM    515  HA  LEU A  32     -10.509  15.277  15.556  0.00  0.00
ATOM    516  CB  LEU A  32      -8.548  16.066  14.937  0.00  0.00
ATOM    517  HB1 LEU A  32      -7.541  15.690  14.656  0.00  0.00
ATOM    518  HB2 LEU A  32      -8.375  16.723  15.816  0.00  0.00
ATOM    519  CG  LEU A  32      -9.053  16.886  13.709  0.00  0.00
ATOM    520  HG  LEU A  32      -9.079  16.274  12.782  0.00  0.00
ATOM    521  CD1 LEU A  32     -10.448  17.582  14.012  0.00  0.00
ATOM    522  HD1 LEU A  32     -10.782  18.251  13.190  0.00  0.00
ATOM    523  HD1 LEU A  32     -10.347  18.257  14.889  0.00  0.00
ATOM    524  HD1 LEU A  32     -11.199  16.768  14.099  0.00  0.00
ATOM    525  CD2 LEU A  32      -7.967  18.019  13.483  0.00  0.00
ATOM    526  HD2 LEU A  32      -8.342  18.685  12.677  0.00  0.00
ATOM    527  HD2 LEU A  32      -7.074  17.493  13.084  0.00  0.00
ATOM    528  HD2 LEU A  32      -7.668  18.577  14.396  0.00  0.00
ATOM    529  C   LEU A  32      -9.586  13.852  14.279  0.00  0.00
ATOM    530  O   LEU A  32     -10.430  13.863  13.365  0.00  0.00
ATOM    531  N   LEU A  33      -8.665  12.844  14.426  0.00  0.00
ATOM    532  HN  LEU A  33      -7.967  12.946  15.130  0.00  0.00
ATOM    533  CA  LEU A  33      -8.588  11.721  13.586  0.00  0.00
ATOM    534  HA  LEU A  33      -8.140  12.077  12.670  0.00  0.00
ATOM    535  CB  LEU A  33      -7.402  10.827  14.120  0.00  0.00
ATOM    536  HB1 LEU A  33      -7.758  10.423  15.092  0.00  0.00
ATOM    537  HB2 LEU A  33      -6.633  11.532  14.503  0.00  0.00
ATOM    538  CG  LEU A  33      -6.876   9.656  13.272  0.00  0.00
ATOM    539  HG  LEU A  33      -7.783   9.157  12.868  0.00  0.00
ATOM    540  CD1 LEU A  33      -6.135  10.230  12.006  0.00  0.00
ATOM    541  HD1 LEU A  33      -5.790   9.292  11.522  0.00  0.00
ATOM    542  HD1 LEU A  33      -5.248  10.853  12.253  0.00  0.00
ATOM    543  HD1 LEU A  33      -6.877  10.750  11.364  0.00  0.00
ATOM    544  CD2 LEU A  33      -6.096   8.581  13.981  0.00  0.00
ATOM    545  HD2 LEU A  33      -5.626   7.891  13.247  0.00  0.00
ATOM    546  HD2 LEU A  33      -6.797   8.040  14.652  0.00  0.00
ATOM    547  HD2 LEU A  33      -5.257   8.971  14.597  0.00  0.00
ATOM    548  C   LEU A  33      -9.774  10.859  13.220  0.00  0.00
ATOM    549  O   LEU A  33      -9.790  10.548  11.980  0.00  0.00
ATOM    550  N   PRO A  34     -10.822  10.460  13.962  0.00  0.00
ATOM    551  CD  PRO A  34     -11.126  10.778  15.396  0.00  0.00
ATOM    552  HD1 PRO A  34     -11.576  11.793  15.383  0.00  0.00
ATOM    553  HD2 PRO A  34     -10.242  10.870  16.063  0.00  0.00
ATOM    554  CA  PRO A  34     -11.819   9.601  13.326  0.00  0.00
ATOM    555  HA  PRO A  34     -11.305   8.810  12.800  0.00  0.00
ATOM    556  CB  PRO A  34     -12.469   8.934  14.511  0.00  0.00
ATOM    557  HB1 PRO A  34     -12.002   7.927  14.534  0.00  0.00
ATOM    558  HB2 PRO A  34     -13.564   8.747  14.506  0.00  0.00
ATOM    559  CG  PRO A  34     -12.080   9.668  15.801  0.00  0.00
ATOM    560  HG1 PRO A  34     -12.933   9.865  16.487  0.00  0.00
ATOM    561  HG2 PRO A  34     -11.393   8.959  16.310  0.00  0.00
ATOM    562  C   PRO A  34     -12.816  10.208  12.295  0.00  0.00
ATOM    563  O   PRO A  34     -12.923   9.458  11.340  0.00  0.00
ATOM    564  N   PRO A  35     -13.398  11.346  12.259  0.00  0.00
ATOM    565  CD  PRO A  35     -13.560  12.107  13.442  0.00  0.00
ATOM    566  HD1 PRO A  35     -12.677  12.739  13.678  0.00  0.00
ATOM    567  HD2 PRO A  35     -13.692  11.555  14.397  0.00  0.00
ATOM    568  CA  PRO A  35     -14.073  11.834  11.067  0.00  0.00
ATOM    569  HA  PRO A  35     -14.787  11.037  10.920  0.00  0.00
ATOM    570  CB  PRO A  35     -14.704  13.090  11.586  0.00  0.00
ATOM    571  HB1 PRO A  35     -15.652  13.468  11.146  0.00  0.00
ATOM    572  HB2 PRO A  35     -13.932  13.878  11.452  0.00  0.00
ATOM    573  CG  PRO A  35     -14.866  12.829  13.117  0.00  0.00
ATOM    574  HG1 PRO A  35     -14.944  13.779  13.688  0.00  0.00
ATOM    575  HG2 PRO A  35     -15.777  12.216  13.283  0.00  0.00
ATOM    576  C   PRO A  35     -13.114  11.962   9.843  0.00  0.00
ATOM    577  O   PRO A  35     -13.524  11.621   8.708  0.00  0.00
ATOM    578  N   LEU A  36     -11.830  12.359  10.035  0.00  0.00
ATOM    579  HN  LEU A  36     -11.647  12.689  10.957  0.00  0.00
ATOM    580  CA  LEU A  36     -10.805  12.364   9.022  0.00  0.00
ATOM    581  HA  LEU A  36     -11.161  12.977   8.208  0.00  0.00
ATOM    582  CB  LEU A  36      -9.475  12.924   9.535  0.00  0.00
ATOM    583  HB1 LEU A  36      -8.690  12.927   8.749  0.00  0.00
ATOM    584  HB2 LEU A  36      -8.962  12.450  10.398  0.00  0.00
ATOM    585  CG  LEU A  36      -9.547  14.461   9.939  0.00  0.00
ATOM    586  HG  LEU A  36      -9.816  14.643  11.002  0.00  0.00
ATOM    587  CD1 LEU A  36      -8.085  15.057   9.830  0.00  0.00
ATOM    588  HD1 LEU A  36      -7.782  14.992   8.763  0.00  0.00
ATOM    589  HD1 LEU A  36      -7.387  14.456  10.451  0.00  0.00
ATOM    590  HD1 LEU A  36      -8.111  16.112  10.180  0.00  0.00
ATOM    591  CD2 LEU A  36     -10.600  15.272   9.201  0.00  0.00
ATOM    592  HD2 LEU A  36     -10.299  16.306   9.473  0.00  0.00
ATOM    593  HD2 LEU A  36     -11.564  15.056   9.708  0.00  0.00
ATOM    594  HD2 LEU A  36     -10.562  15.137   8.099  0.00  0.00
ATOM    595  C   LEU A  36     -10.633  11.023   8.366  0.00  0.00
ATOM    596  O   LEU A  36     -10.678  10.840   7.154  0.00  0.00
ATOM    597  N   TYR A  37     -10.481   9.994   9.208  0.00  0.00
ATOM    598  HN  TYR A  37     -10.254  10.225  10.151  0.00  0.00
ATOM    599  CA  TYR A  37     -10.281   8.609   8.770  0.00  0.00
ATOM    600  HA  TYR A  37      -9.495   8.632   8.030  0.00  0.00
ATOM    601  CB  TYR A  37     -10.072   7.738  10.030  0.00  0.00
ATOM    602  HB1 TYR A  37     -10.825   6.930  10.155  0.00  0.00
ATOM    603  HB2 TYR A  37     -10.149   8.440  10.887  0.00  0.00
ATOM    604  CG  TYR A  37      -8.818   6.981   9.947  0.00  0.00
ATOM    605  CD1 TYR A  37      -8.075   6.827  11.145  0.00  0.00
ATOM    606  HD1 TYR A  37      -8.579   7.313  11.967  0.00  0.00
ATOM    607  CE1 TYR A  37      -6.865   6.239  11.145  0.00  0.00
ATOM    608  HE1 TYR A  37      -6.371   6.054  12.088  0.00  0.00
ATOM    609  CZ  TYR A  37      -6.379   5.633  10.016  0.00  0.00
ATOM    610  OH  TYR A  37      -5.174   4.872   9.973  0.00  0.00
ATOM    611  HH  TYR A  37      -4.738   4.961  10.824  0.00  0.00
ATOM    612  CD2 TYR A  37      -8.257   6.461   8.753  0.00  0.00
ATOM    613  HD2 TYR A  37      -8.861   6.399   7.860  0.00  0.00
ATOM    614  CE2 TYR A  37      -7.049   5.750   8.770  0.00  0.00
ATOM    615  HE2 TYR A  37      -6.645   5.281   7.885  0.00  0.00
ATOM    616  C   TYR A  37     -11.606   8.078   8.119  0.00  0.00
ATOM    617  O   TYR A  37     -11.521   7.341   7.166  0.00  0.00
ATOM    618  N   SER A  38     -12.807   8.441   8.684  0.00  0.00
ATOM    619  HN  SER A  38     -12.760   8.959   9.535  0.00  0.00
ATOM    620  CA  SER A  38     -14.113   8.217   8.063  0.00  0.00
ATOM    621  HA  SER A  38     -14.146   7.150   7.894  0.00  0.00
ATOM    622  CB  SER A  38     -15.269   8.708   8.988  0.00  0.00
ATOM    623  HB1 SER A  38     -16.261   8.509   8.528  0.00  0.00
ATOM    624  HB2 SER A  38     -15.217   9.811   9.105  0.00  0.00
ATOM    625  OG  SER A  38     -15.127   7.972  10.171  0.00  0.00
ATOM    626  HG1 SER A  38     -14.317   8.172  10.646  0.00  0.00
ATOM    627  C   SER A  38     -14.223   8.784   6.690  0.00  0.00
ATOM    628  O   SER A  38     -14.630   8.086   5.770  0.00  0.00
ATOM    629  N   LEU A  39     -13.656   9.993   6.483  0.00  0.00
ATOM    630  HN  LEU A  39     -13.305  10.572   7.216  0.00  0.00
ATOM    631  CA  LEU A  39     -13.593  10.626   5.211  0.00  0.00
ATOM    632  HA  LEU A  39     -14.595  10.724   4.819  0.00  0.00
ATOM    633  CB  LEU A  39     -12.944  12.004   5.391  0.00  0.00
ATOM    634  HB1 LEU A  39     -11.858  11.992   5.625  0.00  0.00
ATOM    635  HB2 LEU A  39     -13.393  12.540   6.255  0.00  0.00
ATOM    636  CG  LEU A  39     -13.024  13.017   4.211  0.00  0.00
ATOM    637  HG  LEU A  39     -12.396  12.761   3.332  0.00  0.00
ATOM    638  CD1 LEU A  39     -14.479  13.160   3.621  0.00  0.00
ATOM    639  HD1 LEU A  39     -14.619  14.087   3.024  0.00  0.00
ATOM    640  HD1 LEU A  39     -15.101  13.230   4.540  0.00  0.00
ATOM    641  HD1 LEU A  39     -14.742  12.274   3.005  0.00  0.00
ATOM    642  CD2 LEU A  39     -12.741  14.449   4.688  0.00  0.00
ATOM    643  HD2 LEU A  39     -12.940  15.139   3.841  0.00  0.00
ATOM    644  HD2 LEU A  39     -11.693  14.561   5.040  0.00  0.00
ATOM    645  HD2 LEU A  39     -13.441  14.678   5.520  0.00  0.00
ATOM    646  C   LEU A  39     -12.716   9.884   4.202  0.00  0.00
ATOM    647  O   LEU A  39     -13.110   9.701   3.059  0.00  0.00
ATOM    648  N   VAL A  40     -11.547   9.364   4.581  0.00  0.00
ATOM    649  HN  VAL A  40     -11.167   9.557   5.482  0.00  0.00
ATOM    650  CA  VAL A  40     -10.807   8.433   3.758  0.00  0.00
ATOM    651  HA  VAL A  40     -10.582   8.902   2.811  0.00  0.00
ATOM    652  CB  VAL A  40      -9.510   8.222   4.380  0.00  0.00
ATOM    653  HB  VAL A  40      -9.744   7.677   5.319  0.00  0.00
ATOM    654  CG1 VAL A  40      -8.601   7.405   3.540  0.00  0.00
ATOM    655  HG1 VAL A  40      -7.704   7.120   4.130  0.00  0.00
ATOM    656  HG1 VAL A  40      -8.181   7.742   2.569  0.00  0.00
ATOM    657  HG1 VAL A  40      -9.097   6.511   3.107  0.00  0.00
ATOM    658  CG2 VAL A  40      -8.854   9.547   4.810  0.00  0.00
ATOM    659  HG2 VAL A  40      -8.970  10.433   4.151  0.00  0.00
ATOM    660  HG2 VAL A  40      -7.748   9.540   4.708  0.00  0.00
ATOM    661  HG2 VAL A  40      -9.064   9.932   5.831  0.00  0.00
ATOM    662  C   VAL A  40     -11.567   7.185   3.400  0.00  0.00
ATOM    663  O   VAL A  40     -11.470   6.659   2.308  0.00  0.00
ATOM    664  N   PHE A  41     -12.440   6.688   4.329  0.00  0.00
ATOM    665  HN  PHE A  41     -12.652   7.152   5.184  0.00  0.00
ATOM    666  CA  PHE A  41     -13.211   5.509   4.115  0.00  0.00
ATOM    667  HA  PHE A  41     -12.605   4.749   3.643  0.00  0.00
ATOM    668  CB  PHE A  41     -13.805   4.968   5.428  0.00  0.00
ATOM    669  HB1 PHE A  41     -14.330   5.697   6.081  0.00  0.00
ATOM    670  HB2 PHE A  41     -12.924   4.602   5.997  0.00  0.00
ATOM    671  CG  PHE A  41     -14.762   3.803   5.112  0.00  0.00
ATOM    672  CD1 PHE A  41     -14.155   2.528   5.009  0.00  0.00
ATOM    673  HD1 PHE A  41     -13.084   2.387   5.027  0.00  0.00
ATOM    674  CE1 PHE A  41     -14.951   1.371   4.709  0.00  0.00
ATOM    675  HE1 PHE A  41     -14.489   0.398   4.622  0.00  0.00
ATOM    676  CZ  PHE A  41     -16.342   1.506   4.619  0.00  0.00
ATOM    677  HZ  PHE A  41     -16.925   0.682   4.235  0.00  0.00
ATOM    678  CD2 PHE A  41     -16.144   3.890   5.002  0.00  0.00
ATOM    679  HD2 PHE A  41     -16.662   4.836   5.071  0.00  0.00
ATOM    680  CE2 PHE A  41     -16.953   2.783   4.614  0.00  0.00
ATOM    681  HE2 PHE A  41     -18.004   2.877   4.384  0.00  0.00
ATOM    682  C   PHE A  41     -14.343   5.859   3.040  0.00  0.00
ATOM    683  O   PHE A  41     -14.551   5.104   2.059  0.00  0.00
ATOM    684  N   ILE A  42     -15.108   6.936   3.241  0.00  0.00
ATOM    685  HN  ILE A  42     -14.951   7.507   4.043  0.00  0.00
ATOM    686  CA  ILE A  42     -16.100   7.343   2.207  0.00  0.00
ATOM    687  HA  ILE A  42     -16.844   6.572   2.071  0.00  0.00
ATOM    688  CB  ILE A  42     -16.849   8.569   2.712  0.00  0.00
ATOM    689  HB  ILE A  42     -16.128   9.404   2.844  0.00  0.00
ATOM    690  CG2 ILE A  42     -17.936   8.993   1.626  0.00  0.00
ATOM    691  HG2 ILE A  42     -18.559   8.136   1.290  0.00  0.00
ATOM    692  HG2 ILE A  42     -17.410   9.329   0.708  0.00  0.00
ATOM    693  HG2 ILE A  42     -18.565   9.870   1.889  0.00  0.00
ATOM    694  CG1 ILE A  42     -17.524   8.350   4.077  0.00  0.00
ATOM    695  HG1 ILE A  42     -17.058   7.490   4.606  0.00  0.00
ATOM    696  HG1 ILE A  42     -18.530   7.889   3.971  0.00  0.00
ATOM    697  CD1 ILE A  42     -17.505   9.660   4.848  0.00  0.00
ATOM    698  HD1 ILE A  42     -18.087   9.457   5.772  0.00  0.00
ATOM    699  HD2 ILE A  42     -18.084  10.414   4.273  0.00  0.00
ATOM    700  HD3 ILE A  42     -16.478   9.930   5.176  0.00  0.00
ATOM    701  C   ILE A  42     -15.531   7.577   0.771  0.00  0.00
ATOM    702  O   ILE A  42     -15.954   7.019  -0.270  0.00  0.00
ATOM    703  N   PHE A  43     -14.421   8.250   0.733  0.00  0.00
ATOM    704  HN  PHE A  43     -14.011   8.768   1.479  0.00  0.00
ATOM    705  CA  PHE A  43     -13.731   8.586  -0.561  0.00  0.00
ATOM    706  HA  PHE A  43     -14.447   8.786  -1.345  0.00  0.00
ATOM    707  CB  PHE A  43     -12.760   9.881  -0.405  0.00  0.00
ATOM    708  HB1 PHE A  43     -11.943   9.882   0.347  0.00  0.00
ATOM    709  HB2 PHE A  43     -13.386  10.533   0.241  0.00  0.00
ATOM    710  CG  PHE A  43     -12.263  10.545  -1.613  0.00  0.00
ATOM    711  CD1 PHE A  43     -11.256   9.954  -2.409  0.00  0.00
ATOM    712  HD1 PHE A  43     -10.862   8.997  -2.100  0.00  0.00
ATOM    713  CE1 PHE A  43     -10.733  10.675  -3.455  0.00  0.00
ATOM    714  HE1 PHE A  43      -9.853  10.347  -3.988  0.00  0.00
ATOM    715  CZ  PHE A  43     -11.204  11.915  -3.827  0.00  0.00
ATOM    716  HZ  PHE A  43     -10.830  12.510  -4.648  0.00  0.00
ATOM    717  CD2 PHE A  43     -12.787  11.777  -2.003  0.00  0.00
ATOM    718  HD2 PHE A  43     -13.698  12.109  -1.527  0.00  0.00
ATOM    719  CE2 PHE A  43     -12.265  12.498  -3.089  0.00  0.00
ATOM    720  HE2 PHE A  43     -12.488  13.532  -3.311  0.00  0.00
ATOM    721  C   PHE A  43     -13.037   7.365  -1.146  0.00  0.00
ATOM    722  O   PHE A  43     -13.191   7.024  -2.324  0.00  0.00
ATOM    723  N   GLY A  44     -12.255   6.534  -0.438  0.00  0.00
ATOM    724  HN  GLY A  44     -12.137   6.771   0.523  0.00  0.00
ATOM    725  CA  GLY A  44     -11.673   5.378  -1.079  0.00  0.00
ATOM    726  HA1 GLY A  44     -10.955   4.895  -0.433  0.00  0.00
ATOM    727  HA2 GLY A  44     -11.133   5.577  -1.994  0.00  0.00
ATOM    728  C   GLY A  44     -12.602   4.277  -1.402  0.00  0.00
ATOM    729  O   GLY A  44     -12.273   3.410  -2.250  0.00  0.00
ATOM    730  N   PHE A  45     -13.731   4.121  -0.690  0.00  0.00
ATOM    731  HN  PHE A  45     -14.035   4.790  -0.017  0.00  0.00
ATOM    732  CA  PHE A  45     -14.589   2.940  -0.968  0.00  0.00
ATOM    733  HA  PHE A  45     -13.899   2.110  -0.984  0.00  0.00
ATOM    734  CB  PHE A  45     -15.582   2.716   0.243  0.00  0.00
ATOM    735  HB1 PHE A  45     -16.469   3.363   0.071  0.00  0.00
ATOM    736  HB2 PHE A  45     -15.047   2.959   1.185  0.00  0.00
ATOM    737  CG  PHE A  45     -16.072   1.421   0.492  0.00  0.00
ATOM    738  CD1 PHE A  45     -17.168   0.896  -0.237  0.00  0.00
ATOM    739  HD1 PHE A  45     -17.733   1.542  -0.892  0.00  0.00
ATOM    740  CE1 PHE A  45     -17.542  -0.449  -0.159  0.00  0.00
ATOM    741  HE1 PHE A  45     -18.431  -0.823  -0.647  0.00  0.00
ATOM    742  CZ  PHE A  45     -16.817  -1.327   0.700  0.00  0.00
ATOM    743  HZ  PHE A  45     -17.116  -2.362   0.777  0.00  0.00
ATOM    744  CD2 PHE A  45     -15.239   0.513   1.147  0.00  0.00
ATOM    745  HD2 PHE A  45     -14.353   0.930   1.601  0.00  0.00
ATOM    746  CE2 PHE A  45     -15.664  -0.803   1.366  0.00  0.00
ATOM    747  HE2 PHE A  45     -15.020  -1.401   1.994  0.00  0.00
ATOM    748  C   PHE A  45     -15.239   2.895  -2.298  0.00  0.00
ATOM    749  O   PHE A  45     -15.032   2.010  -3.090  0.00  0.00
ATOM    750  N   VAL A  46     -15.903   4.016  -2.574  0.00  0.00
ATOM    751  HN  VAL A  46     -15.955   4.701  -1.851  0.00  0.00
ATOM    752  CA  VAL A  46     -16.544   4.182  -3.923  0.00  0.00
ATOM    753  HA  VAL A  46     -16.950   3.233  -4.243  0.00  0.00
ATOM    754  CB  VAL A  46     -17.653   5.245  -4.019  0.00  0.00
ATOM    755  HB  VAL A  46     -17.226   6.269  -3.969  0.00  0.00
ATOM    756  CG1 VAL A  46     -18.351   5.144  -5.386  0.00  0.00
ATOM    757  HG1 VAL A  46     -18.930   4.198  -5.466  0.00  0.00
ATOM    758  HG1 VAL A  46     -17.729   5.105  -6.305  0.00  0.00
ATOM    759  HG1 VAL A  46     -19.144   5.919  -5.329  0.00  0.00
ATOM    760  CG2 VAL A  46     -18.643   5.041  -2.891  0.00  0.00
ATOM    761  HG2 VAL A  46     -18.183   4.873  -1.894  0.00  0.00
ATOM    762  HG2 VAL A  46     -19.367   4.211  -3.033  0.00  0.00
ATOM    763  HG2 VAL A  46     -19.305   5.927  -2.785  0.00  0.00
ATOM    764  C   VAL A  46     -15.528   4.640  -4.926  0.00  0.00
ATOM    765  O   VAL A  46     -15.613   4.320  -6.067  0.00  0.00
ATOM    766  N   GLY A  47     -14.464   5.333  -4.451  0.00  0.00
ATOM    767  HN  GLY A  47     -14.431   5.506  -3.470  0.00  0.00
ATOM    768  CA  GLY A  47     -13.418   5.845  -5.263  0.00  0.00
ATOM    769  HA1 GLY A  47     -12.849   6.541  -4.664  0.00  0.00
ATOM    770  HA2 GLY A  47     -13.854   6.416  -6.068  0.00  0.00
ATOM    771  C   GLY A  47     -12.503   4.740  -5.841  0.00  0.00
ATOM    772  O   GLY A  47     -12.092   4.781  -7.013  0.00  0.00
ATOM    773  N   ASN A  48     -12.279   3.642  -5.057  0.00  0.00
ATOM    774  HN  ASN A  48     -12.550   3.700  -4.099  0.00  0.00
ATOM    775  CA  ASN A  48     -11.588   2.474  -5.530  0.00  0.00
ATOM    776  HA  ASN A  48     -10.785   2.769  -6.190  0.00  0.00
ATOM    777  CB  ASN A  48     -10.829   1.657  -4.490  0.00  0.00
ATOM    778  HB1 ASN A  48     -10.558   0.651  -4.875  0.00  0.00
ATOM    779  HB2 ASN A  48     -11.560   1.677  -3.653  0.00  0.00
ATOM    780  CG  ASN A  48      -9.506   2.391  -4.095  0.00  0.00
ATOM    781  OD1 ASN A  48      -8.527   2.096  -4.874  0.00  0.00
ATOM    782  ND2 ASN A  48      -9.430   3.232  -3.035  0.00  0.00
ATOM    783  HD2 ASN A  48      -8.542   3.483  -2.652  0.00  0.00
ATOM    784  HD2 ASN A  48     -10.290   3.376  -2.545  0.00  0.00
ATOM    785  C   ASN A  48     -12.406   1.712  -6.486  0.00  0.00
ATOM    786  O   ASN A  48     -11.949   1.293  -7.532  0.00  0.00
ATOM    787  N   MET A  49     -13.700   1.489  -6.113  0.00  0.00
ATOM    788  HN  MET A  49     -14.028   1.951  -5.293  0.00  0.00
ATOM    789  CA  MET A  49     -14.659   0.883  -6.925  0.00  0.00
ATOM    790  HA  MET A  49     -14.189  -0.067  -7.134  0.00  0.00
ATOM    791  CB  MET A  49     -16.011   0.835  -6.123  0.00  0.00
ATOM    792  HB1 MET A  49     -16.366   1.880  -5.994  0.00  0.00
ATOM    793  HB2 MET A  49     -15.989   0.345  -5.126  0.00  0.00
ATOM    794  CG  MET A  49     -17.137   0.168  -6.988  0.00  0.00
ATOM    795  HG1 MET A  49     -17.507   0.869  -7.766  0.00  0.00
ATOM    796  HG2 MET A  49     -18.048   0.064  -6.361  0.00  0.00
ATOM    797  SD  MET A  49     -16.659  -1.426  -7.671  0.00  0.00
ATOM    798  CE  MET A  49     -18.146  -1.667  -8.738  0.00  0.00
ATOM    799  HE1 MET A  49     -18.877  -1.903  -7.936  0.00  0.00
ATOM    800  HE2 MET A  49     -18.168  -2.488  -9.486  0.00  0.00
ATOM    801  HE3 MET A  49     -18.536  -0.824  -9.349  0.00  0.00
ATOM    802  C   MET A  49     -14.825   1.636  -8.294  0.00  0.00
ATOM    803  O   MET A  49     -14.966   0.943  -9.317  0.00  0.00
ATOM    804  N   LEU A  50     -14.800   2.982  -8.335  0.00  0.00
ATOM    805  HN  LEU A  50     -14.778   3.476  -7.470  0.00  0.00
ATOM    806  CA  LEU A  50     -14.745   3.728  -9.573  0.00  0.00
ATOM    807  HA  LEU A  50     -15.578   3.407 -10.180  0.00  0.00
ATOM    808  CB  LEU A  50     -14.993   5.225  -9.228  0.00  0.00
ATOM    809  HB1 LEU A  50     -14.143   5.644  -8.649  0.00  0.00
ATOM    810  HB2 LEU A  50     -15.956   5.123  -8.683  0.00  0.00
ATOM    811  CG  LEU A  50     -15.263   6.214 -10.347  0.00  0.00
ATOM    812  HG  LEU A  50     -14.398   6.013 -11.014  0.00  0.00
ATOM    813  CD1 LEU A  50     -16.508   6.022 -11.243  0.00  0.00
ATOM    814  HD1 LEU A  50     -17.401   6.408 -10.708  0.00  0.00
ATOM    815  HD1 LEU A  50     -16.710   4.942 -11.410  0.00  0.00
ATOM    816  HD1 LEU A  50     -16.621   6.726 -12.096  0.00  0.00
ATOM    817  CD2 LEU A  50     -15.067   7.598  -9.769  0.00  0.00
ATOM    818  HD2 LEU A  50     -15.137   8.293 -10.632  0.00  0.00
ATOM    819  HD2 LEU A  50     -14.119   7.659  -9.192  0.00  0.00
ATOM    820  HD2 LEU A  50     -15.886   7.742  -9.032  0.00  0.00
ATOM    821  C   LEU A  50     -13.481   3.458 -10.333  0.00  0.00
ATOM    822  O   LEU A  50     -13.642   3.468 -11.567  0.00  0.00
ATOM    823  N   VAL A  51     -12.355   3.153  -9.796  0.00  0.00
ATOM    824  HN  VAL A  51     -12.127   3.286  -8.835  0.00  0.00
ATOM    825  CA  VAL A  51     -11.293   2.708 -10.588  0.00  0.00
ATOM    826  HA  VAL A  51     -11.176   3.335 -11.459  0.00  0.00
ATOM    827  CB  VAL A  51     -10.003   2.592  -9.842  0.00  0.00
ATOM    828  HB  VAL A  51     -10.167   2.053  -8.884  0.00  0.00
ATOM    829  CG1 VAL A  51      -8.862   2.041 -10.729  0.00  0.00
ATOM    830  HG1 VAL A  51      -9.112   1.002 -11.034  0.00  0.00
ATOM    831  HG1 VAL A  51      -7.980   1.917 -10.066  0.00  0.00
ATOM    832  HG1 VAL A  51      -8.761   2.693 -11.623  0.00  0.00
ATOM    833  CG2 VAL A  51      -9.607   4.035  -9.366  0.00  0.00
ATOM    834  HG2 VAL A  51      -8.531   4.027  -9.090  0.00  0.00
ATOM    835  HG2 VAL A  51     -10.140   4.142  -8.397  0.00  0.00
ATOM    836  HG2 VAL A  51      -9.948   4.830 -10.063  0.00  0.00
ATOM    837  C   VAL A  51     -11.556   1.330 -11.294  0.00  0.00
ATOM    838  O   VAL A  51     -11.380   1.131 -12.477  0.00  0.00
ATOM    839  N   ILE A  52     -12.074   0.375 -10.517  0.00  0.00
ATOM    840  HN  ILE A  52     -12.331   0.590  -9.578  0.00  0.00
ATOM    841  CA  ILE A  52     -12.274  -1.010 -10.928  0.00  0.00
ATOM    842  HA  ILE A  52     -11.362  -1.468 -11.283  0.00  0.00
ATOM    843  CB  ILE A  52     -12.719  -1.910  -9.751  0.00  0.00
ATOM    844  HB  ILE A  52     -13.573  -1.475  -9.189  0.00  0.00
ATOM    845  CG2 ILE A  52     -12.966  -3.282 -10.398  0.00  0.00
ATOM    846  HG2 ILE A  52     -13.469  -3.837  -9.577  0.00  0.00
ATOM    847  HG2 ILE A  52     -12.029  -3.617 -10.891  0.00  0.00
ATOM    848  HG2 ILE A  52     -13.765  -3.323 -11.169  0.00  0.00
ATOM    849  CG1 ILE A  52     -11.559  -2.040  -8.755  0.00  0.00
ATOM    850  HG1 ILE A  52     -11.255  -1.008  -8.475  0.00  0.00
ATOM    851  HG1 ILE A  52     -10.789  -2.698  -9.212  0.00  0.00
ATOM    852  CD1 ILE A  52     -11.855  -2.751  -7.404  0.00  0.00
ATOM    853  HD1 ILE A  52     -12.417  -3.694  -7.574  0.00  0.00
ATOM    854  HD2 ILE A  52     -12.503  -2.131  -6.746  0.00  0.00
ATOM    855  HD3 ILE A  52     -10.905  -3.033  -6.901  0.00  0.00
ATOM    856  C   ILE A  52     -13.283  -0.960 -12.116  0.00  0.00
ATOM    857  O   ILE A  52     -13.016  -1.623 -13.120  0.00  0.00
ATOM    858  N   LEU A  53     -14.429  -0.226 -12.025  0.00  0.00
ATOM    859  HN  LEU A  53     -14.536   0.362 -11.227  0.00  0.00
ATOM    860  CA  LEU A  53     -15.444  -0.038 -13.098  0.00  0.00
ATOM    861  HA  LEU A  53     -15.932  -0.999 -13.171  0.00  0.00
ATOM    862  CB  LEU A  53     -16.566   0.879 -12.690  0.00  0.00
ATOM    863  HB1 LEU A  53     -16.341   1.962 -12.803  0.00  0.00
ATOM    864  HB2 LEU A  53     -16.757   0.710 -11.610  0.00  0.00
ATOM    865  CG  LEU A  53     -17.949   0.662 -13.451  0.00  0.00
ATOM    866  HG  LEU A  53     -17.737   0.691 -14.542  0.00  0.00
ATOM    867  CD1 LEU A  53     -18.596  -0.716 -13.210  0.00  0.00
ATOM    868  HD1 LEU A  53     -18.533  -0.935 -12.123  0.00  0.00
ATOM    869  HD1 LEU A  53     -18.166  -1.569 -13.777  0.00  0.00
ATOM    870  HD1 LEU A  53     -19.669  -0.766 -13.494  0.00  0.00
ATOM    871  CD2 LEU A  53     -18.998   1.705 -13.134  0.00  0.00
ATOM    872  HD2 LEU A  53     -19.089   1.763 -12.029  0.00  0.00
ATOM    873  HD2 LEU A  53     -19.999   1.412 -13.517  0.00  0.00
ATOM    874  HD2 LEU A  53     -18.744   2.697 -13.565  0.00  0.00
ATOM    875  C   LEU A  53     -14.949   0.455 -14.434  0.00  0.00
ATOM    876  O   LEU A  53     -15.180  -0.045 -15.559  0.00  0.00
ATOM    877  N   ILE A  54     -14.100   1.471 -14.386  0.00  0.00
ATOM    878  HN  ILE A  54     -13.864   1.926 -13.531  0.00  0.00
ATOM    879  CA  ILE A  54     -13.368   2.116 -15.512  0.00  0.00
ATOM    880  HA  ILE A  54     -14.079   2.257 -16.313  0.00  0.00
ATOM    881  CB  ILE A  54     -12.793   3.495 -15.094  0.00  0.00
ATOM    882  HB  ILE A  54     -12.158   3.452 -14.183  0.00  0.00
ATOM    883  CG2 ILE A  54     -11.962   4.022 -16.253  0.00  0.00
ATOM    884  HG2 ILE A  54     -12.584   4.249 -17.145  0.00  0.00
ATOM    885  HG2 ILE A  54     -11.269   3.229 -16.607  0.00  0.00
ATOM    886  HG2 ILE A  54     -11.494   5.014 -16.074  0.00  0.00
ATOM    887  CG1 ILE A  54     -13.893   4.561 -14.745  0.00  0.00
ATOM    888  HG1 ILE A  54     -14.668   4.115 -14.086  0.00  0.00
ATOM    889  HG1 ILE A  54     -14.299   4.898 -15.722  0.00  0.00
ATOM    890  CD1 ILE A  54     -13.311   5.834 -14.049  0.00  0.00
ATOM    891  HD1 ILE A  54     -12.407   6.238 -14.553  0.00  0.00
ATOM    892  HD2 ILE A  54     -12.981   5.591 -13.017  0.00  0.00
ATOM    893  HD3 ILE A  54     -14.039   6.660 -13.907  0.00  0.00
ATOM    894  C   ILE A  54     -12.378   1.222 -16.240  0.00  0.00
ATOM    895  O   ILE A  54     -12.319   1.093 -17.488  0.00  0.00
ATOM    896  N   LEU A  55     -11.557   0.547 -15.392  0.00  0.00
ATOM    897  HN  LEU A  55     -11.773   0.670 -14.426  0.00  0.00
ATOM    898  CA  LEU A  55     -10.481  -0.297 -15.773  0.00  0.00
ATOM    899  HA  LEU A  55      -9.808   0.296 -16.375  0.00  0.00
ATOM    900  CB  LEU A  55      -9.885  -0.940 -14.450  0.00  0.00
ATOM    901  HB1 LEU A  55     -10.708  -1.381 -13.848  0.00  0.00
ATOM    902  HB2 LEU A  55      -9.558  -0.077 -13.832  0.00  0.00
ATOM    903  CG  LEU A  55      -8.693  -1.818 -14.682  0.00  0.00
ATOM    904  HG  LEU A  55      -8.792  -2.538 -15.522  0.00  0.00
ATOM    905  CD1 LEU A  55      -7.442  -0.969 -15.090  0.00  0.00
ATOM    906  HD1 LEU A  55      -6.547  -1.626 -15.059  0.00  0.00
ATOM    907  HD1 LEU A  55      -7.360  -0.089 -14.417  0.00  0.00
ATOM    908  HD1 LEU A  55      -7.752  -0.588 -16.086  0.00  0.00
ATOM    909  CD2 LEU A  55      -8.436  -2.606 -13.396  0.00  0.00
ATOM    910  HD2 LEU A  55      -9.324  -3.182 -13.057  0.00  0.00
ATOM    911  HD2 LEU A  55      -8.334  -1.936 -12.516  0.00  0.00
ATOM    912  HD2 LEU A  55      -7.618  -3.343 -13.548  0.00  0.00
ATOM    913  C   LEU A  55     -11.004  -1.474 -16.558  0.00  0.00
ATOM    914  O   LEU A  55     -10.437  -1.842 -17.679  0.00  0.00
ATOM    915  N   ILE A  56     -12.025  -2.245 -16.061  0.00  0.00
ATOM    916  HN  ILE A  56     -12.447  -2.068 -15.175  0.00  0.00
ATOM    917  CA  ILE A  56     -12.511  -3.381 -16.846  0.00  0.00
ATOM    918  HA  ILE A  56     -11.595  -3.931 -17.005  0.00  0.00
ATOM    919  CB  ILE A  56     -13.403  -4.315 -16.065  0.00  0.00
ATOM    920  HB  ILE A  56     -13.577  -5.211 -16.698  0.00  0.00
ATOM    921  CG2 ILE A  56     -12.384  -4.832 -14.921  0.00  0.00
ATOM    922  HG2 ILE A  56     -12.544  -4.075 -14.123  0.00  0.00
ATOM    923  HG2 ILE A  56     -11.350  -4.945 -15.311  0.00  0.00
ATOM    924  HG2 ILE A  56     -12.674  -5.843 -14.565  0.00  0.00
ATOM    925  CG1 ILE A  56     -14.724  -3.765 -15.609  0.00  0.00
ATOM    926  HG1 ILE A  56     -15.309  -3.380 -16.471  0.00  0.00
ATOM    927  HG1 ILE A  56     -14.394  -2.892 -15.006  0.00  0.00
ATOM    928  CD1 ILE A  56     -15.571  -4.811 -14.824  0.00  0.00
ATOM    929  HD1 ILE A  56     -16.584  -4.434 -14.567  0.00  0.00
ATOM    930  HD2 ILE A  56     -15.022  -5.247 -13.962  0.00  0.00
ATOM    931  HD3 ILE A  56     -15.670  -5.685 -15.502  0.00  0.00
ATOM    932  C   ILE A  56     -13.010  -2.931 -18.201  0.00  0.00
ATOM    933  O   ILE A  56     -12.777  -3.728 -19.119  0.00  0.00
ATOM    934  N   ASN A  57     -13.714  -1.840 -18.322  0.00  0.00
ATOM    935  HN  ASN A  57     -14.039  -1.354 -17.515  0.00  0.00
ATOM    936  CA  ASN A  57     -14.001  -1.295 -19.728  0.00  0.00
ATOM    937  HA  ASN A  57     -14.476  -2.037 -20.351  0.00  0.00
ATOM    938  CB  ASN A  57     -15.051  -0.142 -19.448  0.00  0.00
ATOM    939  HB1 ASN A  57     -14.664   0.797 -18.993  0.00  0.00
ATOM    940  HB2 ASN A  57     -15.787  -0.606 -18.757  0.00  0.00
ATOM    941  CG  ASN A  57     -15.910   0.131 -20.709  0.00  0.00
ATOM    942  OD1 ASN A  57     -16.056  -0.598 -21.679  0.00  0.00
ATOM    943  ND2 ASN A  57     -16.307   1.472 -20.741  0.00  0.00
ATOM    944  HD2 ASN A  57     -16.637   1.812 -21.622  0.00  0.00
ATOM    945  HD2 ASN A  57     -15.962   2.128 -20.069  0.00  0.00
ATOM    946  C   ASN A  57     -12.802  -0.733 -20.581  0.00  0.00
ATOM    947  O   ASN A  57     -12.780  -0.956 -21.808  0.00  0.00
ATOM    948  N   CYS A  58     -11.897   0.066 -20.036  0.00  0.00
ATOM    949  HN  CYS A  58     -11.920   0.271 -19.059  0.00  0.00
ATOM    950  CA  CYS A  58     -10.798   0.779 -20.695  0.00  0.00
ATOM    951  HA  CYS A  58     -11.107   1.329 -21.571  0.00  0.00
ATOM    952  CB  CYS A  58     -10.121   1.783 -19.847  0.00  0.00
ATOM    953  HB1 CYS A  58      -9.202   2.182 -20.327  0.00  0.00
ATOM    954  HB2 CYS A  58      -9.830   1.291 -18.894  0.00  0.00
ATOM    955  SG  CYS A  58     -11.133   3.115 -19.467  0.00  0.00
ATOM    956  HG1 CYS A  58     -11.525   2.621 -18.301  0.00  0.00
ATOM    957  C   CYS A  58      -9.835  -0.271 -21.331  0.00  0.00
ATOM    958  O   CYS A  58      -9.380  -0.088 -22.460  0.00  0.00
ATOM    959  N   LYS A  59      -9.409  -1.346 -20.633  0.00  0.00
ATOM    960  HN  LYS A  59      -9.616  -1.547 -19.678  0.00  0.00
ATOM    961  CA  LYS A  59      -8.549  -2.363 -21.015  0.00  0.00
ATOM    962  HA  LYS A  59      -7.893  -1.948 -21.765  0.00  0.00
ATOM    963  CB  LYS A  59      -7.735  -2.806 -19.747  0.00  0.00
ATOM    964  HB1 LYS A  59      -6.865  -3.433 -20.038  0.00  0.00
ATOM    965  HB2 LYS A  59      -8.417  -3.356 -19.063  0.00  0.00
ATOM    966  CG  LYS A  59      -7.097  -1.583 -19.015  0.00  0.00
ATOM    967  HG1 LYS A  59      -6.920  -1.848 -17.951  0.00  0.00
ATOM    968  HG2 LYS A  59      -7.786  -0.715 -18.930  0.00  0.00
ATOM    969  CD  LYS A  59      -5.832  -1.066 -19.624  0.00  0.00
ATOM    970  HD1 LYS A  59      -6.031  -0.722 -20.662  0.00  0.00
ATOM    971  HD2 LYS A  59      -5.041  -1.845 -19.663  0.00  0.00
ATOM    972  CE  LYS A  59      -5.299  -0.001 -18.644  0.00  0.00
ATOM    973  HE1 LYS A  59      -5.300  -0.351 -17.589  0.00  0.00
ATOM    974  HE2 LYS A  59      -6.061   0.807 -18.675  0.00  0.00
ATOM    975  NZ  LYS A  59      -3.859   0.579 -18.994  0.00  0.00
ATOM    976  HZ1 LYS A  59      -3.487   1.211 -18.256  0.00  0.00
ATOM    977  HZ2 LYS A  59      -3.767   0.890 -19.982  0.00  0.00
ATOM    978  HZ3 LYS A  59      -3.354  -0.328 -19.053  0.00  0.00
ATOM    979  C   LYS A  59      -9.174  -3.498 -21.808  0.00  0.00
ATOM    980  O   LYS A  59      -8.598  -4.599 -21.774  0.00  0.00
ATOM    981  N   ARG A  60     -10.241  -3.223 -22.551  0.00  0.00
ATOM    982  HN  ARG A  60     -10.609  -2.307 -22.687  0.00  0.00
ATOM    983  CA  ARG A  60     -11.092  -4.234 -23.163  0.00  0.00
ATOM    984  HA  ARG A  60     -11.102  -5.063 -22.472  0.00  0.00
ATOM    985  CB  ARG A  60     -12.505  -3.648 -23.608  0.00  0.00
ATOM    986  HB1 ARG A  60     -13.110  -3.476 -22.692  0.00  0.00
ATOM    987  HB2 ARG A  60     -13.043  -4.375 -24.253  0.00  0.00
ATOM    988  CG  ARG A  60     -12.539  -2.353 -24.482  0.00  0.00
ATOM    989  HG1 ARG A  60     -12.284  -2.692 -25.509  0.00  0.00
ATOM    990  HG2 ARG A  60     -11.963  -1.480 -24.107  0.00  0.00
ATOM    991  CD  ARG A  60     -14.027  -1.871 -24.589  0.00  0.00
ATOM    992  HD1 ARG A  60     -14.382  -1.641 -23.561  0.00  0.00
ATOM    993  HD2 ARG A  60     -14.693  -2.618 -25.070  0.00  0.00
ATOM    994  NE  ARG A  60     -14.015  -0.605 -25.378  0.00  0.00
ATOM    995  HE  ARG A  60     -13.740  -0.637 -26.339  0.00  0.00
ATOM    996  CZ  ARG A  60     -13.931   0.650 -24.812  0.00  0.00
ATOM    997  NH1 ARG A  60     -13.751   1.672 -25.719  0.00  0.00
ATOM    998  HH1 ARG A  60     -14.091   1.527 -26.648  0.00  0.00
ATOM    999  HH1 ARG A  60     -13.747   2.600 -25.349  0.00  0.00
ATOM   1000  NH2 ARG A  60     -14.020   0.866 -23.517  0.00  0.00
ATOM   1001  HH2 ARG A  60     -13.843   1.815 -23.255  0.00  0.00
ATOM   1002  HH2 ARG A  60     -13.833   0.164 -22.829  0.00  0.00
ATOM   1003  C   ARG A  60     -10.451  -4.932 -24.294  0.00  0.00
ATOM   1004  O   ARG A  60     -10.533  -6.181 -24.354  0.00  0.00
ATOM   1005  N   LEU A  61      -9.830  -4.212 -25.285  0.00  0.00
ATOM   1006  HN  LEU A  61      -9.804  -3.225 -25.142  0.00  0.00
ATOM   1007  CA  LEU A  61      -9.311  -4.816 -26.524  0.00  0.00
ATOM   1008  HA  LEU A  61      -9.760  -5.798 -26.545  0.00  0.00
ATOM   1009  CB  LEU A  61      -9.479  -3.979 -27.861  0.00  0.00
ATOM   1010  HB1 LEU A  61      -9.042  -4.607 -28.667  0.00  0.00
ATOM   1011  HB2 LEU A  61      -8.843  -3.077 -27.987  0.00  0.00
ATOM   1012  CG  LEU A  61     -10.907  -3.560 -28.394  0.00  0.00
ATOM   1013  HG  LEU A  61     -11.228  -2.670 -27.811  0.00  0.00
ATOM   1014  CD1 LEU A  61     -10.880  -3.286 -29.884  0.00  0.00
ATOM   1015  HD1 LEU A  61     -10.535  -2.246 -30.071  0.00  0.00
ATOM   1016  HD1 LEU A  61     -11.924  -3.264 -30.263  0.00  0.00
ATOM   1017  HD1 LEU A  61     -10.366  -4.082 -30.464  0.00  0.00
ATOM   1018  CD2 LEU A  61     -11.988  -4.694 -28.103  0.00  0.00
ATOM   1019  HD2 LEU A  61     -11.593  -5.629 -28.553  0.00  0.00
ATOM   1020  HD2 LEU A  61     -13.013  -4.585 -28.517  0.00  0.00
ATOM   1021  HD2 LEU A  61     -12.062  -4.710 -26.994  0.00  0.00
ATOM   1022  C   LEU A  61      -7.879  -5.060 -26.399  0.00  0.00
ATOM   1023  O   LEU A  61      -7.232  -5.571 -27.304  0.00  0.00
ATOM   1024  N   LYS A  62      -7.216  -4.584 -25.266  0.00  0.00
ATOM   1025  HN  LYS A  62      -7.768  -4.076 -24.608  0.00  0.00
ATOM   1026  CA  LYS A  62      -5.807  -4.682 -25.054  0.00  0.00
ATOM   1027  HA  LYS A  62      -5.291  -4.280 -25.913  0.00  0.00
ATOM   1028  CB  LYS A  62      -5.205  -3.869 -23.857  0.00  0.00
ATOM   1029  HB1 LYS A  62      -5.863  -4.031 -22.977  0.00  0.00
ATOM   1030  HB2 LYS A  62      -5.307  -2.786 -24.083  0.00  0.00
ATOM   1031  CG  LYS A  62      -3.730  -3.990 -23.620  0.00  0.00
ATOM   1032  HG1 LYS A  62      -3.276  -3.874 -24.627  0.00  0.00
ATOM   1033  HG2 LYS A  62      -3.471  -5.036 -23.348  0.00  0.00
ATOM   1034  CD  LYS A  62      -3.096  -2.911 -22.726  0.00  0.00
ATOM   1035  HD1 LYS A  62      -3.537  -3.099 -21.723  0.00  0.00
ATOM   1036  HD2 LYS A  62      -3.658  -2.036 -23.119  0.00  0.00
ATOM   1037  CE  LYS A  62      -1.579  -2.924 -22.809  0.00  0.00
ATOM   1038  HE1 LYS A  62      -1.228  -2.660 -23.829  0.00  0.00
ATOM   1039  HE2 LYS A  62      -1.038  -3.845 -22.503  0.00  0.00
ATOM   1040  NZ  LYS A  62      -1.155  -1.918 -21.807  0.00  0.00
ATOM   1041  HZ1 LYS A  62      -1.448  -0.949 -22.045  0.00  0.00
ATOM   1042  HZ2 LYS A  62      -0.152  -1.929 -21.533  0.00  0.00
ATOM   1043  HZ3 LYS A  62      -1.738  -2.138 -20.975  0.00  0.00
ATOM   1044  C   LYS A  62      -5.420  -6.159 -24.975  0.00  0.00
ATOM   1045  O   LYS A  62      -6.237  -7.015 -24.470  0.00  0.00
ATOM   1046  N   SER A  63      -4.209  -6.485 -25.570  0.00  0.00
ATOM   1047  HN  SER A  63      -3.472  -5.830 -25.712  0.00  0.00
ATOM   1048  CA  SER A  63      -3.887  -7.841 -25.827  0.00  0.00
ATOM   1049  HA  SER A  63      -4.687  -8.305 -26.385  0.00  0.00
ATOM   1050  CB  SER A  63      -2.736  -7.929 -26.882  0.00  0.00
ATOM   1051  HB1 SER A  63      -2.468  -9.007 -26.881  0.00  0.00
ATOM   1052  HB2 SER A  63      -1.876  -7.435 -26.381  0.00  0.00
ATOM   1053  OG  SER A  63      -3.102  -7.324 -28.112  0.00  0.00
ATOM   1054  HG1 SER A  63      -2.422  -7.540 -28.754  0.00  0.00
ATOM   1055  C   SER A  63      -3.783  -8.800 -24.637  0.00  0.00
ATOM   1056  O   SER A  63      -4.245 -10.055 -24.613  0.00  0.00
ATOM   1057  N   MET A  64      -3.173  -8.301 -23.526  0.00  0.00
ATOM   1058  HN  MET A  64      -2.824  -7.369 -23.459  0.00  0.00
ATOM   1059  CA  MET A  64      -3.313  -9.054 -22.308  0.00  0.00
ATOM   1060  HA  MET A  64      -4.237  -9.609 -22.236  0.00  0.00
ATOM   1061  CB  MET A  64      -2.153  -9.955 -21.996  0.00  0.00
ATOM   1062  HB1 MET A  64      -1.196  -9.390 -21.961  0.00  0.00
ATOM   1063  HB2 MET A  64      -2.031 -10.602 -22.892  0.00  0.00
ATOM   1064  CG  MET A  64      -2.333 -10.790 -20.660  0.00  0.00
ATOM   1065  HG1 MET A  64      -2.385 -10.001 -19.879  0.00  0.00
ATOM   1066  HG2 MET A  64      -1.542 -11.553 -20.498  0.00  0.00
ATOM   1067  SD  MET A  64      -3.893 -11.756 -20.593  0.00  0.00
ATOM   1068  CE  MET A  64      -3.189 -12.893 -19.433  0.00  0.00
ATOM   1069  HE1 MET A  64      -2.555 -12.394 -18.669  0.00  0.00
ATOM   1070  HE2 MET A  64      -2.551 -13.674 -19.899  0.00  0.00
ATOM   1071  HE3 MET A  64      -4.067 -13.415 -18.998  0.00  0.00
ATOM   1072  C   MET A  64      -3.392  -7.845 -21.252  0.00  0.00
ATOM   1073  O   MET A  64      -2.540  -6.940 -21.236  0.00  0.00
ATOM   1074  N   THR A  65      -4.536  -7.776 -20.509  0.00  0.00
ATOM   1075  HN  THR A  65      -5.260  -8.429 -20.717  0.00  0.00
ATOM   1076  CA  THR A  65      -4.884  -6.728 -19.524  0.00  0.00
ATOM   1077  HA  THR A  65      -5.055  -5.862 -20.147  0.00  0.00
ATOM   1078  CB  THR A  65      -6.176  -7.087 -18.724  0.00  0.00
ATOM   1079  HB  THR A  65      -5.946  -7.916 -18.020  0.00  0.00
ATOM   1080  OG1 THR A  65      -7.117  -7.514 -19.719  0.00  0.00
ATOM   1081  HG1 THR A  65      -7.973  -7.760 -19.360  0.00  0.00
ATOM   1082  CG2 THR A  65      -6.814  -5.994 -17.886  0.00  0.00
ATOM   1083  HG2 THR A  65      -7.795  -6.391 -17.546  0.00  0.00
ATOM   1084  HG2 THR A  65      -6.959  -5.091 -18.516  0.00  0.00
ATOM   1085  HG2 THR A  65      -6.237  -5.699 -16.983  0.00  0.00
ATOM   1086  C   THR A  65      -3.828  -6.319 -18.530  0.00  0.00
ATOM   1087  O   THR A  65      -3.063  -7.103 -17.950  0.00  0.00
ATOM   1088  N   ASP A  66      -3.734  -5.041 -18.176  0.00  0.00
ATOM   1089  HN  ASP A  66      -4.237  -4.351 -18.690  0.00  0.00
ATOM   1090  CA  ASP A  66      -2.862  -4.455 -17.137  0.00  0.00
ATOM   1091  HA  ASP A  66      -1.850  -4.802 -17.286  0.00  0.00
ATOM   1092  CB  ASP A  66      -2.626  -2.895 -17.322  0.00  0.00
ATOM   1093  HB1 ASP A  66      -1.783  -2.678 -16.632  0.00  0.00
ATOM   1094  HB2 ASP A  66      -3.541  -2.296 -17.126  0.00  0.00
ATOM   1095  CG  ASP A  66      -1.998  -2.522 -18.679  0.00  0.00
ATOM   1096  OD1 ASP A  66      -0.908  -3.048 -18.967  0.00  0.00
ATOM   1097  OD2 ASP A  66      -2.591  -1.794 -19.488  0.00  0.00
ATOM   1098  C   ASP A  66      -3.401  -4.702 -15.804  0.00  0.00
ATOM   1099  O   ASP A  66      -3.926  -3.801 -15.124  0.00  0.00
ATOM   1100  N   ILE A  67      -3.203  -5.922 -15.241  0.00  0.00
ATOM   1101  HN  ILE A  67      -2.870  -6.669 -15.812  0.00  0.00
ATOM   1102  CA  ILE A  67      -3.965  -6.554 -14.116  0.00  0.00
ATOM   1103  HA  ILE A  67      -5.004  -6.331 -14.310  0.00  0.00
ATOM   1104  CB  ILE A  67      -3.788  -8.112 -14.099  0.00  0.00
ATOM   1105  HB  ILE A  67      -4.061  -8.411 -15.134  0.00  0.00
ATOM   1106  CG2 ILE A  67      -2.380  -8.492 -13.681  0.00  0.00
ATOM   1107  HG2 ILE A  67      -2.139  -9.466 -14.158  0.00  0.00
ATOM   1108  HG2 ILE A  67      -2.284  -8.578 -12.577  0.00  0.00
ATOM   1109  HG2 ILE A  67      -1.622  -7.734 -13.970  0.00  0.00
ATOM   1110  CG1 ILE A  67      -4.766  -8.881 -13.139  0.00  0.00
ATOM   1111  HG1 ILE A  67      -5.766  -8.409 -13.036  0.00  0.00
ATOM   1112  HG1 ILE A  67      -4.274  -8.799 -12.146  0.00  0.00
ATOM   1113  CD1 ILE A  67      -5.084 -10.381 -13.457  0.00  0.00
ATOM   1114  HD1 ILE A  67      -4.285 -10.995 -12.988  0.00  0.00
ATOM   1115  HD2 ILE A  67      -5.039 -10.456 -14.564  0.00  0.00
ATOM   1116  HD3 ILE A  67      -6.061 -10.665 -13.011  0.00  0.00
ATOM   1117  C   ILE A  67      -3.686  -5.966 -12.784  0.00  0.00
ATOM   1118  O   ILE A  67      -4.551  -5.930 -11.848  0.00  0.00
ATOM   1119  N   TYR A  68      -2.484  -5.383 -12.726  0.00  0.00
ATOM   1120  HN  TYR A  68      -1.884  -5.421 -13.522  0.00  0.00
ATOM   1121  CA  TYR A  68      -1.907  -4.850 -11.470  0.00  0.00
ATOM   1122  HA  TYR A  68      -1.921  -5.648 -10.742  0.00  0.00
ATOM   1123  CB  TYR A  68      -0.432  -4.311 -11.650  0.00  0.00
ATOM   1124  HB1 TYR A  68       0.229  -4.163 -10.770  0.00  0.00
ATOM   1125  HB2 TYR A  68      -0.443  -3.347 -12.204  0.00  0.00
ATOM   1126  CG  TYR A  68       0.304  -5.280 -12.594  0.00  0.00
ATOM   1127  CD1 TYR A  68       0.545  -4.962 -13.935  0.00  0.00
ATOM   1128  HD1 TYR A  68       0.167  -4.021 -14.305  0.00  0.00
ATOM   1129  CE1 TYR A  68       1.157  -5.912 -14.763  0.00  0.00
ATOM   1130  HE1 TYR A  68       1.368  -5.724 -15.805  0.00  0.00
ATOM   1131  CZ  TYR A  68       1.422  -7.154 -14.345  0.00  0.00
ATOM   1132  OH  TYR A  68       1.892  -8.152 -15.218  0.00  0.00
ATOM   1133  HH  TYR A  68       2.172  -7.644 -15.982  0.00  0.00
ATOM   1134  CD2 TYR A  68       0.760  -6.567 -12.147  0.00  0.00
ATOM   1135  HD2 TYR A  68       0.650  -6.841 -11.108  0.00  0.00
ATOM   1136  CE2 TYR A  68       1.189  -7.547 -13.004  0.00  0.00
ATOM   1137  HE2 TYR A  68       1.449  -8.508 -12.585  0.00  0.00
ATOM   1138  C   TYR A  68      -2.818  -3.813 -10.808  0.00  0.00
ATOM   1139  O   TYR A  68      -2.946  -3.696  -9.615  0.00  0.00
ATOM   1140  N   LEU A  69      -3.546  -3.065 -11.639  0.00  0.00
ATOM   1141  HN  LEU A  69      -3.433  -3.073 -12.630  0.00  0.00
ATOM   1142  CA  LEU A  69      -4.369  -1.918 -11.151  0.00  0.00
ATOM   1143  HA  LEU A  69      -3.831  -1.270 -10.476  0.00  0.00
ATOM   1144  CB  LEU A  69      -4.811  -1.104 -12.388  0.00  0.00
ATOM   1145  HB1 LEU A  69      -5.608  -0.405 -12.059  0.00  0.00
ATOM   1146  HB2 LEU A  69      -5.248  -1.735 -13.192  0.00  0.00
ATOM   1147  CG  LEU A  69      -3.624  -0.246 -13.035  0.00  0.00
ATOM   1148  HG  LEU A  69      -2.709  -0.858 -13.182  0.00  0.00
ATOM   1149  CD1 LEU A  69      -3.976   0.269 -14.456  0.00  0.00
ATOM   1150  HD1 LEU A  69      -4.233  -0.649 -15.027  0.00  0.00
ATOM   1151  HD1 LEU A  69      -3.017   0.643 -14.877  0.00  0.00
ATOM   1152  HD1 LEU A  69      -4.827   0.980 -14.525  0.00  0.00
ATOM   1153  CD2 LEU A  69      -3.142   0.934 -12.093  0.00  0.00
ATOM   1154  HD2 LEU A  69      -4.039   1.530 -11.819  0.00  0.00
ATOM   1155  HD2 LEU A  69      -2.468   1.678 -12.568  0.00  0.00
ATOM   1156  HD2 LEU A  69      -2.660   0.491 -11.195  0.00  0.00
ATOM   1157  C   LEU A  69      -5.627  -2.414 -10.358  0.00  0.00
ATOM   1158  O   LEU A  69      -5.933  -1.892  -9.252  0.00  0.00
ATOM   1159  N   LEU A  70      -6.290  -3.498 -10.773  0.00  0.00
ATOM   1160  HN  LEU A  70      -5.861  -3.908 -11.574  0.00  0.00
ATOM   1161  CA  LEU A  70      -7.314  -4.195  -9.999  0.00  0.00
ATOM   1162  HA  LEU A  70      -8.161  -3.535  -9.886  0.00  0.00
ATOM   1163  CB  LEU A  70      -7.702  -5.462 -10.804  0.00  0.00
ATOM   1164  HB1 LEU A  70      -6.800  -6.086 -10.986  0.00  0.00
ATOM   1165  HB2 LEU A  70      -7.926  -5.106 -11.832  0.00  0.00
ATOM   1166  CG  LEU A  70      -8.801  -6.441 -10.395  0.00  0.00
ATOM   1167  HG  LEU A  70      -8.606  -6.746  -9.344  0.00  0.00
ATOM   1168  CD1 LEU A  70     -10.174  -5.783 -10.497  0.00  0.00
ATOM   1169  HD1 LEU A  70     -10.365  -5.522 -11.560  0.00  0.00
ATOM   1170  HD1 LEU A  70     -10.256  -4.859  -9.886  0.00  0.00
ATOM   1171  HD1 LEU A  70     -10.957  -6.546 -10.297  0.00  0.00
ATOM   1172  CD2 LEU A  70      -8.744  -7.732 -11.298  0.00  0.00
ATOM   1173  HD2 LEU A  70      -9.394  -8.490 -10.813  0.00  0.00
ATOM   1174  HD2 LEU A  70      -7.705  -8.094 -11.450  0.00  0.00
ATOM   1175  HD2 LEU A  70      -9.251  -7.514 -12.262  0.00  0.00
ATOM   1176  C   LEU A  70      -6.855  -4.680  -8.648  0.00  0.00
ATOM   1177  O   LEU A  70      -7.524  -4.457  -7.700  0.00  0.00
ATOM   1178  N   ASN A  71      -5.725  -5.291  -8.608  0.00  0.00
ATOM   1179  HN  ASN A  71      -5.207  -5.432  -9.448  0.00  0.00
ATOM   1180  CA  ASN A  71      -5.034  -5.828  -7.435  0.00  0.00
ATOM   1181  HA  ASN A  71      -5.683  -6.477  -6.864  0.00  0.00
ATOM   1182  CB  ASN A  71      -3.833  -6.692  -7.852  0.00  0.00
ATOM   1183  HB1 ASN A  71      -3.157  -7.028  -7.036  0.00  0.00
ATOM   1184  HB2 ASN A  71      -3.127  -6.117  -8.489  0.00  0.00
ATOM   1185  CG  ASN A  71      -4.259  -7.989  -8.671  0.00  0.00
ATOM   1186  OD1 ASN A  71      -5.344  -8.138  -9.289  0.00  0.00
ATOM   1187  ND2 ASN A  71      -3.310  -8.941  -8.682  0.00  0.00
ATOM   1188  HD2 ASN A  71      -2.455  -8.747  -8.200  0.00  0.00
ATOM   1189  HD2 ASN A  71      -3.528  -9.805  -9.136  0.00  0.00
ATOM   1190  C   ASN A  71      -4.621  -4.669  -6.524  0.00  0.00
ATOM   1191  O   ASN A  71      -4.700  -4.822  -5.274  0.00  0.00
ATOM   1192  N   LEU A  72      -4.274  -3.493  -7.032  0.00  0.00
ATOM   1193  HN  LEU A  72      -4.133  -3.458  -8.018  0.00  0.00
ATOM   1194  CA  LEU A  72      -4.090  -2.205  -6.320  0.00  0.00
ATOM   1195  HA  LEU A  72      -3.448  -2.419  -5.478  0.00  0.00
ATOM   1196  CB  LEU A  72      -3.568  -1.091  -7.177  0.00  0.00
ATOM   1197  HB1 LEU A  72      -4.240  -0.874  -8.035  0.00  0.00
ATOM   1198  HB2 LEU A  72      -2.603  -1.299  -7.686  0.00  0.00
ATOM   1199  CG  LEU A  72      -3.318   0.315  -6.542  0.00  0.00
ATOM   1200  HG  LEU A  72      -4.309   0.623  -6.145  0.00  0.00
ATOM   1201  CD1 LEU A  72      -2.304   0.270  -5.383  0.00  0.00
ATOM   1202  HD1 LEU A  72      -1.346  -0.132  -5.776  0.00  0.00
ATOM   1203  HD1 LEU A  72      -2.521  -0.419  -4.539  0.00  0.00
ATOM   1204  HD1 LEU A  72      -2.092   1.281  -4.972  0.00  0.00
ATOM   1205  CD2 LEU A  72      -2.965   1.368  -7.610  0.00  0.00
ATOM   1206  HD2 LEU A  72      -2.976   2.378  -7.146  0.00  0.00
ATOM   1207  HD2 LEU A  72      -3.625   1.314  -8.502  0.00  0.00
ATOM   1208  HD2 LEU A  72      -1.977   1.211  -8.094  0.00  0.00
ATOM   1209  C   LEU A  72      -5.321  -1.650  -5.649  0.00  0.00
ATOM   1210  O   LEU A  72      -5.302  -1.167  -4.476  0.00  0.00
ATOM   1211  N   ALA A  73      -6.468  -1.697  -6.292  0.00  0.00
ATOM   1212  HN  ALA A  73      -6.653  -2.035  -7.211  0.00  0.00
ATOM   1213  CA  ALA A  73      -7.703  -1.224  -5.666  0.00  0.00
ATOM   1214  HA  ALA A  73      -7.539  -0.240  -5.253  0.00  0.00
ATOM   1215  CB  ALA A  73      -8.708  -0.968  -6.849  0.00  0.00
ATOM   1216  HB1 ALA A  73      -8.206  -0.255  -7.536  0.00  0.00
ATOM   1217  HB2 ALA A  73      -9.651  -0.559  -6.428  0.00  0.00
ATOM   1218  HB3 ALA A  73      -8.831  -1.882  -7.470  0.00  0.00
ATOM   1219  C   ALA A  73      -8.189  -2.211  -4.697  0.00  0.00
ATOM   1220  O   ALA A  73      -8.657  -1.851  -3.613  0.00  0.00
ATOM   1221  N   ILE A  74      -8.025  -3.510  -4.926  0.00  0.00
ATOM   1222  HN  ILE A  74      -7.679  -3.714  -5.839  0.00  0.00
ATOM   1223  CA  ILE A  74      -8.417  -4.539  -3.987  0.00  0.00
ATOM   1224  HA  ILE A  74      -9.412  -4.424  -3.583  0.00  0.00
ATOM   1225  CB  ILE A  74      -8.292  -5.876  -4.749  0.00  0.00
ATOM   1226  HB  ILE A  74      -7.428  -5.721  -5.430  0.00  0.00
ATOM   1227  CG2 ILE A  74      -7.874  -7.067  -3.841  0.00  0.00
ATOM   1228  HG2 ILE A  74      -6.986  -6.799  -3.230  0.00  0.00
ATOM   1229  HG2 ILE A  74      -7.763  -7.899  -4.567  0.00  0.00
ATOM   1230  HG2 ILE A  74      -8.768  -7.299  -3.222  0.00  0.00
ATOM   1231  CG1 ILE A  74      -9.525  -6.213  -5.632  0.00  0.00
ATOM   1232  HG1 ILE A  74      -9.939  -5.307  -6.124  0.00  0.00
ATOM   1233  HG1 ILE A  74     -10.290  -6.560  -4.905  0.00  0.00
ATOM   1234  CD1 ILE A  74      -9.368  -7.366  -6.605  0.00  0.00
ATOM   1235  HD1 ILE A  74      -9.282  -8.405  -6.221  0.00  0.00
ATOM   1236  HD2 ILE A  74      -8.601  -7.052  -7.344  0.00  0.00
ATOM   1237  HD3 ILE A  74     -10.282  -7.427  -7.234  0.00  0.00
ATOM   1238  C   ILE A  74      -7.474  -4.471  -2.690  0.00  0.00
ATOM   1239  O   ILE A  74      -7.965  -4.595  -1.535  0.00  0.00
ATOM   1240  N   SER A  75      -6.130  -4.298  -2.876  0.00  0.00
ATOM   1241  HN  SER A  75      -5.624  -4.445  -3.722  0.00  0.00
ATOM   1242  CA  SER A  75      -5.231  -3.980  -1.728  0.00  0.00
ATOM   1243  HA  SER A  75      -5.235  -4.885  -1.139  0.00  0.00
ATOM   1244  CB  SER A  75      -3.763  -3.668  -2.084  0.00  0.00
ATOM   1245  HB1 SER A  75      -3.122  -3.674  -1.177  0.00  0.00
ATOM   1246  HB2 SER A  75      -3.774  -2.762  -2.726  0.00  0.00
ATOM   1247  OG  SER A  75      -3.260  -4.770  -2.844  0.00  0.00
ATOM   1248  HG1 SER A  75      -3.658  -4.839  -3.714  0.00  0.00
ATOM   1249  C   SER A  75      -5.656  -2.772  -0.898  0.00  0.00
ATOM   1250  O   SER A  75      -5.781  -2.846   0.314  0.00  0.00
ATOM   1251  N   ASP A  76      -6.024  -1.621  -1.576  0.00  0.00
ATOM   1252  HN  ASP A  76      -6.016  -1.572  -2.572  0.00  0.00
ATOM   1253  CA  ASP A  76      -6.445  -0.478  -0.829  0.00  0.00
ATOM   1254  HA  ASP A  76      -5.710  -0.248  -0.072  0.00  0.00
ATOM   1255  CB  ASP A  76      -6.623   0.666  -1.832  0.00  0.00
ATOM   1256  HB1 ASP A  76      -7.581   0.713  -2.393  0.00  0.00
ATOM   1257  HB2 ASP A  76      -5.808   0.657  -2.587  0.00  0.00
ATOM   1258  CG  ASP A  76      -6.356   2.041  -1.168  0.00  0.00
ATOM   1259  OD1 ASP A  76      -5.368   2.133  -0.409  0.00  0.00
ATOM   1260  OD2 ASP A  76      -7.230   2.911  -1.421  0.00  0.00
ATOM   1261  C   ASP A  76      -7.764  -0.749  -0.077  0.00  0.00
ATOM   1262  O   ASP A  76      -7.951  -0.440   1.111  0.00  0.00
ATOM   1263  N   LEU A  77      -8.705  -1.416  -0.789  0.00  0.00
ATOM   1264  HN  LEU A  77      -8.617  -1.642  -1.755  0.00  0.00
ATOM   1265  CA  LEU A  77      -9.905  -1.964  -0.152  0.00  0.00
ATOM   1266  HA  LEU A  77     -10.527  -1.166   0.225  0.00  0.00
ATOM   1267  CB  LEU A  77     -10.729  -2.704  -1.259  0.00  0.00
ATOM   1268  HB1 LEU A  77     -10.459  -3.782  -1.244  0.00  0.00
ATOM   1269  HB2 LEU A  77     -10.499  -2.240  -2.242  0.00  0.00
ATOM   1270  CG  LEU A  77     -12.291  -2.604  -1.152  0.00  0.00
ATOM   1271  HG  LEU A  77     -12.512  -2.879  -0.099  0.00  0.00
ATOM   1272  CD1 LEU A  77     -12.674  -1.172  -1.293  0.00  0.00
ATOM   1273  HD1 LEU A  77     -13.653  -0.965  -1.776  0.00  0.00
ATOM   1274  HD1 LEU A  77     -11.971  -0.717  -2.023  0.00  0.00
ATOM   1275  HD1 LEU A  77     -12.576  -0.683  -0.300  0.00  0.00
ATOM   1276  CD2 LEU A  77     -13.090  -3.457  -2.153  0.00  0.00
ATOM   1277  HD2 LEU A  77     -12.690  -3.147  -3.142  0.00  0.00
ATOM   1278  HD2 LEU A  77     -14.164  -3.188  -2.249  0.00  0.00
ATOM   1279  HD2 LEU A  77     -12.994  -4.542  -1.939  0.00  0.00
ATOM   1280  C   LEU A  77      -9.716  -2.956   1.019  0.00  0.00
ATOM   1281  O   LEU A  77     -10.462  -2.832   1.956  0.00  0.00
ATOM   1282  N   PHE A  78      -8.769  -3.911   0.999  0.00  0.00
ATOM   1283  HN  PHE A  78      -8.117  -4.090   0.266  0.00  0.00
ATOM   1284  CA  PHE A  78      -8.493  -4.676   2.231  0.00  0.00
ATOM   1285  HA  PHE A  78      -9.389  -5.202   2.525  0.00  0.00
ATOM   1286  CB  PHE A  78      -7.311  -5.613   2.109  0.00  0.00
ATOM   1287  HB1 PHE A  78      -6.992  -6.079   3.065  0.00  0.00
ATOM   1288  HB2 PHE A  78      -6.440  -5.055   1.703  0.00  0.00
ATOM   1289  CG  PHE A  78      -7.582  -6.713   1.118  0.00  0.00
ATOM   1290  CD1 PHE A  78      -6.516  -7.089   0.278  0.00  0.00
ATOM   1291  HD1 PHE A  78      -5.644  -6.469   0.427  0.00  0.00
ATOM   1292  CE1 PHE A  78      -6.570  -8.140  -0.534  0.00  0.00
ATOM   1293  HE1 PHE A  78      -5.678  -8.378  -1.096  0.00  0.00
ATOM   1294  CZ  PHE A  78      -7.794  -8.894  -0.589  0.00  0.00
ATOM   1295  HZ  PHE A  78      -7.925  -9.821  -1.127  0.00  0.00
ATOM   1296  CD2 PHE A  78      -8.770  -7.505   1.111  0.00  0.00
ATOM   1297  HD2 PHE A  78      -9.588  -7.184   1.739  0.00  0.00
ATOM   1298  CE2 PHE A  78      -8.884  -8.529   0.205  0.00  0.00
ATOM   1299  HE2 PHE A  78      -9.834  -9.033   0.111  0.00  0.00
ATOM   1300  C   PHE A  78      -8.170  -3.799   3.440  0.00  0.00
ATOM   1301  O   PHE A  78      -8.596  -4.048   4.608  0.00  0.00
ATOM   1302  N   PHE A  79      -7.414  -2.724   3.144  0.00  0.00
ATOM   1303  HN  PHE A  79      -7.256  -2.555   2.174  0.00  0.00
ATOM   1304  CA  PHE A  79      -7.049  -1.702   4.169  0.00  0.00
ATOM   1305  HA  PHE A  79      -6.727  -2.199   5.072  0.00  0.00
ATOM   1306  CB  PHE A  79      -5.901  -0.786   3.594  0.00  0.00
ATOM   1307  HB1 PHE A  79      -6.221  -0.341   2.628  0.00  0.00
ATOM   1308  HB2 PHE A  79      -5.079  -1.490   3.346  0.00  0.00
ATOM   1309  CG  PHE A  79      -5.459   0.267   4.574  0.00  0.00
ATOM   1310  CD1 PHE A  79      -4.934  -0.023   5.828  0.00  0.00
ATOM   1311  HD1 PHE A  79      -4.836  -1.074   6.056  0.00  0.00
ATOM   1312  CE1 PHE A  79      -4.608   1.016   6.696  0.00  0.00
ATOM   1313  HE1 PHE A  79      -4.223   0.697   7.654  0.00  0.00
ATOM   1314  CZ  PHE A  79      -4.987   2.352   6.398  0.00  0.00
ATOM   1315  HZ  PHE A  79      -4.732   3.225   6.981  0.00  0.00
ATOM   1316  CD2 PHE A  79      -5.840   1.618   4.266  0.00  0.00
ATOM   1317  HD2 PHE A  79      -6.330   1.878   3.339  0.00  0.00
ATOM   1318  CE2 PHE A  79      -5.481   2.618   5.128  0.00  0.00
ATOM   1319  HE2 PHE A  79      -5.707   3.636   4.850  0.00  0.00
ATOM   1320  C   PHE A  79      -8.249  -0.887   4.552  0.00  0.00
ATOM   1321  O   PHE A  79      -8.446  -0.809   5.751  0.00  0.00
ATOM   1322  N   LEU A  80      -9.058  -0.405   3.648  0.00  0.00
ATOM   1323  HN  LEU A  80      -8.939  -0.473   2.660  0.00  0.00
ATOM   1324  CA  LEU A  80     -10.411   0.254   3.901  0.00  0.00
ATOM   1325  HA  LEU A  80     -10.200   1.169   4.434  0.00  0.00
ATOM   1326  CB  LEU A  80     -11.007   0.535   2.571  0.00  0.00
ATOM   1327  HB1 LEU A  80     -12.110   0.654   2.634  0.00  0.00
ATOM   1328  HB2 LEU A  80     -10.788  -0.405   2.021  0.00  0.00
ATOM   1329  CG  LEU A  80     -10.312   1.726   1.916  0.00  0.00
ATOM   1330  HG  LEU A  80      -9.207   1.682   2.028  0.00  0.00
ATOM   1331  CD1 LEU A  80     -10.718   1.866   0.439  0.00  0.00
ATOM   1332  HD1 LEU A  80     -11.760   2.217   0.282  0.00  0.00
ATOM   1333  HD1 LEU A  80     -10.572   0.899  -0.087  0.00  0.00
ATOM   1334  HD1 LEU A  80     -10.009   2.601   0.001  0.00  0.00
ATOM   1335  CD2 LEU A  80     -10.669   3.055   2.573  0.00  0.00
ATOM   1336  HD2 LEU A  80     -11.718   3.187   2.915  0.00  0.00
ATOM   1337  HD2 LEU A  80     -10.407   3.925   1.933  0.00  0.00
ATOM   1338  HD2 LEU A  80     -10.035   3.070   3.485  0.00  0.00
ATOM   1339  C   LEU A  80     -11.309  -0.595   4.794  0.00  0.00
ATOM   1340  O   LEU A  80     -11.940  -0.008   5.649  0.00  0.00
ATOM   1341  N   LEU A  81     -11.325  -1.905   4.637  0.00  0.00
ATOM   1342  HN  LEU A  81     -10.880  -2.296   3.835  0.00  0.00
ATOM   1343  CA  LEU A  81     -11.981  -2.881   5.545  0.00  0.00
ATOM   1344  HA  LEU A  81     -13.023  -2.602   5.491  0.00  0.00
ATOM   1345  CB  LEU A  81     -11.922  -4.369   5.002  0.00  0.00
ATOM   1346  HB1 LEU A  81     -12.101  -5.155   5.767  0.00  0.00
ATOM   1347  HB2 LEU A  81     -10.898  -4.495   4.589  0.00  0.00
ATOM   1348  CG  LEU A  81     -12.801  -4.618   3.747  0.00  0.00
ATOM   1349  HG  LEU A  81     -12.602  -3.863   2.957  0.00  0.00
ATOM   1350  CD1 LEU A  81     -12.411  -6.008   3.165  0.00  0.00
ATOM   1351  HD1 LEU A  81     -11.371  -5.933   2.782  0.00  0.00
ATOM   1352  HD1 LEU A  81     -13.019  -6.350   2.300  0.00  0.00
ATOM   1353  HD1 LEU A  81     -12.385  -6.812   3.931  0.00  0.00
ATOM   1354  CD2 LEU A  81     -14.305  -4.748   4.184  0.00  0.00
ATOM   1355  HD2 LEU A  81     -14.379  -5.740   4.681  0.00  0.00
ATOM   1356  HD2 LEU A  81     -14.977  -4.684   3.302  0.00  0.00
ATOM   1357  HD2 LEU A  81     -14.602  -4.053   4.999  0.00  0.00
ATOM   1358  C   LEU A  81     -11.431  -2.840   6.945  0.00  0.00
ATOM   1359  O   LEU A  81     -12.183  -3.046   7.898  0.00  0.00
ATOM   1360  N   THR A  82     -10.107  -2.588   7.160  0.00  0.00
ATOM   1361  HN  THR A  82      -9.444  -2.651   6.418  0.00  0.00
ATOM   1362  CA  THR A  82      -9.498  -2.293   8.506  0.00  0.00
ATOM   1363  HA  THR A  82      -9.841  -2.958   9.284  0.00  0.00
ATOM   1364  CB  THR A  82      -7.963  -2.569   8.592  0.00  0.00
ATOM   1365  HB  THR A  82      -7.656  -2.459   9.654  0.00  0.00
ATOM   1366  OG1 THR A  82      -7.127  -1.783   7.790  0.00  0.00
ATOM   1367  HG1 THR A  82      -7.772  -1.436   7.169  0.00  0.00
ATOM   1368  CG2 THR A  82      -7.748  -3.972   8.119  0.00  0.00
ATOM   1369  HG2 THR A  82      -7.788  -3.962   7.009  0.00  0.00
ATOM   1370  HG2 THR A  82      -8.487  -4.665   8.577  0.00  0.00
ATOM   1371  HG2 THR A  82      -6.781  -4.458   8.372  0.00  0.00
ATOM   1372  C   THR A  82      -9.757  -0.915   8.951  0.00  0.00
ATOM   1373  O   THR A  82      -9.753  -0.681  10.121  0.00  0.00
ATOM   1374  N   VAL A  83     -10.006   0.096   8.038  0.00  0.00
ATOM   1375  HN  VAL A  83      -9.971  -0.083   7.058  0.00  0.00
ATOM   1376  CA  VAL A  83     -10.278   1.547   8.441  0.00  0.00
ATOM   1377  HA  VAL A  83      -9.410   1.811   9.027  0.00  0.00
ATOM   1378  CB  VAL A  83     -10.439   2.635   7.251  0.00  0.00
ATOM   1379  HB  VAL A  83     -11.292   2.398   6.579  0.00  0.00
ATOM   1380  CG1 VAL A  83     -10.693   4.029   7.763  0.00  0.00
ATOM   1381  HG1 VAL A  83     -11.689   4.234   8.212  0.00  0.00
ATOM   1382  HG1 VAL A  83     -10.493   4.780   6.970  0.00  0.00
ATOM   1383  HG1 VAL A  83      -9.951   4.174   8.578  0.00  0.00
ATOM   1384  CG2 VAL A  83      -9.117   2.664   6.437  0.00  0.00
ATOM   1385  HG2 VAL A  83      -9.163   3.221   5.477  0.00  0.00
ATOM   1386  HG2 VAL A  83      -8.828   1.694   5.980  0.00  0.00
ATOM   1387  HG2 VAL A  83      -8.313   3.086   7.079  0.00  0.00
ATOM   1388  C   VAL A  83     -11.373   1.773   9.460  0.00  0.00
ATOM   1389  O   VAL A  83     -11.221   2.677  10.262  0.00  0.00
ATOM   1390  N   PRO A  84     -12.567   1.273   9.542  0.00  0.00
ATOM   1391  CD  PRO A  84     -13.203   0.441   8.496  0.00  0.00
ATOM   1392  HD1 PRO A  84     -12.712  -0.554   8.536  0.00  0.00
ATOM   1393  HD2 PRO A  84     -13.042   0.958   7.525  0.00  0.00
ATOM   1394  CA  PRO A  84     -13.534   1.539  10.609  0.00  0.00
ATOM   1395  HA  PRO A  84     -13.816   2.568  10.785  0.00  0.00
ATOM   1396  CB  PRO A  84     -14.649   0.580  10.307  0.00  0.00
ATOM   1397  HB1 PRO A  84     -15.632   0.925  10.692  0.00  0.00
ATOM   1398  HB2 PRO A  84     -14.445  -0.454  10.660  0.00  0.00
ATOM   1399  CG  PRO A  84     -14.680   0.476   8.845  0.00  0.00
ATOM   1400  HG1 PRO A  84     -15.321  -0.354   8.480  0.00  0.00
ATOM   1401  HG2 PRO A  84     -15.011   1.452   8.431  0.00  0.00
ATOM   1402  C   PRO A  84     -12.956   1.146  11.978  0.00  0.00
ATOM   1403  O   PRO A  84     -13.340   1.729  13.028  0.00  0.00
ATOM   1404  N   PHE A  85     -11.883   0.268  12.020  0.00  0.00
ATOM   1405  HN  PHE A  85     -11.522   0.085  11.109  0.00  0.00
ATOM   1406  CA  PHE A  85     -11.244  -0.239  13.275  0.00  0.00
ATOM   1407  HA  PHE A  85     -12.079  -0.268  13.960  0.00  0.00
ATOM   1408  CB  PHE A  85     -10.737  -1.662  13.060  0.00  0.00
ATOM   1409  HB1 PHE A  85     -10.233  -2.029  13.980  0.00  0.00
ATOM   1410  HB2 PHE A  85      -9.922  -1.812  12.321  0.00  0.00
ATOM   1411  CG  PHE A  85     -11.923  -2.572  12.827  0.00  0.00
ATOM   1412  CD1 PHE A  85     -12.321  -2.879  11.470  0.00  0.00
ATOM   1413  HD1 PHE A  85     -11.827  -2.502  10.587  0.00  0.00
ATOM   1414  CE1 PHE A  85     -13.386  -3.697  11.174  0.00  0.00
ATOM   1415  HE1 PHE A  85     -13.540  -4.055  10.166  0.00  0.00
ATOM   1416  CZ  PHE A  85     -14.156  -4.220  12.230  0.00  0.00
ATOM   1417  HZ  PHE A  85     -14.915  -4.922  11.918  0.00  0.00
ATOM   1418  CD2 PHE A  85     -12.684  -3.126  13.865  0.00  0.00
ATOM   1419  HD2 PHE A  85     -12.312  -2.946  14.863  0.00  0.00
ATOM   1420  CE2 PHE A  85     -13.788  -3.938  13.592  0.00  0.00
ATOM   1421  HE2 PHE A  85     -14.452  -4.293  14.367  0.00  0.00
ATOM   1422  C   PHE A  85     -10.203   0.720  13.816  0.00  0.00
ATOM   1423  O   PHE A  85     -10.152   0.956  15.061  0.00  0.00
ATOM   1424  N   TRP A  86      -9.378   1.379  12.983  0.00  0.00
ATOM   1425  HN  TRP A  86      -9.164   0.899  12.134  0.00  0.00
ATOM   1426  CA  TRP A  86      -8.640   2.601  13.320  0.00  0.00
ATOM   1427  HA  TRP A  86      -8.051   2.280  14.166  0.00  0.00
ATOM   1428  CB  TRP A  86      -7.638   3.034  12.194  0.00  0.00
ATOM   1429  HB1 TRP A  86      -6.806   3.633  12.620  0.00  0.00
ATOM   1430  HB2 TRP A  86      -8.233   3.703  11.535  0.00  0.00
ATOM   1431  CG  TRP A  86      -6.886   1.882  11.436  0.00  0.00
ATOM   1432  CD1 TRP A  86      -6.938   1.731  10.046  0.00  0.00
ATOM   1433  HD1 TRP A  86      -7.219   2.476   9.315  0.00  0.00
ATOM   1434  NE1 TRP A  86      -6.327   0.554   9.726  0.00  0.00
ATOM   1435  HE1 TRP A  86      -6.157   0.162   8.849  0.00  0.00
ATOM   1436  CE2 TRP A  86      -5.934  -0.114  10.889  0.00  0.00
ATOM   1437  CD2 TRP A  86      -6.297   0.705  11.992  0.00  0.00
ATOM   1438  CE3 TRP A  86      -6.051   0.280  13.310  0.00  0.00
ATOM   1439  HE3 TRP A  86      -6.202   0.923  14.164  0.00  0.00
ATOM   1440  CZ3 TRP A  86      -5.347  -0.986  13.468  0.00  0.00
ATOM   1441  HZ3 TRP A  86      -5.101  -1.439  14.416  0.00  0.00
ATOM   1442  CZ2 TRP A  86      -5.321  -1.317  11.029  0.00  0.00
ATOM   1443  HZ2 TRP A  86      -5.056  -2.002  10.237  0.00  0.00
ATOM   1444  CH2 TRP A  86      -4.977  -1.720  12.288  0.00  0.00
ATOM   1445  HH2 TRP A  86      -4.710  -2.763  12.363  0.00  0.00
ATOM   1446  C   TRP A  86      -9.484   3.787  13.620  0.00  0.00
ATOM   1447  O   TRP A  86      -9.097   4.589  14.430  0.00  0.00
ATOM   1448  N   ALA A  87     -10.639   4.011  12.967  0.00  0.00
ATOM   1449  HN  ALA A  87     -10.892   3.522  12.136  0.00  0.00
ATOM   1450  CA  ALA A  87     -11.480   5.139  13.370  0.00  0.00
ATOM   1451  HA  ALA A  87     -11.031   6.122  13.344  0.00  0.00
ATOM   1452  CB  ALA A  87     -12.507   5.351  12.341  0.00  0.00
ATOM   1453  HB1 ALA A  87     -13.126   4.432  12.265  0.00  0.00
ATOM   1454  HB2 ALA A  87     -12.144   5.479  11.299  0.00  0.00
ATOM   1455  HB3 ALA A  87     -13.163   6.198  12.635  0.00  0.00
ATOM   1456  C   ALA A  87     -11.999   4.806  14.768  0.00  0.00
ATOM   1457  O   ALA A  87     -12.033   5.748  15.581  0.00  0.00
ATOM   1458  N   HIS A  88     -12.360   3.526  15.138  0.00  0.00
ATOM   1459  HN  HIS A  88     -12.494   2.928  14.352  0.00  0.00
ATOM   1460  CA  HIS A  88     -12.807   3.173  16.460  0.00  0.00
ATOM   1461  HA  HIS A  88     -13.635   3.818  16.718  0.00  0.00
ATOM   1462  CB  HIS A  88     -13.425   1.781  16.293  0.00  0.00
ATOM   1463  HB1 HIS A  88     -12.732   1.035  15.847  0.00  0.00
ATOM   1464  HB2 HIS A  88     -14.239   1.846  15.540  0.00  0.00
ATOM   1465  ND1 HIS A  88     -13.685   0.476  18.428  0.00  0.00
ATOM   1466  HD1 HIS A  88     -12.768   0.084  18.363  0.00  0.00
ATOM   1467  CG  HIS A  88     -14.271   1.217  17.441  0.00  0.00
ATOM   1468  CE1 HIS A  88     -14.628   0.031  19.343  0.00  0.00
ATOM   1469  HE1 HIS A  88     -14.480  -0.787  20.046  0.00  0.00
ATOM   1470  NE2 HIS A  88     -15.828   0.597  19.051  0.00  0.00
ATOM   1471  CD2 HIS A  88     -15.613   1.295  17.834  0.00  0.00
ATOM   1472  HD2 HIS A  88     -16.515   1.616  17.329  0.00  0.00
ATOM   1473  C   HIS A  88     -11.733   3.237  17.549  0.00  0.00
ATOM   1474  O   HIS A  88     -11.989   3.706  18.698  0.00  0.00
ATOM   1475  N   TYR A  89     -10.442   2.968  17.197  0.00  0.00
ATOM   1476  HN  TYR A  89     -10.198   2.652  16.284  0.00  0.00
ATOM   1477  CA  TYR A  89      -9.289   3.088  18.078  0.00  0.00
ATOM   1478  HA  TYR A  89      -9.457   2.528  18.987  0.00  0.00
ATOM   1479  CB  TYR A  89      -8.118   2.392  17.417  0.00  0.00
ATOM   1480  HB1 TYR A  89      -7.171   2.951  17.574  0.00  0.00
ATOM   1481  HB2 TYR A  89      -8.279   2.283  16.324  0.00  0.00
ATOM   1482  CG  TYR A  89      -7.854   1.040  17.874  0.00  0.00
ATOM   1483  CD1 TYR A  89      -7.921  -0.108  17.019  0.00  0.00
ATOM   1484  HD1 TYR A  89      -8.190   0.030  15.983  0.00  0.00
ATOM   1485  CE1 TYR A  89      -7.438  -1.348  17.492  0.00  0.00
ATOM   1486  HE1 TYR A  89      -7.380  -2.103  16.722  0.00  0.00
ATOM   1487  CZ  TYR A  89      -7.106  -1.474  18.847  0.00  0.00
ATOM   1488  OH  TYR A  89      -6.798  -2.763  19.380  0.00  0.00
ATOM   1489  HH  TYR A  89      -6.886  -3.477  18.744  0.00  0.00
ATOM   1490  CD2 TYR A  89      -7.529   0.770  19.214  0.00  0.00
ATOM   1491  HD2 TYR A  89      -7.537   1.588  19.919  0.00  0.00
ATOM   1492  CE2 TYR A  89      -7.328  -0.505  19.785  0.00  0.00
ATOM   1493  HE2 TYR A  89      -7.081  -0.698  20.819  0.00  0.00
ATOM   1494  C   TYR A  89      -9.074   4.519  18.465  0.00  0.00
ATOM   1495  O   TYR A  89      -8.735   4.755  19.565  0.00  0.00
ATOM   1496  N   ALA A  90      -9.250   5.507  17.542  0.00  0.00
ATOM   1497  HN  ALA A  90      -9.630   5.277  16.650  0.00  0.00
ATOM   1498  CA  ALA A  90      -9.015   6.901  17.822  0.00  0.00
ATOM   1499  HA  ALA A  90      -8.045   7.159  18.222  0.00  0.00
ATOM   1500  CB  ALA A  90      -8.928   7.591  16.444  0.00  0.00
ATOM   1501  HB1 ALA A  90      -7.978   7.375  15.910  0.00  0.00
ATOM   1502  HB2 ALA A  90      -8.789   8.665  16.697  0.00  0.00
ATOM   1503  HB3 ALA A  90      -9.776   7.536  15.728  0.00  0.00
ATOM   1504  C   ALA A  90     -10.072   7.526  18.756  0.00  0.00
ATOM   1505  O   ALA A  90      -9.696   8.265  19.709  0.00  0.00
ATOM   1506  N   ALA A  91     -11.337   7.198  18.524  0.00  0.00
ATOM   1507  HN  ALA A  91     -11.567   6.888  17.604  0.00  0.00
ATOM   1508  CA  ALA A  91     -12.375   7.618  19.416  0.00  0.00
ATOM   1509  HA  ALA A  91     -12.244   8.665  19.643  0.00  0.00
ATOM   1510  CB  ALA A  91     -13.743   7.481  18.808  0.00  0.00
ATOM   1511  HB1 ALA A  91     -14.437   8.093  19.423  0.00  0.00
ATOM   1512  HB2 ALA A  91     -14.112   6.435  18.876  0.00  0.00
ATOM   1513  HB3 ALA A  91     -13.753   7.806  17.745  0.00  0.00
ATOM   1514  C   ALA A  91     -12.283   7.001  20.795  0.00  0.00
ATOM   1515  O   ALA A  91     -12.656   7.595  21.811  0.00  0.00
ATOM   1516  N   ALA A  92     -11.762   5.739  20.875  0.00  0.00
ATOM   1517  HN  ALA A  92     -11.448   5.269  20.054  0.00  0.00
ATOM   1518  CA  ALA A  92     -11.747   4.865  22.044  0.00  0.00
ATOM   1519  HA  ALA A  92     -11.417   5.437  22.898  0.00  0.00
ATOM   1520  CB  ALA A  92     -13.230   4.502  22.364  0.00  0.00
ATOM   1521  HB1 ALA A  92     -13.786   4.132  21.477  0.00  0.00
ATOM   1522  HB2 ALA A  92     -13.775   5.436  22.622  0.00  0.00
ATOM   1523  HB3 ALA A  92     -13.428   3.791  23.196  0.00  0.00
ATOM   1524  C   ALA A  92     -10.879   3.653  21.928  0.00  0.00
ATOM   1525  O   ALA A  92      -9.673   3.785  21.973  0.00  0.00
ATOM   1526  N   GLN A  93     -11.473   2.424  21.905  0.00  0.00
ATOM   1527  HN  GLN A  93     -12.460   2.342  21.792  0.00  0.00
ATOM   1528  CA  GLN A  93     -10.675   1.206  22.123  0.00  0.00
ATOM   1529  HA  GLN A  93      -9.719   1.308  21.631  0.00  0.00
ATOM   1530  CB  GLN A  93     -10.318   0.983  23.623  0.00  0.00
ATOM   1531  HB1 GLN A  93      -9.690   1.859  23.893  0.00  0.00
ATOM   1532  HB2 GLN A  93      -9.736   0.039  23.698  0.00  0.00
ATOM   1533  CG  GLN A  93     -11.537   1.037  24.628  0.00  0.00
ATOM   1534  HG1 GLN A  93     -12.201   0.158  24.482  0.00  0.00
ATOM   1535  HG2 GLN A  93     -12.106   1.984  24.505  0.00  0.00
ATOM   1536  CD  GLN A  93     -10.984   0.958  26.067  0.00  0.00
ATOM   1537  OE1 GLN A  93      -9.889   0.415  26.375  0.00  0.00
ATOM   1538  NE2 GLN A  93     -11.844   1.468  26.966  0.00  0.00
ATOM   1539  HE2 GLN A  93     -12.748   1.734  26.634  0.00  0.00
ATOM   1540  HE2 GLN A  93     -11.707   1.219  27.925  0.00  0.00
ATOM   1541  C   GLN A  93     -11.449  -0.002  21.726  0.00  0.00
ATOM   1542  O   GLN A  93     -12.634   0.029  21.375  0.00  0.00
ATOM   1543  N   TRP A  94     -10.718  -1.222  21.733  0.00  0.00
ATOM   1544  HN  TRP A  94      -9.811  -1.201  22.147  0.00  0.00
ATOM   1545  CA  TRP A  94     -11.134  -2.533  21.225  0.00  0.00
ATOM   1546  HA  TRP A  94     -11.443  -2.455  20.192  0.00  0.00
ATOM   1547  CB  TRP A  94     -10.021  -3.551  21.390  0.00  0.00
ATOM   1548  HB1 TRP A  94      -9.808  -3.800  22.451  0.00  0.00
ATOM   1549  HB2 TRP A  94      -9.098  -3.066  21.008  0.00  0.00
ATOM   1550  CG  TRP A  94     -10.265  -4.791  20.599  0.00  0.00
ATOM   1551  CD1 TRP A  94     -10.180  -6.120  21.064  0.00  0.00
ATOM   1552  HD1 TRP A  94     -10.253  -6.492  22.075  0.00  0.00
ATOM   1553  NE1 TRP A  94     -10.243  -6.976  19.963  0.00  0.00
ATOM   1554  HE1 TRP A  94     -10.120  -7.942  19.901  0.00  0.00
ATOM   1555  CE2 TRP A  94     -10.153  -6.254  18.849  0.00  0.00
ATOM   1556  CD2 TRP A  94     -10.119  -4.909  19.171  0.00  0.00
ATOM   1557  CE3 TRP A  94      -9.894  -3.933  18.181  0.00  0.00
ATOM   1558  HE3 TRP A  94      -9.774  -2.876  18.367  0.00  0.00
ATOM   1559  CZ3 TRP A  94      -9.858  -4.384  16.822  0.00  0.00
ATOM   1560  HZ3 TRP A  94      -9.771  -3.544  16.149  0.00  0.00
ATOM   1561  CZ2 TRP A  94     -10.157  -6.620  17.525  0.00  0.00
ATOM   1562  HZ2 TRP A  94      -9.995  -7.674  17.355  0.00  0.00
ATOM   1563  CH2 TRP A  94     -10.078  -5.715  16.522  0.00  0.00
ATOM   1564  HH2 TRP A  94     -10.028  -6.118  15.521  0.00  0.00
ATOM   1565  C   TRP A  94     -12.335  -3.120  22.030  0.00  0.00
ATOM   1566  O   TRP A  94     -12.522  -2.827  23.204  0.00  0.00
ATOM   1567  N   ASP A  95     -13.205  -3.938  21.437  0.00  0.00
ATOM   1568  HN  ASP A  95     -13.256  -4.036  20.446  0.00  0.00
ATOM   1569  CA  ASP A  95     -14.194  -4.626  22.258  0.00  0.00
ATOM   1570  HA  ASP A  95     -13.819  -4.850  23.246  0.00  0.00
ATOM   1571  CB  ASP A  95     -15.556  -3.912  22.388  0.00  0.00
ATOM   1572  HB1 ASP A  95     -16.248  -4.682  22.792  0.00  0.00
ATOM   1573  HB2 ASP A  95     -15.972  -3.636  21.395  0.00  0.00
ATOM   1574  CG  ASP A  95     -15.564  -2.685  23.255  0.00  0.00
ATOM   1575  OD1 ASP A  95     -16.025  -1.575  22.788  0.00  0.00
ATOM   1576  OD2 ASP A  95     -15.212  -2.837  24.422  0.00  0.00
ATOM   1577  C   ASP A  95     -14.438  -6.013  21.617  0.00  0.00
ATOM   1578  O   ASP A  95     -15.428  -6.621  21.899  0.00  0.00
ATOM   1579  N   PHE A  96     -13.520  -6.515  20.753  0.00  0.00
ATOM   1580  HN  PHE A  96     -12.579  -6.203  20.649  0.00  0.00
ATOM   1581  CA  PHE A  96     -14.032  -7.548  19.811  0.00  0.00
ATOM   1582  HA  PHE A  96     -15.108  -7.598  19.883  0.00  0.00
ATOM   1583  CB  PHE A  96     -13.848  -7.113  18.364  0.00  0.00
ATOM   1584  HB1 PHE A  96     -14.270  -7.808  17.606  0.00  0.00
ATOM   1585  HB2 PHE A  96     -12.739  -7.092  18.295  0.00  0.00
ATOM   1586  CG  PHE A  96     -14.415  -5.746  18.051  0.00  0.00
ATOM   1587  CD1 PHE A  96     -13.626  -4.800  17.423  0.00  0.00
ATOM   1588  HD1 PHE A  96     -12.656  -5.149  17.100  0.00  0.00
ATOM   1589  CE1 PHE A  96     -14.025  -3.485  17.228  0.00  0.00
ATOM   1590  HE1 PHE A  96     -13.324  -2.777  16.812  0.00  0.00
ATOM   1591  CZ  PHE A  96     -15.282  -3.066  17.756  0.00  0.00
ATOM   1592  HZ  PHE A  96     -15.789  -2.116  17.668  0.00  0.00
ATOM   1593  CD2 PHE A  96     -15.715  -5.362  18.421  0.00  0.00
ATOM   1594  HD2 PHE A  96     -16.365  -6.049  18.942  0.00  0.00
ATOM   1595  CE2 PHE A  96     -16.102  -4.043  18.344  0.00  0.00
ATOM   1596  HE2 PHE A  96     -17.053  -3.671  18.694  0.00  0.00
ATOM   1597  C   PHE A  96     -13.490  -8.987  19.999  0.00  0.00
ATOM   1598  O   PHE A  96     -13.936  -9.975  19.455  0.00  0.00
ATOM   1599  N   GLY A  97     -12.490  -9.168  20.931  0.00  0.00
ATOM   1600  HN  GLY A  97     -12.171  -8.370  21.437  0.00  0.00
ATOM   1601  CA  GLY A  97     -11.786 -10.418  21.162  0.00  0.00
ATOM   1602  HA1 GLY A  97     -12.561 -11.171  21.171  0.00  0.00
ATOM   1603  HA2 GLY A  97     -11.299 -10.368  22.125  0.00  0.00
ATOM   1604  C   GLY A  97     -10.680 -10.886  20.232  0.00  0.00
ATOM   1605  O   GLY A  97     -10.253 -10.263  19.257  0.00  0.00
ATOM   1606  N   ASN A  98     -10.015 -12.052  20.539  0.00  0.00
ATOM   1607  HN  ASN A  98     -10.500 -12.746  21.065  0.00  0.00
ATOM   1608  CA  ASN A  98      -8.768 -12.532  19.958  0.00  0.00
ATOM   1609  HA  ASN A  98      -8.099 -11.697  20.105  0.00  0.00
ATOM   1610  CB  ASN A  98      -8.286 -13.921  20.551  0.00  0.00
ATOM   1611  HB1 ASN A  98      -7.465 -14.381  19.960  0.00  0.00
ATOM   1612  HB2 ASN A  98      -9.126 -14.648  20.539  0.00  0.00
ATOM   1613  CG  ASN A  98      -7.707 -13.869  21.972  0.00  0.00
ATOM   1614  OD1 ASN A  98      -6.635 -13.241  22.061  0.00  0.00
ATOM   1615  ND2 ASN A  98      -8.414 -14.224  23.034  0.00  0.00
ATOM   1616  HD2 ASN A  98      -8.157 -14.027  23.980  0.00  0.00
ATOM   1617  HD2 ASN A  98      -9.322 -14.585  22.825  0.00  0.00
ATOM   1618  C   ASN A  98      -8.790 -12.780  18.449  0.00  0.00
ATOM   1619  O   ASN A  98      -8.023 -12.267  17.713  0.00  0.00
ATOM   1620  N   THR A  99      -9.742 -13.529  17.857  0.00  0.00
ATOM   1621  HN  THR A  99     -10.453 -13.977  18.393  0.00  0.00
ATOM   1622  CA  THR A  99      -9.649 -13.890  16.429  0.00  0.00
ATOM   1623  HA  THR A  99      -8.620 -14.135  16.212  0.00  0.00
ATOM   1624  CB  THR A  99     -10.758 -14.872  16.104  0.00  0.00
ATOM   1625  HB  THR A  99     -11.683 -14.266  15.993  0.00  0.00
ATOM   1626  OG1 THR A  99     -10.914 -15.810  17.142  0.00  0.00
ATOM   1627  HG1 THR A  99     -11.383 -16.597  16.853  0.00  0.00
ATOM   1628  CG2 THR A  99     -10.564 -15.653  14.830  0.00  0.00
ATOM   1629  HG2 THR A  99     -11.513 -16.118  14.488  0.00  0.00
ATOM   1630  HG2 THR A  99      -9.881 -16.495  15.072  0.00  0.00
ATOM   1631  HG2 THR A  99     -10.126 -14.996  14.048  0.00  0.00
ATOM   1632  C   THR A  99      -9.868 -12.675  15.541  0.00  0.00
ATOM   1633  O   THR A  99      -9.329 -12.612  14.471  0.00  0.00
ATOM   1634  N   MET A 100     -10.597 -11.692  16.074  0.00  0.00
ATOM   1635  HN  MET A 100     -10.954 -11.785  17.000  0.00  0.00
ATOM   1636  CA  MET A 100     -10.755 -10.370  15.460  0.00  0.00
ATOM   1637  HA  MET A 100     -11.187 -10.500  14.478  0.00  0.00
ATOM   1638  CB  MET A 100     -11.756  -9.523  16.284  0.00  0.00
ATOM   1639  HB1 MET A 100     -11.889  -8.507  15.855  0.00  0.00
ATOM   1640  HB2 MET A 100     -11.382  -9.528  17.331  0.00  0.00
ATOM   1641  CG  MET A 100     -13.206 -10.083  16.240  0.00  0.00
ATOM   1642  HG1 MET A 100     -13.928  -9.381  16.707  0.00  0.00
ATOM   1643  HG2 MET A 100     -13.246 -10.995  16.876  0.00  0.00
ATOM   1644  SD  MET A 100     -13.700 -10.344  14.520  0.00  0.00
ATOM   1645  CE  MET A 100     -13.784  -8.610  13.997  0.00  0.00
ATOM   1646  HE1 MET A 100     -12.788  -8.118  13.991  0.00  0.00
ATOM   1647  HE2 MET A 100     -14.387  -7.972  14.678  0.00  0.00
ATOM   1648  HE3 MET A 100     -14.221  -8.559  12.978  0.00  0.00
ATOM   1649  C   MET A 100      -9.446  -9.533  15.383  0.00  0.00
ATOM   1650  O   MET A 100      -9.253  -8.749  14.478  0.00  0.00
ATOM   1651  N   CYS A 101      -8.551  -9.707  16.375  0.00  0.00
ATOM   1652  HN  CYS A 101      -8.817 -10.245  17.170  0.00  0.00
ATOM   1653  CA  CYS A 101      -7.199  -9.120  16.288  0.00  0.00
ATOM   1654  HA  CYS A 101      -7.270  -8.089  15.975  0.00  0.00
ATOM   1655  CB  CYS A 101      -6.432  -9.351  17.596  0.00  0.00
ATOM   1656  HB1 CYS A 101      -5.386  -9.003  17.458  0.00  0.00
ATOM   1657  HB2 CYS A 101      -6.300 -10.411  17.899  0.00  0.00
ATOM   1658  SG  CYS A 101      -7.087  -8.466  19.083  0.00  0.00
ATOM   1659  C   CYS A 101      -6.308  -9.790  15.177  0.00  0.00
ATOM   1660  O   CYS A 101      -5.584  -9.067  14.473  0.00  0.00
ATOM   1661  N   GLN A 102      -6.405 -11.105  15.069  0.00  0.00
ATOM   1662  HN  GLN A 102      -6.962 -11.616  15.718  0.00  0.00
ATOM   1663  CA  GLN A 102      -5.787 -11.847  13.993  0.00  0.00
ATOM   1664  HA  GLN A 102      -4.743 -11.598  14.111  0.00  0.00
ATOM   1665  CB  GLN A 102      -6.011 -13.386  14.054  0.00  0.00
ATOM   1666  HB1 GLN A 102      -5.623 -13.752  13.080  0.00  0.00
ATOM   1667  HB2 GLN A 102      -7.095 -13.619  14.131  0.00  0.00
ATOM   1668  CG  GLN A 102      -5.347 -13.999  15.274  0.00  0.00
ATOM   1669  HG1 GLN A 102      -6.035 -13.707  16.096  0.00  0.00
ATOM   1670  HG2 GLN A 102      -4.300 -13.646  15.386  0.00  0.00
ATOM   1671  CD  GLN A 102      -5.410 -15.552  15.308  0.00  0.00
ATOM   1672  OE1 GLN A 102      -5.681 -16.155  16.353  0.00  0.00
ATOM   1673  NE2 GLN A 102      -5.162 -16.298  14.203  0.00  0.00
ATOM   1674  HE2 GLN A 102      -4.760 -15.752  13.468  0.00  0.00
ATOM   1675  HE2 GLN A 102      -4.902 -17.251  14.356  0.00  0.00
ATOM   1676  C   GLN A 102      -6.297 -11.345  12.651  0.00  0.00
ATOM   1677  O   GLN A 102      -5.629 -11.253  11.613  0.00  0.00
ATOM   1678  N   LEU A 103      -7.605 -11.096  12.522  0.00  0.00
ATOM   1679  HN  LEU A 103      -8.286 -11.238  13.237  0.00  0.00
ATOM   1680  CA  LEU A 103      -8.183 -10.674  11.232  0.00  0.00
ATOM   1681  HA  LEU A 103      -7.747 -11.194  10.392  0.00  0.00
ATOM   1682  CB  LEU A 103      -9.754 -10.797  11.273  0.00  0.00
ATOM   1683  HB1 LEU A 103     -10.352 -10.320  12.079  0.00  0.00
ATOM   1684  HB2 LEU A 103      -9.991 -11.854  11.519  0.00  0.00
ATOM   1685  CG  LEU A 103     -10.574 -10.507   9.970  0.00  0.00
ATOM   1686  HG  LEU A 103     -10.550  -9.396   9.968  0.00  0.00
ATOM   1687  CD1 LEU A 103      -9.993 -10.963   8.703  0.00  0.00
ATOM   1688  HD1 LEU A 103      -9.924 -12.061   8.551  0.00  0.00
ATOM   1689  HD1 LEU A 103      -8.960 -10.577   8.564  0.00  0.00
ATOM   1690  HD1 LEU A 103     -10.533 -10.481   7.860  0.00  0.00
ATOM   1691  CD2 LEU A 103     -12.073 -10.947  10.006  0.00  0.00
ATOM   1692  HD2 LEU A 103     -12.670 -10.674   9.110  0.00  0.00
ATOM   1693  HD2 LEU A 103     -12.524 -10.308  10.794  0.00  0.00
ATOM   1694  HD2 LEU A 103     -11.967 -12.042  10.160  0.00  0.00
ATOM   1695  C   LEU A 103      -7.787  -9.280  10.938  0.00  0.00
ATOM   1696  O   LEU A 103      -7.432  -8.941   9.791  0.00  0.00
ATOM   1697  N   LEU A 104      -7.766  -8.377  11.910  0.00  0.00
ATOM   1698  HN  LEU A 104      -8.036  -8.643  12.832  0.00  0.00
ATOM   1699  CA  LEU A 104      -7.247  -7.030  11.789  0.00  0.00
ATOM   1700  HA  LEU A 104      -7.746  -6.517  10.981  0.00  0.00
ATOM   1701  CB  LEU A 104      -7.262  -6.341  13.206  0.00  0.00
ATOM   1702  HB1 LEU A 104      -6.577  -6.834  13.930  0.00  0.00
ATOM   1703  HB2 LEU A 104      -8.294  -6.452  13.602  0.00  0.00
ATOM   1704  CG  LEU A 104      -6.765  -4.879  13.270  0.00  0.00
ATOM   1705  HG  LEU A 104      -5.834  -4.726  12.683  0.00  0.00
ATOM   1706  CD1 LEU A 104      -7.702  -4.062  12.455  0.00  0.00
ATOM   1707  HD1 LEU A 104      -7.812  -4.364  11.392  0.00  0.00
ATOM   1708  HD1 LEU A 104      -7.427  -2.998  12.616  0.00  0.00
ATOM   1709  HD1 LEU A 104      -8.697  -4.225  12.923  0.00  0.00
ATOM   1710  CD2 LEU A 104      -6.760  -4.341  14.723  0.00  0.00
ATOM   1711  HD2 LEU A 104      -6.506  -3.259  14.681  0.00  0.00
ATOM   1712  HD2 LEU A 104      -6.084  -4.869  15.428  0.00  0.00
ATOM   1713  HD2 LEU A 104      -7.770  -4.456  15.171  0.00  0.00
ATOM   1714  C   LEU A 104      -5.786  -6.963  11.271  0.00  0.00
ATOM   1715  O   LEU A 104      -5.495  -6.439  10.168  0.00  0.00
ATOM   1716  N   THR A 105      -4.850  -7.694  11.995  0.00  0.00
ATOM   1717  HN  THR A 105      -5.181  -8.311  12.705  0.00  0.00
ATOM   1718  CA  THR A 105      -3.478  -7.779  11.426  0.00  0.00
ATOM   1719  HA  THR A 105      -3.047  -6.798  11.296  0.00  0.00
ATOM   1720  CB  THR A 105      -2.384  -8.279  12.404  0.00  0.00
ATOM   1721  HB  THR A 105      -1.431  -8.358  11.838  0.00  0.00
ATOM   1722  OG1 THR A 105      -2.676  -9.567  12.953  0.00  0.00
ATOM   1723  HG1 THR A 105      -3.167  -9.393  13.760  0.00  0.00
ATOM   1724  CG2 THR A 105      -2.266  -7.326  13.552  0.00  0.00
ATOM   1725  HG2 THR A 105      -1.412  -7.755  14.118  0.00  0.00
ATOM   1726  HG2 THR A 105      -3.202  -7.337  14.150  0.00  0.00
ATOM   1727  HG2 THR A 105      -2.044  -6.291  13.217  0.00  0.00
ATOM   1728  C   THR A 105      -3.402  -8.533  10.058  0.00  0.00
ATOM   1729  O   THR A 105      -2.614  -8.271   9.194  0.00  0.00
ATOM   1730  N   GLY A 106      -4.269  -9.529   9.872  0.00  0.00
ATOM   1731  HN  GLY A 106      -4.994  -9.741  10.523  0.00  0.00
ATOM   1732  CA  GLY A 106      -4.390 -10.226   8.605  0.00  0.00
ATOM   1733  HA1 GLY A 106      -5.258 -10.867   8.647  0.00  0.00
ATOM   1734  HA2 GLY A 106      -3.411 -10.662   8.470  0.00  0.00
ATOM   1735  C   GLY A 106      -4.694  -9.321   7.410  0.00  0.00
ATOM   1736  O   GLY A 106      -3.816  -9.274   6.572  0.00  0.00
ATOM   1737  N   LEU A 107      -5.793  -8.544   7.431  0.00  0.00
ATOM   1738  HN  LEU A 107      -6.377  -8.633   8.234  0.00  0.00
ATOM   1739  CA  LEU A 107      -6.170  -7.511   6.483  0.00  0.00
ATOM   1740  HA  LEU A 107      -6.159  -7.925   5.486  0.00  0.00
ATOM   1741  CB  LEU A 107      -7.564  -6.942   6.856  0.00  0.00
ATOM   1742  HB1 LEU A 107      -7.675  -6.105   6.135  0.00  0.00
ATOM   1743  HB2 LEU A 107      -7.505  -6.537   7.888  0.00  0.00
ATOM   1744  CG  LEU A 107      -8.699  -7.921   6.740  0.00  0.00
ATOM   1745  HG  LEU A 107      -8.548  -8.801   7.403  0.00  0.00
ATOM   1746  CD1 LEU A 107     -10.050  -7.339   7.268  0.00  0.00
ATOM   1747  HD1 LEU A 107     -10.264  -6.348   6.814  0.00  0.00
ATOM   1748  HD1 LEU A 107      -9.929  -7.250   8.368  0.00  0.00
ATOM   1749  HD1 LEU A 107     -10.889  -8.055   7.136  0.00  0.00
ATOM   1750  CD2 LEU A 107      -8.946  -8.508   5.367  0.00  0.00
ATOM   1751  HD2 LEU A 107      -9.405  -7.635   4.856  0.00  0.00
ATOM   1752  HD2 LEU A 107      -9.773  -9.243   5.470  0.00  0.00
ATOM   1753  HD2 LEU A 107      -8.182  -9.036   4.758  0.00  0.00
ATOM   1754  C   LEU A 107      -5.157  -6.328   6.429  0.00  0.00
ATOM   1755  O   LEU A 107      -5.003  -5.783   5.391  0.00  0.00
ATOM   1756  N   TYR A 108      -4.624  -5.930   7.558  0.00  0.00
ATOM   1757  HN  TYR A 108      -4.846  -6.332   8.443  0.00  0.00
ATOM   1758  CA  TYR A 108      -3.585  -4.865   7.624  0.00  0.00
ATOM   1759  HA  TYR A 108      -4.065  -4.032   7.132  0.00  0.00
ATOM   1760  CB  TYR A 108      -3.333  -4.231   9.036  0.00  0.00
ATOM   1761  HB1 TYR A 108      -2.963  -4.971   9.778  0.00  0.00
ATOM   1762  HB2 TYR A 108      -4.358  -4.041   9.420  0.00  0.00
ATOM   1763  CG  TYR A 108      -2.508  -2.955   9.130  0.00  0.00
ATOM   1764  CD1 TYR A 108      -2.364  -2.039   8.111  0.00  0.00
ATOM   1765  HD1 TYR A 108      -2.719  -2.246   7.113  0.00  0.00
ATOM   1766  CE1 TYR A 108      -1.547  -0.888   8.211  0.00  0.00
ATOM   1767  HE1 TYR A 108      -1.467  -0.272   7.328  0.00  0.00
ATOM   1768  CZ  TYR A 108      -0.959  -0.608   9.404  0.00  0.00
ATOM   1769  OH  TYR A 108      -0.140   0.506   9.497  0.00  0.00
ATOM   1770  HH  TYR A 108       0.223   0.625  10.377  0.00  0.00
ATOM   1771  CD2 TYR A 108      -1.887  -2.662  10.367  0.00  0.00
ATOM   1772  HD2 TYR A 108      -2.276  -3.250  11.184  0.00  0.00
ATOM   1773  CE2 TYR A 108      -1.158  -1.424  10.484  0.00  0.00
ATOM   1774  HE2 TYR A 108      -0.876  -1.281  11.517  0.00  0.00
ATOM   1775  C   TYR A 108      -2.317  -5.287   6.968  0.00  0.00
ATOM   1776  O   TYR A 108      -1.826  -4.547   6.107  0.00  0.00
ATOM   1777  N   PHE A 109      -1.670  -6.446   7.176  0.00  0.00
ATOM   1778  HN  PHE A 109      -2.160  -7.157   7.675  0.00  0.00
ATOM   1779  CA  PHE A 109      -0.419  -6.796   6.499  0.00  0.00
ATOM   1780  HA  PHE A 109       0.215  -5.922   6.494  0.00  0.00
ATOM   1781  CB  PHE A 109       0.378  -7.955   7.160  0.00  0.00
ATOM   1782  HB1 PHE A 109       1.297  -8.159   6.571  0.00  0.00
ATOM   1783  HB2 PHE A 109      -0.227  -8.883   7.243  0.00  0.00
ATOM   1784  CG  PHE A 109       0.749  -7.653   8.524  0.00  0.00
ATOM   1785  CD1 PHE A 109       0.642  -8.754   9.438  0.00  0.00
ATOM   1786  HD1 PHE A 109       0.209  -9.670   9.062  0.00  0.00
ATOM   1787  CE1 PHE A 109       0.977  -8.649  10.765  0.00  0.00
ATOM   1788  HE1 PHE A 109       0.921  -9.428  11.511  0.00  0.00
ATOM   1789  CZ  PHE A 109       1.458  -7.485  11.242  0.00  0.00
ATOM   1790  HZ  PHE A 109       1.654  -7.374  12.298  0.00  0.00
ATOM   1791  CD2 PHE A 109       1.298  -6.438   8.992  0.00  0.00
ATOM   1792  HD2 PHE A 109       1.334  -5.517   8.428  0.00  0.00
ATOM   1793  CE2 PHE A 109       1.733  -6.431  10.336  0.00  0.00
ATOM   1794  HE2 PHE A 109       2.235  -5.568  10.748  0.00  0.00
ATOM   1795  C   PHE A 109      -0.514  -6.929   5.036  0.00  0.00
ATOM   1796  O   PHE A 109       0.341  -6.392   4.293  0.00  0.00
ATOM   1797  N   ILE A 110      -1.436  -7.687   4.508  0.00  0.00
ATOM   1798  HN  ILE A 110      -2.085  -8.071   5.160  0.00  0.00
ATOM   1799  CA  ILE A 110      -1.609  -7.977   3.039  0.00  0.00
ATOM   1800  HA  ILE A 110      -0.705  -8.391   2.617  0.00  0.00
ATOM   1801  CB  ILE A 110      -2.670  -9.062   2.673  0.00  0.00
ATOM   1802  HB  ILE A 110      -2.544  -9.259   1.587  0.00  0.00
ATOM   1803  CG2 ILE A 110      -2.110 -10.342   3.212  0.00  0.00
ATOM   1804  HG2 ILE A 110      -2.336 -10.354   4.299  0.00  0.00
ATOM   1805  HG2 ILE A 110      -1.004 -10.438   3.178  0.00  0.00
ATOM   1806  HG2 ILE A 110      -2.580 -11.214   2.710  0.00  0.00
ATOM   1807  CG1 ILE A 110      -4.152  -8.684   3.123  0.00  0.00
ATOM   1808  HG1 ILE A 110      -4.466  -7.804   2.522  0.00  0.00
ATOM   1809  HG1 ILE A 110      -4.295  -8.574   4.218  0.00  0.00
ATOM   1810  CD1 ILE A 110      -5.196  -9.807   2.702  0.00  0.00
ATOM   1811  HD1 ILE A 110      -6.213  -9.407   2.903  0.00  0.00
ATOM   1812  HD2 ILE A 110      -5.007 -10.769   3.224  0.00  0.00
ATOM   1813  HD3 ILE A 110      -5.057  -9.994   1.616  0.00  0.00
ATOM   1814  C   ILE A 110      -1.848  -6.715   2.211  0.00  0.00
ATOM   1815  O   ILE A 110      -1.390  -6.626   1.056  0.00  0.00
ATOM   1816  N   GLY A 111      -2.571  -5.695   2.743  0.00  0.00
ATOM   1817  HN  GLY A 111      -2.969  -5.742   3.656  0.00  0.00
ATOM   1818  CA  GLY A 111      -2.955  -4.555   1.949  0.00  0.00
ATOM   1819  HA1 GLY A 111      -3.772  -4.013   2.404  0.00  0.00
ATOM   1820  HA2 GLY A 111      -3.074  -4.942   0.948  0.00  0.00
ATOM   1821  C   GLY A 111      -1.852  -3.547   1.865  0.00  0.00
ATOM   1822  O   GLY A 111      -1.682  -2.895   0.830  0.00  0.00
ATOM   1823  N   PHE A 112      -1.156  -3.408   3.020  0.00  0.00
ATOM   1824  HN  PHE A 112      -1.373  -4.017   3.779  0.00  0.00
ATOM   1825  CA  PHE A 112       0.060  -2.593   3.143  0.00  0.00
ATOM   1826  HA  PHE A 112      -0.240  -1.596   2.855  0.00  0.00
ATOM   1827  CB  PHE A 112       0.582  -2.707   4.633  0.00  0.00
ATOM   1828  HB1 PHE A 112       0.813  -3.777   4.824  0.00  0.00
ATOM   1829  HB2 PHE A 112      -0.177  -2.400   5.384  0.00  0.00
ATOM   1830  CG  PHE A 112       1.794  -1.891   5.107  0.00  0.00
ATOM   1831  CD1 PHE A 112       2.479  -2.235   6.334  0.00  0.00
ATOM   1832  HD1 PHE A 112       2.194  -3.075   6.950  0.00  0.00
ATOM   1833  CE1 PHE A 112       3.572  -1.415   6.805  0.00  0.00
ATOM   1834  HE1 PHE A 112       3.954  -1.621   7.795  0.00  0.00
ATOM   1835  CZ  PHE A 112       3.880  -0.260   6.169  0.00  0.00
ATOM   1836  HZ  PHE A 112       4.665   0.351   6.589  0.00  0.00
ATOM   1837  CD2 PHE A 112       2.370  -0.789   4.406  0.00  0.00
ATOM   1838  HD2 PHE A 112       1.905  -0.493   3.478  0.00  0.00
ATOM   1839  CE2 PHE A 112       3.362   0.088   4.849  0.00  0.00
ATOM   1840  HE2 PHE A 112       3.660   0.986   4.327  0.00  0.00
ATOM   1841  C   PHE A 112       1.243  -2.989   2.175  0.00  0.00
ATOM   1842  O   PHE A 112       1.662  -2.210   1.336  0.00  0.00
ATOM   1843  N   PHE A 113       1.684  -4.317   2.181  0.00  0.00
ATOM   1844  HN  PHE A 113       1.366  -4.869   2.948  0.00  0.00
ATOM   1845  CA  PHE A 113       2.748  -4.751   1.307  0.00  0.00
ATOM   1846  HA  PHE A 113       3.510  -3.990   1.385  0.00  0.00
ATOM   1847  CB  PHE A 113       3.360  -6.115   1.763  0.00  0.00
ATOM   1848  HB1 PHE A 113       4.160  -6.390   1.042  0.00  0.00
ATOM   1849  HB2 PHE A 113       2.695  -7.003   1.703  0.00  0.00
ATOM   1850  CG  PHE A 113       3.906  -6.073   3.100  0.00  0.00
ATOM   1851  CD1 PHE A 113       4.850  -5.166   3.437  0.00  0.00
ATOM   1852  HD1 PHE A 113       5.092  -4.363   2.756  0.00  0.00
ATOM   1853  CE1 PHE A 113       5.201  -5.064   4.789  0.00  0.00
ATOM   1854  HE1 PHE A 113       5.821  -4.247   5.126  0.00  0.00
ATOM   1855  CZ  PHE A 113       4.876  -6.051   5.710  0.00  0.00
ATOM   1856  HZ  PHE A 113       5.215  -5.913   6.725  0.00  0.00
ATOM   1857  CD2 PHE A 113       3.445  -7.092   4.074  0.00  0.00
ATOM   1858  HD2 PHE A 113       2.747  -7.846   3.740  0.00  0.00
ATOM   1859  CE2 PHE A 113       3.995  -7.102   5.342  0.00  0.00
ATOM   1860  HE2 PHE A 113       3.813  -7.827   6.120  0.00  0.00
ATOM   1861  C   PHE A 113       2.275  -4.869  -0.125  0.00  0.00
ATOM   1862  O   PHE A 113       2.897  -4.342  -1.029  0.00  0.00
ATOM   1863  N   SER A 114       1.078  -5.526  -0.370  0.00  0.00
ATOM   1864  HN  SER A 114       0.469  -5.856   0.348  0.00  0.00
ATOM   1865  CA  SER A 114       0.597  -5.641  -1.728  0.00  0.00
ATOM   1866  HA  SER A 114       1.387  -6.050  -2.340  0.00  0.00
ATOM   1867  CB  SER A 114      -0.804  -6.427  -1.868  0.00  0.00
ATOM   1868  HB1 SER A 114      -1.123  -6.530  -2.927  0.00  0.00
ATOM   1869  HB2 SER A 114      -1.501  -5.826  -1.246  0.00  0.00
ATOM   1870  OG  SER A 114      -0.794  -7.806  -1.351  0.00  0.00
ATOM   1871  HG1 SER A 114      -0.973  -7.688  -0.415  0.00  0.00
ATOM   1872  C   SER A 114       0.353  -4.282  -2.441  0.00  0.00
ATOM   1873  O   SER A 114       0.732  -4.182  -3.643  0.00  0.00
ATOM   1874  N   GLY A 115      -0.254  -3.256  -1.775  0.00  0.00
ATOM   1875  HN  GLY A 115      -0.353  -3.343  -0.787  0.00  0.00
ATOM   1876  CA  GLY A 115      -0.562  -1.980  -2.431  0.00  0.00
ATOM   1877  HA1 GLY A 115      -0.986  -1.363  -1.652  0.00  0.00
ATOM   1878  HA2 GLY A 115      -1.302  -2.012  -3.217  0.00  0.00
ATOM   1879  C   GLY A 115       0.613  -1.234  -2.953  0.00  0.00
ATOM   1880  O   GLY A 115       0.578  -0.533  -3.935  0.00  0.00
ATOM   1881  N   ILE A 116       1.738  -1.280  -2.294  0.00  0.00
ATOM   1882  HN  ILE A 116       1.820  -1.764  -1.426  0.00  0.00
ATOM   1883  CA  ILE A 116       2.983  -0.703  -2.756  0.00  0.00
ATOM   1884  HA  ILE A 116       2.829   0.277  -3.182  0.00  0.00
ATOM   1885  CB  ILE A 116       3.879  -0.430  -1.551  0.00  0.00
ATOM   1886  HB  ILE A 116       4.045  -1.420  -1.075  0.00  0.00
ATOM   1887  CG2 ILE A 116       5.304   0.041  -2.045  0.00  0.00
ATOM   1888  HG2 ILE A 116       5.756  -0.761  -2.666  0.00  0.00
ATOM   1889  HG2 ILE A 116       5.962   0.399  -1.225  0.00  0.00
ATOM   1890  HG2 ILE A 116       5.227   0.908  -2.736  0.00  0.00
ATOM   1891  CG1 ILE A 116       3.309   0.533  -0.498  0.00  0.00
ATOM   1892  HG1 ILE A 116       2.279   0.145  -0.342  0.00  0.00
ATOM   1893  HG1 ILE A 116       3.252   1.527  -0.991  0.00  0.00
ATOM   1894  CD1 ILE A 116       4.145   0.414   0.724  0.00  0.00
ATOM   1895  HD1 ILE A 116       5.089   0.959   0.935  0.00  0.00
ATOM   1896  HD2 ILE A 116       4.425  -0.645   0.910  0.00  0.00
ATOM   1897  HD3 ILE A 116       3.599   0.574   1.679  0.00  0.00
ATOM   1898  C   ILE A 116       3.634  -1.615  -3.812  0.00  0.00
ATOM   1899  O   ILE A 116       4.047  -1.122  -4.865  0.00  0.00
ATOM   1900  N   PHE A 117       3.657  -2.930  -3.613  0.00  0.00
ATOM   1901  HN  PHE A 117       3.480  -3.337  -2.720  0.00  0.00
ATOM   1902  CA  PHE A 117       4.204  -3.804  -4.625  0.00  0.00
ATOM   1903  HA  PHE A 117       5.116  -3.310  -4.927  0.00  0.00
ATOM   1904  CB  PHE A 117       4.528  -5.153  -4.051  0.00  0.00
ATOM   1905  HB1 PHE A 117       4.653  -5.886  -4.877  0.00  0.00
ATOM   1906  HB2 PHE A 117       3.773  -5.545  -3.335  0.00  0.00
ATOM   1907  CG  PHE A 117       5.898  -5.084  -3.410  0.00  0.00
ATOM   1908  CD1 PHE A 117       7.049  -5.343  -4.080  0.00  0.00
ATOM   1909  HD1 PHE A 117       7.137  -5.630  -5.117  0.00  0.00
ATOM   1910  CE1 PHE A 117       8.283  -5.217  -3.385  0.00  0.00
ATOM   1911  HE1 PHE A 117       9.224  -5.444  -3.865  0.00  0.00
ATOM   1912  CZ  PHE A 117       8.334  -4.802  -2.046  0.00  0.00
ATOM   1913  HZ  PHE A 117       9.310  -4.730  -1.589  0.00  0.00
ATOM   1914  CD2 PHE A 117       5.944  -4.641  -2.096  0.00  0.00
ATOM   1915  HD2 PHE A 117       5.046  -4.374  -1.559  0.00  0.00
ATOM   1916  CE2 PHE A 117       7.135  -4.529  -1.355  0.00  0.00
ATOM   1917  HE2 PHE A 117       7.203  -4.350  -0.293  0.00  0.00
ATOM   1918  C   PHE A 117       3.489  -3.916  -5.951  0.00  0.00
ATOM   1919  O   PHE A 117       4.168  -3.981  -6.975  0.00  0.00
ATOM   1920  N   PHE A 118       2.166  -3.708  -6.070  0.00  0.00
ATOM   1921  HN  PHE A 118       1.714  -3.687  -5.182  0.00  0.00
ATOM   1922  CA  PHE A 118       1.412  -3.884  -7.302  0.00  0.00
ATOM   1923  HA  PHE A 118       1.863  -4.745  -7.772  0.00  0.00
ATOM   1924  CB  PHE A 118      -0.114  -3.876  -7.094  0.00  0.00
ATOM   1925  HB1 PHE A 118      -0.683  -3.290  -7.845  0.00  0.00
ATOM   1926  HB2 PHE A 118      -0.444  -3.424  -6.135  0.00  0.00
ATOM   1927  CG  PHE A 118      -0.485  -5.329  -7.078  0.00  0.00
ATOM   1928  CD1 PHE A 118      -0.875  -5.968  -5.877  0.00  0.00
ATOM   1929  HD1 PHE A 118      -0.987  -5.341  -5.004  0.00  0.00
ATOM   1930  CE1 PHE A 118      -1.041  -7.370  -5.899  0.00  0.00
ATOM   1931  HE1 PHE A 118      -1.268  -7.929  -5.003  0.00  0.00
ATOM   1932  CZ  PHE A 118      -0.778  -8.098  -7.107  0.00  0.00
ATOM   1933  HZ  PHE A 118      -0.958  -9.156  -7.222  0.00  0.00
ATOM   1934  CD2 PHE A 118      -0.281  -6.075  -8.211  0.00  0.00
ATOM   1935  HD2 PHE A 118       0.191  -5.576  -9.044  0.00  0.00
ATOM   1936  CE2 PHE A 118      -0.335  -7.466  -8.264  0.00  0.00
ATOM   1937  HE2 PHE A 118      -0.056  -7.973  -9.176  0.00  0.00
ATOM   1938  C   PHE A 118       1.826  -2.734  -8.224  0.00  0.00
ATOM   1939  O   PHE A 118       2.052  -2.996  -9.366  0.00  0.00
ATOM   1940  N   ILE A 119       1.920  -1.511  -7.733  0.00  0.00
ATOM   1941  HN  ILE A 119       1.608  -1.356  -6.799  0.00  0.00
ATOM   1942  CA  ILE A 119       2.495  -0.416  -8.512  0.00  0.00
ATOM   1943  HA  ILE A 119       1.988  -0.292  -9.459  0.00  0.00
ATOM   1944  CB  ILE A 119       2.409   1.031  -7.789  0.00  0.00
ATOM   1945  HB  ILE A 119       3.274   1.045  -7.093  0.00  0.00
ATOM   1946  CG2 ILE A 119       2.555   2.180  -8.817  0.00  0.00
ATOM   1947  HG2 ILE A 119       3.021   3.079  -8.362  0.00  0.00
ATOM   1948  HG2 ILE A 119       1.638   2.466  -9.375  0.00  0.00
ATOM   1949  HG2 ILE A 119       3.415   1.883  -9.454  0.00  0.00
ATOM   1950  CG1 ILE A 119       1.162   1.254  -6.876  0.00  0.00
ATOM   1951  HG1 ILE A 119       1.044   0.373  -6.209  0.00  0.00
ATOM   1952  HG1 ILE A 119       0.313   1.269  -7.592  0.00  0.00
ATOM   1953  CD1 ILE A 119       1.171   2.499  -5.997  0.00  0.00
ATOM   1954  HD1 ILE A 119       1.547   3.415  -6.502  0.00  0.00
ATOM   1955  HD2 ILE A 119       1.756   2.441  -5.055  0.00  0.00
ATOM   1956  HD3 ILE A 119       0.114   2.750  -5.761  0.00  0.00
ATOM   1957  C   ILE A 119       3.931  -0.692  -8.898  0.00  0.00
ATOM   1958  O   ILE A 119       4.363  -0.289  -9.980  0.00  0.00
ATOM   1959  N   ILE A 120       4.778  -1.314  -8.010  0.00  0.00
ATOM   1960  HN  ILE A 120       4.541  -1.591  -7.083  0.00  0.00
ATOM   1961  CA  ILE A 120       6.105  -1.717  -8.379  0.00  0.00
ATOM   1962  HA  ILE A 120       6.659  -0.893  -8.801  0.00  0.00
ATOM   1963  CB  ILE A 120       6.939  -2.234  -7.147  0.00  0.00
ATOM   1964  HB  ILE A 120       6.399  -3.002  -6.553  0.00  0.00
ATOM   1965  CG2 ILE A 120       8.226  -2.923  -7.597  0.00  0.00
ATOM   1966  HG2 ILE A 120       8.777  -2.209  -8.245  0.00  0.00
ATOM   1967  HG2 ILE A 120       7.949  -3.874  -8.099  0.00  0.00
ATOM   1968  HG2 ILE A 120       8.768  -3.357  -6.729  0.00  0.00
ATOM   1969  CG1 ILE A 120       7.386  -1.117  -6.221  0.00  0.00
ATOM   1970  HG1 ILE A 120       6.478  -0.553  -5.920  0.00  0.00
ATOM   1971  HG1 ILE A 120       7.944  -0.306  -6.735  0.00  0.00
ATOM   1972  CD1 ILE A 120       8.009  -1.547  -4.937  0.00  0.00
ATOM   1973  HD1 ILE A 120       7.474  -2.326  -4.352  0.00  0.00
ATOM   1974  HD2 ILE A 120       7.901  -0.685  -4.244  0.00  0.00
ATOM   1975  HD3 ILE A 120       9.087  -1.810  -4.989  0.00  0.00
ATOM   1976  C   ILE A 120       6.075  -2.639  -9.561  0.00  0.00
ATOM   1977  O   ILE A 120       6.587  -2.507 -10.694  0.00  0.00
ATOM   1978  N   LEU A 121       5.260  -3.649  -9.526  0.00  0.00
ATOM   1979  HN  LEU A 121       4.806  -3.792  -8.650  0.00  0.00
ATOM   1980  CA  LEU A 121       4.925  -4.635 -10.564  0.00  0.00
ATOM   1981  HA  LEU A 121       5.838  -5.191 -10.716  0.00  0.00
ATOM   1982  CB  LEU A 121       3.867  -5.703 -10.119  0.00  0.00
ATOM   1983  HB1 LEU A 121       3.266  -6.053 -10.986  0.00  0.00
ATOM   1984  HB2 LEU A 121       3.100  -5.274  -9.438  0.00  0.00
ATOM   1985  CG  LEU A 121       4.358  -6.895  -9.284  0.00  0.00
ATOM   1986  HG  LEU A 121       5.052  -6.664  -8.448  0.00  0.00
ATOM   1987  CD1 LEU A 121       3.163  -7.698  -8.680  0.00  0.00
ATOM   1988  HD1 LEU A 121       2.784  -7.105  -7.820  0.00  0.00
ATOM   1989  HD1 LEU A 121       3.643  -8.581  -8.207  0.00  0.00
ATOM   1990  HD1 LEU A 121       2.455  -8.079  -9.446  0.00  0.00
ATOM   1991  CD2 LEU A 121       5.140  -7.826 -10.308  0.00  0.00
ATOM   1992  HD2 LEU A 121       5.683  -7.156 -11.009  0.00  0.00
ATOM   1993  HD2 LEU A 121       4.393  -8.334 -10.954  0.00  0.00
ATOM   1994  HD2 LEU A 121       5.838  -8.580  -9.884  0.00  0.00
ATOM   1995  C   LEU A 121       4.482  -4.080 -11.838  0.00  0.00
ATOM   1996  O   LEU A 121       5.055  -4.488 -12.839  0.00  0.00
ATOM   1997  N   LEU A 122       3.569  -3.082 -11.844  0.00  0.00
ATOM   1998  HN  LEU A 122       3.177  -2.828 -10.962  0.00  0.00
ATOM   1999  CA  LEU A 122       3.229  -2.305 -13.003  0.00  0.00
ATOM   2000  HA  LEU A 122       2.895  -3.022 -13.739  0.00  0.00
ATOM   2001  CB  LEU A 122       2.124  -1.326 -12.512  0.00  0.00
ATOM   2002  HB1 LEU A 122       2.619  -0.592 -11.840  0.00  0.00
ATOM   2003  HB2 LEU A 122       1.409  -1.807 -11.811  0.00  0.00
ATOM   2004  CG  LEU A 122       1.314  -0.624 -13.627  0.00  0.00
ATOM   2005  HG  LEU A 122       2.086  -0.288 -14.353  0.00  0.00
ATOM   2006  CD1 LEU A 122       0.486  -1.488 -14.597  0.00  0.00
ATOM   2007  HD1 LEU A 122      -0.484  -1.785 -14.145  0.00  0.00
ATOM   2008  HD1 LEU A 122       1.002  -2.407 -14.949  0.00  0.00
ATOM   2009  HD1 LEU A 122       0.280  -0.890 -15.510  0.00  0.00
ATOM   2010  CD2 LEU A 122       0.388   0.514 -13.192  0.00  0.00
ATOM   2011  HD2 LEU A 122       0.792   1.202 -12.420  0.00  0.00
ATOM   2012  HD2 LEU A 122      -0.460   0.071 -12.628  0.00  0.00
ATOM   2013  HD2 LEU A 122      -0.104   0.932 -14.096  0.00  0.00
ATOM   2014  C   LEU A 122       4.407  -1.557 -13.649  0.00  0.00
ATOM   2015  O   LEU A 122       4.572  -1.601 -14.874  0.00  0.00
ATOM   2016  N   THR A 123       5.252  -0.879 -12.841  0.00  0.00
ATOM   2017  HN  THR A 123       4.835  -0.852 -11.936  0.00  0.00
ATOM   2018  CA  THR A 123       6.519  -0.286 -13.370  0.00  0.00
ATOM   2019  HA  THR A 123       6.297   0.301 -14.249  0.00  0.00
ATOM   2020  CB  THR A 123       7.308   0.631 -12.366  0.00  0.00
ATOM   2021  HB  THR A 123       7.658  -0.028 -11.543  0.00  0.00
ATOM   2022  OG1 THR A 123       6.567   1.742 -11.857  0.00  0.00
ATOM   2023  HG1 THR A 123       5.932   1.369 -11.241  0.00  0.00
ATOM   2024  CG2 THR A 123       8.553   1.315 -13.058  0.00  0.00
ATOM   2025  HG2 THR A 123       8.164   1.923 -13.903  0.00  0.00
ATOM   2026  HG2 THR A 123       9.265   0.552 -13.436  0.00  0.00
ATOM   2027  HG2 THR A 123       9.073   2.027 -12.381  0.00  0.00
ATOM   2028  C   THR A 123       7.485  -1.247 -13.986  0.00  0.00
ATOM   2029  O   THR A 123       8.106  -1.018 -14.996  0.00  0.00
ATOM   2030  N   ILE A 124       7.587  -2.420 -13.354  0.00  0.00
ATOM   2031  HN  ILE A 124       7.104  -2.526 -12.489  0.00  0.00
ATOM   2032  CA  ILE A 124       8.478  -3.548 -13.721  0.00  0.00
ATOM   2033  HA  ILE A 124       9.465  -3.126 -13.833  0.00  0.00
ATOM   2034  CB  ILE A 124       8.520  -4.685 -12.584  0.00  0.00
ATOM   2035  HB  ILE A 124       7.511  -4.883 -12.164  0.00  0.00
ATOM   2036  CG2 ILE A 124       8.981  -6.100 -13.178  0.00  0.00
ATOM   2037  HG2 ILE A 124       8.264  -6.554 -13.896  0.00  0.00
ATOM   2038  HG2 ILE A 124       9.179  -6.899 -12.432  0.00  0.00
ATOM   2039  HG2 ILE A 124       9.982  -6.030 -13.655  0.00  0.00
ATOM   2040  CG1 ILE A 124       9.307  -4.267 -11.354  0.00  0.00
ATOM   2041  HG1 ILE A 124       8.899  -3.258 -11.129  0.00  0.00
ATOM   2042  HG1 ILE A 124      10.405  -4.289 -11.518  0.00  0.00
ATOM   2043  CD1 ILE A 124       8.948  -5.294 -10.191  0.00  0.00
ATOM   2044  HD1 ILE A 124       7.851  -5.253 -10.022  0.00  0.00
ATOM   2045  HD2 ILE A 124       9.449  -4.866  -9.297  0.00  0.00
ATOM   2046  HD3 ILE A 124       9.314  -6.315 -10.435  0.00  0.00
ATOM   2047  C   ILE A 124       7.908  -4.051 -15.045  0.00  0.00
ATOM   2048  O   ILE A 124       8.635  -3.983 -16.056  0.00  0.00
ATOM   2049  N   ASP A 125       6.591  -4.393 -15.194  0.00  0.00
ATOM   2050  HN  ASP A 125       5.970  -4.478 -14.418  0.00  0.00
ATOM   2051  CA  ASP A 125       6.026  -4.778 -16.494  0.00  0.00
ATOM   2052  HA  ASP A 125       6.516  -5.686 -16.813  0.00  0.00
ATOM   2053  CB  ASP A 125       4.516  -5.102 -16.381  0.00  0.00
ATOM   2054  HB1 ASP A 125       3.935  -4.165 -16.248  0.00  0.00
ATOM   2055  HB2 ASP A 125       4.324  -5.611 -15.412  0.00  0.00
ATOM   2056  CG  ASP A 125       4.008  -6.042 -17.466  0.00  0.00
ATOM   2057  OD1 ASP A 125       3.535  -7.143 -17.111  0.00  0.00
ATOM   2058  OD2 ASP A 125       3.846  -5.616 -18.632  0.00  0.00
ATOM   2059  C   ASP A 125       6.261  -3.761 -17.549  0.00  0.00
ATOM   2060  O   ASP A 125       6.739  -4.138 -18.598  0.00  0.00
ATOM   2061  N   ARG A 126       6.000  -2.430 -17.285  0.00  0.00
ATOM   2062  HN  ARG A 126       5.511  -2.300 -16.426  0.00  0.00
ATOM   2063  CA  ARG A 126       6.270  -1.345 -18.228  0.00  0.00
ATOM   2064  HA  ARG A 126       5.676  -1.534 -19.111  0.00  0.00
ATOM   2065  CB  ARG A 126       5.859   0.146 -17.678  0.00  0.00
ATOM   2066  HB1 ARG A 126       6.533   0.784 -18.289  0.00  0.00
ATOM   2067  HB2 ARG A 126       6.254   0.304 -16.652  0.00  0.00
ATOM   2068  CG  ARG A 126       4.437   0.644 -17.902  0.00  0.00
ATOM   2069  HG1 ARG A 126       4.251   0.475 -18.984  0.00  0.00
ATOM   2070  HG2 ARG A 126       4.503   1.734 -17.698  0.00  0.00
ATOM   2071  CD  ARG A 126       3.347   0.120 -16.929  0.00  0.00
ATOM   2072  HD1 ARG A 126       3.574   0.418 -15.883  0.00  0.00
ATOM   2073  HD2 ARG A 126       3.062  -0.946 -16.792  0.00  0.00
ATOM   2074  NE  ARG A 126       2.030   0.738 -17.443  0.00  0.00
ATOM   2075  HE  ARG A 126       1.786   1.685 -17.233  0.00  0.00
ATOM   2076  CZ  ARG A 126       1.195  -0.037 -18.084  0.00  0.00
ATOM   2077  NH1 ARG A 126      -0.014   0.456 -18.340  0.00  0.00
ATOM   2078  HH1 ARG A 126      -0.302   1.332 -17.954  0.00  0.00
ATOM   2079  HH1 ARG A 126      -0.634  -0.082 -18.910  0.00  0.00
ATOM   2080  NH2 ARG A 126       1.549  -1.210 -18.628  0.00  0.00
ATOM   2081  HH2 ARG A 126       0.872  -1.772 -19.101  0.00  0.00
ATOM   2082  HH2 ARG A 126       2.523  -1.411 -18.736  0.00  0.00
ATOM   2083  C   ARG A 126       7.748  -1.211 -18.807  0.00  0.00
ATOM   2084  O   ARG A 126       8.017  -1.067 -20.028  0.00  0.00
ATOM   2085  N   TYR A 127       8.677  -1.356 -17.923  0.00  0.00
ATOM   2086  HN  TYR A 127       8.315  -1.480 -17.002  0.00  0.00
ATOM   2087  CA  TYR A 127      10.099  -1.417 -18.036  0.00  0.00
ATOM   2088  HA  TYR A 127      10.402  -0.536 -18.583  0.00  0.00
ATOM   2089  CB  TYR A 127      10.785  -1.398 -16.605  0.00  0.00
ATOM   2090  HB1 TYR A 127      10.573  -2.366 -16.104  0.00  0.00
ATOM   2091  HB2 TYR A 127      10.402  -0.464 -16.141  0.00  0.00
ATOM   2092  CG  TYR A 127      12.197  -1.371 -16.422  0.00  0.00
ATOM   2093  CD1 TYR A 127      13.202  -1.347 -17.428  0.00  0.00
ATOM   2094  HD1 TYR A 127      12.837  -1.459 -18.438  0.00  0.00
ATOM   2095  CE1 TYR A 127      14.575  -1.626 -17.103  0.00  0.00
ATOM   2096  HE1 TYR A 127      15.352  -1.960 -17.776  0.00  0.00
ATOM   2097  CZ  TYR A 127      15.048  -1.670 -15.766  0.00  0.00
ATOM   2098  OH  TYR A 127      16.332  -2.032 -15.455  0.00  0.00
ATOM   2099  HH  TYR A 127      16.581  -2.703 -16.095  0.00  0.00
ATOM   2100  CD2 TYR A 127      12.664  -1.335 -15.101  0.00  0.00
ATOM   2101  HD2 TYR A 127      11.919  -1.201 -14.330  0.00  0.00
ATOM   2102  CE2 TYR A 127      14.000  -1.522 -14.793  0.00  0.00
ATOM   2103  HE2 TYR A 127      14.286  -1.449 -13.754  0.00  0.00
ATOM   2104  C   TYR A 127      10.521  -2.634 -18.877  0.00  0.00
ATOM   2105  O   TYR A 127      11.231  -2.525 -19.893  0.00  0.00
ATOM   2106  N   LEU A 128      10.038  -3.796 -18.550  0.00  0.00
ATOM   2107  HN  LEU A 128       9.471  -3.796 -17.730  0.00  0.00
ATOM   2108  CA  LEU A 128      10.254  -5.041 -19.335  0.00  0.00
ATOM   2109  HA  LEU A 128      11.323  -5.186 -19.387  0.00  0.00
ATOM   2110  CB  LEU A 128       9.740  -6.324 -18.685  0.00  0.00
ATOM   2111  HB1 LEU A 128       9.875  -7.164 -19.399  0.00  0.00
ATOM   2112  HB2 LEU A 128       8.649  -6.210 -18.507  0.00  0.00
ATOM   2113  CG  LEU A 128      10.424  -6.641 -17.297  0.00  0.00
ATOM   2114  HG  LEU A 128      10.254  -5.796 -16.595  0.00  0.00
ATOM   2115  CD1 LEU A 128       9.775  -7.925 -16.746  0.00  0.00
ATOM   2116  HD1 LEU A 128      10.020  -8.799 -17.385  0.00  0.00
ATOM   2117  HD1 LEU A 128       8.681  -7.763 -16.634  0.00  0.00
ATOM   2118  HD1 LEU A 128      10.136  -8.154 -15.720  0.00  0.00
ATOM   2119  CD2 LEU A 128      11.963  -6.948 -17.343  0.00  0.00
ATOM   2120  HD2 LEU A 128      12.293  -7.312 -16.345  0.00  0.00
ATOM   2121  HD2 LEU A 128      12.586  -6.073 -17.628  0.00  0.00
ATOM   2122  HD2 LEU A 128      12.084  -7.677 -18.172  0.00  0.00
ATOM   2123  C   LEU A 128       9.652  -4.941 -20.823  0.00  0.00
ATOM   2124  O   LEU A 128      10.175  -5.426 -21.792  0.00  0.00
ATOM   2125  N   ALA A 129       8.459  -4.308 -20.890  0.00  0.00
ATOM   2126  HN  ALA A 129       7.867  -4.196 -20.097  0.00  0.00
ATOM   2127  CA  ALA A 129       7.781  -4.119 -22.135  0.00  0.00
ATOM   2128  HA  ALA A 129       7.650  -5.083 -22.602  0.00  0.00
ATOM   2129  CB  ALA A 129       6.404  -3.300 -21.840  0.00  0.00
ATOM   2130  HB1 ALA A 129       6.583  -2.376 -21.248  0.00  0.00
ATOM   2131  HB2 ALA A 129       5.684  -3.880 -21.224  0.00  0.00
ATOM   2132  HB3 ALA A 129       5.843  -3.207 -22.793  0.00  0.00
ATOM   2133  C   ALA A 129       8.515  -3.230 -23.148  0.00  0.00
ATOM   2134  O   ALA A 129       8.794  -3.458 -24.327  0.00  0.00
ATOM   2135  N   VAL A 130       8.967  -2.121 -22.562  0.00  0.00
ATOM   2136  HN  VAL A 130       8.966  -1.990 -21.574  0.00  0.00
ATOM   2137  CA  VAL A 130       9.769  -1.307 -23.362  0.00  0.00
ATOM   2138  HA  VAL A 130       9.392  -1.191 -24.367  0.00  0.00
ATOM   2139  CB  VAL A 130       9.830   0.173 -22.756  0.00  0.00
ATOM   2140  HB  VAL A 130       8.776   0.367 -22.465  0.00  0.00
ATOM   2141  CG1 VAL A 130      10.737   0.194 -21.511  0.00  0.00
ATOM   2142  HG1 VAL A 130      10.422  -0.667 -20.884  0.00  0.00
ATOM   2143  HG1 VAL A 130      10.607   1.177 -21.009  0.00  0.00
ATOM   2144  HG1 VAL A 130      11.815   0.074 -21.752  0.00  0.00
ATOM   2145  CG2 VAL A 130      10.152   1.207 -23.822  0.00  0.00
ATOM   2146  HG2 VAL A 130       9.907   2.250 -23.526  0.00  0.00
ATOM   2147  HG2 VAL A 130       9.642   0.869 -24.750  0.00  0.00
ATOM   2148  HG2 VAL A 130      11.250   1.130 -23.969  0.00  0.00
ATOM   2149  C   VAL A 130      11.157  -1.786 -23.700  0.00  0.00
ATOM   2150  O   VAL A 130      11.622  -1.571 -24.831  0.00  0.00
ATOM   2151  N   VAL A 131      11.905  -2.501 -22.732  0.00  0.00
ATOM   2152  HN  VAL A 131      11.576  -2.690 -21.810  0.00  0.00
ATOM   2153  CA  VAL A 131      13.287  -2.959 -23.066  0.00  0.00
ATOM   2154  HA  VAL A 131      13.840  -2.124 -23.472  0.00  0.00
ATOM   2155  CB  VAL A 131      14.193  -3.365 -21.832  0.00  0.00
ATOM   2156  HB  VAL A 131      14.090  -2.549 -21.083  0.00  0.00
ATOM   2157  CG1 VAL A 131      13.714  -4.667 -21.072  0.00  0.00
ATOM   2158  HG1 VAL A 131      13.531  -4.475 -19.993  0.00  0.00
ATOM   2159  HG1 VAL A 131      14.484  -5.458 -21.200  0.00  0.00
ATOM   2160  HG1 VAL A 131      12.723  -5.029 -21.421  0.00  0.00
ATOM   2161  CG2 VAL A 131      15.723  -3.497 -21.940  0.00  0.00
ATOM   2162  HG2 VAL A 131      16.208  -3.639 -20.950  0.00  0.00
ATOM   2163  HG2 VAL A 131      16.049  -2.582 -22.480  0.00  0.00
ATOM   2164  HG2 VAL A 131      15.978  -4.329 -22.630  0.00  0.00
ATOM   2165  C   VAL A 131      13.306  -4.191 -24.054  0.00  0.00
ATOM   2166  O   VAL A 131      14.275  -4.395 -24.764  0.00  0.00
ATOM   2167  N   HIS A 132      12.294  -5.007 -24.054  0.00  0.00
ATOM   2168  HN  HIS A 132      11.514  -4.828 -23.460  0.00  0.00
ATOM   2169  CA  HIS A 132      12.191  -6.174 -24.910  0.00  0.00
ATOM   2170  HA  HIS A 132      13.189  -6.538 -25.105  0.00  0.00
ATOM   2171  CB  HIS A 132      11.633  -7.403 -24.136  0.00  0.00
ATOM   2172  HB1 HIS A 132      11.201  -8.129 -24.857  0.00  0.00
ATOM   2173  HB2 HIS A 132      10.776  -7.058 -23.519  0.00  0.00
ATOM   2174  ND1 HIS A 132      13.636  -8.903 -23.723  0.00  0.00
ATOM   2175  HD1 HIS A 132      13.824  -9.117 -24.682  0.00  0.00
ATOM   2176  CG  HIS A 132      12.647  -8.121 -23.282  0.00  0.00
ATOM   2177  CE1 HIS A 132      14.283  -9.387 -22.610  0.00  0.00
ATOM   2178  HE1 HIS A 132      15.032 -10.164 -22.765  0.00  0.00
ATOM   2179  NE2 HIS A 132      13.726  -8.901 -21.473  0.00  0.00
ATOM   2180  CD2 HIS A 132      12.720  -8.023 -21.894  0.00  0.00
ATOM   2181  HD2 HIS A 132      12.103  -7.435 -21.226  0.00  0.00
ATOM   2182  C   HIS A 132      11.464  -5.920 -26.265  0.00  0.00
ATOM   2183  O   HIS A 132      10.588  -6.685 -26.661  0.00  0.00
ATOM   2184  N   ALA A 133      11.788  -4.768 -26.922  0.00  0.00
ATOM   2185  HN  ALA A 133      12.542  -4.230 -26.552  0.00  0.00
ATOM   2186  CA  ALA A 133      11.379  -4.406 -28.261  0.00  0.00
ATOM   2187  HA  ALA A 133      11.552  -3.344 -28.353  0.00  0.00
ATOM   2188  CB  ALA A 133      12.432  -5.021 -29.099  0.00  0.00
ATOM   2189  HB1 ALA A 133      12.295  -6.111 -29.255  0.00  0.00
ATOM   2190  HB2 ALA A 133      13.488  -4.893 -28.777  0.00  0.00
ATOM   2191  HB3 ALA A 133      12.365  -4.646 -30.143  0.00  0.00
ATOM   2192  C   ALA A 133       9.918  -4.598 -28.695  0.00  0.00
ATOM   2193  O   ALA A 133       9.014  -4.074 -28.027  0.00  0.00
ATOM   2194  N   VAL A 134       9.695  -5.304 -29.798  0.00  0.00
ATOM   2195  HN  VAL A 134      10.513  -5.641 -30.260  0.00  0.00
ATOM   2196  CA  VAL A 134       8.305  -5.623 -30.227  0.00  0.00
ATOM   2197  HA  VAL A 134       7.665  -4.844 -29.838  0.00  0.00
ATOM   2198  CB  VAL A 134       8.196  -5.500 -31.725  0.00  0.00
ATOM   2199  HB  VAL A 134       7.254  -5.991 -32.049  0.00  0.00
ATOM   2200  CG1 VAL A 134       8.205  -4.053 -32.063  0.00  0.00
ATOM   2201  HG1 VAL A 134       7.601  -3.373 -31.424  0.00  0.00
ATOM   2202  HG1 VAL A 134       7.780  -3.921 -33.080  0.00  0.00
ATOM   2203  HG1 VAL A 134       9.228  -3.619 -32.031  0.00  0.00
ATOM   2204  CG2 VAL A 134       9.357  -6.166 -32.507  0.00  0.00
ATOM   2205  HG2 VAL A 134       9.515  -7.216 -32.182  0.00  0.00
ATOM   2206  HG2 VAL A 134      10.306  -5.588 -32.464  0.00  0.00
ATOM   2207  HG2 VAL A 134       9.105  -6.133 -33.589  0.00  0.00
ATOM   2208  C   VAL A 134       7.775  -6.907 -29.787  0.00  0.00
ATOM   2209  O   VAL A 134       6.713  -7.337 -30.156  0.00  0.00
ATOM   2210  N   PHE A 135       8.522  -7.510 -28.778  0.00  0.00
ATOM   2211  HN  PHE A 135       9.423  -7.087 -28.718  0.00  0.00
ATOM   2212  CA  PHE A 135       8.232  -8.808 -28.120  0.00  0.00
ATOM   2213  HA  PHE A 135       7.515  -9.381 -28.689  0.00  0.00
ATOM   2214  CB  PHE A 135       9.576  -9.582 -27.949  0.00  0.00
ATOM   2215  HB1 PHE A 135       9.406 -10.547 -27.424  0.00  0.00
ATOM   2216  HB2 PHE A 135      10.187  -9.085 -27.164  0.00  0.00
ATOM   2217  CG  PHE A 135      10.366  -9.766 -29.161  0.00  0.00
ATOM   2218  CD1 PHE A 135      11.730  -9.416 -29.032  0.00  0.00
ATOM   2219  HD1 PHE A 135      12.183  -9.097 -28.104  0.00  0.00
ATOM   2220  CE1 PHE A 135      12.499  -9.424 -30.173  0.00  0.00
ATOM   2221  HE1 PHE A 135      13.543  -9.161 -30.089  0.00  0.00
ATOM   2222  CZ  PHE A 135      12.004  -9.954 -31.395  0.00  0.00
ATOM   2223  HZ  PHE A 135      12.667 -10.006 -32.246  0.00  0.00
ATOM   2224  CD2 PHE A 135       9.803 -10.206 -30.334  0.00  0.00
ATOM   2225  HD2 PHE A 135       8.804 -10.598 -30.457  0.00  0.00
ATOM   2226  CE2 PHE A 135      10.652 -10.334 -31.459  0.00  0.00
ATOM   2227  HE2 PHE A 135      10.160 -10.766 -32.318  0.00  0.00
ATOM   2228  C   PHE A 135       7.612  -8.598 -26.794  0.00  0.00
ATOM   2229  O   PHE A 135       7.737  -9.408 -25.909  0.00  0.00
ATOM   2230  N   ALA A 136       6.992  -7.417 -26.549  0.00  0.00
ATOM   2231  HN  ALA A 136       6.912  -6.779 -27.312  0.00  0.00
ATOM   2232  CA  ALA A 136       6.538  -6.940 -25.284  0.00  0.00
ATOM   2233  HA  ALA A 136       7.322  -6.921 -24.542  0.00  0.00
ATOM   2234  CB  ALA A 136       5.967  -5.545 -25.496  0.00  0.00
ATOM   2235  HB1 ALA A 136       5.057  -5.616 -26.130  0.00  0.00
ATOM   2236  HB2 ALA A 136       6.613  -4.938 -26.165  0.00  0.00
ATOM   2237  HB3 ALA A 136       5.659  -4.982 -24.589  0.00  0.00
ATOM   2238  C   ALA A 136       5.454  -7.851 -24.582  0.00  0.00
ATOM   2239  O   ALA A 136       5.502  -8.028 -23.337  0.00  0.00
ATOM   2240  N   LEU A 137       4.557  -8.400 -25.371  0.00  0.00
ATOM   2241  HN  LEU A 137       4.437  -8.123 -26.321  0.00  0.00
ATOM   2242  CA  LEU A 137       3.520  -9.319 -24.863  0.00  0.00
ATOM   2243  HA  LEU A 137       3.100  -8.670 -24.110  0.00  0.00
ATOM   2244  CB  LEU A 137       2.532  -9.635 -26.013  0.00  0.00
ATOM   2245  HB1 LEU A 137       2.919 -10.337 -26.782  0.00  0.00
ATOM   2246  HB2 LEU A 137       2.332  -8.678 -26.541  0.00  0.00
ATOM   2247  CG  LEU A 137       1.137 -10.194 -25.573  0.00  0.00
ATOM   2248  HG  LEU A 137       1.284 -11.148 -25.024  0.00  0.00
ATOM   2249  CD1 LEU A 137       0.500  -9.234 -24.616  0.00  0.00
ATOM   2250  HD1 LEU A 137      -0.428  -9.660 -24.178  0.00  0.00
ATOM   2251  HD1 LEU A 137       0.204  -8.358 -25.233  0.00  0.00
ATOM   2252  HD1 LEU A 137       1.123  -8.896 -23.761  0.00  0.00
ATOM   2253  CD2 LEU A 137       0.252 -10.508 -26.776  0.00  0.00
ATOM   2254  HD2 LEU A 137      -0.733 -10.703 -26.301  0.00  0.00
ATOM   2255  HD2 LEU A 137       0.656 -11.451 -27.203  0.00  0.00
ATOM   2256  HD2 LEU A 137       0.307  -9.633 -27.458  0.00  0.00
ATOM   2257  C   LEU A 137       4.109 -10.554 -24.334  0.00  0.00
ATOM   2258  O   LEU A 137       3.667 -11.136 -23.343  0.00  0.00
ATOM   2259  N   LYS A 138       5.216 -11.114 -24.939  0.00  0.00
ATOM   2260  HN  LYS A 138       5.641 -10.569 -25.658  0.00  0.00
ATOM   2261  CA  LYS A 138       5.818 -12.376 -24.520  0.00  0.00
ATOM   2262  HA  LYS A 138       5.150 -13.221 -24.433  0.00  0.00
ATOM   2263  CB  LYS A 138       6.892 -12.857 -25.522  0.00  0.00
ATOM   2264  HB1 LYS A 138       7.445 -13.784 -25.262  0.00  0.00
ATOM   2265  HB2 LYS A 138       7.694 -12.095 -25.621  0.00  0.00
ATOM   2266  CG  LYS A 138       6.322 -13.131 -26.956  0.00  0.00
ATOM   2267  HG1 LYS A 138       5.774 -12.320 -27.482  0.00  0.00
ATOM   2268  HG2 LYS A 138       5.528 -13.903 -26.875  0.00  0.00
ATOM   2269  CD  LYS A 138       7.536 -13.571 -27.881  0.00  0.00
ATOM   2270  HD1 LYS A 138       8.218 -14.250 -27.326  0.00  0.00
ATOM   2271  HD2 LYS A 138       8.275 -12.748 -27.986  0.00  0.00
ATOM   2272  CE  LYS A 138       7.191 -14.189 -29.288  0.00  0.00
ATOM   2273  HE1 LYS A 138       6.682 -13.361 -29.826  0.00  0.00
ATOM   2274  HE2 LYS A 138       6.568 -15.099 -29.152  0.00  0.00
ATOM   2275  NZ  LYS A 138       8.514 -14.551 -29.863  0.00  0.00
ATOM   2276  HZ1 LYS A 138       8.990 -13.770 -30.356  0.00  0.00
ATOM   2277  HZ2 LYS A 138       8.412 -15.291 -30.587  0.00  0.00
ATOM   2278  HZ3 LYS A 138       9.213 -14.937 -29.197  0.00  0.00
ATOM   2279  C   LYS A 138       6.431 -12.233 -23.149  0.00  0.00
ATOM   2280  O   LYS A 138       6.307 -13.034 -22.252  0.00  0.00
ATOM   2281  N   ALA A 139       7.155 -11.156 -22.940  0.00  0.00
ATOM   2282  HN  ALA A 139       7.406 -10.602 -23.730  0.00  0.00
ATOM   2283  CA  ALA A 139       7.655 -10.713 -21.661  0.00  0.00
ATOM   2284  HA  ALA A 139       8.256 -11.526 -21.280  0.00  0.00
ATOM   2285  CB  ALA A 139       8.376  -9.402 -21.996  0.00  0.00
ATOM   2286  HB1 ALA A 139       9.180  -9.597 -22.738  0.00  0.00
ATOM   2287  HB2 ALA A 139       8.910  -8.837 -21.202  0.00  0.00
ATOM   2288  HB3 ALA A 139       7.683  -8.635 -22.402  0.00  0.00
ATOM   2289  C   ALA A 139       6.600 -10.412 -20.603  0.00  0.00
ATOM   2290  O   ALA A 139       6.821 -10.593 -19.408  0.00  0.00
ATOM   2291  N   ARG A 140       5.394  -9.895 -20.916  0.00  0.00
ATOM   2292  HN  ARG A 140       5.236  -9.788 -21.895  0.00  0.00
ATOM   2293  CA  ARG A 140       4.228  -9.763 -20.110  0.00  0.00
ATOM   2294  HA  ARG A 140       4.514  -9.212 -19.226  0.00  0.00
ATOM   2295  CB  ARG A 140       3.114  -8.980 -20.778  0.00  0.00
ATOM   2296  HB1 ARG A 140       2.928  -9.195 -21.852  0.00  0.00
ATOM   2297  HB2 ARG A 140       3.377  -7.901 -20.744  0.00  0.00
ATOM   2298  CG  ARG A 140       1.705  -9.220 -20.039  0.00  0.00
ATOM   2299  HG1 ARG A 140       1.883  -9.257 -18.942  0.00  0.00
ATOM   2300  HG2 ARG A 140       1.279 -10.163 -20.442  0.00  0.00
ATOM   2301  CD  ARG A 140       0.774  -8.085 -20.358  0.00  0.00
ATOM   2302  HD1 ARG A 140      -0.226  -8.373 -19.970  0.00  0.00
ATOM   2303  HD2 ARG A 140       0.715  -7.756 -21.418  0.00  0.00
ATOM   2304  NE  ARG A 140       1.207  -6.961 -19.424  0.00  0.00
ATOM   2305  HE  ARG A 140       2.051  -7.011 -18.892  0.00  0.00
ATOM   2306  CZ  ARG A 140       0.565  -5.824 -19.366  0.00  0.00
ATOM   2307  NH1 ARG A 140       1.127  -4.833 -18.669  0.00  0.00
ATOM   2308  HH1 ARG A 140       2.078  -4.965 -18.392  0.00  0.00
ATOM   2309  HH1 ARG A 140       0.506  -4.048 -18.702  0.00  0.00
ATOM   2310  NH2 ARG A 140      -0.605  -5.515 -19.943  0.00  0.00
ATOM   2311  HH2 ARG A 140      -0.994  -6.063 -20.684  0.00  0.00
ATOM   2312  HH2 ARG A 140      -1.087  -4.709 -19.601  0.00  0.00
ATOM   2313  C   ARG A 140       3.754 -11.079 -19.457  0.00  0.00
ATOM   2314  O   ARG A 140       3.556 -11.170 -18.224  0.00  0.00
ATOM   2315  N   THR A 141       3.749 -12.214 -20.168  0.00  0.00
ATOM   2316  HN  THR A 141       3.982 -12.187 -21.138  0.00  0.00
ATOM   2317  CA  THR A 141       3.428 -13.554 -19.712  0.00  0.00
ATOM   2318  HA  THR A 141       2.467 -13.432 -19.233  0.00  0.00
ATOM   2319  CB  THR A 141       3.227 -14.493 -20.867  0.00  0.00
ATOM   2320  HB  THR A 141       4.196 -14.670 -21.380  0.00  0.00
ATOM   2321  OG1 THR A 141       2.250 -13.970 -21.759  0.00  0.00
ATOM   2322  HG1 THR A 141       2.325 -14.503 -22.553  0.00  0.00
ATOM   2323  CG2 THR A 141       2.531 -15.743 -20.272  0.00  0.00
ATOM   2324  HG2 THR A 141       3.255 -16.372 -19.710  0.00  0.00
ATOM   2325  HG2 THR A 141       1.974 -16.288 -21.063  0.00  0.00
ATOM   2326  HG2 THR A 141       1.773 -15.500 -19.498  0.00  0.00
ATOM   2327  C   THR A 141       4.374 -14.074 -18.650  0.00  0.00
ATOM   2328  O   THR A 141       3.981 -14.611 -17.624  0.00  0.00
ATOM   2329  N   VAL A 142       5.658 -13.594 -18.705  0.00  0.00
ATOM   2330  HN  VAL A 142       5.944 -13.257 -19.599  0.00  0.00
ATOM   2331  CA  VAL A 142       6.634 -13.574 -17.578  0.00  0.00
ATOM   2332  HA  VAL A 142       6.632 -14.579 -17.182  0.00  0.00
ATOM   2333  CB  VAL A 142       8.083 -13.316 -17.902  0.00  0.00
ATOM   2334  HB  VAL A 142       8.232 -12.275 -18.263  0.00  0.00
ATOM   2335  CG1 VAL A 142       8.946 -13.634 -16.681  0.00  0.00
ATOM   2336  HG1 VAL A 142       8.746 -14.673 -16.342  0.00  0.00
ATOM   2337  HG1 VAL A 142       8.711 -12.908 -15.874  0.00  0.00
ATOM   2338  HG1 VAL A 142      10.045 -13.514 -16.782  0.00  0.00
ATOM   2339  CG2 VAL A 142       8.513 -14.195 -19.119  0.00  0.00
ATOM   2340  HG2 VAL A 142       7.778 -13.962 -19.919  0.00  0.00
ATOM   2341  HG2 VAL A 142       8.520 -15.283 -18.893  0.00  0.00
ATOM   2342  HG2 VAL A 142       9.525 -13.879 -19.450  0.00  0.00
ATOM   2343  C   VAL A 142       6.222 -12.778 -16.372  0.00  0.00
ATOM   2344  O   VAL A 142       6.257 -13.360 -15.289  0.00  0.00
ATOM   2345  N   THR A 143       5.835 -11.515 -16.484  0.00  0.00
ATOM   2346  HN  THR A 143       5.914 -11.062 -17.369  0.00  0.00
ATOM   2347  CA  THR A 143       5.278 -10.845 -15.297  0.00  0.00
ATOM   2348  HA  THR A 143       6.080 -10.860 -14.574  0.00  0.00
ATOM   2349  CB  THR A 143       4.744  -9.494 -15.550  0.00  0.00
ATOM   2350  HB  THR A 143       3.651  -9.472 -15.748  0.00  0.00
ATOM   2351  OG1 THR A 143       5.432  -8.908 -16.586  0.00  0.00
ATOM   2352  HG1 THR A 143       4.829  -8.212 -16.856  0.00  0.00
ATOM   2353  CG2 THR A 143       5.092  -8.641 -14.341  0.00  0.00
ATOM   2354  HG2 THR A 143       4.492  -8.950 -13.459  0.00  0.00
ATOM   2355  HG2 THR A 143       4.890  -7.550 -14.410  0.00  0.00
ATOM   2356  HG2 THR A 143       6.178  -8.702 -14.114  0.00  0.00
ATOM   2357  C   THR A 143       4.067 -11.584 -14.604  0.00  0.00
ATOM   2358  O   THR A 143       3.985 -11.635 -13.366  0.00  0.00
ATOM   2359  N   PHE A 144       3.051 -12.053 -15.351  0.00  0.00
ATOM   2360  HN  PHE A 144       3.073 -11.775 -16.308  0.00  0.00
ATOM   2361  CA  PHE A 144       1.845 -12.641 -14.766  0.00  0.00
ATOM   2362  HA  PHE A 144       1.396 -11.899 -14.121  0.00  0.00
ATOM   2363  CB  PHE A 144       0.927 -13.050 -15.979  0.00  0.00
ATOM   2364  HB1 PHE A 144       0.508 -14.072 -15.852  0.00  0.00
ATOM   2365  HB2 PHE A 144       1.533 -12.881 -16.896  0.00  0.00
ATOM   2366  CG  PHE A 144      -0.241 -12.108 -16.242  0.00  0.00
ATOM   2367  CD1 PHE A 144       0.075 -10.936 -16.962  0.00  0.00
ATOM   2368  HD1 PHE A 144       1.040 -10.628 -17.337  0.00  0.00
ATOM   2369  CE1 PHE A 144      -1.013 -10.023 -17.162  0.00  0.00
ATOM   2370  HE1 PHE A 144      -0.829  -9.111 -17.710  0.00  0.00
ATOM   2371  CZ  PHE A 144      -2.317 -10.289 -16.828  0.00  0.00
ATOM   2372  HZ  PHE A 144      -3.154  -9.635 -17.023  0.00  0.00
ATOM   2373  CD2 PHE A 144      -1.525 -12.348 -15.766  0.00  0.00
ATOM   2374  HD2 PHE A 144      -1.653 -13.352 -15.391  0.00  0.00
ATOM   2375  CE2 PHE A 144      -2.557 -11.458 -16.135  0.00  0.00
ATOM   2376  HE2 PHE A 144      -3.574 -11.601 -15.800  0.00  0.00
ATOM   2377  C   PHE A 144       2.135 -13.941 -13.996  0.00  0.00
ATOM   2378  O   PHE A 144       1.783 -14.006 -12.765  0.00  0.00
ATOM   2379  N   GLY A 145       2.814 -14.941 -14.688  0.00  0.00
ATOM   2380  HN  GLY A 145       3.048 -14.848 -15.652  0.00  0.00
ATOM   2381  CA  GLY A 145       3.017 -16.334 -14.132  0.00  0.00
ATOM   2382  HA1 GLY A 145       3.332 -16.887 -15.004  0.00  0.00
ATOM   2383  HA2 GLY A 145       2.167 -16.659 -13.552  0.00  0.00
ATOM   2384  C   GLY A 145       4.158 -16.342 -13.188  0.00  0.00
ATOM   2385  O   GLY A 145       4.081 -17.099 -12.216  0.00  0.00
ATOM   2386  N   VAL A 146       5.262 -15.672 -13.484  0.00  0.00
ATOM   2387  HN  VAL A 146       5.193 -14.848 -14.043  0.00  0.00
ATOM   2388  CA  VAL A 146       6.467 -15.805 -12.665  0.00  0.00
ATOM   2389  HA  VAL A 146       6.350 -16.701 -12.074  0.00  0.00
ATOM   2390  CB  VAL A 146       7.689 -15.815 -13.588  0.00  0.00
ATOM   2391  HB  VAL A 146       7.994 -14.806 -13.938  0.00  0.00
ATOM   2392  CG1 VAL A 146       8.860 -16.478 -12.698  0.00  0.00
ATOM   2393  HG1 VAL A 146       8.394 -17.304 -12.120  0.00  0.00
ATOM   2394  HG1 VAL A 146       9.112 -15.657 -11.993  0.00  0.00
ATOM   2395  HG1 VAL A 146       9.750 -16.703 -13.325  0.00  0.00
ATOM   2396  CG2 VAL A 146       7.338 -16.549 -14.910  0.00  0.00
ATOM   2397  HG2 VAL A 146       8.171 -16.641 -15.640  0.00  0.00
ATOM   2398  HG2 VAL A 146       6.519 -16.120 -15.526  0.00  0.00
ATOM   2399  HG2 VAL A 146       7.071 -17.555 -14.521  0.00  0.00
ATOM   2400  C   VAL A 146       6.653 -14.668 -11.712  0.00  0.00
ATOM   2401  O   VAL A 146       6.598 -14.910 -10.473  0.00  0.00
ATOM   2402  N   VAL A 147       6.909 -13.468 -12.219  0.00  0.00
ATOM   2403  HN  VAL A 147       6.824 -13.270 -13.192  0.00  0.00
ATOM   2404  CA  VAL A 147       7.384 -12.319 -11.389  0.00  0.00
ATOM   2405  HA  VAL A 147       8.158 -12.553 -10.672  0.00  0.00
ATOM   2406  CB  VAL A 147       7.819 -11.121 -12.224  0.00  0.00
ATOM   2407  HB  VAL A 147       6.910 -10.701 -12.705  0.00  0.00
ATOM   2408  CG1 VAL A 147       8.532 -10.017 -11.361  0.00  0.00
ATOM   2409  HG1 VAL A 147       8.845  -9.118 -11.931  0.00  0.00
ATOM   2410  HG1 VAL A 147       9.498 -10.472 -11.054  0.00  0.00
ATOM   2411  HG1 VAL A 147       7.937  -9.489 -10.586  0.00  0.00
ATOM   2412  CG2 VAL A 147       8.697 -11.606 -13.391  0.00  0.00
ATOM   2413  HG2 VAL A 147       8.877 -10.724 -14.042  0.00  0.00
ATOM   2414  HG2 VAL A 147       8.011 -12.182 -14.049  0.00  0.00
ATOM   2415  HG2 VAL A 147       9.635 -12.149 -13.146  0.00  0.00
ATOM   2416  C   VAL A 147       6.324 -11.969 -10.369  0.00  0.00
ATOM   2417  O   VAL A 147       6.661 -11.734  -9.207  0.00  0.00
ATOM   2418  N   THR A 148       5.052 -11.884 -10.775  0.00  0.00
ATOM   2419  HN  THR A 148       4.790 -11.876 -11.737  0.00  0.00
ATOM   2420  CA  THR A 148       3.933 -11.612  -9.811  0.00  0.00
ATOM   2421  HA  THR A 148       4.116 -10.645  -9.368  0.00  0.00
ATOM   2422  CB  THR A 148       2.536 -11.451 -10.498  0.00  0.00
ATOM   2423  HB  THR A 148       2.296 -12.204 -11.278  0.00  0.00
ATOM   2424  OG1 THR A 148       2.437 -10.213 -11.215  0.00  0.00
ATOM   2425  HG1 THR A 148       2.848 -10.440 -12.052  0.00  0.00
ATOM   2426  CG2 THR A 148       1.360 -11.354  -9.504  0.00  0.00
ATOM   2427  HG2 THR A 148       1.484 -10.513  -8.788  0.00  0.00
ATOM   2428  HG2 THR A 148       1.123 -12.243  -8.881  0.00  0.00
ATOM   2429  HG2 THR A 148       0.419 -11.305 -10.091  0.00  0.00
ATOM   2430  C   THR A 148       3.926 -12.621  -8.734  0.00  0.00
ATOM   2431  O   THR A 148       3.916 -12.283  -7.589  0.00  0.00
ATOM   2432  N   SER A 149       4.062 -13.933  -8.985  0.00  0.00
ATOM   2433  HN  SER A 149       4.082 -14.147  -9.959  0.00  0.00
ATOM   2434  CA  SER A 149       4.119 -15.029  -8.059  0.00  0.00
ATOM   2435  HA  SER A 149       3.187 -14.974  -7.516  0.00  0.00
ATOM   2436  CB  SER A 149       4.169 -16.466  -8.688  0.00  0.00
ATOM   2437  HB1 SER A 149       4.110 -17.236  -7.891  0.00  0.00
ATOM   2438  HB2 SER A 149       5.116 -16.587  -9.257  0.00  0.00
ATOM   2439  OG  SER A 149       3.113 -16.625  -9.633  0.00  0.00
ATOM   2440  HG1 SER A 149       3.452 -17.083 -10.406  0.00  0.00
ATOM   2441  C   SER A 149       5.147 -14.942  -6.991  0.00  0.00
ATOM   2442  O   SER A 149       4.812 -15.177  -5.856  0.00  0.00
ATOM   2443  N   VAL A 150       6.399 -14.530  -7.319  0.00  0.00
ATOM   2444  HN  VAL A 150       6.730 -14.337  -8.239  0.00  0.00
ATOM   2445  CA  VAL A 150       7.425 -14.449  -6.283  0.00  0.00
ATOM   2446  HA  VAL A 150       7.273 -15.292  -5.626  0.00  0.00
ATOM   2447  CB  VAL A 150       8.820 -14.452  -6.722  0.00  0.00
ATOM   2448  HB  VAL A 150       9.465 -14.289  -5.833  0.00  0.00
ATOM   2449  CG1 VAL A 150       9.102 -15.904  -7.177  0.00  0.00
ATOM   2450  HG1 VAL A 150       8.666 -16.110  -8.178  0.00  0.00
ATOM   2451  HG1 VAL A 150       8.755 -16.589  -6.374  0.00  0.00
ATOM   2452  HG1 VAL A 150      10.205 -16.032  -7.202  0.00  0.00
ATOM   2453  CG2 VAL A 150       9.205 -13.442  -7.776  0.00  0.00
ATOM   2454  HG2 VAL A 150      10.234 -13.619  -8.156  0.00  0.00
ATOM   2455  HG2 VAL A 150       9.129 -12.388  -7.433  0.00  0.00
ATOM   2456  HG2 VAL A 150       8.535 -13.669  -8.633  0.00  0.00
ATOM   2457  C   VAL A 150       7.142 -13.290  -5.380  0.00  0.00
ATOM   2458  O   VAL A 150       7.119 -13.452  -4.143  0.00  0.00
ATOM   2459  N   ILE A 151       6.788 -12.091  -5.950  0.00  0.00
ATOM   2460  HN  ILE A 151       6.834 -12.007  -6.942  0.00  0.00
ATOM   2461  CA  ILE A 151       6.185 -10.924  -5.207  0.00  0.00
ATOM   2462  HA  ILE A 151       6.944 -10.617  -4.504  0.00  0.00
ATOM   2463  CB  ILE A 151       5.930  -9.747  -6.257  0.00  0.00
ATOM   2464  HB  ILE A 151       5.185 -10.102  -7.002  0.00  0.00
ATOM   2465  CG2 ILE A 151       5.242  -8.554  -5.587  0.00  0.00
ATOM   2466  HG2 ILE A 151       4.173  -8.807  -5.425  0.00  0.00
ATOM   2467  HG2 ILE A 151       5.211  -7.653  -6.237  0.00  0.00
ATOM   2468  HG2 ILE A 151       5.675  -8.245  -4.612  0.00  0.00
ATOM   2469  CG1 ILE A 151       7.277  -9.389  -6.846  0.00  0.00
ATOM   2470  HG1 ILE A 151       7.003  -8.752  -7.715  0.00  0.00
ATOM   2471  HG1 ILE A 151       7.827 -10.263  -7.254  0.00  0.00
ATOM   2472  CD1 ILE A 151       8.159  -8.503  -5.964  0.00  0.00
ATOM   2473  HD1 ILE A 151       8.826  -9.032  -5.249  0.00  0.00
ATOM   2474  HD2 ILE A 151       7.651  -7.568  -5.643  0.00  0.00
ATOM   2475  HD3 ILE A 151       8.857  -8.160  -6.758  0.00  0.00
ATOM   2476  C   ILE A 151       5.006 -11.185  -4.312  0.00  0.00
ATOM   2477  O   ILE A 151       4.919 -10.648  -3.214  0.00  0.00
ATOM   2478  N   THR A 152       4.186 -12.128  -4.724  0.00  0.00
ATOM   2479  HN  THR A 152       4.197 -12.442  -5.670  0.00  0.00
ATOM   2480  CA  THR A 152       3.113 -12.624  -3.907  0.00  0.00
ATOM   2481  HA  THR A 152       2.501 -11.784  -3.609  0.00  0.00
ATOM   2482  CB  THR A 152       2.150 -13.455  -4.745  0.00  0.00
ATOM   2483  HB  THR A 152       2.497 -14.489  -4.955  0.00  0.00
ATOM   2484  OG1 THR A 152       1.730 -12.767  -5.954  0.00  0.00
ATOM   2485  HG1 THR A 152       2.434 -12.770  -6.608  0.00  0.00
ATOM   2486  CG2 THR A 152       0.851 -13.741  -3.964  0.00  0.00
ATOM   2487  HG2 THR A 152       0.247 -14.431  -4.593  0.00  0.00
ATOM   2488  HG2 THR A 152       0.375 -12.773  -3.700  0.00  0.00
ATOM   2489  HG2 THR A 152       0.997 -14.322  -3.028  0.00  0.00
ATOM   2490  C   THR A 152       3.555 -13.460  -2.711  0.00  0.00
ATOM   2491  O   THR A 152       3.042 -13.365  -1.592  0.00  0.00
ATOM   2492  N   TRP A 153       4.508 -14.347  -2.966  0.00  0.00
ATOM   2493  HN  TRP A 153       4.793 -14.405  -3.919  0.00  0.00
ATOM   2494  CA  TRP A 153       4.966 -15.321  -1.988  0.00  0.00
ATOM   2495  HA  TRP A 153       4.130 -15.795  -1.495  0.00  0.00
ATOM   2496  CB  TRP A 153       5.766 -16.392  -2.646  0.00  0.00
ATOM   2497  HB1 TRP A 153       6.251 -17.130  -1.972  0.00  0.00
ATOM   2498  HB2 TRP A 153       6.520 -15.894  -3.293  0.00  0.00
ATOM   2499  CG  TRP A 153       4.947 -17.310  -3.612  0.00  0.00
ATOM   2500  CD1 TRP A 153       3.648 -17.694  -3.584  0.00  0.00
ATOM   2501  HD1 TRP A 153       3.044 -17.370  -2.749  0.00  0.00
ATOM   2502  NE1 TRP A 153       3.292 -18.490  -4.604  0.00  0.00
ATOM   2503  HE1 TRP A 153       2.427 -18.902  -4.789  0.00  0.00
ATOM   2504  CE2 TRP A 153       4.433 -18.773  -5.328  0.00  0.00
ATOM   2505  CD2 TRP A 153       5.505 -18.052  -4.696  0.00  0.00
ATOM   2506  CE3 TRP A 153       6.786 -18.070  -5.258  0.00  0.00
ATOM   2507  HE3 TRP A 153       7.591 -17.451  -4.891  0.00  0.00
ATOM   2508  CZ3 TRP A 153       7.023 -18.813  -6.426  0.00  0.00
ATOM   2509  HZ3 TRP A 153       7.994 -18.865  -6.895  0.00  0.00
ATOM   2510  CZ2 TRP A 153       4.716 -19.575  -6.458  0.00  0.00
ATOM   2511  HZ2 TRP A 153       3.878 -20.211  -6.701  0.00  0.00
ATOM   2512  CH2 TRP A 153       5.992 -19.723  -6.892  0.00  0.00
ATOM   2513  HH2 TRP A 153       6.179 -20.412  -7.702  0.00  0.00
ATOM   2514  C   TRP A 153       5.817 -14.692  -0.891  0.00  0.00
ATOM   2515  O   TRP A 153       5.793 -15.164   0.212  0.00  0.00
ATOM   2516  N   VAL A 154       6.627 -13.615  -1.154  0.00  0.00
ATOM   2517  HN  VAL A 154       6.714 -13.314  -2.101  0.00  0.00
ATOM   2518  CA  VAL A 154       7.323 -12.840  -0.169  0.00  0.00
ATOM   2519  HA  VAL A 154       7.682 -13.519   0.590  0.00  0.00
ATOM   2520  CB  VAL A 154       8.420 -11.972  -0.697  0.00  0.00
ATOM   2521  HB  VAL A 154       7.945 -11.216  -1.359  0.00  0.00
ATOM   2522  CG1 VAL A 154       9.207 -11.290   0.522  0.00  0.00
ATOM   2523  HG1 VAL A 154      10.172 -10.845   0.200  0.00  0.00
ATOM   2524  HG1 VAL A 154       9.551 -12.054   1.251  0.00  0.00
ATOM   2525  HG1 VAL A 154       8.616 -10.585   1.145  0.00  0.00
ATOM   2526  CG2 VAL A 154       9.233 -12.939  -1.570  0.00  0.00
ATOM   2527  HG2 VAL A 154      10.164 -12.370  -1.783  0.00  0.00
ATOM   2528  HG2 VAL A 154       8.860 -12.991  -2.616  0.00  0.00
ATOM   2529  HG2 VAL A 154       9.457 -13.982  -1.262  0.00  0.00
ATOM   2530  C   VAL A 154       6.307 -12.133   0.663  0.00  0.00
ATOM   2531  O   VAL A 154       6.416 -12.190   1.895  0.00  0.00
ATOM   2532  N   VAL A 155       5.273 -11.493  -0.010  0.00  0.00
ATOM   2533  HN  VAL A 155       5.207 -11.523  -1.005  0.00  0.00
ATOM   2534  CA  VAL A 155       4.319 -10.721   0.803  0.00  0.00
ATOM   2535  HA  VAL A 155       4.790  -9.999   1.455  0.00  0.00
ATOM   2536  CB  VAL A 155       3.449  -9.863  -0.183  0.00  0.00
ATOM   2537  HB  VAL A 155       3.190 -10.424  -1.107  0.00  0.00
ATOM   2538  CG1 VAL A 155       2.135  -9.338   0.433  0.00  0.00
ATOM   2539  HG1 VAL A 155       1.351 -10.117   0.540  0.00  0.00
ATOM   2540  HG1 VAL A 155       1.711  -8.567  -0.245  0.00  0.00
ATOM   2541  HG1 VAL A 155       2.384  -8.892   1.421  0.00  0.00
ATOM   2542  CG2 VAL A 155       4.457  -8.666  -0.645  0.00  0.00
ATOM   2543  HG2 VAL A 155       5.191  -9.191  -1.294  0.00  0.00
ATOM   2544  HG2 VAL A 155       4.936  -8.172   0.228  0.00  0.00
ATOM   2545  HG2 VAL A 155       3.950  -7.857  -1.214  0.00  0.00
ATOM   2546  C   VAL A 155       3.416 -11.558   1.714  0.00  0.00
ATOM   2547  O   VAL A 155       3.264 -11.272   2.865  0.00  0.00
ATOM   2548  N   ALA A 156       2.804 -12.573   1.140  0.00  0.00
ATOM   2549  HN  ALA A 156       2.858 -12.781   0.166  0.00  0.00
ATOM   2550  CA  ALA A 156       1.913 -13.437   1.793  0.00  0.00
ATOM   2551  HA  ALA A 156       1.128 -12.893   2.296  0.00  0.00
ATOM   2552  CB  ALA A 156       1.205 -14.247   0.719  0.00  0.00
ATOM   2553  HB1 ALA A 156       0.444 -13.662   0.160  0.00  0.00
ATOM   2554  HB2 ALA A 156       0.649 -15.095   1.171  0.00  0.00
ATOM   2555  HB3 ALA A 156       1.936 -14.609  -0.035  0.00  0.00
ATOM   2556  C   ALA A 156       2.523 -14.235   2.918  0.00  0.00
ATOM   2557  O   ALA A 156       1.988 -14.335   4.036  0.00  0.00
ATOM   2558  N   VAL A 157       3.678 -14.909   2.645  0.00  0.00
ATOM   2559  HN  VAL A 157       4.191 -14.726   1.810  0.00  0.00
ATOM   2560  CA  VAL A 157       4.232 -15.887   3.508  0.00  0.00
ATOM   2561  HA  VAL A 157       3.471 -16.303   4.153  0.00  0.00
ATOM   2562  CB  VAL A 157       4.809 -17.090   2.712  0.00  0.00
ATOM   2563  HB  VAL A 157       5.640 -16.642   2.127  0.00  0.00
ATOM   2564  CG1 VAL A 157       5.366 -18.231   3.608  0.00  0.00
ATOM   2565  HG1 VAL A 157       6.191 -17.958   4.300  0.00  0.00
ATOM   2566  HG1 VAL A 157       5.832 -18.957   2.908  0.00  0.00
ATOM   2567  HG1 VAL A 157       4.585 -18.735   4.215  0.00  0.00
ATOM   2568  CG2 VAL A 157       3.781 -17.660   1.700  0.00  0.00
ATOM   2569  HG2 VAL A 157       3.378 -16.797   1.128  0.00  0.00
ATOM   2570  HG2 VAL A 157       2.896 -18.114   2.195  0.00  0.00
ATOM   2571  HG2 VAL A 157       4.291 -18.336   0.980  0.00  0.00
ATOM   2572  C   VAL A 157       5.404 -15.373   4.379  0.00  0.00
ATOM   2573  O   VAL A 157       5.354 -15.498   5.590  0.00  0.00
ATOM   2574  N   PHE A 158       6.450 -14.760   3.808  0.00  0.00
ATOM   2575  HN  PHE A 158       6.698 -14.861   2.848  0.00  0.00
ATOM   2576  CA  PHE A 158       7.507 -14.167   4.627  0.00  0.00
ATOM   2577  HA  PHE A 158       7.685 -14.949   5.349  0.00  0.00
ATOM   2578  CB  PHE A 158       8.713 -13.923   3.662  0.00  0.00
ATOM   2579  HB1 PHE A 158       8.422 -13.055   3.034  0.00  0.00
ATOM   2580  HB2 PHE A 158       8.968 -14.888   3.173  0.00  0.00
ATOM   2581  CG  PHE A 158       9.919 -13.411   4.439  0.00  0.00
ATOM   2582  CD1 PHE A 158      10.801 -14.220   5.137  0.00  0.00
ATOM   2583  HD1 PHE A 158      10.762 -15.292   5.269  0.00  0.00
ATOM   2584  CE1 PHE A 158      11.872 -13.607   5.783  0.00  0.00
ATOM   2585  HE1 PHE A 158      12.620 -14.125   6.365  0.00  0.00
ATOM   2586  CZ  PHE A 158      12.102 -12.234   5.700  0.00  0.00
ATOM   2587  HZ  PHE A 158      12.917 -11.698   6.163  0.00  0.00
ATOM   2588  CD2 PHE A 158      10.127 -12.025   4.295  0.00  0.00
ATOM   2589  HD2 PHE A 158       9.348 -11.422   3.854  0.00  0.00
ATOM   2590  CE2 PHE A 158      11.248 -11.425   4.873  0.00  0.00
ATOM   2591  HE2 PHE A 158      11.308 -10.349   4.795  0.00  0.00
ATOM   2592  C   PHE A 158       7.097 -12.988   5.385  0.00  0.00
ATOM   2593  O   PHE A 158       7.129 -12.983   6.600  0.00  0.00
ATOM   2594  N   ALA A 159       6.593 -11.923   4.706  0.00  0.00
ATOM   2595  HN  ALA A 159       6.584 -11.839   3.712  0.00  0.00
ATOM   2596  CA  ALA A 159       6.182 -10.688   5.379  0.00  0.00
ATOM   2597  HA  ALA A 159       7.136 -10.374   5.776  0.00  0.00
ATOM   2598  CB  ALA A 159       5.848  -9.647   4.341  0.00  0.00
ATOM   2599  HB1 ALA A 159       5.783  -8.611   4.738  0.00  0.00
ATOM   2600  HB2 ALA A 159       4.885  -9.955   3.881  0.00  0.00
ATOM   2601  HB3 ALA A 159       6.663  -9.646   3.586  0.00  0.00
ATOM   2602  C   ALA A 159       5.060 -10.708   6.473  0.00  0.00
ATOM   2603  O   ALA A 159       5.265 -10.311   7.610  0.00  0.00
ATOM   2604  N   SER A 160       3.887 -11.395   6.200  0.00  0.00
ATOM   2605  HN  SER A 160       3.767 -11.925   5.364  0.00  0.00
ATOM   2606  CA  SER A 160       2.670 -11.042   6.875  0.00  0.00
ATOM   2607  HA  SER A 160       2.824 -10.081   7.341  0.00  0.00
ATOM   2608  CB  SER A 160       1.491 -11.113   5.957  0.00  0.00
ATOM   2609  HB1 SER A 160       0.519 -10.912   6.457  0.00  0.00
ATOM   2610  HB2 SER A 160       1.456 -12.133   5.520  0.00  0.00
ATOM   2611  OG  SER A 160       1.656 -10.110   4.951  0.00  0.00
ATOM   2612  HG1 SER A 160       2.097 -10.534   4.210  0.00  0.00
ATOM   2613  C   SER A 160       2.299 -12.071   7.952  0.00  0.00
ATOM   2614  O   SER A 160       2.039 -11.755   9.101  0.00  0.00
ATOM   2615  N   LEU A 161       2.382 -13.340   7.547  0.00  0.00
ATOM   2616  HN  LEU A 161       2.815 -13.375   6.651  0.00  0.00
ATOM   2617  CA  LEU A 161       1.846 -14.569   8.134  0.00  0.00
ATOM   2618  HA  LEU A 161       0.779 -14.542   8.298  0.00  0.00
ATOM   2619  CB  LEU A 161       2.059 -15.755   7.138  0.00  0.00
ATOM   2620  HB1 LEU A 161       3.136 -15.956   6.956  0.00  0.00
ATOM   2621  HB2 LEU A 161       1.592 -15.392   6.198  0.00  0.00
ATOM   2622  CG  LEU A 161       1.531 -17.153   7.437  0.00  0.00
ATOM   2623  HG  LEU A 161       1.806 -17.529   8.445  0.00  0.00
ATOM   2624  CD1 LEU A 161       0.017 -17.083   7.244  0.00  0.00
ATOM   2625  HD1 LEU A 161      -0.266 -16.689   6.244  0.00  0.00
ATOM   2626  HD1 LEU A 161      -0.514 -16.453   7.989  0.00  0.00
ATOM   2627  HD1 LEU A 161      -0.421 -18.088   7.426  0.00  0.00
ATOM   2628  CD2 LEU A 161       2.167 -18.087   6.444  0.00  0.00
ATOM   2629  HD2 LEU A 161       2.075 -17.787   5.378  0.00  0.00
ATOM   2630  HD2 LEU A 161       1.811 -19.137   6.509  0.00  0.00
ATOM   2631  HD2 LEU A 161       3.276 -18.144   6.496  0.00  0.00
ATOM   2632  C   LEU A 161       2.315 -14.812   9.518  0.00  0.00
ATOM   2633  O   LEU A 161       1.487 -15.243  10.314  0.00  0.00
ATOM   2634  N   PRO A 162       3.598 -14.562   9.911  0.00  0.00
ATOM   2635  CD  PRO A 162       4.732 -14.720   8.975  0.00  0.00
ATOM   2636  HD1 PRO A 162       4.891 -13.720   8.516  0.00  0.00
ATOM   2637  HD2 PRO A 162       4.614 -15.457   8.152  0.00  0.00
ATOM   2638  CA  PRO A 162       4.045 -14.772  11.314  0.00  0.00
ATOM   2639  HA  PRO A 162       3.794 -15.794  11.561  0.00  0.00
ATOM   2640  CB  PRO A 162       5.570 -14.636  11.279  0.00  0.00
ATOM   2641  HB1 PRO A 162       5.954 -15.349  12.040  0.00  0.00
ATOM   2642  HB2 PRO A 162       5.899 -13.585  11.427  0.00  0.00
ATOM   2643  CG  PRO A 162       5.921 -15.060   9.782  0.00  0.00
ATOM   2644  HG1 PRO A 162       6.848 -14.617   9.358  0.00  0.00
ATOM   2645  HG2 PRO A 162       5.997 -16.168   9.770  0.00  0.00
ATOM   2646  C   PRO A 162       3.259 -13.863  12.233  0.00  0.00
ATOM   2647  O   PRO A 162       2.859 -14.323  13.318  0.00  0.00
ATOM   2648  N   GLY A 163       2.952 -12.617  11.784  0.00  0.00
ATOM   2649  HN  GLY A 163       3.212 -12.292  10.878  0.00  0.00
ATOM   2650  CA  GLY A 163       2.224 -11.741  12.650  0.00  0.00
ATOM   2651  HA1 GLY A 163       2.291 -10.764  12.195  0.00  0.00
ATOM   2652  HA2 GLY A 163       2.726 -11.734  13.606  0.00  0.00
ATOM   2653  C   GLY A 163       0.804 -12.119  12.874  0.00  0.00
ATOM   2654  O   GLY A 163       0.242 -11.991  13.922  0.00  0.00
ATOM   2655  N   ILE A 164       0.211 -12.832  11.870  0.00  0.00
ATOM   2656  HN  ILE A 164       0.818 -12.900  11.083  0.00  0.00
ATOM   2657  CA  ILE A 164      -1.156 -13.293  11.801  0.00  0.00
ATOM   2658  HA  ILE A 164      -1.779 -12.415  11.895  0.00  0.00
ATOM   2659  CB  ILE A 164      -1.509 -13.786  10.387  0.00  0.00
ATOM   2660  HB  ILE A 164      -0.883 -14.666  10.124  0.00  0.00
ATOM   2661  CG2 ILE A 164      -2.946 -14.168  10.314  0.00  0.00
ATOM   2662  HG2 ILE A 164      -3.226 -14.595   9.328  0.00  0.00
ATOM   2663  HG2 ILE A 164      -3.703 -13.389  10.550  0.00  0.00
ATOM   2664  HG2 ILE A 164      -3.192 -14.963  11.050  0.00  0.00
ATOM   2665  CG1 ILE A 164      -1.211 -12.738   9.323  0.00  0.00
ATOM   2666  HG1 ILE A 164      -0.154 -12.397   9.352  0.00  0.00
ATOM   2667  HG1 ILE A 164      -1.783 -11.845   9.655  0.00  0.00
ATOM   2668  CD1 ILE A 164      -1.483 -13.163   7.904  0.00  0.00
ATOM   2669  HD1 ILE A 164      -1.211 -12.394   7.149  0.00  0.00
ATOM   2670  HD2 ILE A 164      -2.589 -13.260   7.869  0.00  0.00
ATOM   2671  HD3 ILE A 164      -1.039 -14.107   7.524  0.00  0.00
ATOM   2672  C   ILE A 164      -1.564 -14.247  12.953  0.00  0.00
ATOM   2673  O   ILE A 164      -2.596 -14.109  13.598  0.00  0.00
ATOM   2674  N   ILE A 165      -0.627 -15.175  13.281  0.00  0.00
ATOM   2675  HN  ILE A 165       0.199 -15.166  12.723  0.00  0.00
ATOM   2676  CA  ILE A 165      -0.960 -16.293  14.192  0.00  0.00
ATOM   2677  HA  ILE A 165      -2.022 -16.490  14.164  0.00  0.00
ATOM   2678  CB  ILE A 165      -0.440 -17.630  13.671  0.00  0.00
ATOM   2679  HB  ILE A 165      -0.647 -18.387  14.457  0.00  0.00
ATOM   2680  CG2 ILE A 165      -1.060 -18.074  12.303  0.00  0.00
ATOM   2681  HG2 ILE A 165      -0.576 -19.049  12.082  0.00  0.00
ATOM   2682  HG2 ILE A 165      -0.877 -17.315  11.512  0.00  0.00
ATOM   2683  HG2 ILE A 165      -2.114 -18.370  12.492  0.00  0.00
ATOM   2684  CG1 ILE A 165       1.116 -17.568  13.582  0.00  0.00
ATOM   2685  HG1 ILE A 165       1.571 -17.137  14.499  0.00  0.00
ATOM   2686  HG1 ILE A 165       1.515 -16.950  12.750  0.00  0.00
ATOM   2687  CD1 ILE A 165       1.771 -18.950  13.597  0.00  0.00
ATOM   2688  HD1 ILE A 165       2.878 -18.936  13.680  0.00  0.00
ATOM   2689  HD2 ILE A 165       1.514 -19.567  12.710  0.00  0.00
ATOM   2690  HD3 ILE A 165       1.393 -19.510  14.480  0.00  0.00
ATOM   2691  C   ILE A 165      -0.628 -16.010  15.650  0.00  0.00
ATOM   2692  O   ILE A 165      -1.141 -16.585  16.587  0.00  0.00
ATOM   2693  N   PHE A 166       0.195 -14.981  15.861  0.00  0.00
ATOM   2694  HN  PHE A 166       0.690 -14.535  15.120  0.00  0.00
ATOM   2695  CA  PHE A 166       0.701 -14.578  17.157  0.00  0.00
ATOM   2696  HA  PHE A 166       0.347 -15.271  17.907  0.00  0.00
ATOM   2697  CB  PHE A 166       2.297 -14.666  17.068  0.00  0.00
ATOM   2698  HB1 PHE A 166       2.752 -14.120  17.921  0.00  0.00
ATOM   2699  HB2 PHE A 166       2.651 -14.198  16.125  0.00  0.00
ATOM   2700  CG  PHE A 166       2.805 -16.072  17.062  0.00  0.00
ATOM   2701  CD1 PHE A 166       3.527 -16.567  15.929  0.00  0.00
ATOM   2702  HD1 PHE A 166       3.786 -15.908  15.113  0.00  0.00
ATOM   2703  CE1 PHE A 166       3.959 -17.885  16.001  0.00  0.00
ATOM   2704  HE1 PHE A 166       4.464 -18.277  15.131  0.00  0.00
ATOM   2705  CZ  PHE A 166       3.618 -18.690  17.103  0.00  0.00
ATOM   2706  HZ  PHE A 166       3.980 -19.705  17.174  0.00  0.00
ATOM   2707  CD2 PHE A 166       2.551 -16.854  18.181  0.00  0.00
ATOM   2708  HD2 PHE A 166       1.984 -16.426  18.994  0.00  0.00
ATOM   2709  CE2 PHE A 166       3.041 -18.117  18.286  0.00  0.00
ATOM   2710  HE2 PHE A 166       3.026 -18.668  19.215  0.00  0.00
ATOM   2711  C   PHE A 166       0.213 -13.160  17.557  0.00  0.00
ATOM   2712  O   PHE A 166       0.747 -12.580  18.551  0.00  0.00
ATOM   2713  N   THR A 167      -0.845 -12.597  16.973  0.00  0.00
ATOM   2714  HN  THR A 167      -1.324 -13.136  16.284  0.00  0.00
ATOM   2715  CA  THR A 167      -1.366 -11.288  17.455  0.00  0.00
ATOM   2716  HA  THR A 167      -0.705 -10.806  18.161  0.00  0.00
ATOM   2717  CB  THR A 167      -1.647 -10.258  16.427  0.00  0.00
ATOM   2718  HB  THR A 167      -2.480 -10.592  15.772  0.00  0.00
ATOM   2719  OG1 THR A 167      -0.493  -9.939  15.632  0.00  0.00
ATOM   2720  HG1 THR A 167      -0.520 -10.595  14.931  0.00  0.00
ATOM   2721  CG2 THR A 167      -2.050  -8.861  17.028  0.00  0.00
ATOM   2722  HG2 THR A 167      -2.157  -8.113  16.213  0.00  0.00
ATOM   2723  HG2 THR A 167      -1.276  -8.489  17.733  0.00  0.00
ATOM   2724  HG2 THR A 167      -2.958  -9.044  17.642  0.00  0.00
ATOM   2725  C   THR A 167      -2.636 -11.599  18.255  0.00  0.00
ATOM   2726  O   THR A 167      -3.395 -12.466  17.822  0.00  0.00
ATOM   2727  N   ARG A 168      -2.842 -11.142  19.497  0.00  0.00
ATOM   2728  HN  ARG A 168      -2.171 -10.576  19.970  0.00  0.00
ATOM   2729  CA  ARG A 168      -3.878 -11.593  20.462  0.00  0.00
ATOM   2730  HA  ARG A 168      -4.810 -11.898  20.009  0.00  0.00
ATOM   2731  CB  ARG A 168      -3.378 -12.686  21.417  0.00  0.00
ATOM   2732  HB1 ARG A 168      -4.150 -12.973  22.163  0.00  0.00
ATOM   2733  HB2 ARG A 168      -2.530 -12.331  22.040  0.00  0.00
ATOM   2734  CG  ARG A 168      -2.786 -14.004  20.793  0.00  0.00
ATOM   2735  HG1 ARG A 168      -2.285 -14.613  21.576  0.00  0.00
ATOM   2736  HG2 ARG A 168      -1.966 -13.605  20.159  0.00  0.00
ATOM   2737  CD  ARG A 168      -3.748 -14.836  19.883  0.00  0.00
ATOM   2738  HD1 ARG A 168      -4.256 -14.299  19.055  0.00  0.00
ATOM   2739  HD2 ARG A 168      -4.568 -15.075  20.594  0.00  0.00
ATOM   2740  NE  ARG A 168      -2.963 -15.897  19.321  0.00  0.00
ATOM   2741  HE  ARG A 168      -2.857 -15.966  18.329  0.00  0.00
ATOM   2742  CZ  ARG A 168      -2.437 -16.973  19.987  0.00  0.00
ATOM   2743  NH1 ARG A 168      -1.551 -17.749  19.318  0.00  0.00
ATOM   2744  HH1 ARG A 168      -1.465 -17.618  18.330  0.00  0.00
ATOM   2745  HH1 ARG A 168      -1.243 -18.622  19.698  0.00  0.00
ATOM   2746  NH2 ARG A 168      -2.624 -17.266  21.259  0.00  0.00
ATOM   2747  HH2 ARG A 168      -3.142 -16.725  21.921  0.00  0.00
ATOM   2748  HH2 ARG A 168      -2.121 -18.047  21.629  0.00  0.00
ATOM   2749  C   ARG A 168      -4.400 -10.485  21.211  0.00  0.00
ATOM   2750  O   ARG A 168      -3.760  -9.382  21.306  0.00  0.00
ATOM   2751  N   SER A 169      -5.666 -10.631  21.748  0.00  0.00
ATOM   2752  HN  SER A 169      -6.144 -11.491  21.582  0.00  0.00
ATOM   2753  CA  SER A 169      -6.324  -9.673  22.626  0.00  0.00
ATOM   2754  HA  SER A 169      -6.235  -8.743  22.085  0.00  0.00
ATOM   2755  CB  SER A 169      -7.748 -10.180  22.960  0.00  0.00
ATOM   2756  HB1 SER A 169      -7.714 -11.122  23.548  0.00  0.00
ATOM   2757  HB2 SER A 169      -8.127 -10.643  22.024  0.00  0.00
ATOM   2758  OG  SER A 169      -8.547  -9.106  23.400  0.00  0.00
ATOM   2759  HG1 SER A 169      -8.988  -9.400  24.201  0.00  0.00
ATOM   2760  C   SER A 169      -5.554  -9.482  23.990  0.00  0.00
ATOM   2761  O   SER A 169      -5.277 -10.419  24.707  0.00  0.00
ATOM   2762  N   GLN A 170      -5.318  -8.208  24.447  0.00  0.00
ATOM   2763  HN  GLN A 170      -5.474  -7.419  23.859  0.00  0.00
ATOM   2764  CA  GLN A 170      -4.555  -8.054  25.671  0.00  0.00
ATOM   2765  HA  GLN A 170      -4.736  -8.885  26.337  0.00  0.00
ATOM   2766  CB  GLN A 170      -3.032  -7.874  25.407  0.00  0.00
ATOM   2767  HB1 GLN A 170      -2.837  -7.047  24.691  0.00  0.00
ATOM   2768  HB2 GLN A 170      -2.665  -8.783  24.885  0.00  0.00
ATOM   2769  CG  GLN A 170      -2.140  -7.829  26.646  0.00  0.00
ATOM   2770  HG1 GLN A 170      -2.249  -8.731  27.284  0.00  0.00
ATOM   2771  HG2 GLN A 170      -2.506  -6.977  27.257  0.00  0.00
ATOM   2772  CD  GLN A 170      -0.695  -7.650  26.262  0.00  0.00
ATOM   2773  OE1 GLN A 170       0.097  -8.592  26.425  0.00  0.00
ATOM   2774  NE2 GLN A 170      -0.358  -6.450  25.728  0.00  0.00
ATOM   2775  HE2 GLN A 170       0.591  -6.299  25.452  0.00  0.00
ATOM   2776  HE2 GLN A 170      -1.090  -5.804  25.510  0.00  0.00
ATOM   2777  C   GLN A 170      -4.972  -6.781  26.327  0.00  0.00
ATOM   2778  O   GLN A 170      -5.392  -5.830  25.581  0.00  0.00
ATOM   2779  N   LYS A 171      -5.149  -6.635  27.677  0.00  0.00
ATOM   2780  HN  LYS A 171      -4.917  -7.448  28.205  0.00  0.00
ATOM   2781  CA  LYS A 171      -5.638  -5.437  28.290  0.00  0.00
ATOM   2782  HA  LYS A 171      -5.781  -4.607  27.616  0.00  0.00
ATOM   2783  CB  LYS A 171      -6.990  -5.803  29.061  0.00  0.00
ATOM   2784  HB1 LYS A 171      -6.792  -6.558  29.853  0.00  0.00
ATOM   2785  HB2 LYS A 171      -7.689  -6.154  28.272  0.00  0.00
ATOM   2786  CG  LYS A 171      -7.657  -4.604  29.629  0.00  0.00
ATOM   2787  HG1 LYS A 171      -7.805  -3.768  28.912  0.00  0.00
ATOM   2788  HG2 LYS A 171      -6.948  -4.239  30.403  0.00  0.00
ATOM   2789  CD  LYS A 171      -9.011  -4.929  30.289  0.00  0.00
ATOM   2790  HD1 LYS A 171      -9.432  -4.023  30.777  0.00  0.00
ATOM   2791  HD2 LYS A 171      -8.862  -5.701  31.073  0.00  0.00
ATOM   2792  CE  LYS A 171     -10.153  -5.608  29.438  0.00  0.00
ATOM   2793  HE1 LYS A 171     -10.009  -6.671  29.150  0.00  0.00
ATOM   2794  HE2 LYS A 171     -10.311  -5.006  28.518  0.00  0.00
ATOM   2795  NZ  LYS A 171     -11.371  -5.562  30.259  0.00  0.00
ATOM   2796  HZ1 LYS A 171     -11.478  -4.622  30.691  0.00  0.00
ATOM   2797  HZ2 LYS A 171     -11.275  -6.316  30.969  0.00  0.00
ATOM   2798  HZ3 LYS A 171     -12.238  -5.674  29.696  0.00  0.00
ATOM   2799  C   LYS A 171      -4.496  -5.033  29.197  0.00  0.00
ATOM   2800  O   LYS A 171      -3.985  -5.808  30.011  0.00  0.00
ATOM   2801  N   GLU A 172      -3.965  -3.810  29.111  0.00  0.00
ATOM   2802  HN  GLU A 172      -4.439  -3.229  28.454  0.00  0.00
ATOM   2803  CA  GLU A 172      -2.877  -3.225  29.897  0.00  0.00
ATOM   2804  HA  GLU A 172      -3.106  -3.584  30.889  0.00  0.00
ATOM   2805  CB  GLU A 172      -1.490  -3.689  29.324  0.00  0.00
ATOM   2806  HB1 GLU A 172      -1.428  -3.308  28.283  0.00  0.00
ATOM   2807  HB2 GLU A 172      -1.506  -4.791  29.185  0.00  0.00
ATOM   2808  CG  GLU A 172      -0.226  -3.220  30.100  0.00  0.00
ATOM   2809  HG1 GLU A 172      -0.123  -2.126  29.938  0.00  0.00
ATOM   2810  HG2 GLU A 172       0.658  -3.772  29.714  0.00  0.00
ATOM   2811  CD  GLU A 172      -0.357  -3.628  31.543  0.00  0.00
ATOM   2812  OE1 GLU A 172      -0.366  -4.864  31.781  0.00  0.00
ATOM   2813  OE2 GLU A 172      -0.480  -2.695  32.405  0.00  0.00
ATOM   2814  C   GLU A 172      -2.954  -1.653  29.833  0.00  0.00
ATOM   2815  O   GLU A 172      -3.370  -1.024  28.844  0.00  0.00
ATOM   2816  N   GLY A 173      -2.611  -0.997  30.923  0.00  0.00
ATOM   2817  HN  GLY A 173      -2.206  -1.362  31.757  0.00  0.00
ATOM   2818  CA  GLY A 173      -2.392   0.506  30.976  0.00  0.00
ATOM   2819  HA1 GLY A 173      -1.895   0.920  30.111  0.00  0.00
ATOM   2820  HA2 GLY A 173      -1.908   0.658  31.929  0.00  0.00
ATOM   2821  C   GLY A 173      -3.663   1.155  31.040  0.00  0.00
ATOM   2822  O   GLY A 173      -3.915   2.236  30.463  0.00  0.00
ATOM   2823  N   LEU A 174      -4.620   0.496  31.673  0.00  0.00
ATOM   2824  HN  LEU A 174      -4.400  -0.417  32.007  0.00  0.00
ATOM   2825  CA  LEU A 174      -6.030   0.828  31.807  0.00  0.00
ATOM   2826  HA  LEU A 174      -6.504  -0.028  32.262  0.00  0.00
ATOM   2827  CB  LEU A 174      -6.291   1.989  32.701  0.00  0.00
ATOM   2828  HB1 LEU A 174      -7.395   2.093  32.774  0.00  0.00
ATOM   2829  HB2 LEU A 174      -5.902   2.855  32.123  0.00  0.00
ATOM   2830  CG  LEU A 174      -5.694   2.000  34.116  0.00  0.00
ATOM   2831  HG  LEU A 174      -4.783   2.635  34.078  0.00  0.00
ATOM   2832  CD1 LEU A 174      -6.627   2.759  35.093  0.00  0.00
ATOM   2833  HD1 LEU A 174      -6.718   3.836  34.834  0.00  0.00
ATOM   2834  HD1 LEU A 174      -6.349   2.713  36.167  0.00  0.00
ATOM   2835  HD1 LEU A 174      -7.637   2.328  34.930  0.00  0.00
ATOM   2836  CD2 LEU A 174      -5.506   0.589  34.746  0.00  0.00
ATOM   2837  HD2 LEU A 174      -6.445   0.007  34.629  0.00  0.00
ATOM   2838  HD2 LEU A 174      -5.296   0.639  35.836  0.00  0.00
ATOM   2839  HD2 LEU A 174      -4.724  -0.038  34.265  0.00  0.00
ATOM   2840  C   LEU A 174      -6.673   1.003  30.419  0.00  0.00
ATOM   2841  O   LEU A 174      -7.515   1.842  30.195  0.00  0.00
ATOM   2842  N   HIS A 175      -6.296   0.199  29.419  0.00  0.00
ATOM   2843  HN  HIS A 175      -5.676  -0.557  29.610  0.00  0.00
ATOM   2844  CA  HIS A 175      -6.815   0.272  28.022  0.00  0.00
ATOM   2845  HA  HIS A 175      -7.781   0.754  27.991  0.00  0.00
ATOM   2846  CB  HIS A 175      -5.683   0.994  27.172  0.00  0.00
ATOM   2847  HB1 HIS A 175      -4.745   0.403  27.239  0.00  0.00
ATOM   2848  HB2 HIS A 175      -5.535   1.899  27.801  0.00  0.00
ATOM   2849  ND1 HIS A 175      -4.957   1.646  24.749  0.00  0.00
ATOM   2850  HD1 HIS A 175      -3.970   1.526  24.849  0.00  0.00
ATOM   2851  CG  HIS A 175      -5.954   1.445  25.723  0.00  0.00
ATOM   2852  CE1 HIS A 175      -5.596   2.230  23.644  0.00  0.00
ATOM   2853  HE1 HIS A 175      -5.088   2.424  22.699  0.00  0.00
ATOM   2854  NE2 HIS A 175      -6.877   2.354  23.856  0.00  0.00
ATOM   2855  CD2 HIS A 175      -7.090   1.968  25.133  0.00  0.00
ATOM   2856  HD2 HIS A 175      -7.965   2.172  25.739  0.00  0.00
ATOM   2857  C   HIS A 175      -6.986  -1.144  27.517  0.00  0.00
ATOM   2858  O   HIS A 175      -6.315  -2.028  28.027  0.00  0.00
ATOM   2859  N   TYR A 176      -7.829  -1.342  26.473  0.00  0.00
ATOM   2860  HN  TYR A 176      -8.405  -0.629  26.079  0.00  0.00
ATOM   2861  CA  TYR A 176      -7.934  -2.656  25.825  0.00  0.00
ATOM   2862  HA  TYR A 176      -7.358  -3.411  26.342  0.00  0.00
ATOM   2863  CB  TYR A 176      -9.501  -3.013  25.910  0.00  0.00
ATOM   2864  HB1 TYR A 176      -9.993  -2.443  25.094  0.00  0.00
ATOM   2865  HB2 TYR A 176      -9.910  -2.584  26.850  0.00  0.00
ATOM   2866  CG  TYR A 176      -9.883  -4.453  25.815  0.00  0.00
ATOM   2867  CD1 TYR A 176     -11.228  -4.806  25.811  0.00  0.00
ATOM   2868  HD1 TYR A 176     -12.021  -4.089  25.664  0.00  0.00
ATOM   2869  CE1 TYR A 176     -11.659  -6.130  25.616  0.00  0.00
ATOM   2870  HE1 TYR A 176     -12.672  -6.459  25.440  0.00  0.00
ATOM   2871  CZ  TYR A 176     -10.697  -7.139  25.605  0.00  0.00
ATOM   2872  OH  TYR A 176     -11.060  -8.466  25.520  0.00  0.00
ATOM   2873  HH  TYR A 176     -11.818  -8.533  26.105  0.00  0.00
ATOM   2874  CD2 TYR A 176      -8.946  -5.509  25.720  0.00  0.00
ATOM   2875  HD2 TYR A 176      -7.878  -5.445  25.868  0.00  0.00
ATOM   2876  CE2 TYR A 176      -9.323  -6.858  25.627  0.00  0.00
ATOM   2877  HE2 TYR A 176      -8.574  -7.611  25.429  0.00  0.00
ATOM   2878  C   TYR A 176      -7.454  -2.614  24.370  0.00  0.00
ATOM   2879  O   TYR A 176      -7.864  -1.764  23.625  0.00  0.00
ATOM   2880  N   THR A 177      -6.694  -3.650  23.960  0.00  0.00
ATOM   2881  HN  THR A 177      -6.458  -4.425  24.540  0.00  0.00
ATOM   2882  CA  THR A 177      -5.920  -3.423  22.762  0.00  0.00
ATOM   2883  HA  THR A 177      -6.473  -2.926  21.979  0.00  0.00
ATOM   2884  CB  THR A 177      -4.606  -2.773  23.003  0.00  0.00
ATOM   2885  HB  THR A 177      -4.049  -2.614  22.055  0.00  0.00
ATOM   2886  OG1 THR A 177      -3.901  -3.524  23.920  0.00  0.00
ATOM   2887  HG1 THR A 177      -3.083  -3.024  23.980  0.00  0.00
ATOM   2888  CG2 THR A 177      -4.742  -1.344  23.525  0.00  0.00
ATOM   2889  HG2 THR A 177      -5.205  -0.829  22.656  0.00  0.00
ATOM   2890  HG2 THR A 177      -3.745  -0.886  23.701  0.00  0.00
ATOM   2891  HG2 THR A 177      -5.409  -1.330  24.413  0.00  0.00
ATOM   2892  C   THR A 177      -5.823  -4.811  22.135  0.00  0.00
ATOM   2893  O   THR A 177      -6.260  -5.809  22.730  0.00  0.00
ATOM   2894  N   CYS A 178      -5.239  -4.834  20.952  0.00  0.00
ATOM   2895  HN  CYS A 178      -5.093  -3.954  20.506  0.00  0.00
ATOM   2896  CA  CYS A 178      -4.572  -5.993  20.372  0.00  0.00
ATOM   2897  HA  CYS A 178      -4.731  -6.863  20.992  0.00  0.00
ATOM   2898  CB  CYS A 178      -4.970  -6.236  18.881  0.00  0.00
ATOM   2899  HB1 CYS A 178      -4.435  -7.164  18.586  0.00  0.00
ATOM   2900  HB2 CYS A 178      -4.567  -5.357  18.334  0.00  0.00
ATOM   2901  SG  CYS A 178      -6.746  -6.473  18.469  0.00  0.00
ATOM   2902  C   CYS A 178      -2.987  -5.833  20.462  0.00  0.00
ATOM   2903  O   CYS A 178      -2.460  -4.740  20.290  0.00  0.00
ATOM   2904  N   SER A 179      -2.177  -6.964  20.714  0.00  0.00
ATOM   2905  HN  SER A 179      -2.563  -7.864  20.903  0.00  0.00
ATOM   2906  CA  SER A 179      -0.747  -6.856  20.963  0.00  0.00
ATOM   2907  HA  SER A 179      -0.384  -6.142  20.239  0.00  0.00
ATOM   2908  CB  SER A 179      -0.227  -6.417  22.365  0.00  0.00
ATOM   2909  HB1 SER A 179      -0.078  -7.308  23.013  0.00  0.00
ATOM   2910  HB2 SER A 179      -0.974  -5.734  22.823  0.00  0.00
ATOM   2911  OG  SER A 179       1.018  -5.694  22.306  0.00  0.00
ATOM   2912  HG1 SER A 179       1.736  -6.331  22.349  0.00  0.00
ATOM   2913  C   SER A 179      -0.119  -8.231  20.699  0.00  0.00
ATOM   2914  O   SER A 179      -0.715  -9.273  20.676  0.00  0.00
ATOM   2915  N   SER A 180       1.231  -8.308  20.403  0.00  0.00
ATOM   2916  HN  SER A 180       1.813  -7.503  20.497  0.00  0.00
ATOM   2917  CA  SER A 180       1.918  -9.515  19.982  0.00  0.00
ATOM   2918  HA  SER A 180       1.310  -9.930  19.192  0.00  0.00
ATOM   2919  CB  SER A 180       3.244  -9.058  19.200  0.00  0.00
ATOM   2920  HB1 SER A 180       3.027  -8.574  18.223  0.00  0.00
ATOM   2921  HB2 SER A 180       3.876  -9.964  19.081  0.00  0.00
ATOM   2922  OG  SER A 180       3.941  -8.023  19.993  0.00  0.00
ATOM   2923  HG1 SER A 180       4.549  -8.357  20.658  0.00  0.00
ATOM   2924  C   SER A 180       2.247 -10.527  21.093  0.00  0.00
ATOM   2925  O   SER A 180       2.623 -10.203  22.214  0.00  0.00
ATOM   2926  N   HIS A 181       2.067 -11.862  20.831  0.00  0.00
ATOM   2927  HN  HIS A 181       1.620 -12.308  20.059  0.00  0.00
ATOM   2928  CA  HIS A 181       2.347 -12.900  21.809  0.00  0.00
ATOM   2929  HA  HIS A 181       2.050 -12.545  22.784  0.00  0.00
ATOM   2930  CB  HIS A 181       1.341 -14.101  21.656  0.00  0.00
ATOM   2931  HB1 HIS A 181       1.379 -14.461  20.605  0.00  0.00
ATOM   2932  HB2 HIS A 181       0.304 -13.755  21.854  0.00  0.00
ATOM   2933  ND1 HIS A 181       1.644 -15.185  24.084  0.00  0.00
ATOM   2934  HD1 HIS A 181       1.267 -14.433  24.626  0.00  0.00
ATOM   2935  CG  HIS A 181       1.575 -15.179  22.709  0.00  0.00
ATOM   2936  CE1 HIS A 181       1.861 -16.404  24.448  0.00  0.00
ATOM   2937  HE1 HIS A 181       1.973 -16.670  25.499  0.00  0.00
ATOM   2938  NE2 HIS A 181       1.918 -17.305  23.478  0.00  0.00
ATOM   2939  CD2 HIS A 181       1.815 -16.487  22.358  0.00  0.00
ATOM   2940  HD2 HIS A 181       1.685 -16.908  21.368  0.00  0.00
ATOM   2941  C   HIS A 181       3.815 -13.322  21.867  0.00  0.00
ATOM   2942  O   HIS A 181       4.332 -14.099  22.606  0.00  0.00
ATOM   2943  N   PHE A 182       4.663 -12.695  21.000  0.00  0.00
ATOM   2944  HN  PHE A 182       4.226 -12.088  20.339  0.00  0.00
ATOM   2945  CA  PHE A 182       6.104 -12.928  20.842  0.00  0.00
ATOM   2946  HA  PHE A 182       6.164 -13.907  20.391  0.00  0.00
ATOM   2947  CB  PHE A 182       6.718 -11.959  19.690  0.00  0.00
ATOM   2948  HB1 PHE A 182       7.827 -12.003  19.647  0.00  0.00
ATOM   2949  HB2 PHE A 182       6.347 -10.952  19.981  0.00  0.00
ATOM   2950  CG  PHE A 182       6.282 -12.252  18.331  0.00  0.00
ATOM   2951  CD1 PHE A 182       5.877 -11.162  17.487  0.00  0.00
ATOM   2952  HD1 PHE A 182       5.870 -10.158  17.884  0.00  0.00
ATOM   2953  CE1 PHE A 182       5.452 -11.439  16.204  0.00  0.00
ATOM   2954  HE1 PHE A 182       5.166 -10.568  15.633  0.00  0.00
ATOM   2955  CZ  PHE A 182       5.462 -12.715  15.617  0.00  0.00
ATOM   2956  HZ  PHE A 182       5.146 -13.022  14.632  0.00  0.00
ATOM   2957  CD2 PHE A 182       6.405 -13.531  17.742  0.00  0.00
ATOM   2958  HD2 PHE A 182       6.685 -14.356  18.381  0.00  0.00
ATOM   2959  CE2 PHE A 182       5.953 -13.795  16.424  0.00  0.00
ATOM   2960  HE2 PHE A 182       5.843 -14.814  16.082  0.00  0.00
ATOM   2961  C   PHE A 182       7.015 -12.814  22.068  0.00  0.00
ATOM   2962  O   PHE A 182       7.772 -13.777  22.220  0.00  0.00
ATOM   2963  N   PRO A 183       7.003 -11.848  23.080  0.00  0.00
ATOM   2964  CD  PRO A 183       6.107 -10.697  23.060  0.00  0.00
ATOM   2965  HD1 PRO A 183       5.076 -11.028  23.309  0.00  0.00
ATOM   2966  HD2 PRO A 183       6.034 -10.331  22.014  0.00  0.00
ATOM   2967  CA  PRO A 183       8.017 -11.676  24.141  0.00  0.00
ATOM   2968  HA  PRO A 183       8.910 -12.119  23.728  0.00  0.00
ATOM   2969  CB  PRO A 183       7.935 -10.096  24.411  0.00  0.00
ATOM   2970  HB1 PRO A 183       8.627  -9.469  23.808  0.00  0.00
ATOM   2971  HB2 PRO A 183       8.064  -9.799  25.474  0.00  0.00
ATOM   2972  CG  PRO A 183       6.433  -9.693  24.081  0.00  0.00
ATOM   2973  HG1 PRO A 183       5.963  -9.968  25.050  0.00  0.00
ATOM   2974  HG2 PRO A 183       6.408  -8.588  23.966  0.00  0.00
ATOM   2975  C   PRO A 183       7.773 -12.645  25.270  0.00  0.00
ATOM   2976  O   PRO A 183       8.629 -12.777  26.113  0.00  0.00
ATOM   2977  N   TYR A 184       6.657 -13.344  25.241  0.00  0.00
ATOM   2978  HN  TYR A 184       6.106 -13.201  24.423  0.00  0.00
ATOM   2979  CA  TYR A 184       6.217 -14.388  26.129  0.00  0.00
ATOM   2980  HA  TYR A 184       6.801 -14.291  27.032  0.00  0.00
ATOM   2981  CB  TYR A 184       4.701 -14.314  26.277  0.00  0.00
ATOM   2982  HB1 TYR A 184       4.175 -15.225  26.634  0.00  0.00
ATOM   2983  HB2 TYR A 184       4.216 -14.120  25.296  0.00  0.00
ATOM   2984  CG  TYR A 184       4.413 -13.169  27.339  0.00  0.00
ATOM   2985  CD1 TYR A 184       4.062 -11.848  26.892  0.00  0.00
ATOM   2986  HD1 TYR A 184       4.089 -11.675  25.827  0.00  0.00
ATOM   2987  CE1 TYR A 184       3.730 -10.872  27.854  0.00  0.00
ATOM   2988  HE1 TYR A 184       3.266  -9.941  27.566  0.00  0.00
ATOM   2989  CZ  TYR A 184       3.522 -11.224  29.186  0.00  0.00
ATOM   2990  OH  TYR A 184       2.852 -10.399  30.173  0.00  0.00
ATOM   2991  HH  TYR A 184       2.783  -9.551  29.730  0.00  0.00
ATOM   2992  CD2 TYR A 184       4.431 -13.396  28.705  0.00  0.00
ATOM   2993  HD2 TYR A 184       4.751 -14.391  28.976  0.00  0.00
ATOM   2994  CE2 TYR A 184       3.966 -12.524  29.643  0.00  0.00
ATOM   2995  HE2 TYR A 184       3.887 -12.806  30.683  0.00  0.00
ATOM   2996  C   TYR A 184       6.632 -15.776  25.509  0.00  0.00
ATOM   2997  O   TYR A 184       7.123 -16.658  26.099  0.00  0.00
ATOM   2998  N   SER A 185       6.398 -15.986  24.223  0.00  0.00
ATOM   2999  HN  SER A 185       5.824 -15.375  23.683  0.00  0.00
ATOM   3000  CA  SER A 185       6.546 -17.283  23.530  0.00  0.00
ATOM   3001  HA  SER A 185       6.344 -18.137  24.160  0.00  0.00
ATOM   3002  CB  SER A 185       5.530 -17.433  22.482  0.00  0.00
ATOM   3003  HB1 SER A 185       4.513 -17.408  22.927  0.00  0.00
ATOM   3004  HB2 SER A 185       5.683 -18.418  21.992  0.00  0.00
ATOM   3005  OG  SER A 185       5.559 -16.409  21.437  0.00  0.00
ATOM   3006  HG1 SER A 185       4.899 -15.723  21.562  0.00  0.00
ATOM   3007  C   SER A 185       7.956 -17.576  22.986  0.00  0.00
ATOM   3008  O   SER A 185       8.619 -18.584  23.210  0.00  0.00
ATOM   3009  N   GLN A 186       8.486 -16.555  22.262  0.00  0.00
ATOM   3010  HN  GLN A 186       7.942 -15.767  21.984  0.00  0.00
ATOM   3011  CA  GLN A 186       9.781 -16.720  21.578  0.00  0.00
ATOM   3012  HA  GLN A 186      10.224 -17.691  21.746  0.00  0.00
ATOM   3013  CB  GLN A 186       9.592 -16.385  20.056  0.00  0.00
ATOM   3014  HB1 GLN A 186      10.594 -16.304  19.582  0.00  0.00
ATOM   3015  HB2 GLN A 186       9.294 -15.325  20.205  0.00  0.00
ATOM   3016  CG  GLN A 186       8.560 -17.211  19.310  0.00  0.00
ATOM   3017  HG1 GLN A 186       8.413 -16.666  18.353  0.00  0.00
ATOM   3018  HG2 GLN A 186       7.594 -17.324  19.847  0.00  0.00
ATOM   3019  CD  GLN A 186       9.076 -18.622  19.055  0.00  0.00
ATOM   3020  OE1 GLN A 186       9.280 -19.476  19.955  0.00  0.00
ATOM   3021  NE2 GLN A 186       9.423 -18.866  17.741  0.00  0.00
ATOM   3022  HE2 GLN A 186       9.943 -19.694  17.529  0.00  0.00
ATOM   3023  HE2 GLN A 186       9.235 -18.219  17.003  0.00  0.00
ATOM   3024  C   GLN A 186      10.765 -15.655  22.208  0.00  0.00
ATOM   3025  O   GLN A 186      11.919 -15.467  21.809  0.00  0.00
ATOM   3026  N   TYR A 187      10.381 -15.011  23.294  0.00  0.00
ATOM   3027  HN  TYR A 187       9.521 -15.354  23.663  0.00  0.00
ATOM   3028  CA  TYR A 187      11.108 -13.939  23.945  0.00  0.00
ATOM   3029  HA  TYR A 187      10.367 -13.689  24.690  0.00  0.00
ATOM   3030  CB  TYR A 187      12.371 -14.481  24.647  0.00  0.00
ATOM   3031  HB1 TYR A 187      12.845 -13.735  25.321  0.00  0.00
ATOM   3032  HB2 TYR A 187      12.985 -14.829  23.790  0.00  0.00
ATOM   3033  CG  TYR A 187      12.064 -15.620  25.607  0.00  0.00
ATOM   3034  CD1 TYR A 187      10.842 -15.728  26.350  0.00  0.00
ATOM   3035  HD1 TYR A 187      10.077 -14.969  26.276  0.00  0.00
ATOM   3036  CE1 TYR A 187      10.686 -16.524  27.516  0.00  0.00
ATOM   3037  HE1 TYR A 187       9.804 -16.699  28.115  0.00  0.00
ATOM   3038  CZ  TYR A 187      11.778 -17.313  27.899  0.00  0.00
ATOM   3039  OH  TYR A 187      11.693 -18.089  28.979  0.00  0.00
ATOM   3040  HH  TYR A 187      12.539 -18.498  29.175  0.00  0.00
ATOM   3041  CD2 TYR A 187      13.058 -16.565  25.904  0.00  0.00
ATOM   3042  HD2 TYR A 187      13.995 -16.608  25.367  0.00  0.00
ATOM   3043  CE2 TYR A 187      12.972 -17.340  27.075  0.00  0.00
ATOM   3044  HE2 TYR A 187      13.815 -17.883  27.478  0.00  0.00
ATOM   3045  C   TYR A 187      11.421 -12.727  23.083  0.00  0.00
ATOM   3046  O   TYR A 187      11.252 -12.666  21.858  0.00  0.00
ATOM   3047  N   GLN A 188      11.864 -11.661  23.711  0.00  0.00
ATOM   3048  HN  GLN A 188      11.946 -11.655  24.705  0.00  0.00
ATOM   3049  CA  GLN A 188      11.932 -10.399  22.972  0.00  0.00
ATOM   3050  HA  GLN A 188      10.983 -10.243  22.482  0.00  0.00
ATOM   3051  CB  GLN A 188      12.084  -9.284  24.035  0.00  0.00
ATOM   3052  HB1 GLN A 188      13.145  -9.038  24.257  0.00  0.00
ATOM   3053  HB2 GLN A 188      11.708  -9.667  25.008  0.00  0.00
ATOM   3054  CG  GLN A 188      11.343  -8.004  23.668  0.00  0.00
ATOM   3055  HG1 GLN A 188      10.296  -8.324  23.478  0.00  0.00
ATOM   3056  HG2 GLN A 188      11.784  -7.671  22.703  0.00  0.00
ATOM   3057  CD  GLN A 188      11.394  -6.766  24.625  0.00  0.00
ATOM   3058  OE1 GLN A 188      10.337  -6.281  25.081  0.00  0.00
ATOM   3059  NE2 GLN A 188      12.600  -6.291  24.876  0.00  0.00
ATOM   3060  HE2 GLN A 188      12.703  -5.696  25.672  0.00  0.00
ATOM   3061  HE2 GLN A 188      13.387  -6.552  24.316  0.00  0.00
ATOM   3062  C   GLN A 188      12.924 -10.209  21.852  0.00  0.00
ATOM   3063  O   GLN A 188      12.594  -9.517  20.882  0.00  0.00
ATOM   3064  N   PHE A 189      14.168 -10.850  21.857  0.00  0.00
ATOM   3065  HN  PHE A 189      14.356 -11.354  22.697  0.00  0.00
ATOM   3066  CA  PHE A 189      15.079 -10.661  20.775  0.00  0.00
ATOM   3067  HA  PHE A 189      15.133  -9.583  20.738  0.00  0.00
ATOM   3068  CB  PHE A 189      16.461 -11.225  21.082  0.00  0.00
ATOM   3069  HB1 PHE A 189      16.483 -12.267  21.464  0.00  0.00
ATOM   3070  HB2 PHE A 189      16.868 -10.535  21.852  0.00  0.00
ATOM   3071  CG  PHE A 189      17.432 -11.232  19.995  0.00  0.00
ATOM   3072  CD1 PHE A 189      17.858 -12.467  19.404  0.00  0.00
ATOM   3073  HD1 PHE A 189      17.493 -13.397  19.815  0.00  0.00
ATOM   3074  CE1 PHE A 189      18.832 -12.428  18.379  0.00  0.00
ATOM   3075  HE1 PHE A 189      19.154 -13.375  17.974  0.00  0.00
ATOM   3076  CZ  PHE A 189      19.171 -11.203  17.809  0.00  0.00
ATOM   3077  HZ  PHE A 189      19.757 -11.202  16.902  0.00  0.00
ATOM   3078  CD2 PHE A 189      17.905 -10.009  19.503  0.00  0.00
ATOM   3079  HD2 PHE A 189      17.551  -9.064  19.888  0.00  0.00
ATOM   3080  CE2 PHE A 189      18.685  -9.991  18.323  0.00  0.00
ATOM   3081  HE2 PHE A 189      18.893  -9.007  17.931  0.00  0.00
ATOM   3082  C   PHE A 189      14.452 -11.150  19.460  0.00  0.00
ATOM   3083  O   PHE A 189      14.478 -10.466  18.434  0.00  0.00
ATOM   3084  N   TRP A 190      13.723 -12.290  19.457  0.00  0.00
ATOM   3085  HN  TRP A 190      13.711 -12.864  20.272  0.00  0.00
ATOM   3086  CA  TRP A 190      12.855 -12.655  18.314  0.00  0.00
ATOM   3087  HA  TRP A 190      13.581 -12.690  17.516  0.00  0.00
ATOM   3088  CB  TRP A 190      12.314 -14.088  18.465  0.00  0.00
ATOM   3089  HB1 TRP A 190      11.704 -14.150  19.392  0.00  0.00
ATOM   3090  HB2 TRP A 190      13.190 -14.761  18.582  0.00  0.00
ATOM   3091  CG  TRP A 190      11.443 -14.565  17.360  0.00  0.00
ATOM   3092  CD1 TRP A 190      10.125 -14.363  17.133  0.00  0.00
ATOM   3093  HD1 TRP A 190       9.497 -13.726  17.737  0.00  0.00
ATOM   3094  NE1 TRP A 190       9.678 -15.052  15.980  0.00  0.00
ATOM   3095  HE1 TRP A 190       8.750 -15.042  15.677  0.00  0.00
ATOM   3096  CE2 TRP A 190      10.724 -15.780  15.478  0.00  0.00
ATOM   3097  CD2 TRP A 190      11.796 -15.597  16.385  0.00  0.00
ATOM   3098  CE3 TRP A 190      12.958 -16.323  16.218  0.00  0.00
ATOM   3099  HE3 TRP A 190      13.793 -16.314  16.903  0.00  0.00
ATOM   3100  CZ3 TRP A 190      13.140 -17.027  15.050  0.00  0.00
ATOM   3101  HZ3 TRP A 190      14.082 -17.539  14.920  0.00  0.00
ATOM   3102  CZ2 TRP A 190      10.846 -16.605  14.420  0.00  0.00
ATOM   3103  HZ2 TRP A 190       9.970 -16.822  13.826  0.00  0.00
ATOM   3104  CH2 TRP A 190      12.074 -17.142  14.192  0.00  0.00
ATOM   3105  HH2 TRP A 190      12.284 -17.746  13.320  0.00  0.00
ATOM   3106  C   TRP A 190      11.707 -11.702  17.927  0.00  0.00
ATOM   3107  O   TRP A 190      11.464 -11.627  16.717  0.00  0.00
ATOM   3108  N   LYS A 191      10.996 -11.005  18.894  0.00  0.00
ATOM   3109  HN  LYS A 191      11.193 -11.220  19.847  0.00  0.00
ATOM   3110  CA  LYS A 191       9.973 -10.003  18.540  0.00  0.00
ATOM   3111  HA  LYS A 191       9.197 -10.413  17.911  0.00  0.00
ATOM   3112  CB  LYS A 191       9.363  -9.398  19.861  0.00  0.00
ATOM   3113  HB1 LYS A 191      10.216  -8.912  20.380  0.00  0.00
ATOM   3114  HB2 LYS A 191       9.029 -10.124  20.632  0.00  0.00
ATOM   3115  CG  LYS A 191       8.298  -8.294  19.548  0.00  0.00
ATOM   3116  HG1 LYS A 191       7.308  -8.597  19.144  0.00  0.00
ATOM   3117  HG2 LYS A 191       8.679  -7.665  18.715  0.00  0.00
ATOM   3118  CD  LYS A 191       8.075  -7.366  20.752  0.00  0.00
ATOM   3119  HD1 LYS A 191       9.098  -7.141  21.121  0.00  0.00
ATOM   3120  HD2 LYS A 191       7.658  -7.961  21.593  0.00  0.00
ATOM   3121  CE  LYS A 191       7.268  -6.103  20.507  0.00  0.00
ATOM   3122  HE1 LYS A 191       6.205  -6.387  20.354  0.00  0.00
ATOM   3123  HE2 LYS A 191       7.727  -5.640  19.607  0.00  0.00
ATOM   3124  NZ  LYS A 191       7.385  -5.238  21.710  0.00  0.00
ATOM   3125  HZ1 LYS A 191       8.376  -4.928  21.760  0.00  0.00
ATOM   3126  HZ2 LYS A 191       7.258  -5.627  22.667  0.00  0.00
ATOM   3127  HZ3 LYS A 191       6.852  -4.351  21.597  0.00  0.00
ATOM   3128  C   LYS A 191      10.638  -8.837  17.819  0.00  0.00
ATOM   3129  O   LYS A 191      10.181  -8.308  16.776  0.00  0.00
ATOM   3130  N   ASN A 192      11.846  -8.372  18.288  0.00  0.00
ATOM   3131  HN  ASN A 192      12.276  -8.805  19.076  0.00  0.00
ATOM   3132  CA  ASN A 192      12.590  -7.185  17.870  0.00  0.00
ATOM   3133  HA  ASN A 192      11.982  -6.294  17.915  0.00  0.00
ATOM   3134  CB  ASN A 192      13.877  -7.147  18.625  0.00  0.00
ATOM   3135  HB1 ASN A 192      14.762  -6.825  18.035  0.00  0.00
ATOM   3136  HB2 ASN A 192      14.206  -8.126  19.032  0.00  0.00
ATOM   3137  CG  ASN A 192      13.753  -6.409  19.881  0.00  0.00
ATOM   3138  OD1 ASN A 192      12.720  -6.271  20.613  0.00  0.00
ATOM   3139  ND2 ASN A 192      14.892  -5.748  20.251  0.00  0.00
ATOM   3140  HD2 ASN A 192      14.846  -5.193  21.081  0.00  0.00
ATOM   3141  HD2 ASN A 192      15.589  -5.523  19.572  0.00  0.00
ATOM   3142  C   ASN A 192      12.989  -7.336  16.418  0.00  0.00
ATOM   3143  O   ASN A 192      12.782  -6.447  15.568  0.00  0.00
ATOM   3144  N   PHE A 193      13.469  -8.555  16.100  0.00  0.00
ATOM   3145  HN  PHE A 193      13.672  -9.197  16.836  0.00  0.00
ATOM   3146  CA  PHE A 193      13.732  -8.984  14.746  0.00  0.00
ATOM   3147  HA  PHE A 193      14.197  -8.157  14.230  0.00  0.00
ATOM   3148  CB  PHE A 193      14.515 -10.326  14.739  0.00  0.00
ATOM   3149  HB1 PHE A 193      13.996 -11.096  15.349  0.00  0.00
ATOM   3150  HB2 PHE A 193      15.516 -10.254  15.215  0.00  0.00
ATOM   3151  CG  PHE A 193      14.751 -10.930  13.384  0.00  0.00
ATOM   3152  CD1 PHE A 193      15.873 -10.568  12.582  0.00  0.00
ATOM   3153  HD1 PHE A 193      16.586  -9.839  12.939  0.00  0.00
ATOM   3154  CE1 PHE A 193      16.011 -11.012  11.246  0.00  0.00
ATOM   3155  HE1 PHE A 193      16.799 -10.594  10.637  0.00  0.00
ATOM   3156  CZ  PHE A 193      15.206 -12.105  10.805  0.00  0.00
ATOM   3157  HZ  PHE A 193      15.201 -12.417   9.772  0.00  0.00
ATOM   3158  CD2 PHE A 193      13.890 -11.944  12.909  0.00  0.00
ATOM   3159  HD2 PHE A 193      13.059 -12.287  13.508  0.00  0.00
ATOM   3160  CE2 PHE A 193      14.128 -12.560  11.604  0.00  0.00
ATOM   3161  HE2 PHE A 193      13.486 -13.327  11.198  0.00  0.00
ATOM   3162  C   PHE A 193      12.409  -9.185  13.914  0.00  0.00
ATOM   3163  O   PHE A 193      12.330  -8.589  12.806  0.00  0.00
ATOM   3164  N   GLN A 194      11.444  -9.936  14.373  0.00  0.00
ATOM   3165  HN  GLN A 194      11.599 -10.538  15.153  0.00  0.00
ATOM   3166  CA  GLN A 194      10.210  -9.986  13.554  0.00  0.00
ATOM   3167  HA  GLN A 194      10.681 -10.371  12.662  0.00  0.00
ATOM   3168  CB  GLN A 194       9.228 -10.972  14.203  0.00  0.00
ATOM   3169  HB1 GLN A 194       8.645 -10.408  14.964  0.00  0.00
ATOM   3170  HB2 GLN A 194       9.933 -11.655  14.722  0.00  0.00
ATOM   3171  CG  GLN A 194       8.274 -11.715  13.268  0.00  0.00
ATOM   3172  HG1 GLN A 194       7.575 -11.064  12.701  0.00  0.00
ATOM   3173  HG2 GLN A 194       7.542 -12.357  13.804  0.00  0.00
ATOM   3174  CD  GLN A 194       8.949 -12.701  12.287  0.00  0.00
ATOM   3175  OE1 GLN A 194       8.571 -12.687  11.112  0.00  0.00
ATOM   3176  NE2 GLN A 194       9.938 -13.426  12.737  0.00  0.00
ATOM   3177  HE2 GLN A 194      10.369 -13.994  12.036  0.00  0.00
ATOM   3178  HE2 GLN A 194      10.149 -13.543  13.707  0.00  0.00
ATOM   3179  C   GLN A 194       9.473  -8.672  13.211  0.00  0.00
ATOM   3180  O   GLN A 194       9.078  -8.504  12.045  0.00  0.00
ATOM   3181  N   THR A 195       9.413  -7.757  14.153  0.00  0.00
ATOM   3182  HN  THR A 195       9.686  -7.950  15.092  0.00  0.00
ATOM   3183  CA  THR A 195       8.832  -6.458  13.963  0.00  0.00
ATOM   3184  HA  THR A 195       7.841  -6.645  13.576  0.00  0.00
ATOM   3185  CB  THR A 195       8.585  -5.563  15.225  0.00  0.00
ATOM   3186  HB  THR A 195       8.268  -4.531  14.962  0.00  0.00
ATOM   3187  OG1 THR A 195       9.683  -5.518  16.146  0.00  0.00
ATOM   3188  HG1 THR A 195       9.967  -6.431  16.068  0.00  0.00
ATOM   3189  CG2 THR A 195       7.439  -6.190  15.996  0.00  0.00
ATOM   3190  HG2 THR A 195       7.083  -5.537  16.821  0.00  0.00
ATOM   3191  HG2 THR A 195       7.479  -7.215  16.425  0.00  0.00
ATOM   3192  HG2 THR A 195       6.619  -6.270  15.251  0.00  0.00
ATOM   3193  C   THR A 195       9.729  -5.497  13.079  0.00  0.00
ATOM   3194  O   THR A 195       9.227  -4.763  12.272  0.00  0.00
ATOM   3195  N   LEU A 196      11.099  -5.506  13.160  0.00  0.00
ATOM   3196  HN  LEU A 196      11.514  -6.131  13.816  0.00  0.00
ATOM   3197  CA  LEU A 196      12.009  -4.596  12.413  0.00  0.00
ATOM   3198  HA  LEU A 196      11.654  -3.578  12.483  0.00  0.00
ATOM   3199  CB  LEU A 196      13.562  -4.819  12.696  0.00  0.00
ATOM   3200  HB1 LEU A 196      13.964  -5.823  12.441  0.00  0.00
ATOM   3201  HB2 LEU A 196      13.686  -4.795  13.799  0.00  0.00
ATOM   3202  CG  LEU A 196      14.532  -3.857  12.102  0.00  0.00
ATOM   3203  HG  LEU A 196      14.484  -3.947  10.996  0.00  0.00
ATOM   3204  CD1 LEU A 196      14.248  -2.433  12.542  0.00  0.00
ATOM   3205  HD1 LEU A 196      15.003  -1.764  12.076  0.00  0.00
ATOM   3206  HD1 LEU A 196      14.493  -2.302  13.618  0.00  0.00
ATOM   3207  HD1 LEU A 196      13.249  -2.010  12.307  0.00  0.00
ATOM   3208  CD2 LEU A 196      15.953  -4.213  12.371  0.00  0.00
ATOM   3209  HD2 LEU A 196      16.709  -3.578  11.861  0.00  0.00
ATOM   3210  HD2 LEU A 196      16.043  -5.306  12.195  0.00  0.00
ATOM   3211  HD2 LEU A 196      16.187  -4.150  13.454  0.00  0.00
ATOM   3212  C   LEU A 196      11.938  -5.003  10.927  0.00  0.00
ATOM   3213  O   LEU A 196      11.961  -4.203  10.007  0.00  0.00
ATOM   3214  N   LYS A 197      11.630  -6.313  10.711  0.00  0.00
ATOM   3215  HN  LYS A 197      11.699  -6.888  11.523  0.00  0.00
ATOM   3216  CA  LYS A 197      11.259  -6.971   9.407  0.00  0.00
ATOM   3217  HA  LYS A 197      12.095  -6.687   8.785  0.00  0.00
ATOM   3218  CB  LYS A 197      11.124  -8.525   9.569  0.00  0.00
ATOM   3219  HB1 LYS A 197      10.457  -8.815  10.409  0.00  0.00
ATOM   3220  HB2 LYS A 197      12.111  -8.850   9.961  0.00  0.00
ATOM   3221  CG  LYS A 197      10.861  -9.415   8.327  0.00  0.00
ATOM   3222  HG1 LYS A 197      11.864  -9.714   7.954  0.00  0.00
ATOM   3223  HG2 LYS A 197      10.382  -8.938   7.445  0.00  0.00
ATOM   3224  CD  LYS A 197      10.117 -10.759   8.665  0.00  0.00
ATOM   3225  HD1 LYS A 197      10.547 -11.347   9.504  0.00  0.00
ATOM   3226  HD2 LYS A 197      10.186 -11.400   7.760  0.00  0.00
ATOM   3227  CE  LYS A 197       8.593 -10.255   8.768  0.00  0.00
ATOM   3228  HE1 LYS A 197       8.250  -9.613   7.929  0.00  0.00
ATOM   3229  HE2 LYS A 197       8.527  -9.729   9.745  0.00  0.00
ATOM   3230  NZ  LYS A 197       7.721 -11.479   8.783  0.00  0.00
ATOM   3231  HZ1 LYS A 197       8.096 -12.036   9.578  0.00  0.00
ATOM   3232  HZ2 LYS A 197       7.773 -12.041   7.909  0.00  0.00
ATOM   3233  HZ3 LYS A 197       6.725 -11.290   9.014  0.00  0.00
ATOM   3234  C   LYS A 197      10.023  -6.308   8.757  0.00  0.00
ATOM   3235  O   LYS A 197       9.961  -6.120   7.529  0.00  0.00
ATOM   3236  N   ILE A 198       8.950  -5.994   9.495  0.00  0.00
ATOM   3237  HN  ILE A 198       8.829  -6.280  10.442  0.00  0.00
ATOM   3238  CA  ILE A 198       7.762  -5.360   8.957  0.00  0.00
ATOM   3239  HA  ILE A 198       7.391  -5.972   8.148  0.00  0.00
ATOM   3240  CB  ILE A 198       6.683  -5.289  10.037  0.00  0.00
ATOM   3241  HB  ILE A 198       7.100  -4.600  10.802  0.00  0.00
ATOM   3242  CG2 ILE A 198       5.355  -4.643   9.545  0.00  0.00
ATOM   3243  HG2 ILE A 198       5.579  -3.750   8.923  0.00  0.00
ATOM   3244  HG2 ILE A 198       4.687  -4.409  10.401  0.00  0.00
ATOM   3245  HG2 ILE A 198       4.802  -5.418   8.972  0.00  0.00
ATOM   3246  CG1 ILE A 198       6.372  -6.699  10.744  0.00  0.00
ATOM   3247  HG1 ILE A 198       5.730  -6.403  11.600  0.00  0.00
ATOM   3248  HG1 ILE A 198       7.337  -7.197  10.979  0.00  0.00
ATOM   3249  CD1 ILE A 198       5.581  -7.749   9.966  0.00  0.00
ATOM   3250  HD1 ILE A 198       5.995  -7.940   8.953  0.00  0.00
ATOM   3251  HD2 ILE A 198       4.535  -7.393   9.853  0.00  0.00
ATOM   3252  HD3 ILE A 198       5.605  -8.743  10.464  0.00  0.00
ATOM   3253  C   ILE A 198       8.161  -3.985   8.338  0.00  0.00
ATOM   3254  O   ILE A 198       7.886  -3.736   7.146  0.00  0.00
ATOM   3255  N   VAL A 199       8.927  -3.184   9.090  0.00  0.00
ATOM   3256  HN  VAL A 199       9.243  -3.571   9.953  0.00  0.00
ATOM   3257  CA  VAL A 199       9.484  -1.927   8.642  0.00  0.00
ATOM   3258  HA  VAL A 199       8.655  -1.398   8.196  0.00  0.00
ATOM   3259  CB  VAL A 199      10.253  -1.181   9.756  0.00  0.00
ATOM   3260  HB  VAL A 199      11.336  -1.430   9.764  0.00  0.00
ATOM   3261  CG1 VAL A 199      10.212   0.278   9.351  0.00  0.00
ATOM   3262  HG1 VAL A 199       9.169   0.633   9.214  0.00  0.00
ATOM   3263  HG1 VAL A 199      10.622   0.360   8.321  0.00  0.00
ATOM   3264  HG1 VAL A 199      10.815   0.945  10.003  0.00  0.00
ATOM   3265  CG2 VAL A 199       9.598  -1.341  11.123  0.00  0.00
ATOM   3266  HG2 VAL A 199       9.731  -2.357  11.555  0.00  0.00
ATOM   3267  HG2 VAL A 199       8.508  -1.126  11.110  0.00  0.00
ATOM   3268  HG2 VAL A 199      10.037  -0.642  11.867  0.00  0.00
ATOM   3269  C   VAL A 199      10.369  -2.123   7.417  0.00  0.00
ATOM   3270  O   VAL A 199      10.267  -1.364   6.423  0.00  0.00
ATOM   3271  N   ILE A 200      11.315  -3.147   7.481  0.00  0.00
ATOM   3272  HN  ILE A 200      11.368  -3.732   8.288  0.00  0.00
ATOM   3273  CA  ILE A 200      12.247  -3.367   6.400  0.00  0.00
ATOM   3274  HA  ILE A 200      12.639  -2.393   6.149  0.00  0.00
ATOM   3275  CB  ILE A 200      13.394  -4.389   6.646  0.00  0.00
ATOM   3276  HB  ILE A 200      12.964  -5.282   7.149  0.00  0.00
ATOM   3277  CG2 ILE A 200      14.160  -4.827   5.272  0.00  0.00
ATOM   3278  HG2 ILE A 200      13.481  -5.165   4.459  0.00  0.00
ATOM   3279  HG2 ILE A 200      14.931  -5.622   5.352  0.00  0.00
ATOM   3280  HG2 ILE A 200      14.724  -3.973   4.840  0.00  0.00
ATOM   3281  CG1 ILE A 200      14.344  -3.616   7.657  0.00  0.00
ATOM   3282  HG1 ILE A 200      13.682  -3.417   8.528  0.00  0.00
ATOM   3283  HG1 ILE A 200      14.628  -2.617   7.262  0.00  0.00
ATOM   3284  CD1 ILE A 200      15.492  -4.542   8.121  0.00  0.00
ATOM   3285  HD1 ILE A 200      14.991  -5.507   8.348  0.00  0.00
ATOM   3286  HD2 ILE A 200      16.050  -4.262   9.041  0.00  0.00
ATOM   3287  HD3 ILE A 200      16.209  -4.493   7.274  0.00  0.00
ATOM   3288  C   ILE A 200      11.478  -3.771   5.111  0.00  0.00
ATOM   3289  O   ILE A 200      11.765  -3.183   4.100  0.00  0.00
ATOM   3290  N   LEU A 201      10.381  -4.513   5.169  0.00  0.00
ATOM   3291  HN  LEU A 201      10.173  -4.931   6.050  0.00  0.00
ATOM   3292  CA  LEU A 201       9.476  -4.747   4.049  0.00  0.00
ATOM   3293  HA  LEU A 201      10.037  -4.861   3.133  0.00  0.00
ATOM   3294  CB  LEU A 201       8.677  -6.056   4.333  0.00  0.00
ATOM   3295  HB1 LEU A 201       7.635  -5.841   4.653  0.00  0.00
ATOM   3296  HB2 LEU A 201       9.214  -6.461   5.217  0.00  0.00
ATOM   3297  CG  LEU A 201       8.774  -7.141   3.220  0.00  0.00
ATOM   3298  HG  LEU A 201       8.068  -7.938   3.537  0.00  0.00
ATOM   3299  CD1 LEU A 201       8.253  -6.639   1.846  0.00  0.00
ATOM   3300  HD1 LEU A 201       8.114  -7.504   1.164  0.00  0.00
ATOM   3301  HD1 LEU A 201       9.011  -6.055   1.281  0.00  0.00
ATOM   3302  HD1 LEU A 201       7.292  -6.086   1.912  0.00  0.00
ATOM   3303  CD2 LEU A 201      10.083  -7.898   3.121  0.00  0.00
ATOM   3304  HD2 LEU A 201      10.432  -8.238   4.119  0.00  0.00
ATOM   3305  HD2 LEU A 201      10.840  -7.117   2.892  0.00  0.00
ATOM   3306  HD2 LEU A 201      10.186  -8.605   2.270  0.00  0.00
ATOM   3307  C   LEU A 201       8.555  -3.624   3.670  0.00  0.00
ATOM   3308  O   LEU A 201       8.240  -3.462   2.494  0.00  0.00
ATOM   3309  N   GLY A 202       8.039  -2.720   4.570  0.00  0.00
ATOM   3310  HN  GLY A 202       8.166  -2.947   5.532  0.00  0.00
ATOM   3311  CA  GLY A 202       7.151  -1.570   4.308  0.00  0.00
ATOM   3312  HA1 GLY A 202       6.549  -1.277   5.156  0.00  0.00
ATOM   3313  HA2 GLY A 202       6.573  -1.714   3.408  0.00  0.00
ATOM   3314  C   GLY A 202       7.867  -0.289   3.872  0.00  0.00
ATOM   3315  O   GLY A 202       7.268   0.532   3.202  0.00  0.00
ATOM   3316  N   LEU A 203       9.152  -0.088   4.287  0.00  0.00
ATOM   3317  HN  LEU A 203       9.639  -0.609   4.984  0.00  0.00
ATOM   3318  CA  LEU A 203       9.892   1.163   3.934  0.00  0.00
ATOM   3319  HA  LEU A 203       9.201   1.869   3.498  0.00  0.00
ATOM   3320  CB  LEU A 203      10.170   1.743   5.332  0.00  0.00
ATOM   3321  HB1 LEU A 203      10.727   0.995   5.935  0.00  0.00
ATOM   3322  HB2 LEU A 203       9.156   1.868   5.769  0.00  0.00
ATOM   3323  CG  LEU A 203      10.917   3.116   5.583  0.00  0.00
ATOM   3324  HG  LEU A 203      11.917   2.856   5.174  0.00  0.00
ATOM   3325  CD1 LEU A 203      10.526   4.302   4.764  0.00  0.00
ATOM   3326  HD1 LEU A 203       9.418   4.373   4.772  0.00  0.00
ATOM   3327  HD1 LEU A 203      10.832   4.291   3.696  0.00  0.00
ATOM   3328  HD1 LEU A 203      10.935   5.184   5.303  0.00  0.00
ATOM   3329  CD2 LEU A 203      11.067   3.389   7.070  0.00  0.00
ATOM   3330  HD2 LEU A 203      10.019   3.425   7.435  0.00  0.00
ATOM   3331  HD2 LEU A 203      11.726   4.265   7.252  0.00  0.00
ATOM   3332  HD2 LEU A 203      11.486   2.532   7.640  0.00  0.00
ATOM   3333  C   LEU A 203      11.201   0.864   3.187  0.00  0.00
ATOM   3334  O   LEU A 203      11.443   1.422   2.074  0.00  0.00
ATOM   3335  N   VAL A 204      12.205   0.150   3.831  0.00  0.00
ATOM   3336  HN  VAL A 204      12.130  -0.361   4.684  0.00  0.00
ATOM   3337  CA  VAL A 204      13.539   0.072   3.325  0.00  0.00
ATOM   3338  HA  VAL A 204      13.915   1.030   2.998  0.00  0.00
ATOM   3339  CB  VAL A 204      14.429  -0.668   4.367  0.00  0.00
ATOM   3340  HB  VAL A 204      13.865  -1.592   4.618  0.00  0.00
ATOM   3341  CG1 VAL A 204      15.787  -1.011   3.779  0.00  0.00
ATOM   3342  HG1 VAL A 204      15.610  -1.727   2.949  0.00  0.00
ATOM   3343  HG1 VAL A 204      16.425  -1.531   4.526  0.00  0.00
ATOM   3344  HG1 VAL A 204      16.295  -0.140   3.314  0.00  0.00
ATOM   3345  CG2 VAL A 204      14.515   0.167   5.660  0.00  0.00
ATOM   3346  HG2 VAL A 204      15.164  -0.322   6.419  0.00  0.00
ATOM   3347  HG2 VAL A 204      13.550   0.439   6.139  0.00  0.00
ATOM   3348  HG2 VAL A 204      15.071   1.121   5.534  0.00  0.00
ATOM   3349  C   VAL A 204      13.483  -0.729   2.020  0.00  0.00
ATOM   3350  O   VAL A 204      14.014  -0.293   1.004  0.00  0.00
ATOM   3351  N   LEU A 205      12.921  -1.872   1.926  0.00  0.00
ATOM   3352  HN  LEU A 205      12.285  -2.279   2.576  0.00  0.00
ATOM   3353  CA  LEU A 205      12.986  -2.546   0.647  0.00  0.00
ATOM   3354  HA  LEU A 205      13.986  -2.596   0.242  0.00  0.00
ATOM   3355  CB  LEU A 205      12.516  -4.079   0.754  0.00  0.00
ATOM   3356  HB1 LEU A 205      11.427  -4.172   0.952  0.00  0.00
ATOM   3357  HB2 LEU A 205      13.042  -4.556   1.608  0.00  0.00
ATOM   3358  CG  LEU A 205      12.920  -5.002  -0.450  0.00  0.00
ATOM   3359  HG  LEU A 205      12.677  -4.501  -1.411  0.00  0.00
ATOM   3360  CD1 LEU A 205      14.416  -5.475  -0.371  0.00  0.00
ATOM   3361  HD1 LEU A 205      14.563  -6.311   0.345  0.00  0.00
ATOM   3362  HD1 LEU A 205      15.098  -4.652  -0.069  0.00  0.00
ATOM   3363  HD1 LEU A 205      14.730  -5.833  -1.375  0.00  0.00
ATOM   3364  CD2 LEU A 205      11.925  -6.189  -0.527  0.00  0.00
ATOM   3365  HD2 LEU A 205      11.938  -6.992   0.241  0.00  0.00
ATOM   3366  HD2 LEU A 205      11.840  -6.707  -1.506  0.00  0.00
ATOM   3367  HD2 LEU A 205      10.889  -5.796  -0.438  0.00  0.00
ATOM   3368  C   LEU A 205      12.165  -1.831  -0.408  0.00  0.00
ATOM   3369  O   LEU A 205      12.769  -1.624  -1.464  0.00  0.00
ATOM   3370  N   PRO A 206      10.928  -1.430  -0.362  0.00  0.00
ATOM   3371  CD  PRO A 206       9.937  -1.618   0.719  0.00  0.00
ATOM   3372  HD1 PRO A 206      10.389  -1.209   1.648  0.00  0.00
ATOM   3373  HD2 PRO A 206       9.688  -2.696   0.817  0.00  0.00
ATOM   3374  CA  PRO A 206      10.387  -0.718  -1.522  0.00  0.00
ATOM   3375  HA  PRO A 206      10.468  -1.371  -2.378  0.00  0.00
ATOM   3376  CB  PRO A 206       8.896  -0.590  -1.231  0.00  0.00
ATOM   3377  HB1 PRO A 206       8.309  -1.449  -1.618  0.00  0.00
ATOM   3378  HB2 PRO A 206       8.610   0.356  -1.738  0.00  0.00
ATOM   3379  CG  PRO A 206       8.818  -0.633   0.323  0.00  0.00
ATOM   3380  HG1 PRO A 206       9.062   0.360   0.758  0.00  0.00
ATOM   3381  HG2 PRO A 206       7.821  -0.799   0.783  0.00  0.00
ATOM   3382  C   PRO A 206      11.039   0.606  -1.772  0.00  0.00
ATOM   3383  O   PRO A 206      10.994   1.072  -2.923  0.00  0.00
ATOM   3384  N   LEU A 207      11.756   1.281  -0.828  0.00  0.00
ATOM   3385  HN  LEU A 207      11.657   1.085   0.145  0.00  0.00
ATOM   3386  CA  LEU A 207      12.410   2.582  -1.225  0.00  0.00
ATOM   3387  HA  LEU A 207      11.717   3.155  -1.821  0.00  0.00
ATOM   3388  CB  LEU A 207      13.129   3.324  -0.069  0.00  0.00
ATOM   3389  HB1 LEU A 207      13.828   2.618   0.429  0.00  0.00
ATOM   3390  HB2 LEU A 207      12.346   3.556   0.684  0.00  0.00
ATOM   3391  CG  LEU A 207      13.931   4.593  -0.411  0.00  0.00
ATOM   3392  HG  LEU A 207      14.778   4.436  -1.113  0.00  0.00
ATOM   3393  CD1 LEU A 207      12.983   5.618  -1.008  0.00  0.00
ATOM   3394  HD1 LEU A 207      13.548   6.566  -1.132  0.00  0.00
ATOM   3395  HD1 LEU A 207      12.147   5.591  -0.276  0.00  0.00
ATOM   3396  HD1 LEU A 207      12.639   5.309  -2.017  0.00  0.00
ATOM   3397  CD2 LEU A 207      14.574   5.078   0.863  0.00  0.00
ATOM   3398  HD2 LEU A 207      14.597   6.173   1.042  0.00  0.00
ATOM   3399  HD2 LEU A 207      15.550   4.579   1.041  0.00  0.00
ATOM   3400  HD2 LEU A 207      13.980   4.627   1.686  0.00  0.00
ATOM   3401  C   LEU A 207      13.588   2.197  -2.114  0.00  0.00
ATOM   3402  O   LEU A 207      13.794   2.760  -3.177  0.00  0.00
ATOM   3403  N   LEU A 208      14.269   1.097  -1.755  0.00  0.00
ATOM   3404  HN  LEU A 208      14.019   0.590  -0.935  0.00  0.00
ATOM   3405  CA  LEU A 208      15.333   0.479  -2.474  0.00  0.00
ATOM   3406  HA  LEU A 208      16.058   1.246  -2.704  0.00  0.00
ATOM   3407  CB  LEU A 208      16.058  -0.748  -1.727  0.00  0.00
ATOM   3408  HB1 LEU A 208      15.389  -1.634  -1.695  0.00  0.00
ATOM   3409  HB2 LEU A 208      16.389  -0.444  -0.712  0.00  0.00
ATOM   3410  CG  LEU A 208      17.402  -1.063  -2.306  0.00  0.00
ATOM   3411  HG  LEU A 208      17.407  -1.025  -3.417  0.00  0.00
ATOM   3412  CD1 LEU A 208      18.458  -0.103  -1.723  0.00  0.00
ATOM   3413  HD1 LEU A 208      19.485  -0.218  -2.129  0.00  0.00
ATOM   3414  HD1 LEU A 208      18.365  -0.112  -0.616  0.00  0.00
ATOM   3415  HD1 LEU A 208      18.121   0.874  -2.129  0.00  0.00
ATOM   3416  CD2 LEU A 208      17.753  -2.552  -2.085  0.00  0.00
ATOM   3417  HD2 LEU A 208      18.732  -2.661  -2.599  0.00  0.00
ATOM   3418  HD2 LEU A 208      17.099  -3.069  -2.820  0.00  0.00
ATOM   3419  HD2 LEU A 208      17.811  -2.785  -1.000  0.00  0.00
ATOM   3420  C   LEU A 208      14.898   0.055  -3.943  0.00  0.00
ATOM   3421  O   LEU A 208      15.551   0.396  -4.913  0.00  0.00
ATOM   3422  N   VAL A 209      13.795  -0.679  -4.007  0.00  0.00
ATOM   3423  HN  VAL A 209      13.247  -0.898  -3.203  0.00  0.00
ATOM   3424  CA  VAL A 209      13.302  -1.241  -5.265  0.00  0.00
ATOM   3425  HA  VAL A 209      14.167  -1.612  -5.795  0.00  0.00
ATOM   3426  CB  VAL A 209      12.188  -2.268  -5.108  0.00  0.00
ATOM   3427  HB  VAL A 209      11.343  -1.903  -4.485  0.00  0.00
ATOM   3428  CG1 VAL A 209      11.699  -2.755  -6.530  0.00  0.00
ATOM   3429  HG1 VAL A 209      11.266  -1.881  -7.061  0.00  0.00
ATOM   3430  HG1 VAL A 209      10.898  -3.513  -6.395  0.00  0.00
ATOM   3431  HG1 VAL A 209      12.515  -3.244  -7.103  0.00  0.00
ATOM   3432  CG2 VAL A 209      12.806  -3.408  -4.283  0.00  0.00
ATOM   3433  HG2 VAL A 209      13.040  -3.081  -3.247  0.00  0.00
ATOM   3434  HG2 VAL A 209      13.681  -3.794  -4.848  0.00  0.00
ATOM   3435  HG2 VAL A 209      12.079  -4.246  -4.230  0.00  0.00
ATOM   3436  C   VAL A 209      12.744  -0.134  -6.183  0.00  0.00
ATOM   3437  O   VAL A 209      13.024  -0.102  -7.361  0.00  0.00
ATOM   3438  N   MET A 210      11.939   0.816  -5.687  0.00  0.00
ATOM   3439  HN  MET A 210      11.626   0.817  -4.741  0.00  0.00
ATOM   3440  CA  MET A 210      11.396   1.972  -6.314  0.00  0.00
ATOM   3441  HA  MET A 210      10.837   1.551  -7.137  0.00  0.00
ATOM   3442  CB  MET A 210      10.553   2.974  -5.322  0.00  0.00
ATOM   3443  HB1 MET A 210      11.160   3.133  -4.406  0.00  0.00
ATOM   3444  HB2 MET A 210       9.739   2.344  -4.903  0.00  0.00
ATOM   3445  CG  MET A 210      10.025   4.292  -5.827  0.00  0.00
ATOM   3446  HG1 MET A 210       9.451   4.166  -6.769  0.00  0.00
ATOM   3447  HG2 MET A 210      10.831   4.986  -6.148  0.00  0.00
ATOM   3448  SD  MET A 210       9.026   5.163  -4.507  0.00  0.00
ATOM   3449  CE  MET A 210      10.582   5.918  -3.999  0.00  0.00
ATOM   3450  HE1 MET A 210      11.409   5.258  -3.661  0.00  0.00
ATOM   3451  HE2 MET A 210      10.429   6.577  -3.118  0.00  0.00
ATOM   3452  HE3 MET A 210      11.010   6.554  -4.804  0.00  0.00
ATOM   3453  C   MET A 210      12.554   2.845  -6.911  0.00  0.00
ATOM   3454  O   MET A 210      12.402   3.100  -8.119  0.00  0.00
ATOM   3455  N   VAL A 211      13.661   3.082  -6.238  0.00  0.00
ATOM   3456  HN  VAL A 211      13.666   2.822  -5.275  0.00  0.00
ATOM   3457  CA  VAL A 211      14.874   3.744  -6.761  0.00  0.00
ATOM   3458  HA  VAL A 211      14.720   4.708  -7.224  0.00  0.00
ATOM   3459  CB  VAL A 211      16.045   3.757  -5.702  0.00  0.00
ATOM   3460  HB  VAL A 211      15.983   2.746  -5.244  0.00  0.00
ATOM   3461  CG1 VAL A 211      17.516   3.844  -6.330  0.00  0.00
ATOM   3462  HG1 VAL A 211      17.500   4.672  -7.071  0.00  0.00
ATOM   3463  HG1 VAL A 211      17.849   2.932  -6.871  0.00  0.00
ATOM   3464  HG1 VAL A 211      18.235   4.159  -5.544  0.00  0.00
ATOM   3465  CG2 VAL A 211      15.685   4.875  -4.618  0.00  0.00
ATOM   3466  HG2 VAL A 211      15.678   5.848  -5.156  0.00  0.00
ATOM   3467  HG2 VAL A 211      16.421   4.942  -3.790  0.00  0.00
ATOM   3468  HG2 VAL A 211      14.655   4.752  -4.223  0.00  0.00
ATOM   3469  C   VAL A 211      15.401   3.013  -7.956  0.00  0.00
ATOM   3470  O   VAL A 211      15.879   3.590  -8.954  0.00  0.00
ATOM   3471  N   ILE A 212      15.476   1.646  -7.958  0.00  0.00
ATOM   3472  HN  ILE A 212      15.122   1.174  -7.154  0.00  0.00
ATOM   3473  CA  ILE A 212      16.005   0.889  -9.106  0.00  0.00
ATOM   3474  HA  ILE A 212      16.909   1.445  -9.305  0.00  0.00
ATOM   3475  CB  ILE A 212      16.491  -0.506  -8.742  0.00  0.00
ATOM   3476  HB  ILE A 212      15.785  -1.042  -8.072  0.00  0.00
ATOM   3477  CG2 ILE A 212      16.876  -1.284  -9.994  0.00  0.00
ATOM   3478  HG2 ILE A 212      15.942  -1.569 -10.523  0.00  0.00
ATOM   3479  HG2 ILE A 212      17.245  -2.305  -9.762  0.00  0.00
ATOM   3480  HG2 ILE A 212      17.383  -0.702 -10.794  0.00  0.00
ATOM   3481  CG1 ILE A 212      17.722  -0.407  -7.858  0.00  0.00
ATOM   3482  HG1 ILE A 212      17.349   0.303  -7.089  0.00  0.00
ATOM   3483  HG1 ILE A 212      18.555   0.001  -8.470  0.00  0.00
ATOM   3484  CD1 ILE A 212      18.303  -1.728  -7.361  0.00  0.00
ATOM   3485  HD1 ILE A 212      17.515  -2.125  -6.685  0.00  0.00
ATOM   3486  HD2 ILE A 212      19.243  -1.603  -6.781  0.00  0.00
ATOM   3487  HD3 ILE A 212      18.497  -2.488  -8.148  0.00  0.00
ATOM   3488  C   ILE A 212      15.133   0.883 -10.365  0.00  0.00
ATOM   3489  O   ILE A 212      15.601   1.155 -11.483  0.00  0.00
ATOM   3490  N   CYS A 213      13.806   0.614 -10.085  0.00  0.00
ATOM   3491  HN  CYS A 213      13.547   0.372  -9.152  0.00  0.00
ATOM   3492  CA  CYS A 213      12.746   0.704 -11.125  0.00  0.00
ATOM   3493  HA  CYS A 213      12.782  -0.046 -11.902  0.00  0.00
ATOM   3494  CB  CYS A 213      11.350   0.532 -10.416  0.00  0.00
ATOM   3495  HB1 CYS A 213      10.570   0.794 -11.163  0.00  0.00
ATOM   3496  HB2 CYS A 213      11.320   1.320  -9.634  0.00  0.00
ATOM   3497  SG  CYS A 213      11.164  -1.186  -9.858  0.00  0.00
ATOM   3498  HG1 CYS A 213      12.185  -1.225  -9.014  0.00  0.00
ATOM   3499  C   CYS A 213      12.755   2.054 -11.795  0.00  0.00
ATOM   3500  O   CYS A 213      12.686   2.168 -13.045  0.00  0.00
ATOM   3501  N   TYR A 214      12.672   3.184 -10.964  0.00  0.00
ATOM   3502  HN  TYR A 214      12.656   3.147  -9.968  0.00  0.00
ATOM   3503  CA  TYR A 214      12.673   4.570 -11.429  0.00  0.00
ATOM   3504  HA  TYR A 214      11.818   4.555 -12.088  0.00  0.00
ATOM   3505  CB  TYR A 214      12.545   5.504 -10.270  0.00  0.00
ATOM   3506  HB1 TYR A 214      13.324   5.297  -9.505  0.00  0.00
ATOM   3507  HB2 TYR A 214      11.543   5.279  -9.847  0.00  0.00
ATOM   3508  CG  TYR A 214      12.457   6.941 -10.437  0.00  0.00
ATOM   3509  CD1 TYR A 214      13.190   7.785  -9.523  0.00  0.00
ATOM   3510  HD1 TYR A 214      13.823   7.339  -8.771  0.00  0.00
ATOM   3511  CE1 TYR A 214      13.285   9.195  -9.767  0.00  0.00
ATOM   3512  HE1 TYR A 214      13.703   9.828  -8.998  0.00  0.00
ATOM   3513  CZ  TYR A 214      12.598   9.758 -10.807  0.00  0.00
ATOM   3514  OH  TYR A 214      12.692  11.157 -11.037  0.00  0.00
ATOM   3515  HH  TYR A 214      12.049  11.455 -11.685  0.00  0.00
ATOM   3516  CD2 TYR A 214      11.776   7.492 -11.514  0.00  0.00
ATOM   3517  HD2 TYR A 214      11.225   6.946 -12.264  0.00  0.00
ATOM   3518  CE2 TYR A 214      11.870   8.888 -11.641  0.00  0.00
ATOM   3519  HE2 TYR A 214      11.314   9.359 -12.439  0.00  0.00
ATOM   3520  C   TYR A 214      13.905   4.951 -12.267  0.00  0.00
ATOM   3521  O   TYR A 214      13.726   5.670 -13.268  0.00  0.00
ATOM   3522  N   SER A 215      15.138   4.485 -11.962  0.00  0.00
ATOM   3523  HN  SER A 215      15.287   4.069 -11.069  0.00  0.00
ATOM   3524  CA  SER A 215      16.368   4.508 -12.674  0.00  0.00
ATOM   3525  HA  SER A 215      16.531   5.570 -12.783  0.00  0.00
ATOM   3526  CB  SER A 215      17.543   3.851 -11.923  0.00  0.00
ATOM   3527  HB1 SER A 215      18.434   4.086 -12.543  0.00  0.00
ATOM   3528  HB2 SER A 215      17.412   2.752 -11.822  0.00  0.00
ATOM   3529  OG  SER A 215      17.835   4.422 -10.643  0.00  0.00
ATOM   3530  HG1 SER A 215      17.190   4.004 -10.067  0.00  0.00
ATOM   3531  C   SER A 215      16.326   3.895 -14.009  0.00  0.00
ATOM   3532  O   SER A 215      16.941   4.327 -15.025  0.00  0.00
ATOM   3533  N   GLY A 216      15.564   2.807 -14.152  0.00  0.00
ATOM   3534  HN  GLY A 216      15.034   2.510 -13.362  0.00  0.00
ATOM   3535  CA  GLY A 216      15.438   1.982 -15.401  0.00  0.00
ATOM   3536  HA1 GLY A 216      14.918   1.079 -15.116  0.00  0.00
ATOM   3537  HA2 GLY A 216      16.381   1.768 -15.882  0.00  0.00
ATOM   3538  C   GLY A 216      14.690   2.770 -16.416  0.00  0.00
ATOM   3539  O   GLY A 216      15.308   3.161 -17.397  0.00  0.00
ATOM   3540  N   ILE A 217      13.438   3.168 -16.021  0.00  0.00
ATOM   3541  HN  ILE A 217      13.052   2.973 -15.123  0.00  0.00
ATOM   3542  CA  ILE A 217      12.596   4.104 -16.855  0.00  0.00
ATOM   3543  HA  ILE A 217      12.443   3.595 -17.794  0.00  0.00
ATOM   3544  CB  ILE A 217      11.169   4.279 -16.379  0.00  0.00
ATOM   3545  HB  ILE A 217      10.532   4.915 -17.029  0.00  0.00
ATOM   3546  CG2 ILE A 217      10.559   2.823 -16.508  0.00  0.00
ATOM   3547  HG2 ILE A 217      11.043   2.139 -15.778  0.00  0.00
ATOM   3548  HG2 ILE A 217      10.655   2.441 -17.546  0.00  0.00
ATOM   3549  HG2 ILE A 217       9.481   2.907 -16.254  0.00  0.00
ATOM   3550  CG1 ILE A 217      11.067   4.783 -14.969  0.00  0.00
ATOM   3551  HG1 ILE A 217      11.479   5.810 -14.872  0.00  0.00
ATOM   3552  HG1 ILE A 217      11.654   4.100 -14.318  0.00  0.00
ATOM   3553  CD1 ILE A 217       9.609   4.851 -14.428  0.00  0.00
ATOM   3554  HD1 ILE A 217       9.683   5.169 -13.367  0.00  0.00
ATOM   3555  HD2 ILE A 217       9.117   3.860 -14.532  0.00  0.00
ATOM   3556  HD3 ILE A 217       8.933   5.528 -14.992  0.00  0.00
ATOM   3557  C   ILE A 217      13.270   5.473 -17.137  0.00  0.00
ATOM   3558  O   ILE A 217      13.206   6.090 -18.178  0.00  0.00
ATOM   3559  N   LEU A 218      14.070   6.004 -16.134  0.00  0.00
ATOM   3560  HN  LEU A 218      14.058   5.667 -15.196  0.00  0.00
ATOM   3561  CA  LEU A 218      14.694   7.309 -16.242  0.00  0.00
ATOM   3562  HA  LEU A 218      13.923   8.023 -16.491  0.00  0.00
ATOM   3563  CB  LEU A 218      15.279   7.732 -14.881  0.00  0.00
ATOM   3564  HB1 LEU A 218      16.084   7.006 -14.637  0.00  0.00
ATOM   3565  HB2 LEU A 218      14.543   7.707 -14.050  0.00  0.00
ATOM   3566  CG  LEU A 218      15.924   9.092 -14.660  0.00  0.00
ATOM   3567  HG  LEU A 218      16.883   9.073 -15.222  0.00  0.00
ATOM   3568  CD1 LEU A 218      15.009  10.243 -15.021  0.00  0.00
ATOM   3569  HD1 LEU A 218      14.855  10.380 -16.113  0.00  0.00
ATOM   3570  HD1 LEU A 218      15.483  11.149 -14.586  0.00  0.00
ATOM   3571  HD1 LEU A 218      14.032  10.182 -14.495  0.00  0.00
ATOM   3572  CD2 LEU A 218      16.372   9.161 -13.195  0.00  0.00
ATOM   3573  HD2 LEU A 218      16.830  10.158 -13.031  0.00  0.00
ATOM   3574  HD2 LEU A 218      17.270   8.547 -12.966  0.00  0.00
ATOM   3575  HD2 LEU A 218      15.526   9.154 -12.475  0.00  0.00
ATOM   3576  C   LEU A 218      15.777   7.428 -17.317  0.00  0.00
ATOM   3577  O   LEU A 218      16.094   8.552 -17.739  0.00  0.00
ATOM   3578  N   LYS A 219      16.381   6.274 -17.697  0.00  0.00
ATOM   3579  HN  LYS A 219      16.315   5.459 -17.126  0.00  0.00
ATOM   3580  CA  LYS A 219      17.383   6.148 -18.740  0.00  0.00
ATOM   3581  HA  LYS A 219      18.207   6.837 -18.629  0.00  0.00
ATOM   3582  CB  LYS A 219      18.021   4.725 -18.642  0.00  0.00
ATOM   3583  HB1 LYS A 219      17.259   3.926 -18.768  0.00  0.00
ATOM   3584  HB2 LYS A 219      18.373   4.563 -17.601  0.00  0.00
ATOM   3585  CG  LYS A 219      18.989   4.421 -19.797  0.00  0.00
ATOM   3586  HG1 LYS A 219      19.554   5.318 -20.131  0.00  0.00
ATOM   3587  HG2 LYS A 219      18.356   4.152 -20.670  0.00  0.00
ATOM   3588  CD  LYS A 219      20.049   3.290 -19.471  0.00  0.00
ATOM   3589  HD1 LYS A 219      20.543   2.884 -20.379  0.00  0.00
ATOM   3590  HD2 LYS A 219      19.549   2.477 -18.900  0.00  0.00
ATOM   3591  CE  LYS A 219      21.144   3.710 -18.496  0.00  0.00
ATOM   3592  HE1 LYS A 219      21.841   2.861 -18.328  0.00  0.00
ATOM   3593  HE2 LYS A 219      20.628   4.016 -17.561  0.00  0.00
ATOM   3594  NZ  LYS A 219      22.022   4.835 -18.979  0.00  0.00
ATOM   3595  HZ1 LYS A 219      22.806   5.060 -18.334  0.00  0.00
ATOM   3596  HZ2 LYS A 219      21.509   5.728 -19.120  0.00  0.00
ATOM   3597  HZ3 LYS A 219      22.373   4.545 -19.915  0.00  0.00
ATOM   3598  C   LYS A 219      16.811   6.330 -20.153  0.00  0.00
ATOM   3599  O   LYS A 219      15.992   5.489 -20.641  0.00  0.00
ATOM   3600  N   THR A 220      17.244   7.418 -20.903  0.00  0.00
ATOM   3601  HN  THR A 220      18.098   7.850 -20.626  0.00  0.00
ATOM   3602  CA  THR A 220      16.632   7.908 -22.182  0.00  0.00
ATOM   3603  HA  THR A 220      15.554   7.957 -22.135  0.00  0.00
ATOM   3604  CB  THR A 220      17.235   9.218 -22.742  0.00  0.00
ATOM   3605  HB  THR A 220      16.998   9.380 -23.815  0.00  0.00
ATOM   3606  OG1 THR A 220      18.679   9.338 -22.695  0.00  0.00
ATOM   3607  HG1 THR A 220      18.927  10.163 -23.118  0.00  0.00
ATOM   3608  CG2 THR A 220      16.667  10.240 -21.883  0.00  0.00
ATOM   3609  HG2 THR A 220      16.820  11.279 -22.248  0.00  0.00
ATOM   3610  HG2 THR A 220      17.072  10.218 -20.848  0.00  0.00
ATOM   3611  HG2 THR A 220      15.568  10.109 -21.784  0.00  0.00
ATOM   3612  C   THR A 220      16.810   6.862 -23.303  0.00  0.00
ATOM   3613  O   THR A 220      15.873   6.436 -23.999  0.00  0.00
ATOM   3614  N   LEU A 221      18.076   6.394 -23.461  0.00  0.00
ATOM   3615  HN  LEU A 221      18.819   6.710 -22.875  0.00  0.00
ATOM   3616  CA  LEU A 221      18.504   5.380 -24.406  0.00  0.00
ATOM   3617  HA  LEU A 221      17.639   5.379 -25.053  0.00  0.00
ATOM   3618  CB  LEU A 221      19.773   5.574 -25.231  0.00  0.00
ATOM   3619  HB1 LEU A 221      20.047   4.694 -25.852  0.00  0.00
ATOM   3620  HB2 LEU A 221      20.535   5.662 -24.428  0.00  0.00
ATOM   3621  CG  LEU A 221      19.845   6.810 -26.267  0.00  0.00
ATOM   3622  HG  LEU A 221      19.542   7.733 -25.727  0.00  0.00
ATOM   3623  CD1 LEU A 221      21.293   6.974 -26.793  0.00  0.00
ATOM   3624  HD1 LEU A 221      21.469   6.321 -27.675  0.00  0.00
ATOM   3625  HD1 LEU A 221      22.083   6.752 -26.044  0.00  0.00
ATOM   3626  HD1 LEU A 221      21.425   8.039 -27.078  0.00  0.00
ATOM   3627  CD2 LEU A 221      18.892   6.743 -27.463  0.00  0.00
ATOM   3628  HD2 LEU A 221      17.857   6.597 -27.087  0.00  0.00
ATOM   3629  HD2 LEU A 221      19.128   5.874 -28.114  0.00  0.00
ATOM   3630  HD2 LEU A 221      18.934   7.699 -28.027  0.00  0.00
ATOM   3631  C   LEU A 221      18.571   4.063 -23.695  0.00  0.00
ATOM   3632  O   LEU A 221      19.644   3.641 -23.359  0.00  0.00
ATOM   3633  N   LEU A 222      17.464   3.356 -23.433  0.00  0.00
ATOM   3634  HN  LEU A 222      16.558   3.711 -23.645  0.00  0.00
ATOM   3635  CA  LEU A 222      17.537   2.080 -22.821  0.00  0.00
ATOM   3636  HA  LEU A 222      18.278   2.051 -22.036  0.00  0.00
ATOM   3637  CB  LEU A 222      16.172   1.721 -22.331  0.00  0.00
ATOM   3638  HB1 LEU A 222      15.393   1.511 -23.096  0.00  0.00
ATOM   3639  HB2 LEU A 222      15.720   2.640 -21.900  0.00  0.00
ATOM   3640  CG  LEU A 222      15.969   0.499 -21.376  0.00  0.00
ATOM   3641  HG  LEU A 222      16.431  -0.424 -21.786  0.00  0.00
ATOM   3642  CD1 LEU A 222      16.730   0.802 -20.114  0.00  0.00
ATOM   3643  HD1 LEU A 222      17.779   0.957 -20.445  0.00  0.00
ATOM   3644  HD1 LEU A 222      16.745   0.000 -19.345  0.00  0.00
ATOM   3645  HD1 LEU A 222      16.293   1.710 -19.645  0.00  0.00
ATOM   3646  CD2 LEU A 222      14.450   0.309 -21.102  0.00  0.00
ATOM   3647  HD2 LEU A 222      14.508  -0.501 -20.344  0.00  0.00
ATOM   3648  HD2 LEU A 222      13.832   0.027 -21.981  0.00  0.00
ATOM   3649  HD2 LEU A 222      13.983   1.183 -20.600  0.00  0.00
ATOM   3650  C   LEU A 222      17.947   0.904 -23.808  0.00  0.00
ATOM   3651  O   LEU A 222      18.276  -0.183 -23.407  0.00  0.00
ATOM   3652  N   ARG A 223      17.873   1.177 -25.118  0.00  0.00
ATOM   3653  HN  ARG A 223      17.563   2.080 -25.403  0.00  0.00
ATOM   3654  CA  ARG A 223      18.458   0.214 -26.022  0.00  0.00
ATOM   3655  HA  ARG A 223      19.163  -0.493 -25.610  0.00  0.00
ATOM   3656  CB  ARG A 223      17.287  -0.687 -26.459  0.00  0.00
ATOM   3657  HB1 ARG A 223      16.563   0.115 -26.719  0.00  0.00
ATOM   3658  HB2 ARG A 223      16.833  -1.103 -25.534  0.00  0.00
ATOM   3659  CG  ARG A 223      17.432  -1.665 -27.648  0.00  0.00
ATOM   3660  HG1 ARG A 223      18.413  -2.170 -27.518  0.00  0.00
ATOM   3661  HG2 ARG A 223      17.549  -1.091 -28.592  0.00  0.00
ATOM   3662  CD  ARG A 223      16.377  -2.719 -27.750  0.00  0.00
ATOM   3663  HD1 ARG A 223      16.035  -3.040 -26.743  0.00  0.00
ATOM   3664  HD2 ARG A 223      16.791  -3.561 -28.345  0.00  0.00
ATOM   3665  NE  ARG A 223      15.229  -2.126 -28.509  0.00  0.00
ATOM   3666  HE  ARG A 223      15.163  -2.191 -29.505  0.00  0.00
ATOM   3667  CZ  ARG A 223      14.138  -1.612 -27.974  0.00  0.00
ATOM   3668  NH1 ARG A 223      13.380  -0.862 -28.759  0.00  0.00
ATOM   3669  HH1 ARG A 223      13.680  -0.562 -29.664  0.00  0.00
ATOM   3670  HH1 ARG A 223      12.673  -0.295 -28.335  0.00  0.00
ATOM   3671  NH2 ARG A 223      13.788  -1.611 -26.713  0.00  0.00
ATOM   3672  HH2 ARG A 223      12.956  -1.090 -26.525  0.00  0.00
ATOM   3673  HH2 ARG A 223      14.221  -2.282 -26.110  0.00  0.00
ATOM   3674  C   ARG A 223      19.267   0.975 -27.110  0.00  0.00
ATOM   3675  O   ARG A 223      20.449   1.227 -26.963  0.00  0.00
ATOM   3676  N   CYS A 224      18.493   1.404 -28.191  0.00  0.00
ATOM   3677  HN  CYS A 224      17.574   1.024 -28.260  0.00  0.00
ATOM   3678  CA  CYS A 224      19.185   1.821 -29.405  0.00  0.00
ATOM   3679  HA  CYS A 224      20.186   2.151 -29.171  0.00  0.00
ATOM   3680  CB  CYS A 224      19.234   0.738 -30.546  0.00  0.00
ATOM   3681  HB1 CYS A 224      19.787  -0.126 -30.117  0.00  0.00
ATOM   3682  HB2 CYS A 224      19.911   1.064 -31.364  0.00  0.00
ATOM   3683  SG  CYS A 224      17.688   0.059 -31.061  0.00  0.00
ATOM   3684  HG1 CYS A 224      18.244  -0.717 -31.981  0.00  0.00
ATOM   3685  C   CYS A 224      18.442   3.050 -29.980  0.00  0.00
ATOM   3686  O   CYS A 224      18.912   3.857 -30.751  0.00  0.00
ATOM   3687  N   ARG A 225      17.139   3.209 -29.635  0.00  0.00
ATOM   3688  HN  ARG A 225      16.710   2.518 -29.059  0.00  0.00
ATOM   3689  CA  ARG A 225      16.328   4.209 -30.154  0.00  0.00
ATOM   3690  HA  ARG A 225      16.961   5.064 -30.338  0.00  0.00
ATOM   3691  CB  ARG A 225      15.506   3.755 -31.366  0.00  0.00
ATOM   3692  HB1 ARG A 225      16.146   3.579 -32.257  0.00  0.00
ATOM   3693  HB2 ARG A 225      14.897   4.636 -31.663  0.00  0.00
ATOM   3694  CG  ARG A 225      14.663   2.483 -31.205  0.00  0.00
ATOM   3695  HG1 ARG A 225      14.320   2.404 -30.151  0.00  0.00
ATOM   3696  HG2 ARG A 225      15.373   1.630 -31.270  0.00  0.00
ATOM   3697  CD  ARG A 225      13.392   2.403 -32.026  0.00  0.00
ATOM   3698  HD1 ARG A 225      12.817   1.466 -31.869  0.00  0.00
ATOM   3699  HD2 ARG A 225      13.622   2.387 -33.112  0.00  0.00
ATOM   3700  NE  ARG A 225      12.437   3.517 -31.634  0.00  0.00
ATOM   3701  HE  ARG A 225      12.726   4.109 -30.880  0.00  0.00
ATOM   3702  CZ  ARG A 225      11.361   4.001 -32.305  0.00  0.00
ATOM   3703  NH1 ARG A 225      10.641   4.921 -31.724  0.00  0.00
ATOM   3704  HH1 ARG A 225      10.000   5.380 -32.340  0.00  0.00
ATOM   3705  HH1 ARG A 225      10.965   5.337 -30.875  0.00  0.00
ATOM   3706  NH2 ARG A 225      10.918   3.592 -33.504  0.00  0.00
ATOM   3707  HH2 ARG A 225      11.435   2.945 -34.064  0.00  0.00
ATOM   3708  HH2 ARG A 225      10.143   4.058 -33.933  0.00  0.00
ATOM   3709  C   ARG A 225      15.345   4.752 -29.108  0.00  0.00
ATOM   3710  O   ARG A 225      14.968   3.924 -28.238  0.00  0.00
ATOM   3711  N   ASN A 226      14.888   6.002 -29.107  0.00  0.00
ATOM   3712  HN  ASN A 226      15.257   6.716 -29.697  0.00  0.00
ATOM   3713  CA  ASN A 226      13.921   6.462 -28.112  0.00  0.00
ATOM   3714  HA  ASN A 226      14.261   6.151 -27.135  0.00  0.00
ATOM   3715  CB  ASN A 226      13.868   8.026 -28.038  0.00  0.00
ATOM   3716  HB1 ASN A 226      13.265   8.311 -27.151  0.00  0.00
ATOM   3717  HB2 ASN A 226      13.532   8.532 -28.968  0.00  0.00
ATOM   3718  CG  ASN A 226      15.312   8.528 -27.909  0.00  0.00
ATOM   3719  OD1 ASN A 226      16.051   8.500 -28.859  0.00  0.00
ATOM   3720  ND2 ASN A 226      15.709   9.091 -26.693  0.00  0.00
ATOM   3721  HD2 ASN A 226      15.068   8.954 -25.938  0.00  0.00
ATOM   3722  HD2 ASN A 226      16.648   9.415 -26.582  0.00  0.00
ATOM   3723  C   ASN A 226      12.547   5.848 -28.356  0.00  0.00
ATOM   3724  O   ASN A 226      11.995   5.712 -29.469  0.00  0.00
ATOM   3725  N   GLU A 227      11.964   5.279 -27.301  0.00  0.00
ATOM   3726  HN  GLU A 227      12.423   5.412 -26.426  0.00  0.00
ATOM   3727  CA  GLU A 227      10.564   4.865 -27.196  0.00  0.00
ATOM   3728  HA  GLU A 227       9.895   5.230 -27.962  0.00  0.00
ATOM   3729  CB  GLU A 227      10.385   3.339 -27.024  0.00  0.00
ATOM   3730  HB1 GLU A 227       9.367   3.179 -26.610  0.00  0.00
ATOM   3731  HB2 GLU A 227      11.111   3.103 -26.216  0.00  0.00
ATOM   3732  CG  GLU A 227      10.613   2.478 -28.196  0.00  0.00
ATOM   3733  HG1 GLU A 227      11.684   2.657 -28.430  0.00  0.00
ATOM   3734  HG2 GLU A 227       9.950   2.664 -29.068  0.00  0.00
ATOM   3735  CD  GLU A 227      10.386   1.030 -27.936  0.00  0.00
ATOM   3736  OE1 GLU A 227      11.361   0.331 -27.589  0.00  0.00
ATOM   3737  OE2 GLU A 227       9.226   0.595 -28.073  0.00  0.00
ATOM   3738  C   GLU A 227      10.023   5.695 -26.034  0.00  0.00
ATOM   3739  O   GLU A 227      10.553   5.721 -24.928  0.00  0.00
ATOM   3740  N   LYS A 228       8.898   6.351 -26.248  0.00  0.00
ATOM   3741  HN  LYS A 228       8.452   6.252 -27.134  0.00  0.00
ATOM   3742  CA  LYS A 228       8.187   7.195 -25.283  0.00  0.00
ATOM   3743  HA  LYS A 228       8.878   7.926 -24.890  0.00  0.00
ATOM   3744  CB  LYS A 228       7.118   8.103 -25.987  0.00  0.00
ATOM   3745  HB1 LYS A 228       6.851   8.880 -25.238  0.00  0.00
ATOM   3746  HB2 LYS A 228       6.244   7.481 -26.274  0.00  0.00
ATOM   3747  CG  LYS A 228       7.692   8.769 -27.273  0.00  0.00
ATOM   3748  HG1 LYS A 228       8.036   8.036 -28.034  0.00  0.00
ATOM   3749  HG2 LYS A 228       8.516   9.466 -27.010  0.00  0.00
ATOM   3750  CD  LYS A 228       6.524   9.555 -27.995  0.00  0.00
ATOM   3751  HD1 LYS A 228       6.305  10.413 -27.323  0.00  0.00
ATOM   3752  HD2 LYS A 228       5.650   8.870 -28.022  0.00  0.00
ATOM   3753  CE  LYS A 228       6.910  10.079 -29.324  0.00  0.00
ATOM   3754  HE1 LYS A 228       6.895   9.299 -30.116  0.00  0.00
ATOM   3755  HE2 LYS A 228       7.932  10.514 -29.318  0.00  0.00
ATOM   3756  NZ  LYS A 228       5.795  11.093 -29.658  0.00  0.00
ATOM   3757  HZ1 LYS A 228       4.871  10.656 -29.466  0.00  0.00
ATOM   3758  HZ2 LYS A 228       5.801  11.401 -30.651  0.00  0.00
ATOM   3759  HZ3 LYS A 228       5.885  11.946 -29.068  0.00  0.00
ATOM   3760  C   LYS A 228       7.593   6.471 -24.087  0.00  0.00
ATOM   3761  O   LYS A 228       7.329   7.116 -23.088  0.00  0.00
ATOM   3762  N   LYS A 229       7.516   5.109 -24.060  0.00  0.00
ATOM   3763  HN  LYS A 229       7.666   4.722 -24.966  0.00  0.00
ATOM   3764  CA  LYS A 229       7.036   4.361 -22.911  0.00  0.00
ATOM   3765  HA  LYS A 229       6.069   4.800 -22.713  0.00  0.00
ATOM   3766  CB  LYS A 229       6.689   2.879 -23.278  0.00  0.00
ATOM   3767  HB1 LYS A 229       7.570   2.386 -23.741  0.00  0.00
ATOM   3768  HB2 LYS A 229       5.963   2.995 -24.111  0.00  0.00
ATOM   3769  CG  LYS A 229       5.956   2.018 -22.248  0.00  0.00
ATOM   3770  HG1 LYS A 229       4.966   2.359 -21.878  0.00  0.00
ATOM   3771  HG2 LYS A 229       6.645   1.924 -21.382  0.00  0.00
ATOM   3772  CD  LYS A 229       5.553   0.619 -22.768  0.00  0.00
ATOM   3773  HD1 LYS A 229       5.973  -0.160 -22.096  0.00  0.00
ATOM   3774  HD2 LYS A 229       5.989   0.548 -23.788  0.00  0.00
ATOM   3775  CE  LYS A 229       4.053   0.484 -23.067  0.00  0.00
ATOM   3776  HE1 LYS A 229       3.760  -0.435 -23.617  0.00  0.00
ATOM   3777  HE2 LYS A 229       3.685   1.348 -23.662  0.00  0.00
ATOM   3778  NZ  LYS A 229       3.227   0.463 -21.823  0.00  0.00
ATOM   3779  HZ1 LYS A 229       3.382  -0.387 -21.245  0.00  0.00
ATOM   3780  HZ2 LYS A 229       2.237   0.494 -22.139  0.00  0.00
ATOM   3781  HZ3 LYS A 229       3.461   1.270 -21.210  0.00  0.00
ATOM   3782  C   LYS A 229       7.914   4.510 -21.680  0.00  0.00
ATOM   3783  O   LYS A 229       7.565   4.365 -20.520  0.00  0.00
ATOM   3784  N   ARG A 230       9.220   4.877 -21.922  0.00  0.00
ATOM   3785  HN  ARG A 230       9.631   4.796 -22.826  0.00  0.00
ATOM   3786  CA  ARG A 230      10.178   5.241 -20.838  0.00  0.00
ATOM   3787  HA  ARG A 230      10.281   4.430 -20.132  0.00  0.00
ATOM   3788  CB  ARG A 230      11.588   5.539 -21.541  0.00  0.00
ATOM   3789  HB1 ARG A 230      12.358   5.842 -20.799  0.00  0.00
ATOM   3790  HB2 ARG A 230      11.441   6.386 -22.245  0.00  0.00
ATOM   3791  CG  ARG A 230      11.989   4.300 -22.410  0.00  0.00
ATOM   3792  HG1 ARG A 230      11.204   4.126 -23.176  0.00  0.00
ATOM   3793  HG2 ARG A 230      12.089   3.460 -21.688  0.00  0.00
ATOM   3794  CD  ARG A 230      13.300   4.489 -23.031  0.00  0.00
ATOM   3795  HD1 ARG A 230      14.143   4.472 -22.307  0.00  0.00
ATOM   3796  HD2 ARG A 230      13.277   5.396 -23.673  0.00  0.00
ATOM   3797  NE  ARG A 230      13.398   3.337 -23.979  0.00  0.00
ATOM   3798  HE  ARG A 230      12.825   2.521 -23.896  0.00  0.00
ATOM   3799  CZ  ARG A 230      14.155   3.263 -25.178  0.00  0.00
ATOM   3800  NH1 ARG A 230      14.009   2.277 -26.057  0.00  0.00
ATOM   3801  HH1 ARG A 230      13.279   1.627 -25.847  0.00  0.00
ATOM   3802  HH1 ARG A 230      14.437   2.243 -26.960  0.00  0.00
ATOM   3803  NH2 ARG A 230      15.042   4.174 -25.432  0.00  0.00
ATOM   3804  HH2 ARG A 230      15.051   5.073 -24.995  0.00  0.00
ATOM   3805  HH2 ARG A 230      15.420   4.070 -26.352  0.00  0.00
ATOM   3806  C   ARG A 230       9.682   6.520 -20.053  0.00  0.00
ATOM   3807  O   ARG A 230       9.550   6.542 -18.814  0.00  0.00
ATOM   3808  N   HIS A 231       9.382   7.614 -20.814  0.00  0.00
ATOM   3809  HN  HIS A 231       9.479   7.434 -21.790  0.00  0.00
ATOM   3810  CA  HIS A 231       9.073   8.920 -20.341  0.00  0.00
ATOM   3811  HA  HIS A 231       9.645   9.090 -19.441  0.00  0.00
ATOM   3812  CB  HIS A 231       9.385  10.071 -21.273  0.00  0.00
ATOM   3813  HB1 HIS A 231       9.226  11.096 -20.878  0.00  0.00
ATOM   3814  HB2 HIS A 231       8.903  10.077 -22.275  0.00  0.00
ATOM   3815  ND1 HIS A 231      11.924  10.458 -20.986  0.00  0.00
ATOM   3816  HD1 HIS A 231      11.967  10.940 -20.111  0.00  0.00
ATOM   3817  CG  HIS A 231      10.765  10.069 -21.714  0.00  0.00
ATOM   3818  CE1 HIS A 231      12.981  10.143 -21.679  0.00  0.00
ATOM   3819  HE1 HIS A 231      13.958  10.477 -21.330  0.00  0.00
ATOM   3820  NE2 HIS A 231      12.660   9.556 -22.797  0.00  0.00
ATOM   3821  CD2 HIS A 231      11.284   9.610 -22.880  0.00  0.00
ATOM   3822  HD2 HIS A 231      10.844   9.125 -23.743  0.00  0.00
ATOM   3823  C   HIS A 231       7.630   8.995 -19.867  0.00  0.00
ATOM   3824  O   HIS A 231       7.406   9.676 -18.880  0.00  0.00
ATOM   3825  N   ARG A 232       6.720   8.242 -20.459  0.00  0.00
ATOM   3826  HN  ARG A 232       6.944   7.848 -21.347  0.00  0.00
ATOM   3827  CA  ARG A 232       5.387   8.008 -19.983  0.00  0.00
ATOM   3828  HA  ARG A 232       4.968   8.988 -19.810  0.00  0.00
ATOM   3829  CB  ARG A 232       4.441   7.366 -21.092  0.00  0.00
ATOM   3830  HB1 ARG A 232       3.421   7.176 -20.695  0.00  0.00
ATOM   3831  HB2 ARG A 232       4.957   6.418 -21.351  0.00  0.00
ATOM   3832  CG  ARG A 232       4.330   8.270 -22.296  0.00  0.00
ATOM   3833  HG1 ARG A 232       5.359   8.332 -22.711  0.00  0.00
ATOM   3834  HG2 ARG A 232       4.074   9.318 -22.032  0.00  0.00
ATOM   3835  CD  ARG A 232       3.406   7.644 -23.368  0.00  0.00
ATOM   3836  HD1 ARG A 232       2.395   7.780 -22.927  0.00  0.00
ATOM   3837  HD2 ARG A 232       3.590   6.561 -23.535  0.00  0.00
ATOM   3838  NE  ARG A 232       3.535   8.256 -24.683  0.00  0.00
ATOM   3839  HE  ARG A 232       3.999   7.795 -25.441  0.00  0.00
ATOM   3840  CZ  ARG A 232       2.960   9.411 -25.036  0.00  0.00
ATOM   3841  NH1 ARG A 232       3.068   9.826 -26.273  0.00  0.00
ATOM   3842  HH1 ARG A 232       3.608   9.398 -26.998  0.00  0.00
ATOM   3843  HH1 ARG A 232       2.490  10.552 -26.645  0.00  0.00
ATOM   3844  NH2 ARG A 232       2.178  10.098 -24.177  0.00  0.00
ATOM   3845  HH2 ARG A 232       1.979   9.688 -23.286  0.00  0.00
ATOM   3846  HH2 ARG A 232       1.797  10.951 -24.531  0.00  0.00
ATOM   3847  C   ARG A 232       5.366   7.255 -18.636  0.00  0.00
ATOM   3848  O   ARG A 232       4.609   7.576 -17.726  0.00  0.00
ATOM   3849  N   ALA A 233       6.258   6.254 -18.421  0.00  0.00
ATOM   3850  HN  ALA A 233       6.915   5.892 -19.078  0.00  0.00
ATOM   3851  CA  ALA A 233       6.350   5.691 -17.102  0.00  0.00
ATOM   3852  HA  ALA A 233       5.406   5.286 -16.770  0.00  0.00
ATOM   3853  CB  ALA A 233       7.386   4.514 -17.095  0.00  0.00
ATOM   3854  HB1 ALA A 233       7.332   4.024 -16.099  0.00  0.00
ATOM   3855  HB2 ALA A 233       8.426   4.871 -17.254  0.00  0.00
ATOM   3856  HB3 ALA A 233       7.114   3.741 -17.846  0.00  0.00
ATOM   3857  C   ALA A 233       6.792   6.734 -15.982  0.00  0.00
ATOM   3858  O   ALA A 233       6.242   6.670 -14.827  0.00  0.00
ATOM   3859  N   VAL A 234       7.798   7.604 -16.295  0.00  0.00
ATOM   3860  HN  VAL A 234       8.263   7.596 -17.177  0.00  0.00
ATOM   3861  CA  VAL A 234       8.294   8.753 -15.466  0.00  0.00
ATOM   3862  HA  VAL A 234       8.598   8.365 -14.505  0.00  0.00
ATOM   3863  CB  VAL A 234       9.591   9.464 -15.993  0.00  0.00
ATOM   3864  HB  VAL A 234       9.380   9.848 -17.014  0.00  0.00
ATOM   3865  CG1 VAL A 234       9.983  10.694 -15.060  0.00  0.00
ATOM   3866  HG1 VAL A 234      11.089  10.799 -15.079  0.00  0.00
ATOM   3867  HG1 VAL A 234       9.735  10.368 -14.027  0.00  0.00
ATOM   3868  HG1 VAL A 234       9.337  11.571 -15.279  0.00  0.00
ATOM   3869  CG2 VAL A 234      10.759   8.452 -16.078  0.00  0.00
ATOM   3870  HG2 VAL A 234      10.773   7.789 -15.187  0.00  0.00
ATOM   3871  HG2 VAL A 234      11.785   8.868 -16.165  0.00  0.00
ATOM   3872  HG2 VAL A 234      10.631   7.729 -16.913  0.00  0.00
ATOM   3873  C   VAL A 234       7.143   9.675 -15.149  0.00  0.00
ATOM   3874  O   VAL A 234       6.860  10.009 -13.972  0.00  0.00
ATOM   3875  N   ARG A 235       6.413  10.198 -16.217  0.00  0.00
ATOM   3876  HN  ARG A 235       6.701   9.989 -17.149  0.00  0.00
ATOM   3877  CA  ARG A 235       5.386  11.183 -16.067  0.00  0.00
ATOM   3878  HA  ARG A 235       5.758  12.024 -15.500  0.00  0.00
ATOM   3879  CB  ARG A 235       5.029  11.655 -17.479  0.00  0.00
ATOM   3880  HB1 ARG A 235       4.745  10.783 -18.106  0.00  0.00
ATOM   3881  HB2 ARG A 235       5.988  12.077 -17.852  0.00  0.00
ATOM   3882  CG  ARG A 235       4.084  12.870 -17.334  0.00  0.00
ATOM   3883  HG1 ARG A 235       4.526  13.511 -16.541  0.00  0.00
ATOM   3884  HG2 ARG A 235       3.115  12.447 -16.994  0.00  0.00
ATOM   3885  CD  ARG A 235       4.020  13.755 -18.543  0.00  0.00
ATOM   3886  HD1 ARG A 235       5.069  13.851 -18.895  0.00  0.00
ATOM   3887  HD2 ARG A 235       3.613  14.775 -18.380  0.00  0.00
ATOM   3888  NE  ARG A 235       3.187  13.096 -19.605  0.00  0.00
ATOM   3889  HE  ARG A 235       3.558  12.491 -20.308  0.00  0.00
ATOM   3890  CZ  ARG A 235       1.870  13.257 -19.741  0.00  0.00
ATOM   3891  NH1 ARG A 235       1.257  12.947 -20.875  0.00  0.00
ATOM   3892  HH1 ARG A 235       1.853  12.858 -21.673  0.00  0.00
ATOM   3893  HH1 ARG A 235       0.343  13.286 -21.099  0.00  0.00
ATOM   3894  NH2 ARG A 235       1.126  13.779 -18.817  0.00  0.00
ATOM   3895  HH2 ARG A 235       0.211  14.091 -19.073  0.00  0.00
ATOM   3896  HH2 ARG A 235       1.565  14.434 -18.202  0.00  0.00
ATOM   3897  C   ARG A 235       4.152  10.671 -15.224  0.00  0.00
ATOM   3898  O   ARG A 235       3.512  11.391 -14.490  0.00  0.00
ATOM   3899  N   LEU A 236       3.679   9.378 -15.408  0.00  0.00
ATOM   3900  HN  LEU A 236       4.260   8.856 -16.028  0.00  0.00
ATOM   3901  CA  LEU A 236       2.381   8.953 -14.909  0.00  0.00
ATOM   3902  HA  LEU A 236       1.776   9.756 -14.517  0.00  0.00
ATOM   3903  CB  LEU A 236       1.648   8.328 -16.113  0.00  0.00
ATOM   3904  HB1 LEU A 236       0.770   7.810 -15.671  0.00  0.00
ATOM   3905  HB2 LEU A 236       2.224   7.431 -16.424  0.00  0.00
ATOM   3906  CG  LEU A 236       1.338   9.174 -17.396  0.00  0.00
ATOM   3907  HG  LEU A 236       2.135   9.895 -17.679  0.00  0.00
ATOM   3908  CD1 LEU A 236       0.954   8.201 -18.513  0.00  0.00
ATOM   3909  HD1 LEU A 236       1.734   7.437 -18.720  0.00  0.00
ATOM   3910  HD1 LEU A 236       0.699   8.814 -19.404  0.00  0.00
ATOM   3911  HD1 LEU A 236       0.165   7.506 -18.155  0.00  0.00
ATOM   3912  CD2 LEU A 236       0.162  10.074 -17.103  0.00  0.00
ATOM   3913  HD2 LEU A 236      -0.792   9.566 -16.847  0.00  0.00
ATOM   3914  HD2 LEU A 236      -0.072  10.618 -18.043  0.00  0.00
ATOM   3915  HD2 LEU A 236       0.364  10.707 -16.212  0.00  0.00
ATOM   3916  C   LEU A 236       2.338   7.841 -13.815  0.00  0.00
ATOM   3917  O   LEU A 236       2.048   8.053 -12.649  0.00  0.00
ATOM   3918  N   ILE A 237       2.810   6.590 -14.131  0.00  0.00
ATOM   3919  HN  ILE A 237       3.009   6.489 -15.102  0.00  0.00
ATOM   3920  CA  ILE A 237       2.931   5.377 -13.305  0.00  0.00
ATOM   3921  HA  ILE A 237       1.950   5.054 -12.991  0.00  0.00
ATOM   3922  CB  ILE A 237       3.613   4.226 -14.104  0.00  0.00
ATOM   3923  HB  ILE A 237       4.709   4.364 -14.218  0.00  0.00
ATOM   3924  CG2 ILE A 237       3.498   2.919 -13.267  0.00  0.00
ATOM   3925  HG2 ILE A 237       2.747   3.023 -12.455  0.00  0.00
ATOM   3926  HG2 ILE A 237       4.460   2.554 -12.847  0.00  0.00
ATOM   3927  HG2 ILE A 237       3.128   2.124 -13.951  0.00  0.00
ATOM   3928  CG1 ILE A 237       2.949   4.085 -15.491  0.00  0.00
ATOM   3929  HG1 ILE A 237       3.453   3.242 -16.011  0.00  0.00
ATOM   3930  HG1 ILE A 237       3.156   5.003 -16.080  0.00  0.00
ATOM   3931  CD1 ILE A 237       1.421   3.738 -15.339  0.00  0.00
ATOM   3932  HD1 ILE A 237       0.814   4.548 -14.882  0.00  0.00
ATOM   3933  HD2 ILE A 237       1.295   2.787 -14.777  0.00  0.00
ATOM   3934  HD3 ILE A 237       0.992   3.650 -16.360  0.00  0.00
ATOM   3935  C   ILE A 237       3.808   5.618 -12.058  0.00  0.00
ATOM   3936  O   ILE A 237       3.487   5.191 -10.925  0.00  0.00
ATOM   3937  N   PHE A 238       4.906   6.404 -12.233  0.00  0.00
ATOM   3938  HN  PHE A 238       5.098   6.720 -13.159  0.00  0.00
ATOM   3939  CA  PHE A 238       5.769   6.928 -11.233  0.00  0.00
ATOM   3940  HA  PHE A 238       6.029   6.114 -10.573  0.00  0.00
ATOM   3941  CB  PHE A 238       6.994   7.673 -11.711  0.00  0.00
ATOM   3942  HB1 PHE A 238       6.660   8.655 -12.108  0.00  0.00
ATOM   3943  HB2 PHE A 238       7.601   7.099 -12.444  0.00  0.00
ATOM   3944  CG  PHE A 238       7.969   7.857 -10.582  0.00  0.00
ATOM   3945  CD1 PHE A 238       8.335   6.895  -9.663  0.00  0.00
ATOM   3946  HD1 PHE A 238       7.936   5.903  -9.809  0.00  0.00
ATOM   3947  CE1 PHE A 238       9.138   7.272  -8.582  0.00  0.00
ATOM   3948  HE1 PHE A 238       9.399   6.490  -7.883  0.00  0.00
ATOM   3949  CZ  PHE A 238       9.559   8.571  -8.411  0.00  0.00
ATOM   3950  HZ  PHE A 238      10.140   8.783  -7.525  0.00  0.00
ATOM   3951  CD2 PHE A 238       8.325   9.208 -10.404  0.00  0.00
ATOM   3952  HD2 PHE A 238       8.061   9.883 -11.203  0.00  0.00
ATOM   3953  CE2 PHE A 238       9.084   9.568  -9.284  0.00  0.00
ATOM   3954  HE2 PHE A 238       9.592  10.521  -9.271  0.00  0.00
ATOM   3955  C   PHE A 238       5.069   7.887 -10.291  0.00  0.00
ATOM   3956  O   PHE A 238       5.240   7.703  -9.080  0.00  0.00
ATOM   3957  N   THR A 239       4.175   8.776 -10.811  0.00  0.00
ATOM   3958  HN  THR A 239       4.187   8.905 -11.799  0.00  0.00
ATOM   3959  CA  THR A 239       3.406   9.763  -9.956  0.00  0.00
ATOM   3960  HA  THR A 239       4.100  10.394  -9.421  0.00  0.00
ATOM   3961  CB  THR A 239       2.646  10.694 -10.888  0.00  0.00
ATOM   3962  HB  THR A 239       2.015  10.136 -11.612  0.00  0.00
ATOM   3963  OG1 THR A 239       3.648  11.295 -11.724  0.00  0.00
ATOM   3964  HG1 THR A 239       3.361  11.324 -12.640  0.00  0.00
ATOM   3965  CG2 THR A 239       1.835  11.747 -10.154  0.00  0.00
ATOM   3966  HG2 THR A 239       1.444  12.339 -11.009  0.00  0.00
ATOM   3967  HG2 THR A 239       2.469  12.441  -9.562  0.00  0.00
ATOM   3968  HG2 THR A 239       1.041  11.365  -9.478  0.00  0.00
ATOM   3969  C   THR A 239       2.470   9.086  -8.886  0.00  0.00
ATOM   3970  O   THR A 239       2.516   9.479  -7.735  0.00  0.00
ATOM   3971  N   ILE A 240       1.829   7.978  -9.331  0.00  0.00
ATOM   3972  HN  ILE A 240       1.830   7.616 -10.260  0.00  0.00
ATOM   3973  CA  ILE A 240       1.163   7.173  -8.329  0.00  0.00
ATOM   3974  HA  ILE A 240       0.686   7.852  -7.636  0.00  0.00
ATOM   3975  CB  ILE A 240       0.006   6.349  -8.929  0.00  0.00
ATOM   3976  HB  ILE A 240      -0.619   6.963  -9.612  0.00  0.00
ATOM   3977  CG2 ILE A 240       0.419   5.251  -9.883  0.00  0.00
ATOM   3978  HG2 ILE A 240      -0.384   4.730 -10.446  0.00  0.00
ATOM   3979  HG2 ILE A 240       1.041   4.475  -9.387  0.00  0.00
ATOM   3980  HG2 ILE A 240       1.104   5.720 -10.621  0.00  0.00
ATOM   3981  CG1 ILE A 240      -1.013   5.785  -7.884  0.00  0.00
ATOM   3982  HG1 ILE A 240      -1.064   6.545  -7.075  0.00  0.00
ATOM   3983  HG1 ILE A 240      -0.537   4.872  -7.468  0.00  0.00
ATOM   3984  CD1 ILE A 240      -2.398   5.426  -8.328  0.00  0.00
ATOM   3985  HD1 ILE A 240      -2.955   6.378  -8.463  0.00  0.00
ATOM   3986  HD2 ILE A 240      -2.970   4.984  -7.483  0.00  0.00
ATOM   3987  HD3 ILE A 240      -2.418   4.802  -9.247  0.00  0.00
ATOM   3988  C   ILE A 240       2.018   6.367  -7.374  0.00  0.00
ATOM   3989  O   ILE A 240       1.761   6.438  -6.126  0.00  0.00
ATOM   3990  N   MET A 241       3.138   5.704  -7.890  0.00  0.00
ATOM   3991  HN  MET A 241       3.177   5.619  -8.884  0.00  0.00
ATOM   3992  CA  MET A 241       4.127   4.994  -7.115  0.00  0.00
ATOM   3993  HA  MET A 241       3.640   4.201  -6.567  0.00  0.00
ATOM   3994  CB  MET A 241       5.246   4.376  -7.923  0.00  0.00
ATOM   3995  HB1 MET A 241       5.758   5.220  -8.433  0.00  0.00
ATOM   3996  HB2 MET A 241       4.906   3.666  -8.708  0.00  0.00
ATOM   3997  CG  MET A 241       6.348   3.532  -7.138  0.00  0.00
ATOM   3998  HG1 MET A 241       5.739   3.162  -6.285  0.00  0.00
ATOM   3999  HG2 MET A 241       7.101   4.289  -6.830  0.00  0.00
ATOM   4000  SD  MET A 241       7.067   2.087  -8.039  0.00  0.00
ATOM   4001  CE  MET A 241       8.092   2.975  -9.186  0.00  0.00
ATOM   4002  HE1 MET A 241       7.950   2.592 -10.219  0.00  0.00
ATOM   4003  HE2 MET A 241       9.188   2.940  -9.007  0.00  0.00
ATOM   4004  HE3 MET A 241       7.830   4.054  -9.138  0.00  0.00
ATOM   4005  C   MET A 241       4.741   5.794  -5.985  0.00  0.00
ATOM   4006  O   MET A 241       4.627   5.418  -4.855  0.00  0.00
ATOM   4007  N   ILE A 242       5.377   6.991  -6.303  0.00  0.00
ATOM   4008  HN  ILE A 242       5.263   7.399  -7.205  0.00  0.00
ATOM   4009  CA  ILE A 242       5.846   7.862  -5.286  0.00  0.00
ATOM   4010  HA  ILE A 242       6.438   7.196  -4.675  0.00  0.00
ATOM   4011  CB  ILE A 242       6.802   8.963  -5.837  0.00  0.00
ATOM   4012  HB  ILE A 242       7.513   8.353  -6.434  0.00  0.00
ATOM   4013  CG2 ILE A 242       6.145   9.990  -6.697  0.00  0.00
ATOM   4014  HG2 ILE A 242       5.360   9.654  -7.408  0.00  0.00
ATOM   4015  HG2 ILE A 242       6.792  10.674  -7.288  0.00  0.00
ATOM   4016  HG2 ILE A 242       5.601  10.703  -6.041  0.00  0.00
ATOM   4017  CG1 ILE A 242       7.574   9.714  -4.735  0.00  0.00
ATOM   4018  HG1 ILE A 242       6.831  10.312  -4.167  0.00  0.00
ATOM   4019  HG1 ILE A 242       8.294  10.450  -5.153  0.00  0.00
ATOM   4020  CD1 ILE A 242       8.406   8.788  -3.886  0.00  0.00
ATOM   4021  HD1 ILE A 242       8.930   9.206  -3.000  0.00  0.00
ATOM   4022  HD2 ILE A 242       9.095   8.187  -4.516  0.00  0.00
ATOM   4023  HD3 ILE A 242       7.770   8.038  -3.369  0.00  0.00
ATOM   4024  C   ILE A 242       4.810   8.525  -4.337  0.00  0.00
ATOM   4025  O   ILE A 242       5.007   8.501  -3.161  0.00  0.00
ATOM   4026  N   VAL A 243       3.581   9.033  -4.765  0.00  0.00
ATOM   4027  HN  VAL A 243       3.218   9.103  -5.690  0.00  0.00
ATOM   4028  CA  VAL A 243       2.608   9.603  -3.829  0.00  0.00
ATOM   4029  HA  VAL A 243       3.179  10.328  -3.269  0.00  0.00
ATOM   4030  CB  VAL A 243       1.629  10.605  -4.555  0.00  0.00
ATOM   4031  HB  VAL A 243       0.946  10.130  -5.290  0.00  0.00
ATOM   4032  CG1 VAL A 243       0.806  11.281  -3.447  0.00  0.00
ATOM   4033  HG1 VAL A 243       1.450  11.530  -2.576  0.00  0.00
ATOM   4034  HG1 VAL A 243       0.003  10.642  -3.023  0.00  0.00
ATOM   4035  HG1 VAL A 243       0.371  12.168  -3.958  0.00  0.00
ATOM   4036  CG2 VAL A 243       2.467  11.770  -5.167  0.00  0.00
ATOM   4037  HG2 VAL A 243       3.055  11.402  -6.035  0.00  0.00
ATOM   4038  HG2 VAL A 243       3.114  12.342  -4.468  0.00  0.00
ATOM   4039  HG2 VAL A 243       1.711  12.474  -5.576  0.00  0.00
ATOM   4040  C   VAL A 243       1.892   8.629  -2.867  0.00  0.00
ATOM   4041  O   VAL A 243       1.716   8.995  -1.676  0.00  0.00
ATOM   4042  N   TYR A 244       1.493   7.417  -3.312  0.00  0.00
ATOM   4043  HN  TYR A 244       1.459   7.233  -4.291  0.00  0.00
ATOM   4044  CA  TYR A 244       1.030   6.346  -2.437  0.00  0.00
ATOM   4045  HA  TYR A 244       0.234   6.584  -1.746  0.00  0.00
ATOM   4046  CB  TYR A 244       0.579   5.167  -3.311  0.00  0.00
ATOM   4047  HB1 TYR A 244       1.385   4.536  -3.743  0.00  0.00
ATOM   4048  HB2 TYR A 244      -0.156   5.501  -4.075  0.00  0.00
ATOM   4049  CG  TYR A 244      -0.249   4.228  -2.511  0.00  0.00
ATOM   4050  CD1 TYR A 244      -1.601   4.487  -2.300  0.00  0.00
ATOM   4051  HD1 TYR A 244      -2.115   5.403  -2.550  0.00  0.00
ATOM   4052  CE1 TYR A 244      -2.429   3.616  -1.602  0.00  0.00
ATOM   4053  HE1 TYR A 244      -3.460   3.914  -1.484  0.00  0.00
ATOM   4054  CZ  TYR A 244      -1.908   2.348  -1.130  0.00  0.00
ATOM   4055  OH  TYR A 244      -2.701   1.425  -0.420  0.00  0.00
ATOM   4056  HH  TYR A 244      -3.586   1.797  -0.419  0.00  0.00
ATOM   4057  CD2 TYR A 244       0.265   2.978  -2.114  0.00  0.00
ATOM   4058  HD2 TYR A 244       1.195   2.644  -2.550  0.00  0.00
ATOM   4059  CE2 TYR A 244      -0.592   2.074  -1.411  0.00  0.00
ATOM   4060  HE2 TYR A 244      -0.145   1.123  -1.163  0.00  0.00
ATOM   4061  C   TYR A 244       2.062   5.958  -1.430  0.00  0.00
ATOM   4062  O   TYR A 244       1.774   5.919  -0.226  0.00  0.00
ATOM   4063  N   PHE A 245       3.323   5.822  -1.915  0.00  0.00
ATOM   4064  HN  PHE A 245       3.448   5.921  -2.899  0.00  0.00
ATOM   4065  CA  PHE A 245       4.497   5.577  -1.112  0.00  0.00
ATOM   4066  HA  PHE A 245       4.153   4.767  -0.487  0.00  0.00
ATOM   4067  CB  PHE A 245       5.726   5.098  -1.894  0.00  0.00
ATOM   4068  HB1 PHE A 245       6.085   5.873  -2.604  0.00  0.00
ATOM   4069  HB2 PHE A 245       5.474   4.281  -2.603  0.00  0.00
ATOM   4070  CG  PHE A 245       6.883   4.656  -1.016  0.00  0.00
ATOM   4071  CD1 PHE A 245       7.941   5.521  -0.702  0.00  0.00
ATOM   4072  HD1 PHE A 245       8.006   6.524  -1.096  0.00  0.00
ATOM   4073  CE1 PHE A 245       9.045   5.076  -0.005  0.00  0.00
ATOM   4074  HE1 PHE A 245       9.916   5.629   0.312  0.00  0.00
ATOM   4075  CZ  PHE A 245       8.999   3.804   0.685  0.00  0.00
ATOM   4076  HZ  PHE A 245       9.692   3.468   1.442  0.00  0.00
ATOM   4077  CD2 PHE A 245       6.837   3.367  -0.368  0.00  0.00
ATOM   4078  HD2 PHE A 245       5.852   2.929  -0.295  0.00  0.00
ATOM   4079  CE2 PHE A 245       7.820   3.025   0.528  0.00  0.00
ATOM   4080  HE2 PHE A 245       7.845   2.029   0.945  0.00  0.00
ATOM   4081  C   PHE A 245       4.757   6.706  -0.073  0.00  0.00
ATOM   4082  O   PHE A 245       4.868   6.480   1.117  0.00  0.00
ATOM   4083  N   LEU A 246       4.820   7.988  -0.514  0.00  0.00
ATOM   4084  HN  LEU A 246       4.795   8.144  -1.498  0.00  0.00
ATOM   4085  CA  LEU A 246       5.050   9.172   0.261  0.00  0.00
ATOM   4086  HA  LEU A 246       6.028   9.024   0.695  0.00  0.00
ATOM   4087  CB  LEU A 246       5.014  10.384  -0.649  0.00  0.00
ATOM   4088  HB1 LEU A 246       4.072  10.354  -1.236  0.00  0.00
ATOM   4089  HB2 LEU A 246       5.813  10.214  -1.402  0.00  0.00
ATOM   4090  CG  LEU A 246       5.096  11.756   0.073  0.00  0.00
ATOM   4091  HG  LEU A 246       4.300  11.912   0.832  0.00  0.00
ATOM   4092  CD1 LEU A 246       6.557  11.952   0.471  0.00  0.00
ATOM   4093  HD1 LEU A 246       6.779  13.038   0.533  0.00  0.00
ATOM   4094  HD1 LEU A 246       7.238  11.558  -0.314  0.00  0.00
ATOM   4095  HD1 LEU A 246       6.750  11.394   1.412  0.00  0.00
ATOM   4096  CD2 LEU A 246       4.632  12.869  -0.927  0.00  0.00
ATOM   4097  HD2 LEU A 246       5.394  13.074  -1.709  0.00  0.00
ATOM   4098  HD2 LEU A 246       4.494  13.851  -0.427  0.00  0.00
ATOM   4099  HD2 LEU A 246       3.685  12.561  -1.419  0.00  0.00
ATOM   4100  C   LEU A 246       4.008   9.371   1.421  0.00  0.00
ATOM   4101  O   LEU A 246       4.387   9.806   2.502  0.00  0.00
ATOM   4102  N   PHE A 247       2.704   8.990   1.212  0.00  0.00
ATOM   4103  HN  PHE A 247       2.495   8.693   0.283  0.00  0.00
ATOM   4104  CA  PHE A 247       1.709   8.898   2.250  0.00  0.00
ATOM   4105  HA  PHE A 247       1.793   9.876   2.699  0.00  0.00
ATOM   4106  CB  PHE A 247       0.230   8.587   1.881  0.00  0.00
ATOM   4107  HB1 PHE A 247      -0.484   8.604   2.731  0.00  0.00
ATOM   4108  HB2 PHE A 247       0.163   7.634   1.311  0.00  0.00
ATOM   4109  CG  PHE A 247      -0.218   9.708   0.950  0.00  0.00
ATOM   4110  CD1 PHE A 247      -0.244  11.022   1.506  0.00  0.00
ATOM   4111  HD1 PHE A 247       0.229  11.187   2.463  0.00  0.00
ATOM   4112  CE1 PHE A 247      -1.060  12.034   0.991  0.00  0.00
ATOM   4113  HE1 PHE A 247      -1.118  13.020   1.426  0.00  0.00
ATOM   4114  CZ  PHE A 247      -1.939  11.821  -0.032  0.00  0.00
ATOM   4115  HZ  PHE A 247      -2.570  12.582  -0.467  0.00  0.00
ATOM   4116  CD2 PHE A 247      -1.149   9.501  -0.202  0.00  0.00
ATOM   4117  HD2 PHE A 247      -1.308   8.482  -0.525  0.00  0.00
ATOM   4118  CE2 PHE A 247      -1.898  10.572  -0.703  0.00  0.00
ATOM   4119  HE2 PHE A 247      -2.630  10.450  -1.488  0.00  0.00
ATOM   4120  C   PHE A 247       2.188   7.930   3.380  0.00  0.00
ATOM   4121  O   PHE A 247       2.003   8.301   4.554  0.00  0.00
ATOM   4122  N   TRP A 248       2.784   6.729   3.107  0.00  0.00
ATOM   4123  HN  TRP A 248       3.008   6.372   2.203  0.00  0.00
ATOM   4124  CA  TRP A 248       3.205   5.824   4.184  0.00  0.00
ATOM   4125  HA  TRP A 248       2.387   5.808   4.889  0.00  0.00
ATOM   4126  CB  TRP A 248       3.538   4.442   3.630  0.00  0.00
ATOM   4127  HB1 TRP A 248       4.111   3.847   4.373  0.00  0.00
ATOM   4128  HB2 TRP A 248       4.229   4.686   2.795  0.00  0.00
ATOM   4129  CG  TRP A 248       2.378   3.601   3.153  0.00  0.00
ATOM   4130  CD1 TRP A 248       1.928   3.440   1.890  0.00  0.00
ATOM   4131  HD1 TRP A 248       2.327   3.898   0.996  0.00  0.00
ATOM   4132  NE1 TRP A 248       0.746   2.738   1.880  0.00  0.00
ATOM   4133  HE1 TRP A 248       0.174   2.521   1.119  0.00  0.00
ATOM   4134  CE2 TRP A 248       0.458   2.319   3.149  0.00  0.00
ATOM   4135  CD2 TRP A 248       1.462   2.839   4.030  0.00  0.00
ATOM   4136  CE3 TRP A 248       1.412   2.677   5.410  0.00  0.00
ATOM   4137  HE3 TRP A 248       2.175   3.215   5.953  0.00  0.00
ATOM   4138  CZ3 TRP A 248       0.349   1.876   5.910  0.00  0.00
ATOM   4139  HZ3 TRP A 248       0.243   1.752   6.978  0.00  0.00
ATOM   4140  CZ2 TRP A 248      -0.540   1.535   3.691  0.00  0.00
ATOM   4141  HZ2 TRP A 248      -1.326   1.135   3.067  0.00  0.00
ATOM   4142  CH2 TRP A 248      -0.607   1.302   5.089  0.00  0.00
ATOM   4143  HH2 TRP A 248      -1.467   0.718   5.379  0.00  0.00
ATOM   4144  C   TRP A 248       4.480   6.329   4.867  0.00  0.00
ATOM   4145  O   TRP A 248       4.594   6.091   6.047  0.00  0.00
ATOM   4146  N   ALA A 249       5.313   7.146   4.263  0.00  0.00
ATOM   4147  HN  ALA A 249       5.095   7.390   3.320  0.00  0.00
ATOM   4148  CA  ALA A 249       6.532   7.793   4.745  0.00  0.00
ATOM   4149  HA  ALA A 249       7.343   7.101   4.914  0.00  0.00
ATOM   4150  CB  ALA A 249       7.126   8.673   3.629  0.00  0.00
ATOM   4151  HB1 ALA A 249       8.078   9.170   3.912  0.00  0.00
ATOM   4152  HB2 ALA A 249       6.427   9.470   3.298  0.00  0.00
ATOM   4153  HB3 ALA A 249       7.322   8.136   2.677  0.00  0.00
ATOM   4154  C   ALA A 249       6.475   8.579   6.089  0.00  0.00
ATOM   4155  O   ALA A 249       7.342   8.368   6.980  0.00  0.00
ATOM   4156  N   PRO A 250       5.582   9.435   6.501  0.00  0.00
ATOM   4157  CD  PRO A 250       4.721  10.298   5.631  0.00  0.00
ATOM   4158  HD1 PRO A 250       3.831   9.660   5.442  0.00  0.00
ATOM   4159  HD2 PRO A 250       5.218  10.535   4.666  0.00  0.00
ATOM   4160  CA  PRO A 250       5.669   9.933   7.856  0.00  0.00
ATOM   4161  HA  PRO A 250       6.647  10.304   8.125  0.00  0.00
ATOM   4162  CB  PRO A 250       4.672  11.084   7.916  0.00  0.00
ATOM   4163  HB1 PRO A 250       5.005  11.893   8.600  0.00  0.00
ATOM   4164  HB2 PRO A 250       3.687  10.695   8.251  0.00  0.00
ATOM   4165  CG  PRO A 250       4.524  11.558   6.449  0.00  0.00
ATOM   4166  HG1 PRO A 250       3.559  12.108   6.475  0.00  0.00
ATOM   4167  HG2 PRO A 250       5.376  12.235   6.225  0.00  0.00
ATOM   4168  C   PRO A 250       5.247   8.895   8.958  0.00  0.00
ATOM   4169  O   PRO A 250       5.571   9.040  10.107  0.00  0.00
ATOM   4170  N   TYR A 251       4.287   7.981   8.594  0.00  0.00
ATOM   4171  HN  TYR A 251       3.954   8.088   7.660  0.00  0.00
ATOM   4172  CA  TYR A 251       3.908   6.865   9.453  0.00  0.00
ATOM   4173  HA  TYR A 251       3.840   7.138  10.496  0.00  0.00
ATOM   4174  CB  TYR A 251       2.596   6.081   9.065  0.00  0.00
ATOM   4175  HB1 TYR A 251       2.682   5.672   8.035  0.00  0.00
ATOM   4176  HB2 TYR A 251       1.803   6.859   9.068  0.00  0.00
ATOM   4177  CG  TYR A 251       2.221   4.976   9.984  0.00  0.00
ATOM   4178  CD1 TYR A 251       1.451   5.194  11.231  0.00  0.00
ATOM   4179  HD1 TYR A 251       1.142   6.191  11.506  0.00  0.00
ATOM   4180  CE1 TYR A 251       1.143   4.148  11.994  0.00  0.00
ATOM   4181  HE1 TYR A 251       0.670   4.422  12.927  0.00  0.00
ATOM   4182  CZ  TYR A 251       1.593   2.880  11.650  0.00  0.00
ATOM   4183  OH  TYR A 251       1.109   1.848  12.491  0.00  0.00
ATOM   4184  HH  TYR A 251       0.710   2.177  13.299  0.00  0.00
ATOM   4185  CD2 TYR A 251       2.776   3.709   9.752  0.00  0.00
ATOM   4186  HD2 TYR A 251       3.389   3.534   8.880  0.00  0.00
ATOM   4187  CE2 TYR A 251       2.535   2.652  10.623  0.00  0.00
ATOM   4188  HE2 TYR A 251       3.074   1.720  10.540  0.00  0.00
ATOM   4189  C   TYR A 251       5.091   5.907   9.608  0.00  0.00
ATOM   4190  O   TYR A 251       5.610   5.703  10.749  0.00  0.00
ATOM   4191  N   ASN A 252       5.713   5.505   8.438  0.00  0.00
ATOM   4192  HN  ASN A 252       5.293   5.707   7.557  0.00  0.00
ATOM   4193  CA  ASN A 252       6.863   4.608   8.329  0.00  0.00
ATOM   4194  HA  ASN A 252       6.573   3.766   8.940  0.00  0.00
ATOM   4195  CB  ASN A 252       6.989   4.185   6.855  0.00  0.00
ATOM   4196  HB1 ASN A 252       7.917   3.574   6.825  0.00  0.00
ATOM   4197  HB2 ASN A 252       6.873   5.060   6.179  0.00  0.00
ATOM   4198  CG  ASN A 252       5.778   3.192   6.607  0.00  0.00
ATOM   4199  OD1 ASN A 252       5.037   2.777   7.496  0.00  0.00
ATOM   4200  ND2 ASN A 252       5.816   2.597   5.398  0.00  0.00
ATOM   4201  HD2 ASN A 252       4.970   2.130   5.139  0.00  0.00
ATOM   4202  HD2 ASN A 252       6.580   2.726   4.766  0.00  0.00
ATOM   4203  C   ASN A 252       8.118   5.126   9.033  0.00  0.00
ATOM   4204  O   ASN A 252       8.821   4.273   9.557  0.00  0.00
ATOM   4205  N   ILE A 253       8.392   6.397   9.029  0.00  0.00
ATOM   4206  HN  ILE A 253       7.752   7.035   8.608  0.00  0.00
ATOM   4207  CA  ILE A 253       9.613   6.891   9.720  0.00  0.00
ATOM   4208  HA  ILE A 253      10.394   6.190   9.464  0.00  0.00
ATOM   4209  CB  ILE A 253      10.101   8.273   9.234  0.00  0.00
ATOM   4210  HB  ILE A 253      10.147   8.174   8.128  0.00  0.00
ATOM   4211  CG2 ILE A 253       9.154   9.383   9.635  0.00  0.00
ATOM   4212  HG2 ILE A 253       9.259   9.643  10.710  0.00  0.00
ATOM   4213  HG2 ILE A 253       8.079   9.136   9.498  0.00  0.00
ATOM   4214  HG2 ILE A 253       9.319  10.310   9.045  0.00  0.00
ATOM   4215  CG1 ILE A 253      11.527   8.748   9.695  0.00  0.00
ATOM   4216  HG1 ILE A 253      11.612   8.632  10.797  0.00  0.00
ATOM   4217  HG1 ILE A 253      11.794   9.795   9.439  0.00  0.00
ATOM   4218  CD1 ILE A 253      12.592   7.819   9.084  0.00  0.00
ATOM   4219  HD1 ILE A 253      12.608   6.877   9.672  0.00  0.00
ATOM   4220  HD2 ILE A 253      13.639   8.178   9.176  0.00  0.00
ATOM   4221  HD3 ILE A 253      12.415   7.681   7.996  0.00  0.00
ATOM   4222  C   ILE A 253       9.421   6.766  11.211  0.00  0.00
ATOM   4223  O   ILE A 253      10.371   6.453  11.950  0.00  0.00
ATOM   4224  N   VAL A 254       8.218   7.076  11.713  0.00  0.00
ATOM   4225  HN  VAL A 254       7.430   7.466  11.242  0.00  0.00
ATOM   4226  CA  VAL A 254       8.008   7.005  13.204  0.00  0.00
ATOM   4227  HA  VAL A 254       8.892   7.299  13.751  0.00  0.00
ATOM   4228  CB  VAL A 254       7.007   7.995  13.660  0.00  0.00
ATOM   4229  HB  VAL A 254       5.973   7.701  13.378  0.00  0.00
ATOM   4230  CG1 VAL A 254       6.825   8.019  15.148  0.00  0.00
ATOM   4231  HG1 VAL A 254       6.030   8.766  15.355  0.00  0.00
ATOM   4232  HG1 VAL A 254       7.750   8.201  15.736  0.00  0.00
ATOM   4233  HG1 VAL A 254       6.584   7.022  15.577  0.00  0.00
ATOM   4234  CG2 VAL A 254       7.469   9.352  13.288  0.00  0.00
ATOM   4235  HG2 VAL A 254       7.470   9.554  12.195  0.00  0.00
ATOM   4236  HG2 VAL A 254       8.551   9.473  13.507  0.00  0.00
ATOM   4237  HG2 VAL A 254       6.831  10.047  13.875  0.00  0.00
ATOM   4238  C   VAL A 254       7.783   5.584  13.677  0.00  0.00
ATOM   4239  O   VAL A 254       8.000   5.224  14.861  0.00  0.00
ATOM   4240  N   LEU A 255       7.319   4.703  12.818  0.00  0.00
ATOM   4241  HN  LEU A 255       6.956   5.178  12.020  0.00  0.00
ATOM   4242  CA  LEU A 255       7.231   3.305  12.969  0.00  0.00
ATOM   4243  HA  LEU A 255       6.655   3.027  13.839  0.00  0.00
ATOM   4244  CB  LEU A 255       6.586   2.705  11.661  0.00  0.00
ATOM   4245  HB1 LEU A 255       7.179   2.919  10.747  0.00  0.00
ATOM   4246  HB2 LEU A 255       5.611   3.182  11.427  0.00  0.00
ATOM   4247  CG  LEU A 255       6.425   1.215  11.619  0.00  0.00
ATOM   4248  HG  LEU A 255       7.345   0.636  11.847  0.00  0.00
ATOM   4249  CD1 LEU A 255       5.419   0.754  12.648  0.00  0.00
ATOM   4250  HD1 LEU A 255       4.447   1.213  12.369  0.00  0.00
ATOM   4251  HD1 LEU A 255       5.625   1.126  13.674  0.00  0.00
ATOM   4252  HD1 LEU A 255       5.344  -0.354  12.606  0.00  0.00
ATOM   4253  CD2 LEU A 255       5.898   0.875  10.196  0.00  0.00
ATOM   4254  HD2 LEU A 255       5.111   1.588   9.872  0.00  0.00
ATOM   4255  HD2 LEU A 255       5.492  -0.160  10.194  0.00  0.00
ATOM   4256  HD2 LEU A 255       6.579   1.034   9.333  0.00  0.00
ATOM   4257  C   LEU A 255       8.628   2.624  13.056  0.00  0.00
ATOM   4258  O   LEU A 255       8.846   1.813  13.954  0.00  0.00
ATOM   4259  N   LEU A 256       9.575   3.038  12.184  0.00  0.00
ATOM   4260  HN  LEU A 256       9.356   3.741  11.511  0.00  0.00
ATOM   4261  CA  LEU A 256      10.980   2.592  12.311  0.00  0.00
ATOM   4262  HA  LEU A 256      10.874   1.520  12.231  0.00  0.00
ATOM   4263  CB  LEU A 256      11.809   3.369  11.242  0.00  0.00
ATOM   4264  HB1 LEU A 256      11.904   4.445  11.502  0.00  0.00
ATOM   4265  HB2 LEU A 256      11.285   3.318  10.263  0.00  0.00
ATOM   4266  CG  LEU A 256      13.234   2.756  11.184  0.00  0.00
ATOM   4267  HG  LEU A 256      13.670   2.848  12.201  0.00  0.00
ATOM   4268  CD1 LEU A 256      13.305   1.271  10.758  0.00  0.00
ATOM   4269  HD1 LEU A 256      12.638   0.610  11.353  0.00  0.00
ATOM   4270  HD1 LEU A 256      14.330   0.859  10.642  0.00  0.00
ATOM   4271  HD1 LEU A 256      12.916   1.112   9.729  0.00  0.00
ATOM   4272  CD2 LEU A 256      14.027   3.590  10.169  0.00  0.00
ATOM   4273  HD2 LEU A 256      15.089   3.308  10.004  0.00  0.00
ATOM   4274  HD2 LEU A 256      14.095   4.669  10.429  0.00  0.00
ATOM   4275  HD2 LEU A 256      13.446   3.557   9.223  0.00  0.00
ATOM   4276  C   LEU A 256      11.626   2.867  13.650  0.00  0.00
ATOM   4277  O   LEU A 256      12.456   2.128  14.197  0.00  0.00
ATOM   4278  N   LEU A 257      11.334   4.043  14.293  0.00  0.00
ATOM   4279  HN  LEU A 257      10.777   4.730  13.833  0.00  0.00
ATOM   4280  CA  LEU A 257      11.806   4.427  15.564  0.00  0.00
ATOM   4281  HA  LEU A 257      12.881   4.362  15.649  0.00  0.00
ATOM   4282  CB  LEU A 257      11.473   5.946  15.770  0.00  0.00
ATOM   4283  HB1 LEU A 257      11.640   6.298  16.811  0.00  0.00
ATOM   4284  HB2 LEU A 257      10.401   6.113  15.528  0.00  0.00
ATOM   4285  CG  LEU A 257      12.302   6.924  14.878  0.00  0.00
ATOM   4286  HG  LEU A 257      12.198   6.680  13.799  0.00  0.00
ATOM   4287  CD1 LEU A 257      11.948   8.412  14.922  0.00  0.00
ATOM   4288  HD1 LEU A 257      12.302   8.875  15.868  0.00  0.00
ATOM   4289  HD1 LEU A 257      10.846   8.529  14.840  0.00  0.00
ATOM   4290  HD1 LEU A 257      12.362   8.903  14.015  0.00  0.00
ATOM   4291  CD2 LEU A 257      13.794   6.777  15.244  0.00  0.00
ATOM   4292  HD2 LEU A 257      14.309   5.917  14.764  0.00  0.00
ATOM   4293  HD2 LEU A 257      14.080   6.616  16.306  0.00  0.00
ATOM   4294  HD2 LEU A 257      14.266   7.712  14.875  0.00  0.00
ATOM   4295  C   LEU A 257      11.243   3.611  16.784  0.00  0.00
ATOM   4296  O   LEU A 257      11.942   3.520  17.782  0.00  0.00
ATOM   4297  N   ASN A 258       9.929   3.194  16.788  0.00  0.00
ATOM   4298  HN  ASN A 258       9.207   3.390  16.128  0.00  0.00
ATOM   4299  CA  ASN A 258       9.434   2.237  17.778  0.00  0.00
ATOM   4300  HA  ASN A 258       9.560   2.585  18.793  0.00  0.00
ATOM   4301  CB  ASN A 258       7.937   1.988  17.519  0.00  0.00
ATOM   4302  HB1 ASN A 258       7.569   1.150  18.149  0.00  0.00
ATOM   4303  HB2 ASN A 258       7.660   1.716  16.478  0.00  0.00
ATOM   4304  CG  ASN A 258       7.145   3.189  18.027  0.00  0.00
ATOM   4305  OD1 ASN A 258       6.876   3.283  19.207  0.00  0.00
ATOM   4306  ND2 ASN A 258       6.915   4.261  17.250  0.00  0.00
ATOM   4307  HD2 ASN A 258       6.245   4.934  17.561  0.00  0.00
ATOM   4308  HD2 ASN A 258       7.325   4.354  16.343  0.00  0.00
ATOM   4309  C   ASN A 258      10.229   0.844  17.758  0.00  0.00
ATOM   4310  O   ASN A 258      10.625   0.324  18.797  0.00  0.00
ATOM   4311  N   THR A 259      10.474   0.241  16.556  0.00  0.00
ATOM   4312  HN  THR A 259      10.105   0.736  15.773  0.00  0.00
ATOM   4313  CA  THR A 259      11.351  -0.908  16.297  0.00  0.00
ATOM   4314  HA  THR A 259      11.070  -1.781  16.869  0.00  0.00
ATOM   4315  CB  THR A 259      11.307  -1.408  14.931  0.00  0.00
ATOM   4316  HB  THR A 259      12.080  -2.176  14.716  0.00  0.00
ATOM   4317  OG1 THR A 259      11.508  -0.421  13.918  0.00  0.00
ATOM   4318  HG1 THR A 259      12.327   0.015  14.164  0.00  0.00
ATOM   4319  CG2 THR A 259       9.869  -1.929  14.677  0.00  0.00
ATOM   4320  HG2 THR A 259       9.104  -1.131  14.792  0.00  0.00
ATOM   4321  HG2 THR A 259       9.698  -2.690  15.467  0.00  0.00
ATOM   4322  HG2 THR A 259       9.738  -2.282  13.632  0.00  0.00
ATOM   4323  C   THR A 259      12.809  -0.618  16.776  0.00  0.00
ATOM   4324  O   THR A 259      13.416  -1.535  17.250  0.00  0.00
ATOM   4325  N   PHE A 260      13.363   0.605  16.533  0.00  0.00
ATOM   4326  HN  PHE A 260      12.827   1.271  16.022  0.00  0.00
ATOM   4327  CA  PHE A 260      14.606   1.072  17.112  0.00  0.00
ATOM   4328  HA  PHE A 260      15.315   0.299  16.856  0.00  0.00
ATOM   4329  CB  PHE A 260      14.879   2.489  16.535  0.00  0.00
ATOM   4330  HB1 PHE A 260      14.008   3.086  16.880  0.00  0.00
ATOM   4331  HB2 PHE A 260      14.785   2.309  15.443  0.00  0.00
ATOM   4332  CG  PHE A 260      16.216   3.104  16.858  0.00  0.00
ATOM   4333  CD1 PHE A 260      17.441   2.426  16.649  0.00  0.00
ATOM   4334  HD1 PHE A 260      17.359   1.441  16.214  0.00  0.00
ATOM   4335  CE1 PHE A 260      18.700   3.078  16.869  0.00  0.00
ATOM   4336  HE1 PHE A 260      19.625   2.570  16.640  0.00  0.00
ATOM   4337  CZ  PHE A 260      18.656   4.420  17.293  0.00  0.00
ATOM   4338  HZ  PHE A 260      19.537   4.968  17.592  0.00  0.00
ATOM   4339  CD2 PHE A 260      16.271   4.456  17.211  0.00  0.00
ATOM   4340  HD2 PHE A 260      15.346   5.012  17.227  0.00  0.00
ATOM   4341  CE2 PHE A 260      17.455   5.070  17.527  0.00  0.00
ATOM   4342  HE2 PHE A 260      17.339   6.107  17.808  0.00  0.00
ATOM   4343  C   PHE A 260      14.633   1.103  18.677  0.00  0.00
ATOM   4344  O   PHE A 260      15.541   0.583  19.356  0.00  0.00
ATOM   4345  N   GLN A 261      13.610   1.715  19.271  0.00  0.00
ATOM   4346  HN  GLN A 261      12.846   2.139  18.790  0.00  0.00
ATOM   4347  CA  GLN A 261      13.425   1.836  20.688  0.00  0.00
ATOM   4348  HA  GLN A 261      14.375   2.064  21.149  0.00  0.00
ATOM   4349  CB  GLN A 261      12.536   3.011  21.138  0.00  0.00
ATOM   4350  HB1 GLN A 261      11.565   2.766  20.658  0.00  0.00
ATOM   4351  HB2 GLN A 261      12.989   3.986  20.859  0.00  0.00
ATOM   4352  CG  GLN A 261      12.258   3.264  22.607  0.00  0.00
ATOM   4353  HG1 GLN A 261      11.722   2.379  23.012  0.00  0.00
ATOM   4354  HG2 GLN A 261      11.739   4.227  22.795  0.00  0.00
ATOM   4355  CD  GLN A 261      13.522   3.545  23.525  0.00  0.00
ATOM   4356  OE1 GLN A 261      14.691   3.515  23.122  0.00  0.00
ATOM   4357  NE2 GLN A 261      13.258   3.613  24.807  0.00  0.00
ATOM   4358  HE2 GLN A 261      14.054   3.529  25.406  0.00  0.00
ATOM   4359  HE2 GLN A 261      12.416   4.089  25.060  0.00  0.00
ATOM   4360  C   GLN A 261      13.111   0.430  21.342  0.00  0.00
ATOM   4361  O   GLN A 261      13.413   0.210  22.481  0.00  0.00
ATOM   4362  N   GLU A 262      12.568  -0.546  20.566  0.00  0.00
ATOM   4363  HN  GLU A 262      12.038  -0.191  19.800  0.00  0.00
ATOM   4364  CA  GLU A 262      12.559  -1.919  20.883  0.00  0.00
ATOM   4365  HA  GLU A 262      12.087  -2.123  21.833  0.00  0.00
ATOM   4366  CB  GLU A 262      11.856  -2.808  19.827  0.00  0.00
ATOM   4367  HB1 GLU A 262      12.056  -3.849  20.162  0.00  0.00
ATOM   4368  HB2 GLU A 262      12.319  -2.704  18.823  0.00  0.00
ATOM   4369  CG  GLU A 262      10.321  -2.828  19.744  0.00  0.00
ATOM   4370  HG1 GLU A 262      10.076  -3.691  19.089  0.00  0.00
ATOM   4371  HG2 GLU A 262       9.823  -1.971  19.241  0.00  0.00
ATOM   4372  CD  GLU A 262       9.572  -3.087  21.073  0.00  0.00
ATOM   4373  OE1 GLU A 262       8.791  -2.293  21.524  0.00  0.00
ATOM   4374  OE2 GLU A 262       9.823  -4.179  21.670  0.00  0.00
ATOM   4375  C   GLU A 262      13.944  -2.503  21.128  0.00  0.00
ATOM   4376  O   GLU A 262      14.130  -3.259  22.053  0.00  0.00
ATOM   4377  N   PHE A 263      14.974  -2.056  20.413  0.00  0.00
ATOM   4378  HN  PHE A 263      14.784  -1.471  19.628  0.00  0.00
ATOM   4379  CA  PHE A 263      16.396  -2.369  20.621  0.00  0.00
ATOM   4380  HA  PHE A 263      16.495  -3.359  21.037  0.00  0.00
ATOM   4381  CB  PHE A 263      17.315  -2.278  19.334  0.00  0.00
ATOM   4382  HB1 PHE A 263      18.373  -2.462  19.619  0.00  0.00
ATOM   4383  HB2 PHE A 263      17.365  -1.380  18.681  0.00  0.00
ATOM   4384  CG  PHE A 263      17.008  -3.365  18.431  0.00  0.00
ATOM   4385  CD1 PHE A 263      16.159  -3.213  17.379  0.00  0.00
ATOM   4386  HD1 PHE A 263      15.671  -2.263  17.223  0.00  0.00
ATOM   4387  CE1 PHE A 263      15.914  -4.215  16.381  0.00  0.00
ATOM   4388  HE1 PHE A 263      15.174  -4.007  15.622  0.00  0.00
ATOM   4389  CZ  PHE A 263      16.705  -5.379  16.466  0.00  0.00
ATOM   4390  HZ  PHE A 263      16.448  -6.221  15.842  0.00  0.00
ATOM   4391  CD2 PHE A 263      17.697  -4.610  18.558  0.00  0.00
ATOM   4392  HD2 PHE A 263      18.364  -4.854  19.371  0.00  0.00
ATOM   4393  CE2 PHE A 263      17.531  -5.604  17.594  0.00  0.00
ATOM   4394  HE2 PHE A 263      18.087  -6.528  17.667  0.00  0.00
ATOM   4395  C   PHE A 263      17.061  -1.427  21.640  0.00  0.00
ATOM   4396  O   PHE A 263      18.294  -1.398  21.774  0.00  0.00
ATOM   4397  N   PHE A 264      16.193  -0.643  22.378  0.00  0.00
ATOM   4398  HN  PHE A 264      15.212  -0.697  22.207  0.00  0.00
ATOM   4399  CA  PHE A 264      16.671   0.318  23.405  0.00  0.00
ATOM   4400  HA  PHE A 264      15.779   0.865  23.669  0.00  0.00
ATOM   4401  CB  PHE A 264      17.138  -0.317  24.801  0.00  0.00
ATOM   4402  HB1 PHE A 264      17.501   0.468  25.499  0.00  0.00
ATOM   4403  HB2 PHE A 264      17.922  -1.062  24.547  0.00  0.00
ATOM   4404  CG  PHE A 264      15.975  -1.165  25.529  0.00  0.00
ATOM   4405  CD1 PHE A 264      15.171  -2.168  24.928  0.00  0.00
ATOM   4406  HD1 PHE A 264      15.342  -2.541  23.929  0.00  0.00
ATOM   4407  CE1 PHE A 264      14.143  -2.874  25.612  0.00  0.00
ATOM   4408  HE1 PHE A 264      13.482  -3.517  25.049  0.00  0.00
ATOM   4409  CZ  PHE A 264      13.994  -2.483  26.954  0.00  0.00
ATOM   4410  HZ  PHE A 264      13.319  -2.958  27.649  0.00  0.00
ATOM   4411  CD2 PHE A 264      15.738  -0.763  26.852  0.00  0.00
ATOM   4412  HD2 PHE A 264      16.384  -0.081  27.383  0.00  0.00
ATOM   4413  CE2 PHE A 264      14.696  -1.474  27.572  0.00  0.00
ATOM   4414  HE2 PHE A 264      14.475  -1.236  28.602  0.00  0.00
ATOM   4415  C   PHE A 264      17.565   1.407  22.777  0.00  0.00
ATOM   4416  O   PHE A 264      18.579   1.835  23.299  0.00  0.00
ATOM   4417  N   GLY A 265      17.214   1.892  21.550  0.00  0.00
ATOM   4418  HN  GLY A 265      16.294   1.648  21.255  0.00  0.00
ATOM   4419  CA  GLY A 265      18.052   2.844  20.760  0.00  0.00
ATOM   4420  HA1 GLY A 265      17.636   2.818  19.763  0.00  0.00
ATOM   4421  HA2 GLY A 265      19.087   2.540  20.707  0.00  0.00
ATOM   4422  C   GLY A 265      17.988   4.259  21.133  0.00  0.00
ATOM   4423  O   GLY A 265      18.972   4.949  21.051  0.00  0.00
ATOM   4424  N   LEU A 266      16.786   4.792  21.548  0.00  0.00
ATOM   4425  HN  LEU A 266      16.150   4.042  21.709  0.00  0.00
ATOM   4426  CA  LEU A 266      16.579   6.213  21.910  0.00  0.00
ATOM   4427  HA  LEU A 266      17.242   6.846  21.341  0.00  0.00
ATOM   4428  CB  LEU A 266      15.141   6.709  21.609  0.00  0.00
ATOM   4429  HB1 LEU A 266      15.044   7.761  21.951  0.00  0.00
ATOM   4430  HB2 LEU A 266      14.509   5.939  22.101  0.00  0.00
ATOM   4431  CG  LEU A 266      14.887   6.754  20.094  0.00  0.00
ATOM   4432  HG  LEU A 266      15.192   5.809  19.594  0.00  0.00
ATOM   4433  CD1 LEU A 266      13.350   6.840  19.858  0.00  0.00
ATOM   4434  HD1 LEU A 266      12.767   5.972  20.233  0.00  0.00
ATOM   4435  HD1 LEU A 266      13.155   6.812  18.764  0.00  0.00
ATOM   4436  HD1 LEU A 266      12.948   7.795  20.259  0.00  0.00
ATOM   4437  CD2 LEU A 266      15.561   7.874  19.356  0.00  0.00
ATOM   4438  HD2 LEU A 266      15.323   7.863  18.270  0.00  0.00
ATOM   4439  HD2 LEU A 266      16.670   7.884  19.296  0.00  0.00
ATOM   4440  HD2 LEU A 266      15.295   8.825  19.868  0.00  0.00
ATOM   4441  C   LEU A 266      16.931   6.364  23.417  0.00  0.00
ATOM   4442  O   LEU A 266      17.523   7.346  23.871  0.00  0.00
ATOM   4443  N   ASN A 267      16.660   5.414  24.359  0.00  0.00
ATOM   4444  HN  ASN A 267      16.198   4.584  24.054  0.00  0.00
ATOM   4445  CA  ASN A 267      17.318   5.319  25.649  0.00  0.00
ATOM   4446  HA  ASN A 267      17.037   4.327  25.967  0.00  0.00
ATOM   4447  CB  ASN A 267      18.830   5.285  25.451  0.00  0.00
ATOM   4448  HB1 ASN A 267      19.296   6.277  25.628  0.00  0.00
ATOM   4449  HB2 ASN A 267      19.056   5.078  24.383  0.00  0.00
ATOM   4450  CG  ASN A 267      19.541   4.111  26.299  0.00  0.00
ATOM   4451  OD1 ASN A 267      19.871   4.334  27.457  0.00  0.00
ATOM   4452  ND2 ASN A 267      19.614   2.927  25.707  0.00  0.00
ATOM   4453  HD2 ASN A 267      19.287   2.831  24.768  0.00  0.00
ATOM   4454  HD2 ASN A 267      20.148   2.159  26.061  0.00  0.00
ATOM   4455  C   ASN A 267      16.887   6.179  26.817  0.00  0.00
ATOM   4456  O   ASN A 267      17.584   6.291  27.836  0.00  0.00
ATOM   4457  N   ASN A 268      15.608   6.519  26.778  0.00  0.00
ATOM   4458  HN  ASN A 268      15.098   6.362  25.936  0.00  0.00
ATOM   4459  CA  ASN A 268      14.937   7.131  27.901  0.00  0.00
ATOM   4460  HA  ASN A 268      15.320   6.748  28.835  0.00  0.00
ATOM   4461  CB  ASN A 268      15.144   8.599  27.850  0.00  0.00
ATOM   4462  HB1 ASN A 268      14.286   9.049  27.306  0.00  0.00
ATOM   4463  HB2 ASN A 268      16.121   8.829  27.373  0.00  0.00
ATOM   4464  CG  ASN A 268      15.117   9.179  29.274  0.00  0.00
ATOM   4465  OD1 ASN A 268      14.268   9.058  30.147  0.00  0.00
ATOM   4466  ND2 ASN A 268      16.169   9.940  29.628  0.00  0.00
ATOM   4467  HD2 ASN A 268      16.268  10.176  30.595  0.00  0.00
ATOM   4468  HD2 ASN A 268      16.909  10.140  28.986  0.00  0.00
ATOM   4469  C   ASN A 268      13.475   6.676  27.956  0.00  0.00
ATOM   4470  O   ASN A 268      13.035   6.103  26.965  0.00  0.00
ATOM   4471  N   CYS A 269      12.735   6.943  29.053  0.00  0.00
ATOM   4472  HN  CYS A 269      13.080   7.336  29.901  0.00  0.00
ATOM   4473  CA  CYS A 269      11.349   6.747  29.065  0.00  0.00
ATOM   4474  HA  CYS A 269      11.172   6.019  28.288  0.00  0.00
ATOM   4475  CB  CYS A 269      10.815   6.265  30.397  0.00  0.00
ATOM   4476  HB1 CYS A 269      10.965   7.122  31.089  0.00  0.00
ATOM   4477  HB2 CYS A 269      11.432   5.408  30.739  0.00  0.00
ATOM   4478  SG  CYS A 269       9.082   5.684  30.589  0.00  0.00
ATOM   4479  C   CYS A 269      10.644   7.912  28.548  0.00  0.00
ATOM   4480  O   CYS A 269       9.649   7.911  27.838  0.00  0.00
ATOM   4481  N   SER A 270      11.336   9.085  28.644  0.00  0.00
ATOM   4482  HN  SER A 270      12.058   9.118  29.330  0.00  0.00
ATOM   4483  CA  SER A 270      11.022  10.405  28.208  0.00  0.00
ATOM   4484  HA  SER A 270       9.974  10.602  28.381  0.00  0.00
ATOM   4485  CB  SER A 270      11.924  11.492  28.696  0.00  0.00
ATOM   4486  HB1 SER A 270      12.928  11.448  28.223  0.00  0.00
ATOM   4487  HB2 SER A 270      12.082  11.318  29.781  0.00  0.00
ATOM   4488  OG  SER A 270      11.426  12.802  28.545  0.00  0.00
ATOM   4489  HG1 SER A 270      11.740  13.432  29.198  0.00  0.00
ATOM   4490  C   SER A 270      11.047  10.368  26.696  0.00  0.00
ATOM   4491  O   SER A 270      10.093  10.798  26.045  0.00  0.00
ATOM   4492  N   SER A 271      12.077   9.744  26.032  0.00  0.00
ATOM   4493  HN  SER A 271      12.920   9.454  26.479  0.00  0.00
ATOM   4494  CA  SER A 271      12.128   9.583  24.592  0.00  0.00
ATOM   4495  HA  SER A 271      12.003  10.557  24.145  0.00  0.00
ATOM   4496  CB  SER A 271      13.449   8.857  24.171  0.00  0.00
ATOM   4497  HB1 SER A 271      13.486   8.746  23.066  0.00  0.00
ATOM   4498  HB2 SER A 271      13.560   7.809  24.523  0.00  0.00
ATOM   4499  OG  SER A 271      14.539   9.725  24.496  0.00  0.00
ATOM   4500  HG1 SER A 271      15.284   9.265  24.100  0.00  0.00
ATOM   4501  C   SER A 271      11.021   8.654  24.107  0.00  0.00
ATOM   4502  O   SER A 271      10.442   8.964  23.089  0.00  0.00
ATOM   4503  N   SER A 272      10.633   7.565  24.809  0.00  0.00
ATOM   4504  HN  SER A 272      10.949   7.455  25.749  0.00  0.00
ATOM   4505  CA  SER A 272       9.521   6.664  24.450  0.00  0.00
ATOM   4506  HA  SER A 272       9.600   6.266  23.448  0.00  0.00
ATOM   4507  CB  SER A 272       9.374   5.432  25.314  0.00  0.00
ATOM   4508  HB1 SER A 272       8.553   4.760  24.985  0.00  0.00
ATOM   4509  HB2 SER A 272       9.070   5.795  26.320  0.00  0.00
ATOM   4510  OG  SER A 272      10.635   4.855  25.501  0.00  0.00
ATOM   4511  HG1 SER A 272      10.683   4.487  26.386  0.00  0.00
ATOM   4512  C   SER A 272       8.201   7.301  24.568  0.00  0.00
ATOM   4513  O   SER A 272       7.349   7.177  23.761  0.00  0.00
ATOM   4514  N   ASN A 273       8.088   8.141  25.656  0.00  0.00
ATOM   4515  HN  ASN A 273       8.800   8.221  26.350  0.00  0.00
ATOM   4516  CA  ASN A 273       6.890   8.876  25.806  0.00  0.00
ATOM   4517  HA  ASN A 273       6.028   8.226  25.816  0.00  0.00
ATOM   4518  CB  ASN A 273       6.824   9.804  27.110  0.00  0.00
ATOM   4519  HB1 ASN A 273       5.898  10.416  27.157  0.00  0.00
ATOM   4520  HB2 ASN A 273       7.680  10.508  27.196  0.00  0.00
ATOM   4521  CG  ASN A 273       6.788   8.948  28.387  0.00  0.00
ATOM   4522  OD1 ASN A 273       6.037   7.949  28.368  0.00  0.00
ATOM   4523  ND2 ASN A 273       7.501   9.271  29.420  0.00  0.00
ATOM   4524  HD2 ASN A 273       7.624   8.673  30.211  0.00  0.00
ATOM   4525  HD2 ASN A 273       8.255   9.901  29.235  0.00  0.00
ATOM   4526  C   ASN A 273       6.678   9.867  24.641  0.00  0.00
ATOM   4527  O   ASN A 273       5.603   9.862  24.073  0.00  0.00
ATOM   4528  N   ARG A 274       7.730  10.590  24.232  0.00  0.00
ATOM   4529  HN  ARG A 274       8.539  10.652  24.812  0.00  0.00
ATOM   4530  CA  ARG A 274       7.684  11.473  23.098  0.00  0.00
ATOM   4531  HA  ARG A 274       6.914  12.190  23.342  0.00  0.00
ATOM   4532  CB  ARG A 274       8.981  12.224  23.019  0.00  0.00
ATOM   4533  HB1 ARG A 274       9.103  12.616  21.986  0.00  0.00
ATOM   4534  HB2 ARG A 274       9.795  11.497  23.229  0.00  0.00
ATOM   4535  CG  ARG A 274       9.157  13.419  23.883  0.00  0.00
ATOM   4536  HG1 ARG A 274       9.483  13.064  24.884  0.00  0.00
ATOM   4537  HG2 ARG A 274       8.145  13.862  23.997  0.00  0.00
ATOM   4538  CD  ARG A 274      10.025  14.501  23.581  0.00  0.00
ATOM   4539  HD1 ARG A 274       9.910  15.397  24.229  0.00  0.00
ATOM   4540  HD2 ARG A 274       9.830  14.902  22.564  0.00  0.00
ATOM   4541  NE  ARG A 274      11.423  14.011  23.677  0.00  0.00
ATOM   4542  HE  ARG A 274      11.815  13.592  22.858  0.00  0.00
ATOM   4543  CZ  ARG A 274      12.137  14.220  24.788  0.00  0.00
ATOM   4544  NH1 ARG A 274      13.426  13.788  24.717  0.00  0.00
ATOM   4545  HH1 ARG A 274      13.821  13.256  23.968  0.00  0.00
ATOM   4546  HH1 ARG A 274      14.086  13.988  25.442  0.00  0.00
ATOM   4547  NH2 ARG A 274      11.725  14.752  25.920  0.00  0.00
ATOM   4548  HH2 ARG A 274      10.753  14.897  26.104  0.00  0.00
ATOM   4549  HH2 ARG A 274      12.295  14.713  26.741  0.00  0.00
ATOM   4550  C   ARG A 274       7.408  10.957  21.749  0.00  0.00
ATOM   4551  O   ARG A 274       6.541  11.511  21.005  0.00  0.00
ATOM   4552  N   LEU A 275       8.073   9.808  21.400  0.00  0.00
ATOM   4553  HN  LEU A 275       8.770   9.481  22.034  0.00  0.00
ATOM   4554  CA  LEU A 275       7.820   9.010  20.255  0.00  0.00
ATOM   4555  HA  LEU A 275       8.088   9.585  19.381  0.00  0.00
ATOM   4556  CB  LEU A 275       8.598   7.696  20.523  0.00  0.00
ATOM   4557  HB1 LEU A 275       7.969   7.170  21.273  0.00  0.00
ATOM   4558  HB2 LEU A 275       9.622   7.943  20.876  0.00  0.00
ATOM   4559  CG  LEU A 275       8.789   6.682  19.407  0.00  0.00
ATOM   4560  HG  LEU A 275       7.775   6.263  19.234  0.00  0.00
ATOM   4561  CD1 LEU A 275       9.399   7.320  18.144  0.00  0.00
ATOM   4562  HD1 LEU A 275       9.430   6.633  17.271  0.00  0.00
ATOM   4563  HD1 LEU A 275      10.340   7.862  18.378  0.00  0.00
ATOM   4564  HD1 LEU A 275       8.621   8.023  17.780  0.00  0.00
ATOM   4565  CD2 LEU A 275       9.650   5.597  19.968  0.00  0.00
ATOM   4566  HD2 LEU A 275      10.631   5.970  20.331  0.00  0.00
ATOM   4567  HD2 LEU A 275       9.815   4.820  19.192  0.00  0.00
ATOM   4568  HD2 LEU A 275       9.208   5.024  20.811  0.00  0.00
ATOM   4569  C   LEU A 275       6.351   8.520  20.027  0.00  0.00
ATOM   4570  O   LEU A 275       5.808   8.681  18.922  0.00  0.00
ATOM   4571  N   ASP A 276       5.610   7.958  21.005  0.00  0.00
ATOM   4572  HN  ASP A 276       5.950   7.887  21.940  0.00  0.00
ATOM   4573  CA  ASP A 276       4.180   7.586  20.898  0.00  0.00
ATOM   4574  HA  ASP A 276       4.059   6.759  20.213  0.00  0.00
ATOM   4575  CB  ASP A 276       3.666   7.246  22.307  0.00  0.00
ATOM   4576  HB1 ASP A 276       2.563   7.116  22.329  0.00  0.00
ATOM   4577  HB2 ASP A 276       3.746   8.047  23.072  0.00  0.00
ATOM   4578  CG  ASP A 276       4.339   6.093  23.016  0.00  0.00
ATOM   4579  OD1 ASP A 276       5.005   5.256  22.353  0.00  0.00
ATOM   4580  OD2 ASP A 276       4.190   6.051  24.256  0.00  0.00
ATOM   4581  C   ASP A 276       3.351   8.820  20.442  0.00  0.00
ATOM   4582  O   ASP A 276       2.533   8.743  19.440  0.00  0.00
ATOM   4583  N   GLN A 277       3.579  10.019  21.071  0.00  0.00
ATOM   4584  HN  GLN A 277       4.229  10.064  21.826  0.00  0.00
ATOM   4585  CA  GLN A 277       2.832  11.191  20.787  0.00  0.00
ATOM   4586  HA  GLN A 277       1.797  10.886  20.814  0.00  0.00
ATOM   4587  CB  GLN A 277       3.017  12.444  21.613  0.00  0.00
ATOM   4588  HB1 GLN A 277       2.237  13.161  21.280  0.00  0.00
ATOM   4589  HB2 GLN A 277       3.991  12.864  21.282  0.00  0.00
ATOM   4590  CG  GLN A 277       2.946  12.085  23.139  0.00  0.00
ATOM   4591  HG1 GLN A 277       3.841  11.449  23.305  0.00  0.00
ATOM   4592  HG2 GLN A 277       1.947  11.623  23.290  0.00  0.00
ATOM   4593  CD  GLN A 277       3.083  13.285  23.995  0.00  0.00
ATOM   4594  OE1 GLN A 277       3.531  14.294  23.533  0.00  0.00
ATOM   4595  NE2 GLN A 277       2.703  13.129  25.267  0.00  0.00
ATOM   4596  HE2 GLN A 277       2.966  13.870  25.885  0.00  0.00
ATOM   4597  HE2 GLN A 277       2.274  12.261  25.520  0.00  0.00
ATOM   4598  C   GLN A 277       3.030  11.611  19.339  0.00  0.00
ATOM   4599  O   GLN A 277       2.066  11.958  18.622  0.00  0.00
ATOM   4600  N   ALA A 278       4.276  11.578  18.837  0.00  0.00
ATOM   4601  HN  ALA A 278       5.061  11.382  19.420  0.00  0.00
ATOM   4602  CA  ALA A 278       4.686  12.041  17.530  0.00  0.00
ATOM   4603  HA  ALA A 278       4.262  13.026  17.405  0.00  0.00
ATOM   4604  CB  ALA A 278       6.272  12.075  17.484  0.00  0.00
ATOM   4605  HB1 ALA A 278       6.731  12.280  16.493  0.00  0.00
ATOM   4606  HB2 ALA A 278       6.713  11.109  17.808  0.00  0.00
ATOM   4607  HB3 ALA A 278       6.676  12.937  18.058  0.00  0.00
ATOM   4608  C   ALA A 278       4.109  11.170  16.456  0.00  0.00
ATOM   4609  O   ALA A 278       3.724  11.637  15.420  0.00  0.00
ATOM   4610  N   MET A 279       4.054   9.831  16.711  0.00  0.00
ATOM   4611  HN  MET A 279       4.449   9.463  17.549  0.00  0.00
ATOM   4612  CA  MET A 279       3.463   8.769  15.927  0.00  0.00
ATOM   4613  HA  MET A 279       3.769   8.749  14.892  0.00  0.00
ATOM   4614  CB  MET A 279       3.732   7.397  16.509  0.00  0.00
ATOM   4615  HB1 MET A 279       3.140   7.208  17.430  0.00  0.00
ATOM   4616  HB2 MET A 279       4.823   7.307  16.697  0.00  0.00
ATOM   4617  CG  MET A 279       3.404   6.369  15.442  0.00  0.00
ATOM   4618  HG1 MET A 279       3.809   6.581  14.430  0.00  0.00
ATOM   4619  HG2 MET A 279       2.303   6.378  15.289  0.00  0.00
ATOM   4620  SD  MET A 279       3.857   4.733  15.960  0.00  0.00
ATOM   4621  CE  MET A 279       3.286   3.751  14.497  0.00  0.00
ATOM   4622  HE1 MET A 279       3.561   4.284  13.562  0.00  0.00
ATOM   4623  HE2 MET A 279       2.212   3.474  14.564  0.00  0.00
ATOM   4624  HE3 MET A 279       3.793   2.765  14.437  0.00  0.00
ATOM   4625  C   MET A 279       1.987   9.056  15.780  0.00  0.00
ATOM   4626  O   MET A 279       1.438   8.915  14.682  0.00  0.00
ATOM   4627  N   GLN A 280       1.124   9.571  16.689  0.00  0.00
ATOM   4628  HN  GLN A 280       1.452   9.870  17.581  0.00  0.00
ATOM   4629  CA  GLN A 280      -0.280  10.088  16.519  0.00  0.00
ATOM   4630  HA  GLN A 280      -0.824   9.280  16.054  0.00  0.00
ATOM   4631  CB  GLN A 280      -0.959  10.516  17.949  0.00  0.00
ATOM   4632  HB1 GLN A 280      -2.024  10.824  17.866  0.00  0.00
ATOM   4633  HB2 GLN A 280      -0.432  11.412  18.341  0.00  0.00
ATOM   4634  CG  GLN A 280      -0.873   9.399  18.960  0.00  0.00
ATOM   4635  HG1 GLN A 280       0.174   9.053  19.095  0.00  0.00
ATOM   4636  HG2 GLN A 280      -1.468   8.598  18.472  0.00  0.00
ATOM   4637  CD  GLN A 280      -1.403   9.783  20.387  0.00  0.00
ATOM   4638  OE1 GLN A 280      -2.228  10.588  20.754  0.00  0.00
ATOM   4639  NE2 GLN A 280      -0.805   9.081  21.397  0.00  0.00
ATOM   4640  HE2 GLN A 280      -1.143   9.292  22.315  0.00  0.00
ATOM   4641  HE2 GLN A 280      -0.094   8.390  21.266  0.00  0.00
ATOM   4642  C   GLN A 280      -0.385  11.275  15.558  0.00  0.00
ATOM   4643  O   GLN A 280      -1.243  11.375  14.662  0.00  0.00
ATOM   4644  N   VAL A 281       0.480  12.225  15.608  0.00  0.00
ATOM   4645  HN  VAL A 281       1.228  12.196  16.268  0.00  0.00
ATOM   4646  CA  VAL A 281       0.582  13.404  14.729  0.00  0.00
ATOM   4647  HA  VAL A 281      -0.407  13.828  14.637  0.00  0.00
ATOM   4648  CB  VAL A 281       1.589  14.457  15.264  0.00  0.00
ATOM   4649  HB  VAL A 281       2.511  13.872  15.467  0.00  0.00
ATOM   4650  CG1 VAL A 281       1.761  15.663  14.322  0.00  0.00
ATOM   4651  HG1 VAL A 281       0.732  16.055  14.173  0.00  0.00
ATOM   4652  HG1 VAL A 281       2.286  15.457  13.365  0.00  0.00
ATOM   4653  HG1 VAL A 281       2.418  16.431  14.783  0.00  0.00
ATOM   4654  CG2 VAL A 281       1.109  15.007  16.631  0.00  0.00
ATOM   4655  HG2 VAL A 281       1.833  15.824  16.839  0.00  0.00
ATOM   4656  HG2 VAL A 281       1.178  14.207  17.399  0.00  0.00
ATOM   4657  HG2 VAL A 281       0.086  15.438  16.596  0.00  0.00
ATOM   4658  C   VAL A 281       0.955  12.954  13.272  0.00  0.00
ATOM   4659  O   VAL A 281       0.417  13.384  12.254  0.00  0.00
ATOM   4660  N   THR A 282       1.903  11.950  13.152  0.00  0.00
ATOM   4661  HN  THR A 282       2.233  11.599  14.025  0.00  0.00
ATOM   4662  CA  THR A 282       2.316  11.445  11.844  0.00  0.00
ATOM   4663  HA  THR A 282       2.305  12.294  11.176  0.00  0.00
ATOM   4664  CB  THR A 282       3.650  10.751  11.724  0.00  0.00
ATOM   4665  HB  THR A 282       3.841  10.387  10.692  0.00  0.00
ATOM   4666  OG1 THR A 282       3.794   9.717  12.666  0.00  0.00
ATOM   4667  HG1 THR A 282       4.286   8.998  12.263  0.00  0.00
ATOM   4668  CG2 THR A 282       4.705  11.860  11.990  0.00  0.00
ATOM   4669  HG2 THR A 282       5.709  11.404  12.122  0.00  0.00
ATOM   4670  HG2 THR A 282       4.428  12.566  12.802  0.00  0.00
ATOM   4671  HG2 THR A 282       4.811  12.533  11.113  0.00  0.00
ATOM   4672  C   THR A 282       1.355  10.381  11.234  0.00  0.00
ATOM   4673  O   THR A 282       1.200  10.336   9.983  0.00  0.00
ATOM   4674  N   GLU A 283       0.686   9.535  12.093  0.00  0.00
ATOM   4675  HN  GLU A 283       0.837   9.431  13.073  0.00  0.00
ATOM   4676  CA  GLU A 283      -0.532   8.783  11.631  0.00  0.00
ATOM   4677  HA  GLU A 283      -0.329   8.024  10.889  0.00  0.00
ATOM   4678  CB  GLU A 283      -1.109   8.097  12.863  0.00  0.00
ATOM   4679  HB1 GLU A 283      -1.072   8.647  13.829  0.00  0.00
ATOM   4680  HB2 GLU A 283      -0.355   7.313  13.088  0.00  0.00
ATOM   4681  CG  GLU A 283      -2.586   7.565  12.718  0.00  0.00
ATOM   4682  HG1 GLU A 283      -3.225   8.262  12.135  0.00  0.00
ATOM   4683  HG2 GLU A 283      -2.946   7.425  13.759  0.00  0.00
ATOM   4684  CD  GLU A 283      -2.686   6.187  12.107  0.00  0.00
ATOM   4685  OE1 GLU A 283      -1.633   5.746  11.495  0.00  0.00
ATOM   4686  OE2 GLU A 283      -3.756   5.530  12.093  0.00  0.00
ATOM   4687  C   GLU A 283      -1.622   9.669  11.137  0.00  0.00
ATOM   4688  O   GLU A 283      -2.129   9.356  10.046  0.00  0.00
ATOM   4689  N   THR A 284      -1.925  10.760  11.754  0.00  0.00
ATOM   4690  HN  THR A 284      -1.520  10.901  12.654  0.00  0.00
ATOM   4691  CA  THR A 284      -2.877  11.829  11.315  0.00  0.00
ATOM   4692  HA  THR A 284      -3.852  11.380  11.192  0.00  0.00
ATOM   4693  CB  THR A 284      -3.036  13.130  12.178  0.00  0.00
ATOM   4694  HB  THR A 284      -2.036  13.616  12.186  0.00  0.00
ATOM   4695  OG1 THR A 284      -3.336  12.676  13.510  0.00  0.00
ATOM   4696  HG1 THR A 284      -2.538  12.250  13.829  0.00  0.00
ATOM   4697  CG2 THR A 284      -4.174  13.970  11.624  0.00  0.00
ATOM   4698  HG2 THR A 284      -4.961  13.344  11.151  0.00  0.00
ATOM   4699  HG2 THR A 284      -3.862  14.704  10.851  0.00  0.00
ATOM   4700  HG2 THR A 284      -4.640  14.486  12.490  0.00  0.00
ATOM   4701  C   THR A 284      -2.499  12.202   9.907  0.00  0.00
ATOM   4702  O   THR A 284      -3.290  12.441   9.004  0.00  0.00
ATOM   4703  N   LEU A 285      -1.221  12.437   9.642  0.00  0.00
ATOM   4704  HN  LEU A 285      -0.570  12.405  10.396  0.00  0.00
ATOM   4705  CA  LEU A 285      -0.651  12.949   8.361  0.00  0.00
ATOM   4706  HA  LEU A 285      -1.242  13.785   8.017  0.00  0.00
ATOM   4707  CB  LEU A 285       0.783  13.528   8.674  0.00  0.00
ATOM   4708  HB1 LEU A 285       1.485  12.739   9.016  0.00  0.00
ATOM   4709  HB2 LEU A 285       0.550  14.102   9.596  0.00  0.00
ATOM   4710  CG  LEU A 285       1.288  14.419   7.533  0.00  0.00
ATOM   4711  HG  LEU A 285       1.147  13.823   6.606  0.00  0.00
ATOM   4712  CD1 LEU A 285       0.402  15.685   7.389  0.00  0.00
ATOM   4713  HD1 LEU A 285      -0.560  15.528   6.855  0.00  0.00
ATOM   4714  HD1 LEU A 285       0.958  16.465   6.828  0.00  0.00
ATOM   4715  HD1 LEU A 285       0.255  16.141   8.391  0.00  0.00
ATOM   4716  CD2 LEU A 285       2.710  14.954   7.868  0.00  0.00
ATOM   4717  HD2 LEU A 285       3.130  15.620   7.084  0.00  0.00
ATOM   4718  HD2 LEU A 285       3.425  14.111   7.977  0.00  0.00
ATOM   4719  HD2 LEU A 285       2.682  15.574   8.790  0.00  0.00
ATOM   4720  C   LEU A 285      -0.629  11.970   7.226  0.00  0.00
ATOM   4721  O   LEU A 285      -0.938  12.282   6.073  0.00  0.00
ATOM   4722  N   GLY A 286      -0.297  10.634   7.525  0.00  0.00
ATOM   4723  HN  GLY A 286       0.225  10.504   8.364  0.00  0.00
ATOM   4724  CA  GLY A 286       0.016   9.588   6.502  0.00  0.00
ATOM   4725  HA1 GLY A 286       0.968   9.154   6.767  0.00  0.00
ATOM   4726  HA2 GLY A 286      -0.053   9.959   5.489  0.00  0.00
ATOM   4727  C   GLY A 286      -0.892   8.395   6.636  0.00  0.00
ATOM   4728  O   GLY A 286      -0.380   7.233   6.582  0.00  0.00
ATOM   4729  N   MET A 287      -2.213   8.618   6.895  0.00  0.00
ATOM   4730  HN  MET A 287      -2.501   9.570   6.968  0.00  0.00
ATOM   4731  CA  MET A 287      -3.247   7.602   6.813  0.00  0.00
ATOM   4732  HA  MET A 287      -2.757   6.648   6.690  0.00  0.00
ATOM   4733  CB  MET A 287      -4.252   7.489   7.916  0.00  0.00
ATOM   4734  HB1 MET A 287      -3.735   7.226   8.863  0.00  0.00
ATOM   4735  HB2 MET A 287      -5.108   6.812   7.706  0.00  0.00
ATOM   4736  CG  MET A 287      -4.806   8.906   8.286  0.00  0.00
ATOM   4737  HG1 MET A 287      -3.990   9.654   8.191  0.00  0.00
ATOM   4738  HG2 MET A 287      -5.085   8.835   9.358  0.00  0.00
ATOM   4739  SD  MET A 287      -6.287   9.428   7.408  0.00  0.00
ATOM   4740  CE  MET A 287      -6.258  11.186   7.908  0.00  0.00
ATOM   4741  HE1 MET A 287      -6.797  11.812   7.165  0.00  0.00
ATOM   4742  HE2 MET A 287      -5.205  11.538   7.873  0.00  0.00
ATOM   4743  HE3 MET A 287      -6.759  11.393   8.878  0.00  0.00
ATOM   4744  C   MET A 287      -4.086   7.837   5.451  0.00  0.00
ATOM   4745  O   MET A 287      -5.025   7.082   5.166  0.00  0.00
ATOM   4746  N   THR A 288      -3.757   8.855   4.676  0.00  0.00
ATOM   4747  HN  THR A 288      -2.935   9.333   4.976  0.00  0.00
ATOM   4748  CA  THR A 288      -4.405   9.342   3.452  0.00  0.00
ATOM   4749  HA  THR A 288      -5.439   9.121   3.669  0.00  0.00
ATOM   4750  CB  THR A 288      -4.379  10.842   3.342  0.00  0.00
ATOM   4751  HB  THR A 288      -4.741  11.256   2.377  0.00  0.00
ATOM   4752  OG1 THR A 288      -3.030  11.315   3.480  0.00  0.00
ATOM   4753  HG1 THR A 288      -3.021  12.268   3.369  0.00  0.00
ATOM   4754  CG2 THR A 288      -5.203  11.508   4.489  0.00  0.00
ATOM   4755  HG2 THR A 288      -4.698  11.379   5.470  0.00  0.00
ATOM   4756  HG2 THR A 288      -6.193  11.007   4.539  0.00  0.00
ATOM   4757  HG2 THR A 288      -5.268  12.586   4.227  0.00  0.00
ATOM   4758  C   THR A 288      -4.207   8.655   2.175  0.00  0.00
ATOM   4759  O   THR A 288      -4.409   9.242   1.063  0.00  0.00
ATOM   4760  N   HIS A 289      -3.891   7.321   2.242  0.00  0.00
ATOM   4761  HN  HIS A 289      -3.968   6.890   3.137  0.00  0.00
ATOM   4762  CA  HIS A 289      -3.452   6.576   1.107  0.00  0.00
ATOM   4763  HA  HIS A 289      -2.517   6.978   0.747  0.00  0.00
ATOM   4764  CB  HIS A 289      -3.031   5.142   1.676  0.00  0.00
ATOM   4765  HB1 HIS A 289      -2.408   4.568   0.956  0.00  0.00
ATOM   4766  HB2 HIS A 289      -3.923   4.532   1.932  0.00  0.00
ATOM   4767  ND1 HIS A 289      -0.872   5.459   3.133  0.00  0.00
ATOM   4768  HD1 HIS A 289      -0.241   5.736   2.409  0.00  0.00
ATOM   4769  CG  HIS A 289      -2.191   5.063   2.951  0.00  0.00
ATOM   4770  CE1 HIS A 289      -0.615   5.111   4.435  0.00  0.00
ATOM   4771  HE1 HIS A 289       0.231   5.568   4.949  0.00  0.00
ATOM   4772  NE2 HIS A 289      -1.619   4.604   5.083  0.00  0.00
ATOM   4773  CD2 HIS A 289      -2.657   4.620   4.162  0.00  0.00
ATOM   4774  HD2 HIS A 289      -3.592   4.159   4.457  0.00  0.00
ATOM   4775  C   HIS A 289      -4.434   6.440  -0.083  0.00  0.00
ATOM   4776  O   HIS A 289      -4.124   6.638  -1.249  0.00  0.00
ATOM   4777  N   CYS A 290      -5.751   6.176   0.186  0.00  0.00
ATOM   4778  HN  CYS A 290      -5.863   5.975   1.155  0.00  0.00
ATOM   4779  CA  CYS A 290      -6.863   5.904  -0.772  0.00  0.00
ATOM   4780  HA  CYS A 290      -6.551   5.100  -1.421  0.00  0.00
ATOM   4781  CB  CYS A 290      -8.001   5.440   0.089  0.00  0.00
ATOM   4782  HB1 CYS A 290      -8.710   4.939  -0.605  0.00  0.00
ATOM   4783  HB2 CYS A 290      -8.481   6.332   0.545  0.00  0.00
ATOM   4784  SG  CYS A 290      -7.602   4.193   1.454  0.00  0.00
ATOM   4785  HG1 CYS A 290      -7.332   3.257   0.555  0.00  0.00
ATOM   4786  C   CYS A 290      -7.277   7.090  -1.655  0.00  0.00
ATOM   4787  O   CYS A 290      -8.059   6.995  -2.588  0.00  0.00
ATOM   4788  N   CYS A 291      -6.798   8.285  -1.311  0.00  0.00
ATOM   4789  HN  CYS A 291      -6.165   8.252  -0.541  0.00  0.00
ATOM   4790  CA  CYS A 291      -7.003   9.565  -1.873  0.00  0.00
ATOM   4791  HA  CYS A 291      -8.069   9.667  -2.015  0.00  0.00
ATOM   4792  CB  CYS A 291      -6.450  10.789  -1.064  0.00  0.00
ATOM   4793  HB1 CYS A 291      -6.727  11.697  -1.641  0.00  0.00
ATOM   4794  HB2 CYS A 291      -5.340  10.842  -1.087  0.00  0.00
ATOM   4795  SG  CYS A 291      -7.203  10.670   0.594  0.00  0.00
ATOM   4796  HG1 CYS A 291      -6.430  11.599   1.138  0.00  0.00
ATOM   4797  C   CYS A 291      -6.401   9.729  -3.294  0.00  0.00
ATOM   4798  O   CYS A 291      -6.880  10.335  -4.206  0.00  0.00
ATOM   4799  N   ILE A 292      -5.245   9.099  -3.538  0.00  0.00
ATOM   4800  HN  ILE A 292      -4.877   8.396  -2.934  0.00  0.00
ATOM   4801  CA  ILE A 292      -4.556   9.297  -4.750  0.00  0.00
ATOM   4802  HA  ILE A 292      -4.771  10.304  -5.075  0.00  0.00
ATOM   4803  CB  ILE A 292      -3.024   9.172  -4.422  0.00  0.00
ATOM   4804  HB  ILE A 292      -2.788   9.749  -3.502  0.00  0.00
ATOM   4805  CG2 ILE A 292      -2.439   7.837  -4.095  0.00  0.00
ATOM   4806  HG2 ILE A 292      -3.145   7.024  -3.822  0.00  0.00
ATOM   4807  HG2 ILE A 292      -1.660   7.905  -3.306  0.00  0.00
ATOM   4808  HG2 ILE A 292      -2.055   7.401  -5.042  0.00  0.00
ATOM   4809  CG1 ILE A 292      -2.224   9.665  -5.619  0.00  0.00
ATOM   4810  HG1 ILE A 292      -2.393   9.141  -6.584  0.00  0.00
ATOM   4811  HG1 ILE A 292      -1.136   9.472  -5.505  0.00  0.00
ATOM   4812  CD1 ILE A 292      -2.356  11.159  -5.829  0.00  0.00
ATOM   4813  HD1 ILE A 292      -2.273  11.750  -4.892  0.00  0.00
ATOM   4814  HD2 ILE A 292      -3.316  11.463  -6.299  0.00  0.00
ATOM   4815  HD3 ILE A 292      -1.617  11.608  -6.528  0.00  0.00
ATOM   4816  C   ILE A 292      -5.039   8.358  -5.874  0.00  0.00
ATOM   4817  O   ILE A 292      -5.018   8.663  -7.069  0.00  0.00
ATOM   4818  N   ASN A 293      -5.447   7.100  -5.697  0.00  0.00
ATOM   4819  HN  ASN A 293      -5.490   6.805  -4.746  0.00  0.00
ATOM   4820  CA  ASN A 293      -5.849   6.142  -6.706  0.00  0.00
ATOM   4821  HA  ASN A 293      -4.995   6.005  -7.353  0.00  0.00
ATOM   4822  CB  ASN A 293      -6.260   4.764  -6.235  0.00  0.00
ATOM   4823  HB1 ASN A 293      -6.347   3.931  -6.964  0.00  0.00
ATOM   4824  HB2 ASN A 293      -7.247   4.873  -5.737  0.00  0.00
ATOM   4825  CG  ASN A 293      -5.478   4.216  -5.020  0.00  0.00
ATOM   4826  OD1 ASN A 293      -4.238   4.313  -5.056  0.00  0.00
ATOM   4827  ND2 ASN A 293      -6.176   3.649  -4.046  0.00  0.00
ATOM   4828  HD2 ASN A 293      -6.938   3.052  -4.299  0.00  0.00
ATOM   4829  HD2 ASN A 293      -5.683   3.380  -3.219  0.00  0.00
ATOM   4830  C   ASN A 293      -6.900   6.553  -7.701  0.00  0.00
ATOM   4831  O   ASN A 293      -6.769   6.290  -8.926  0.00  0.00
ATOM   4832  N   PRO A 294      -8.000   7.328  -7.318  0.00  0.00
ATOM   4833  CD  PRO A 294      -8.593   7.618  -5.998  0.00  0.00
ATOM   4834  HD1 PRO A 294      -7.956   8.285  -5.377  0.00  0.00
ATOM   4835  HD2 PRO A 294      -8.854   6.737  -5.373  0.00  0.00
ATOM   4836  CA  PRO A 294      -8.942   7.629  -8.427  0.00  0.00
ATOM   4837  HA  PRO A 294      -8.951   6.858  -9.183  0.00  0.00
ATOM   4838  CB  PRO A 294     -10.286   7.853  -7.765  0.00  0.00
ATOM   4839  HB1 PRO A 294     -10.798   6.868  -7.717  0.00  0.00
ATOM   4840  HB2 PRO A 294     -10.959   8.603  -8.233  0.00  0.00
ATOM   4841  CG  PRO A 294      -9.906   8.340  -6.380  0.00  0.00
ATOM   4842  HG1 PRO A 294      -9.709   9.433  -6.426  0.00  0.00
ATOM   4843  HG2 PRO A 294     -10.652   8.139  -5.582  0.00  0.00
ATOM   4844  C   PRO A 294      -8.414   8.852  -9.201  0.00  0.00
ATOM   4845  O   PRO A 294      -8.731   8.906 -10.396  0.00  0.00
ATOM   4846  N   ILE A 295      -7.684   9.800  -8.641  0.00  0.00
ATOM   4847  HN  ILE A 295      -7.393   9.624  -7.703  0.00  0.00
ATOM   4848  CA  ILE A 295      -7.235  10.984  -9.314  0.00  0.00
ATOM   4849  HA  ILE A 295      -8.179  11.391  -9.644  0.00  0.00
ATOM   4850  CB  ILE A 295      -6.534  11.941  -8.406  0.00  0.00
ATOM   4851  HB  ILE A 295      -5.584  11.542  -7.993  0.00  0.00
ATOM   4852  CG2 ILE A 295      -6.129  13.236  -9.197  0.00  0.00
ATOM   4853  HG2 ILE A 295      -5.297  13.014  -9.898  0.00  0.00
ATOM   4854  HG2 ILE A 295      -5.685  13.979  -8.500  0.00  0.00
ATOM   4855  HG2 ILE A 295      -6.982  13.750  -9.688  0.00  0.00
ATOM   4856  CG1 ILE A 295      -7.348  12.229  -7.088  0.00  0.00
ATOM   4857  HG1 ILE A 295      -6.781  13.087  -6.667  0.00  0.00
ATOM   4858  HG1 ILE A 295      -7.288  11.355  -6.406  0.00  0.00
ATOM   4859  CD1 ILE A 295      -8.822  12.668  -7.282  0.00  0.00
ATOM   4860  HD1 ILE A 295      -9.419  11.809  -7.659  0.00  0.00
ATOM   4861  HD2 ILE A 295      -8.841  13.554  -7.953  0.00  0.00
ATOM   4862  HD3 ILE A 295      -9.236  13.132  -6.362  0.00  0.00
ATOM   4863  C   ILE A 295      -6.435  10.768 -10.598  0.00  0.00
ATOM   4864  O   ILE A 295      -6.678  11.362 -11.642  0.00  0.00
ATOM   4865  N   ILE A 296      -5.454   9.863 -10.503  0.00  0.00
ATOM   4866  HN  ILE A 296      -5.261   9.336  -9.678  0.00  0.00
ATOM   4867  CA  ILE A 296      -4.542   9.442 -11.567  0.00  0.00
ATOM   4868  HA  ILE A 296      -4.327  10.319 -12.160  0.00  0.00
ATOM   4869  CB  ILE A 296      -3.306   8.820 -10.993  0.00  0.00
ATOM   4870  HB  ILE A 296      -3.628   7.952 -10.379  0.00  0.00
ATOM   4871  CG2 ILE A 296      -2.427   8.346 -12.196  0.00  0.00
ATOM   4872  HG2 ILE A 296      -2.838   7.437 -12.686  0.00  0.00
ATOM   4873  HG2 ILE A 296      -1.380   8.137 -11.887  0.00  0.00
ATOM   4874  HG2 ILE A 296      -2.313   9.230 -12.859  0.00  0.00
ATOM   4875  CG1 ILE A 296      -2.563   9.800 -10.048  0.00  0.00
ATOM   4876  HG1 ILE A 296      -1.631   9.270  -9.759  0.00  0.00
ATOM   4877  HG1 ILE A 296      -3.112   9.874  -9.084  0.00  0.00
ATOM   4878  CD1 ILE A 296      -2.346  11.224 -10.573  0.00  0.00
ATOM   4879  HD1 ILE A 296      -3.320  11.676 -10.856  0.00  0.00
ATOM   4880  HD2 ILE A 296      -1.737  11.230 -11.502  0.00  0.00
ATOM   4881  HD3 ILE A 296      -1.767  11.899  -9.906  0.00  0.00
ATOM   4882  C   ILE A 296      -5.211   8.623 -12.706  0.00  0.00
ATOM   4883  O   ILE A 296      -5.018   8.799 -13.909  0.00  0.00
ATOM   4884  N   TYR A 297      -6.020   7.634 -12.298  0.00  0.00
ATOM   4885  HN  TYR A 297      -6.294   7.439 -11.359  0.00  0.00
ATOM   4886  CA  TYR A 297      -6.765   6.883 -13.288  0.00  0.00
ATOM   4887  HA  TYR A 297      -6.111   6.692 -14.126  0.00  0.00
ATOM   4888  CB  TYR A 297      -7.185   5.504 -12.633  0.00  0.00
ATOM   4889  HB1 TYR A 297      -8.172   5.644 -12.142  0.00  0.00
ATOM   4890  HB2 TYR A 297      -6.424   5.099 -11.933  0.00  0.00
ATOM   4891  CG  TYR A 297      -7.407   4.490 -13.830  0.00  0.00
ATOM   4892  CD1 TYR A 297      -6.337   4.290 -14.742  0.00  0.00
ATOM   4893  HD1 TYR A 297      -5.428   4.858 -14.606  0.00  0.00
ATOM   4894  CE1 TYR A 297      -6.583   3.639 -15.945  0.00  0.00
ATOM   4895  HE1 TYR A 297      -5.771   3.469 -16.637  0.00  0.00
ATOM   4896  CZ  TYR A 297      -7.730   2.809 -16.070  0.00  0.00
ATOM   4897  OH  TYR A 297      -8.050   2.044 -17.265  0.00  0.00
ATOM   4898  HH  TYR A 297      -7.582   2.424 -18.012  0.00  0.00
ATOM   4899  CD2 TYR A 297      -8.553   3.743 -14.008  0.00  0.00
ATOM   4900  HD2 TYR A 297      -9.419   3.912 -13.385  0.00  0.00
ATOM   4901  CE2 TYR A 297      -8.702   2.830 -15.061  0.00  0.00
ATOM   4902  HE2 TYR A 297      -9.625   2.272 -15.091  0.00  0.00
ATOM   4903  C   TYR A 297      -7.963   7.664 -13.778  0.00  0.00
ATOM   4904  O   TYR A 297      -8.339   7.360 -14.894  0.00  0.00
ATOM   4905  N   ALA A 298      -8.512   8.740 -13.148  0.00  0.00
ATOM   4906  HN  ALA A 298      -8.511   8.970 -12.179  0.00  0.00
ATOM   4907  CA  ALA A 298      -9.373   9.655 -13.828  0.00  0.00
ATOM   4908  HA  ALA A 298     -10.144   9.053 -14.287  0.00  0.00
ATOM   4909  CB  ALA A 298     -10.171  10.581 -12.756  0.00  0.00
ATOM   4910  HB1 ALA A 298      -9.387  11.018 -12.102  0.00  0.00
ATOM   4911  HB2 ALA A 298     -10.817   9.932 -12.127  0.00  0.00
ATOM   4912  HB3 ALA A 298     -10.805  11.387 -13.185  0.00  0.00
ATOM   4913  C   ALA A 298      -8.828  10.520 -14.850  0.00  0.00
ATOM   4914  O   ALA A 298      -9.346  10.599 -15.948  0.00  0.00
ATOM   4915  N   PHE A 299      -7.689  11.095 -14.467  0.00  0.00
ATOM   4916  HN  PHE A 299      -7.221  10.809 -13.634  0.00  0.00
ATOM   4917  CA  PHE A 299      -6.787  11.730 -15.386  0.00  0.00
ATOM   4918  HA  PHE A 299      -7.353  12.504 -15.883  0.00  0.00
ATOM   4919  CB  PHE A 299      -5.546  12.232 -14.580  0.00  0.00
ATOM   4920  HB1 PHE A 299      -5.114  11.350 -14.059  0.00  0.00
ATOM   4921  HB2 PHE A 299      -5.955  12.953 -13.840  0.00  0.00
ATOM   4922  CG  PHE A 299      -4.372  12.781 -15.295  0.00  0.00
ATOM   4923  CD1 PHE A 299      -4.403  13.811 -16.249  0.00  0.00
ATOM   4924  HD1 PHE A 299      -5.327  14.340 -16.432  0.00  0.00
ATOM   4925  CE1 PHE A 299      -3.352  14.140 -17.119  0.00  0.00
ATOM   4926  HE1 PHE A 299      -3.414  14.792 -17.977  0.00  0.00
ATOM   4927  CZ  PHE A 299      -2.134  13.455 -16.918  0.00  0.00
ATOM   4928  HZ  PHE A 299      -1.275  13.605 -17.556  0.00  0.00
ATOM   4929  CD2 PHE A 299      -3.090  12.212 -15.172  0.00  0.00
ATOM   4930  HD2 PHE A 299      -2.970  11.562 -14.317  0.00  0.00
ATOM   4931  CE2 PHE A 299      -1.981  12.537 -15.885  0.00  0.00
ATOM   4932  HE2 PHE A 299      -1.034  12.071 -15.658  0.00  0.00
ATOM   4933  C   PHE A 299      -6.333  10.969 -16.624  0.00  0.00
ATOM   4934  O   PHE A 299      -6.526  11.370 -17.747  0.00  0.00
ATOM   4935  N   VAL A 300      -5.828   9.739 -16.508  0.00  0.00
ATOM   4936  HN  VAL A 300      -5.520   9.329 -15.653  0.00  0.00
ATOM   4937  CA  VAL A 300      -5.736   8.820 -17.686  0.00  0.00
ATOM   4938  HA  VAL A 300      -5.102   9.274 -18.433  0.00  0.00
ATOM   4939  CB  VAL A 300      -4.991   7.507 -17.290  0.00  0.00
ATOM   4940  HB  VAL A 300      -5.656   7.090 -16.505  0.00  0.00
ATOM   4941  CG1 VAL A 300      -4.857   6.466 -18.450  0.00  0.00
ATOM   4942  HG1 VAL A 300      -4.304   6.905 -19.308  0.00  0.00
ATOM   4943  HG1 VAL A 300      -5.830   6.242 -18.937  0.00  0.00
ATOM   4944  HG1 VAL A 300      -4.332   5.550 -18.104  0.00  0.00
ATOM   4945  CG2 VAL A 300      -3.573   7.860 -16.744  0.00  0.00
ATOM   4946  HG2 VAL A 300      -3.132   6.941 -16.304  0.00  0.00
ATOM   4947  HG2 VAL A 300      -3.575   8.720 -16.039  0.00  0.00
ATOM   4948  HG2 VAL A 300      -2.941   8.138 -17.615  0.00  0.00
ATOM   4949  C   VAL A 300      -6.997   8.410 -18.469  0.00  0.00
ATOM   4950  O   VAL A 300      -7.071   8.601 -19.705  0.00  0.00
ATOM   4951  N   GLY A 301      -8.078   7.973 -17.842  0.00  0.00
ATOM   4952  HN  GLY A 301      -8.095   8.060 -16.849  0.00  0.00
ATOM   4953  CA  GLY A 301      -9.369   7.540 -18.389  0.00  0.00
ATOM   4954  HA1 GLY A 301      -9.880   8.429 -18.727  0.00  0.00
ATOM   4955  HA2 GLY A 301      -9.993   6.955 -17.730  0.00  0.00
ATOM   4956  C   GLY A 301      -9.220   6.527 -19.567  0.00  0.00
ATOM   4957  O   GLY A 301      -8.333   5.707 -19.701  0.00  0.00
ATOM   4958  N   GLU A 302     -10.200   6.497 -20.574  0.00  0.00
ATOM   4959  HN  GLU A 302     -10.943   7.125 -20.357  0.00  0.00
ATOM   4960  CA  GLU A 302     -10.133   5.796 -21.859  0.00  0.00
ATOM   4961  HA  GLU A 302      -9.716   4.838 -21.586  0.00  0.00
ATOM   4962  CB  GLU A 302     -11.480   5.602 -22.478  0.00  0.00
ATOM   4963  HB1 GLU A 302     -11.887   6.475 -23.030  0.00  0.00
ATOM   4964  HB2 GLU A 302     -12.193   5.324 -21.672  0.00  0.00
ATOM   4965  CG  GLU A 302     -11.615   4.221 -23.227  0.00  0.00
ATOM   4966  HG1 GLU A 302     -11.217   3.398 -22.593  0.00  0.00
ATOM   4967  HG2 GLU A 302     -11.087   4.277 -24.202  0.00  0.00
ATOM   4968  CD  GLU A 302     -13.050   3.909 -23.577  0.00  0.00
ATOM   4969  OE1 GLU A 302     -13.480   4.089 -24.792  0.00  0.00
ATOM   4970  OE2 GLU A 302     -13.798   3.370 -22.718  0.00  0.00
ATOM   4971  C   GLU A 302      -9.214   6.375 -22.951  0.00  0.00
ATOM   4972  O   GLU A 302      -8.594   5.644 -23.704  0.00  0.00
ATOM   4973  N   LYS A 303      -9.114   7.709 -23.021  0.00  0.00
ATOM   4974  HN  LYS A 303      -9.600   8.248 -22.337  0.00  0.00
ATOM   4975  CA  LYS A 303      -8.631   8.342 -24.241  0.00  0.00
ATOM   4976  HA  LYS A 303      -8.805   7.768 -25.139  0.00  0.00
ATOM   4977  CB  LYS A 303      -9.452   9.656 -24.521  0.00  0.00
ATOM   4978  HB1 LYS A 303     -10.435   9.192 -24.294  0.00  0.00
ATOM   4979  HB2 LYS A 303      -9.431   9.915 -25.601  0.00  0.00
ATOM   4980  CG  LYS A 303      -9.221  10.909 -23.628  0.00  0.00
ATOM   4981  HG1 LYS A 303      -8.323  11.444 -24.006  0.00  0.00
ATOM   4982  HG2 LYS A 303      -9.105  10.688 -22.545  0.00  0.00
ATOM   4983  CD  LYS A 303     -10.344  11.978 -23.922  0.00  0.00
ATOM   4984  HD1 LYS A 303     -11.351  11.512 -23.866  0.00  0.00
ATOM   4985  HD2 LYS A 303     -10.095  12.332 -24.944  0.00  0.00
ATOM   4986  CE  LYS A 303     -10.300  13.155 -22.963  0.00  0.00
ATOM   4987  HE1 LYS A 303     -10.472  12.987 -21.878  0.00  0.00
ATOM   4988  HE2 LYS A 303     -11.033  13.954 -23.207  0.00  0.00
ATOM   4989  NZ  LYS A 303      -8.970  13.860 -22.974  0.00  0.00
ATOM   4990  HZ1 LYS A 303      -8.549  13.906 -23.924  0.00  0.00
ATOM   4991  HZ2 LYS A 303      -8.292  13.442 -22.304  0.00  0.00
ATOM   4992  HZ3 LYS A 303      -8.836  14.844 -22.666  0.00  0.00
ATOM   4993  C   LYS A 303      -7.167   8.764 -24.229  0.00  0.00
ATOM   4994  O   LYS A 303      -6.596   9.257 -25.207  0.00  0.00
ATOM   4995  N   PHE A 304      -6.472   8.460 -23.093  0.00  0.00
ATOM   4996  HN  PHE A 304      -6.964   8.084 -22.312  0.00  0.00
ATOM   4997  CA  PHE A 304      -5.036   8.624 -22.970  0.00  0.00
ATOM   4998  HA  PHE A 304      -4.586   8.966 -23.891  0.00  0.00
ATOM   4999  CB  PHE A 304      -4.783   9.715 -22.013  0.00  0.00
ATOM   5000  HB1 PHE A 304      -4.956   9.362 -20.974  0.00  0.00
ATOM   5001  HB2 PHE A 304      -5.360  10.650 -22.172  0.00  0.00
ATOM   5002  CG  PHE A 304      -3.352  10.162 -22.150  0.00  0.00
ATOM   5003  CD1 PHE A 304      -3.074  10.955 -23.241  0.00  0.00
ATOM   5004  HD1 PHE A 304      -3.841  11.287 -23.925  0.00  0.00
ATOM   5005  CE1 PHE A 304      -1.771  11.416 -23.413  0.00  0.00
ATOM   5006  HE1 PHE A 304      -1.532  11.960 -24.315  0.00  0.00
ATOM   5007  CZ  PHE A 304      -0.709  10.928 -22.625  0.00  0.00
ATOM   5008  HZ  PHE A 304       0.259  11.388 -22.758  0.00  0.00
ATOM   5009  CD2 PHE A 304      -2.290   9.812 -21.241  0.00  0.00
ATOM   5010  HD2 PHE A 304      -2.397   9.164 -20.384  0.00  0.00
ATOM   5011  CE2 PHE A 304      -0.992  10.257 -21.450  0.00  0.00
ATOM   5012  HE2 PHE A 304      -0.139   9.989 -20.843  0.00  0.00
ATOM   5013  C   PHE A 304      -4.385   7.286 -22.646  0.00  0.00
ATOM   5014  O   PHE A 304      -3.160   7.153 -22.470  0.00  0.00
ATOM   5015  N   ARG A 305      -5.193   6.160 -22.636  0.00  0.00
ATOM   5016  HN  ARG A 305      -6.188   6.185 -22.703  0.00  0.00
ATOM   5017  CA  ARG A 305      -4.644   4.900 -22.372  0.00  0.00
ATOM   5018  HA  ARG A 305      -3.822   4.954 -21.673  0.00  0.00
ATOM   5019  CB  ARG A 305      -5.737   4.063 -21.825  0.00  0.00
ATOM   5020  HB1 ARG A 305      -6.662   4.165 -22.432  0.00  0.00
ATOM   5021  HB2 ARG A 305      -6.068   4.525 -20.871  0.00  0.00
ATOM   5022  CG  ARG A 305      -5.496   2.552 -21.604  0.00  0.00
ATOM   5023  HG1 ARG A 305      -6.197   2.143 -20.845  0.00  0.00
ATOM   5024  HG2 ARG A 305      -4.503   2.458 -21.114  0.00  0.00
ATOM   5025  CD  ARG A 305      -5.649   1.617 -22.846  0.00  0.00
ATOM   5026  HD1 ARG A 305      -5.760   0.545 -22.572  0.00  0.00
ATOM   5027  HD2 ARG A 305      -4.719   1.752 -23.438  0.00  0.00
ATOM   5028  NE  ARG A 305      -6.857   2.137 -23.580  0.00  0.00
ATOM   5029  HE  ARG A 305      -7.660   2.584 -23.185  0.00  0.00
ATOM   5030  CZ  ARG A 305      -6.878   2.309 -24.928  0.00  0.00
ATOM   5031  NH1 ARG A 305      -7.828   3.187 -25.348  0.00  0.00
ATOM   5032  HH1 ARG A 305      -7.779   3.613 -26.252  0.00  0.00
ATOM   5033  HH1 ARG A 305      -8.350   3.702 -24.668  0.00  0.00
ATOM   5034  NH2 ARG A 305      -6.087   1.726 -25.769  0.00  0.00
ATOM   5035  HH2 ARG A 305      -5.409   1.039 -25.509  0.00  0.00
ATOM   5036  HH2 ARG A 305      -6.630   1.672 -26.607  0.00  0.00
ATOM   5037  C   ARG A 305      -4.059   4.334 -23.629  0.00  0.00
ATOM   5038  O   ARG A 305      -3.187   3.486 -23.727  0.00  0.00
ATOM   5039  N   ASN A 306      -4.514   4.930 -24.812  0.00  0.00
ATOM   5040  HN  ASN A 306      -5.271   5.562 -24.664  0.00  0.00
ATOM   5041  CA  ASN A 306      -4.080   4.576 -26.117  0.00  0.00
ATOM   5042  HA  ASN A 306      -4.358   3.542 -26.257  0.00  0.00
ATOM   5043  CB  ASN A 306      -4.696   5.466 -27.245  0.00  0.00
ATOM   5044  HB1 ASN A 306      -4.008   5.497 -28.116  0.00  0.00
ATOM   5045  HB2 ASN A 306      -4.684   6.516 -26.881  0.00  0.00
ATOM   5046  CG  ASN A 306      -6.091   5.041 -27.509  0.00  0.00
ATOM   5047  OD1 ASN A 306      -7.066   5.742 -27.183  0.00  0.00
ATOM   5048  ND2 ASN A 306      -6.322   4.034 -28.308  0.00  0.00
ATOM   5049  HD2 ASN A 306      -5.576   3.415 -28.554  0.00  0.00
ATOM   5050  HD2 ASN A 306      -7.238   3.645 -28.411  0.00  0.00
ATOM   5051  C   ASN A 306      -2.611   4.600 -26.278  0.00  0.00
ATOM   5052  O   ASN A 306      -2.134   3.759 -27.048  0.00  0.00
ATOM   5053  N   TYR A 307      -1.927   5.634 -25.595  0.00  0.00
ATOM   5054  HN  TYR A 307      -2.421   6.209 -24.948  0.00  0.00
ATOM   5055  CA  TYR A 307      -0.558   5.879 -25.678  0.00  0.00
ATOM   5056  HA  TYR A 307      -0.164   5.733 -26.674  0.00  0.00
ATOM   5057  CB  TYR A 307      -0.289   7.321 -25.016  0.00  0.00
ATOM   5058  HB1 TYR A 307       0.791   7.557 -24.905  0.00  0.00
ATOM   5059  HB2 TYR A 307      -0.714   7.406 -23.993  0.00  0.00
ATOM   5060  CG  TYR A 307      -0.858   8.338 -25.952  0.00  0.00
ATOM   5061  CD1 TYR A 307      -2.176   8.692 -25.794  0.00  0.00
ATOM   5062  HD1 TYR A 307      -2.699   8.243 -24.962  0.00  0.00
ATOM   5063  CE1 TYR A 307      -2.671   9.774 -26.526  0.00  0.00
ATOM   5064  HE1 TYR A 307      -3.638  10.130 -26.201  0.00  0.00
ATOM   5065  CZ  TYR A 307      -1.918  10.436 -27.457  0.00  0.00
ATOM   5066  OH  TYR A 307      -2.336  11.641 -27.979  0.00  0.00
ATOM   5067  HH  TYR A 307      -3.254  11.722 -27.710  0.00  0.00
ATOM   5068  CD2 TYR A 307      -0.073   8.975 -26.924  0.00  0.00
ATOM   5069  HD2 TYR A 307       0.942   8.653 -27.105  0.00  0.00
ATOM   5070  CE2 TYR A 307      -0.599  10.015 -27.726  0.00  0.00
ATOM   5071  HE2 TYR A 307       0.005  10.608 -28.397  0.00  0.00
ATOM   5072  C   TYR A 307       0.169   4.806 -24.850  0.00  0.00
ATOM   5073  O   TYR A 307       1.302   4.401 -25.227  0.00  0.00
ATOM   5074  N   LEU A 308      -0.382   4.242 -23.734  0.00  0.00
ATOM   5075  HN  LEU A 308      -1.366   4.383 -23.652  0.00  0.00
ATOM   5076  CA  LEU A 308       0.176   3.099 -23.038  0.00  0.00
ATOM   5077  HA  LEU A 308       1.213   3.367 -22.901  0.00  0.00
ATOM   5078  CB  LEU A 308      -0.430   2.885 -21.668  0.00  0.00
ATOM   5079  HB1 LEU A 308      -0.114   1.922 -21.212  0.00  0.00
ATOM   5080  HB2 LEU A 308      -1.538   2.815 -21.708  0.00  0.00
ATOM   5081  CG  LEU A 308      -0.146   4.061 -20.699  0.00  0.00
ATOM   5082  HG  LEU A 308      -0.040   4.941 -21.368  0.00  0.00
ATOM   5083  CD1 LEU A 308      -1.365   4.347 -19.839  0.00  0.00
ATOM   5084  HD1 LEU A 308      -2.150   4.960 -20.331  0.00  0.00
ATOM   5085  HD1 LEU A 308      -0.995   4.942 -18.978  0.00  0.00
ATOM   5086  HD1 LEU A 308      -1.755   3.430 -19.345  0.00  0.00
ATOM   5087  CD2 LEU A 308       1.115   3.896 -19.874  0.00  0.00
ATOM   5088  HD2 LEU A 308       0.908   2.958 -19.315  0.00  0.00
ATOM   5089  HD2 LEU A 308       1.310   4.751 -19.191  0.00  0.00
ATOM   5090  HD2 LEU A 308       1.999   3.704 -20.520  0.00  0.00
ATOM   5091  C   LEU A 308       0.086   1.834 -23.863  0.00  0.00
ATOM   5092  O   LEU A 308       1.039   0.988 -23.867  0.00  0.00
ATOM   5093  N   LEU A 309      -1.010   1.611 -24.700  0.00  0.00
ATOM   5094  HN  LEU A 309      -1.703   2.328 -24.673  0.00  0.00
ATOM   5095  CA  LEU A 309      -1.174   0.590 -25.749  0.00  0.00
ATOM   5096  HA  LEU A 309      -0.968  -0.266 -25.124  0.00  0.00
ATOM   5097  CB  LEU A 309      -2.612   0.644 -26.412  0.00  0.00
ATOM   5098  HB1 LEU A 309      -2.756   1.610 -26.942  0.00  0.00
ATOM   5099  HB2 LEU A 309      -3.371   0.636 -25.600  0.00  0.00
ATOM   5100  CG  LEU A 309      -2.834  -0.523 -27.268  0.00  0.00
ATOM   5101  HG  LEU A 309      -1.960  -0.777 -27.905  0.00  0.00
ATOM   5102  CD1 LEU A 309      -3.088  -1.893 -26.531  0.00  0.00
ATOM   5103  HD1 LEU A 309      -3.735  -1.644 -25.663  0.00  0.00
ATOM   5104  HD1 LEU A 309      -2.128  -2.238 -26.091  0.00  0.00
ATOM   5105  HD1 LEU A 309      -3.497  -2.671 -27.210  0.00  0.00
ATOM   5106  CD2 LEU A 309      -4.085  -0.315 -28.096  0.00  0.00
ATOM   5107  HD2 LEU A 309      -4.336   0.760 -28.226  0.00  0.00
ATOM   5108  HD2 LEU A 309      -4.984  -0.756 -27.614  0.00  0.00
ATOM   5109  HD2 LEU A 309      -4.015  -0.827 -29.080  0.00  0.00
ATOM   5110  C   LEU A 309      -0.151   0.649 -26.946  0.00  0.00
ATOM   5111  O   LEU A 309       0.472  -0.397 -27.136  0.00  0.00
ATOM   5112  N   VAL A 310       0.001   1.688 -27.743  0.00  0.00
ATOM   5113  HN  VAL A 310      -0.272   2.616 -27.505  0.00  0.00
ATOM   5114  CA  VAL A 310       0.716   1.584 -29.036  0.00  0.00
ATOM   5115  HA  VAL A 310       0.127   0.883 -29.610  0.00  0.00
ATOM   5116  CB  VAL A 310       0.607   2.973 -29.639  0.00  0.00
ATOM   5117  HB  VAL A 310      -0.410   3.325 -29.361  0.00  0.00
ATOM   5118  CG1 VAL A 310       1.529   3.998 -29.019  0.00  0.00
ATOM   5119  HG1 VAL A 310       2.616   3.845 -29.190  0.00  0.00
ATOM   5120  HG1 VAL A 310       1.267   4.017 -27.939  0.00  0.00
ATOM   5121  HG1 VAL A 310       1.290   5.016 -29.393  0.00  0.00
ATOM   5122  CG2 VAL A 310       0.629   2.906 -31.074  0.00  0.00
ATOM   5123  HG2 VAL A 310       0.549   3.857 -31.642  0.00  0.00
ATOM   5124  HG2 VAL A 310      -0.051   2.095 -31.411  0.00  0.00
ATOM   5125  HG2 VAL A 310       1.591   2.489 -31.440  0.00  0.00
ATOM   5126  C   VAL A 310       2.093   0.924 -29.039  0.00  0.00
ATOM   5127  O   VAL A 310       2.260   0.097 -29.924  0.00  0.00
ATOM   5128  N   PHE A 311       3.019   1.263 -28.089  0.00  0.00
ATOM   5129  HN  PHE A 311       2.867   2.026 -27.465  0.00  0.00
ATOM   5130  CA  PHE A 311       4.332   0.584 -27.902  0.00  0.00
ATOM   5131  HA  PHE A 311       4.887   0.434 -28.817  0.00  0.00
ATOM   5132  CB  PHE A 311       5.128   1.361 -26.757  0.00  0.00
ATOM   5133  HB1 PHE A 311       6.018   0.760 -26.473  0.00  0.00
ATOM   5134  HB2 PHE A 311       4.361   1.373 -25.953  0.00  0.00
ATOM   5135  CG  PHE A 311       5.455   2.767 -27.297  0.00  0.00
ATOM   5136  CD1 PHE A 311       4.645   3.860 -26.852  0.00  0.00
ATOM   5137  HD1 PHE A 311       3.797   3.668 -26.212  0.00  0.00
ATOM   5138  CE1 PHE A 311       4.908   5.168 -27.200  0.00  0.00
ATOM   5139  HE1 PHE A 311       4.276   5.976 -26.865  0.00  0.00
ATOM   5140  CZ  PHE A 311       6.054   5.415 -28.044  0.00  0.00
ATOM   5141  HZ  PHE A 311       6.290   6.412 -28.387  0.00  0.00
ATOM   5142  CD2 PHE A 311       6.581   3.101 -28.071  0.00  0.00
ATOM   5143  HD2 PHE A 311       7.290   2.328 -28.326  0.00  0.00
ATOM   5144  CE2 PHE A 311       6.887   4.395 -28.486  0.00  0.00
ATOM   5145  HE2 PHE A 311       7.768   4.543 -29.094  0.00  0.00
ATOM   5146  C   PHE A 311       4.191  -0.874 -27.503  0.00  0.00
ATOM   5147  O   PHE A 311       5.107  -1.620 -27.823  0.00  0.00
ATOM   5148  N   PHE A 312       3.103  -1.398 -26.938  0.00  0.00
ATOM   5149  HN  PHE A 312       2.248  -0.885 -26.978  0.00  0.00
ATOM   5150  CA  PHE A 312       2.931  -2.774 -26.630  0.00  0.00
ATOM   5151  HA  PHE A 312       3.823  -3.214 -26.208  0.00  0.00
ATOM   5152  CB  PHE A 312       1.808  -3.113 -25.506  0.00  0.00
ATOM   5153  HB1 PHE A 312       1.072  -3.887 -25.810  0.00  0.00
ATOM   5154  HB2 PHE A 312       1.232  -2.184 -25.303  0.00  0.00
ATOM   5155  CG  PHE A 312       2.339  -3.607 -24.215  0.00  0.00
ATOM   5156  CD1 PHE A 312       2.662  -4.999 -24.256  0.00  0.00
ATOM   5157  HD1 PHE A 312       2.730  -5.528 -25.196  0.00  0.00
ATOM   5158  CE1 PHE A 312       3.054  -5.720 -23.086  0.00  0.00
ATOM   5159  HE1 PHE A 312       3.139  -6.793 -23.176  0.00  0.00
ATOM   5160  CZ  PHE A 312       2.992  -5.052 -21.900  0.00  0.00
ATOM   5161  HZ  PHE A 312       3.146  -5.544 -20.950  0.00  0.00
ATOM   5162  CD2 PHE A 312       2.298  -2.958 -22.993  0.00  0.00
ATOM   5163  HD2 PHE A 312       1.959  -1.934 -22.966  0.00  0.00
ATOM   5164  CE2 PHE A 312       2.713  -3.617 -21.851  0.00  0.00
ATOM   5165  HE2 PHE A 312       2.672  -3.132 -20.886  0.00  0.00
ATOM   5166  C   PHE A 312       2.724  -3.595 -27.864  0.00  0.00
ATOM   5167  O   PHE A 312       3.191  -4.740 -27.966  0.00  0.00
ATOM   5168  N   GLN A 313       1.942  -3.040 -28.857  0.00  0.00
ATOM   5169  HN  GLN A 313       1.470  -2.174 -28.710  0.00  0.00
ATOM   5170  CA  GLN A 313       1.654  -3.757 -30.144  0.00  0.00
ATOM   5171  HA  GLN A 313       1.379  -4.774 -29.906  0.00  0.00
ATOM   5172  CB  GLN A 313       0.538  -2.880 -30.854  0.00  0.00
ATOM   5173  HB1 GLN A 313       0.417  -3.186 -31.915  0.00  0.00
ATOM   5174  HB2 GLN A 313       0.995  -1.875 -30.975  0.00  0.00
ATOM   5175  CG  GLN A 313      -0.838  -2.649 -30.170  0.00  0.00
ATOM   5176  HG1 GLN A 313      -1.571  -2.045 -30.747  0.00  0.00
ATOM   5177  HG2 GLN A 313      -0.569  -2.135 -29.222  0.00  0.00
ATOM   5178  CD  GLN A 313      -1.564  -3.987 -29.854  0.00  0.00
ATOM   5179  OE1 GLN A 313      -2.029  -4.555 -30.803  0.00  0.00
ATOM   5180  NE2 GLN A 313      -1.637  -4.369 -28.558  0.00  0.00
ATOM   5181  HE2 GLN A 313      -0.874  -4.189 -27.937  0.00  0.00
ATOM   5182  HE2 GLN A 313      -2.259  -5.143 -28.433  0.00  0.00
ATOM   5183  C   GLN A 313       2.833  -3.814 -31.129  0.00  0.00
ATOM   5184  O   GLN A 313       3.765  -3.002 -31.069  0.00  0.00
ATOM   5185  N   LYS A 314       2.771  -4.695 -32.148  0.00  0.00
ATOM   5186  HN  LYS A 314       2.049  -5.382 -32.131  0.00  0.00
ATOM   5187  CA  LYS A 314       3.734  -4.812 -33.226  0.00  0.00
ATOM   5188  HA  LYS A 314       4.728  -4.715 -32.818  0.00  0.00
ATOM   5189  CB  LYS A 314       3.741  -6.270 -33.789  0.00  0.00
ATOM   5190  HB1 LYS A 314       2.768  -6.557 -34.243  0.00  0.00
ATOM   5191  HB2 LYS A 314       3.797  -6.891 -32.870  0.00  0.00
ATOM   5192  CG  LYS A 314       5.061  -6.722 -34.527  0.00  0.00
ATOM   5193  HG1 LYS A 314       5.834  -6.447 -33.777  0.00  0.00
ATOM   5194  HG2 LYS A 314       5.197  -6.107 -35.442  0.00  0.00
ATOM   5195  CD  LYS A 314       5.019  -8.190 -34.934  0.00  0.00
ATOM   5196  HD1 LYS A 314       4.513  -8.707 -34.091  0.00  0.00
ATOM   5197  HD2 LYS A 314       6.078  -8.511 -35.027  0.00  0.00
ATOM   5198  CE  LYS A 314       4.297  -8.687 -36.210  0.00  0.00
ATOM   5199  HE1 LYS A 314       3.473  -7.951 -36.318  0.00  0.00
ATOM   5200  HE2 LYS A 314       4.083  -9.777 -36.158  0.00  0.00
ATOM   5201  NZ  LYS A 314       5.090  -8.420 -37.406  0.00  0.00
ATOM   5202  HZ1 LYS A 314       5.052  -7.387 -37.522  0.00  0.00
ATOM   5203  HZ2 LYS A 314       4.781  -8.836 -38.308  0.00  0.00
ATOM   5204  HZ3 LYS A 314       6.066  -8.756 -37.277  0.00  0.00
ATOM   5205  C   LYS A 314       3.713  -3.752 -34.332  0.00  0.00
ATOM   5206  O   LYS A 314       4.778  -3.165 -34.624  0.00  0.00
ATOM   5207  N   HIS A 315       2.497  -3.508 -34.908  0.00  0.00
ATOM   5208  HN  HIS A 315       1.710  -3.988 -34.529  0.00  0.00
ATOM   5209  CA  HIS A 315       2.309  -2.504 -35.986  0.00  0.00
ATOM   5210  HA  HIS A 315       3.254  -2.051 -36.247  0.00  0.00
ATOM   5211  CB  HIS A 315       1.682  -3.051 -37.284  0.00  0.00
ATOM   5212  HB1 HIS A 315       1.515  -2.218 -38.001  0.00  0.00
ATOM   5213  HB2 HIS A 315       0.677  -3.502 -37.135  0.00  0.00
ATOM   5214  ND1 HIS A 315       3.753  -3.660 -38.511  0.00  0.00
ATOM   5215  HD1 HIS A 315       4.049  -2.740 -38.767  0.00  0.00
ATOM   5216  CG  HIS A 315       2.561  -4.080 -37.821  0.00  0.00
ATOM   5217  CE1 HIS A 315       4.327  -4.801 -38.859  0.00  0.00
ATOM   5218  HE1 HIS A 315       5.355  -4.669 -39.196  0.00  0.00
ATOM   5219  NE2 HIS A 315       3.733  -5.897 -38.378  0.00  0.00
ATOM   5220  CD2 HIS A 315       2.606  -5.443 -37.743  0.00  0.00
ATOM   5221  HD2 HIS A 315       1.940  -6.125 -37.228  0.00  0.00
ATOM   5222  C   HIS A 315       1.521  -1.305 -35.439  0.00  0.00
ATOM   5223  O   HIS A 315       2.132  -0.447 -34.747  0.00  0.00
ATOM   5224  N   ILE A 316       0.164  -1.204 -35.584  0.00  0.00
ATOM   5225  HN  ILE A 316      -0.369  -1.958 -35.958  0.00  0.00
ATOM   5226  CA  ILE A 316      -0.667  -0.128 -35.079  0.00  0.00
ATOM   5227  HA  ILE A 316      -0.069   0.498 -34.432  0.00  0.00
ATOM   5228  CB  ILE A 316      -1.310   0.657 -36.244  0.00  0.00
ATOM   5229  HB  ILE A 316      -0.373   0.865 -36.804  0.00  0.00
ATOM   5230  CG2 ILE A 316      -2.313  -0.197 -37.135  0.00  0.00
ATOM   5231  HG2 ILE A 316      -1.695  -1.082 -37.396  0.00  0.00
ATOM   5232  HG2 ILE A 316      -2.553   0.409 -38.035  0.00  0.00
ATOM   5233  HG2 ILE A 316      -3.223  -0.549 -36.604  0.00  0.00
ATOM   5234  CG1 ILE A 316      -1.884   2.116 -35.769  0.00  0.00
ATOM   5235  HG1 ILE A 316      -1.183   2.505 -35.000  0.00  0.00
ATOM   5236  HG1 ILE A 316      -2.822   1.811 -35.257  0.00  0.00
ATOM   5237  CD1 ILE A 316      -2.135   3.138 -36.984  0.00  0.00
ATOM   5238  HD1 ILE A 316      -3.196   3.052 -37.304  0.00  0.00
ATOM   5239  HD2 ILE A 316      -1.462   2.875 -37.828  0.00  0.00
ATOM   5240  HD3 ILE A 316      -1.961   4.141 -36.538  0.00  0.00
ATOM   5241  C   ILE A 316      -1.780  -0.541 -34.072  0.00  0.00
ATOM   5242  O   ILE A 316      -2.346  -1.626 -34.101  0.00  0.00
ATOM   5243  N   ALA A 317      -1.997   0.405 -33.026  0.00  0.00
ATOM   5244  HN  ALA A 317      -1.473   1.253 -33.043  0.00  0.00
ATOM   5245  CA  ALA A 317      -3.063   0.385 -32.043  0.00  0.00
ATOM   5246  HA  ALA A 317      -2.922  -0.483 -31.416  0.00  0.00
ATOM   5247  CB  ALA A 317      -2.738   1.574 -31.137  0.00  0.00
ATOM   5248  HB1 ALA A 317      -2.678   2.519 -31.718  0.00  0.00
ATOM   5249  HB2 ALA A 317      -1.752   1.342 -30.681  0.00  0.00
ATOM   5250  HB3 ALA A 317      -3.565   1.592 -30.396  0.00  0.00
ATOM   5251  C   ALA A 317      -4.445   0.378 -32.567  0.00  0.00
ATOM   5252  O   ALA A 317      -4.860   0.964 -33.605  0.00  0.00
ATOM   5253  N   LYS A 318      -5.317  -0.388 -31.816  0.00  0.00
ATOM   5254  HN  LYS A 318      -5.000  -0.628 -30.901  0.00  0.00
ATOM   5255  CA  LYS A 318      -6.569  -0.912 -32.352  0.00  0.00
ATOM   5256  HA  LYS A 318      -6.363  -1.159 -33.383  0.00  0.00
ATOM   5257  CB  LYS A 318      -7.144  -2.029 -31.506  0.00  0.00
ATOM   5258  HB1 LYS A 318      -7.944  -2.490 -32.125  0.00  0.00
ATOM   5259  HB2 LYS A 318      -7.592  -1.571 -30.599  0.00  0.00
ATOM   5260  CG  LYS A 318      -6.007  -2.987 -31.202  0.00  0.00
ATOM   5261  HG1 LYS A 318      -5.243  -2.698 -30.449  0.00  0.00
ATOM   5262  HG2 LYS A 318      -5.611  -3.396 -32.156  0.00  0.00
ATOM   5263  CD  LYS A 318      -6.473  -4.373 -30.555  0.00  0.00
ATOM   5264  HD1 LYS A 318      -7.310  -4.755 -31.177  0.00  0.00
ATOM   5265  HD2 LYS A 318      -6.940  -4.158 -29.570  0.00  0.00
ATOM   5266  CE  LYS A 318      -5.403  -5.470 -30.276  0.00  0.00
ATOM   5267  HE1 LYS A 318      -4.560  -4.979 -29.744  0.00  0.00
ATOM   5268  HE2 LYS A 318      -4.966  -5.888 -31.208  0.00  0.00
ATOM   5269  NZ  LYS A 318      -5.920  -6.595 -29.550  0.00  0.00
ATOM   5270  HZ1 LYS A 318      -6.556  -7.137 -30.169  0.00  0.00
ATOM   5271  HZ2 LYS A 318      -6.397  -6.312 -28.669  0.00  0.00
ATOM   5272  HZ3 LYS A 318      -5.149  -7.211 -29.222  0.00  0.00
ATOM   5273  C   LYS A 318      -7.611   0.177 -32.453  0.00  0.00
ATOM   5274  O   LYS A 318      -8.441   0.196 -33.379  0.00  0.00
ATOM   5275  N   ARG A 319      -7.558   1.115 -31.502  0.00  0.00
ATOM   5276  HN  ARG A 319      -6.828   1.144 -30.824  0.00  0.00
ATOM   5277  CA  ARG A 319      -8.547   2.110 -31.235  0.00  0.00
ATOM   5278  HA  ARG A 319      -9.431   2.044 -31.852  0.00  0.00
ATOM   5279  CB  ARG A 319      -9.112   1.871 -29.821  0.00  0.00
ATOM   5280  HB1 ARG A 319      -9.721   2.685 -29.373  0.00  0.00
ATOM   5281  HB2 ARG A 319      -8.193   1.896 -29.197  0.00  0.00
ATOM   5282  CG  ARG A 319      -9.713   0.481 -29.570  0.00  0.00
ATOM   5283  HG1 ARG A 319      -9.097  -0.236 -30.153  0.00  0.00
ATOM   5284  HG2 ARG A 319     -10.655   0.500 -30.160  0.00  0.00
ATOM   5285  CD  ARG A 319     -10.015   0.223 -28.084  0.00  0.00
ATOM   5286  HD1 ARG A 319     -10.841  -0.471 -27.820  0.00  0.00
ATOM   5287  HD2 ARG A 319     -10.312   1.178 -27.600  0.00  0.00
ATOM   5288  NE  ARG A 319      -8.823  -0.346 -27.314  0.00  0.00
ATOM   5289  HE  ARG A 319      -8.185  -0.928 -27.818  0.00  0.00
ATOM   5290  CZ  ARG A 319      -8.767  -0.468 -25.967  0.00  0.00
ATOM   5291  NH1 ARG A 319      -7.792  -1.165 -25.450  0.00  0.00
ATOM   5292  HH1 ARG A 319      -7.035  -1.365 -26.073  0.00  0.00
ATOM   5293  HH1 ARG A 319      -7.400  -0.824 -24.596  0.00  0.00
ATOM   5294  NH2 ARG A 319      -9.579   0.252 -25.227  0.00  0.00
ATOM   5295  HH2 ARG A 319     -10.012   1.083 -25.574  0.00  0.00
ATOM   5296  HH2 ARG A 319      -9.397   0.214 -24.243  0.00  0.00
ATOM   5297  C   ARG A 319      -8.054   3.534 -31.306  0.00  0.00
ATOM   5298  O   ARG A 319      -8.619   4.447 -30.690  0.00  0.00
ATOM   5299  N   PHE A 320      -6.943   3.811 -31.933  0.00  0.00
ATOM   5300  HN  PHE A 320      -6.523   3.172 -32.572  0.00  0.00
ATOM   5301  CA  PHE A 320      -6.221   5.013 -31.709  0.00  0.00
ATOM   5302  HA  PHE A 320      -6.434   5.486 -30.762  0.00  0.00
ATOM   5303  CB  PHE A 320      -4.737   4.704 -31.700  0.00  0.00
ATOM   5304  HB1 PHE A 320      -4.366   4.641 -32.745  0.00  0.00
ATOM   5305  HB2 PHE A 320      -4.579   3.731 -31.190  0.00  0.00
ATOM   5306  CG  PHE A 320      -3.777   5.670 -31.021  0.00  0.00
ATOM   5307  CD1 PHE A 320      -2.450   5.318 -30.969  0.00  0.00
ATOM   5308  HD1 PHE A 320      -2.076   4.544 -31.624  0.00  0.00
ATOM   5309  CE1 PHE A 320      -1.525   6.060 -30.237  0.00  0.00
ATOM   5310  HE1 PHE A 320      -0.493   5.749 -30.171  0.00  0.00
ATOM   5311  CZ  PHE A 320      -1.929   7.253 -29.533  0.00  0.00
ATOM   5312  HZ  PHE A 320      -1.194   7.603 -28.824  0.00  0.00
ATOM   5313  CD2 PHE A 320      -4.159   6.928 -30.379  0.00  0.00
ATOM   5314  HD2 PHE A 320      -5.148   7.359 -30.421  0.00  0.00
ATOM   5315  CE2 PHE A 320      -3.241   7.698 -29.660  0.00  0.00
ATOM   5316  HE2 PHE A 320      -3.707   8.458 -29.049  0.00  0.00
ATOM   5317  C   PHE A 320      -6.536   6.030 -32.851  0.00  0.00
ATOM   5318  O   PHE A 320      -6.090   7.174 -32.817  0.00  0.00
ATOM   5319  N   CYS A 321      -7.314   5.582 -33.859  0.00  0.00
ATOM   5320  HN  CYS A 321      -7.526   4.616 -33.982  0.00  0.00
ATOM   5321  CA  CYS A 321      -7.646   6.428 -34.901  0.00  0.00
ATOM   5322  HA  CYS A 321      -6.997   7.291 -34.889  0.00  0.00
ATOM   5323  CB  CYS A 321      -7.420   5.685 -36.239  0.00  0.00
ATOM   5324  HB1 CYS A 321      -7.768   6.375 -37.038  0.00  0.00
ATOM   5325  HB2 CYS A 321      -8.153   4.851 -36.199  0.00  0.00
ATOM   5326  SG  CYS A 321      -5.745   5.014 -36.369  0.00  0.00
ATOM   5327  HG1 CYS A 321      -5.374   4.859 -37.631  0.00  0.00
ATOM   5328  C   CYS A 321      -8.967   7.090 -34.744  0.00  0.00
ATOM   5329  O   CYS A 321      -9.509   7.800 -35.626  0.00  0.00
ATOM   5330  N   LYS A 322      -9.604   6.832 -33.547  0.00  0.00
ATOM   5331  HN  LYS A 322      -9.149   6.189 -32.935  0.00  0.00
ATOM   5332  CA  LYS A 322     -10.959   7.369 -33.194  0.00  0.00
ATOM   5333  HA  LYS A 322     -11.600   7.479 -34.056  0.00  0.00
ATOM   5334  CB  LYS A 322     -11.719   6.465 -32.140  0.00  0.00
ATOM   5335  HB1 LYS A 322     -11.680   5.432 -32.545  0.00  0.00
ATOM   5336  HB2 LYS A 322     -12.809   6.679 -32.097  0.00  0.00
ATOM   5337  CG  LYS A 322     -11.154   6.571 -30.698  0.00  0.00
ATOM   5338  HG1 LYS A 322     -11.384   7.587 -30.313  0.00  0.00
ATOM   5339  HG2 LYS A 322     -10.045   6.544 -30.774  0.00  0.00
ATOM   5340  CD  LYS A 322     -11.743   5.404 -29.798  0.00  0.00
ATOM   5341  HD1 LYS A 322     -11.350   4.434 -30.167  0.00  0.00
ATOM   5342  HD2 LYS A 322     -12.853   5.426 -29.759  0.00  0.00
ATOM   5343  CE  LYS A 322     -11.238   5.672 -28.432  0.00  0.00
ATOM   5344  HE1 LYS A 322     -11.531   6.681 -28.071  0.00  0.00
ATOM   5345  HE2 LYS A 322     -10.129   5.705 -28.474  0.00  0.00
ATOM   5346  NZ  LYS A 322     -11.861   4.712 -27.453  0.00  0.00
ATOM   5347  HZ1 LYS A 322     -11.166   4.211 -26.864  0.00  0.00
ATOM   5348  HZ2 LYS A 322     -12.526   4.058 -27.911  0.00  0.00
ATOM   5349  HZ3 LYS A 322     -12.516   5.215 -26.821  0.00  0.00
ATOM   5350  C   LYS A 322     -10.956   8.823 -32.652  0.00  0.00
ATOM   5351  O   LYS A 322      -9.984   9.309 -32.116  0.00  0.00
ATOM   5352  N   CYS A 323     -12.089   9.521 -32.792  0.00  0.00
ATOM   5353  HN  CYS A 323     -12.861   9.094 -33.259  0.00  0.00
ATOM   5354  CA  CYS A 323     -12.116  11.014 -32.714  0.00  0.00
ATOM   5355  HA  CYS A 323     -11.416  11.281 -33.492  0.00  0.00
ATOM   5356  CB  CYS A 323     -13.429  11.558 -33.243  0.00  0.00
ATOM   5357  HB1 CYS A 323     -13.415  12.658 -33.095  0.00  0.00
ATOM   5358  HB2 CYS A 323     -14.183  11.017 -32.632  0.00  0.00
ATOM   5359  SG  CYS A 323     -13.847  11.239 -35.038  0.00  0.00
ATOM   5360  HG1 CYS A 323     -14.874  12.072 -35.130  0.00  0.00
ATOM   5361  C   CYS A 323     -11.641  11.692 -31.513  0.00  0.00
ATOM   5362  O   CYS A 323     -11.102  12.818 -31.480  0.00  0.00
ATOM   5363  N   CYS A 324     -11.839  11.061 -30.390  0.00  0.00
ATOM   5364  HN  CYS A 324     -12.192  10.128 -30.361  0.00  0.00
ATOM   5365  CA  CYS A 324     -11.442  11.572 -29.053  0.00  0.00
ATOM   5366  HA  CYS A 324     -11.576  12.642 -29.092  0.00  0.00
ATOM   5367  CB  CYS A 324     -12.404  11.145 -27.868  0.00  0.00
ATOM   5368  HB1 CYS A 324     -13.337  11.656 -28.189  0.00  0.00
ATOM   5369  HB2 CYS A 324     -12.145  11.696 -26.940  0.00  0.00
ATOM   5370  SG  CYS A 324     -12.722   9.358 -27.537  0.00  0.00
ATOM   5371  HG1 CYS A 324     -13.827   9.451 -26.811  0.00  0.00
ATOM   5372  C   CYS A 324      -9.988  11.280 -28.636  0.00  0.00
ATOM   5373  O   CYS A 324      -9.512  11.781 -27.575  0.00  0.00
ATOM   5374  N   SER A 325      -9.264  10.557 -29.420  0.00  0.00
ATOM   5375  HN  SER A 325      -9.745  10.173 -30.205  0.00  0.00
ATOM   5376  CA  SER A 325      -7.945  10.075 -29.072  0.00  0.00
ATOM   5377  HA  SER A 325      -7.735  10.552 -28.126  0.00  0.00
ATOM   5378  CB  SER A 325      -7.970   8.513 -29.021  0.00  0.00
ATOM   5379  HB1 SER A 325      -7.847   8.079 -30.036  0.00  0.00
ATOM   5380  HB2 SER A 325      -8.910   8.299 -28.468  0.00  0.00
ATOM   5381  OG  SER A 325      -6.873   8.086 -28.165  0.00  0.00
ATOM   5382  HG1 SER A 325      -7.189   7.199 -27.977  0.00  0.00
ATOM   5383  C   SER A 325      -6.867  10.448 -30.102  0.00  0.00
ATOM   5384  O   SER A 325      -5.685  10.363 -29.800  0.00  0.00
ATOM   5385  N   ILE A 326      -7.327  10.882 -31.300  0.00  0.00
ATOM   5386  HN  ILE A 326      -8.282  11.101 -31.488  0.00  0.00
ATOM   5387  CA  ILE A 326      -6.454  11.425 -32.321  0.00  0.00
ATOM   5388  HA  ILE A 326      -5.490  10.950 -32.213  0.00  0.00
ATOM   5389  CB  ILE A 326      -7.110  11.196 -33.728  0.00  0.00
ATOM   5390  HB  ILE A 326      -7.167  10.089 -33.805  0.00  0.00
ATOM   5391  CG2 ILE A 326      -8.481  11.870 -33.838  0.00  0.00
ATOM   5392  HG2 ILE A 326      -9.074  11.698 -32.915  0.00  0.00
ATOM   5393  HG2 ILE A 326      -9.148  11.590 -34.681  0.00  0.00
ATOM   5394  HG2 ILE A 326      -8.315  12.964 -33.940  0.00  0.00
ATOM   5395  CG1 ILE A 326      -6.209  11.631 -34.889  0.00  0.00
ATOM   5396  HG1 ILE A 326      -5.727  12.623 -34.755  0.00  0.00
ATOM   5397  HG1 ILE A 326      -6.824  11.744 -35.806  0.00  0.00
ATOM   5398  CD1 ILE A 326      -5.080  10.615 -35.196  0.00  0.00
ATOM   5399  HD1 ILE A 326      -4.459  10.800 -36.098  0.00  0.00
ATOM   5400  HD2 ILE A 326      -5.556   9.615 -35.275  0.00  0.00
ATOM   5401  HD3 ILE A 326      -4.392  10.560 -34.325  0.00  0.00
ATOM   5402  C   ILE A 326      -6.152  12.931 -32.023  0.00  0.00
ATOM   5403  O   ILE A 326      -6.969  13.854 -32.068  0.00  0.00
ATOM   5404  N   PHE A 327      -4.832  13.210 -31.695  0.00  0.00
ATOM   5405  HN  PHE A 327      -4.197  12.442 -31.719  0.00  0.00
ATOM   5406  CA  PHE A 327      -4.247  14.519 -31.453  0.00  0.00
ATOM   5407  HA  PHE A 327      -4.903  15.329 -31.733  0.00  0.00
ATOM   5408  CB  PHE A 327      -3.802  14.533 -29.965  0.00  0.00
ATOM   5409  HB1 PHE A 327      -3.243  15.484 -29.840  0.00  0.00
ATOM   5410  HB2 PHE A 327      -3.118  13.706 -29.676  0.00  0.00
ATOM   5411  CG  PHE A 327      -4.997  14.591 -29.011  0.00  0.00
ATOM   5412  CD1 PHE A 327      -5.567  15.842 -28.654  0.00  0.00
ATOM   5413  HD1 PHE A 327      -5.222  16.676 -29.247  0.00  0.00
ATOM   5414  CE1 PHE A 327      -6.516  16.031 -27.662  0.00  0.00
ATOM   5415  HE1 PHE A 327      -6.803  16.994 -27.264  0.00  0.00
ATOM   5416  CZ  PHE A 327      -6.915  14.897 -26.947  0.00  0.00
ATOM   5417  HZ  PHE A 327      -7.701  14.915 -26.207  0.00  0.00
ATOM   5418  CD2 PHE A 327      -5.454  13.471 -28.264  0.00  0.00
ATOM   5419  HD2 PHE A 327      -4.964  12.522 -28.423  0.00  0.00
ATOM   5420  CE2 PHE A 327      -6.418  13.664 -27.213  0.00  0.00
ATOM   5421  HE2 PHE A 327      -6.841  12.833 -26.665  0.00  0.00
ATOM   5422  C   PHE A 327      -3.047  14.645 -32.327  0.00  0.00
ATOM   5423  O   PHE A 327      -2.118  15.410 -32.117  0.00  0.00
ATOM   5424  N   GLN A 328      -3.018  13.834 -33.389  0.00  0.00
ATOM   5425  HN  GLN A 328      -3.844  13.372 -33.702  0.00  0.00
ATOM   5426  CA  GLN A 328      -1.724  13.729 -34.120  0.00  0.00
ATOM   5427  HA  GLN A 328      -1.079  14.555 -33.859  0.00  0.00
ATOM   5428  CB  GLN A 328      -0.948  12.489 -33.820  0.00  0.00
ATOM   5429  HB1 GLN A 328       0.027  12.527 -34.351  0.00  0.00
ATOM   5430  HB2 GLN A 328      -1.464  11.633 -34.306  0.00  0.00
ATOM   5431  CG  GLN A 328      -0.768  12.137 -32.328  0.00  0.00
ATOM   5432  HG1 GLN A 328      -1.116  12.891 -31.588  0.00  0.00
ATOM   5433  HG2 GLN A 328       0.282  11.836 -32.129  0.00  0.00
ATOM   5434  CD  GLN A 328      -1.723  10.965 -31.981  0.00  0.00
ATOM   5435  OE1 GLN A 328      -2.972  10.854 -32.071  0.00  0.00
ATOM   5436  NE2 GLN A 328      -1.110   9.876 -31.525  0.00  0.00
ATOM   5437  HE2 GLN A 328      -1.668   9.081 -31.292  0.00  0.00
ATOM   5438  HE2 GLN A 328      -0.110   9.870 -31.563  0.00  0.00
ATOM   5439  C   GLN A 328      -2.031  13.833 -35.608  0.00  0.00
ATOM   5440  O   GLN A 328      -3.123  13.743 -36.077  0.00  0.00
ATOM   5441  N   GLN A 329      -1.077  13.996 -36.526  0.00  0.00
ATOM   5442  HN  GLN A 329      -0.147  14.261 -36.283  0.00  0.00
ATOM   5443  CA  GLN A 329      -1.348  13.860 -37.974  0.00  0.00
ATOM   5444  HA  GLN A 329      -2.042  14.651 -38.218  0.00  0.00
ATOM   5445  CB  GLN A 329      -0.125  14.055 -38.870  0.00  0.00
ATOM   5446  HB1 GLN A 329      -0.308  13.823 -39.941  0.00  0.00
ATOM   5447  HB2 GLN A 329       0.735  13.431 -38.547  0.00  0.00
ATOM   5448  CG  GLN A 329       0.534  15.458 -38.669  0.00  0.00
ATOM   5449  HG1 GLN A 329       0.866  15.564 -37.614  0.00  0.00
ATOM   5450  HG2 GLN A 329      -0.252  16.197 -38.931  0.00  0.00
ATOM   5451  CD  GLN A 329       1.786  15.611 -39.495  0.00  0.00
ATOM   5452  OE1 GLN A 329       2.491  14.656 -39.865  0.00  0.00
ATOM   5453  NE2 GLN A 329       2.317  16.831 -39.503  0.00  0.00
ATOM   5454  HE2 GLN A 329       1.704  17.519 -39.116  0.00  0.00
ATOM   5455  HE2 GLN A 329       3.194  16.950 -39.967  0.00  0.00
ATOM   5456  C   GLN A 329      -1.823  12.427 -38.285  0.00  0.00
ATOM   5457  O   GLN A 329      -2.910  12.191 -38.837  0.00  0.00
ATOM   5458  N   GLU A 330      -1.069  11.423 -37.789  0.00  0.00
ATOM   5459  HN  GLU A 330      -0.325  11.566 -37.140  0.00  0.00
ATOM   5460  CA  GLU A 330      -1.496  10.004 -37.903  0.00  0.00
ATOM   5461  HA  GLU A 330      -2.559   9.952 -38.089  0.00  0.00
ATOM   5462  CB  GLU A 330      -0.767   9.202 -39.045  0.00  0.00
ATOM   5463  HB1 GLU A 330       0.285   9.141 -38.692  0.00  0.00
ATOM   5464  HB2 GLU A 330      -0.772   9.779 -39.995  0.00  0.00
ATOM   5465  CG  GLU A 330      -1.433   7.812 -39.371  0.00  0.00
ATOM   5466  HG1 GLU A 330      -1.465   7.215 -38.434  0.00  0.00
ATOM   5467  HG2 GLU A 330      -0.826   7.268 -40.127  0.00  0.00
ATOM   5468  CD  GLU A 330      -2.828   7.991 -39.901  0.00  0.00
ATOM   5469  OE1 GLU A 330      -3.869   8.002 -39.110  0.00  0.00
ATOM   5470  OE2 GLU A 330      -3.005   8.204 -41.151  0.00  0.00
ATOM   5471  C   GLU A 330      -1.178   9.385 -36.583  0.00  0.00
ATOM   5472  O   GLU A 330      -0.276   9.816 -35.845  0.00  0.00
ATOM   5473  N   ALA A 331      -1.890   8.300 -36.153  0.00  0.00
ATOM   5474  HN  ALA A 331      -2.568   7.822 -36.706  0.00  0.00
ATOM   5475  CA  ALA A 331      -1.893   7.718 -34.795  0.00  0.00
ATOM   5476  HA  ALA A 331      -2.214   8.474 -34.093  0.00  0.00
ATOM   5477  CB  ALA A 331      -2.820   6.523 -34.590  0.00  0.00
ATOM   5478  HB1 ALA A 331      -2.422   5.564 -34.987  0.00  0.00
ATOM   5479  HB2 ALA A 331      -3.821   6.825 -34.965  0.00  0.00
ATOM   5480  HB3 ALA A 331      -2.862   6.410 -33.486  0.00  0.00
ATOM   5481  C   ALA A 331      -0.506   7.196 -34.254  0.00  0.00
ATOM   5482  O   ALA A 331      -0.363   7.424 -33.112  0.00  0.00
ATOM   5483  N   PRO A 332       0.480   6.571 -34.822  0.00  0.00
ATOM   5484  CD  PRO A 332       0.403   6.206 -36.251  0.00  0.00
ATOM   5485  HD1 PRO A 332       0.714   7.030 -36.928  0.00  0.00
ATOM   5486  HD2 PRO A 332      -0.645   5.965 -36.531  0.00  0.00
ATOM   5487  CA  PRO A 332       1.080   5.497 -34.090  0.00  0.00
ATOM   5488  HA  PRO A 332       0.445   5.255 -33.252  0.00  0.00
ATOM   5489  CB  PRO A 332       1.281   4.378 -35.057  0.00  0.00
ATOM   5490  HB1 PRO A 332       0.405   3.695 -35.098  0.00  0.00
ATOM   5491  HB2 PRO A 332       2.072   3.650 -34.780  0.00  0.00
ATOM   5492  CG  PRO A 332       1.427   5.045 -36.410  0.00  0.00
ATOM   5493  HG1 PRO A 332       2.469   5.411 -36.524  0.00  0.00
ATOM   5494  HG2 PRO A 332       1.156   4.327 -37.212  0.00  0.00
ATOM   5495  C   PRO A 332       2.428   6.076 -33.613  0.00  0.00
ATOM   5496  O   PRO A 332       3.294   6.313 -34.448  0.00  0.00
ATOM   5497  N   GLU A 333       2.567   6.174 -32.302  0.00  0.00
ATOM   5498  HN  GLU A 333       1.799   5.969 -31.701  0.00  0.00
ATOM   5499  CA  GLU A 333       3.716   6.854 -31.644  0.00  0.00
ATOM   5500  HA  GLU A 333       3.732   7.862 -32.030  0.00  0.00
ATOM   5501  CB  GLU A 333       3.623   6.922 -30.165  0.00  0.00
ATOM   5502  HB1 GLU A 333       4.529   7.297 -29.642  0.00  0.00
ATOM   5503  HB2 GLU A 333       3.395   5.897 -29.802  0.00  0.00
ATOM   5504  CG  GLU A 333       2.495   7.811 -29.619  0.00  0.00
ATOM   5505  HG1 GLU A 333       2.340   7.678 -28.527  0.00  0.00
ATOM   5506  HG2 GLU A 333       1.559   7.419 -30.071  0.00  0.00
ATOM   5507  CD  GLU A 333       2.641   9.347 -29.818  0.00  0.00
ATOM   5508  OE1 GLU A 333       1.826   9.957 -30.495  0.00  0.00
ATOM   5509  OE2 GLU A 333       3.515   9.959 -29.160  0.00  0.00
ATOM   5510  C   GLU A 333       5.042   6.294 -31.943  0.00  0.00
ATOM   5511  O   GLU A 333       5.985   7.067 -32.251  0.00  0.00
ATOM   5512  N   ARG A 334       5.154   4.927 -32.010  0.00  0.00
ATOM   5513  HN  ARG A 334       4.427   4.274 -31.811  0.00  0.00
ATOM   5514  CA  ARG A 334       6.406   4.324 -32.449  0.00  0.00
ATOM   5515  HA  ARG A 334       7.166   4.678 -31.768  0.00  0.00
ATOM   5516  CB  ARG A 334       6.215   2.764 -32.267  0.00  0.00
ATOM   5517  HB1 ARG A 334       5.840   2.218 -33.160  0.00  0.00
ATOM   5518  HB2 ARG A 334       5.547   2.630 -31.388  0.00  0.00
ATOM   5519  CG  ARG A 334       7.491   2.076 -31.744  0.00  0.00
ATOM   5520  HG1 ARG A 334       7.921   2.679 -30.916  0.00  0.00
ATOM   5521  HG2 ARG A 334       8.257   2.160 -32.543  0.00  0.00
ATOM   5522  CD  ARG A 334       7.329   0.596 -31.459  0.00  0.00
ATOM   5523  HD1 ARG A 334       7.096  -0.069 -32.318  0.00  0.00
ATOM   5524  HD2 ARG A 334       6.495   0.450 -30.739  0.00  0.00
ATOM   5525  NE  ARG A 334       8.599   0.242 -30.747  0.00  0.00
ATOM   5526  HE  ARG A 334       8.775   0.574 -29.821  0.00  0.00
ATOM   5527  CZ  ARG A 334       9.534  -0.431 -31.338  0.00  0.00
ATOM   5528  NH1 ARG A 334      10.597  -0.664 -30.548  0.00  0.00
ATOM   5529  HH1 ARG A 334      11.225  -1.405 -30.787  0.00  0.00
ATOM   5530  HH1 ARG A 334      10.475  -0.183 -29.679  0.00  0.00
ATOM   5531  NH2 ARG A 334       9.485  -0.973 -32.517  0.00  0.00
ATOM   5532  HH2 ARG A 334       8.810  -0.625 -33.168  0.00  0.00
ATOM   5533  HH2 ARG A 334      10.377  -1.218 -32.895  0.00  0.00
ATOM   5534  C   ARG A 334       6.945   4.591 -33.872  0.00  0.00
ATOM   5535  O   ARG A 334       8.156   4.751 -34.010  0.00  0.00
ATOM   5536  N   ALA A 335       6.141   4.678 -34.952  0.00  0.00
ATOM   5537  HN  ALA A 335       5.167   4.549 -34.782  0.00  0.00
ATOM   5538  CA  ALA A 335       6.665   4.953 -36.318  0.00  0.00
ATOM   5539  HA  ALA A 335       7.663   4.556 -36.426  0.00  0.00
ATOM   5540  CB  ALA A 335       5.592   4.498 -37.354  0.00  0.00
ATOM   5541  HB1 ALA A 335       5.891   4.816 -38.376  0.00  0.00
ATOM   5542  HB2 ALA A 335       4.630   4.981 -37.077  0.00  0.00
ATOM   5543  HB3 ALA A 335       5.446   3.408 -37.196  0.00  0.00
ATOM   5544  C   ALA A 335       7.006   6.427 -36.484  0.00  0.00
ATOM   5545  O   ALA A 335       8.103   6.827 -36.970  0.00  0.00
ATOM   5546  N   SER A 336       6.002   7.253 -36.073  0.00  0.00
ATOM   5547  HN  SER A 336       5.217   6.800 -35.659  0.00  0.00
ATOM   5548  CA  SER A 336       6.125   8.754 -35.948  0.00  0.00
ATOM   5549  HA  SER A 336       6.567   8.946 -34.982  0.00  0.00
ATOM   5550  CB  SER A 336       6.830   9.547 -37.105  0.00  0.00
ATOM   5551  HB1 SER A 336       6.218   9.601 -38.031  0.00  0.00
ATOM   5552  HB2 SER A 336       7.782   9.083 -37.441  0.00  0.00
ATOM   5553  OG  SER A 336       7.169  10.873 -36.621  0.00  0.00
ATOM   5554  HG1 SER A 336       7.779  11.276 -37.244  0.00  0.00
ATOM   5555  C   SER A 336       4.678   9.393 -36.105  0.00  0.00
ATOM   5556  O   SER A 336       4.091   9.293 -37.160  0.00  0.00
ATOM   5557  N   SER A 337       4.068   9.941 -35.060  0.00  0.00
ATOM   5558  HN  SER A 337       4.440  10.044 -34.141  0.00  0.00
ATOM   5559  CA  SER A 337       2.747  10.381 -35.091  0.00  0.00
ATOM   5560  HA  SER A 337       2.111   9.912 -35.827  0.00  0.00
ATOM   5561  CB  SER A 337       2.125   9.949 -33.750  0.00  0.00
ATOM   5562  HB1 SER A 337       2.204   8.854 -33.574  0.00  0.00
ATOM   5563  HB2 SER A 337       1.025  10.106 -33.773  0.00  0.00
ATOM   5564  OG  SER A 337       2.894  10.587 -32.742  0.00  0.00
ATOM   5565  HG1 SER A 337       2.463  10.439 -31.897  0.00  0.00
ATOM   5566  C   SER A 337       2.546  11.890 -35.347  0.00  0.00
ATOM   5567  O   SER A 337       1.673  12.281 -36.064  0.00  0.00
ATOM   5568  N   VAL A 338       3.351  12.721 -34.690  0.00  0.00
ATOM   5569  HN  VAL A 338       3.970  12.413 -33.971  0.00  0.00
ATOM   5570  CA  VAL A 338       3.370  14.138 -34.761  0.00  0.00
ATOM   5571  HA  VAL A 338       4.168  14.423 -34.091  0.00  0.00
ATOM   5572  CB  VAL A 338       3.743  14.731 -36.086  0.00  0.00
ATOM   5573  HB  VAL A 338       2.943  14.415 -36.790  0.00  0.00
ATOM   5574  CG1 VAL A 338       3.690  16.357 -36.227  0.00  0.00
ATOM   5575  HG1 VAL A 338       4.137  16.589 -37.217  0.00  0.00
ATOM   5576  HG1 VAL A 338       4.377  16.813 -35.482  0.00  0.00
ATOM   5577  HG1 VAL A 338       2.676  16.751 -36.001  0.00  0.00
ATOM   5578  CG2 VAL A 338       5.140  14.234 -36.478  0.00  0.00
ATOM   5579  HG2 VAL A 338       5.619  14.647 -37.391  0.00  0.00
ATOM   5580  HG2 VAL A 338       5.144  13.148 -36.714  0.00  0.00
ATOM   5581  HG2 VAL A 338       5.808  14.406 -35.606  0.00  0.00
ATOM   5582  C   VAL A 338       2.165  14.946 -34.347  0.00  0.00
ATOM   5583  O   VAL A 338       1.072  15.023 -34.913  0.00  0.00
ATOM   5584  N   TYR A 339       2.283  15.525 -33.124  0.00  0.00
ATOM   5585  HN  TYR A 339       3.204  15.469 -32.746  0.00  0.00
ATOM   5586  CA  TYR A 339       1.181  16.068 -32.472  0.00  0.00
ATOM   5587  HA  TYR A 339       0.347  15.387 -32.561  0.00  0.00
ATOM   5588  CB  TYR A 339       1.599  16.374 -31.007  0.00  0.00
ATOM   5589  HB1 TYR A 339       0.805  17.009 -30.561  0.00  0.00
ATOM   5590  HB2 TYR A 339       2.596  16.864 -30.982  0.00  0.00
ATOM   5591  CG  TYR A 339       1.668  15.196 -30.124  0.00  0.00
ATOM   5592  CD1 TYR A 339       2.848  14.702 -29.549  0.00  0.00
ATOM   5593  HD1 TYR A 339       3.788  15.041 -29.960  0.00  0.00
ATOM   5594  CE1 TYR A 339       2.853  13.770 -28.554  0.00  0.00
ATOM   5595  HE1 TYR A 339       3.718  13.518 -27.959  0.00  0.00
ATOM   5596  CZ  TYR A 339       1.606  13.416 -27.914  0.00  0.00
ATOM   5597  OH  TYR A 339       1.597  12.708 -26.710  0.00  0.00
ATOM   5598  HH  TYR A 339       0.676  12.532 -26.503  0.00  0.00
ATOM   5599  CD2 TYR A 339       0.436  14.722 -29.605  0.00  0.00
ATOM   5600  HD2 TYR A 339      -0.494  15.117 -29.985  0.00  0.00
ATOM   5601  CE2 TYR A 339       0.406  13.816 -28.521  0.00  0.00
ATOM   5602  HE2 TYR A 339      -0.524  13.442 -28.120  0.00  0.00
ATOM   5603  C   TYR A 339       0.702  17.399 -33.207  0.00  0.00
ATOM   5604  O   TYR A 339       1.473  18.346 -33.476  0.00  0.00
ATOM   5605  N   THR A 340      -0.654  17.498 -33.492  0.00  0.00
ATOM   5606  HN  THR A 340      -1.204  16.736 -33.159  0.00  0.00
ATOM   5607  CA  THR A 340      -1.273  18.693 -34.025  0.00  0.00
ATOM   5608  HA  THR A 340      -0.555  19.250 -34.608  0.00  0.00
ATOM   5609  CB  THR A 340      -2.443  18.403 -34.950  0.00  0.00
ATOM   5610  HB  THR A 340      -2.967  19.319 -35.300  0.00  0.00
ATOM   5611  OG1 THR A 340      -3.319  17.477 -34.333  0.00  0.00
ATOM   5612  HG1 THR A 340      -4.193  17.710 -34.657  0.00  0.00
ATOM   5613  CG2 THR A 340      -1.909  17.756 -36.239  0.00  0.00
ATOM   5614  HG2 THR A 340      -1.284  16.896 -35.911  0.00  0.00
ATOM   5615  HG2 THR A 340      -1.144  18.452 -36.646  0.00  0.00
ATOM   5616  HG2 THR A 340      -2.670  17.429 -36.978  0.00  0.00
ATOM   5617  C   THR A 340      -1.852  19.580 -32.992  0.00  0.00
ATOM   5618  O   THR A 340      -2.063  20.794 -33.193  0.00  0.00
ATOM   5619  N   ARG A 341      -2.021  18.957 -31.787  0.00  0.00
ATOM   5620  HN  ARG A 341      -1.965  17.962 -31.813  0.00  0.00
ATOM   5621  CA  ARG A 341      -2.414  19.590 -30.549  0.00  0.00
ATOM   5622  HA  ARG A 341      -2.509  18.726 -29.908  0.00  0.00
ATOM   5623  CB  ARG A 341      -1.273  20.474 -29.825  0.00  0.00
ATOM   5624  HB1 ARG A 341      -1.574  20.680 -28.776  0.00  0.00
ATOM   5625  HB2 ARG A 341      -1.105  21.400 -30.415  0.00  0.00
ATOM   5626  CG  ARG A 341       0.083  19.797 -29.600  0.00  0.00
ATOM   5627  HG1 ARG A 341       0.503  19.452 -30.569  0.00  0.00
ATOM   5628  HG2 ARG A 341      -0.103  18.862 -29.031  0.00  0.00
ATOM   5629  CD  ARG A 341       1.004  20.715 -28.698  0.00  0.00
ATOM   5630  HD1 ARG A 341       0.536  21.006 -27.734  0.00  0.00
ATOM   5631  HD2 ARG A 341       1.220  21.614 -29.313  0.00  0.00
ATOM   5632  NE  ARG A 341       2.359  20.092 -28.575  0.00  0.00
ATOM   5633  HE  ARG A 341       2.965  20.101 -29.371  0.00  0.00
ATOM   5634  CZ  ARG A 341       2.539  19.048 -27.685  0.00  0.00
ATOM   5635  NH1 ARG A 341       3.407  18.061 -27.866  0.00  0.00
ATOM   5636  HH1 ARG A 341       3.429  17.272 -27.253  0.00  0.00
ATOM   5637  HH1 ARG A 341       4.032  18.177 -28.639  0.00  0.00
ATOM   5638  NH2 ARG A 341       1.758  18.918 -26.610  0.00  0.00
ATOM   5639  HH2 ARG A 341       1.137  19.667 -26.375  0.00  0.00
ATOM   5640  HH2 ARG A 341       2.045  18.243 -25.932  0.00  0.00
ATOM   5641  C   ARG A 341      -3.739  20.291 -30.576  0.00  0.00
ATOM   5642  O   ARG A 341      -3.921  21.363 -29.917  0.00  0.00
ATOM   5643  N   SER A 342      -4.688  19.698 -31.307  0.00  0.00
ATOM   5644  HN  SER A 342      -4.390  18.874 -31.781  0.00  0.00
ATOM   5645  CA  SER A 342      -5.759  20.334 -32.015  0.00  0.00
ATOM   5646  HA  SER A 342      -5.316  20.918 -32.808  0.00  0.00
ATOM   5647  CB  SER A 342      -6.684  19.225 -32.653  0.00  0.00
ATOM   5648  HB1 SER A 342      -7.544  19.702 -33.169  0.00  0.00
ATOM   5649  HB2 SER A 342      -7.121  18.682 -31.788  0.00  0.00
ATOM   5650  OG  SER A 342      -6.057  18.416 -33.576  0.00  0.00
ATOM   5651  HG1 SER A 342      -6.668  18.265 -34.300  0.00  0.00
ATOM   5652  C   SER A 342      -6.613  21.209 -31.191  0.00  0.00
ATOM   5653  O   SER A 342      -7.181  22.214 -31.654  0.00  0.00
ATOM   5654  N   THR A 343      -6.832  20.968 -29.960  0.00  0.00
ATOM   5655  HN  THR A 343      -6.201  20.318 -29.542  0.00  0.00
ATOM   5656  CA  THR A 343      -7.804  21.647 -29.025  0.00  0.00
ATOM   5657  HA  THR A 343      -8.348  22.426 -29.541  0.00  0.00
ATOM   5658  CB  THR A 343      -8.628  20.724 -28.219  0.00  0.00
ATOM   5659  HB  THR A 343      -9.255  21.194 -27.431  0.00  0.00
ATOM   5660  OG1 THR A 343      -7.905  19.676 -27.583  0.00  0.00
ATOM   5661  HG1 THR A 343      -8.390  19.098 -26.989  0.00  0.00
ATOM   5662  CG2 THR A 343      -9.589  19.930 -29.099  0.00  0.00
ATOM   5663  HG2 THR A 343     -10.150  20.673 -29.703  0.00  0.00
ATOM   5664  HG2 THR A 343     -10.321  19.379 -28.470  0.00  0.00
ATOM   5665  HG2 THR A 343      -9.117  19.194 -29.785  0.00  0.00
ATOM   5666  C   THR A 343      -7.073  22.459 -28.008  0.00  0.00
ATOM   5667  O   THR A 343      -7.684  23.275 -27.277  0.00  0.00
ATOM   5668  N   GLY A 344      -5.711  22.421 -28.050  0.00  0.00
ATOM   5669  HN  GLY A 344      -5.170  21.993 -28.771  0.00  0.00
ATOM   5670  CA  GLY A 344      -4.917  23.177 -27.086  0.00  0.00
ATOM   5671  HA1 GLY A 344      -5.433  24.100 -26.866  0.00  0.00
ATOM   5672  HA2 GLY A 344      -3.966  23.350 -27.567  0.00  0.00
ATOM   5673  C   GLY A 344      -4.669  22.404 -25.825  0.00  0.00
ATOM   5674  O   GLY A 344      -4.146  22.951 -24.833  0.00  0.00
ATOM   5675  N   GLU A 345      -5.178  21.185 -25.724  0.00  0.00
ATOM   5676  HN  GLU A 345      -5.816  21.014 -26.472  0.00  0.00
ATOM   5677  CA  GLU A 345      -4.813  20.070 -24.829  0.00  0.00
ATOM   5678  HA  GLU A 345      -5.648  20.081 -24.144  0.00  0.00
ATOM   5679  CB  GLU A 345      -5.007  18.722 -25.622  0.00  0.00
ATOM   5680  HB1 GLU A 345      -4.189  18.480 -26.334  0.00  0.00
ATOM   5681  HB2 GLU A 345      -5.972  18.852 -26.157  0.00  0.00
ATOM   5682  CG  GLU A 345      -5.291  17.494 -24.760  0.00  0.00
ATOM   5683  HG1 GLU A 345      -4.461  17.420 -24.025  0.00  0.00
ATOM   5684  HG2 GLU A 345      -5.366  16.513 -25.277  0.00  0.00
ATOM   5685  CD  GLU A 345      -6.467  17.700 -23.922  0.00  0.00
ATOM   5686  OE1 GLU A 345      -7.614  17.421 -24.443  0.00  0.00
ATOM   5687  OE2 GLU A 345      -6.360  18.245 -22.814  0.00  0.00
ATOM   5688  C   GLU A 345      -3.496  20.106 -23.913  0.00  0.00
ATOM   5689  O   GLU A 345      -2.369  20.247 -24.384  0.00  0.00
ATOM   5690  N   GLN A 346      -3.674  19.905 -22.579  0.00  0.00
ATOM   5691  HN  GLN A 346      -4.612  19.866 -22.241  0.00  0.00
ATOM   5692  CA  GLN A 346      -2.627  19.869 -21.647  0.00  0.00
ATOM   5693  HA  GLN A 346      -1.698  20.294 -21.998  0.00  0.00
ATOM   5694  CB  GLN A 346      -3.024  20.701 -20.346  0.00  0.00
ATOM   5695  HB1 GLN A 346      -2.311  20.428 -19.539  0.00  0.00
ATOM   5696  HB2 GLN A 346      -4.002  20.306 -19.995  0.00  0.00
ATOM   5697  CG  GLN A 346      -3.220  22.228 -20.640  0.00  0.00
ATOM   5698  HG1 GLN A 346      -4.047  22.437 -21.353  0.00  0.00
ATOM   5699  HG2 GLN A 346      -2.289  22.484 -21.191  0.00  0.00
ATOM   5700  CD  GLN A 346      -3.397  23.097 -19.401  0.00  0.00
ATOM   5701  OE1 GLN A 346      -2.472  23.470 -18.725  0.00  0.00
ATOM   5702  NE2 GLN A 346      -4.632  23.500 -19.142  0.00  0.00
ATOM   5703  HE2 GLN A 346      -4.824  24.273 -18.538  0.00  0.00
ATOM   5704  HE2 GLN A 346      -5.409  23.104 -19.632  0.00  0.00
ATOM   5705  C   GLN A 346      -2.395  18.454 -21.187  0.00  0.00
ATOM   5706  O   GLN A 346      -1.556  18.098 -20.351  0.00  0.00
ATOM   5707  N   GLU A 347      -3.191  17.463 -21.582  0.00  0.00
ATOM   5708  HN  GLU A 347      -4.025  17.664 -22.091  0.00  0.00
ATOM   5709  CA  GLU A 347      -3.089  16.125 -21.160  0.00  0.00
ATOM   5710  HA  GLU A 347      -2.734  15.996 -20.149  0.00  0.00
ATOM   5711  CB  GLU A 347      -4.424  15.448 -21.418  0.00  0.00
ATOM   5712  HB1 GLU A 347      -4.833  15.901 -22.346  0.00  0.00
ATOM   5713  HB2 GLU A 347      -5.054  15.806 -20.575  0.00  0.00
ATOM   5714  CG  GLU A 347      -4.488  13.829 -21.432  0.00  0.00
ATOM   5715  HG1 GLU A 347      -4.276  13.313 -20.472  0.00  0.00
ATOM   5716  HG2 GLU A 347      -3.865  13.431 -22.261  0.00  0.00
ATOM   5717  CD  GLU A 347      -5.918  13.403 -21.893  0.00  0.00
ATOM   5718  OE1 GLU A 347      -6.148  13.425 -23.113  0.00  0.00
ATOM   5719  OE2 GLU A 347      -6.737  13.178 -21.035  0.00  0.00
ATOM   5720  C   GLU A 347      -1.974  15.419 -21.822  0.00  0.00
ATOM   5721  O   GLU A 347      -1.278  14.560 -21.282  0.00  0.00
ATOM   5722  N   ILE A 348      -1.905  15.641 -23.140  0.00  0.00
ATOM   5723  HN  ILE A 348      -2.580  16.218 -23.594  0.00  0.00
ATOM   5724  CA  ILE A 348      -0.957  15.095 -24.015  0.00  0.00
ATOM   5725  HA  ILE A 348      -0.973  14.023 -23.879  0.00  0.00
ATOM   5726  CB  ILE A 348      -1.254  15.375 -25.550  0.00  0.00
ATOM   5727  HB  ILE A 348      -0.671  14.705 -26.218  0.00  0.00
ATOM   5728  CG2 ILE A 348      -2.728  14.871 -25.812  0.00  0.00
ATOM   5729  HG2 ILE A 348      -3.505  15.633 -25.589  0.00  0.00
ATOM   5730  HG2 ILE A 348      -3.001  14.059 -25.106  0.00  0.00
ATOM   5731  HG2 ILE A 348      -2.896  14.728 -26.901  0.00  0.00
ATOM   5732  CG1 ILE A 348      -1.069  16.862 -25.863  0.00  0.00
ATOM   5733  HG1 ILE A 348      -0.046  17.237 -25.647  0.00  0.00
ATOM   5734  HG1 ILE A 348      -1.685  17.444 -25.144  0.00  0.00
ATOM   5735  CD1 ILE A 348      -1.602  17.326 -27.252  0.00  0.00
ATOM   5736  HD1 ILE A 348      -2.005  18.360 -27.301  0.00  0.00
ATOM   5737  HD2 ILE A 348      -2.426  16.684 -27.632  0.00  0.00
ATOM   5738  HD3 ILE A 348      -0.707  17.283 -27.909  0.00  0.00
ATOM   5739  C   ILE A 348       0.483  15.491 -23.730  0.00  0.00
ATOM   5740  O   ILE A 348       0.773  16.557 -23.124  0.00  0.00
ATOM   5741  N   SER A 349       1.460  14.613 -24.134  0.00  0.00
ATOM   5742  HN  SER A 349       1.178  13.768 -24.582  0.00  0.00
ATOM   5743  CA  SER A 349       2.868  14.763 -23.764  0.00  0.00
ATOM   5744  HA  SER A 349       2.983  15.033 -22.725  0.00  0.00
ATOM   5745  CB  SER A 349       3.592  13.471 -23.939  0.00  0.00
ATOM   5746  HB1 SER A 349       4.670  13.543 -23.679  0.00  0.00
ATOM   5747  HB2 SER A 349       3.406  13.024 -24.938  0.00  0.00
ATOM   5748  OG  SER A 349       3.045  12.526 -22.995  0.00  0.00
ATOM   5749  HG1 SER A 349       3.636  11.794 -22.801  0.00  0.00
ATOM   5750  C   SER A 349       3.472  15.853 -24.514  0.00  0.00
ATOM   5751  O   SER A 349       3.083  16.244 -25.643  0.00  0.00
ATOM   5752  N   VAL A 350       4.560  16.445 -23.907  0.00  0.00
ATOM   5753  HN  VAL A 350       4.961  16.218 -23.022  0.00  0.00
ATOM   5754  CA  VAL A 350       5.212  17.653 -24.453  0.00  0.00
ATOM   5755  HA  VAL A 350       4.977  17.888 -25.480  0.00  0.00
ATOM   5756  CB  VAL A 350       4.987  18.884 -23.465  0.00  0.00
ATOM   5757  HB  VAL A 350       5.349  18.803 -22.419  0.00  0.00
ATOM   5758  CG1 VAL A 350       5.730  20.121 -24.097  0.00  0.00
ATOM   5759  HG1 VAL A 350       5.323  20.199 -25.128  0.00  0.00
ATOM   5760  HG1 VAL A 350       6.805  19.843 -24.127  0.00  0.00
ATOM   5761  HG1 VAL A 350       5.723  21.063 -23.507  0.00  0.00
ATOM   5762  CG2 VAL A 350       3.475  19.127 -23.233  0.00  0.00
ATOM   5763  HG2 VAL A 350       2.959  18.247 -22.795  0.00  0.00
ATOM   5764  HG2 VAL A 350       3.010  19.219 -24.238  0.00  0.00
ATOM   5765  HG2 VAL A 350       3.387  20.031 -22.593  0.00  0.00
ATOM   5766  C   VAL A 350       6.673  17.292 -24.413  0.00  0.00
ATOM   5767  O   VAL A 350       7.084  16.641 -23.470  0.00  0.00
ATOM   5768  N   GLY A 351       7.424  17.584 -25.487  0.00  0.00
ATOM   5769  HN  GLY A 351       7.129  18.005 -26.342  0.00  0.00
ATOM   5770  CA  GLY A 351       8.898  17.349 -25.629  0.00  0.00
ATOM   5771  HA1 GLY A 351       9.442  17.523 -24.711  0.00  0.00
ATOM   5772  HA2 GLY A 351       9.185  18.069 -26.380  0.00  0.00
ATOM   5773  C   GLY A 351       9.286  16.018 -26.111  0.00  0.00
ATOM   5774  O   GLY A 351      10.476  15.636 -26.050  0.00  0.00
ATOM   5775  N   LEU A 352       8.306  15.170 -26.466  0.00  0.00
ATOM   5776  HN  LEU A 352       7.370  15.508 -26.526  0.00  0.00
ATOM   5777  CA  LEU A 352       8.556  13.834 -26.989  0.00  0.00
ATOM   5778  HA  LEU A 352       9.591  13.531 -27.060  0.00  0.00
ATOM   5779  CB  LEU A 352       7.838  12.783 -26.151  0.00  0.00
ATOM   5780  HB1 LEU A 352       7.997  11.764 -26.564  0.00  0.00
ATOM   5781  HB2 LEU A 352       6.765  13.068 -26.115  0.00  0.00
ATOM   5782  CG  LEU A 352       8.236  12.723 -24.588  0.00  0.00
ATOM   5783  HG  LEU A 352       8.491  13.731 -24.194  0.00  0.00
ATOM   5784  CD1 LEU A 352       7.078  12.030 -23.895  0.00  0.00
ATOM   5785  HD1 LEU A 352       6.112  12.186 -24.421  0.00  0.00
ATOM   5786  HD1 LEU A 352       6.980  12.245 -22.809  0.00  0.00
ATOM   5787  HD1 LEU A 352       7.177  10.929 -24.007  0.00  0.00
ATOM   5788  CD2 LEU A 352       9.539  11.976 -24.466  0.00  0.00
ATOM   5789  HD2 LEU A 352       9.737  11.867 -23.379  0.00  0.00
ATOM   5790  HD2 LEU A 352      10.397  12.593 -24.809  0.00  0.00
ATOM   5791  HD2 LEU A 352       9.555  10.936 -24.856  0.00  0.00
ATOM   5792  C   LEU A 352       7.986  13.786 -28.467  0.00  0.00
ATOM   5793  OT1 LEU A 352       8.801  13.718 -29.436  0.00  0.00
ATOM   5794  OT2 LEU A 352       6.729  13.803 -28.524  0.00  0.00
ATOM   5795  N   CYS B   1      26.245  -3.320  42.729  0.00  0.00
ATOM   5796  HT1 CYS B   1      26.699  -2.952  43.588  0.00  0.00
ATOM   5797  HT2 CYS B   1      26.862  -4.134  42.531  0.00  0.00
ATOM   5798  HT3 CYS B   1      25.321  -3.782  42.854  0.00  0.00
ATOM   5799  CA  CYS B   1      26.206  -2.305  41.616  0.00  0.00
ATOM   5800  HA  CYS B   1      27.078  -1.694  41.797  0.00  0.00
ATOM   5801  CB  CYS B   1      26.226  -2.940  40.190  0.00  0.00
ATOM   5802  HB1 CYS B   1      26.201  -2.174  39.386  0.00  0.00
ATOM   5803  HB2 CYS B   1      25.310  -3.543  40.009  0.00  0.00
ATOM   5804  SG  CYS B   1      27.636  -3.911  39.797  0.00  0.00
ATOM   5805  C   CYS B   1      25.044  -1.336  41.636  0.00  0.00
ATOM   5806  O   CYS B   1      23.973  -1.648  42.182  0.00  0.00
ATOM   5807  N   THR B   2      25.167  -0.167  41.012  0.00  0.00
ATOM   5808  HN  THR B   2      26.081   0.154  40.779  0.00  0.00
ATOM   5809  CA  THR B   2      24.131   0.939  41.146  0.00  0.00
ATOM   5810  HA  THR B   2      23.585   0.769  42.062  0.00  0.00
ATOM   5811  CB  THR B   2      24.616   2.419  41.007  0.00  0.00
ATOM   5812  HB  THR B   2      23.796   3.135  41.226  0.00  0.00
ATOM   5813  OG1 THR B   2      25.229   2.619  39.705  0.00  0.00
ATOM   5814  HG1 THR B   2      25.684   3.460  39.801  0.00  0.00
ATOM   5815  CG2 THR B   2      25.743   2.588  42.030  0.00  0.00
ATOM   5816  HG2 THR B   2      25.392   2.371  43.062  0.00  0.00
ATOM   5817  HG2 THR B   2      26.051   3.656  42.038  0.00  0.00
ATOM   5818  HG2 THR B   2      26.609   2.005  41.650  0.00  0.00
ATOM   5819  C   THR B   2      23.039   0.695  40.081  0.00  0.00
ATOM   5820  O   THR B   2      21.874   1.132  40.307  0.00  0.00
ATOM   5821  N   ARG B   3      23.322  -0.041  38.980  0.00  0.00
ATOM   5822  HN  ARG B   3      24.203  -0.500  38.887  0.00  0.00
ATOM   5823  CA  ARG B   3      22.347  -0.137  37.916  0.00  0.00
ATOM   5824  HA  ARG B   3      21.433   0.343  38.232  0.00  0.00
ATOM   5825  CB  ARG B   3      22.589   0.647  36.599  0.00  0.00
ATOM   5826  HB1 ARG B   3      21.948   0.178  35.822  0.00  0.00
ATOM   5827  HB2 ARG B   3      23.589   0.342  36.224  0.00  0.00
ATOM   5828  CG  ARG B   3      22.423   2.144  36.798  0.00  0.00
ATOM   5829  HG1 ARG B   3      22.523   2.524  37.837  0.00  0.00
ATOM   5830  HG2 ARG B   3      21.392   2.386  36.461  0.00  0.00
ATOM   5831  CD  ARG B   3      23.392   2.926  35.890  0.00  0.00
ATOM   5832  HD1 ARG B   3      23.076   3.991  35.859  0.00  0.00
ATOM   5833  HD2 ARG B   3      23.334   2.521  34.858  0.00  0.00
ATOM   5834  NE  ARG B   3      24.704   2.953  36.618  0.00  0.00
ATOM   5835  HE  ARG B   3      24.584   2.828  37.602  0.00  0.00
ATOM   5836  CZ  ARG B   3      25.848   2.497  36.166  0.00  0.00
ATOM   5837  NH1 ARG B   3      26.703   2.146  37.125  0.00  0.00
ATOM   5838  HH1 ARG B   3      26.352   2.109  38.060  0.00  0.00
ATOM   5839  HH1 ARG B   3      27.589   1.725  36.935  0.00  0.00
ATOM   5840  NH2 ARG B   3      26.071   2.248  34.905  0.00  0.00
ATOM   5841  HH2 ARG B   3      25.326   2.343  34.245  0.00  0.00
ATOM   5842  HH2 ARG B   3      26.930   1.897  34.532  0.00  0.00
ATOM   5843  C   ARG B   3      21.906  -1.585  37.546  0.00  0.00
ATOM   5844  O   ARG B   3      22.206  -2.047  36.419  0.00  0.00
ATOM   5845  N   PRO B   4      21.126  -2.318  38.375  0.00  0.00
ATOM   5846  CD  PRO B   4      20.549  -1.892  39.675  0.00  0.00
ATOM   5847  HD1 PRO B   4      20.196  -0.838  39.672  0.00  0.00
ATOM   5848  HD2 PRO B   4      21.349  -2.051  40.430  0.00  0.00
ATOM   5849  CA  PRO B   4      20.729  -3.722  38.116  0.00  0.00
ATOM   5850  HA  PRO B   4      21.528  -4.339  37.729  0.00  0.00
ATOM   5851  CB  PRO B   4      20.282  -4.168  39.471  0.00  0.00
ATOM   5852  HB1 PRO B   4      21.131  -4.449  40.130  0.00  0.00
ATOM   5853  HB2 PRO B   4      19.528  -4.983  39.496  0.00  0.00
ATOM   5854  CG  PRO B   4      19.600  -2.940  40.068  0.00  0.00
ATOM   5855  HG1 PRO B   4      18.607  -2.720  39.622  0.00  0.00
ATOM   5856  HG2 PRO B   4      19.374  -3.054  41.151  0.00  0.00
ATOM   5857  C   PRO B   4      19.618  -3.762  37.071  0.00  0.00
ATOM   5858  O   PRO B   4      18.812  -2.813  37.026  0.00  0.00
ATOM   5859  N   ASN B   5      19.608  -4.767  36.212  0.00  0.00
ATOM   5860  HN  ASN B   5      20.218  -5.549  36.305  0.00  0.00
ATOM   5861  CA  ASN B   5      18.662  -4.787  35.101  0.00  0.00
ATOM   5862  HA  ASN B   5      18.179  -3.857  34.842  0.00  0.00
ATOM   5863  CB  ASN B   5      19.397  -5.151  33.848  0.00  0.00
ATOM   5864  HB1 ASN B   5      18.779  -5.480  32.985  0.00  0.00
ATOM   5865  HB2 ASN B   5      20.041  -6.020  34.102  0.00  0.00
ATOM   5866  CG  ASN B   5      20.372  -4.014  33.434  0.00  0.00
ATOM   5867  OD1 ASN B   5      20.101  -2.873  33.107  0.00  0.00
ATOM   5868  ND2 ASN B   5      21.655  -4.323  33.399  0.00  0.00
ATOM   5869  HD2 ASN B   5      22.140  -3.483  33.156  0.00  0.00
ATOM   5870  HD2 ASN B   5      22.005  -5.208  33.709  0.00  0.00
ATOM   5871  C   ASN B   5      17.519  -5.820  35.264  0.00  0.00
ATOM   5872  O   ASN B   5      17.778  -7.046  35.249  0.00  0.00
ATOM   5873  N   ASN B   6      16.302  -5.401  35.395  0.00  0.00
ATOM   5874  HN  ASN B   6      16.064  -4.447  35.234  0.00  0.00
ATOM   5875  CA  ASN B   6      15.218  -6.202  35.618  0.00  0.00
ATOM   5876  HA  ASN B   6      15.504  -7.156  36.036  0.00  0.00
ATOM   5877  CB  ASN B   6      14.156  -5.548  36.525  0.00  0.00
ATOM   5878  HB1 ASN B   6      13.212  -6.130  36.466  0.00  0.00
ATOM   5879  HB2 ASN B   6      13.968  -4.500  36.207  0.00  0.00
ATOM   5880  CG  ASN B   6      14.684  -5.375  37.954  0.00  0.00
ATOM   5881  OD1 ASN B   6      14.238  -6.051  38.904  0.00  0.00
ATOM   5882  ND2 ASN B   6      15.523  -4.341  38.198  0.00  0.00
ATOM   5883  HD2 ASN B   6      15.890  -4.360  39.129  0.00  0.00
ATOM   5884  HD2 ASN B   6      15.819  -3.741  37.455  0.00  0.00
ATOM   5885  C   ASN B   6      14.538  -6.332  34.224  0.00  0.00
ATOM   5886  O   ASN B   6      14.550  -5.371  33.459  0.00  0.00
ATOM   5887  N   ASN B   7      14.056  -7.513  33.864  0.00  0.00
ATOM   5888  HN  ASN B   7      14.171  -8.169  34.606  0.00  0.00
ATOM   5889  CA  ASN B   7      13.344  -7.830  32.709  0.00  0.00
ATOM   5890  HA  ASN B   7      13.844  -7.511  31.807  0.00  0.00
ATOM   5891  CB  ASN B   7      13.323  -9.405  32.394  0.00  0.00
ATOM   5892  HB1 ASN B   7      12.785  -9.727  31.477  0.00  0.00
ATOM   5893  HB2 ASN B   7      12.875 -10.009  33.211  0.00  0.00
ATOM   5894  CG  ASN B   7      14.727  -9.962  32.139  0.00  0.00
ATOM   5895  OD1 ASN B   7      14.799 -11.059  31.632  0.00  0.00
ATOM   5896  ND2 ASN B   7      15.857  -9.291  32.460  0.00  0.00
ATOM   5897  HD2 ASN B   7      15.805  -8.307  32.627  0.00  0.00
ATOM   5898  HD2 ASN B   7      16.645  -9.705  32.003  0.00  0.00
ATOM   5899  C   ASN B   7      12.009  -7.142  32.626  0.00  0.00
ATOM   5900  O   ASN B   7      11.362  -6.794  33.572  0.00  0.00
ATOM   5901  N   THR B   8      11.616  -6.942  31.369  0.00  0.00
ATOM   5902  HN  THR B   8      12.247  -7.272  30.672  0.00  0.00
ATOM   5903  CA  THR B   8      10.435  -6.168  30.982  0.00  0.00
ATOM   5904  HA  THR B   8       9.698  -6.333  31.754  0.00  0.00
ATOM   5905  CB  THR B   8      10.768  -4.712  30.919  0.00  0.00
ATOM   5906  HB  THR B   8      11.536  -4.560  31.708  0.00  0.00
ATOM   5907  OG1 THR B   8       9.583  -3.927  31.186  0.00  0.00
ATOM   5908  HG1 THR B   8       9.906  -3.033  31.050  0.00  0.00
ATOM   5909  CG2 THR B   8      11.280  -4.153  29.536  0.00  0.00
ATOM   5910  HG2 THR B   8      11.680  -3.122  29.645  0.00  0.00
ATOM   5911  HG2 THR B   8      10.439  -3.968  28.833  0.00  0.00
ATOM   5912  HG2 THR B   8      12.117  -4.707  29.061  0.00  0.00
ATOM   5913  C   THR B   8       9.962  -6.661  29.675  0.00  0.00
ATOM   5914  O   THR B   8      10.817  -7.129  28.946  0.00  0.00
ATOM   5915  N   ARG B   9       8.707  -6.550  29.310  0.00  0.00
ATOM   5916  HN  ARG B   9       8.109  -6.203  30.029  0.00  0.00
ATOM   5917  CA  ARG B   9       8.161  -6.896  27.973  0.00  0.00
ATOM   5918  HA  ARG B   9       8.921  -7.194  27.267  0.00  0.00
ATOM   5919  CB  ARG B   9       7.232  -8.123  28.089  0.00  0.00
ATOM   5920  HB1 ARG B   9       6.685  -8.375  27.156  0.00  0.00
ATOM   5921  HB2 ARG B   9       6.407  -7.961  28.814  0.00  0.00
ATOM   5922  CG  ARG B   9       8.008  -9.393  28.481  0.00  0.00
ATOM   5923  HG1 ARG B   9       8.667  -9.131  29.336  0.00  0.00
ATOM   5924  HG2 ARG B   9       8.605  -9.704  27.598  0.00  0.00
ATOM   5925  CD  ARG B   9       7.153 -10.548  28.847  0.00  0.00
ATOM   5926  HD1 ARG B   9       6.299 -10.614  28.140  0.00  0.00
ATOM   5927  HD2 ARG B   9       6.788 -10.381  29.883  0.00  0.00
ATOM   5928  NE  ARG B   9       7.888 -11.912  28.632  0.00  0.00
ATOM   5929  HE  ARG B   9       8.382 -12.091  27.781  0.00  0.00
ATOM   5930  CZ  ARG B   9       7.980 -12.882  29.498  0.00  0.00
ATOM   5931  NH1 ARG B   9       7.318 -12.989  30.615  0.00  0.00
ATOM   5932  HH1 ARG B   9       6.464 -12.473  30.671  0.00  0.00
ATOM   5933  HH1 ARG B   9       7.306 -13.918  30.988  0.00  0.00
ATOM   5934  NH2 ARG B   9       8.783 -13.887  29.210  0.00  0.00
ATOM   5935  HH2 ARG B   9       9.012 -14.110  28.264  0.00  0.00
ATOM   5936  HH2 ARG B   9       8.777 -14.543  29.966  0.00  0.00
ATOM   5937  C   ARG B   9       7.466  -5.676  27.481  0.00  0.00
ATOM   5938  O   ARG B   9       6.334  -5.381  28.010  0.00  0.00
ATOM   5939  N   LYS B  10       8.031  -4.906  26.548  0.00  0.00
ATOM   5940  HN  LYS B  10       8.888  -5.187  26.123  0.00  0.00
ATOM   5941  CA  LYS B  10       7.393  -3.785  25.965  0.00  0.00
ATOM   5942  HA  LYS B  10       7.020  -3.130  26.738  0.00  0.00
ATOM   5943  CB  LYS B  10       8.381  -2.839  25.159  0.00  0.00
ATOM   5944  HB1 LYS B  10       7.905  -1.918  24.759  0.00  0.00
ATOM   5945  HB2 LYS B  10       8.831  -3.452  24.349  0.00  0.00
ATOM   5946  CG  LYS B  10       9.546  -2.080  25.830  0.00  0.00
ATOM   5947  HG1 LYS B  10      10.172  -2.816  26.378  0.00  0.00
ATOM   5948  HG2 LYS B  10       8.950  -1.374  26.447  0.00  0.00
ATOM   5949  CD  LYS B  10      10.375  -1.185  24.843  0.00  0.00
ATOM   5950  HD1 LYS B  10       9.724  -0.525  24.233  0.00  0.00
ATOM   5951  HD2 LYS B  10      10.916  -1.885  24.172  0.00  0.00
ATOM   5952  CE  LYS B  10      11.518  -0.365  25.516  0.00  0.00
ATOM   5953  HE1 LYS B  10      12.278   0.019  24.802  0.00  0.00
ATOM   5954  HE2 LYS B  10      12.045  -0.956  26.296  0.00  0.00
ATOM   5955  NZ  LYS B  10      10.840   0.773  26.169  0.00  0.00
ATOM   5956  HZ1 LYS B  10      10.182   0.343  26.849  0.00  0.00
ATOM   5957  HZ2 LYS B  10      10.447   1.470  25.504  0.00  0.00
ATOM   5958  HZ3 LYS B  10      11.554   1.252  26.752  0.00  0.00
ATOM   5959  C   LYS B  10       6.318  -4.271  25.048  0.00  0.00
ATOM   5960  O   LYS B  10       6.520  -5.204  24.331  0.00  0.00
ATOM   5961  N   ARG B  11       5.169  -3.677  25.157  0.00  0.00
ATOM   5962  HN  ARG B  11       4.988  -2.871  25.716  0.00  0.00
ATOM   5963  CA  ARG B  11       4.104  -4.133  24.290  0.00  0.00
ATOM   5964  HA  ARG B  11       4.173  -5.118  23.851  0.00  0.00
[truncated: 26,000 more chars]
