# Supplementary material for: Molecular Recognition of CCR5 by an HIV-1 gp120 V3 Loop
Source: PLoS One. 2014 Apr 24;9(4):e95767. doi: 10.1371/journal.pone.0095767 (PMC3999033; doi:10.1371/journal.pone.0095767)
Supplement: Coordinates S6 — (PDB) [file pone.0095767.s017.pdb]

TITLE MOLECULAR RECOGNITION OF CCR5 BY AN HIV-1 GP120 V3 LOOP
COMPND     MOLECULE: CCR5;
COMPND     CHAIN: A;
COMPND     MOLECULE: V3 LOOP FRAGMENT OF HIV-1 GP120;
COMPND     CHAIN: B;
REMARK Authors: Phanourios Tamamis and Christodoulos A. Floudas
REMARK Structure 6 of 10
REMARK The MD simulation was performed at Tiger Cluster, Princeton University
ATOM      1  N   MET A   1      11.953 -14.997  36.574  0.00  0.00
ATOM      2  HT1 MET A   1      12.617 -15.694  36.969  0.00  0.00
ATOM      3  HT2 MET A   1      11.480 -14.591  37.406  0.00  0.00
ATOM      4  HT3 MET A   1      12.498 -14.273  36.063  0.00  0.00
ATOM      5  CA  MET A   1      10.902 -15.542  35.582  0.00  0.00
ATOM      6  HA  MET A   1      10.237 -16.207  36.113  0.00  0.00
ATOM      7  CB  MET A   1       9.985 -14.378  35.000  0.00  0.00
ATOM      8  HB1 MET A   1       9.206 -14.879  34.386  0.00  0.00
ATOM      9  HB2 MET A   1      10.610 -13.733  34.346  0.00  0.00
ATOM     10  CG  MET A   1       9.436 -13.484  36.075  0.00  0.00
ATOM     11  HG1 MET A   1      10.329 -13.073  36.592  0.00  0.00
ATOM     12  HG2 MET A   1       8.757 -14.043  36.755  0.00  0.00
ATOM     13  SD  MET A   1       8.363 -12.113  35.526  0.00  0.00
ATOM     14  CE  MET A   1       6.985 -13.229  35.089  0.00  0.00
ATOM     15  HE1 MET A   1       5.989 -12.750  35.206  0.00  0.00
ATOM     16  HE2 MET A   1       6.902 -14.124  35.742  0.00  0.00
ATOM     17  HE3 MET A   1       7.144 -13.553  34.038  0.00  0.00
ATOM     18  C   MET A   1      11.474 -16.381  34.521  0.00  0.00
ATOM     19  O   MET A   1      11.669 -17.608  34.643  0.00  0.00
ATOM     20  N   ASP A   2      11.758 -15.798  33.362  0.00  0.00
ATOM     21  HN  ASP A   2      11.235 -14.975  33.150  0.00  0.00
ATOM     22  CA  ASP A   2      12.367 -16.471  32.242  0.00  0.00
ATOM     23  HA  ASP A   2      12.059 -17.506  32.233  0.00  0.00
ATOM     24  CB  ASP A   2      11.809 -15.894  30.980  0.00  0.00
ATOM     25  HB1 ASP A   2      12.436 -16.201  30.116  0.00  0.00
ATOM     26  HB2 ASP A   2      11.711 -14.790  30.897  0.00  0.00
ATOM     27  CG  ASP A   2      10.349 -16.305  30.722  0.00  0.00
ATOM     28  OD1 ASP A   2       9.998 -17.438  30.300  0.00  0.00
ATOM     29  OD2 ASP A   2       9.494 -15.389  30.849  0.00  0.00
ATOM     30  C   ASP A   2      13.869 -16.258  32.175  0.00  0.00
ATOM     31  O   ASP A   2      14.573 -17.179  31.697  0.00  0.00
ATOM     32  N   TYS A   3      14.401 -15.163  32.801  0.00  0.00
ATOM     33  HN  TYS A   3      13.773 -14.566  33.293  0.00  0.00
ATOM     34  CA  TYS A   3      15.763 -14.631  32.476  0.00  0.00
ATOM     35  HA  TYS A   3      15.877 -13.593  32.754  0.00  0.00
ATOM     36  CB  TYS A   3      16.914 -15.359  33.190  0.00  0.00
ATOM     37  HB1 TYS A   3      17.885 -15.327  32.650  0.00  0.00
ATOM     38  HB2 TYS A   3      16.609 -16.411  33.374  0.00  0.00
ATOM     39  CG  TYS A   3      17.119 -14.759  34.557  0.00  0.00
ATOM     40  CD1 TYS A   3      16.521 -15.405  35.617  0.00  0.00
ATOM     41  HD1 TYS A   3      15.908 -16.291  35.544  0.00  0.00
ATOM     42  CE1 TYS A   3      16.709 -14.806  36.906  0.00  0.00
ATOM     43  HE1 TYS A   3      16.401 -15.451  37.715  0.00  0.00
ATOM     44  CZ  TYS A   3      17.461 -13.640  37.018  0.00  0.00
ATOM     45  OH  TYS A   3      17.986 -13.308  38.208  0.00  0.00
ATOM     46  S   TYS A   3      17.066 -12.613  39.240  0.00  0.00
ATOM     47  OS2 TYS A   3      16.588 -11.338  38.777  0.00  0.00
ATOM     48  OS3 TYS A   3      16.021 -13.428  39.830  0.00  0.00
ATOM     49  OS4 TYS A   3      18.114 -12.368  40.266  0.00  0.00
ATOM     50  CD2 TYS A   3      17.769 -13.540  34.652  0.00  0.00
ATOM     51  HD2 TYS A   3      18.290 -13.162  33.785  0.00  0.00
ATOM     52  CE2 TYS A   3      18.044 -12.914  35.916  0.00  0.00
ATOM     53  HE2 TYS A   3      18.745 -12.092  35.952  0.00  0.00
ATOM     54  C   TYS A   3      15.974 -14.586  30.965  0.00  0.00
ATOM     55  O   TYS A   3      16.817 -15.371  30.419  0.00  0.00
ATOM     56  N   GLN A   4      15.158 -13.770  30.236  0.00  0.00
ATOM     57  HN  GLN A   4      14.479 -13.161  30.638  0.00  0.00
ATOM     58  CA  GLN A   4      15.066 -13.892  28.764  0.00  0.00
ATOM     59  HA  GLN A   4      15.015 -14.959  28.606  0.00  0.00
ATOM     60  CB  GLN A   4      13.736 -13.273  28.304  0.00  0.00
ATOM     61  HB1 GLN A   4      12.880 -13.343  29.008  0.00  0.00
ATOM     62  HB2 GLN A   4      13.451 -13.752  27.343  0.00  0.00
ATOM     63  CG  GLN A   4      13.822 -11.736  27.932  0.00  0.00
ATOM     64  HG1 GLN A   4      14.460 -11.583  27.035  0.00  0.00
ATOM     65  HG2 GLN A   4      14.374 -11.169  28.712  0.00  0.00
ATOM     66  CD  GLN A   4      12.452 -11.137  27.681  0.00  0.00
ATOM     67  OE1 GLN A   4      11.934 -11.135  26.588  0.00  0.00
ATOM     68  NE2 GLN A   4      11.864 -10.611  28.784  0.00  0.00
ATOM     69  HE2 GLN A   4      12.249 -10.844  29.677  0.00  0.00
ATOM     70  HE2 GLN A   4      10.914 -10.334  28.637  0.00  0.00
ATOM     71  C   GLN A   4      16.258 -13.495  27.906  0.00  0.00
ATOM     72  O   GLN A   4      17.031 -12.656  28.278  0.00  0.00
ATOM     73  N   VAL A   5      16.457 -14.088  26.726  0.00  0.00
ATOM     74  HN  VAL A   5      16.020 -14.950  26.484  0.00  0.00
ATOM     75  CA  VAL A   5      17.516 -13.609  25.883  0.00  0.00
ATOM     76  HA  VAL A   5      18.413 -13.715  26.475  0.00  0.00
ATOM     77  CB  VAL A   5      17.662 -14.693  24.733  0.00  0.00
ATOM     78  HB  VAL A   5      18.567 -14.560  24.102  0.00  0.00
ATOM     79  CG1 VAL A   5      17.882 -16.125  25.331  0.00  0.00
ATOM     80  HG1 VAL A   5      18.774 -16.213  25.988  0.00  0.00
ATOM     81  HG1 VAL A   5      17.959 -16.851  24.493  0.00  0.00
ATOM     82  HG1 VAL A   5      16.933 -16.309  25.879  0.00  0.00
ATOM     83  CG2 VAL A   5      16.372 -14.644  23.914  0.00  0.00
ATOM     84  HG2 VAL A   5      15.427 -14.773  24.485  0.00  0.00
ATOM     85  HG2 VAL A   5      16.193 -15.457  23.178  0.00  0.00
ATOM     86  HG2 VAL A   5      16.442 -13.720  23.302  0.00  0.00
ATOM     87  C   VAL A   5      17.535 -12.204  25.259  0.00  0.00
ATOM     88  O   VAL A   5      16.545 -11.557  25.013  0.00  0.00
ATOM     89  N   SER A   6      18.708 -11.653  24.859  0.00  0.00
ATOM     90  HN  SER A   6      19.556 -12.176  24.810  0.00  0.00
ATOM     91  CA  SER A   6      18.931 -10.259  24.329  0.00  0.00
ATOM     92  HA  SER A   6      18.030  -9.841  23.904  0.00  0.00
ATOM     93  CB  SER A   6      19.432  -9.373  25.576  0.00  0.00
ATOM     94  HB1 SER A   6      20.266  -9.831  26.150  0.00  0.00
ATOM     95  HB2 SER A   6      18.551  -9.393  26.253  0.00  0.00
ATOM     96  OG  SER A   6      19.825  -8.028  25.321  0.00  0.00
ATOM     97  HG1 SER A   6      19.260  -7.462  24.790  0.00  0.00
ATOM     98  C   SER A   6      19.887 -10.440  23.167  0.00  0.00
ATOM     99  O   SER A   6      20.579 -11.387  23.102  0.00  0.00
ATOM    100  N   SER A   7      19.827  -9.495  22.255  0.00  0.00
ATOM    101  HN  SER A   7      19.248  -8.694  22.388  0.00  0.00
ATOM    102  CA  SER A   7      20.731  -9.473  21.108  0.00  0.00
ATOM    103  HA  SER A   7      20.518 -10.404  20.604  0.00  0.00
ATOM    104  CB  SER A   7      20.517  -8.272  20.194  0.00  0.00
ATOM    105  HB1 SER A   7      19.433  -8.262  19.953  0.00  0.00
ATOM    106  HB2 SER A   7      21.150  -8.491  19.308  0.00  0.00
ATOM    107  OG  SER A   7      20.733  -7.005  20.799  0.00  0.00
ATOM    108  HG1 SER A   7      20.444  -6.362  20.146  0.00  0.00
ATOM    109  C   SER A   7      22.233  -9.524  21.346  0.00  0.00
ATOM    110  O   SER A   7      22.818 -10.086  20.413  0.00  0.00
ATOM    111  N   PRO A   8      22.982  -9.068  22.420  0.00  0.00
ATOM    112  CD  PRO A   8      24.366  -9.572  22.550  0.00  0.00
ATOM    113  HD1 PRO A   8      25.102  -8.835  22.168  0.00  0.00
ATOM    114  HD2 PRO A   8      24.401 -10.587  22.099  0.00  0.00
ATOM    115  CA  PRO A   8      22.618  -8.102  23.506  0.00  0.00
ATOM    116  HA  PRO A   8      21.543  -8.004  23.498  0.00  0.00
ATOM    117  CB  PRO A   8      23.252  -8.874  24.749  0.00  0.00
ATOM    118  HB1 PRO A   8      22.507  -9.595  25.146  0.00  0.00
ATOM    119  HB2 PRO A   8      23.646  -8.281  25.602  0.00  0.00
ATOM    120  CG  PRO A   8      24.445  -9.669  24.078  0.00  0.00
ATOM    121  HG1 PRO A   8      25.357  -9.148  24.441  0.00  0.00
ATOM    122  HG2 PRO A   8      24.461 -10.740  24.369  0.00  0.00
ATOM    123  C   PRO A   8      23.325  -6.761  23.355  0.00  0.00
ATOM    124  O   PRO A   8      24.227  -6.457  24.179  0.00  0.00
ATOM    125  N   ILE A   9      23.002  -5.875  22.432  0.00  0.00
ATOM    126  HN  ILE A   9      22.238  -6.053  21.817  0.00  0.00
ATOM    127  CA  ILE A   9      23.849  -4.701  22.209  0.00  0.00
ATOM    128  HA  ILE A   9      24.876  -4.972  22.406  0.00  0.00
ATOM    129  CB  ILE A   9      23.950  -4.362  20.699  0.00  0.00
ATOM    130  HB  ILE A   9      24.636  -3.508  20.516  0.00  0.00
ATOM    131  CG2 ILE A   9      24.571  -5.460  19.905  0.00  0.00
ATOM    132  HG2 ILE A   9      24.876  -5.187  18.872  0.00  0.00
ATOM    133  HG2 ILE A   9      23.847  -6.298  19.815  0.00  0.00
ATOM    134  HG2 ILE A   9      25.521  -5.739  20.410  0.00  0.00
ATOM    135  CG1 ILE A   9      22.488  -4.111  20.132  0.00  0.00
ATOM    136  HG1 ILE A   9      21.731  -3.967  20.932  0.00  0.00
ATOM    137  HG1 ILE A   9      22.088  -5.091  19.793  0.00  0.00
ATOM    138  CD1 ILE A   9      22.190  -3.021  19.136  0.00  0.00
ATOM    139  HD1 ILE A   9      22.667  -2.034  19.317  0.00  0.00
ATOM    140  HD2 ILE A   9      21.093  -2.844  19.140  0.00  0.00
ATOM    141  HD3 ILE A   9      22.394  -3.311  18.082  0.00  0.00
ATOM    142  C   ILE A   9      23.364  -3.555  23.051  0.00  0.00
ATOM    143  O   ILE A   9      24.054  -2.587  23.292  0.00  0.00
ATOM    144  N   TYS A  10      22.155  -3.604  23.595  0.00  0.00
ATOM    145  HN  TYS A  10      21.528  -4.327  23.312  0.00  0.00
ATOM    146  CA  TYS A  10      21.557  -2.607  24.417  0.00  0.00
ATOM    147  HA  TYS A  10      22.151  -1.710  24.508  0.00  0.00
ATOM    148  CB  TYS A  10      20.160  -1.977  23.896  0.00  0.00
ATOM    149  HB1 TYS A  10      20.405  -1.485  22.930  0.00  0.00
ATOM    150  HB2 TYS A  10      19.695  -1.263  24.608  0.00  0.00
ATOM    151  CG  TYS A  10      19.204  -3.088  23.554  0.00  0.00
ATOM    152  CD1 TYS A  10      19.045  -3.712  22.317  0.00  0.00
ATOM    153  HD1 TYS A  10      19.703  -3.263  21.589  0.00  0.00
ATOM    154  CE1 TYS A  10      18.150  -4.658  21.996  0.00  0.00
ATOM    155  HE1 TYS A  10      17.956  -5.178  21.070  0.00  0.00
ATOM    156  CZ  TYS A  10      17.248  -5.012  23.027  0.00  0.00
ATOM    157  OH  TYS A  10      16.180  -5.906  22.693  0.00  0.00
ATOM    158  S   TYS A  10      16.482  -7.351  23.129  0.00  0.00
ATOM    159  OS2 TYS A  10      17.716  -7.802  22.449  0.00  0.00
ATOM    160  OS3 TYS A  10      16.585  -7.255  24.555  0.00  0.00
ATOM    161  OS4 TYS A  10      15.289  -8.041  22.708  0.00  0.00
ATOM    162  CD2 TYS A  10      18.134  -3.415  24.548  0.00  0.00
ATOM    163  HD2 TYS A  10      18.158  -2.952  25.524  0.00  0.00
ATOM    164  CE2 TYS A  10      17.148  -4.380  24.217  0.00  0.00
ATOM    165  HE2 TYS A  10      16.324  -4.632  24.869  0.00  0.00
ATOM    166  C   TYS A  10      21.471  -3.181  25.839  0.00  0.00
ATOM    167  O   TYS A  10      20.722  -2.599  26.625  0.00  0.00
ATOM    168  N   ASP A  11      22.013  -4.322  26.148  0.00  0.00
ATOM    169  HN  ASP A  11      22.563  -4.811  25.476  0.00  0.00
ATOM    170  CA  ASP A  11      21.817  -5.074  27.337  0.00  0.00
ATOM    171  HA  ASP A  11      20.759  -5.122  27.548  0.00  0.00
ATOM    172  CB  ASP A  11      22.432  -6.517  27.169  0.00  0.00
ATOM    173  HB1 ASP A  11      23.527  -6.517  27.358  0.00  0.00
ATOM    174  HB2 ASP A  11      22.146  -6.929  26.176  0.00  0.00
ATOM    175  CG  ASP A  11      21.869  -7.466  28.236  0.00  0.00
ATOM    176  OD1 ASP A  11      20.918  -7.044  28.930  0.00  0.00
ATOM    177  OD2 ASP A  11      22.379  -8.631  28.373  0.00  0.00
ATOM    178  C   ASP A  11      22.336  -4.344  28.591  0.00  0.00
ATOM    179  O   ASP A  11      21.652  -4.338  29.637  0.00  0.00
ATOM    180  N   ILE A  12      23.415  -3.621  28.444  0.00  0.00
ATOM    181  HN  ILE A  12      24.019  -3.539  27.655  0.00  0.00
ATOM    182  CA  ILE A  12      23.867  -2.770  29.540  0.00  0.00
ATOM    183  HA  ILE A  12      23.523  -3.234  30.453  0.00  0.00
ATOM    184  CB  ILE A  12      25.349  -2.565  29.592  0.00  0.00
ATOM    185  HB  ILE A  12      25.532  -1.832  30.407  0.00  0.00
ATOM    186  CG2 ILE A  12      25.856  -3.938  30.082  0.00  0.00
ATOM    187  HG2 ILE A  12      25.107  -4.313  30.811  0.00  0.00
ATOM    188  HG2 ILE A  12      26.860  -3.816  30.542  0.00  0.00
ATOM    189  HG2 ILE A  12      25.852  -4.686  29.261  0.00  0.00
ATOM    190  CG1 ILE A  12      26.042  -2.118  28.167  0.00  0.00
ATOM    191  HG1 ILE A  12      25.847  -1.069  27.856  0.00  0.00
ATOM    192  HG1 ILE A  12      25.550  -2.744  27.393  0.00  0.00
ATOM    193  CD1 ILE A  12      27.547  -2.208  28.270  0.00  0.00
ATOM    194  HD1 ILE A  12      27.875  -3.218  28.599  0.00  0.00
ATOM    195  HD2 ILE A  12      27.938  -1.389  28.911  0.00  0.00
ATOM    196  HD3 ILE A  12      28.041  -2.113  27.280  0.00  0.00
ATOM    197  C   ILE A  12      23.267  -1.328  29.412  0.00  0.00
ATOM    198  O   ILE A  12      23.602  -0.462  30.185  0.00  0.00
ATOM    199  N   ASN A  13      22.292  -1.043  28.524  0.00  0.00
ATOM    200  HN  ASN A  13      21.898  -1.822  28.044  0.00  0.00
ATOM    201  CA  ASN A  13      21.589   0.239  28.385  0.00  0.00
ATOM    202  HA  ASN A  13      21.810   0.897  29.212  0.00  0.00
ATOM    203  CB  ASN A  13      21.940   0.867  26.959  0.00  0.00
ATOM    204  HB1 ASN A  13      21.228   1.717  26.884  0.00  0.00
ATOM    205  HB2 ASN A  13      21.702   0.088  26.204  0.00  0.00
ATOM    206  CG  ASN A  13      23.401   1.296  26.902  0.00  0.00
ATOM    207  OD1 ASN A  13      23.939   1.675  27.924  0.00  0.00
ATOM    208  ND2 ASN A  13      24.082   1.270  25.691  0.00  0.00
ATOM    209  HD2 ASN A  13      23.611   0.855  24.912  0.00  0.00
ATOM    210  HD2 ASN A  13      25.029   1.591  25.686  0.00  0.00
ATOM    211  C   ASN A  13      20.161   0.076  28.520  0.00  0.00
ATOM    212  O   ASN A  13      19.334   0.769  27.960  0.00  0.00
ATOM    213  N   TYS A  14      19.726  -1.014  29.242  0.00  0.00
ATOM    214  HN  TYS A  14      20.392  -1.696  29.533  0.00  0.00
ATOM    215  CA  TYS A  14      18.354  -1.275  29.618  0.00  0.00
ATOM    216  HA  TYS A  14      17.776  -1.210  28.708  0.00  0.00
ATOM    217  CB  TYS A  14      18.269  -2.732  30.251  0.00  0.00
ATOM    218  HB1 TYS A  14      17.751  -2.690  31.233  0.00  0.00
ATOM    219  HB2 TYS A  14      19.264  -3.208  30.385  0.00  0.00
ATOM    220  CG  TYS A  14      17.363  -3.594  29.346  0.00  0.00
ATOM    221  CD1 TYS A  14      15.952  -3.671  29.639  0.00  0.00
ATOM    222  HD1 TYS A  14      15.567  -2.999  30.392  0.00  0.00
ATOM    223  CE1 TYS A  14      15.075  -4.430  28.818  0.00  0.00
ATOM    224  HE1 TYS A  14      14.037  -4.571  29.081  0.00  0.00
ATOM    225  CZ  TYS A  14      15.729  -5.292  27.906  0.00  0.00
ATOM    226  OH  TYS A  14      14.904  -6.079  27.130  0.00  0.00
ATOM    227  S   TYS A  14      14.694  -7.468  27.839  0.00  0.00
ATOM    228  OS2 TYS A  14      13.788  -8.215  26.991  0.00  0.00
ATOM    229  OS3 TYS A  14      15.966  -8.102  27.922  0.00  0.00
ATOM    230  OS4 TYS A  14      14.013  -7.238  29.088  0.00  0.00
ATOM    231  CD2 TYS A  14      17.898  -4.355  28.296  0.00  0.00
ATOM    232  HD2 TYS A  14      18.939  -4.202  28.055  0.00  0.00
ATOM    233  CE2 TYS A  14      17.062  -5.262  27.529  0.00  0.00
ATOM    234  HE2 TYS A  14      17.568  -5.760  26.716  0.00  0.00
ATOM    235  C   TYS A  14      17.849  -0.275  30.652  0.00  0.00
ATOM    236  O   TYS A  14      16.670   0.071  30.606  0.00  0.00
ATOM    237  N   TYR A  15      18.727   0.273  31.562  0.00  0.00
ATOM    238  HN  TYR A  15      19.680  -0.020  31.535  0.00  0.00
ATOM    239  CA  TYR A  15      18.380   1.058  32.770  0.00  0.00
ATOM    240  HA  TYR A  15      17.593   0.518  33.276  0.00  0.00
ATOM    241  CB  TYR A  15      19.518   1.285  33.740  0.00  0.00
ATOM    242  HB1 TYR A  15      19.888   0.261  33.962  0.00  0.00
ATOM    243  HB2 TYR A  15      19.205   1.693  34.724  0.00  0.00
ATOM    244  CG  TYR A  15      20.602   2.182  33.204  0.00  0.00
ATOM    245  CD1 TYR A  15      20.763   3.508  33.574  0.00  0.00
ATOM    246  HD1 TYR A  15      20.168   3.915  34.378  0.00  0.00
ATOM    247  CE1 TYR A  15      21.846   4.208  33.050  0.00  0.00
ATOM    248  HE1 TYR A  15      22.043   5.221  33.370  0.00  0.00
ATOM    249  CZ  TYR A  15      22.665   3.624  32.047  0.00  0.00
ATOM    250  OH  TYR A  15      23.812   4.342  31.569  0.00  0.00
ATOM    251  HH  TYR A  15      24.094   3.921  30.753  0.00  0.00
ATOM    252  CD2 TYR A  15      21.444   1.579  32.214  0.00  0.00
ATOM    253  HD2 TYR A  15      21.337   0.527  31.994  0.00  0.00
ATOM    254  CE2 TYR A  15      22.535   2.264  31.713  0.00  0.00
ATOM    255  HE2 TYR A  15      23.193   1.737  31.038  0.00  0.00
ATOM    256  C   TYR A  15      17.605   2.405  32.396  0.00  0.00
ATOM    257  O   TYR A  15      16.702   2.855  33.127  0.00  0.00
ATOM    258  N   THR A  16      17.844   2.933  31.198  0.00  0.00
ATOM    259  HN  THR A  16      18.352   2.400  30.525  0.00  0.00
ATOM    260  CA  THR A  16      17.340   4.270  30.801  0.00  0.00
ATOM    261  HA  THR A  16      17.397   4.905  31.673  0.00  0.00
ATOM    262  CB  THR A  16      18.008   4.935  29.692  0.00  0.00
ATOM    263  HB  THR A  16      17.428   5.789  29.281  0.00  0.00
ATOM    264  OG1 THR A  16      18.117   4.016  28.578  0.00  0.00
ATOM    265  HG1 THR A  16      18.565   4.455  27.852  0.00  0.00
ATOM    266  CG2 THR A  16      19.365   5.348  30.224  0.00  0.00
ATOM    267  HG2 THR A  16      19.305   6.137  31.004  0.00  0.00
ATOM    268  HG2 THR A  16      20.002   5.773  29.419  0.00  0.00
ATOM    269  HG2 THR A  16      19.910   4.530  30.743  0.00  0.00
ATOM    270  C   THR A  16      15.813   4.290  30.530  0.00  0.00
ATOM    271  O   THR A  16      15.135   5.307  30.779  0.00  0.00
ATOM    272  N   SER A  17      15.375   3.139  29.965  0.00  0.00
ATOM    273  HN  SER A  17      15.898   2.338  29.685  0.00  0.00
ATOM    274  CA  SER A  17      13.991   2.952  29.676  0.00  0.00
ATOM    275  HA  SER A  17      13.340   3.717  30.075  0.00  0.00
ATOM    276  CB  SER A  17      13.708   3.026  28.053  0.00  0.00
ATOM    277  HB1 SER A  17      13.943   2.021  27.639  0.00  0.00
ATOM    278  HB2 SER A  17      14.382   3.761  27.564  0.00  0.00
ATOM    279  OG  SER A  17      12.333   3.361  27.678  0.00  0.00
ATOM    280  HG1 SER A  17      12.329   3.149  26.742  0.00  0.00
ATOM    281  C   SER A  17      13.437   1.720  30.319  0.00  0.00
ATOM    282  O   SER A  17      12.352   1.223  30.043  0.00  0.00
ATOM    283  N   GLU A  18      14.186   1.127  31.306  0.00  0.00
ATOM    284  HN  GLU A  18      15.055   1.548  31.555  0.00  0.00
ATOM    285  CA  GLU A  18      13.705   0.064  32.097  0.00  0.00
ATOM    286  HA  GLU A  18      13.622  -0.849  31.526  0.00  0.00
ATOM    287  CB  GLU A  18      14.747  -0.187  33.241  0.00  0.00
ATOM    288  HB1 GLU A  18      14.941   0.760  33.788  0.00  0.00
ATOM    289  HB2 GLU A  18      15.648  -0.469  32.655  0.00  0.00
ATOM    290  CG  GLU A  18      14.546  -1.363  34.201  0.00  0.00
ATOM    291  HG1 GLU A  18      15.512  -1.832  34.484  0.00  0.00
ATOM    292  HG2 GLU A  18      14.091  -2.144  33.555  0.00  0.00
ATOM    293  CD  GLU A  18      13.915  -1.083  35.517  0.00  0.00
ATOM    294  OE1 GLU A  18      12.946  -1.765  35.899  0.00  0.00
ATOM    295  OE2 GLU A  18      14.357  -0.116  36.213  0.00  0.00
ATOM    296  C   GLU A  18      12.311   0.208  32.694  0.00  0.00
ATOM    297  O   GLU A  18      11.459  -0.623  32.369  0.00  0.00
ATOM    298  N   PRO A  19      11.932   1.183  33.453  0.00  0.00
ATOM    299  CD  PRO A  19      12.812   2.314  33.922  0.00  0.00
ATOM    300  HD1 PRO A  19      13.230   2.994  33.149  0.00  0.00
ATOM    301  HD2 PRO A  19      13.575   1.909  34.620  0.00  0.00
ATOM    302  CA  PRO A  19      10.700   1.209  34.176  0.00  0.00
ATOM    303  HA  PRO A  19      10.397   0.178  34.275  0.00  0.00
ATOM    304  CB  PRO A  19      11.064   2.137  35.403  0.00  0.00
ATOM    305  HB1 PRO A  19      11.590   1.378  36.018  0.00  0.00
ATOM    306  HB2 PRO A  19      10.213   2.541  35.992  0.00  0.00
ATOM    307  CG  PRO A  19      11.962   3.252  34.823  0.00  0.00
ATOM    308  HG1 PRO A  19      11.412   4.051  34.281  0.00  0.00
ATOM    309  HG2 PRO A  19      12.527   3.812  35.599  0.00  0.00
ATOM    310  C   PRO A  19       9.685   1.986  33.333  0.00  0.00
ATOM    311  O   PRO A  19       8.628   2.383  33.875  0.00  0.00
ATOM    312  N   CYS A  20       9.927   2.289  32.054  0.00  0.00
ATOM    313  HN  CYS A  20      10.728   1.937  31.576  0.00  0.00
ATOM    314  CA  CYS A  20       9.082   3.153  31.190  0.00  0.00
ATOM    315  HA  CYS A  20       8.962   4.080  31.731  0.00  0.00
ATOM    316  CB  CYS A  20       9.931   3.694  30.011  0.00  0.00
ATOM    317  HB1 CYS A  20      10.028   2.990  29.157  0.00  0.00
ATOM    318  HB2 CYS A  20      10.965   3.843  30.387  0.00  0.00
ATOM    319  SG  CYS A  20       9.253   5.236  29.410  0.00  0.00
ATOM    320  C   CYS A  20       7.660   2.549  30.900  0.00  0.00
ATOM    321  O   CYS A  20       7.525   1.597  30.159  0.00  0.00
ATOM    322  N   GLN A  21       6.735   3.285  31.449  0.00  0.00
ATOM    323  HN  GLN A  21       6.932   4.090  32.002  0.00  0.00
ATOM    324  CA  GLN A  21       5.336   2.845  31.544  0.00  0.00
ATOM    325  HA  GLN A  21       5.020   2.338  30.644  0.00  0.00
ATOM    326  CB  GLN A  21       5.219   1.921  32.760  0.00  0.00
ATOM    327  HB1 GLN A  21       5.675   2.411  33.647  0.00  0.00
ATOM    328  HB2 GLN A  21       5.827   1.016  32.545  0.00  0.00
ATOM    329  CG  GLN A  21       3.818   1.449  33.113  0.00  0.00
ATOM    330  HG1 GLN A  21       3.314   1.089  32.190  0.00  0.00
ATOM    331  HG2 GLN A  21       3.188   2.312  33.417  0.00  0.00
ATOM    332  CD  GLN A  21       3.702   0.378  34.312  0.00  0.00
ATOM    333  OE1 GLN A  21       3.382   0.760  35.434  0.00  0.00
ATOM    334  NE2 GLN A  21       4.071  -0.941  34.053  0.00  0.00
ATOM    335  HE2 GLN A  21       3.990  -1.695  34.704  0.00  0.00
ATOM    336  HE2 GLN A  21       4.486  -1.138  33.165  0.00  0.00
ATOM    337  C   GLN A  21       4.518   4.077  31.626  0.00  0.00
ATOM    338  O   GLN A  21       4.891   5.058  32.295  0.00  0.00
ATOM    339  N   LYS A  22       3.375   4.051  30.831  0.00  0.00
ATOM    340  HN  LYS A  22       3.069   3.316  30.232  0.00  0.00
ATOM    341  CA  LYS A  22       2.558   5.181  30.775  0.00  0.00
ATOM    342  HA  LYS A  22       2.462   5.674  31.731  0.00  0.00
ATOM    343  CB  LYS A  22       3.134   6.314  29.939  0.00  0.00
ATOM    344  HB1 LYS A  22       4.003   6.606  30.566  0.00  0.00
ATOM    345  HB2 LYS A  22       2.487   7.217  29.982  0.00  0.00
ATOM    346  CG  LYS A  22       3.570   5.978  28.460  0.00  0.00
ATOM    347  HG1 LYS A  22       2.752   5.498  27.879  0.00  0.00
ATOM    348  HG2 LYS A  22       4.409   5.250  28.467  0.00  0.00
ATOM    349  CD  LYS A  22       3.902   7.203  27.601  0.00  0.00
ATOM    350  HD1 LYS A  22       4.732   7.639  28.196  0.00  0.00
ATOM    351  HD2 LYS A  22       3.007   7.863  27.596  0.00  0.00
ATOM    352  CE  LYS A  22       4.313   6.844  26.143  0.00  0.00
ATOM    353  HE1 LYS A  22       4.660   7.735  25.577  0.00  0.00
ATOM    354  HE2 LYS A  22       3.488   6.351  25.585  0.00  0.00
ATOM    355  NZ  LYS A  22       5.419   5.777  26.213  0.00  0.00
ATOM    356  HZ1 LYS A  22       5.606   5.590  25.208  0.00  0.00
ATOM    357  HZ2 LYS A  22       5.126   4.896  26.683  0.00  0.00
ATOM    358  HZ3 LYS A  22       6.282   6.161  26.648  0.00  0.00
ATOM    359  C   LYS A  22       1.135   4.819  30.305  0.00  0.00
ATOM    360  O   LYS A  22       0.840   3.723  29.827  0.00  0.00
ATOM    361  N   ILE A  23       0.220   5.791  30.521  0.00  0.00
ATOM    362  HN  ILE A  23       0.584   6.616  30.947  0.00  0.00
ATOM    363  CA  ILE A  23      -1.220   5.700  30.379  0.00  0.00
ATOM    364  HA  ILE A  23      -1.507   4.665  30.263  0.00  0.00
ATOM    365  CB  ILE A  23      -2.011   6.341  31.538  0.00  0.00
ATOM    366  HB  ILE A  23      -1.700   7.403  31.628  0.00  0.00
ATOM    367  CG2 ILE A  23      -3.625   6.212  31.300  0.00  0.00
ATOM    368  HG2 ILE A  23      -3.892   5.154  31.089  0.00  0.00
ATOM    369  HG2 ILE A  23      -3.843   6.901  30.457  0.00  0.00
ATOM    370  HG2 ILE A  23      -4.238   6.653  32.115  0.00  0.00
ATOM    371  CG1 ILE A  23      -1.566   5.731  32.880  0.00  0.00
ATOM    372  HG1 ILE A  23      -1.986   6.247  33.770  0.00  0.00
ATOM    373  HG1 ILE A  23      -0.457   5.698  32.939  0.00  0.00
ATOM    374  CD1 ILE A  23      -1.917   4.323  32.920  0.00  0.00
ATOM    375  HD1 ILE A  23      -1.617   3.798  31.988  0.00  0.00
ATOM    376  HD2 ILE A  23      -2.985   4.141  33.163  0.00  0.00
ATOM    377  HD3 ILE A  23      -1.402   3.811  33.761  0.00  0.00
ATOM    378  C   ILE A  23      -1.485   6.405  29.082  0.00  0.00
ATOM    379  O   ILE A  23      -0.837   7.412  28.764  0.00  0.00
ATOM    380  N   ASN A  24      -2.443   5.846  28.308  0.00  0.00
ATOM    381  HN  ASN A  24      -3.059   5.108  28.574  0.00  0.00
ATOM    382  CA  ASN A  24      -2.735   6.397  26.916  0.00  0.00
ATOM    383  HA  ASN A  24      -1.782   6.567  26.435  0.00  0.00
ATOM    384  CB  ASN A  24      -3.615   5.340  26.147  0.00  0.00
ATOM    385  HB1 ASN A  24      -4.005   5.690  25.168  0.00  0.00
ATOM    386  HB2 ASN A  24      -4.543   5.110  26.714  0.00  0.00
ATOM    387  CG  ASN A  24      -2.749   4.049  25.848  0.00  0.00
ATOM    388  OD1 ASN A  24      -2.263   3.320  26.668  0.00  0.00
ATOM    389  ND2 ASN A  24      -2.913   3.693  24.579  0.00  0.00
ATOM    390  HD2 ASN A  24      -2.633   2.816  24.189  0.00  0.00
ATOM    391  HD2 ASN A  24      -3.466   4.203  23.920  0.00  0.00
ATOM    392  C   ASN A  24      -3.366   7.748  26.962  0.00  0.00
ATOM    393  O   ASN A  24      -4.136   8.101  27.851  0.00  0.00
ATOM    394  N   VAL A  25      -3.065   8.624  25.962  0.00  0.00
ATOM    395  HN  VAL A  25      -2.422   8.414  25.230  0.00  0.00
ATOM    396  CA  VAL A  25      -3.618   9.965  25.865  0.00  0.00
ATOM    397  HA  VAL A  25      -4.568  10.054  26.372  0.00  0.00
ATOM    398  CB  VAL A  25      -2.596  10.932  26.521  0.00  0.00
ATOM    399  HB  VAL A  25      -2.072  10.380  27.330  0.00  0.00
ATOM    400  CG1 VAL A  25      -1.377  11.542  25.650  0.00  0.00
ATOM    401  HG1 VAL A  25      -0.744  12.158  26.323  0.00  0.00
ATOM    402  HG1 VAL A  25      -1.768  12.130  24.793  0.00  0.00
ATOM    403  HG1 VAL A  25      -0.751  10.762  25.164  0.00  0.00
ATOM    404  CG2 VAL A  25      -3.326  12.097  27.111  0.00  0.00
ATOM    405  HG2 VAL A  25      -3.791  12.719  26.316  0.00  0.00
ATOM    406  HG2 VAL A  25      -2.682  12.807  27.672  0.00  0.00
ATOM    407  HG2 VAL A  25      -4.162  11.808  27.783  0.00  0.00
ATOM    408  C   VAL A  25      -3.770  10.265  24.430  0.00  0.00
ATOM    409  O   VAL A  25      -2.930   9.833  23.631  0.00  0.00
ATOM    410  N   LYS A  26      -4.814  11.094  24.067  0.00  0.00
ATOM    411  HN  LYS A  26      -5.536  11.322  24.715  0.00  0.00
ATOM    412  CA  LYS A  26      -4.899  11.611  22.679  0.00  0.00
ATOM    413  HA  LYS A  26      -4.254  11.021  22.042  0.00  0.00
ATOM    414  CB  LYS A  26      -6.304  11.615  22.150  0.00  0.00
ATOM    415  HB1 LYS A  26      -6.473  12.022  21.131  0.00  0.00
ATOM    416  HB2 LYS A  26      -6.847  12.226  22.902  0.00  0.00
ATOM    417  CG  LYS A  26      -6.840  10.201  22.060  0.00  0.00
ATOM    418  HG1 LYS A  26      -6.872   9.619  23.006  0.00  0.00
ATOM    419  HG2 LYS A  26      -6.142   9.591  21.448  0.00  0.00
ATOM    420  CD  LYS A  26      -8.162  10.215  21.337  0.00  0.00
ATOM    421  HD1 LYS A  26      -8.428   9.157  21.131  0.00  0.00
ATOM    422  HD2 LYS A  26      -8.050  10.756  20.373  0.00  0.00
ATOM    423  CE  LYS A  26      -9.253  10.797  22.180  0.00  0.00
ATOM    424  HE1 LYS A  26      -9.171  11.901  22.259  0.00  0.00
ATOM    425  HE2 LYS A  26      -9.371  10.422  23.219  0.00  0.00
ATOM    426  NZ  LYS A  26     -10.596  10.585  21.453  0.00  0.00
ATOM    427  HZ1 LYS A  26     -10.933   9.657  21.778  0.00  0.00
ATOM    428  HZ2 LYS A  26     -10.368  10.593  20.438  0.00  0.00
ATOM    429  HZ3 LYS A  26     -11.413  11.204  21.631  0.00  0.00
ATOM    430  C   LYS A  26      -4.384  13.021  22.579  0.00  0.00
ATOM    431  O   LYS A  26      -4.798  13.809  23.356  0.00  0.00
ATOM    432  N   GLN A  27      -3.426  13.279  21.629  0.00  0.00
ATOM    433  HN  GLN A  27      -3.247  12.485  21.053  0.00  0.00
ATOM    434  CA  GLN A  27      -2.847  14.496  21.273  0.00  0.00
ATOM    435  HA  GLN A  27      -2.937  15.214  22.076  0.00  0.00
ATOM    436  CB  GLN A  27      -1.370  14.345  20.738  0.00  0.00
ATOM    437  HB1 GLN A  27      -1.095  15.244  20.146  0.00  0.00
ATOM    438  HB2 GLN A  27      -1.304  13.393  20.170  0.00  0.00
ATOM    439  CG  GLN A  27      -0.412  14.031  21.878  0.00  0.00
ATOM    440  HG1 GLN A  27       0.620  13.692  21.646  0.00  0.00
ATOM    441  HG2 GLN A  27      -0.881  13.121  22.308  0.00  0.00
ATOM    442  CD  GLN A  27      -0.437  15.087  23.015  0.00  0.00
ATOM    443  OE1 GLN A  27      -0.836  16.209  22.846  0.00  0.00
ATOM    444  NE2 GLN A  27       0.073  14.792  24.243  0.00  0.00
ATOM    445  HE2 GLN A  27       0.611  13.976  24.454  0.00  0.00
ATOM    446  HE2 GLN A  27       0.189  15.583  24.844  0.00  0.00
ATOM    447  C   GLN A  27      -3.719  15.115  20.256  0.00  0.00
ATOM    448  O   GLN A  27      -4.653  14.424  19.755  0.00  0.00
ATOM    449  N   ILE A  28      -3.651  16.390  19.902  0.00  0.00
ATOM    450  HN  ILE A  28      -2.937  16.987  20.257  0.00  0.00
ATOM    451  CA  ILE A  28      -4.730  17.117  19.185  0.00  0.00
ATOM    452  HA  ILE A  28      -5.547  16.926  19.865  0.00  0.00
ATOM    453  CB  ILE A  28      -4.538  18.602  19.259  0.00  0.00
ATOM    454  HB  ILE A  28      -4.517  18.947  20.314  0.00  0.00
ATOM    455  CG2 ILE A  28      -3.174  19.047  18.848  0.00  0.00
ATOM    456  HG2 ILE A  28      -3.044  20.117  19.119  0.00  0.00
ATOM    457  HG2 ILE A  28      -2.920  18.966  17.769  0.00  0.00
ATOM    458  HG2 ILE A  28      -2.367  18.451  19.326  0.00  0.00
ATOM    459  CG1 ILE A  28      -5.736  19.461  18.533  0.00  0.00
ATOM    460  HG1 ILE A  28      -5.840  19.264  17.445  0.00  0.00
ATOM    461  HG1 ILE A  28      -5.484  20.535  18.664  0.00  0.00
ATOM    462  CD1 ILE A  28      -7.179  19.167  19.087  0.00  0.00
ATOM    463  HD1 ILE A  28      -7.313  18.066  19.155  0.00  0.00
ATOM    464  HD2 ILE A  28      -8.026  19.442  18.423  0.00  0.00
ATOM    465  HD3 ILE A  28      -7.356  19.659  20.068  0.00  0.00
ATOM    466  C   ILE A  28      -5.149  16.574  17.805  0.00  0.00
ATOM    467  O   ILE A  28      -6.325  16.559  17.390  0.00  0.00
ATOM    468  N   ALA A  29      -4.142  16.063  16.988  0.00  0.00
ATOM    469  HN  ALA A  29      -3.199  16.150  17.298  0.00  0.00
ATOM    470  CA  ALA A  29      -4.414  15.438  15.698  0.00  0.00
ATOM    471  HA  ALA A  29      -4.974  16.139  15.099  0.00  0.00
ATOM    472  CB  ALA A  29      -3.128  15.100  14.894  0.00  0.00
ATOM    473  HB1 ALA A  29      -2.523  16.031  14.870  0.00  0.00
ATOM    474  HB2 ALA A  29      -3.483  14.749  13.900  0.00  0.00
ATOM    475  HB3 ALA A  29      -2.582  14.294  15.428  0.00  0.00
ATOM    476  C   ALA A  29      -5.280  14.159  15.836  0.00  0.00
ATOM    477  O   ALA A  29      -6.097  13.845  14.968  0.00  0.00
ATOM    478  N   ALA A  30      -5.184  13.491  16.929  0.00  0.00
ATOM    479  HN  ALA A  30      -4.557  13.942  17.558  0.00  0.00
ATOM    480  CA  ALA A  30      -5.850  12.261  17.200  0.00  0.00
ATOM    481  HA  ALA A  30      -5.856  11.760  16.245  0.00  0.00
ATOM    482  CB  ALA A  30      -5.050  11.475  18.252  0.00  0.00
ATOM    483  HB1 ALA A  30      -4.073  11.063  17.921  0.00  0.00
ATOM    484  HB2 ALA A  30      -5.624  10.606  18.640  0.00  0.00
ATOM    485  HB3 ALA A  30      -4.952  12.032  19.208  0.00  0.00
ATOM    486  C   ALA A  30      -7.259  12.312  17.664  0.00  0.00
ATOM    487  O   ALA A  30      -8.008  11.329  17.663  0.00  0.00
ATOM    488  N   ARG A  31      -7.647  13.501  18.188  0.00  0.00
ATOM    489  HN  ARG A  31      -7.070  14.312  18.137  0.00  0.00
ATOM    490  CA  ARG A  31      -8.979  13.958  18.635  0.00  0.00
ATOM    491  HA  ARG A  31      -9.381  13.302  19.392  0.00  0.00
ATOM    492  CB  ARG A  31      -8.932  15.223  19.522  0.00  0.00
ATOM    493  HB1 ARG A  31      -9.895  15.250  20.074  0.00  0.00
ATOM    494  HB2 ARG A  31      -8.665  16.060  18.843  0.00  0.00
ATOM    495  CG  ARG A  31      -7.780  15.133  20.600  0.00  0.00
ATOM    496  HG1 ARG A  31      -6.856  15.216  19.990  0.00  0.00
ATOM    497  HG2 ARG A  31      -7.747  14.087  20.972  0.00  0.00
ATOM    498  CD  ARG A  31      -7.938  16.084  21.716  0.00  0.00
ATOM    499  HD1 ARG A  31      -8.844  15.883  22.329  0.00  0.00
ATOM    500  HD2 ARG A  31      -8.078  17.117  21.334  0.00  0.00
ATOM    501  NE  ARG A  31      -6.651  16.000  22.583  0.00  0.00
ATOM    502  HE  ARG A  31      -6.210  15.121  22.767  0.00  0.00
ATOM    503  CZ  ARG A  31      -6.088  17.032  23.186  0.00  0.00
ATOM    504  NH1 ARG A  31      -5.020  16.908  23.888  0.00  0.00
ATOM    505  HH1 ARG A  31      -4.629  15.998  24.032  0.00  0.00
ATOM    506  HH1 ARG A  31      -4.696  17.699  24.409  0.00  0.00
ATOM    507  NH2 ARG A  31      -6.723  18.217  23.151  0.00  0.00
ATOM    508  HH2 ARG A  31      -7.693  18.106  22.936  0.00  0.00
ATOM    509  HH2 ARG A  31      -6.571  18.902  23.864  0.00  0.00
ATOM    510  C   ARG A  31      -9.936  14.117  17.514  0.00  0.00
ATOM    511  O   ARG A  31     -11.109  13.685  17.609  0.00  0.00
ATOM    512  N   LEU A  32      -9.466  14.682  16.372  0.00  0.00
ATOM    513  HN  LEU A  32      -8.585  15.147  16.367  0.00  0.00
ATOM    514  CA  LEU A  32     -10.218  14.758  15.145  0.00  0.00
ATOM    515  HA  LEU A  32     -11.284  14.821  15.305  0.00  0.00
ATOM    516  CB  LEU A  32      -9.941  16.088  14.460  0.00  0.00
ATOM    517  HB1 LEU A  32     -10.568  16.267  13.562  0.00  0.00
ATOM    518  HB2 LEU A  32      -8.878  16.165  14.147  0.00  0.00
ATOM    519  CG  LEU A  32     -10.228  17.250  15.321  0.00  0.00
ATOM    520  HG  LEU A  32      -9.876  17.146  16.370  0.00  0.00
ATOM    521  CD1 LEU A  32      -9.391  18.445  14.791  0.00  0.00
ATOM    522  HD1 LEU A  32      -9.574  18.700  13.726  0.00  0.00
ATOM    523  HD1 LEU A  32      -8.294  18.276  14.755  0.00  0.00
ATOM    524  HD1 LEU A  32      -9.551  19.373  15.382  0.00  0.00
ATOM    525  CD2 LEU A  32     -11.747  17.536  15.386  0.00  0.00
ATOM    526  HD2 LEU A  32     -11.925  18.406  16.053  0.00  0.00
ATOM    527  HD2 LEU A  32     -12.331  16.792  15.969  0.00  0.00
ATOM    528  HD2 LEU A  32     -12.180  17.729  14.381  0.00  0.00
ATOM    529  C   LEU A  32      -9.962  13.641  14.119  0.00  0.00
ATOM    530  O   LEU A  32     -10.547  13.648  13.017  0.00  0.00
ATOM    531  N   LEU A  33      -9.140  12.628  14.505  0.00  0.00
ATOM    532  HN  LEU A  33      -8.622  12.661  15.356  0.00  0.00
ATOM    533  CA  LEU A  33      -8.900  11.476  13.748  0.00  0.00
ATOM    534  HA  LEU A  33      -8.593  11.774  12.757  0.00  0.00
ATOM    535  CB  LEU A  33      -7.767  10.604  14.431  0.00  0.00
ATOM    536  HB1 LEU A  33      -8.057  10.302  15.460  0.00  0.00
ATOM    537  HB2 LEU A  33      -6.933  11.337  14.485  0.00  0.00
ATOM    538  CG  LEU A  33      -7.323   9.359  13.651  0.00  0.00
ATOM    539  HG  LEU A  33      -8.220   8.709  13.569  0.00  0.00
ATOM    540  CD1 LEU A  33      -6.839   9.724  12.196  0.00  0.00
ATOM    541  HD1 LEU A  33      -5.967  10.412  12.197  0.00  0.00
ATOM    542  HD1 LEU A  33      -7.640  10.237  11.622  0.00  0.00
ATOM    543  HD1 LEU A  33      -6.496   8.771  11.739  0.00  0.00
ATOM    544  CD2 LEU A  33      -6.170   8.636  14.374  0.00  0.00
ATOM    545  HD2 LEU A  33      -6.624   8.087  15.226  0.00  0.00
ATOM    546  HD2 LEU A  33      -5.352   9.314  14.702  0.00  0.00
ATOM    547  HD2 LEU A  33      -5.651   7.868  13.763  0.00  0.00
ATOM    548  C   LEU A  33     -10.180  10.535  13.520  0.00  0.00
ATOM    549  O   LEU A  33     -10.247  10.046  12.359  0.00  0.00
ATOM    550  N   PRO A  34     -11.237  10.255  14.349  0.00  0.00
ATOM    551  CD  PRO A  34     -11.308  10.787  15.711  0.00  0.00
ATOM    552  HD1 PRO A  34     -11.446  11.889  15.737  0.00  0.00
ATOM    553  HD2 PRO A  34     -10.349  10.590  16.235  0.00  0.00
ATOM    554  CA  PRO A  34     -12.465   9.554  13.938  0.00  0.00
ATOM    555  HA  PRO A  34     -12.216   8.568  13.573  0.00  0.00
ATOM    556  CB  PRO A  34     -13.356   9.516  15.167  0.00  0.00
ATOM    557  HB1 PRO A  34     -13.767   8.488  15.260  0.00  0.00
ATOM    558  HB2 PRO A  34     -14.344  10.017  15.093  0.00  0.00
ATOM    559  CG  PRO A  34     -12.377   9.824  16.290  0.00  0.00
ATOM    560  HG1 PRO A  34     -12.980  10.478  16.956  0.00  0.00
ATOM    561  HG2 PRO A  34     -12.039   8.823  16.636  0.00  0.00
ATOM    562  C   PRO A  34     -13.154  10.166  12.749  0.00  0.00
ATOM    563  O   PRO A  34     -13.560   9.382  11.903  0.00  0.00
ATOM    564  N   PRO A  35     -13.518  11.465  12.760  0.00  0.00
ATOM    565  CD  PRO A  35     -13.696  12.466  13.828  0.00  0.00
ATOM    566  HD1 PRO A  35     -12.756  13.003  14.076  0.00  0.00
ATOM    567  HD2 PRO A  35     -14.050  11.969  14.756  0.00  0.00
ATOM    568  CA  PRO A  35     -14.076  12.007  11.527  0.00  0.00
ATOM    569  HA  PRO A  35     -14.815  11.308  11.165  0.00  0.00
ATOM    570  CB  PRO A  35     -14.574  13.490  11.749  0.00  0.00
ATOM    571  HB1 PRO A  35     -15.494  13.755  11.185  0.00  0.00
ATOM    572  HB2 PRO A  35     -13.817  14.290  11.601  0.00  0.00
ATOM    573  CG  PRO A  35     -14.786  13.529  13.263  0.00  0.00
ATOM    574  HG1 PRO A  35     -14.793  14.518  13.769  0.00  0.00
ATOM    575  HG2 PRO A  35     -15.780  13.103  13.517  0.00  0.00
ATOM    576  C   PRO A  35     -13.131  12.007  10.385  0.00  0.00
ATOM    577  O   PRO A  35     -13.678  11.895   9.284  0.00  0.00
ATOM    578  N   LEU A  36     -11.800  12.223  10.579  0.00  0.00
ATOM    579  HN  LEU A  36     -11.458  12.447  11.487  0.00  0.00
ATOM    580  CA  LEU A  36     -10.818  12.146   9.522  0.00  0.00
ATOM    581  HA  LEU A  36     -11.273  12.826   8.816  0.00  0.00
ATOM    582  CB  LEU A  36      -9.518  12.884   9.784  0.00  0.00
ATOM    583  HB1 LEU A  36      -8.977  12.272  10.537  0.00  0.00
ATOM    584  HB2 LEU A  36      -9.782  13.785  10.378  0.00  0.00
ATOM    585  CG  LEU A  36      -8.715  13.432   8.544  0.00  0.00
ATOM    586  HG  LEU A  36      -8.559  12.579   7.849  0.00  0.00
ATOM    587  CD1 LEU A  36      -9.585  14.458   7.675  0.00  0.00
ATOM    588  HD1 LEU A  36      -8.872  15.110   7.128  0.00  0.00
ATOM    589  HD1 LEU A  36     -10.148  15.101   8.385  0.00  0.00
ATOM    590  HD1 LEU A  36     -10.319  14.025   6.962  0.00  0.00
ATOM    591  CD2 LEU A  36      -7.308  14.070   8.919  0.00  0.00
ATOM    592  HD2 LEU A  36      -7.356  15.061   9.417  0.00  0.00
ATOM    593  HD2 LEU A  36      -6.686  14.040   7.998  0.00  0.00
ATOM    594  HD2 LEU A  36      -6.902  13.400   9.707  0.00  0.00
ATOM    595  C   LEU A  36     -10.640  10.807   8.833  0.00  0.00
ATOM    596  O   LEU A  36     -10.634  10.803   7.596  0.00  0.00
ATOM    597  N   TYR A  37     -10.673   9.758   9.676  0.00  0.00
ATOM    598  HN  TYR A  37     -10.535   9.803  10.662  0.00  0.00
ATOM    599  CA  TYR A  37     -10.690   8.387   9.282  0.00  0.00
ATOM    600  HA  TYR A  37      -9.940   8.281   8.512  0.00  0.00
ATOM    601  CB  TYR A  37     -10.428   7.283  10.452  0.00  0.00
ATOM    602  HB1 TYR A  37     -11.118   6.418  10.341  0.00  0.00
ATOM    603  HB2 TYR A  37     -10.631   7.658  11.478  0.00  0.00
ATOM    604  CG  TYR A  37      -9.108   6.697  10.345  0.00  0.00
ATOM    605  CD1 TYR A  37      -8.328   6.589  11.469  0.00  0.00
ATOM    606  HD1 TYR A  37      -8.679   7.010  12.400  0.00  0.00
ATOM    607  CE1 TYR A  37      -7.018   5.961  11.431  0.00  0.00
ATOM    608  HE1 TYR A  37      -6.370   6.104  12.283  0.00  0.00
ATOM    609  CZ  TYR A  37      -6.674   5.191  10.350  0.00  0.00
ATOM    610  OH  TYR A  37      -5.339   4.757  10.255  0.00  0.00
ATOM    611  HH  TYR A  37      -4.901   5.000  11.074  0.00  0.00
ATOM    612  CD2 TYR A  37      -8.719   5.944   9.197  0.00  0.00
ATOM    613  HD2 TYR A  37      -9.266   5.957   8.265  0.00  0.00
ATOM    614  CE2 TYR A  37      -7.500   5.145   9.235  0.00  0.00
ATOM    615  HE2 TYR A  37      -7.214   4.511   8.410  0.00  0.00
ATOM    616  C   TYR A  37     -11.970   7.965   8.615  0.00  0.00
ATOM    617  O   TYR A  37     -12.005   7.159   7.730  0.00  0.00
ATOM    618  N   SER A  38     -13.141   8.504   9.081  0.00  0.00
ATOM    619  HN  SER A  38     -13.207   9.042   9.917  0.00  0.00
ATOM    620  CA  SER A  38     -14.466   8.353   8.344  0.00  0.00
ATOM    621  HA  SER A  38     -14.711   7.302   8.309  0.00  0.00
ATOM    622  CB  SER A  38     -15.708   9.115   8.970  0.00  0.00
ATOM    623  HB1 SER A  38     -16.624   8.803   8.424  0.00  0.00
ATOM    624  HB2 SER A  38     -15.511  10.205   9.057  0.00  0.00
ATOM    625  OG  SER A  38     -15.944   8.758  10.279  0.00  0.00
ATOM    626  HG1 SER A  38     -15.231   8.974  10.884  0.00  0.00
ATOM    627  C   SER A  38     -14.376   8.865   6.947  0.00  0.00
ATOM    628  O   SER A  38     -14.902   8.275   5.979  0.00  0.00
ATOM    629  N   LEU A  39     -13.770  10.020   6.877  0.00  0.00
ATOM    630  HN  LEU A  39     -13.289  10.366   7.678  0.00  0.00
ATOM    631  CA  LEU A  39     -13.620  10.762   5.572  0.00  0.00
ATOM    632  HA  LEU A  39     -14.631  10.741   5.192  0.00  0.00
ATOM    633  CB  LEU A  39     -13.111  12.227   5.809  0.00  0.00
ATOM    634  HB1 LEU A  39     -12.011  12.242   5.967  0.00  0.00
ATOM    635  HB2 LEU A  39     -13.484  12.603   6.786  0.00  0.00
ATOM    636  CG  LEU A  39     -13.530  13.189   4.640  0.00  0.00
ATOM    637  HG  LEU A  39     -13.253  12.599   3.741  0.00  0.00
ATOM    638  CD1 LEU A  39     -15.079  13.412   4.631  0.00  0.00
ATOM    639  HD1 LEU A  39     -15.398  14.220   3.939  0.00  0.00
ATOM    640  HD1 LEU A  39     -15.421  13.888   5.574  0.00  0.00
ATOM    641  HD1 LEU A  39     -15.697  12.491   4.565  0.00  0.00
ATOM    642  CD2 LEU A  39     -12.823  14.541   4.739  0.00  0.00
ATOM    643  HD2 LEU A  39     -13.362  15.321   5.320  0.00  0.00
ATOM    644  HD2 LEU A  39     -12.735  14.901   3.692  0.00  0.00
ATOM    645  HD2 LEU A  39     -11.795  14.416   5.140  0.00  0.00
ATOM    646  C   LEU A  39     -12.835   9.952   4.568  0.00  0.00
ATOM    647  O   LEU A  39     -13.204   9.847   3.402  0.00  0.00
ATOM    648  N   VAL A  40     -11.678   9.431   5.002  0.00  0.00
ATOM    649  HN  VAL A  40     -11.299   9.720   5.878  0.00  0.00
ATOM    650  CA  VAL A  40     -10.779   8.665   4.161  0.00  0.00
ATOM    651  HA  VAL A  40     -10.647   9.239   3.254  0.00  0.00
ATOM    652  CB  VAL A  40      -9.448   8.510   4.896  0.00  0.00
ATOM    653  HB  VAL A  40      -9.709   8.280   5.952  0.00  0.00
ATOM    654  CG1 VAL A  40      -8.506   7.380   4.300  0.00  0.00
ATOM    655  HG1 VAL A  40      -7.453   7.608   4.574  0.00  0.00
ATOM    656  HG1 VAL A  40      -8.719   7.357   3.209  0.00  0.00
ATOM    657  HG1 VAL A  40      -8.906   6.377   4.559  0.00  0.00
ATOM    658  CG2 VAL A  40      -8.750   9.889   4.841  0.00  0.00
ATOM    659  HG2 VAL A  40      -8.580  10.175   3.781  0.00  0.00
ATOM    660  HG2 VAL A  40      -7.737   9.791   5.286  0.00  0.00
ATOM    661  HG2 VAL A  40      -9.217  10.713   5.421  0.00  0.00
ATOM    662  C   VAL A  40     -11.376   7.376   3.723  0.00  0.00
ATOM    663  O   VAL A  40     -11.167   7.061   2.561  0.00  0.00
ATOM    664  N   PHE A  41     -12.139   6.667   4.571  0.00  0.00
ATOM    665  HN  PHE A  41     -12.215   7.075   5.477  0.00  0.00
ATOM    666  CA  PHE A  41     -12.954   5.463   4.328  0.00  0.00
ATOM    667  HA  PHE A  41     -12.250   4.693   4.051  0.00  0.00
ATOM    668  CB  PHE A  41     -13.676   5.079   5.679  0.00  0.00
ATOM    669  HB1 PHE A  41     -14.143   5.893   6.274  0.00  0.00
ATOM    670  HB2 PHE A  41     -12.833   4.888   6.376  0.00  0.00
ATOM    671  CG  PHE A  41     -14.591   3.871   5.597  0.00  0.00
ATOM    672  CD1 PHE A  41     -14.062   2.574   5.286  0.00  0.00
ATOM    673  HD1 PHE A  41     -12.994   2.429   5.218  0.00  0.00
ATOM    674  CE1 PHE A  41     -14.950   1.525   4.913  0.00  0.00
ATOM    675  HE1 PHE A  41     -14.548   0.602   4.525  0.00  0.00
ATOM    676  CZ  PHE A  41     -16.286   1.707   5.062  0.00  0.00
ATOM    677  HZ  PHE A  41     -16.863   0.799   4.968  0.00  0.00
ATOM    678  CD2 PHE A  41     -15.939   3.982   5.766  0.00  0.00
ATOM    679  HD2 PHE A  41     -16.292   4.998   5.872  0.00  0.00
ATOM    680  CE2 PHE A  41     -16.835   2.982   5.456  0.00  0.00
ATOM    681  HE2 PHE A  41     -17.878   3.254   5.520  0.00  0.00
ATOM    682  C   PHE A  41     -13.996   5.701   3.297  0.00  0.00
ATOM    683  O   PHE A  41     -14.175   4.921   2.379  0.00  0.00
ATOM    684  N   ILE A  42     -14.726   6.772   3.359  0.00  0.00
ATOM    685  HN  ILE A  42     -14.697   7.285   4.213  0.00  0.00
ATOM    686  CA  ILE A  42     -15.733   7.156   2.376  0.00  0.00
ATOM    687  HA  ILE A  42     -16.305   6.263   2.175  0.00  0.00
ATOM    688  CB  ILE A  42     -16.606   8.324   2.880  0.00  0.00
ATOM    689  HB  ILE A  42     -16.068   9.084   3.484  0.00  0.00
ATOM    690  CG2 ILE A  42     -17.279   9.137   1.794  0.00  0.00
ATOM    691  HG2 ILE A  42     -17.849   8.491   1.092  0.00  0.00
ATOM    692  HG2 ILE A  42     -16.592   9.698   1.124  0.00  0.00
ATOM    693  HG2 ILE A  42     -17.953   9.949   2.143  0.00  0.00
ATOM    694  CG1 ILE A  42     -17.831   7.732   3.725  0.00  0.00
ATOM    695  HG1 ILE A  42     -17.396   6.954   4.391  0.00  0.00
ATOM    696  HG1 ILE A  42     -18.575   7.198   3.095  0.00  0.00
ATOM    697  CD1 ILE A  42     -18.709   8.779   4.415  0.00  0.00
ATOM    698  HD1 ILE A  42     -18.157   9.231   5.266  0.00  0.00
ATOM    699  HD2 ILE A  42     -19.688   8.394   4.772  0.00  0.00
ATOM    700  HD3 ILE A  42     -19.080   9.593   3.756  0.00  0.00
ATOM    701  C   ILE A  42     -15.100   7.534   1.000  0.00  0.00
ATOM    702  O   ILE A  42     -15.447   6.906   0.014  0.00  0.00
ATOM    703  N   PHE A  43     -14.127   8.492   1.022  0.00  0.00
ATOM    704  HN  PHE A  43     -13.733   8.958   1.810  0.00  0.00
ATOM    705  CA  PHE A  43     -13.438   8.738  -0.282  0.00  0.00
ATOM    706  HA  PHE A  43     -14.170   8.965  -1.043  0.00  0.00
ATOM    707  CB  PHE A  43     -12.536   9.963  -0.159  0.00  0.00
ATOM    708  HB1 PHE A  43     -11.663   9.797   0.508  0.00  0.00
ATOM    709  HB2 PHE A  43     -13.150  10.751   0.327  0.00  0.00
ATOM    710  CG  PHE A  43     -11.943  10.375  -1.488  0.00  0.00
ATOM    711  CD1 PHE A  43     -12.811  10.927  -2.429  0.00  0.00
ATOM    712  HD1 PHE A  43     -13.869  10.923  -2.211  0.00  0.00
ATOM    713  CE1 PHE A  43     -12.365  11.301  -3.694  0.00  0.00
ATOM    714  HE1 PHE A  43     -13.030  11.541  -4.510  0.00  0.00
ATOM    715  CZ  PHE A  43     -11.034  11.130  -4.063  0.00  0.00
ATOM    716  HZ  PHE A  43     -10.658  11.426  -5.031  0.00  0.00
ATOM    717  CD2 PHE A  43     -10.576  10.276  -1.847  0.00  0.00
ATOM    718  HD2 PHE A  43      -9.969   9.943  -1.018  0.00  0.00
ATOM    719  CE2 PHE A  43     -10.183  10.671  -3.071  0.00  0.00
ATOM    720  HE2 PHE A  43      -9.135  10.687  -3.331  0.00  0.00
ATOM    721  C   PHE A  43     -12.735   7.517  -0.846  0.00  0.00
ATOM    722  O   PHE A  43     -12.773   7.273  -1.990  0.00  0.00
ATOM    723  N   GLY A  44     -12.041   6.648  -0.091  0.00  0.00
ATOM    724  HN  GLY A  44     -11.928   6.909   0.865  0.00  0.00
ATOM    725  CA  GLY A  44     -11.393   5.517  -0.674  0.00  0.00
ATOM    726  HA1 GLY A  44     -10.764   5.078   0.086  0.00  0.00
ATOM    727  HA2 GLY A  44     -10.783   5.730  -1.540  0.00  0.00
ATOM    728  C   GLY A  44     -12.367   4.466  -1.079  0.00  0.00
ATOM    729  O   GLY A  44     -12.134   3.804  -2.097  0.00  0.00
ATOM    730  N   PHE A  45     -13.572   4.340  -0.444  0.00  0.00
ATOM    731  HN  PHE A  45     -13.792   4.891   0.356  0.00  0.00
ATOM    732  CA  PHE A  45     -14.570   3.393  -0.980  0.00  0.00
ATOM    733  HA  PHE A  45     -14.192   2.381  -0.971  0.00  0.00
ATOM    734  CB  PHE A  45     -15.725   3.353   0.017  0.00  0.00
ATOM    735  HB1 PHE A  45     -16.455   4.191   0.003  0.00  0.00
ATOM    736  HB2 PHE A  45     -15.289   3.354   1.039  0.00  0.00
ATOM    737  CG  PHE A  45     -16.610   2.152  -0.049  0.00  0.00
ATOM    738  CD1 PHE A  45     -17.752   2.098  -0.896  0.00  0.00
ATOM    739  HD1 PHE A  45     -18.020   2.996  -1.432  0.00  0.00
ATOM    740  CE1 PHE A  45     -18.498   0.934  -1.026  0.00  0.00
ATOM    741  HE1 PHE A  45     -19.456   0.855  -1.518  0.00  0.00
ATOM    742  CZ  PHE A  45     -18.165  -0.148  -0.239  0.00  0.00
ATOM    743  HZ  PHE A  45     -18.704  -1.083  -0.260  0.00  0.00
ATOM    744  CD2 PHE A  45     -16.152   0.903   0.442  0.00  0.00
ATOM    745  HD2 PHE A  45     -15.258   0.791   1.038  0.00  0.00
ATOM    746  CE2 PHE A  45     -16.992  -0.212   0.466  0.00  0.00
ATOM    747  HE2 PHE A  45     -16.663  -1.059   1.050  0.00  0.00
ATOM    748  C   PHE A  45     -15.068   3.683  -2.383  0.00  0.00
ATOM    749  O   PHE A  45     -15.033   2.855  -3.256  0.00  0.00
ATOM    750  N   VAL A  46     -15.522   4.929  -2.594  0.00  0.00
ATOM    751  HN  VAL A  46     -15.567   5.651  -1.909  0.00  0.00
ATOM    752  CA  VAL A  46     -15.939   5.379  -3.928  0.00  0.00
ATOM    753  HA  VAL A  46     -16.786   4.771  -4.211  0.00  0.00
ATOM    754  CB  VAL A  46     -16.490   6.793  -3.960  0.00  0.00
ATOM    755  HB  VAL A  46     -15.694   7.535  -3.740  0.00  0.00
ATOM    756  CG1 VAL A  46     -17.049   7.086  -5.351  0.00  0.00
ATOM    757  HG1 VAL A  46     -17.843   6.354  -5.616  0.00  0.00
ATOM    758  HG1 VAL A  46     -16.224   7.038  -6.094  0.00  0.00
ATOM    759  HG1 VAL A  46     -17.704   7.982  -5.333  0.00  0.00
ATOM    760  CG2 VAL A  46     -17.604   7.110  -2.914  0.00  0.00
ATOM    761  HG2 VAL A  46     -18.068   8.093  -3.147  0.00  0.00
ATOM    762  HG2 VAL A  46     -17.151   7.310  -1.919  0.00  0.00
ATOM    763  HG2 VAL A  46     -18.460   6.404  -2.857  0.00  0.00
ATOM    764  C   VAL A  46     -14.762   5.370  -4.876  0.00  0.00
ATOM    765  O   VAL A  46     -14.878   5.043  -6.034  0.00  0.00
ATOM    766  N   GLY A  47     -13.635   5.833  -4.341  0.00  0.00
ATOM    767  HN  GLY A  47     -13.675   6.076  -3.374  0.00  0.00
ATOM    768  CA  GLY A  47     -12.469   6.044  -5.125  0.00  0.00
ATOM    769  HA1 GLY A  47     -11.728   6.437  -4.446  0.00  0.00
ATOM    770  HA2 GLY A  47     -12.547   6.755  -5.934  0.00  0.00
ATOM    771  C   GLY A  47     -11.782   4.825  -5.781  0.00  0.00
ATOM    772  O   GLY A  47     -11.549   4.853  -6.997  0.00  0.00
ATOM    773  N   ASN A  48     -11.459   3.765  -4.983  0.00  0.00
ATOM    774  HN  ASN A  48     -11.533   3.956  -4.008  0.00  0.00
ATOM    775  CA  ASN A  48     -11.147   2.446  -5.418  0.00  0.00
ATOM    776  HA  ASN A  48     -10.231   2.495  -5.987  0.00  0.00
ATOM    777  CB  ASN A  48     -10.800   1.527  -4.209  0.00  0.00
ATOM    778  HB1 ASN A  48     -10.614   0.473  -4.507  0.00  0.00
ATOM    779  HB2 ASN A  48     -11.650   1.611  -3.499  0.00  0.00
ATOM    780  CG  ASN A  48      -9.491   1.971  -3.689  0.00  0.00
ATOM    781  OD1 ASN A  48      -8.555   2.014  -4.490  0.00  0.00
ATOM    782  ND2 ASN A  48      -9.382   2.261  -2.346  0.00  0.00
ATOM    783  HD2 ASN A  48      -8.471   2.234  -1.935  0.00  0.00
ATOM    784  HD2 ASN A  48     -10.211   2.335  -1.791  0.00  0.00
ATOM    785  C   ASN A  48     -12.219   1.761  -6.308  0.00  0.00
ATOM    786  O   ASN A  48     -11.921   1.099  -7.333  0.00  0.00
ATOM    787  N   MET A  49     -13.503   1.797  -5.984  0.00  0.00
ATOM    788  HN  MET A  49     -13.893   2.175  -5.148  0.00  0.00
ATOM    789  CA  MET A  49     -14.494   1.364  -6.924  0.00  0.00
ATOM    790  HA  MET A  49     -14.340   0.324  -7.175  0.00  0.00
ATOM    791  CB  MET A  49     -15.973   1.582  -6.431  0.00  0.00
ATOM    792  HB1 MET A  49     -16.751   1.351  -7.190  0.00  0.00
ATOM    793  HB2 MET A  49     -16.113   2.673  -6.269  0.00  0.00
ATOM    794  CG  MET A  49     -16.466   0.864  -5.162  0.00  0.00
ATOM    795  HG1 MET A  49     -17.291   1.430  -4.680  0.00  0.00
ATOM    796  HG2 MET A  49     -15.704   0.997  -4.364  0.00  0.00
ATOM    797  SD  MET A  49     -17.042  -0.805  -5.591  0.00  0.00
ATOM    798  CE  MET A  49     -17.480  -0.920  -3.809  0.00  0.00
ATOM    799  HE1 MET A  49     -16.584  -0.883  -3.152  0.00  0.00
ATOM    800  HE2 MET A  49     -17.903  -1.936  -3.656  0.00  0.00
ATOM    801  HE3 MET A  49     -18.180  -0.156  -3.409  0.00  0.00
ATOM    802  C   MET A  49     -14.470   2.080  -8.329  0.00  0.00
ATOM    803  O   MET A  49     -14.522   1.430  -9.342  0.00  0.00
ATOM    804  N   LEU A  50     -14.296   3.422  -8.304  0.00  0.00
ATOM    805  HN  LEU A  50     -14.331   3.969  -7.470  0.00  0.00
ATOM    806  CA  LEU A  50     -14.142   4.242  -9.477  0.00  0.00
ATOM    807  HA  LEU A  50     -14.999   4.022 -10.096  0.00  0.00
ATOM    808  CB  LEU A  50     -14.218   5.715  -9.068  0.00  0.00
ATOM    809  HB1 LEU A  50     -13.376   6.062  -8.431  0.00  0.00
ATOM    810  HB2 LEU A  50     -15.173   5.864  -8.519  0.00  0.00
ATOM    811  CG  LEU A  50     -14.117   6.744 -10.247  0.00  0.00
ATOM    812  HG  LEU A  50     -13.174   6.517 -10.790  0.00  0.00
ATOM    813  CD1 LEU A  50     -15.263   6.750 -11.274  0.00  0.00
ATOM    814  HD1 LEU A  50     -16.191   7.040 -10.735  0.00  0.00
ATOM    815  HD1 LEU A  50     -15.227   5.749 -11.756  0.00  0.00
ATOM    816  HD1 LEU A  50     -14.946   7.494 -12.034  0.00  0.00
ATOM    817  CD2 LEU A  50     -13.924   8.211  -9.773  0.00  0.00
ATOM    818  HD2 LEU A  50     -13.149   8.212  -8.977  0.00  0.00
ATOM    819  HD2 LEU A  50     -14.759   8.760  -9.289  0.00  0.00
ATOM    820  HD2 LEU A  50     -13.534   8.795 -10.635  0.00  0.00
ATOM    821  C   LEU A  50     -12.919   3.890 -10.351  0.00  0.00
ATOM    822  O   LEU A  50     -13.041   3.985 -11.565  0.00  0.00
ATOM    823  N   VAL A  51     -11.836   3.461  -9.818  0.00  0.00
ATOM    824  HN  VAL A  51     -11.746   3.700  -8.854  0.00  0.00
ATOM    825  CA  VAL A  51     -10.745   2.872 -10.555  0.00  0.00
ATOM    826  HA  VAL A  51     -10.448   3.465 -11.408  0.00  0.00
ATOM    827  CB  VAL A  51      -9.526   2.770  -9.549  0.00  0.00
ATOM    828  HB  VAL A  51      -9.842   2.230  -8.630  0.00  0.00
ATOM    829  CG1 VAL A  51      -8.301   1.939  -9.982  0.00  0.00
ATOM    830  HG1 VAL A  51      -8.623   0.975 -10.430  0.00  0.00
ATOM    831  HG1 VAL A  51      -7.568   1.720  -9.177  0.00  0.00
ATOM    832  HG1 VAL A  51      -7.758   2.363 -10.854  0.00  0.00
ATOM    833  CG2 VAL A  51      -9.112   4.213  -9.181  0.00  0.00
ATOM    834  HG2 VAL A  51      -8.623   4.820  -9.972  0.00  0.00
ATOM    835  HG2 VAL A  51      -8.386   4.131  -8.344  0.00  0.00
ATOM    836  HG2 VAL A  51      -9.962   4.861  -8.875  0.00  0.00
ATOM    837  C   VAL A  51     -11.078   1.562 -11.194  0.00  0.00
ATOM    838  O   VAL A  51     -10.697   1.362 -12.321  0.00  0.00
ATOM    839  N   ILE A  52     -11.946   0.697 -10.555  0.00  0.00
ATOM    840  HN  ILE A  52     -12.380   0.982  -9.704  0.00  0.00
ATOM    841  CA  ILE A  52     -12.375  -0.599 -11.099  0.00  0.00
ATOM    842  HA  ILE A  52     -11.462  -1.129 -11.329  0.00  0.00
ATOM    843  CB  ILE A  52     -13.027  -1.488 -10.126  0.00  0.00
ATOM    844  HB  ILE A  52     -13.844  -0.980  -9.570  0.00  0.00
ATOM    845  CG2 ILE A  52     -13.616  -2.694 -10.819  0.00  0.00
ATOM    846  HG2 ILE A  52     -14.521  -2.411 -11.398  0.00  0.00
ATOM    847  HG2 ILE A  52     -13.883  -3.455 -10.055  0.00  0.00
ATOM    848  HG2 ILE A  52     -12.930  -3.224 -11.514  0.00  0.00
ATOM    849  CG1 ILE A  52     -12.030  -1.913  -9.010  0.00  0.00
ATOM    850  HG1 ILE A  52     -11.700  -0.934  -8.599  0.00  0.00
ATOM    851  HG1 ILE A  52     -11.115  -2.425  -9.377  0.00  0.00
ATOM    852  CD1 ILE A  52     -12.717  -2.483  -7.776  0.00  0.00
ATOM    853  HD1 ILE A  52     -12.355  -3.512  -7.564  0.00  0.00
ATOM    854  HD2 ILE A  52     -13.800  -2.446  -8.018  0.00  0.00
ATOM    855  HD3 ILE A  52     -12.406  -1.760  -6.991  0.00  0.00
ATOM    856  C   ILE A  52     -13.192  -0.350 -12.309  0.00  0.00
ATOM    857  O   ILE A  52     -12.998  -0.988 -13.349  0.00  0.00
ATOM    858  N   LEU A  53     -14.133   0.682 -12.235  0.00  0.00
ATOM    859  HN  LEU A  53     -14.203   1.208 -11.390  0.00  0.00
ATOM    860  CA  LEU A  53     -14.982   0.997 -13.407  0.00  0.00
ATOM    861  HA  LEU A  53     -15.402   0.077 -13.783  0.00  0.00
ATOM    862  CB  LEU A  53     -16.124   1.973 -12.955  0.00  0.00
ATOM    863  HB1 LEU A  53     -16.755   2.224 -13.835  0.00  0.00
ATOM    864  HB2 LEU A  53     -15.730   2.928 -12.548  0.00  0.00
ATOM    865  CG  LEU A  53     -17.088   1.536 -11.835  0.00  0.00
ATOM    866  HG  LEU A  53     -16.527   1.489 -10.878  0.00  0.00
ATOM    867  CD1 LEU A  53     -18.145   2.657 -11.400  0.00  0.00
ATOM    868  HD1 LEU A  53     -18.384   3.202 -12.338  0.00  0.00
ATOM    869  HD1 LEU A  53     -17.746   3.418 -10.696  0.00  0.00
ATOM    870  HD1 LEU A  53     -18.934   2.158 -10.799  0.00  0.00
ATOM    871  CD2 LEU A  53     -17.674   0.184 -12.059  0.00  0.00
ATOM    872  HD2 LEU A  53     -16.969  -0.540 -12.520  0.00  0.00
ATOM    873  HD2 LEU A  53     -18.499   0.435 -12.759  0.00  0.00
ATOM    874  HD2 LEU A  53     -18.041  -0.302 -11.129  0.00  0.00
ATOM    875  C   LEU A  53     -14.317   1.642 -14.502  0.00  0.00
ATOM    876  O   LEU A  53     -14.746   1.345 -15.669  0.00  0.00
ATOM    877  N   ILE A  54     -13.334   2.497 -14.235  0.00  0.00
ATOM    878  HN  ILE A  54     -13.212   2.784 -13.288  0.00  0.00
ATOM    879  CA  ILE A  54     -12.439   3.091 -15.167  0.00  0.00
ATOM    880  HA  ILE A  54     -13.127   3.502 -15.891  0.00  0.00
ATOM    881  CB  ILE A  54     -11.664   4.300 -14.715  0.00  0.00
ATOM    882  HB  ILE A  54     -10.924   4.060 -13.922  0.00  0.00
ATOM    883  CG2 ILE A  54     -10.885   4.832 -15.940  0.00  0.00
ATOM    884  HG2 ILE A  54     -11.324   4.912 -16.957  0.00  0.00
ATOM    885  HG2 ILE A  54     -10.080   4.076 -16.072  0.00  0.00
ATOM    886  HG2 ILE A  54     -10.441   5.813 -15.670  0.00  0.00
ATOM    887  CG1 ILE A  54     -12.640   5.446 -14.166  0.00  0.00
ATOM    888  HG1 ILE A  54     -13.390   4.971 -13.497  0.00  0.00
ATOM    889  HG1 ILE A  54     -13.296   5.869 -14.956  0.00  0.00
ATOM    890  CD1 ILE A  54     -11.984   6.567 -13.385  0.00  0.00
ATOM    891  HD1 ILE A  54     -11.530   6.286 -12.411  0.00  0.00
ATOM    892  HD2 ILE A  54     -12.771   7.308 -13.128  0.00  0.00
ATOM    893  HD3 ILE A  54     -11.198   7.162 -13.897  0.00  0.00
ATOM    894  C   ILE A  54     -11.567   2.033 -15.896  0.00  0.00
ATOM    895  O   ILE A  54     -11.568   1.906 -17.106  0.00  0.00
ATOM    896  N   LEU A  55     -11.020   1.069 -15.118  0.00  0.00
ATOM    897  HN  LEU A  55     -10.964   1.181 -14.128  0.00  0.00
ATOM    898  CA  LEU A  55     -10.283  -0.033 -15.646  0.00  0.00
ATOM    899  HA  LEU A  55      -9.505   0.409 -16.250  0.00  0.00
ATOM    900  CB  LEU A  55      -9.596  -0.717 -14.444  0.00  0.00
ATOM    901  HB1 LEU A  55     -10.261  -1.309 -13.780  0.00  0.00
ATOM    902  HB2 LEU A  55      -9.175   0.093 -13.811  0.00  0.00
ATOM    903  CG  LEU A  55      -8.320  -1.564 -14.757  0.00  0.00
ATOM    904  HG  LEU A  55      -7.678  -0.907 -15.382  0.00  0.00
ATOM    905  CD1 LEU A  55      -7.672  -1.837 -13.371  0.00  0.00
ATOM    906  HD1 LEU A  55      -8.363  -2.494 -12.802  0.00  0.00
ATOM    907  HD1 LEU A  55      -7.404  -0.908 -12.822  0.00  0.00
ATOM    908  HD1 LEU A  55      -6.752  -2.457 -13.417  0.00  0.00
ATOM    909  CD2 LEU A  55      -8.626  -2.946 -15.454  0.00  0.00
ATOM    910  HD2 LEU A  55      -8.912  -2.647 -16.486  0.00  0.00
ATOM    911  HD2 LEU A  55      -9.546  -3.386 -15.012  0.00  0.00
ATOM    912  HD2 LEU A  55      -7.739  -3.614 -15.436  0.00  0.00
ATOM    913  C   LEU A  55     -10.982  -0.935 -16.579  0.00  0.00
ATOM    914  O   LEU A  55     -10.482  -1.209 -17.583  0.00  0.00
ATOM    915  N   ILE A  56     -12.241  -1.429 -16.301  0.00  0.00
ATOM    916  HN  ILE A  56     -12.613  -1.324 -15.381  0.00  0.00
ATOM    917  CA  ILE A  56     -12.892  -2.396 -17.092  0.00  0.00
ATOM    918  HA  ILE A  56     -12.212  -3.092 -17.561  0.00  0.00
ATOM    919  CB  ILE A  56     -13.952  -3.174 -16.332  0.00  0.00
ATOM    920  HB  ILE A  56     -14.524  -3.840 -17.013  0.00  0.00
ATOM    921  CG2 ILE A  56     -13.223  -3.883 -15.154  0.00  0.00
ATOM    922  HG2 ILE A  56     -12.841  -3.124 -14.439  0.00  0.00
ATOM    923  HG2 ILE A  56     -12.301  -4.418 -15.465  0.00  0.00
ATOM    924  HG2 ILE A  56     -13.987  -4.442 -14.572  0.00  0.00
ATOM    925  CG1 ILE A  56     -14.938  -2.253 -15.754  0.00  0.00
ATOM    926  HG1 ILE A  56     -15.499  -1.802 -16.600  0.00  0.00
ATOM    927  HG1 ILE A  56     -14.443  -1.425 -15.201  0.00  0.00
ATOM    928  CD1 ILE A  56     -16.062  -2.932 -14.850  0.00  0.00
ATOM    929  HD1 ILE A  56     -15.635  -3.044 -13.830  0.00  0.00
ATOM    930  HD2 ILE A  56     -16.430  -3.824 -15.400  0.00  0.00
ATOM    931  HD3 ILE A  56     -16.957  -2.274 -14.836  0.00  0.00
ATOM    932  C   ILE A  56     -13.457  -1.874 -18.398  0.00  0.00
ATOM    933  O   ILE A  56     -13.657  -2.599 -19.400  0.00  0.00
ATOM    934  N   ASN A  57     -13.654  -0.536 -18.457  0.00  0.00
ATOM    935  HN  ASN A  57     -13.406  -0.068 -17.612  0.00  0.00
ATOM    936  CA  ASN A  57     -13.922   0.232 -19.626  0.00  0.00
ATOM    937  HA  ASN A  57     -14.471  -0.420 -20.290  0.00  0.00
ATOM    938  CB  ASN A  57     -14.670   1.523 -19.225  0.00  0.00
ATOM    939  HB1 ASN A  57     -14.663   2.282 -20.037  0.00  0.00
ATOM    940  HB2 ASN A  57     -14.218   1.839 -18.261  0.00  0.00
ATOM    941  CG  ASN A  57     -16.161   1.328 -18.887  0.00  0.00
ATOM    942  OD1 ASN A  57     -16.944   1.455 -19.833  0.00  0.00
ATOM    943  ND2 ASN A  57     -16.512   1.111 -17.611  0.00  0.00
ATOM    944  HD2 ASN A  57     -17.503   1.019 -17.519  0.00  0.00
ATOM    945  HD2 ASN A  57     -15.849   1.136 -16.863  0.00  0.00
ATOM    946  C   ASN A  57     -12.629   0.562 -20.370  0.00  0.00
ATOM    947  O   ASN A  57     -12.587   0.336 -21.577  0.00  0.00
ATOM    948  N   CYS A  58     -11.571   1.191 -19.759  0.00  0.00
ATOM    949  HN  CYS A  58     -11.612   1.331 -18.773  0.00  0.00
ATOM    950  CA  CYS A  58     -10.325   1.519 -20.493  0.00  0.00
ATOM    951  HA  CYS A  58     -10.488   2.192 -21.320  0.00  0.00
ATOM    952  CB  CYS A  58      -9.285   2.215 -19.512  0.00  0.00
ATOM    953  HB1 CYS A  58      -8.275   2.356 -19.953  0.00  0.00
ATOM    954  HB2 CYS A  58      -9.168   1.552 -18.628  0.00  0.00
ATOM    955  SG  CYS A  58      -9.853   3.854 -19.102  0.00  0.00
ATOM    956  HG1 CYS A  58     -11.096   3.451 -18.885  0.00  0.00
ATOM    957  C   CYS A  58      -9.687   0.369 -21.149  0.00  0.00
ATOM    958  O   CYS A  58      -8.962   0.554 -22.221  0.00  0.00
ATOM    959  N   LYS A  59      -9.671  -0.896 -20.641  0.00  0.00
ATOM    960  HN  LYS A  59     -10.114  -1.046 -19.760  0.00  0.00
ATOM    961  CA  LYS A  59      -8.691  -1.888 -21.093  0.00  0.00
ATOM    962  HA  LYS A  59      -7.974  -1.397 -21.734  0.00  0.00
ATOM    963  CB  LYS A  59      -7.910  -2.483 -19.849  0.00  0.00
ATOM    964  HB1 LYS A  59      -7.198  -3.279 -20.156  0.00  0.00
ATOM    965  HB2 LYS A  59      -8.662  -3.059 -19.268  0.00  0.00
ATOM    966  CG  LYS A  59      -7.218  -1.450 -18.892  0.00  0.00
ATOM    967  HG1 LYS A  59      -6.817  -1.971 -17.997  0.00  0.00
ATOM    968  HG2 LYS A  59      -7.971  -0.714 -18.539  0.00  0.00
ATOM    969  CD  LYS A  59      -5.932  -0.891 -19.526  0.00  0.00
ATOM    970  HD1 LYS A  59      -6.095  -0.532 -20.565  0.00  0.00
ATOM    971  HD2 LYS A  59      -5.094  -1.620 -19.495  0.00  0.00
ATOM    972  CE  LYS A  59      -5.509   0.395 -18.715  0.00  0.00
ATOM    973  HE1 LYS A  59      -5.573   0.105 -17.644  0.00  0.00
ATOM    974  HE2 LYS A  59      -6.204   1.214 -19.000  0.00  0.00
ATOM    975  NZ  LYS A  59      -4.142   0.842 -19.255  0.00  0.00
ATOM    976  HZ1 LYS A  59      -4.287   0.949 -20.279  0.00  0.00
ATOM    977  HZ2 LYS A  59      -3.479   0.057 -19.095  0.00  0.00
ATOM    978  HZ3 LYS A  59      -3.770   1.713 -18.824  0.00  0.00
ATOM    979  C   LYS A  59      -9.381  -2.937 -21.944  0.00  0.00
ATOM    980  O   LYS A  59      -8.818  -3.952 -22.334  0.00  0.00
ATOM    981  N   ARG A  60     -10.666  -2.637 -22.379  0.00  0.00
ATOM    982  HN  ARG A  60     -11.131  -1.826 -22.032  0.00  0.00
ATOM    983  CA  ARG A  60     -11.510  -3.657 -23.160  0.00  0.00
ATOM    984  HA  ARG A  60     -11.400  -4.547 -22.558  0.00  0.00
ATOM    985  CB  ARG A  60     -12.963  -3.114 -23.218  0.00  0.00
ATOM    986  HB1 ARG A  60     -13.209  -2.738 -22.203  0.00  0.00
ATOM    987  HB2 ARG A  60     -13.599  -3.944 -23.592  0.00  0.00
ATOM    988  CG  ARG A  60     -13.124  -1.835 -24.078  0.00  0.00
ATOM    989  HG1 ARG A  60     -13.053  -2.108 -25.153  0.00  0.00
ATOM    990  HG2 ARG A  60     -12.360  -1.101 -23.742  0.00  0.00
ATOM    991  CD  ARG A  60     -14.528  -1.130 -24.078  0.00  0.00
ATOM    992  HD1 ARG A  60     -14.814  -0.710 -23.090  0.00  0.00
ATOM    993  HD2 ARG A  60     -15.171  -1.953 -24.456  0.00  0.00
ATOM    994  NE  ARG A  60     -14.530   0.029 -25.090  0.00  0.00
ATOM    995  HE  ARG A  60     -14.972  -0.198 -25.958  0.00  0.00
ATOM    996  CZ  ARG A  60     -14.270   1.313 -24.796  0.00  0.00
ATOM    997  NH1 ARG A  60     -14.666   2.180 -25.722  0.00  0.00
ATOM    998  HH1 ARG A  60     -15.178   1.811 -26.499  0.00  0.00
ATOM    999  HH1 ARG A  60     -14.288   3.077 -25.494  0.00  0.00
ATOM   1000  NH2 ARG A  60     -13.761   1.675 -23.689  0.00  0.00
ATOM   1001  HH2 ARG A  60     -13.489   2.632 -23.583  0.00  0.00
ATOM   1002  HH2 ARG A  60     -13.393   0.902 -23.172  0.00  0.00
ATOM   1003  C   ARG A  60     -11.037  -4.299 -24.468  0.00  0.00
ATOM   1004  O   ARG A  60     -11.183  -5.531 -24.671  0.00  0.00
ATOM   1005  N   LEU A  61     -10.472  -3.615 -25.514  0.00  0.00
ATOM   1006  HN  LEU A  61     -10.448  -2.620 -25.565  0.00  0.00
ATOM   1007  CA  LEU A  61      -9.840  -4.284 -26.692  0.00  0.00
ATOM   1008  HA  LEU A  61     -10.314  -5.247 -26.815  0.00  0.00
ATOM   1009  CB  LEU A  61     -10.071  -3.487 -28.026  0.00  0.00
ATOM   1010  HB1 LEU A  61      -9.634  -4.039 -28.886  0.00  0.00
ATOM   1011  HB2 LEU A  61      -9.528  -2.522 -27.945  0.00  0.00
ATOM   1012  CG  LEU A  61     -11.603  -3.163 -28.344  0.00  0.00
ATOM   1013  HG  LEU A  61     -11.869  -2.581 -27.436  0.00  0.00
ATOM   1014  CD1 LEU A  61     -11.775  -2.331 -29.601  0.00  0.00
ATOM   1015  HD1 LEU A  61     -11.321  -1.326 -29.474  0.00  0.00
ATOM   1016  HD1 LEU A  61     -12.827  -1.978 -29.656  0.00  0.00
ATOM   1017  HD1 LEU A  61     -11.532  -2.824 -30.566  0.00  0.00
ATOM   1018  CD2 LEU A  61     -12.381  -4.462 -28.349  0.00  0.00
ATOM   1019  HD2 LEU A  61     -13.464  -4.263 -28.497  0.00  0.00
ATOM   1020  HD2 LEU A  61     -12.248  -4.982 -27.375  0.00  0.00
ATOM   1021  HD2 LEU A  61     -12.065  -5.128 -29.180  0.00  0.00
ATOM   1022  C   LEU A  61      -8.344  -4.532 -26.601  0.00  0.00
ATOM   1023  O   LEU A  61      -7.815  -4.916 -27.684  0.00  0.00
ATOM   1024  N   LYS A  62      -7.679  -4.370 -25.442  0.00  0.00
ATOM   1025  HN  LYS A  62      -8.152  -4.109 -24.604  0.00  0.00
ATOM   1026  CA  LYS A  62      -6.236  -4.552 -25.316  0.00  0.00
ATOM   1027  HA  LYS A  62      -5.806  -4.183 -26.235  0.00  0.00
ATOM   1028  CB  LYS A  62      -5.813  -3.605 -24.142  0.00  0.00
ATOM   1029  HB1 LYS A  62      -6.449  -3.758 -23.244  0.00  0.00
ATOM   1030  HB2 LYS A  62      -5.775  -2.536 -24.443  0.00  0.00
ATOM   1031  CG  LYS A  62      -4.289  -3.794 -23.698  0.00  0.00
ATOM   1032  HG1 LYS A  62      -3.669  -3.915 -24.613  0.00  0.00
ATOM   1033  HG2 LYS A  62      -4.216  -4.756 -23.148  0.00  0.00
ATOM   1034  CD  LYS A  62      -3.749  -2.651 -22.775  0.00  0.00
ATOM   1035  HD1 LYS A  62      -4.314  -2.586 -21.821  0.00  0.00
ATOM   1036  HD2 LYS A  62      -3.766  -1.742 -23.414  0.00  0.00
ATOM   1037  CE  LYS A  62      -2.221  -2.884 -22.462  0.00  0.00
ATOM   1038  HE1 LYS A  62      -1.661  -2.912 -23.422  0.00  0.00
ATOM   1039  HE2 LYS A  62      -2.074  -3.871 -21.971  0.00  0.00
ATOM   1040  NZ  LYS A  62      -1.568  -1.763 -21.723  0.00  0.00
ATOM   1041  HZ1 LYS A  62      -1.097  -2.187 -20.897  0.00  0.00
ATOM   1042  HZ2 LYS A  62      -2.269  -1.051 -21.433  0.00  0.00
ATOM   1043  HZ3 LYS A  62      -0.828  -1.350 -22.325  0.00  0.00
ATOM   1044  C   LYS A  62      -5.922  -6.110 -25.163  0.00  0.00
ATOM   1045  O   LYS A  62      -6.752  -6.846 -24.782  0.00  0.00
ATOM   1046  N   SER A  63      -4.711  -6.545 -25.635  0.00  0.00
ATOM   1047  HN  SER A  63      -3.994  -5.959 -26.004  0.00  0.00
ATOM   1048  CA  SER A  63      -4.313  -7.915 -25.863  0.00  0.00
ATOM   1049  HA  SER A  63      -5.114  -8.488 -26.304  0.00  0.00
ATOM   1050  CB  SER A  63      -2.995  -8.108 -26.652  0.00  0.00
ATOM   1051  HB1 SER A  63      -2.746  -9.183 -26.778  0.00  0.00
ATOM   1052  HB2 SER A  63      -2.223  -7.560 -26.070  0.00  0.00
ATOM   1053  OG  SER A  63      -3.265  -7.420 -27.894  0.00  0.00
ATOM   1054  HG1 SER A  63      -3.027  -7.956 -28.654  0.00  0.00
ATOM   1055  C   SER A  63      -4.084  -8.723 -24.555  0.00  0.00
ATOM   1056  O   SER A  63      -4.303  -9.946 -24.635  0.00  0.00
ATOM   1057  N   MET A  64      -3.782  -8.066 -23.431  0.00  0.00
ATOM   1058  HN  MET A  64      -3.531  -7.103 -23.478  0.00  0.00
ATOM   1059  CA  MET A  64      -3.782  -8.571 -22.072  0.00  0.00
ATOM   1060  HA  MET A  64      -4.484  -9.377 -21.924  0.00  0.00
ATOM   1061  CB  MET A  64      -2.413  -9.134 -21.669  0.00  0.00
ATOM   1062  HB1 MET A  64      -1.626  -8.350 -21.669  0.00  0.00
ATOM   1063  HB2 MET A  64      -2.057  -9.884 -22.407  0.00  0.00
ATOM   1064  CG  MET A  64      -2.375  -9.801 -20.259  0.00  0.00
ATOM   1065  HG1 MET A  64      -2.106  -9.023 -19.512  0.00  0.00
ATOM   1066  HG2 MET A  64      -1.537 -10.529 -20.220  0.00  0.00
ATOM   1067  SD  MET A  64      -3.959 -10.524 -19.580  0.00  0.00
ATOM   1068  CE  MET A  64      -3.416 -10.570 -17.913  0.00  0.00
ATOM   1069  HE1 MET A  64      -4.141 -11.246 -17.411  0.00  0.00
ATOM   1070  HE2 MET A  64      -3.537  -9.626 -17.341  0.00  0.00
ATOM   1071  HE3 MET A  64      -2.405 -10.959 -17.668  0.00  0.00
ATOM   1072  C   MET A  64      -4.023  -7.382 -21.157  0.00  0.00
ATOM   1073  O   MET A  64      -3.343  -6.350 -21.177  0.00  0.00
ATOM   1074  N   THR A  65      -5.048  -7.524 -20.261  0.00  0.00
ATOM   1075  HN  THR A  65      -5.598  -8.355 -20.240  0.00  0.00
ATOM   1076  CA  THR A  65      -5.429  -6.492 -19.269  0.00  0.00
ATOM   1077  HA  THR A  65      -5.552  -5.573 -19.823  0.00  0.00
ATOM   1078  CB  THR A  65      -6.750  -6.730 -18.548  0.00  0.00
ATOM   1079  HB  THR A  65      -6.591  -7.599 -17.875  0.00  0.00
ATOM   1080  OG1 THR A  65      -7.809  -7.047 -19.419  0.00  0.00
ATOM   1081  HG1 THR A  65      -7.500  -7.801 -19.928  0.00  0.00
ATOM   1082  CG2 THR A  65      -7.247  -5.560 -17.709  0.00  0.00
ATOM   1083  HG2 THR A  65      -7.903  -5.822 -16.852  0.00  0.00
ATOM   1084  HG2 THR A  65      -7.729  -4.815 -18.377  0.00  0.00
ATOM   1085  HG2 THR A  65      -6.336  -5.082 -17.291  0.00  0.00
ATOM   1086  C   THR A  65      -4.289  -6.218 -18.254  0.00  0.00
ATOM   1087  O   THR A  65      -3.835  -7.066 -17.508  0.00  0.00
ATOM   1088  N   ASP A  66      -3.869  -4.909 -18.151  0.00  0.00
ATOM   1089  HN  ASP A  66      -4.008  -4.378 -18.983  0.00  0.00
ATOM   1090  CA  ASP A  66      -2.913  -4.399 -17.072  0.00  0.00
ATOM   1091  HA  ASP A  66      -2.008  -4.951 -17.275  0.00  0.00
ATOM   1092  CB  ASP A  66      -2.631  -2.835 -17.292  0.00  0.00
ATOM   1093  HB1 ASP A  66      -1.927  -2.421 -16.538  0.00  0.00
ATOM   1094  HB2 ASP A  66      -3.579  -2.266 -17.172  0.00  0.00
ATOM   1095  CG  ASP A  66      -2.135  -2.442 -18.681  0.00  0.00
ATOM   1096  OD1 ASP A  66      -1.133  -3.063 -19.130  0.00  0.00
ATOM   1097  OD2 ASP A  66      -2.727  -1.500 -19.299  0.00  0.00
ATOM   1098  C   ASP A  66      -3.383  -4.559 -15.571  0.00  0.00
ATOM   1099  O   ASP A  66      -3.993  -3.706 -14.947  0.00  0.00
ATOM   1100  N   ILE A  67      -3.144  -5.811 -15.081  0.00  0.00
ATOM   1101  HN  ILE A  67      -2.653  -6.471 -15.644  0.00  0.00
ATOM   1102  CA  ILE A  67      -3.760  -6.483 -13.968  0.00  0.00
ATOM   1103  HA  ILE A  67      -4.804  -6.250 -14.121  0.00  0.00
ATOM   1104  CB  ILE A  67      -3.542  -8.028 -13.951  0.00  0.00
ATOM   1105  HB  ILE A  67      -4.163  -8.367 -14.808  0.00  0.00
ATOM   1106  CG2 ILE A  67      -2.117  -8.342 -14.240  0.00  0.00
ATOM   1107  HG2 ILE A  67      -2.087  -9.426 -14.480  0.00  0.00
ATOM   1108  HG2 ILE A  67      -1.428  -8.124 -13.397  0.00  0.00
ATOM   1109  HG2 ILE A  67      -1.731  -7.883 -15.174  0.00  0.00
ATOM   1110  CG1 ILE A  67      -4.064  -8.744 -12.719  0.00  0.00
ATOM   1111  HG1 ILE A  67      -4.964  -8.266 -12.276  0.00  0.00
ATOM   1112  HG1 ILE A  67      -3.266  -8.669 -11.951  0.00  0.00
ATOM   1113  CD1 ILE A  67      -4.351 -10.282 -12.936  0.00  0.00
ATOM   1114  HD1 ILE A  67      -4.647 -10.848 -12.026  0.00  0.00
ATOM   1115  HD2 ILE A  67      -3.422 -10.787 -13.276  0.00  0.00
ATOM   1116  HD3 ILE A  67      -5.053 -10.322 -13.795  0.00  0.00
ATOM   1117  C   ILE A  67      -3.372  -5.867 -12.581  0.00  0.00
ATOM   1118  O   ILE A  67      -4.051  -5.943 -11.595  0.00  0.00
ATOM   1119  N   TYR A  68      -2.135  -5.252 -12.627  0.00  0.00
ATOM   1120  HN  TYR A  68      -1.645  -5.069 -13.476  0.00  0.00
ATOM   1121  CA  TYR A  68      -1.425  -4.765 -11.468  0.00  0.00
ATOM   1122  HA  TYR A  68      -1.401  -5.458 -10.640  0.00  0.00
ATOM   1123  CB  TYR A  68       0.016  -4.205 -11.756  0.00  0.00
ATOM   1124  HB1 TYR A  68       0.678  -4.086 -10.871  0.00  0.00
ATOM   1125  HB2 TYR A  68      -0.015  -3.236 -12.298  0.00  0.00
ATOM   1126  CG  TYR A  68       0.634  -5.242 -12.653  0.00  0.00
ATOM   1127  CD1 TYR A  68       0.735  -4.943 -13.992  0.00  0.00
ATOM   1128  HD1 TYR A  68       0.323  -4.041 -14.421  0.00  0.00
ATOM   1129  CE1 TYR A  68       1.341  -5.754 -14.933  0.00  0.00
ATOM   1130  HE1 TYR A  68       1.449  -5.428 -15.958  0.00  0.00
ATOM   1131  CZ  TYR A  68       1.848  -7.008 -14.491  0.00  0.00
ATOM   1132  OH  TYR A  68       2.171  -8.011 -15.521  0.00  0.00
ATOM   1133  HH  TYR A  68       2.702  -7.661 -16.241  0.00  0.00
ATOM   1134  CD2 TYR A  68       1.144  -6.485 -12.221  0.00  0.00
ATOM   1135  HD2 TYR A  68       1.024  -6.616 -11.156  0.00  0.00
ATOM   1136  CE2 TYR A  68       1.756  -7.363 -13.184  0.00  0.00
ATOM   1137  HE2 TYR A  68       2.099  -8.291 -12.750  0.00  0.00
ATOM   1138  C   TYR A  68      -2.234  -3.613 -10.744  0.00  0.00
ATOM   1139  O   TYR A  68      -2.440  -3.636  -9.510  0.00  0.00
ATOM   1140  N   LEU A  69      -2.766  -2.744 -11.616  0.00  0.00
ATOM   1141  HN  LEU A  69      -2.814  -2.929 -12.594  0.00  0.00
ATOM   1142  CA  LEU A  69      -3.601  -1.619 -11.155  0.00  0.00
ATOM   1143  HA  LEU A  69      -3.010  -1.006 -10.491  0.00  0.00
ATOM   1144  CB  LEU A  69      -3.871  -0.696 -12.399  0.00  0.00
ATOM   1145  HB1 LEU A  69      -4.684  -1.012 -13.087  0.00  0.00
ATOM   1146  HB2 LEU A  69      -2.913  -0.868 -12.933  0.00  0.00
ATOM   1147  CG  LEU A  69      -4.034   0.854 -12.237  0.00  0.00
ATOM   1148  HG  LEU A  69      -3.150   1.180 -11.647  0.00  0.00
ATOM   1149  CD1 LEU A  69      -3.991   1.478 -13.675  0.00  0.00
ATOM   1150  HD1 LEU A  69      -3.896   2.581 -13.591  0.00  0.00
ATOM   1151  HD1 LEU A  69      -4.942   1.215 -14.185  0.00  0.00
ATOM   1152  HD1 LEU A  69      -3.204   1.002 -14.298  0.00  0.00
ATOM   1153  CD2 LEU A  69      -5.178   1.291 -11.366  0.00  0.00
ATOM   1154  HD2 LEU A  69      -5.308   2.390 -11.463  0.00  0.00
ATOM   1155  HD2 LEU A  69      -4.989   0.975 -10.317  0.00  0.00
ATOM   1156  HD2 LEU A  69      -6.143   0.798 -11.609  0.00  0.00
ATOM   1157  C   LEU A  69      -4.922  -2.045 -10.592  0.00  0.00
ATOM   1158  O   LEU A  69      -5.469  -1.422  -9.641  0.00  0.00
ATOM   1159  N   LEU A  70      -5.536  -3.096 -11.108  0.00  0.00
ATOM   1160  HN  LEU A  70      -5.186  -3.463 -11.967  0.00  0.00
ATOM   1161  CA  LEU A  70      -6.823  -3.568 -10.570  0.00  0.00
ATOM   1162  HA  LEU A  70      -7.546  -2.769 -10.502  0.00  0.00
ATOM   1163  CB  LEU A  70      -7.366  -4.782 -11.416  0.00  0.00
ATOM   1164  HB1 LEU A  70      -6.534  -5.514 -11.493  0.00  0.00
ATOM   1165  HB2 LEU A  70      -7.645  -4.441 -12.436  0.00  0.00
ATOM   1166  CG  LEU A  70      -8.548  -5.498 -10.785  0.00  0.00
ATOM   1167  HG  LEU A  70      -8.308  -5.808  -9.745  0.00  0.00
ATOM   1168  CD1 LEU A  70      -9.856  -4.620 -10.753  0.00  0.00
ATOM   1169  HD1 LEU A  70     -10.080  -4.347 -11.806  0.00  0.00
ATOM   1170  HD1 LEU A  70      -9.691  -3.732 -10.106  0.00  0.00
ATOM   1171  HD1 LEU A  70     -10.727  -5.174 -10.342  0.00  0.00
ATOM   1172  CD2 LEU A  70      -8.937  -6.742 -11.557  0.00  0.00
ATOM   1173  HD2 LEU A  70      -9.809  -7.201 -11.044  0.00  0.00
ATOM   1174  HD2 LEU A  70      -8.043  -7.401 -11.521  0.00  0.00
ATOM   1175  HD2 LEU A  70      -9.222  -6.484 -12.599  0.00  0.00
ATOM   1176  C   LEU A  70      -6.494  -4.046  -9.074  0.00  0.00
ATOM   1177  O   LEU A  70      -7.142  -3.681  -8.074  0.00  0.00
ATOM   1178  N   ASN A  71      -5.387  -4.734  -8.795  0.00  0.00
ATOM   1179  HN  ASN A  71      -4.692  -4.879  -9.497  0.00  0.00
ATOM   1180  CA  ASN A  71      -5.124  -5.329  -7.554  0.00  0.00
ATOM   1181  HA  ASN A  71      -5.980  -5.678  -6.996  0.00  0.00
ATOM   1182  CB  ASN A  71      -4.133  -6.468  -7.711  0.00  0.00
ATOM   1183  HB1 ASN A  71      -3.711  -6.783  -6.732  0.00  0.00
ATOM   1184  HB2 ASN A  71      -3.278  -6.295  -8.397  0.00  0.00
ATOM   1185  CG  ASN A  71      -4.966  -7.628  -8.211  0.00  0.00
ATOM   1186  OD1 ASN A  71      -5.896  -8.115  -7.599  0.00  0.00
ATOM   1187  ND2 ASN A  71      -4.650  -8.119  -9.385  0.00  0.00
ATOM   1188  HD2 ASN A  71      -3.947  -7.679  -9.944  0.00  0.00
ATOM   1189  HD2 ASN A  71      -5.378  -8.742  -9.670  0.00  0.00
ATOM   1190  C   ASN A  71      -4.506  -4.353  -6.592  0.00  0.00
ATOM   1191  O   ASN A  71      -4.435  -4.680  -5.405  0.00  0.00
ATOM   1192  N   LEU A  72      -4.150  -3.142  -7.038  0.00  0.00
ATOM   1193  HN  LEU A  72      -4.058  -2.849  -7.986  0.00  0.00
ATOM   1194  CA  LEU A  72      -3.800  -2.004  -6.185  0.00  0.00
ATOM   1195  HA  LEU A  72      -3.083  -2.343  -5.452  0.00  0.00
ATOM   1196  CB  LEU A  72      -3.307  -0.756  -7.065  0.00  0.00
ATOM   1197  HB1 LEU A  72      -3.980  -0.500  -7.911  0.00  0.00
ATOM   1198  HB2 LEU A  72      -2.345  -0.926  -7.592  0.00  0.00
ATOM   1199  CG  LEU A  72      -3.064   0.533  -6.234  0.00  0.00
ATOM   1200  HG  LEU A  72      -4.020   0.842  -5.761  0.00  0.00
ATOM   1201  CD1 LEU A  72      -1.921   0.414  -5.219  0.00  0.00
ATOM   1202  HD1 LEU A  72      -1.642   1.363  -4.711  0.00  0.00
ATOM   1203  HD1 LEU A  72      -0.929   0.105  -5.612  0.00  0.00
ATOM   1204  HD1 LEU A  72      -1.997  -0.303  -4.374  0.00  0.00
ATOM   1205  CD2 LEU A  72      -2.834   1.666  -7.301  0.00  0.00
ATOM   1206  HD2 LEU A  72      -1.874   1.409  -7.797  0.00  0.00
ATOM   1207  HD2 LEU A  72      -2.745   2.647  -6.787  0.00  0.00
ATOM   1208  HD2 LEU A  72      -3.620   1.750  -8.081  0.00  0.00
ATOM   1209  C   LEU A  72      -5.116  -1.624  -5.527  0.00  0.00
ATOM   1210  O   LEU A  72      -5.104  -1.373  -4.312  0.00  0.00
ATOM   1211  N   ALA A  73      -6.241  -1.473  -6.270  0.00  0.00
ATOM   1212  HN  ALA A  73      -6.223  -1.625  -7.255  0.00  0.00
ATOM   1213  CA  ALA A  73      -7.544  -1.148  -5.760  0.00  0.00
ATOM   1214  HA  ALA A  73      -7.506  -0.181  -5.282  0.00  0.00
ATOM   1215  CB  ALA A  73      -8.641  -1.212  -6.897  0.00  0.00
ATOM   1216  HB1 ALA A  73      -9.650  -0.822  -6.641  0.00  0.00
ATOM   1217  HB2 ALA A  73      -8.789  -2.229  -7.319  0.00  0.00
ATOM   1218  HB3 ALA A  73      -8.339  -0.496  -7.690  0.00  0.00
ATOM   1219  C   ALA A  73      -8.038  -2.196  -4.806  0.00  0.00
ATOM   1220  O   ALA A  73      -8.518  -1.928  -3.725  0.00  0.00
ATOM   1221  N   ILE A  74      -7.873  -3.505  -5.133  0.00  0.00
ATOM   1222  HN  ILE A  74      -7.567  -3.647  -6.072  0.00  0.00
ATOM   1223  CA  ILE A  74      -8.308  -4.584  -4.240  0.00  0.00
ATOM   1224  HA  ILE A  74      -9.269  -4.320  -3.824  0.00  0.00
ATOM   1225  CB  ILE A  74      -8.335  -5.929  -4.939  0.00  0.00
ATOM   1226  HB  ILE A  74      -7.321  -6.225  -5.284  0.00  0.00
ATOM   1227  CG2 ILE A  74      -8.847  -7.121  -3.974  0.00  0.00
ATOM   1228  HG2 ILE A  74      -9.292  -7.938  -4.583  0.00  0.00
ATOM   1229  HG2 ILE A  74      -9.547  -6.720  -3.210  0.00  0.00
ATOM   1230  HG2 ILE A  74      -7.975  -7.574  -3.457  0.00  0.00
ATOM   1231  CG1 ILE A  74      -9.088  -5.858  -6.268  0.00  0.00
ATOM   1232  HG1 ILE A  74      -8.623  -5.020  -6.830  0.00  0.00
ATOM   1233  HG1 ILE A  74     -10.144  -5.587  -6.055  0.00  0.00
ATOM   1234  CD1 ILE A  74      -9.160  -7.169  -7.156  0.00  0.00
ATOM   1235  HD1 ILE A  74     -10.128  -7.144  -7.701  0.00  0.00
ATOM   1236  HD2 ILE A  74      -9.097  -8.059  -6.494  0.00  0.00
ATOM   1237  HD3 ILE A  74      -8.360  -7.200  -7.927  0.00  0.00
ATOM   1238  C   ILE A  74      -7.482  -4.660  -2.933  0.00  0.00
ATOM   1239  O   ILE A  74      -8.068  -4.710  -1.843  0.00  0.00
ATOM   1240  N   SER A  75      -6.186  -4.425  -3.015  0.00  0.00
ATOM   1241  HN  SER A  75      -5.681  -4.646  -3.846  0.00  0.00
ATOM   1242  CA  SER A  75      -5.363  -4.303  -1.812  0.00  0.00
ATOM   1243  HA  SER A  75      -5.473  -5.146  -1.147  0.00  0.00
ATOM   1244  CB  SER A  75      -3.794  -4.226  -2.161  0.00  0.00
ATOM   1245  HB1 SER A  75      -3.301  -4.148  -1.168  0.00  0.00
ATOM   1246  HB2 SER A  75      -3.601  -3.262  -2.676  0.00  0.00
ATOM   1247  OG  SER A  75      -3.435  -5.377  -2.972  0.00  0.00
ATOM   1248  HG1 SER A  75      -3.648  -5.203  -3.891  0.00  0.00
ATOM   1249  C   SER A  75      -5.734  -2.998  -1.016  0.00  0.00
ATOM   1250  O   SER A  75      -5.962  -3.104   0.229  0.00  0.00
ATOM   1251  N   ASP A  76      -5.942  -1.813  -1.661  0.00  0.00
ATOM   1252  HN  ASP A  76      -5.810  -1.633  -2.633  0.00  0.00
ATOM   1253  CA  ASP A  76      -6.353  -0.574  -0.961  0.00  0.00
ATOM   1254  HA  ASP A  76      -5.595  -0.378  -0.216  0.00  0.00
ATOM   1255  CB  ASP A  76      -6.075   0.662  -1.903  0.00  0.00
ATOM   1256  HB1 ASP A  76      -6.779   0.563  -2.756  0.00  0.00
ATOM   1257  HB2 ASP A  76      -5.082   0.530  -2.384  0.00  0.00
ATOM   1258  CG  ASP A  76      -6.131   2.055  -1.348  0.00  0.00
ATOM   1259  OD1 ASP A  76      -5.534   2.201  -0.245  0.00  0.00
ATOM   1260  OD2 ASP A  76      -6.765   2.974  -1.971  0.00  0.00
ATOM   1261  C   ASP A  76      -7.804  -0.706  -0.280  0.00  0.00
ATOM   1262  O   ASP A  76      -8.066  -0.166   0.826  0.00  0.00
ATOM   1263  N   LEU A  77      -8.675  -1.562  -0.897  0.00  0.00
ATOM   1264  HN  LEU A  77      -8.454  -1.959  -1.784  0.00  0.00
ATOM   1265  CA  LEU A  77      -9.926  -2.168  -0.269  0.00  0.00
ATOM   1266  HA  LEU A  77     -10.562  -1.370   0.088  0.00  0.00
ATOM   1267  CB  LEU A  77     -10.719  -2.952  -1.352  0.00  0.00
ATOM   1268  HB1 LEU A  77     -10.161  -3.877  -1.614  0.00  0.00
ATOM   1269  HB2 LEU A  77     -10.677  -2.419  -2.325  0.00  0.00
ATOM   1270  CG  LEU A  77     -12.189  -3.305  -0.965  0.00  0.00
ATOM   1271  HG  LEU A  77     -12.174  -3.506   0.128  0.00  0.00
ATOM   1272  CD1 LEU A  77     -13.178  -2.192  -1.349  0.00  0.00
ATOM   1273  HD1 LEU A  77     -12.911  -1.255  -0.816  0.00  0.00
ATOM   1274  HD1 LEU A  77     -14.176  -2.502  -0.970  0.00  0.00
ATOM   1275  HD1 LEU A  77     -12.991  -1.979  -2.423  0.00  0.00
ATOM   1276  CD2 LEU A  77     -12.526  -4.574  -1.791  0.00  0.00
ATOM   1277  HD2 LEU A  77     -13.618  -4.750  -1.685  0.00  0.00
ATOM   1278  HD2 LEU A  77     -12.014  -5.487  -1.418  0.00  0.00
ATOM   1279  HD2 LEU A  77     -12.280  -4.375  -2.855  0.00  0.00
ATOM   1280  C   LEU A  77      -9.653  -3.079   0.867  0.00  0.00
ATOM   1281  O   LEU A  77     -10.377  -2.974   1.831  0.00  0.00
ATOM   1282  N   PHE A  78      -8.612  -3.972   0.854  0.00  0.00
ATOM   1283  HN  PHE A  78      -8.033  -4.053   0.047  0.00  0.00
ATOM   1284  CA  PHE A  78      -8.242  -4.789   1.989  0.00  0.00
ATOM   1285  HA  PHE A  78      -9.176  -5.179   2.367  0.00  0.00
ATOM   1286  CB  PHE A  78      -7.225  -5.876   1.694  0.00  0.00
ATOM   1287  HB1 PHE A  78      -6.660  -6.061   2.633  0.00  0.00
ATOM   1288  HB2 PHE A  78      -6.501  -5.435   0.975  0.00  0.00
ATOM   1289  CG  PHE A  78      -7.971  -7.112   1.249  0.00  0.00
ATOM   1290  CD1 PHE A  78      -8.016  -7.654  -0.080  0.00  0.00
ATOM   1291  HD1 PHE A  78      -7.633  -7.033  -0.875  0.00  0.00
ATOM   1292  CE1 PHE A  78      -8.748  -8.739  -0.408  0.00  0.00
ATOM   1293  HE1 PHE A  78      -8.830  -9.065  -1.434  0.00  0.00
ATOM   1294  CZ  PHE A  78      -9.642  -9.260   0.475  0.00  0.00
ATOM   1295  HZ  PHE A  78     -10.331 -10.059   0.244  0.00  0.00
ATOM   1296  CD2 PHE A  78      -8.748  -7.811   2.271  0.00  0.00
ATOM   1297  HD2 PHE A  78      -8.790  -7.558   3.321  0.00  0.00
ATOM   1298  CE2 PHE A  78      -9.548  -8.863   1.788  0.00  0.00
ATOM   1299  HE2 PHE A  78     -10.232  -9.349   2.468  0.00  0.00
ATOM   1300  C   PHE A  78      -7.850  -3.847   3.162  0.00  0.00
ATOM   1301  O   PHE A  78      -8.070  -4.023   4.336  0.00  0.00
ATOM   1302  N   PHE A  79      -7.125  -2.719   2.868  0.00  0.00
ATOM   1303  HN  PHE A  79      -6.858  -2.442   1.949  0.00  0.00
ATOM   1304  CA  PHE A  79      -6.922  -1.667   3.837  0.00  0.00
ATOM   1305  HA  PHE A  79      -6.316  -2.138   4.597  0.00  0.00
ATOM   1306  CB  PHE A  79      -5.964  -0.550   3.327  0.00  0.00
ATOM   1307  HB1 PHE A  79      -6.244  -0.336   2.274  0.00  0.00
ATOM   1308  HB2 PHE A  79      -4.920  -0.932   3.312  0.00  0.00
ATOM   1309  CG  PHE A  79      -5.904   0.715   4.110  0.00  0.00
ATOM   1310  CD1 PHE A  79      -5.232   0.795   5.313  0.00  0.00
ATOM   1311  HD1 PHE A  79      -4.716  -0.093   5.645  0.00  0.00
ATOM   1312  CE1 PHE A  79      -5.174   2.039   6.004  0.00  0.00
ATOM   1313  HE1 PHE A  79      -4.714   2.195   6.969  0.00  0.00
ATOM   1314  CZ  PHE A  79      -5.794   3.202   5.491  0.00  0.00
ATOM   1315  HZ  PHE A  79      -5.808   4.147   6.015  0.00  0.00
ATOM   1316  CD2 PHE A  79      -6.575   1.856   3.596  0.00  0.00
ATOM   1317  HD2 PHE A  79      -7.135   1.822   2.673  0.00  0.00
ATOM   1318  CE2 PHE A  79      -6.476   3.078   4.296  0.00  0.00
ATOM   1319  HE2 PHE A  79      -7.019   3.926   3.906  0.00  0.00
ATOM   1320  C   PHE A  79      -8.219  -1.131   4.425  0.00  0.00
ATOM   1321  O   PHE A  79      -8.337  -1.082   5.640  0.00  0.00
ATOM   1322  N   LEU A  80      -9.197  -0.735   3.555  0.00  0.00
ATOM   1323  HN  LEU A  80      -9.122  -0.907   2.576  0.00  0.00
ATOM   1324  CA  LEU A  80     -10.455  -0.073   3.967  0.00  0.00
ATOM   1325  HA  LEU A  80     -10.212   0.794   4.565  0.00  0.00
ATOM   1326  CB  LEU A  80     -11.307   0.444   2.759  0.00  0.00
ATOM   1327  HB1 LEU A  80     -12.308   0.791   3.092  0.00  0.00
ATOM   1328  HB2 LEU A  80     -11.486  -0.466   2.147  0.00  0.00
ATOM   1329  CG  LEU A  80     -10.738   1.627   1.915  0.00  0.00
ATOM   1330  HG  LEU A  80      -9.678   1.462   1.623  0.00  0.00
ATOM   1331  CD1 LEU A  80     -11.439   1.693   0.514  0.00  0.00
ATOM   1332  HD1 LEU A  80     -10.945   2.498  -0.072  0.00  0.00
ATOM   1333  HD1 LEU A  80     -12.525   1.899   0.631  0.00  0.00
ATOM   1334  HD1 LEU A  80     -11.099   0.777  -0.014  0.00  0.00
ATOM   1335  CD2 LEU A  80     -10.856   2.991   2.720  0.00  0.00
ATOM   1336  HD2 LEU A  80     -10.404   2.877   3.728  0.00  0.00
ATOM   1337  HD2 LEU A  80     -11.950   3.183   2.738  0.00  0.00
ATOM   1338  HD2 LEU A  80     -10.257   3.685   2.091  0.00  0.00
ATOM   1339  C   LEU A  80     -11.275  -0.936   4.859  0.00  0.00
ATOM   1340  O   LEU A  80     -12.099  -0.327   5.537  0.00  0.00
ATOM   1341  N   LEU A  81     -11.197  -2.266   4.817  0.00  0.00
ATOM   1342  HN  LEU A  81     -10.792  -2.765   4.054  0.00  0.00
ATOM   1343  CA  LEU A  81     -11.873  -3.202   5.723  0.00  0.00
ATOM   1344  HA  LEU A  81     -12.915  -2.960   5.867  0.00  0.00
ATOM   1345  CB  LEU A  81     -11.650  -4.774   5.272  0.00  0.00
ATOM   1346  HB1 LEU A  81     -11.738  -5.423   6.169  0.00  0.00
ATOM   1347  HB2 LEU A  81     -10.674  -4.731   4.743  0.00  0.00
ATOM   1348  CG  LEU A  81     -12.615  -5.266   4.252  0.00  0.00
ATOM   1349  HG  LEU A  81     -12.474  -4.629   3.353  0.00  0.00
ATOM   1350  CD1 LEU A  81     -12.151  -6.575   3.693  0.00  0.00
ATOM   1351  HD1 LEU A  81     -12.059  -7.358   4.476  0.00  0.00
ATOM   1352  HD1 LEU A  81     -11.135  -6.482   3.255  0.00  0.00
ATOM   1353  HD1 LEU A  81     -12.829  -7.054   2.955  0.00  0.00
ATOM   1354  CD2 LEU A  81     -14.057  -5.316   4.788  0.00  0.00
ATOM   1355  HD2 LEU A  81     -14.170  -6.007   5.651  0.00  0.00
ATOM   1356  HD2 LEU A  81     -14.650  -5.623   3.900  0.00  0.00
ATOM   1357  HD2 LEU A  81     -14.482  -4.367   5.179  0.00  0.00
ATOM   1358  C   LEU A  81     -11.336  -3.179   7.214  0.00  0.00
ATOM   1359  O   LEU A  81     -12.142  -3.424   8.092  0.00  0.00
ATOM   1360  N   THR A  82      -9.972  -2.867   7.442  0.00  0.00
ATOM   1361  HN  THR A  82      -9.473  -2.731   6.591  0.00  0.00
ATOM   1362  CA  THR A  82      -9.382  -2.706   8.785  0.00  0.00
ATOM   1363  HA  THR A  82      -9.783  -3.459   9.448  0.00  0.00
ATOM   1364  CB  THR A  82      -7.857  -2.896   8.725  0.00  0.00
ATOM   1365  HB  THR A  82      -7.526  -3.051   9.775  0.00  0.00
ATOM   1366  OG1 THR A  82      -7.152  -1.946   8.020  0.00  0.00
ATOM   1367  HG1 THR A  82      -7.648  -1.789   7.214  0.00  0.00
ATOM   1368  CG2 THR A  82      -7.515  -4.243   8.098  0.00  0.00
ATOM   1369  HG2 THR A  82      -7.706  -4.370   7.011  0.00  0.00
ATOM   1370  HG2 THR A  82      -8.065  -5.079   8.581  0.00  0.00
ATOM   1371  HG2 THR A  82      -6.412  -4.356   8.175  0.00  0.00
ATOM   1372  C   THR A  82      -9.734  -1.358   9.448  0.00  0.00
ATOM   1373  O   THR A  82      -9.779  -1.218  10.663  0.00  0.00
ATOM   1374  N   VAL A  83     -10.167  -0.380   8.616  0.00  0.00
ATOM   1375  HN  VAL A  83     -10.265  -0.505   7.632  0.00  0.00
ATOM   1376  CA  VAL A  83     -10.442   0.992   9.064  0.00  0.00
ATOM   1377  HA  VAL A  83      -9.567   1.292   9.621  0.00  0.00
ATOM   1378  CB  VAL A  83     -10.583   1.937   7.901  0.00  0.00
ATOM   1379  HB  VAL A  83     -11.457   1.746   7.242  0.00  0.00
ATOM   1380  CG1 VAL A  83     -10.769   3.399   8.465  0.00  0.00
ATOM   1381  HG1 VAL A  83     -10.233   3.573   9.422  0.00  0.00
ATOM   1382  HG1 VAL A  83     -11.829   3.679   8.645  0.00  0.00
ATOM   1383  HG1 VAL A  83     -10.517   4.097   7.638  0.00  0.00
ATOM   1384  CG2 VAL A  83      -9.299   1.795   7.043  0.00  0.00
ATOM   1385  HG2 VAL A  83      -8.394   1.999   7.654  0.00  0.00
ATOM   1386  HG2 VAL A  83      -9.251   2.543   6.222  0.00  0.00
ATOM   1387  HG2 VAL A  83      -9.278   0.758   6.644  0.00  0.00
ATOM   1388  C   VAL A  83     -11.622   1.148  10.026  0.00  0.00
ATOM   1389  O   VAL A  83     -11.423   1.907  11.032  0.00  0.00
ATOM   1390  N   PRO A  84     -12.794   0.484   9.977  0.00  0.00
ATOM   1391  CD  PRO A  84     -13.219  -0.404   8.882  0.00  0.00
ATOM   1392  HD1 PRO A  84     -12.402  -1.132   8.694  0.00  0.00
ATOM   1393  HD2 PRO A  84     -13.525   0.189   7.994  0.00  0.00
ATOM   1394  CA  PRO A  84     -13.792   0.650  11.034  0.00  0.00
ATOM   1395  HA  PRO A  84     -14.030   1.703  11.039  0.00  0.00
ATOM   1396  CB  PRO A  84     -14.949  -0.304  10.668  0.00  0.00
ATOM   1397  HB1 PRO A  84     -15.838   0.282  10.352  0.00  0.00
ATOM   1398  HB2 PRO A  84     -15.310  -0.966  11.484  0.00  0.00
ATOM   1399  CG  PRO A  84     -14.499  -1.158   9.443  0.00  0.00
ATOM   1400  HG1 PRO A  84     -14.184  -2.156   9.818  0.00  0.00
ATOM   1401  HG2 PRO A  84     -15.235  -1.363   8.636  0.00  0.00
ATOM   1402  C   PRO A  84     -13.294   0.268  12.397  0.00  0.00
ATOM   1403  O   PRO A  84     -13.829   0.835  13.356  0.00  0.00
ATOM   1404  N   PHE A  85     -12.287  -0.669  12.539  0.00  0.00
ATOM   1405  HN  PHE A  85     -11.935  -1.132  11.729  0.00  0.00
ATOM   1406  CA  PHE A  85     -11.567  -1.030  13.724  0.00  0.00
ATOM   1407  HA  PHE A  85     -12.323  -1.191  14.477  0.00  0.00
ATOM   1408  CB  PHE A  85     -10.866  -2.373  13.596  0.00  0.00
ATOM   1409  HB1 PHE A  85     -10.440  -2.633  14.589  0.00  0.00
ATOM   1410  HB2 PHE A  85      -9.995  -2.396  12.906  0.00  0.00
ATOM   1411  CG  PHE A  85     -11.856  -3.399  13.028  0.00  0.00
ATOM   1412  CD1 PHE A  85     -11.919  -3.741  11.713  0.00  0.00
ATOM   1413  HD1 PHE A  85     -11.357  -3.280  10.914  0.00  0.00
ATOM   1414  CE1 PHE A  85     -12.913  -4.637  11.314  0.00  0.00
ATOM   1415  HE1 PHE A  85     -12.993  -4.843  10.257  0.00  0.00
ATOM   1416  CZ  PHE A  85     -13.716  -5.376  12.209  0.00  0.00
ATOM   1417  HZ  PHE A  85     -14.385  -6.137  11.836  0.00  0.00
ATOM   1418  CD2 PHE A  85     -12.771  -3.986  13.995  0.00  0.00
ATOM   1419  HD2 PHE A  85     -12.625  -3.801  15.049  0.00  0.00
ATOM   1420  CE2 PHE A  85     -13.655  -5.013  13.533  0.00  0.00
ATOM   1421  HE2 PHE A  85     -14.308  -5.602  14.160  0.00  0.00
ATOM   1422  C   PHE A  85     -10.570   0.062  14.252  0.00  0.00
ATOM   1423  O   PHE A  85     -10.588   0.375  15.462  0.00  0.00
ATOM   1424  N   TRP A  86      -9.829   0.670  13.384  0.00  0.00
ATOM   1425  HN  TRP A  86      -9.728   0.276  12.474  0.00  0.00
ATOM   1426  CA  TRP A  86      -9.019   1.814  13.698  0.00  0.00
ATOM   1427  HA  TRP A  86      -8.490   1.455  14.569  0.00  0.00
ATOM   1428  CB  TRP A  86      -8.124   2.182  12.520  0.00  0.00
ATOM   1429  HB1 TRP A  86      -7.360   2.922  12.842  0.00  0.00
ATOM   1430  HB2 TRP A  86      -8.759   2.560  11.689  0.00  0.00
ATOM   1431  CG  TRP A  86      -7.343   1.134  11.759  0.00  0.00
ATOM   1432  CD1 TRP A  86      -7.073   1.115  10.393  0.00  0.00
ATOM   1433  HD1 TRP A  86      -7.563   1.844   9.764  0.00  0.00
ATOM   1434  NE1 TRP A  86      -6.357   0.018  10.040  0.00  0.00
ATOM   1435  HE1 TRP A  86      -6.180  -0.314   9.139  0.00  0.00
ATOM   1436  CE2 TRP A  86      -5.987  -0.660  11.246  0.00  0.00
ATOM   1437  CD2 TRP A  86      -6.637   0.055  12.342  0.00  0.00
ATOM   1438  CE3 TRP A  86      -6.407  -0.319  13.657  0.00  0.00
ATOM   1439  HE3 TRP A  86      -6.962   0.082  14.492  0.00  0.00
ATOM   1440  CZ3 TRP A  86      -5.567  -1.396  13.829  0.00  0.00
ATOM   1441  HZ3 TRP A  86      -5.399  -1.851  14.793  0.00  0.00
ATOM   1442  CZ2 TRP A  86      -5.100  -1.693  11.434  0.00  0.00
ATOM   1443  HZ2 TRP A  86      -4.414  -2.065  10.687  0.00  0.00
ATOM   1444  CH2 TRP A  86      -4.859  -2.019  12.745  0.00  0.00
ATOM   1445  HH2 TRP A  86      -4.136  -2.803  12.920  0.00  0.00
ATOM   1446  C   TRP A  86      -9.783   3.022  14.168  0.00  0.00
ATOM   1447  O   TRP A  86      -9.382   3.679  15.157  0.00  0.00
ATOM   1448  N   ALA A  87     -10.954   3.304  13.531  0.00  0.00
ATOM   1449  HN  ALA A  87     -11.205   2.759  12.735  0.00  0.00
ATOM   1450  CA  ALA A  87     -11.856   4.358  13.912  0.00  0.00
ATOM   1451  HA  ALA A  87     -11.378   5.326  13.872  0.00  0.00
ATOM   1452  CB  ALA A  87     -12.980   4.414  12.785  0.00  0.00
ATOM   1453  HB1 ALA A  87     -13.807   5.083  13.106  0.00  0.00
ATOM   1454  HB2 ALA A  87     -13.407   3.425  12.515  0.00  0.00
ATOM   1455  HB3 ALA A  87     -12.481   4.784  11.864  0.00  0.00
ATOM   1456  C   ALA A  87     -12.460   4.168  15.303  0.00  0.00
ATOM   1457  O   ALA A  87     -12.536   5.045  16.118  0.00  0.00
ATOM   1458  N   HIS A  88     -12.846   2.896  15.574  0.00  0.00
ATOM   1459  HN  HIS A  88     -12.863   2.295  14.778  0.00  0.00
ATOM   1460  CA  HIS A  88     -13.147   2.366  16.938  0.00  0.00
ATOM   1461  HA  HIS A  88     -14.008   2.863  17.361  0.00  0.00
ATOM   1462  CB  HIS A  88     -13.432   0.896  16.919  0.00  0.00
ATOM   1463  HB1 HIS A  88     -12.580   0.229  16.668  0.00  0.00
ATOM   1464  HB2 HIS A  88     -14.169   0.800  16.094  0.00  0.00
ATOM   1465  ND1 HIS A  88     -13.560  -0.402  19.067  0.00  0.00
ATOM   1466  HD1 HIS A  88     -12.702  -0.896  18.925  0.00  0.00
ATOM   1467  CG  HIS A  88     -14.099   0.476  18.186  0.00  0.00
ATOM   1468  CE1 HIS A  88     -14.556  -0.775  19.944  0.00  0.00
ATOM   1469  HE1 HIS A  88     -14.217  -1.451  20.728  0.00  0.00
ATOM   1470  NE2 HIS A  88     -15.715  -0.188  19.724  0.00  0.00
ATOM   1471  CD2 HIS A  88     -15.452   0.635  18.597  0.00  0.00
ATOM   1472  HD2 HIS A  88     -16.064   1.296  17.995  0.00  0.00
ATOM   1473  C   HIS A  88     -12.042   2.596  18.003  0.00  0.00
ATOM   1474  O   HIS A  88     -12.394   3.033  19.126  0.00  0.00
ATOM   1475  N   TYR A  89     -10.733   2.408  17.725  0.00  0.00
ATOM   1476  HN  TYR A  89     -10.476   1.955  16.874  0.00  0.00
ATOM   1477  CA  TYR A  89      -9.648   2.768  18.585  0.00  0.00
ATOM   1478  HA  TYR A  89      -9.829   2.294  19.539  0.00  0.00
ATOM   1479  CB  TYR A  89      -8.280   2.274  18.024  0.00  0.00
ATOM   1480  HB1 TYR A  89      -7.365   2.778  18.403  0.00  0.00
ATOM   1481  HB2 TYR A  89      -8.354   2.240  16.916  0.00  0.00
ATOM   1482  CG  TYR A  89      -7.970   0.902  18.395  0.00  0.00
ATOM   1483  CD1 TYR A  89      -7.930  -0.190  17.493  0.00  0.00
ATOM   1484  HD1 TYR A  89      -8.128  -0.011  16.446  0.00  0.00
ATOM   1485  CE1 TYR A  89      -7.665  -1.464  17.974  0.00  0.00
ATOM   1486  HE1 TYR A  89      -7.455  -2.211  17.222  0.00  0.00
ATOM   1487  CZ  TYR A  89      -7.297  -1.579  19.313  0.00  0.00
ATOM   1488  OH  TYR A  89      -6.862  -2.819  19.740  0.00  0.00
ATOM   1489  HH  TYR A  89      -7.205  -3.565  19.243  0.00  0.00
ATOM   1490  CD2 TYR A  89      -7.661   0.728  19.782  0.00  0.00
ATOM   1491  HD2 TYR A  89      -7.602   1.521  20.513  0.00  0.00
ATOM   1492  CE2 TYR A  89      -7.464  -0.555  20.212  0.00  0.00
ATOM   1493  HE2 TYR A  89      -7.099  -0.663  21.222  0.00  0.00
ATOM   1494  C   TYR A  89      -9.454   4.262  18.898  0.00  0.00
ATOM   1495  O   TYR A  89      -9.281   4.712  20.045  0.00  0.00
ATOM   1496  N   ALA A  90      -9.510   5.056  17.817  0.00  0.00
ATOM   1497  HN  ALA A  90      -9.715   4.669  16.921  0.00  0.00
ATOM   1498  CA  ALA A  90      -9.474   6.547  17.892  0.00  0.00
ATOM   1499  HA  ALA A  90      -8.513   6.875  18.260  0.00  0.00
ATOM   1500  CB  ALA A  90      -9.550   6.997  16.431  0.00  0.00
ATOM   1501  HB1 ALA A  90      -8.642   6.743  15.844  0.00  0.00
ATOM   1502  HB2 ALA A  90      -9.719   8.093  16.504  0.00  0.00
ATOM   1503  HB3 ALA A  90     -10.334   6.411  15.906  0.00  0.00
ATOM   1504  C   ALA A  90     -10.634   7.006  18.725  0.00  0.00
ATOM   1505  O   ALA A  90     -10.482   7.889  19.563  0.00  0.00
ATOM   1506  N   ALA A  91     -11.801   6.472  18.481  0.00  0.00
ATOM   1507  HN  ALA A  91     -11.861   5.921  17.652  0.00  0.00
ATOM   1508  CA  ALA A  91     -12.997   6.738  19.209  0.00  0.00
ATOM   1509  HA  ALA A  91     -13.374   7.749  19.141  0.00  0.00
ATOM   1510  CB  ALA A  91     -14.154   6.006  18.549  0.00  0.00
ATOM   1511  HB1 ALA A  91     -14.035   4.905  18.626  0.00  0.00
ATOM   1512  HB2 ALA A  91     -14.274   6.255  17.473  0.00  0.00
ATOM   1513  HB3 ALA A  91     -15.102   6.297  19.051  0.00  0.00
ATOM   1514  C   ALA A  91     -12.933   6.483  20.678  0.00  0.00
ATOM   1515  O   ALA A  91     -13.186   7.406  21.498  0.00  0.00
ATOM   1516  N   ALA A  92     -12.634   5.271  21.123  0.00  0.00
ATOM   1517  HN  ALA A  92     -12.376   4.659  20.379  0.00  0.00
ATOM   1518  CA  ALA A  92     -12.465   4.933  22.516  0.00  0.00
ATOM   1519  HA  ALA A  92     -12.321   5.779  23.170  0.00  0.00
ATOM   1520  CB  ALA A  92     -13.823   4.328  22.928  0.00  0.00
ATOM   1521  HB1 ALA A  92     -13.664   3.851  23.918  0.00  0.00
ATOM   1522  HB2 ALA A  92     -14.217   3.573  22.215  0.00  0.00
ATOM   1523  HB3 ALA A  92     -14.517   5.196  22.949  0.00  0.00
ATOM   1524  C   ALA A  92     -11.286   3.913  22.778  0.00  0.00
ATOM   1525  O   ALA A  92     -10.125   4.206  23.012  0.00  0.00
ATOM   1526  N   GLN A  93     -11.666   2.650  22.716  0.00  0.00
ATOM   1527  HN  GLN A  93     -12.615   2.366  22.603  0.00  0.00
ATOM   1528  CA  GLN A  93     -10.718   1.524  22.904  0.00  0.00
ATOM   1529  HA  GLN A  93      -9.843   1.795  22.331  0.00  0.00
ATOM   1530  CB  GLN A  93     -10.418   1.309  24.377  0.00  0.00
ATOM   1531  HB1 GLN A  93      -9.807   2.147  24.776  0.00  0.00
ATOM   1532  HB2 GLN A  93      -9.894   0.345  24.551  0.00  0.00
ATOM   1533  CG  GLN A  93     -11.678   1.303  25.305  0.00  0.00
ATOM   1534  HG1 GLN A  93     -12.426   0.571  24.932  0.00  0.00
ATOM   1535  HG2 GLN A  93     -12.106   2.328  25.351  0.00  0.00
ATOM   1536  CD  GLN A  93     -11.494   0.867  26.761  0.00  0.00
ATOM   1537  OE1 GLN A  93     -11.287  -0.313  27.172  0.00  0.00
ATOM   1538  NE2 GLN A  93     -11.201   1.904  27.600  0.00  0.00
ATOM   1539  HE2 GLN A  93     -11.298   2.845  27.276  0.00  0.00
ATOM   1540  HE2 GLN A  93     -10.940   1.621  28.523  0.00  0.00
ATOM   1541  C   GLN A  93     -11.302   0.279  22.377  0.00  0.00
ATOM   1542  O   GLN A  93     -12.396   0.293  21.754  0.00  0.00
ATOM   1543  N   TRP A  94     -10.582  -0.839  22.467  0.00  0.00
ATOM   1544  HN  TRP A  94      -9.769  -0.809  23.044  0.00  0.00
ATOM   1545  CA  TRP A  94     -10.974  -2.199  21.981  0.00  0.00
ATOM   1546  HA  TRP A  94     -11.356  -1.960  21.000  0.00  0.00
ATOM   1547  CB  TRP A  94      -9.743  -3.174  21.928  0.00  0.00
ATOM   1548  HB1 TRP A  94      -9.395  -3.514  22.926  0.00  0.00
ATOM   1549  HB2 TRP A  94      -8.891  -2.691  21.405  0.00  0.00
ATOM   1550  CG  TRP A  94      -9.809  -4.444  21.185  0.00  0.00
ATOM   1551  CD1 TRP A  94      -9.792  -5.711  21.701  0.00  0.00
ATOM   1552  HD1 TRP A  94      -9.822  -6.029  22.734  0.00  0.00
ATOM   1553  NE1 TRP A  94      -9.494  -6.572  20.623  0.00  0.00
ATOM   1554  HE1 TRP A  94      -9.222  -7.504  20.528  0.00  0.00
ATOM   1555  CE2 TRP A  94      -9.606  -5.945  19.431  0.00  0.00
ATOM   1556  CD2 TRP A  94      -9.850  -4.603  19.727  0.00  0.00
ATOM   1557  CE3 TRP A  94      -9.954  -3.680  18.693  0.00  0.00
ATOM   1558  HE3 TRP A  94     -10.104  -2.632  18.910  0.00  0.00
ATOM   1559  CZ3 TRP A  94      -9.931  -4.122  17.340  0.00  0.00
ATOM   1560  HZ3 TRP A  94      -9.892  -3.319  16.619  0.00  0.00
ATOM   1561  CZ2 TRP A  94      -9.578  -6.447  18.173  0.00  0.00
ATOM   1562  HZ2 TRP A  94      -9.350  -7.479  17.952  0.00  0.00
ATOM   1563  CH2 TRP A  94      -9.659  -5.487  17.121  0.00  0.00
ATOM   1564  HH2 TRP A  94      -9.570  -5.807  16.094  0.00  0.00
ATOM   1565  C   TRP A  94     -12.150  -2.701  22.828  0.00  0.00
ATOM   1566  O   TRP A  94     -12.601  -2.146  23.822  0.00  0.00
ATOM   1567  N   ASP A  95     -12.776  -3.760  22.289  0.00  0.00
ATOM   1568  HN  ASP A  95     -12.569  -4.206  21.422  0.00  0.00
ATOM   1569  CA  ASP A  95     -13.998  -4.283  22.882  0.00  0.00
ATOM   1570  HA  ASP A  95     -13.931  -4.394  23.953  0.00  0.00
ATOM   1571  CB  ASP A  95     -15.186  -3.330  22.450  0.00  0.00
ATOM   1572  HB1 ASP A  95     -15.292  -3.367  21.344  0.00  0.00
ATOM   1573  HB2 ASP A  95     -14.886  -2.293  22.711  0.00  0.00
ATOM   1574  CG  ASP A  95     -16.496  -3.740  23.036  0.00  0.00
ATOM   1575  OD1 ASP A  95     -17.482  -3.834  22.223  0.00  0.00
ATOM   1576  OD2 ASP A  95     -16.672  -3.843  24.285  0.00  0.00
ATOM   1577  C   ASP A  95     -14.192  -5.732  22.260  0.00  0.00
ATOM   1578  O   ASP A  95     -15.142  -6.493  22.507  0.00  0.00
ATOM   1579  N   PHE A  96     -13.208  -6.196  21.494  0.00  0.00
ATOM   1580  HN  PHE A  96     -12.307  -5.769  21.523  0.00  0.00
ATOM   1581  CA  PHE A  96     -13.470  -7.240  20.525  0.00  0.00
ATOM   1582  HA  PHE A  96     -14.474  -7.627  20.615  0.00  0.00
ATOM   1583  CB  PHE A  96     -13.260  -6.812  19.045  0.00  0.00
ATOM   1584  HB1 PHE A  96     -13.668  -7.610  18.389  0.00  0.00
ATOM   1585  HB2 PHE A  96     -12.189  -6.552  18.908  0.00  0.00
ATOM   1586  CG  PHE A  96     -14.068  -5.671  18.608  0.00  0.00
ATOM   1587  CD1 PHE A  96     -13.472  -4.514  18.146  0.00  0.00
ATOM   1588  HD1 PHE A  96     -12.398  -4.402  18.116  0.00  0.00
ATOM   1589  CE1 PHE A  96     -14.219  -3.432  17.702  0.00  0.00
ATOM   1590  HE1 PHE A  96     -13.665  -2.656  17.196  0.00  0.00
ATOM   1591  CZ  PHE A  96     -15.615  -3.429  17.571  0.00  0.00
ATOM   1592  HZ  PHE A  96     -16.090  -2.585  17.091  0.00  0.00
ATOM   1593  CD2 PHE A  96     -15.521  -5.706  18.490  0.00  0.00
ATOM   1594  HD2 PHE A  96     -16.116  -6.538  18.838  0.00  0.00
ATOM   1595  CE2 PHE A  96     -16.282  -4.625  18.056  0.00  0.00
ATOM   1596  HE2 PHE A  96     -17.358  -4.677  18.121  0.00  0.00
ATOM   1597  C   PHE A  96     -12.686  -8.538  20.719  0.00  0.00
ATOM   1598  O   PHE A  96     -13.051  -9.539  20.150  0.00  0.00
ATOM   1599  N   GLY A  97     -11.650  -8.616  21.574  0.00  0.00
ATOM   1600  HN  GLY A  97     -11.220  -7.876  22.084  0.00  0.00
ATOM   1601  CA  GLY A  97     -10.896  -9.881  21.730  0.00  0.00
ATOM   1602  HA1 GLY A  97     -11.618 -10.676  21.844  0.00  0.00
ATOM   1603  HA2 GLY A  97     -10.404  -9.718  22.677  0.00  0.00
ATOM   1604  C   GLY A  97      -9.868 -10.308  20.721  0.00  0.00
ATOM   1605  O   GLY A  97      -9.619  -9.700  19.710  0.00  0.00
ATOM   1606  N   ASN A  98      -9.207 -11.435  21.084  0.00  0.00
ATOM   1607  HN  ASN A  98      -9.468 -11.944  21.901  0.00  0.00
ATOM   1608  CA  ASN A  98      -8.021 -12.030  20.428  0.00  0.00
ATOM   1609  HA  ASN A  98      -7.196 -11.336  20.377  0.00  0.00
ATOM   1610  CB  ASN A  98      -7.487 -13.273  21.196  0.00  0.00
ATOM   1611  HB1 ASN A  98      -6.614 -13.536  20.562  0.00  0.00
ATOM   1612  HB2 ASN A  98      -8.288 -14.042  21.226  0.00  0.00
ATOM   1613  CG  ASN A  98      -7.209 -12.921  22.641  0.00  0.00
ATOM   1614  OD1 ASN A  98      -6.559 -11.887  22.904  0.00  0.00
ATOM   1615  ND2 ASN A  98      -7.503 -13.855  23.547  0.00  0.00
ATOM   1616  HD2 ASN A  98      -7.208 -13.649  24.480  0.00  0.00
ATOM   1617  HD2 ASN A  98      -7.907 -14.688  23.171  0.00  0.00
ATOM   1618  C   ASN A  98      -8.355 -12.453  18.984  0.00  0.00
ATOM   1619  O   ASN A  98      -7.583 -12.082  18.123  0.00  0.00
ATOM   1620  N   THR A  99      -9.499 -13.104  18.700  0.00  0.00
ATOM   1621  HN  THR A  99     -10.344 -13.133  19.228  0.00  0.00
ATOM   1622  CA  THR A  99      -9.672 -13.662  17.391  0.00  0.00
ATOM   1623  HA  THR A  99      -8.796 -14.262  17.191  0.00  0.00
ATOM   1624  CB  THR A  99     -10.852 -14.649  17.398  0.00  0.00
ATOM   1625  HB  THR A  99     -11.034 -14.950  16.345  0.00  0.00
ATOM   1626  OG1 THR A  99     -12.042 -14.127  18.022  0.00  0.00
ATOM   1627  HG1 THR A  99     -12.542 -14.941  18.117  0.00  0.00
ATOM   1628  CG2 THR A  99     -10.411 -15.835  18.226  0.00  0.00
ATOM   1629  HG2 THR A  99     -10.347 -15.611  19.311  0.00  0.00
ATOM   1630  HG2 THR A  99      -9.436 -16.268  17.915  0.00  0.00
ATOM   1631  HG2 THR A  99     -11.204 -16.600  18.076  0.00  0.00
ATOM   1632  C   THR A  99      -9.819 -12.585  16.383  0.00  0.00
ATOM   1633  O   THR A  99      -9.263 -12.606  15.285  0.00  0.00
ATOM   1634  N   MET A 100     -10.469 -11.415  16.695  0.00  0.00
ATOM   1635  HN  MET A 100     -10.826 -11.356  17.624  0.00  0.00
ATOM   1636  CA  MET A 100     -10.494 -10.159  16.004  0.00  0.00
ATOM   1637  HA  MET A 100     -10.727 -10.336  14.965  0.00  0.00
ATOM   1638  CB  MET A 100     -11.491  -9.229  16.636  0.00  0.00
ATOM   1639  HB1 MET A 100     -11.035  -8.878  17.586  0.00  0.00
ATOM   1640  HB2 MET A 100     -12.352  -9.891  16.868  0.00  0.00
ATOM   1641  CG  MET A 100     -12.057  -8.061  15.737  0.00  0.00
ATOM   1642  HG1 MET A 100     -11.297  -7.258  15.620  0.00  0.00
ATOM   1643  HG2 MET A 100     -12.909  -7.510  16.191  0.00  0.00
ATOM   1644  SD  MET A 100     -12.740  -8.388  13.959  0.00  0.00
ATOM   1645  CE  MET A 100     -13.849  -9.775  14.246  0.00  0.00
ATOM   1646  HE1 MET A 100     -13.363 -10.502  14.932  0.00  0.00
ATOM   1647  HE2 MET A 100     -13.968 -10.290  13.269  0.00  0.00
ATOM   1648  HE3 MET A 100     -14.806  -9.503  14.739  0.00  0.00
ATOM   1649  C   MET A 100      -9.147  -9.526  15.897  0.00  0.00
ATOM   1650  O   MET A 100      -8.866  -9.025  14.816  0.00  0.00
ATOM   1651  N   CYS A 101      -8.254  -9.558  16.909  0.00  0.00
ATOM   1652  HN  CYS A 101      -8.563 -10.075  17.704  0.00  0.00
ATOM   1653  CA  CYS A 101      -6.890  -9.007  16.782  0.00  0.00
ATOM   1654  HA  CYS A 101      -6.923  -8.031  16.322  0.00  0.00
ATOM   1655  CB  CYS A 101      -5.884  -8.970  18.040  0.00  0.00
ATOM   1656  HB1 CYS A 101      -4.895  -8.578  17.719  0.00  0.00
ATOM   1657  HB2 CYS A 101      -5.923  -9.967  18.529  0.00  0.00
ATOM   1658  SG  CYS A 101      -6.397  -7.809  19.369  0.00  0.00
ATOM   1659  C   CYS A 101      -6.126  -9.783  15.739  0.00  0.00
ATOM   1660  O   CYS A 101      -5.405  -9.251  14.883  0.00  0.00
ATOM   1661  N   GLN A 102      -6.306 -11.170  15.779  0.00  0.00
ATOM   1662  HN  GLN A 102      -7.017 -11.645  16.292  0.00  0.00
ATOM   1663  CA  GLN A 102      -5.721 -12.122  14.838  0.00  0.00
ATOM   1664  HA  GLN A 102      -4.692 -11.796  14.808  0.00  0.00
ATOM   1665  CB  GLN A 102      -5.956 -13.560  15.339  0.00  0.00
ATOM   1666  HB1 GLN A 102      -5.512 -14.302  14.641  0.00  0.00
ATOM   1667  HB2 GLN A 102      -6.985 -13.822  15.669  0.00  0.00
ATOM   1668  CG  GLN A 102      -5.163 -13.824  16.625  0.00  0.00
ATOM   1669  HG1 GLN A 102      -5.625 -13.191  17.412  0.00  0.00
ATOM   1670  HG2 GLN A 102      -4.086 -13.572  16.519  0.00  0.00
ATOM   1671  CD  GLN A 102      -5.420 -15.204  17.196  0.00  0.00
ATOM   1672  OE1 GLN A 102      -6.075 -15.531  18.256  0.00  0.00
ATOM   1673  NE2 GLN A 102      -4.750 -16.248  16.631  0.00  0.00
ATOM   1674  HE2 GLN A 102      -4.074 -16.005  15.935  0.00  0.00
ATOM   1675  HE2 GLN A 102      -4.653 -17.102  17.141  0.00  0.00
ATOM   1676  C   GLN A 102      -6.225 -11.992  13.453  0.00  0.00
ATOM   1677  O   GLN A 102      -5.390 -12.118  12.558  0.00  0.00
ATOM   1678  N   LEU A 103      -7.453 -11.639  13.224  0.00  0.00
ATOM   1679  HN  LEU A 103      -8.141 -11.828  13.921  0.00  0.00
ATOM   1680  CA  LEU A 103      -7.986 -11.176  11.882  0.00  0.00
ATOM   1681  HA  LEU A 103      -7.855 -12.012  11.210  0.00  0.00
ATOM   1682  CB  LEU A 103      -9.552 -11.119  11.934  0.00  0.00
ATOM   1683  HB1 LEU A 103      -9.860 -10.159  12.403  0.00  0.00
ATOM   1684  HB2 LEU A 103      -9.930 -11.865  12.666  0.00  0.00
ATOM   1685  CG  LEU A 103     -10.165 -11.169  10.517  0.00  0.00
ATOM   1686  HG  LEU A 103      -9.492 -10.660   9.793  0.00  0.00
ATOM   1687  CD1 LEU A 103     -10.208 -12.644  10.066  0.00  0.00
ATOM   1688  HD1 LEU A 103     -10.732 -13.196  10.875  0.00  0.00
ATOM   1689  HD1 LEU A 103      -9.189 -13.082  10.140  0.00  0.00
ATOM   1690  HD1 LEU A 103     -10.730 -12.752   9.091  0.00  0.00
ATOM   1691  CD2 LEU A 103     -11.584 -10.598  10.474  0.00  0.00
ATOM   1692  HD2 LEU A 103     -12.022 -10.958  11.429  0.00  0.00
ATOM   1693  HD2 LEU A 103     -12.158 -10.951   9.591  0.00  0.00
ATOM   1694  HD2 LEU A 103     -11.640  -9.494  10.585  0.00  0.00
ATOM   1695  C   LEU A 103      -7.314  -9.911  11.420  0.00  0.00
ATOM   1696  O   LEU A 103      -6.980  -9.721  10.237  0.00  0.00
ATOM   1697  N   LEU A 104      -7.200  -8.976  12.322  0.00  0.00
ATOM   1698  HN  LEU A 104      -7.436  -9.312  13.230  0.00  0.00
ATOM   1699  CA  LEU A 104      -6.910  -7.559  12.088  0.00  0.00
ATOM   1700  HA  LEU A 104      -7.474  -7.320  11.199  0.00  0.00
ATOM   1701  CB  LEU A 104      -7.206  -6.828  13.403  0.00  0.00
ATOM   1702  HB1 LEU A 104      -6.543  -7.257  14.184  0.00  0.00
ATOM   1703  HB2 LEU A 104      -8.217  -7.006  13.826  0.00  0.00
ATOM   1704  CG  LEU A 104      -7.103  -5.255  13.380  0.00  0.00
ATOM   1705  HG  LEU A 104      -6.086  -4.929  13.073  0.00  0.00
ATOM   1706  CD1 LEU A 104      -8.085  -4.554  12.391  0.00  0.00
ATOM   1707  HD1 LEU A 104      -8.093  -3.509  12.764  0.00  0.00
ATOM   1708  HD1 LEU A 104      -9.112  -4.966  12.492  0.00  0.00
ATOM   1709  HD1 LEU A 104      -7.743  -4.683  11.343  0.00  0.00
ATOM   1710  CD2 LEU A 104      -7.347  -4.550  14.769  0.00  0.00
ATOM   1711  HD2 LEU A 104      -8.431  -4.488  15.005  0.00  0.00
ATOM   1712  HD2 LEU A 104      -6.867  -3.551  14.702  0.00  0.00
ATOM   1713  HD2 LEU A 104      -6.689  -5.030  15.525  0.00  0.00
ATOM   1714  C   LEU A 104      -5.512  -7.350  11.571  0.00  0.00
ATOM   1715  O   LEU A 104      -5.297  -6.671  10.580  0.00  0.00
ATOM   1716  N   THR A 105      -4.527  -7.962  12.201  0.00  0.00
ATOM   1717  HN  THR A 105      -4.596  -8.352  13.116  0.00  0.00
ATOM   1718  CA  THR A 105      -3.177  -7.972  11.644  0.00  0.00
ATOM   1719  HA  THR A 105      -3.064  -6.972  11.254  0.00  0.00
ATOM   1720  CB  THR A 105      -2.139  -8.177  12.751  0.00  0.00
ATOM   1721  HB  THR A 105      -1.135  -7.974  12.321  0.00  0.00
ATOM   1722  OG1 THR A 105      -2.278  -9.439  13.416  0.00  0.00
ATOM   1723  HG1 THR A 105      -1.607  -9.323  14.093  0.00  0.00
ATOM   1724  CG2 THR A 105      -2.458  -7.076  13.749  0.00  0.00
ATOM   1725  HG2 THR A 105      -2.520  -6.135  13.162  0.00  0.00
ATOM   1726  HG2 THR A 105      -1.635  -6.781  14.434  0.00  0.00
ATOM   1727  HG2 THR A 105      -3.388  -7.353  14.290  0.00  0.00
ATOM   1728  C   THR A 105      -2.951  -8.791  10.344  0.00  0.00
ATOM   1729  O   THR A 105      -2.204  -8.387   9.484  0.00  0.00
ATOM   1730  N   GLY A 106      -3.687  -9.926  10.087  0.00  0.00
ATOM   1731  HN  GLY A 106      -4.313 -10.267  10.783  0.00  0.00
ATOM   1732  CA  GLY A 106      -3.567 -10.692   8.841  0.00  0.00
ATOM   1733  HA1 GLY A 106      -4.254 -11.517   8.961  0.00  0.00
ATOM   1734  HA2 GLY A 106      -2.533 -10.996   8.894  0.00  0.00
ATOM   1735  C   GLY A 106      -3.973  -9.934   7.610  0.00  0.00
ATOM   1736  O   GLY A 106      -3.335  -9.777   6.576  0.00  0.00
ATOM   1737  N   LEU A 107      -5.110  -9.320   7.721  0.00  0.00
ATOM   1738  HN  LEU A 107      -5.625  -9.479   8.559  0.00  0.00
ATOM   1739  CA  LEU A 107      -5.795  -8.443   6.785  0.00  0.00
ATOM   1740  HA  LEU A 107      -5.858  -8.979   5.850  0.00  0.00
ATOM   1741  CB  LEU A 107      -7.161  -7.880   7.311  0.00  0.00
ATOM   1742  HB1 LEU A 107      -7.621  -7.132   6.630  0.00  0.00
ATOM   1743  HB2 LEU A 107      -7.076  -7.311   8.261  0.00  0.00
ATOM   1744  CG  LEU A 107      -8.242  -8.945   7.465  0.00  0.00
ATOM   1745  HG  LEU A 107      -7.771  -9.818   7.966  0.00  0.00
ATOM   1746  CD1 LEU A 107      -9.449  -8.430   8.268  0.00  0.00
ATOM   1747  HD1 LEU A 107      -9.240  -8.128   9.316  0.00  0.00
ATOM   1748  HD1 LEU A 107     -10.287  -9.159   8.286  0.00  0.00
ATOM   1749  HD1 LEU A 107      -9.849  -7.472   7.871  0.00  0.00
ATOM   1750  CD2 LEU A 107      -8.631  -9.554   6.084  0.00  0.00
ATOM   1751  HD2 LEU A 107      -9.362  -8.837   5.653  0.00  0.00
ATOM   1752  HD2 LEU A 107      -9.155 -10.521   6.238  0.00  0.00
ATOM   1753  HD2 LEU A 107      -7.758  -9.760   5.429  0.00  0.00
ATOM   1754  C   LEU A 107      -4.886  -7.230   6.487  0.00  0.00
ATOM   1755  O   LEU A 107      -4.590  -6.911   5.357  0.00  0.00
ATOM   1756  N   TYR A 108      -4.352  -6.495   7.576  0.00  0.00
ATOM   1757  HN  TYR A 108      -4.546  -6.728   8.526  0.00  0.00
ATOM   1758  CA  TYR A 108      -3.667  -5.312   7.408  0.00  0.00
ATOM   1759  HA  TYR A 108      -4.206  -4.574   6.834  0.00  0.00
ATOM   1760  CB  TYR A 108      -3.215  -4.743   8.799  0.00  0.00
ATOM   1761  HB1 TYR A 108      -2.592  -5.460   9.375  0.00  0.00
ATOM   1762  HB2 TYR A 108      -4.146  -4.647   9.396  0.00  0.00
ATOM   1763  CG  TYR A 108      -2.535  -3.356   8.719  0.00  0.00
ATOM   1764  CD1 TYR A 108      -2.948  -2.374   7.832  0.00  0.00
ATOM   1765  HD1 TYR A 108      -3.711  -2.546   7.087  0.00  0.00
ATOM   1766  CE1 TYR A 108      -2.356  -1.104   7.916  0.00  0.00
ATOM   1767  HE1 TYR A 108      -2.719  -0.391   7.189  0.00  0.00
ATOM   1768  CZ  TYR A 108      -1.183  -0.880   8.680  0.00  0.00
ATOM   1769  OH  TYR A 108      -0.307   0.262   8.528  0.00  0.00
ATOM   1770  HH  TYR A 108       0.596  -0.014   8.703  0.00  0.00
ATOM   1771  CD2 TYR A 108      -1.398  -3.212   9.474  0.00  0.00
ATOM   1772  HD2 TYR A 108      -1.005  -3.918  10.191  0.00  0.00
ATOM   1773  CE2 TYR A 108      -0.704  -1.966   9.424  0.00  0.00
ATOM   1774  HE2 TYR A 108       0.204  -1.862   9.999  0.00  0.00
ATOM   1775  C   TYR A 108      -2.345  -5.554   6.602  0.00  0.00
ATOM   1776  O   TYR A 108      -2.040  -4.892   5.630  0.00  0.00
ATOM   1777  N   PHE A 109      -1.481  -6.598   6.950  0.00  0.00
ATOM   1778  HN  PHE A 109      -1.806  -7.210   7.667  0.00  0.00
ATOM   1779  CA  PHE A 109      -0.235  -6.996   6.301  0.00  0.00
ATOM   1780  HA  PHE A 109       0.303  -6.073   6.139  0.00  0.00
ATOM   1781  CB  PHE A 109       0.559  -8.087   7.147  0.00  0.00
ATOM   1782  HB1 PHE A 109       1.347  -8.640   6.594  0.00  0.00
ATOM   1783  HB2 PHE A 109      -0.320  -8.724   7.382  0.00  0.00
ATOM   1784  CG  PHE A 109       1.151  -7.525   8.488  0.00  0.00
ATOM   1785  CD1 PHE A 109       0.916  -8.357   9.616  0.00  0.00
ATOM   1786  HD1 PHE A 109       0.513  -9.354   9.513  0.00  0.00
ATOM   1787  CE1 PHE A 109       1.170  -7.821  10.878  0.00  0.00
ATOM   1788  HE1 PHE A 109       0.914  -8.378  11.767  0.00  0.00
ATOM   1789  CZ  PHE A 109       1.708  -6.498  11.026  0.00  0.00
ATOM   1790  HZ  PHE A 109       1.770  -6.018  11.992  0.00  0.00
ATOM   1791  CD2 PHE A 109       1.771  -6.242   8.665  0.00  0.00
ATOM   1792  HD2 PHE A 109       1.980  -5.701   7.754  0.00  0.00
ATOM   1793  CE2 PHE A 109       1.901  -5.721   9.933  0.00  0.00
ATOM   1794  HE2 PHE A 109       2.108  -4.676  10.106  0.00  0.00
ATOM   1795  C   PHE A 109      -0.296  -7.457   4.870  0.00  0.00
ATOM   1796  O   PHE A 109       0.501  -7.106   4.028  0.00  0.00
ATOM   1797  N   ILE A 110      -1.365  -8.218   4.452  0.00  0.00
ATOM   1798  HN  ILE A 110      -1.856  -8.817   5.078  0.00  0.00
ATOM   1799  CA  ILE A 110      -1.641  -8.402   3.028  0.00  0.00
ATOM   1800  HA  ILE A 110      -0.716  -8.731   2.580  0.00  0.00
ATOM   1801  CB  ILE A 110      -2.494  -9.648   2.638  0.00  0.00
ATOM   1802  HB  ILE A 110      -2.445  -9.746   1.533  0.00  0.00
ATOM   1803  CG2 ILE A 110      -1.965 -10.951   3.351  0.00  0.00
ATOM   1804  HG2 ILE A 110      -2.202 -11.865   2.765  0.00  0.00
ATOM   1805  HG2 ILE A 110      -2.414 -11.002   4.366  0.00  0.00
ATOM   1806  HG2 ILE A 110      -0.866 -10.926   3.512  0.00  0.00
ATOM   1807  CG1 ILE A 110      -4.021  -9.403   2.763  0.00  0.00
ATOM   1808  HG1 ILE A 110      -4.380  -8.462   2.292  0.00  0.00
ATOM   1809  HG1 ILE A 110      -4.256  -9.382   3.848  0.00  0.00
ATOM   1810  CD1 ILE A 110      -4.954 -10.549   2.138  0.00  0.00
ATOM   1811  HD1 ILE A 110      -5.986 -10.140   2.181  0.00  0.00
ATOM   1812  HD2 ILE A 110      -4.778 -11.596   2.463  0.00  0.00
ATOM   1813  HD3 ILE A 110      -4.897 -10.559   1.028  0.00  0.00
ATOM   1814  C   ILE A 110      -1.951  -7.080   2.303  0.00  0.00
ATOM   1815  O   ILE A 110      -1.397  -6.837   1.235  0.00  0.00
ATOM   1816  N   GLY A 111      -2.906  -6.196   2.824  0.00  0.00
ATOM   1817  HN  GLY A 111      -3.442  -6.418   3.634  0.00  0.00
ATOM   1818  CA  GLY A 111      -3.337  -5.002   2.136  0.00  0.00
ATOM   1819  HA1 GLY A 111      -4.087  -4.484   2.715  0.00  0.00
ATOM   1820  HA2 GLY A 111      -3.570  -5.264   1.114  0.00  0.00
ATOM   1821  C   GLY A 111      -2.181  -4.078   1.933  0.00  0.00
ATOM   1822  O   GLY A 111      -1.923  -3.506   0.859  0.00  0.00
ATOM   1823  N   PHE A 112      -1.434  -3.777   3.028  0.00  0.00
ATOM   1824  HN  PHE A 112      -1.758  -4.285   3.822  0.00  0.00
ATOM   1825  CA  PHE A 112      -0.299  -3.043   3.160  0.00  0.00
ATOM   1826  HA  PHE A 112      -0.527  -2.035   2.849  0.00  0.00
ATOM   1827  CB  PHE A 112       0.054  -2.875   4.711  0.00  0.00
ATOM   1828  HB1 PHE A 112       0.071  -3.863   5.222  0.00  0.00
ATOM   1829  HB2 PHE A 112      -0.768  -2.246   5.115  0.00  0.00
ATOM   1830  CG  PHE A 112       1.336  -2.058   5.007  0.00  0.00
ATOM   1831  CD1 PHE A 112       1.956  -2.340   6.192  0.00  0.00
ATOM   1832  HD1 PHE A 112       1.537  -3.058   6.882  0.00  0.00
ATOM   1833  CE1 PHE A 112       3.082  -1.585   6.565  0.00  0.00
ATOM   1834  HE1 PHE A 112       3.629  -1.830   7.465  0.00  0.00
ATOM   1835  CZ  PHE A 112       3.527  -0.570   5.770  0.00  0.00
ATOM   1836  HZ  PHE A 112       4.216   0.167   6.155  0.00  0.00
ATOM   1837  CD2 PHE A 112       1.780  -0.993   4.183  0.00  0.00
ATOM   1838  HD2 PHE A 112       1.310  -0.830   3.224  0.00  0.00
ATOM   1839  CE2 PHE A 112       2.941  -0.299   4.572  0.00  0.00
ATOM   1840  HE2 PHE A 112       3.298   0.590   4.071  0.00  0.00
ATOM   1841  C   PHE A 112       0.877  -3.425   2.292  0.00  0.00
ATOM   1842  O   PHE A 112       1.314  -2.581   1.601  0.00  0.00
ATOM   1843  N   PHE A 113       1.406  -4.586   2.225  0.00  0.00
ATOM   1844  HN  PHE A 113       1.070  -5.259   2.880  0.00  0.00
ATOM   1845  CA  PHE A 113       2.592  -4.874   1.481  0.00  0.00
ATOM   1846  HA  PHE A 113       3.240  -4.049   1.739  0.00  0.00
ATOM   1847  CB  PHE A 113       3.255  -6.269   1.862  0.00  0.00
ATOM   1848  HB1 PHE A 113       4.019  -6.515   1.094  0.00  0.00
ATOM   1849  HB2 PHE A 113       2.511  -7.085   1.743  0.00  0.00
ATOM   1850  CG  PHE A 113       3.710  -6.267   3.329  0.00  0.00
ATOM   1851  CD1 PHE A 113       4.519  -5.199   3.764  0.00  0.00
ATOM   1852  HD1 PHE A 113       4.962  -4.464   3.110  0.00  0.00
ATOM   1853  CE1 PHE A 113       4.861  -5.129   5.179  0.00  0.00
ATOM   1854  HE1 PHE A 113       5.418  -4.312   5.611  0.00  0.00
ATOM   1855  CZ  PHE A 113       4.530  -6.153   6.074  0.00  0.00
ATOM   1856  HZ  PHE A 113       4.858  -5.983   7.089  0.00  0.00
ATOM   1857  CD2 PHE A 113       3.494  -7.366   4.207  0.00  0.00
ATOM   1858  HD2 PHE A 113       2.998  -8.225   3.779  0.00  0.00
ATOM   1859  CE2 PHE A 113       3.856  -7.240   5.571  0.00  0.00
ATOM   1860  HE2 PHE A 113       3.510  -8.035   6.216  0.00  0.00
ATOM   1861  C   PHE A 113       2.242  -4.893   0.019  0.00  0.00
ATOM   1862  O   PHE A 113       2.911  -4.230  -0.784  0.00  0.00
ATOM   1863  N   SER A 114       1.122  -5.527  -0.342  0.00  0.00
ATOM   1864  HN  SER A 114       0.580  -5.862   0.424  0.00  0.00
ATOM   1865  CA  SER A 114       0.628  -5.699  -1.708  0.00  0.00
ATOM   1866  HA  SER A 114       1.417  -6.236  -2.213  0.00  0.00
ATOM   1867  CB  SER A 114      -0.711  -6.494  -1.843  0.00  0.00
ATOM   1868  HB1 SER A 114      -1.044  -6.709  -2.881  0.00  0.00
ATOM   1869  HB2 SER A 114      -1.479  -5.933  -1.269  0.00  0.00
ATOM   1870  OG  SER A 114      -0.548  -7.748  -1.270  0.00  0.00
ATOM   1871  HG1 SER A 114      -0.881  -7.656  -0.373  0.00  0.00
ATOM   1872  C   SER A 114       0.372  -4.360  -2.333  0.00  0.00
ATOM   1873  O   SER A 114       0.731  -4.061  -3.465  0.00  0.00
ATOM   1874  N   GLY A 115      -0.240  -3.357  -1.574  0.00  0.00
ATOM   1875  HN  GLY A 115      -0.548  -3.540  -0.643  0.00  0.00
ATOM   1876  CA  GLY A 115      -0.546  -2.052  -2.110  0.00  0.00
ATOM   1877  HA1 GLY A 115      -1.093  -1.551  -1.324  0.00  0.00
ATOM   1878  HA2 GLY A 115      -1.171  -2.108  -2.989  0.00  0.00
ATOM   1879  C   GLY A 115       0.660  -1.209  -2.519  0.00  0.00
ATOM   1880  O   GLY A 115       0.660  -0.508  -3.537  0.00  0.00
ATOM   1881  N   ILE A 116       1.832  -1.362  -1.826  0.00  0.00
ATOM   1882  HN  ILE A 116       1.861  -1.907  -0.992  0.00  0.00
ATOM   1883  CA  ILE A 116       3.068  -0.697  -2.249  0.00  0.00
ATOM   1884  HA  ILE A 116       2.925   0.306  -2.626  0.00  0.00
ATOM   1885  CB  ILE A 116       3.924  -0.583  -0.988  0.00  0.00
ATOM   1886  HB  ILE A 116       4.123  -1.627  -0.667  0.00  0.00
ATOM   1887  CG2 ILE A 116       5.165   0.181  -1.446  0.00  0.00
ATOM   1888  HG2 ILE A 116       5.832   0.227  -0.559  0.00  0.00
ATOM   1889  HG2 ILE A 116       4.903   1.189  -1.831  0.00  0.00
ATOM   1890  HG2 ILE A 116       5.650  -0.424  -2.242  0.00  0.00
ATOM   1891  CG1 ILE A 116       3.187   0.313  -0.027  0.00  0.00
ATOM   1892  HG1 ILE A 116       2.270  -0.157   0.387  0.00  0.00
ATOM   1893  HG1 ILE A 116       2.987   1.239  -0.608  0.00  0.00
ATOM   1894  CD1 ILE A 116       3.973   0.732   1.178  0.00  0.00
ATOM   1895  HD1 ILE A 116       4.651   1.586   0.969  0.00  0.00
ATOM   1896  HD2 ILE A 116       4.478  -0.175   1.575  0.00  0.00
ATOM   1897  HD3 ILE A 116       3.454   1.267   2.002  0.00  0.00
ATOM   1898  C   ILE A 116       3.792  -1.536  -3.400  0.00  0.00
ATOM   1899  O   ILE A 116       4.444  -1.036  -4.346  0.00  0.00
ATOM   1900  N   PHE A 117       3.678  -2.886  -3.407  0.00  0.00
ATOM   1901  HN  PHE A 117       3.083  -3.376  -2.775  0.00  0.00
ATOM   1902  CA  PHE A 117       4.158  -3.757  -4.404  0.00  0.00
ATOM   1903  HA  PHE A 117       5.139  -3.418  -4.704  0.00  0.00
ATOM   1904  CB  PHE A 117       4.337  -5.197  -3.870  0.00  0.00
ATOM   1905  HB1 PHE A 117       4.422  -5.956  -4.678  0.00  0.00
ATOM   1906  HB2 PHE A 117       3.501  -5.559  -3.235  0.00  0.00
ATOM   1907  CG  PHE A 117       5.626  -5.315  -3.111  0.00  0.00
ATOM   1908  CD1 PHE A 117       6.859  -5.025  -3.725  0.00  0.00
ATOM   1909  HD1 PHE A 117       6.883  -4.621  -4.725  0.00  0.00
ATOM   1910  CE1 PHE A 117       7.987  -5.236  -2.963  0.00  0.00
ATOM   1911  HE1 PHE A 117       8.944  -4.959  -3.382  0.00  0.00
ATOM   1912  CZ  PHE A 117       7.977  -5.740  -1.716  0.00  0.00
ATOM   1913  HZ  PHE A 117       8.921  -5.914  -1.221  0.00  0.00
ATOM   1914  CD2 PHE A 117       5.613  -5.872  -1.792  0.00  0.00
ATOM   1915  HD2 PHE A 117       4.661  -6.177  -1.384  0.00  0.00
ATOM   1916  CE2 PHE A 117       6.771  -6.024  -1.115  0.00  0.00
ATOM   1917  HE2 PHE A 117       6.775  -6.342  -0.083  0.00  0.00
ATOM   1918  C   PHE A 117       3.462  -3.701  -5.765  0.00  0.00
ATOM   1919  O   PHE A 117       4.173  -3.764  -6.776  0.00  0.00
ATOM   1920  N   PHE A 118       2.162  -3.533  -5.900  0.00  0.00
ATOM   1921  HN  PHE A 118       1.585  -3.628  -5.092  0.00  0.00
ATOM   1922  CA  PHE A 118       1.521  -3.586  -7.232  0.00  0.00
ATOM   1923  HA  PHE A 118       1.886  -4.429  -7.799  0.00  0.00
ATOM   1924  CB  PHE A 118      -0.061  -3.936  -7.064  0.00  0.00
ATOM   1925  HB1 PHE A 118      -0.570  -3.620  -8.000  0.00  0.00
ATOM   1926  HB2 PHE A 118      -0.498  -3.525  -6.130  0.00  0.00
ATOM   1927  CG  PHE A 118      -0.372  -5.378  -7.173  0.00  0.00
ATOM   1928  CD1 PHE A 118      -0.988  -6.152  -6.221  0.00  0.00
ATOM   1929  HD1 PHE A 118      -1.251  -5.836  -5.222  0.00  0.00
ATOM   1930  CE1 PHE A 118      -1.211  -7.512  -6.365  0.00  0.00
ATOM   1931  HE1 PHE A 118      -1.696  -8.010  -5.539  0.00  0.00
ATOM   1932  CZ  PHE A 118      -0.925  -8.163  -7.593  0.00  0.00
ATOM   1933  HZ  PHE A 118      -1.226  -9.163  -7.870  0.00  0.00
ATOM   1934  CD2 PHE A 118      -0.016  -6.024  -8.399  0.00  0.00
ATOM   1935  HD2 PHE A 118       0.386  -5.418  -9.199  0.00  0.00
ATOM   1936  CE2 PHE A 118      -0.386  -7.395  -8.591  0.00  0.00
ATOM   1937  HE2 PHE A 118      -0.102  -7.905  -9.499  0.00  0.00
ATOM   1938  C   PHE A 118       1.794  -2.348  -7.979  0.00  0.00
ATOM   1939  O   PHE A 118       1.900  -2.463  -9.222  0.00  0.00
ATOM   1940  N   ILE A 119       2.040  -1.181  -7.311  0.00  0.00
ATOM   1941  HN  ILE A 119       1.868  -1.207  -6.329  0.00  0.00
ATOM   1942  CA  ILE A 119       2.427   0.070  -8.004  0.00  0.00
ATOM   1943  HA  ILE A 119       1.640   0.199  -8.732  0.00  0.00
ATOM   1944  CB  ILE A 119       2.376   1.340  -7.161  0.00  0.00
ATOM   1945  HB  ILE A 119       2.928   2.148  -7.688  0.00  0.00
ATOM   1946  CG2 ILE A 119       0.887   1.718  -7.359  0.00  0.00
ATOM   1947  HG2 ILE A 119       0.633   2.563  -6.683  0.00  0.00
ATOM   1948  HG2 ILE A 119       0.266   0.803  -7.251  0.00  0.00
ATOM   1949  HG2 ILE A 119       0.611   2.117  -8.358  0.00  0.00
ATOM   1950  CG1 ILE A 119       2.890   1.154  -5.767  0.00  0.00
ATOM   1951  HG1 ILE A 119       3.942   0.812  -5.859  0.00  0.00
ATOM   1952  HG1 ILE A 119       2.316   0.383  -5.210  0.00  0.00
ATOM   1953  CD1 ILE A 119       2.824   2.435  -4.846  0.00  0.00
ATOM   1954  HD1 ILE A 119       2.915   2.296  -3.747  0.00  0.00
ATOM   1955  HD2 ILE A 119       1.855   2.952  -5.015  0.00  0.00
ATOM   1956  HD3 ILE A 119       3.651   3.087  -5.198  0.00  0.00
ATOM   1957  C   ILE A 119       3.787  -0.089  -8.665  0.00  0.00
ATOM   1958  O   ILE A 119       3.956   0.274  -9.801  0.00  0.00
ATOM   1959  N   ILE A 120       4.819  -0.700  -7.992  0.00  0.00
ATOM   1960  HN  ILE A 120       4.645  -0.872  -7.025  0.00  0.00
ATOM   1961  CA  ILE A 120       6.147  -1.068  -8.537  0.00  0.00
ATOM   1962  HA  ILE A 120       6.586  -0.147  -8.890  0.00  0.00
ATOM   1963  CB  ILE A 120       7.002  -1.544  -7.455  0.00  0.00
ATOM   1964  HB  ILE A 120       6.537  -2.477  -7.071  0.00  0.00
ATOM   1965  CG2 ILE A 120       8.377  -1.952  -8.034  0.00  0.00
ATOM   1966  HG2 ILE A 120       8.970  -2.390  -7.202  0.00  0.00
ATOM   1967  HG2 ILE A 120       8.864  -1.089  -8.537  0.00  0.00
ATOM   1968  HG2 ILE A 120       8.337  -2.653  -8.895  0.00  0.00
ATOM   1969  CG1 ILE A 120       7.174  -0.551  -6.300  0.00  0.00
ATOM   1970  HG1 ILE A 120       6.188  -0.161  -5.968  0.00  0.00
ATOM   1971  HG1 ILE A 120       7.682   0.322  -6.761  0.00  0.00
ATOM   1972  CD1 ILE A 120       7.936  -1.185  -5.173  0.00  0.00
ATOM   1973  HD1 ILE A 120       8.980  -1.487  -5.405  0.00  0.00
ATOM   1974  HD2 ILE A 120       7.360  -2.031  -4.740  0.00  0.00
ATOM   1975  HD3 ILE A 120       7.963  -0.380  -4.407  0.00  0.00
ATOM   1976  C   ILE A 120       5.973  -2.030  -9.687  0.00  0.00
ATOM   1977  O   ILE A 120       6.585  -1.842 -10.796  0.00  0.00
ATOM   1978  N   LEU A 121       5.119  -3.066  -9.546  0.00  0.00
ATOM   1979  HN  LEU A 121       4.805  -3.149  -8.604  0.00  0.00
ATOM   1980  CA  LEU A 121       4.785  -4.051 -10.559  0.00  0.00
ATOM   1981  HA  LEU A 121       5.766  -4.439 -10.792  0.00  0.00
ATOM   1982  CB  LEU A 121       4.002  -5.135 -10.046  0.00  0.00
ATOM   1983  HB1 LEU A 121       3.720  -5.851 -10.846  0.00  0.00
ATOM   1984  HB2 LEU A 121       3.045  -4.814  -9.583  0.00  0.00
ATOM   1985  CG  LEU A 121       4.678  -6.049  -9.048  0.00  0.00
ATOM   1986  HG  LEU A 121       5.108  -5.526  -8.167  0.00  0.00
ATOM   1987  CD1 LEU A 121       3.595  -6.952  -8.551  0.00  0.00
ATOM   1988  HD1 LEU A 121       3.598  -7.872  -9.174  0.00  0.00
ATOM   1989  HD1 LEU A 121       2.585  -6.510  -8.418  0.00  0.00
ATOM   1990  HD1 LEU A 121       3.879  -7.380  -7.566  0.00  0.00
ATOM   1991  CD2 LEU A 121       5.868  -6.942  -9.519  0.00  0.00
ATOM   1992  HD2 LEU A 121       5.546  -7.641 -10.321  0.00  0.00
ATOM   1993  HD2 LEU A 121       6.319  -7.585  -8.731  0.00  0.00
ATOM   1994  HD2 LEU A 121       6.772  -6.400  -9.868  0.00  0.00
ATOM   1995  C   LEU A 121       4.208  -3.435 -11.874  0.00  0.00
ATOM   1996  O   LEU A 121       4.525  -3.945 -12.971  0.00  0.00
ATOM   1997  N   LEU A 122       3.377  -2.414 -11.773  0.00  0.00
ATOM   1998  HN  LEU A 122       2.891  -2.294 -10.911  0.00  0.00
ATOM   1999  CA  LEU A 122       2.818  -1.713 -12.947  0.00  0.00
ATOM   2000  HA  LEU A 122       2.348  -2.481 -13.544  0.00  0.00
ATOM   2001  CB  LEU A 122       1.741  -0.707 -12.366  0.00  0.00
ATOM   2002  HB1 LEU A 122       2.169   0.081 -11.711  0.00  0.00
ATOM   2003  HB2 LEU A 122       0.988  -1.256 -11.761  0.00  0.00
ATOM   2004  CG  LEU A 122       0.970   0.083 -13.450  0.00  0.00
ATOM   2005  HG  LEU A 122       1.683   0.769 -13.954  0.00  0.00
ATOM   2006  CD1 LEU A 122       0.313  -0.945 -14.397  0.00  0.00
ATOM   2007  HD1 LEU A 122      -0.365  -1.668 -13.896  0.00  0.00
ATOM   2008  HD1 LEU A 122       1.071  -1.539 -14.953  0.00  0.00
ATOM   2009  HD1 LEU A 122      -0.316  -0.455 -15.170  0.00  0.00
ATOM   2010  CD2 LEU A 122      -0.081   0.983 -12.779  0.00  0.00
ATOM   2011  HD2 LEU A 122      -0.668   0.343 -12.086  0.00  0.00
ATOM   2012  HD2 LEU A 122      -0.605   1.548 -13.580  0.00  0.00
ATOM   2013  HD2 LEU A 122       0.372   1.811 -12.192  0.00  0.00
ATOM   2014  C   LEU A 122       3.920  -0.986 -13.767  0.00  0.00
ATOM   2015  O   LEU A 122       3.973  -1.240 -14.976  0.00  0.00
ATOM   2016  N   THR A 123       4.791  -0.215 -13.068  0.00  0.00
ATOM   2017  HN  THR A 123       4.580  -0.109 -12.100  0.00  0.00
ATOM   2018  CA  THR A 123       6.042   0.309 -13.525  0.00  0.00
ATOM   2019  HA  THR A 123       5.793   1.015 -14.305  0.00  0.00
ATOM   2020  CB  THR A 123       6.831   1.039 -12.441  0.00  0.00
ATOM   2021  HB  THR A 123       7.234   0.331 -11.686  0.00  0.00
ATOM   2022  OG1 THR A 123       6.000   1.951 -11.752  0.00  0.00
ATOM   2023  HG1 THR A 123       5.446   1.421 -11.174  0.00  0.00
ATOM   2024  CG2 THR A 123       7.961   1.910 -13.072  0.00  0.00
ATOM   2025  HG2 THR A 123       7.405   2.682 -13.646  0.00  0.00
ATOM   2026  HG2 THR A 123       8.639   1.331 -13.735  0.00  0.00
ATOM   2027  HG2 THR A 123       8.616   2.429 -12.340  0.00  0.00
ATOM   2028  C   THR A 123       7.017  -0.753 -14.099  0.00  0.00
ATOM   2029  O   THR A 123       7.621  -0.416 -15.079  0.00  0.00
ATOM   2030  N   ILE A 124       7.202  -1.932 -13.458  0.00  0.00
ATOM   2031  HN  ILE A 124       6.743  -2.083 -12.585  0.00  0.00
ATOM   2032  CA  ILE A 124       8.052  -3.017 -13.880  0.00  0.00
ATOM   2033  HA  ILE A 124       9.002  -2.559 -14.115  0.00  0.00
ATOM   2034  CB  ILE A 124       8.309  -4.171 -12.858  0.00  0.00
ATOM   2035  HB  ILE A 124       7.389  -4.562 -12.373  0.00  0.00
ATOM   2036  CG2 ILE A 124       9.026  -5.361 -13.544  0.00  0.00
ATOM   2037  HG2 ILE A 124       8.334  -5.787 -14.300  0.00  0.00
ATOM   2038  HG2 ILE A 124       9.444  -6.070 -12.796  0.00  0.00
ATOM   2039  HG2 ILE A 124       9.893  -5.050 -14.164  0.00  0.00
ATOM   2040  CG1 ILE A 124       9.162  -3.546 -11.667  0.00  0.00
ATOM   2041  HG1 ILE A 124       8.607  -2.767 -11.102  0.00  0.00
ATOM   2042  HG1 ILE A 124       9.981  -3.074 -12.251  0.00  0.00
ATOM   2043  CD1 ILE A 124       9.673  -4.535 -10.598  0.00  0.00
ATOM   2044  HD1 ILE A 124      10.643  -4.958 -10.935  0.00  0.00
ATOM   2045  HD2 ILE A 124       8.927  -5.327 -10.373  0.00  0.00
ATOM   2046  HD3 ILE A 124      10.011  -4.008  -9.681  0.00  0.00
ATOM   2047  C   ILE A 124       7.565  -3.534 -15.169  0.00  0.00
ATOM   2048  O   ILE A 124       8.314  -3.682 -16.120  0.00  0.00
ATOM   2049  N   ASP A 125       6.213  -3.739 -15.287  0.00  0.00
ATOM   2050  HN  ASP A 125       5.509  -3.702 -14.581  0.00  0.00
ATOM   2051  CA  ASP A 125       5.673  -4.157 -16.594  0.00  0.00
ATOM   2052  HA  ASP A 125       6.230  -5.062 -16.787  0.00  0.00
ATOM   2053  CB  ASP A 125       4.216  -4.529 -16.397  0.00  0.00
ATOM   2054  HB1 ASP A 125       3.556  -3.636 -16.356  0.00  0.00
ATOM   2055  HB2 ASP A 125       3.954  -5.040 -15.446  0.00  0.00
ATOM   2056  CG  ASP A 125       3.773  -5.477 -17.445  0.00  0.00
ATOM   2057  OD1 ASP A 125       3.482  -5.122 -18.629  0.00  0.00
ATOM   2058  OD2 ASP A 125       3.660  -6.685 -17.077  0.00  0.00
ATOM   2059  C   ASP A 125       5.936  -3.209 -17.807  0.00  0.00
ATOM   2060  O   ASP A 125       6.348  -3.696 -18.826  0.00  0.00
ATOM   2061  N   ARG A 126       5.812  -1.916 -17.566  0.00  0.00
ATOM   2062  HN  ARG A 126       5.566  -1.575 -16.661  0.00  0.00
ATOM   2063  CA  ARG A 126       5.987  -0.953 -18.553  0.00  0.00
ATOM   2064  HA  ARG A 126       5.446  -1.250 -19.439  0.00  0.00
ATOM   2065  CB  ARG A 126       5.650   0.464 -18.136  0.00  0.00
ATOM   2066  HB1 ARG A 126       6.241   1.200 -18.722  0.00  0.00
ATOM   2067  HB2 ARG A 126       6.043   0.623 -17.109  0.00  0.00
ATOM   2068  CG  ARG A 126       4.275   0.857 -18.487  0.00  0.00
ATOM   2069  HG1 ARG A 126       4.012   0.364 -19.447  0.00  0.00
ATOM   2070  HG2 ARG A 126       4.130   1.956 -18.546  0.00  0.00
ATOM   2071  CD  ARG A 126       3.216   0.448 -17.427  0.00  0.00
ATOM   2072  HD1 ARG A 126       3.435   0.873 -16.424  0.00  0.00
ATOM   2073  HD2 ARG A 126       3.132  -0.660 -17.410  0.00  0.00
ATOM   2074  NE  ARG A 126       1.879   0.915 -17.824  0.00  0.00
ATOM   2075  HE  ARG A 126       1.513   1.801 -17.542  0.00  0.00
ATOM   2076  CZ  ARG A 126       1.067   0.267 -18.611  0.00  0.00
ATOM   2077  NH1 ARG A 126      -0.060   0.777 -18.957  0.00  0.00
ATOM   2078  HH1 ARG A 126      -0.379   1.567 -18.433  0.00  0.00
ATOM   2079  HH1 ARG A 126      -0.774   0.325 -19.490  0.00  0.00
ATOM   2080  NH2 ARG A 126       1.357  -0.934 -19.075  0.00  0.00
ATOM   2081  HH2 ARG A 126       0.684  -1.518 -19.532  0.00  0.00
ATOM   2082  HH2 ARG A 126       2.061  -1.487 -18.629  0.00  0.00
ATOM   2083  C   ARG A 126       7.480  -0.952 -18.908  0.00  0.00
ATOM   2084  O   ARG A 126       7.855  -1.137 -20.049  0.00  0.00
ATOM   2085  N   TYR A 127       8.403  -0.916 -17.924  0.00  0.00
ATOM   2086  HN  TYR A 127       8.095  -0.760 -16.989  0.00  0.00
ATOM   2087  CA  TYR A 127       9.870  -1.081 -18.033  0.00  0.00
ATOM   2088  HA  TYR A 127      10.117  -0.242 -18.667  0.00  0.00
ATOM   2089  CB  TYR A 127      10.481  -0.847 -16.613  0.00  0.00
ATOM   2090  HB1 TYR A 127       9.800  -1.396 -15.928  0.00  0.00
ATOM   2091  HB2 TYR A 127      10.411   0.235 -16.370  0.00  0.00
ATOM   2092  CG  TYR A 127      11.963  -1.147 -16.423  0.00  0.00
ATOM   2093  CD1 TYR A 127      12.991  -0.943 -17.346  0.00  0.00
ATOM   2094  HD1 TYR A 127      12.918  -0.480 -18.320  0.00  0.00
ATOM   2095  CE1 TYR A 127      14.297  -1.420 -17.050  0.00  0.00
ATOM   2096  HE1 TYR A 127      15.108  -1.255 -17.744  0.00  0.00
ATOM   2097  CZ  TYR A 127      14.603  -1.990 -15.793  0.00  0.00
ATOM   2098  OH  TYR A 127      15.953  -2.299 -15.475  0.00  0.00
ATOM   2099  HH  TYR A 127      16.409  -2.167 -16.309  0.00  0.00
ATOM   2100  CD2 TYR A 127      12.276  -1.839 -15.207  0.00  0.00
ATOM   2101  HD2 TYR A 127      11.506  -2.302 -14.607  0.00  0.00
ATOM   2102  CE2 TYR A 127      13.603  -2.209 -14.845  0.00  0.00
ATOM   2103  HE2 TYR A 127      13.793  -2.619 -13.864  0.00  0.00
ATOM   2104  C   TYR A 127      10.325  -2.331 -18.728  0.00  0.00
ATOM   2105  O   TYR A 127      11.126  -2.223 -19.680  0.00  0.00
ATOM   2106  N   LEU A 128       9.770  -3.572 -18.421  0.00  0.00
ATOM   2107  HN  LEU A 128       9.227  -3.665 -17.591  0.00  0.00
ATOM   2108  CA  LEU A 128       9.921  -4.709 -19.261  0.00  0.00
ATOM   2109  HA  LEU A 128      10.980  -4.875 -19.394  0.00  0.00
ATOM   2110  CB  LEU A 128       9.441  -5.980 -18.398  0.00  0.00
ATOM   2111  HB1 LEU A 128       9.240  -6.854 -19.054  0.00  0.00
ATOM   2112  HB2 LEU A 128       8.411  -5.737 -18.061  0.00  0.00
ATOM   2113  CG  LEU A 128      10.369  -6.419 -17.275  0.00  0.00
ATOM   2114  HG  LEU A 128      10.518  -5.639 -16.499  0.00  0.00
ATOM   2115  CD1 LEU A 128       9.734  -7.624 -16.620  0.00  0.00
ATOM   2116  HD1 LEU A 128      10.315  -8.566 -16.521  0.00  0.00
ATOM   2117  HD1 LEU A 128       8.910  -8.049 -17.233  0.00  0.00
ATOM   2118  HD1 LEU A 128       9.278  -7.305 -15.658  0.00  0.00
ATOM   2119  CD2 LEU A 128      11.704  -6.874 -17.893  0.00  0.00
ATOM   2120  HD2 LEU A 128      11.618  -7.458 -18.834  0.00  0.00
ATOM   2121  HD2 LEU A 128      12.288  -7.477 -17.165  0.00  0.00
ATOM   2122  HD2 LEU A 128      12.419  -6.035 -18.027  0.00  0.00
ATOM   2123  C   LEU A 128       9.446  -4.692 -20.687  0.00  0.00
ATOM   2124  O   LEU A 128      10.170  -5.144 -21.534  0.00  0.00
ATOM   2125  N   ALA A 129       8.304  -4.169 -21.085  0.00  0.00
ATOM   2126  HN  ALA A 129       7.742  -3.713 -20.400  0.00  0.00
ATOM   2127  CA  ALA A 129       7.822  -4.185 -22.480  0.00  0.00
ATOM   2128  HA  ALA A 129       7.948  -5.199 -22.832  0.00  0.00
ATOM   2129  CB  ALA A 129       6.367  -3.696 -22.361  0.00  0.00
ATOM   2130  HB1 ALA A 129       6.277  -2.781 -21.737  0.00  0.00
ATOM   2131  HB2 ALA A 129       5.836  -4.510 -21.824  0.00  0.00
ATOM   2132  HB3 ALA A 129       5.884  -3.612 -23.357  0.00  0.00
ATOM   2133  C   ALA A 129       8.649  -3.247 -23.386  0.00  0.00
ATOM   2134  O   ALA A 129       8.930  -3.609 -24.508  0.00  0.00
ATOM   2135  N   VAL A 130       9.125  -2.100 -22.899  0.00  0.00
ATOM   2136  HN  VAL A 130       8.880  -1.931 -21.947  0.00  0.00
ATOM   2137  CA  VAL A 130      10.003  -1.242 -23.634  0.00  0.00
ATOM   2138  HA  VAL A 130       9.493  -1.197 -24.585  0.00  0.00
ATOM   2139  CB  VAL A 130      10.056   0.161 -23.143  0.00  0.00
ATOM   2140  HB  VAL A 130       9.004   0.450 -22.934  0.00  0.00
ATOM   2141  CG1 VAL A 130      10.777   0.304 -21.866  0.00  0.00
ATOM   2142  HG1 VAL A 130      11.841  -0.000 -21.967  0.00  0.00
ATOM   2143  HG1 VAL A 130      10.311  -0.255 -21.026  0.00  0.00
ATOM   2144  HG1 VAL A 130      10.848   1.385 -21.625  0.00  0.00
ATOM   2145  CG2 VAL A 130      10.509   1.236 -24.145  0.00  0.00
ATOM   2146  HG2 VAL A 130      11.578   1.045 -24.379  0.00  0.00
ATOM   2147  HG2 VAL A 130      10.304   2.199 -23.630  0.00  0.00
ATOM   2148  HG2 VAL A 130       9.981   1.221 -25.122  0.00  0.00
ATOM   2149  C   VAL A 130      11.469  -1.808 -23.918  0.00  0.00
ATOM   2150  O   VAL A 130      12.006  -1.485 -24.926  0.00  0.00
ATOM   2151  N   VAL A 131      12.065  -2.575 -22.998  0.00  0.00
ATOM   2152  HN  VAL A 131      11.708  -2.776 -22.088  0.00  0.00
ATOM   2153  CA  VAL A 131      13.352  -3.194 -23.260  0.00  0.00
ATOM   2154  HA  VAL A 131      13.936  -2.635 -23.975  0.00  0.00
ATOM   2155  CB  VAL A 131      14.052  -3.207 -21.890  0.00  0.00
ATOM   2156  HB  VAL A 131      13.855  -2.256 -21.351  0.00  0.00
ATOM   2157  CG1 VAL A 131      13.593  -4.278 -20.876  0.00  0.00
ATOM   2158  HG1 VAL A 131      13.621  -5.271 -21.373  0.00  0.00
ATOM   2159  HG1 VAL A 131      12.584  -3.965 -20.532  0.00  0.00
ATOM   2160  HG1 VAL A 131      14.283  -4.139 -20.016  0.00  0.00
ATOM   2161  CG2 VAL A 131      15.594  -3.174 -22.098  0.00  0.00
ATOM   2162  HG2 VAL A 131      15.842  -4.160 -22.547  0.00  0.00
ATOM   2163  HG2 VAL A 131      16.189  -3.166 -21.160  0.00  0.00
ATOM   2164  HG2 VAL A 131      15.943  -2.392 -22.806  0.00  0.00
ATOM   2165  C   VAL A 131      13.322  -4.560 -23.868  0.00  0.00
ATOM   2166  O   VAL A 131      14.264  -5.129 -24.396  0.00  0.00
ATOM   2167  N   HIS A 132      12.107  -5.116 -23.937  0.00  0.00
ATOM   2168  HN  HIS A 132      11.428  -4.817 -23.271  0.00  0.00
ATOM   2169  CA  HIS A 132      11.854  -6.320 -24.769  0.00  0.00
ATOM   2170  HA  HIS A 132      12.779  -6.852 -24.939  0.00  0.00
ATOM   2171  CB  HIS A 132      10.831  -7.265 -24.147  0.00  0.00
ATOM   2172  HB1 HIS A 132      10.504  -8.020 -24.893  0.00  0.00
ATOM   2173  HB2 HIS A 132       9.888  -6.724 -23.923  0.00  0.00
ATOM   2174  ND1 HIS A 132      12.435  -9.006 -23.179  0.00  0.00
ATOM   2175  HD1 HIS A 132      12.636  -9.408 -24.073  0.00  0.00
ATOM   2176  CG  HIS A 132      11.495  -7.998 -22.983  0.00  0.00
ATOM   2177  CE1 HIS A 132      12.828  -9.449 -21.991  0.00  0.00
ATOM   2178  HE1 HIS A 132      13.593 -10.172 -21.708  0.00  0.00
ATOM   2179  NE2 HIS A 132      12.181  -8.778 -20.993  0.00  0.00
ATOM   2180  CD2 HIS A 132      11.413  -7.821 -21.622  0.00  0.00
ATOM   2181  HD2 HIS A 132      10.851  -7.127 -21.010  0.00  0.00
ATOM   2182  C   HIS A 132      11.286  -5.943 -26.161  0.00  0.00
ATOM   2183  O   HIS A 132      11.010  -6.750 -27.054  0.00  0.00
ATOM   2184  N   ALA A 133      11.290  -4.534 -26.416  0.00  0.00
ATOM   2185  HN  ALA A 133      11.494  -3.802 -25.771  0.00  0.00
ATOM   2186  CA  ALA A 133      10.954  -3.991 -27.739  0.00  0.00
ATOM   2187  HA  ALA A 133      11.147  -2.946 -27.551  0.00  0.00
ATOM   2188  CB  ALA A 133      12.029  -4.322 -28.792  0.00  0.00
ATOM   2189  HB1 ALA A 133      11.876  -5.325 -29.244  0.00  0.00
ATOM   2190  HB2 ALA A 133      13.037  -4.247 -28.331  0.00  0.00
ATOM   2191  HB3 ALA A 133      11.917  -3.491 -29.521  0.00  0.00
ATOM   2192  C   ALA A 133       9.501  -4.172 -28.265  0.00  0.00
ATOM   2193  O   ALA A 133       8.627  -3.356 -27.940  0.00  0.00
ATOM   2194  N   VAL A 134       9.249  -5.319 -28.958  0.00  0.00
ATOM   2195  HN  VAL A 134      10.137  -5.726 -29.159  0.00  0.00
ATOM   2196  CA  VAL A 134       7.952  -5.696 -29.510  0.00  0.00
ATOM   2197  HA  VAL A 134       7.386  -4.776 -29.474  0.00  0.00
ATOM   2198  CB  VAL A 134       8.027  -6.002 -30.977  0.00  0.00
ATOM   2199  HB  VAL A 134       6.969  -6.074 -31.310  0.00  0.00
ATOM   2200  CG1 VAL A 134       8.689  -4.895 -31.737  0.00  0.00
ATOM   2201  HG1 VAL A 134       9.728  -4.751 -31.371  0.00  0.00
ATOM   2202  HG1 VAL A 134       8.210  -3.895 -31.663  0.00  0.00
ATOM   2203  HG1 VAL A 134       8.755  -5.097 -32.827  0.00  0.00
ATOM   2204  CG2 VAL A 134       8.666  -7.370 -31.249  0.00  0.00
ATOM   2205  HG2 VAL A 134       9.620  -7.444 -30.683  0.00  0.00
ATOM   2206  HG2 VAL A 134       8.767  -7.495 -32.349  0.00  0.00
ATOM   2207  HG2 VAL A 134       8.133  -8.239 -30.807  0.00  0.00
ATOM   2208  C   VAL A 134       7.222  -6.790 -28.668  0.00  0.00
ATOM   2209  O   VAL A 134       6.013  -6.904 -28.750  0.00  0.00
ATOM   2210  N   PHE A 135       7.926  -7.580 -27.884  0.00  0.00
ATOM   2211  HN  PHE A 135       8.905  -7.448 -27.753  0.00  0.00
ATOM   2212  CA  PHE A 135       7.456  -8.663 -27.136  0.00  0.00
ATOM   2213  HA  PHE A 135       6.725  -9.205 -27.717  0.00  0.00
ATOM   2214  CB  PHE A 135       8.699  -9.618 -26.923  0.00  0.00
ATOM   2215  HB1 PHE A 135       8.267 -10.459 -26.339  0.00  0.00
ATOM   2216  HB2 PHE A 135       9.607  -9.326 -26.354  0.00  0.00
ATOM   2217  CG  PHE A 135       9.201 -10.215 -28.199  0.00  0.00
ATOM   2218  CD1 PHE A 135       8.443 -11.169 -28.979  0.00  0.00
ATOM   2219  HD1 PHE A 135       7.459 -11.489 -28.668  0.00  0.00
ATOM   2220  CE1 PHE A 135       8.919 -11.640 -30.206  0.00  0.00
ATOM   2221  HE1 PHE A 135       8.466 -12.465 -30.736  0.00  0.00
ATOM   2222  CZ  PHE A 135      10.167 -11.229 -30.676  0.00  0.00
ATOM   2223  HZ  PHE A 135      10.569 -11.587 -31.612  0.00  0.00
ATOM   2224  CD2 PHE A 135      10.497  -9.904 -28.684  0.00  0.00
ATOM   2225  HD2 PHE A 135      11.162  -9.200 -28.206  0.00  0.00
ATOM   2226  CE2 PHE A 135      10.925 -10.372 -29.947  0.00  0.00
ATOM   2227  HE2 PHE A 135      11.849 -10.028 -30.388  0.00  0.00
ATOM   2228  C   PHE A 135       6.778  -8.341 -25.820  0.00  0.00
ATOM   2229  O   PHE A 135       7.197  -8.911 -24.829  0.00  0.00
ATOM   2230  N   ALA A 136       5.803  -7.451 -25.790  0.00  0.00
ATOM   2231  HN  ALA A 136       5.557  -6.901 -26.584  0.00  0.00
ATOM   2232  CA  ALA A 136       5.118  -7.015 -24.577  0.00  0.00
ATOM   2233  HA  ALA A 136       5.872  -6.586 -23.934  0.00  0.00
ATOM   2234  CB  ALA A 136       4.102  -5.864 -24.921  0.00  0.00
ATOM   2235  HB1 ALA A 136       3.155  -6.233 -25.371  0.00  0.00
ATOM   2236  HB2 ALA A 136       4.492  -5.024 -25.534  0.00  0.00
ATOM   2237  HB3 ALA A 136       3.831  -5.401 -23.949  0.00  0.00
ATOM   2238  C   ALA A 136       4.563  -8.129 -23.656  0.00  0.00
ATOM   2239  O   ALA A 136       4.619  -8.130 -22.445  0.00  0.00
ATOM   2240  N   LEU A 137       3.998  -9.261 -24.228  0.00  0.00
ATOM   2241  HN  LEU A 137       3.781  -9.306 -25.200  0.00  0.00
ATOM   2242  CA  LEU A 137       3.543 -10.403 -23.510  0.00  0.00
ATOM   2243  HA  LEU A 137       3.162 -10.098 -22.547  0.00  0.00
ATOM   2244  CB  LEU A 137       2.334 -11.175 -24.255  0.00  0.00
ATOM   2245  HB1 LEU A 137       2.481 -12.276 -24.211  0.00  0.00
ATOM   2246  HB2 LEU A 137       2.423 -10.935 -25.336  0.00  0.00
ATOM   2247  CG  LEU A 137       0.971 -10.661 -23.652  0.00  0.00
ATOM   2248  HG  LEU A 137       0.967 -11.007 -22.596  0.00  0.00
ATOM   2249  CD1 LEU A 137       0.724  -9.136 -23.574  0.00  0.00
ATOM   2250  HD1 LEU A 137       0.887  -8.593 -24.531  0.00  0.00
ATOM   2251  HD1 LEU A 137       1.427  -8.658 -22.860  0.00  0.00
ATOM   2252  HD1 LEU A 137      -0.312  -8.855 -23.288  0.00  0.00
ATOM   2253  CD2 LEU A 137      -0.136 -11.367 -24.323  0.00  0.00
ATOM   2254  HD2 LEU A 137      -0.419 -10.869 -25.276  0.00  0.00
ATOM   2255  HD2 LEU A 137      -1.089 -11.466 -23.761  0.00  0.00
ATOM   2256  HD2 LEU A 137       0.185 -12.416 -24.499  0.00  0.00
ATOM   2257  C   LEU A 137       4.664 -11.382 -23.028  0.00  0.00
ATOM   2258  O   LEU A 137       4.487 -11.970 -21.968  0.00  0.00
ATOM   2259  N   LYS A 138       5.835 -11.485 -23.742  0.00  0.00
ATOM   2260  HN  LYS A 138       5.929 -11.179 -24.686  0.00  0.00
ATOM   2261  CA  LYS A 138       7.002 -12.157 -23.132  0.00  0.00
ATOM   2262  HA  LYS A 138       6.702 -13.168 -22.897  0.00  0.00
ATOM   2263  CB  LYS A 138       8.194 -12.297 -24.114  0.00  0.00
ATOM   2264  HB1 LYS A 138       9.075 -12.848 -23.719  0.00  0.00
ATOM   2265  HB2 LYS A 138       8.592 -11.306 -24.421  0.00  0.00
ATOM   2266  CG  LYS A 138       7.828 -13.075 -25.391  0.00  0.00
ATOM   2267  HG1 LYS A 138       7.160 -12.470 -26.041  0.00  0.00
ATOM   2268  HG2 LYS A 138       7.333 -14.004 -25.037  0.00  0.00
ATOM   2269  CD  LYS A 138       9.056 -13.403 -26.183  0.00  0.00
ATOM   2270  HD1 LYS A 138       9.868 -13.793 -25.531  0.00  0.00
ATOM   2271  HD2 LYS A 138       9.343 -12.446 -26.667  0.00  0.00
ATOM   2272  CE  LYS A 138       8.869 -14.532 -27.321  0.00  0.00
ATOM   2273  HE1 LYS A 138       8.220 -14.157 -28.141  0.00  0.00
ATOM   2274  HE2 LYS A 138       8.355 -15.417 -26.889  0.00  0.00
ATOM   2275  NZ  LYS A 138      10.106 -14.842 -27.943  0.00  0.00
ATOM   2276  HZ1 LYS A 138      10.527 -13.914 -28.155  0.00  0.00
ATOM   2277  HZ2 LYS A 138       9.879 -15.328 -28.833  0.00  0.00
ATOM   2278  HZ3 LYS A 138      10.767 -15.374 -27.342  0.00  0.00
ATOM   2279  C   LYS A 138       7.514 -11.388 -21.885  0.00  0.00
ATOM   2280  O   LYS A 138       7.727 -11.990 -20.878  0.00  0.00
ATOM   2281  N   ALA A 139       7.575 -10.021 -21.976  0.00  0.00
ATOM   2282  HN  ALA A 139       7.405  -9.559 -22.843  0.00  0.00
ATOM   2283  CA  ALA A 139       7.863  -9.139 -20.889  0.00  0.00
ATOM   2284  HA  ALA A 139       8.818  -9.341 -20.428  0.00  0.00
ATOM   2285  CB  ALA A 139       7.899  -7.678 -21.480  0.00  0.00
ATOM   2286  HB1 ALA A 139       8.371  -6.988 -20.748  0.00  0.00
ATOM   2287  HB2 ALA A 139       6.972  -7.270 -21.937  0.00  0.00
ATOM   2288  HB3 ALA A 139       8.499  -7.828 -22.403  0.00  0.00
ATOM   2289  C   ALA A 139       6.757  -9.268 -19.715  0.00  0.00
ATOM   2290  O   ALA A 139       7.154  -9.469 -18.563  0.00  0.00
ATOM   2291  N   ARG A 140       5.471  -9.275 -19.991  0.00  0.00
ATOM   2292  HN  ARG A 140       5.061  -9.190 -20.895  0.00  0.00
ATOM   2293  CA  ARG A 140       4.492  -9.477 -18.965  0.00  0.00
ATOM   2294  HA  ARG A 140       4.657  -8.703 -18.231  0.00  0.00
ATOM   2295  CB  ARG A 140       3.073  -9.285 -19.614  0.00  0.00
ATOM   2296  HB1 ARG A 140       2.807  -9.957 -20.459  0.00  0.00
ATOM   2297  HB2 ARG A 140       3.147  -8.268 -20.056  0.00  0.00
ATOM   2298  CG  ARG A 140       1.967  -9.251 -18.630  0.00  0.00
ATOM   2299  HG1 ARG A 140       2.460  -8.909 -17.696  0.00  0.00
ATOM   2300  HG2 ARG A 140       1.541 -10.261 -18.453  0.00  0.00
ATOM   2301  CD  ARG A 140       0.692  -8.353 -18.878  0.00  0.00
ATOM   2302  HD1 ARG A 140      -0.044  -8.523 -18.063  0.00  0.00
ATOM   2303  HD2 ARG A 140       0.223  -8.379 -19.885  0.00  0.00
ATOM   2304  NE  ARG A 140       1.156  -6.963 -18.621  0.00  0.00
ATOM   2305  HE  ARG A 140       2.104  -6.793 -18.353  0.00  0.00
ATOM   2306  CZ  ARG A 140       0.417  -5.889 -18.799  0.00  0.00
ATOM   2307  NH1 ARG A 140       0.911  -4.678 -18.727  0.00  0.00
ATOM   2308  HH1 ARG A 140       1.906  -4.584 -18.696  0.00  0.00
ATOM   2309  HH1 ARG A 140       0.168  -4.009 -18.776  0.00  0.00
ATOM   2310  NH2 ARG A 140      -0.863  -5.950 -19.236  0.00  0.00
ATOM   2311  HH2 ARG A 140      -1.327  -6.835 -19.194  0.00  0.00
ATOM   2312  HH2 ARG A 140      -1.293  -5.065 -19.414  0.00  0.00
ATOM   2313  C   ARG A 140       4.523 -10.791 -18.227  0.00  0.00
ATOM   2314  O   ARG A 140       4.106 -10.895 -17.030  0.00  0.00
ATOM   2315  N   THR A 141       4.841 -11.882 -18.876  0.00  0.00
ATOM   2316  HN  THR A 141       4.872 -11.846 -19.871  0.00  0.00
ATOM   2317  CA  THR A 141       5.059 -13.258 -18.391  0.00  0.00
ATOM   2318  HA  THR A 141       4.106 -13.563 -17.986  0.00  0.00
ATOM   2319  CB  THR A 141       5.627 -14.193 -19.441  0.00  0.00
ATOM   2320  HB  THR A 141       6.688 -13.926 -19.630  0.00  0.00
ATOM   2321  OG1 THR A 141       4.775 -14.214 -20.608  0.00  0.00
ATOM   2322  HG1 THR A 141       4.821 -13.315 -20.941  0.00  0.00
ATOM   2323  CG2 THR A 141       5.679 -15.613 -18.878  0.00  0.00
ATOM   2324  HG2 THR A 141       4.708 -15.893 -18.416  0.00  0.00
ATOM   2325  HG2 THR A 141       6.534 -15.794 -18.193  0.00  0.00
ATOM   2326  HG2 THR A 141       5.768 -16.385 -19.672  0.00  0.00
ATOM   2327  C   THR A 141       5.957 -13.291 -17.262  0.00  0.00
ATOM   2328  O   THR A 141       5.720 -13.974 -16.318  0.00  0.00
ATOM   2329  N   VAL A 142       7.019 -12.532 -17.397  0.00  0.00
ATOM   2330  HN  VAL A 142       7.084 -11.956 -18.208  0.00  0.00
ATOM   2331  CA  VAL A 142       8.087 -12.458 -16.403  0.00  0.00
ATOM   2332  HA  VAL A 142       8.387 -13.438 -16.060  0.00  0.00
ATOM   2333  CB  VAL A 142       9.250 -11.722 -17.065  0.00  0.00
ATOM   2334  HB  VAL A 142       8.783 -10.838 -17.548  0.00  0.00
ATOM   2335  CG1 VAL A 142      10.275 -11.335 -15.996  0.00  0.00
ATOM   2336  HG1 VAL A 142       9.838 -10.504 -15.403  0.00  0.00
ATOM   2337  HG1 VAL A 142      11.272 -11.074 -16.410  0.00  0.00
ATOM   2338  HG1 VAL A 142      10.434 -12.248 -15.385  0.00  0.00
ATOM   2339  CG2 VAL A 142       9.943 -12.486 -18.205  0.00  0.00
ATOM   2340  HG2 VAL A 142      10.715 -11.854 -18.695  0.00  0.00
ATOM   2341  HG2 VAL A 142       9.289 -12.827 -19.035  0.00  0.00
ATOM   2342  HG2 VAL A 142      10.457 -13.394 -17.823  0.00  0.00
ATOM   2343  C   VAL A 142       7.602 -11.692 -15.114  0.00  0.00
ATOM   2344  O   VAL A 142       7.775 -12.168 -13.989  0.00  0.00
ATOM   2345  N   THR A 143       6.919 -10.571 -15.289  0.00  0.00
ATOM   2346  HN  THR A 143       6.930 -10.120 -16.178  0.00  0.00
ATOM   2347  CA  THR A 143       6.175  -9.825 -14.251  0.00  0.00
ATOM   2348  HA  THR A 143       6.902  -9.540 -13.505  0.00  0.00
ATOM   2349  CB  THR A 143       5.337  -8.607 -14.739  0.00  0.00
ATOM   2350  HB  THR A 143       4.280  -8.918 -14.879  0.00  0.00
ATOM   2351  OG1 THR A 143       5.809  -8.080 -15.908  0.00  0.00
ATOM   2352  HG1 THR A 143       5.064  -7.551 -16.204  0.00  0.00
ATOM   2353  CG2 THR A 143       5.427  -7.546 -13.627  0.00  0.00
ATOM   2354  HG2 THR A 143       4.824  -6.646 -13.876  0.00  0.00
ATOM   2355  HG2 THR A 143       6.482  -7.243 -13.454  0.00  0.00
ATOM   2356  HG2 THR A 143       4.870  -7.868 -12.722  0.00  0.00
ATOM   2357  C   THR A 143       5.228 -10.676 -13.432  0.00  0.00
ATOM   2358  O   THR A 143       5.379 -10.775 -12.211  0.00  0.00
ATOM   2359  N   PHE A 144       4.213 -11.220 -14.143  0.00  0.00
ATOM   2360  HN  PHE A 144       4.093 -11.000 -15.108  0.00  0.00
ATOM   2361  CA  PHE A 144       3.143 -11.962 -13.487  0.00  0.00
ATOM   2362  HA  PHE A 144       2.814 -11.343 -12.665  0.00  0.00
ATOM   2363  CB  PHE A 144       1.963 -11.976 -14.512  0.00  0.00
ATOM   2364  HB1 PHE A 144       2.317 -12.540 -15.401  0.00  0.00
ATOM   2365  HB2 PHE A 144       1.644 -10.957 -14.823  0.00  0.00
ATOM   2366  CG  PHE A 144       0.728 -12.652 -13.973  0.00  0.00
ATOM   2367  CD1 PHE A 144      -0.241 -11.895 -13.291  0.00  0.00
ATOM   2368  HD1 PHE A 144       0.013 -10.853 -13.159  0.00  0.00
ATOM   2369  CE1 PHE A 144      -1.258 -12.467 -12.538  0.00  0.00
ATOM   2370  HE1 PHE A 144      -2.029 -11.969 -11.968  0.00  0.00
ATOM   2371  CZ  PHE A 144      -1.474 -13.847 -12.741  0.00  0.00
ATOM   2372  HZ  PHE A 144      -2.416 -14.164 -12.316  0.00  0.00
ATOM   2373  CD2 PHE A 144       0.549 -14.082 -13.997  0.00  0.00
ATOM   2374  HD2 PHE A 144       1.291 -14.660 -14.528  0.00  0.00
ATOM   2375  CE2 PHE A 144      -0.606 -14.632 -13.467  0.00  0.00
ATOM   2376  HE2 PHE A 144      -0.719 -15.704 -13.430  0.00  0.00
ATOM   2377  C   PHE A 144       3.626 -13.342 -13.027  0.00  0.00
ATOM   2378  O   PHE A 144       3.354 -13.767 -11.862  0.00  0.00
ATOM   2379  N   GLY A 145       4.474 -14.106 -13.795  0.00  0.00
ATOM   2380  HN  GLY A 145       4.712 -13.959 -14.752  0.00  0.00
ATOM   2381  CA  GLY A 145       4.934 -15.401 -13.244  0.00  0.00
ATOM   2382  HA1 GLY A 145       5.327 -15.952 -14.085  0.00  0.00
ATOM   2383  HA2 GLY A 145       4.169 -15.979 -12.746  0.00  0.00
ATOM   2384  C   GLY A 145       6.103 -15.427 -12.262  0.00  0.00
ATOM   2385  O   GLY A 145       6.155 -16.165 -11.263  0.00  0.00
ATOM   2386  N   VAL A 146       7.156 -14.588 -12.547  0.00  0.00
ATOM   2387  HN  VAL A 146       7.094 -14.038 -13.377  0.00  0.00
ATOM   2388  CA  VAL A 146       8.310 -14.569 -11.666  0.00  0.00
ATOM   2389  HA  VAL A 146       8.409 -15.501 -11.130  0.00  0.00
ATOM   2390  CB  VAL A 146       9.703 -14.405 -12.300  0.00  0.00
ATOM   2391  HB  VAL A 146       9.792 -13.407 -12.780  0.00  0.00
ATOM   2392  CG1 VAL A 146      10.775 -14.649 -11.278  0.00  0.00
ATOM   2393  HG1 VAL A 146      11.763 -14.970 -11.672  0.00  0.00
ATOM   2394  HG1 VAL A 146      10.393 -15.442 -10.601  0.00  0.00
ATOM   2395  HG1 VAL A 146      10.914 -13.778 -10.602  0.00  0.00
ATOM   2396  CG2 VAL A 146       9.817 -15.332 -13.491  0.00  0.00
ATOM   2397  HG2 VAL A 146       9.952 -16.336 -13.036  0.00  0.00
ATOM   2398  HG2 VAL A 146      10.746 -15.080 -14.045  0.00  0.00
ATOM   2399  HG2 VAL A 146       9.024 -15.214 -14.261  0.00  0.00
ATOM   2400  C   VAL A 146       8.144 -13.617 -10.435  0.00  0.00
ATOM   2401  O   VAL A 146       8.046 -13.980  -9.249  0.00  0.00
ATOM   2402  N   VAL A 147       8.208 -12.265 -10.722  0.00  0.00
ATOM   2403  HN  VAL A 147       8.192 -12.104 -11.706  0.00  0.00
ATOM   2404  CA  VAL A 147       8.330 -11.209  -9.717  0.00  0.00
ATOM   2405  HA  VAL A 147       9.215 -11.433  -9.140  0.00  0.00
ATOM   2406  CB  VAL A 147       8.574  -9.782 -10.328  0.00  0.00
ATOM   2407  HB  VAL A 147       7.620  -9.351 -10.700  0.00  0.00
ATOM   2408  CG1 VAL A 147       9.100  -8.783  -9.243  0.00  0.00
ATOM   2409  HG1 VAL A 147       9.126  -7.786  -9.733  0.00  0.00
ATOM   2410  HG1 VAL A 147      10.128  -9.012  -8.889  0.00  0.00
ATOM   2411  HG1 VAL A 147       8.368  -8.728  -8.409  0.00  0.00
ATOM   2412  CG2 VAL A 147       9.497  -9.849 -11.537  0.00  0.00
ATOM   2413  HG2 VAL A 147      10.395 -10.479 -11.365  0.00  0.00
ATOM   2414  HG2 VAL A 147       9.922  -8.846 -11.750  0.00  0.00
ATOM   2415  HG2 VAL A 147       8.871 -10.277 -12.350  0.00  0.00
ATOM   2416  C   VAL A 147       7.109 -11.101  -8.756  0.00  0.00
ATOM   2417  O   VAL A 147       7.237 -11.084  -7.568  0.00  0.00
ATOM   2418  N   THR A 148       5.901 -11.316  -9.353  0.00  0.00
ATOM   2419  HN  THR A 148       5.805 -11.510 -10.326  0.00  0.00
ATOM   2420  CA  THR A 148       4.637 -11.525  -8.568  0.00  0.00
ATOM   2421  HA  THR A 148       4.545 -10.673  -7.911  0.00  0.00
ATOM   2422  CB  THR A 148       3.377 -11.505  -9.446  0.00  0.00
ATOM   2423  HB  THR A 148       3.299 -12.314 -10.204  0.00  0.00
ATOM   2424  OG1 THR A 148       3.454 -10.299 -10.199  0.00  0.00
ATOM   2425  HG1 THR A 148       4.027 -10.405 -10.963  0.00  0.00
ATOM   2426  CG2 THR A 148       2.039 -11.474  -8.633  0.00  0.00
ATOM   2427  HG2 THR A 148       1.821 -12.523  -8.341  0.00  0.00
ATOM   2428  HG2 THR A 148       1.164 -11.315  -9.299  0.00  0.00
ATOM   2429  HG2 THR A 148       2.108 -10.653  -7.889  0.00  0.00
ATOM   2430  C   THR A 148       4.618 -12.658  -7.629  0.00  0.00
ATOM   2431  O   THR A 148       4.223 -12.521  -6.447  0.00  0.00
ATOM   2432  N   SER A 149       5.135 -13.829  -8.154  0.00  0.00
ATOM   2433  HN  SER A 149       5.666 -13.855  -8.998  0.00  0.00
ATOM   2434  CA  SER A 149       5.163 -15.024  -7.310  0.00  0.00
ATOM   2435  HA  SER A 149       4.149 -15.350  -7.131  0.00  0.00
ATOM   2436  CB  SER A 149       5.720 -16.254  -8.077  0.00  0.00
ATOM   2437  HB1 SER A 149       6.135 -17.066  -7.442  0.00  0.00
ATOM   2438  HB2 SER A 149       6.566 -15.979  -8.743  0.00  0.00
ATOM   2439  OG  SER A 149       4.796 -16.882  -8.887  0.00  0.00
ATOM   2440  HG1 SER A 149       4.941 -16.672  -9.814  0.00  0.00
ATOM   2441  C   SER A 149       5.946 -14.971  -6.029  0.00  0.00
ATOM   2442  O   SER A 149       5.441 -15.262  -4.969  0.00  0.00
ATOM   2443  N   VAL A 150       7.206 -14.506  -6.153  0.00  0.00
ATOM   2444  HN  VAL A 150       7.582 -14.319  -7.057  0.00  0.00
ATOM   2445  CA  VAL A 150       8.135 -14.538  -5.037  0.00  0.00
ATOM   2446  HA  VAL A 150       8.169 -15.553  -4.667  0.00  0.00
ATOM   2447  CB  VAL A 150       9.614 -14.265  -5.351  0.00  0.00
ATOM   2448  HB  VAL A 150      10.254 -14.463  -4.464  0.00  0.00
ATOM   2449  CG1 VAL A 150      10.010 -15.325  -6.310  0.00  0.00
ATOM   2450  HG1 VAL A 150       9.574 -16.308  -6.034  0.00  0.00
ATOM   2451  HG1 VAL A 150      11.084 -15.596  -6.403  0.00  0.00
ATOM   2452  HG1 VAL A 150       9.646 -15.150  -7.346  0.00  0.00
ATOM   2453  CG2 VAL A 150       9.867 -12.857  -5.865  0.00  0.00
ATOM   2454  HG2 VAL A 150      10.920 -12.665  -6.162  0.00  0.00
ATOM   2455  HG2 VAL A 150       9.542 -12.062  -5.160  0.00  0.00
ATOM   2456  HG2 VAL A 150       9.307 -12.614  -6.793  0.00  0.00
ATOM   2457  C   VAL A 150       7.718 -13.596  -3.923  0.00  0.00
ATOM   2458  O   VAL A 150       7.859 -13.872  -2.719  0.00  0.00
ATOM   2459  N   ILE A 151       7.196 -12.398  -4.291  0.00  0.00
ATOM   2460  HN  ILE A 151       7.068 -12.116  -5.238  0.00  0.00
ATOM   2461  CA  ILE A 151       6.608 -11.441  -3.352  0.00  0.00
ATOM   2462  HA  ILE A 151       7.361 -11.181  -2.622  0.00  0.00
ATOM   2463  CB  ILE A 151       6.110 -10.151  -4.076  0.00  0.00
ATOM   2464  HB  ILE A 151       5.469 -10.579  -4.876  0.00  0.00
ATOM   2465  CG2 ILE A 151       5.234  -9.180  -3.208  0.00  0.00
ATOM   2466  HG2 ILE A 151       5.759  -8.845  -2.289  0.00  0.00
ATOM   2467  HG2 ILE A 151       4.310  -9.723  -2.916  0.00  0.00
ATOM   2468  HG2 ILE A 151       4.889  -8.311  -3.808  0.00  0.00
ATOM   2469  CG1 ILE A 151       7.380  -9.559  -4.702  0.00  0.00
ATOM   2470  HG1 ILE A 151       7.908 -10.295  -5.344  0.00  0.00
ATOM   2471  HG1 ILE A 151       8.142  -9.399  -3.909  0.00  0.00
ATOM   2472  CD1 ILE A 151       7.088  -8.285  -5.372  0.00  0.00
ATOM   2473  HD1 ILE A 151       6.981  -7.416  -4.689  0.00  0.00
ATOM   2474  HD2 ILE A 151       6.242  -8.082  -6.062  0.00  0.00
ATOM   2475  HD3 ILE A 151       8.027  -8.186  -5.956  0.00  0.00
ATOM   2476  C   ILE A 151       5.450 -12.121  -2.613  0.00  0.00
ATOM   2477  O   ILE A 151       5.248 -12.134  -1.358  0.00  0.00
ATOM   2478  N   THR A 152       4.618 -12.737  -3.445  0.00  0.00
ATOM   2479  HN  THR A 152       4.701 -12.938  -4.418  0.00  0.00
ATOM   2480  CA  THR A 152       3.298 -13.301  -2.900  0.00  0.00
ATOM   2481  HA  THR A 152       2.728 -12.472  -2.507  0.00  0.00
ATOM   2482  CB  THR A 152       2.384 -13.884  -4.074  0.00  0.00
ATOM   2483  HB  THR A 152       2.888 -14.647  -4.705  0.00  0.00
ATOM   2484  OG1 THR A 152       2.020 -12.846  -4.871  0.00  0.00
ATOM   2485  HG1 THR A 152       2.817 -12.597  -5.345  0.00  0.00
ATOM   2486  CG2 THR A 152       1.103 -14.502  -3.598  0.00  0.00
ATOM   2487  HG2 THR A 152       1.407 -15.475  -3.155  0.00  0.00
ATOM   2488  HG2 THR A 152       0.414 -14.722  -4.442  0.00  0.00
ATOM   2489  HG2 THR A 152       0.620 -13.855  -2.836  0.00  0.00
ATOM   2490  C   THR A 152       3.432 -14.345  -1.810  0.00  0.00
ATOM   2491  O   THR A 152       2.782 -14.314  -0.773  0.00  0.00
ATOM   2492  N   TRP A 153       4.340 -15.327  -1.890  0.00  0.00
ATOM   2493  HN  TRP A 153       4.768 -15.409  -2.786  0.00  0.00
ATOM   2494  CA  TRP A 153       4.641 -16.237  -0.827  0.00  0.00
ATOM   2495  HA  TRP A 153       3.773 -16.757  -0.449  0.00  0.00
ATOM   2496  CB  TRP A 153       5.697 -17.287  -1.274  0.00  0.00
ATOM   2497  HB1 TRP A 153       5.934 -17.970  -0.431  0.00  0.00
ATOM   2498  HB2 TRP A 153       6.578 -16.667  -1.547  0.00  0.00
ATOM   2499  CG  TRP A 153       5.391 -18.131  -2.516  0.00  0.00
ATOM   2500  CD1 TRP A 153       4.361 -18.845  -2.949  0.00  0.00
ATOM   2501  HD1 TRP A 153       3.406 -18.690  -2.470  0.00  0.00
ATOM   2502  NE1 TRP A 153       4.513 -19.317  -4.204  0.00  0.00
ATOM   2503  HE1 TRP A 153       3.902 -19.774  -4.813  0.00  0.00
ATOM   2504  CE2 TRP A 153       5.783 -19.016  -4.594  0.00  0.00
ATOM   2505  CD2 TRP A 153       6.394 -18.301  -3.533  0.00  0.00
ATOM   2506  CE3 TRP A 153       7.711 -17.965  -3.592  0.00  0.00
ATOM   2507  HE3 TRP A 153       8.268 -17.617  -2.734  0.00  0.00
ATOM   2508  CZ3 TRP A 153       8.436 -18.337  -4.710  0.00  0.00
ATOM   2509  HZ3 TRP A 153       9.504 -18.193  -4.784  0.00  0.00
ATOM   2510  CZ2 TRP A 153       6.529 -19.539  -5.590  0.00  0.00
ATOM   2511  HZ2 TRP A 153       6.042 -20.063  -6.399  0.00  0.00
ATOM   2512  CH2 TRP A 153       7.869 -19.112  -5.756  0.00  0.00
ATOM   2513  HH2 TRP A 153       8.502 -19.317  -6.608  0.00  0.00
ATOM   2514  C   TRP A 153       5.273 -15.614   0.345  0.00  0.00
ATOM   2515  O   TRP A 153       4.770 -15.934   1.406  0.00  0.00
ATOM   2516  N   VAL A 154       6.219 -14.660   0.280  0.00  0.00
ATOM   2517  HN  VAL A 154       6.717 -14.454  -0.558  0.00  0.00
ATOM   2518  CA  VAL A 154       6.722 -13.959   1.392  0.00  0.00
ATOM   2519  HA  VAL A 154       6.973 -14.758   2.074  0.00  0.00
ATOM   2520  CB  VAL A 154       7.885 -13.074   0.969  0.00  0.00
ATOM   2521  HB  VAL A 154       7.524 -12.331   0.227  0.00  0.00
ATOM   2522  CG1 VAL A 154       8.379 -12.259   2.209  0.00  0.00
ATOM   2523  HG1 VAL A 154       9.248 -11.663   1.855  0.00  0.00
ATOM   2524  HG1 VAL A 154       8.761 -12.887   3.041  0.00  0.00
ATOM   2525  HG1 VAL A 154       7.559 -11.572   2.513  0.00  0.00
ATOM   2526  CG2 VAL A 154       8.966 -13.992   0.328  0.00  0.00
ATOM   2527  HG2 VAL A 154       9.300 -14.715   1.102  0.00  0.00
ATOM   2528  HG2 VAL A 154       9.769 -13.240   0.177  0.00  0.00
ATOM   2529  HG2 VAL A 154       8.682 -14.520  -0.608  0.00  0.00
ATOM   2530  C   VAL A 154       5.698 -13.209   2.167  0.00  0.00
ATOM   2531  O   VAL A 154       5.739 -13.149   3.421  0.00  0.00
ATOM   2532  N   VAL A 155       4.797 -12.529   1.515  0.00  0.00
ATOM   2533  HN  VAL A 155       4.763 -12.694   0.533  0.00  0.00
ATOM   2534  CA  VAL A 155       3.825 -11.587   2.059  0.00  0.00
ATOM   2535  HA  VAL A 155       4.280 -10.908   2.765  0.00  0.00
ATOM   2536  CB  VAL A 155       3.196 -10.799   0.925  0.00  0.00
ATOM   2537  HB  VAL A 155       3.031 -11.436   0.029  0.00  0.00
ATOM   2538  CG1 VAL A 155       1.785 -10.214   1.304  0.00  0.00
ATOM   2539  HG1 VAL A 155       1.132 -11.090   1.507  0.00  0.00
ATOM   2540  HG1 VAL A 155       1.452  -9.585   0.451  0.00  0.00
ATOM   2541  HG1 VAL A 155       1.760  -9.520   2.171  0.00  0.00
ATOM   2542  CG2 VAL A 155       4.165  -9.664   0.639  0.00  0.00
ATOM   2543  HG2 VAL A 155       3.807  -8.903  -0.087  0.00  0.00
ATOM   2544  HG2 VAL A 155       5.133 -10.030   0.236  0.00  0.00
ATOM   2545  HG2 VAL A 155       4.248  -9.086   1.584  0.00  0.00
ATOM   2546  C   VAL A 155       2.834 -12.427   2.849  0.00  0.00
ATOM   2547  O   VAL A 155       2.604 -12.114   3.973  0.00  0.00
ATOM   2548  N   ALA A 156       2.244 -13.574   2.369  0.00  0.00
ATOM   2549  HN  ALA A 156       2.356 -13.888   1.430  0.00  0.00
ATOM   2550  CA  ALA A 156       1.482 -14.433   3.321  0.00  0.00
ATOM   2551  HA  ALA A 156       0.702 -13.856   3.796  0.00  0.00
ATOM   2552  CB  ALA A 156       0.853 -15.479   2.298  0.00  0.00
ATOM   2553  HB1 ALA A 156       1.648 -15.843   1.612  0.00  0.00
ATOM   2554  HB2 ALA A 156       0.179 -14.842   1.686  0.00  0.00
ATOM   2555  HB3 ALA A 156       0.332 -16.314   2.813  0.00  0.00
ATOM   2556  C   ALA A 156       2.232 -15.268   4.357  0.00  0.00
ATOM   2557  O   ALA A 156       1.835 -15.357   5.514  0.00  0.00
ATOM   2558  N   VAL A 157       3.323 -15.883   3.971  0.00  0.00
ATOM   2559  HN  VAL A 157       3.793 -15.792   3.097  0.00  0.00
ATOM   2560  CA  VAL A 157       3.866 -16.920   4.843  0.00  0.00
ATOM   2561  HA  VAL A 157       3.021 -17.291   5.402  0.00  0.00
ATOM   2562  CB  VAL A 157       4.518 -18.123   4.117  0.00  0.00
ATOM   2563  HB  VAL A 157       5.272 -17.675   3.436  0.00  0.00
ATOM   2564  CG1 VAL A 157       5.209 -19.090   5.016  0.00  0.00
ATOM   2565  HG1 VAL A 157       6.141 -18.638   5.419  0.00  0.00
ATOM   2566  HG1 VAL A 157       5.559 -20.003   4.489  0.00  0.00
ATOM   2567  HG1 VAL A 157       4.598 -19.523   5.836  0.00  0.00
ATOM   2568  CG2 VAL A 157       3.427 -18.788   3.226  0.00  0.00
ATOM   2569  HG2 VAL A 157       2.561 -19.103   3.847  0.00  0.00
ATOM   2570  HG2 VAL A 157       3.783 -19.586   2.540  0.00  0.00
ATOM   2571  HG2 VAL A 157       2.901 -18.070   2.561  0.00  0.00
ATOM   2572  C   VAL A 157       4.789 -16.381   5.927  0.00  0.00
ATOM   2573  O   VAL A 157       4.649 -16.621   7.079  0.00  0.00
ATOM   2574  N   PHE A 158       5.718 -15.499   5.515  0.00  0.00
ATOM   2575  HN  PHE A 158       5.762 -15.244   4.553  0.00  0.00
ATOM   2576  CA  PHE A 158       6.683 -14.898   6.415  0.00  0.00
ATOM   2577  HA  PHE A 158       6.929 -15.589   7.208  0.00  0.00
ATOM   2578  CB  PHE A 158       8.036 -14.684   5.614  0.00  0.00
ATOM   2579  HB1 PHE A 158       7.732 -14.152   4.688  0.00  0.00
ATOM   2580  HB2 PHE A 158       8.475 -15.668   5.346  0.00  0.00
ATOM   2581  CG  PHE A 158       9.076 -14.007   6.384  0.00  0.00
ATOM   2582  CD1 PHE A 158       9.768 -14.712   7.389  0.00  0.00
ATOM   2583  HD1 PHE A 158       9.406 -15.710   7.590  0.00  0.00
ATOM   2584  CE1 PHE A 158      10.746 -14.076   8.197  0.00  0.00
ATOM   2585  HE1 PHE A 158      11.191 -14.685   8.970  0.00  0.00
ATOM   2586  CZ  PHE A 158      11.208 -12.846   7.783  0.00  0.00
ATOM   2587  HZ  PHE A 158      12.051 -12.380   8.272  0.00  0.00
ATOM   2588  CD2 PHE A 158       9.441 -12.645   6.100  0.00  0.00
ATOM   2589  HD2 PHE A 158       8.810 -12.176   5.359  0.00  0.00
ATOM   2590  CE2 PHE A 158      10.547 -12.141   6.762  0.00  0.00
ATOM   2591  HE2 PHE A 158      10.840 -11.140   6.476  0.00  0.00
ATOM   2592  C   PHE A 158       6.160 -13.623   7.034  0.00  0.00
ATOM   2593  O   PHE A 158       6.277 -13.334   8.246  0.00  0.00
ATOM   2594  N   ALA A 159       5.421 -12.791   6.225  0.00  0.00
ATOM   2595  HN  ALA A 159       5.110 -13.093   5.327  0.00  0.00
ATOM   2596  CA  ALA A 159       5.038 -11.548   6.762  0.00  0.00
ATOM   2597  HA  ALA A 159       5.827 -11.192   7.407  0.00  0.00
ATOM   2598  CB  ALA A 159       4.963 -10.487   5.617  0.00  0.00
ATOM   2599  HB1 ALA A 159       4.037 -10.558   5.007  0.00  0.00
ATOM   2600  HB2 ALA A 159       5.798 -10.684   4.910  0.00  0.00
ATOM   2601  HB3 ALA A 159       4.949  -9.485   6.097  0.00  0.00
ATOM   2602  C   ALA A 159       3.730 -11.561   7.601  0.00  0.00
ATOM   2603  O   ALA A 159       3.582 -11.037   8.665  0.00  0.00
ATOM   2604  N   SER A 160       2.704 -12.039   6.991  0.00  0.00
ATOM   2605  HN  SER A 160       2.754 -12.285   6.026  0.00  0.00
ATOM   2606  CA  SER A 160       1.335 -11.903   7.488  0.00  0.00
ATOM   2607  HA  SER A 160       1.097 -10.958   7.954  0.00  0.00
ATOM   2608  CB  SER A 160       0.342 -12.160   6.381  0.00  0.00
ATOM   2609  HB1 SER A 160      -0.685 -11.987   6.768  0.00  0.00
ATOM   2610  HB2 SER A 160       0.398 -13.162   5.906  0.00  0.00
ATOM   2611  OG  SER A 160       0.420 -11.106   5.450  0.00  0.00
ATOM   2612  HG1 SER A 160       1.106 -11.393   4.842  0.00  0.00
ATOM   2613  C   SER A 160       1.115 -12.908   8.534  0.00  0.00
ATOM   2614  O   SER A 160       0.636 -12.477   9.575  0.00  0.00
ATOM   2615  N   LEU A 161       1.336 -14.235   8.264  0.00  0.00
ATOM   2616  HN  LEU A 161       1.731 -14.523   7.396  0.00  0.00
ATOM   2617  CA  LEU A 161       1.061 -15.294   9.222  0.00  0.00
ATOM   2618  HA  LEU A 161      -0.010 -15.252   9.347  0.00  0.00
ATOM   2619  CB  LEU A 161       1.376 -16.630   8.511  0.00  0.00
ATOM   2620  HB1 LEU A 161       2.322 -16.611   7.928  0.00  0.00
ATOM   2621  HB2 LEU A 161       0.661 -16.816   7.682  0.00  0.00
ATOM   2622  CG  LEU A 161       1.272 -17.855   9.368  0.00  0.00
ATOM   2623  HG  LEU A 161       1.743 -17.683  10.359  0.00  0.00
ATOM   2624  CD1 LEU A 161      -0.218 -18.079   9.611  0.00  0.00
ATOM   2625  HD1 LEU A 161      -0.401 -19.043  10.131  0.00  0.00
ATOM   2626  HD1 LEU A 161      -0.605 -18.309   8.595  0.00  0.00
ATOM   2627  HD1 LEU A 161      -0.746 -17.262  10.149  0.00  0.00
ATOM   2628  CD2 LEU A 161       2.014 -19.062   8.748  0.00  0.00
ATOM   2629  HD2 LEU A 161       2.032 -19.913   9.462  0.00  0.00
ATOM   2630  HD2 LEU A 161       3.070 -18.791   8.536  0.00  0.00
ATOM   2631  HD2 LEU A 161       1.551 -19.329   7.775  0.00  0.00
ATOM   2632  C   LEU A 161       1.712 -15.234  10.597  0.00  0.00
ATOM   2633  O   LEU A 161       0.989 -15.453  11.563  0.00  0.00
ATOM   2634  N   PRO A 162       2.957 -14.859  10.844  0.00  0.00
ATOM   2635  CD  PRO A 162       4.180 -15.163   9.998  0.00  0.00
ATOM   2636  HD1 PRO A 162       4.358 -14.357   9.255  0.00  0.00
ATOM   2637  HD2 PRO A 162       4.068 -16.093   9.401  0.00  0.00
ATOM   2638  CA  PRO A 162       3.296 -14.495  12.298  0.00  0.00
ATOM   2639  HA  PRO A 162       3.112 -15.263  13.036  0.00  0.00
ATOM   2640  CB  PRO A 162       4.820 -14.157  12.094  0.00  0.00
ATOM   2641  HB1 PRO A 162       5.264 -14.257  13.108  0.00  0.00
ATOM   2642  HB2 PRO A 162       4.937 -13.116  11.723  0.00  0.00
ATOM   2643  CG  PRO A 162       5.343 -15.188  11.022  0.00  0.00
ATOM   2644  HG1 PRO A 162       6.256 -14.755  10.561  0.00  0.00
ATOM   2645  HG2 PRO A 162       5.465 -16.118  11.617  0.00  0.00
ATOM   2646  C   PRO A 162       2.541 -13.360  12.991  0.00  0.00
ATOM   2647  O   PRO A 162       2.529 -13.387  14.215  0.00  0.00
ATOM   2648  N   GLY A 163       1.828 -12.474  12.226  0.00  0.00
ATOM   2649  HN  GLY A 163       1.816 -12.362  11.236  0.00  0.00
ATOM   2650  CA  GLY A 163       0.777 -11.702  12.851  0.00  0.00
ATOM   2651  HA1 GLY A 163       0.424 -11.098  12.028  0.00  0.00
ATOM   2652  HA2 GLY A 163       1.131 -11.126  13.693  0.00  0.00
ATOM   2653  C   GLY A 163      -0.421 -12.517  13.207  0.00  0.00
ATOM   2654  O   GLY A 163      -0.796 -12.523  14.387  0.00  0.00
ATOM   2655  N   ILE A 164      -1.021 -13.259  12.247  0.00  0.00
ATOM   2656  HN  ILE A 164      -0.543 -13.474  11.398  0.00  0.00
ATOM   2657  CA  ILE A 164      -2.228 -14.082  12.626  0.00  0.00
ATOM   2658  HA  ILE A 164      -2.991 -13.408  12.986  0.00  0.00
ATOM   2659  CB  ILE A 164      -2.790 -14.767  11.339  0.00  0.00
ATOM   2660  HB  ILE A 164      -2.005 -15.439  10.930  0.00  0.00
ATOM   2661  CG2 ILE A 164      -4.119 -15.528  11.648  0.00  0.00
ATOM   2662  HG2 ILE A 164      -4.682 -14.747  12.201  0.00  0.00
ATOM   2663  HG2 ILE A 164      -3.838 -16.383  12.299  0.00  0.00
ATOM   2664  HG2 ILE A 164      -4.610 -15.767  10.679  0.00  0.00
ATOM   2665  CG1 ILE A 164      -2.861 -13.711  10.213  0.00  0.00
ATOM   2666  HG1 ILE A 164      -1.856 -13.474   9.804  0.00  0.00
ATOM   2667  HG1 ILE A 164      -3.307 -12.822  10.709  0.00  0.00
ATOM   2668  CD1 ILE A 164      -3.807 -14.119   9.042  0.00  0.00
ATOM   2669  HD1 ILE A 164      -3.661 -13.370   8.235  0.00  0.00
ATOM   2670  HD2 ILE A 164      -4.873 -14.124   9.355  0.00  0.00
ATOM   2671  HD3 ILE A 164      -3.670 -15.181   8.747  0.00  0.00
ATOM   2672  C   ILE A 164      -2.113 -15.071  13.757  0.00  0.00
ATOM   2673  O   ILE A 164      -3.006 -15.217  14.575  0.00  0.00
ATOM   2674  N   ILE A 165      -0.986 -15.783  13.937  0.00  0.00
ATOM   2675  HN  ILE A 165      -0.191 -15.529  13.391  0.00  0.00
ATOM   2676  CA  ILE A 165      -0.693 -16.526  15.167  0.00  0.00
ATOM   2677  HA  ILE A 165      -1.456 -17.271  15.339  0.00  0.00
ATOM   2678  CB  ILE A 165       0.656 -17.347  15.060  0.00  0.00
ATOM   2679  HB  ILE A 165       1.538 -16.723  14.801  0.00  0.00
ATOM   2680  CG2 ILE A 165       0.961 -18.142  16.359  0.00  0.00
ATOM   2681  HG2 ILE A 165       1.942 -18.663  16.374  0.00  0.00
ATOM   2682  HG2 ILE A 165       0.161 -18.846  16.673  0.00  0.00
ATOM   2683  HG2 ILE A 165       1.163 -17.405  17.165  0.00  0.00
ATOM   2684  CG1 ILE A 165       0.383 -18.280  13.820  0.00  0.00
ATOM   2685  HG1 ILE A 165       0.303 -17.846  12.801  0.00  0.00
ATOM   2686  HG1 ILE A 165      -0.596 -18.768  14.013  0.00  0.00
ATOM   2687  CD1 ILE A 165       1.482 -19.383  13.793  0.00  0.00
ATOM   2688  HD1 ILE A 165       2.445 -18.836  13.877  0.00  0.00
ATOM   2689  HD2 ILE A 165       1.271 -20.008  12.898  0.00  0.00
ATOM   2690  HD3 ILE A 165       1.347 -20.033  14.683  0.00  0.00
ATOM   2691  C   ILE A 165      -0.571 -15.666  16.437  0.00  0.00
ATOM   2692  O   ILE A 165      -1.252 -15.917  17.444  0.00  0.00
ATOM   2693  N   PHE A 166       0.188 -14.532  16.384  0.00  0.00
ATOM   2694  HN  PHE A 166       0.548 -14.136  15.542  0.00  0.00
ATOM   2695  CA  PHE A 166       0.743 -14.068  17.677  0.00  0.00
ATOM   2696  HA  PHE A 166       0.578 -14.731  18.513  0.00  0.00
ATOM   2697  CB  PHE A 166       2.319 -13.915  17.469  0.00  0.00
ATOM   2698  HB1 PHE A 166       2.650 -13.364  18.374  0.00  0.00
ATOM   2699  HB2 PHE A 166       2.495 -13.360  16.523  0.00  0.00
ATOM   2700  CG  PHE A 166       3.136 -15.074  17.411  0.00  0.00
ATOM   2701  CD1 PHE A 166       3.554 -15.726  16.236  0.00  0.00
ATOM   2702  HD1 PHE A 166       3.184 -15.408  15.272  0.00  0.00
ATOM   2703  CE1 PHE A 166       4.234 -16.895  16.210  0.00  0.00
ATOM   2704  HE1 PHE A 166       4.561 -17.198  15.227  0.00  0.00
ATOM   2705  CZ  PHE A 166       4.546 -17.485  17.429  0.00  0.00
ATOM   2706  HZ  PHE A 166       5.141 -18.383  17.363  0.00  0.00
ATOM   2707  CD2 PHE A 166       3.541 -15.643  18.655  0.00  0.00
ATOM   2708  HD2 PHE A 166       3.207 -15.292  19.620  0.00  0.00
ATOM   2709  CE2 PHE A 166       4.252 -16.857  18.637  0.00  0.00
ATOM   2710  HE2 PHE A 166       4.459 -17.368  19.565  0.00  0.00
ATOM   2711  C   PHE A 166       0.202 -12.722  18.108  0.00  0.00
ATOM   2712  O   PHE A 166       0.714 -12.062  18.972  0.00  0.00
ATOM   2713  N   THR A 167      -0.863 -12.262  17.570  0.00  0.00
ATOM   2714  HN  THR A 167      -1.259 -12.852  16.870  0.00  0.00
ATOM   2715  CA  THR A 167      -1.370 -10.944  17.856  0.00  0.00
ATOM   2716  HA  THR A 167      -0.677 -10.353  18.436  0.00  0.00
ATOM   2717  CB  THR A 167      -1.665 -10.019  16.662  0.00  0.00
ATOM   2718  HB  THR A 167      -2.616 -10.301  16.162  0.00  0.00
ATOM   2719  OG1 THR A 167      -0.614 -10.009  15.679  0.00  0.00
ATOM   2720  HG1 THR A 167      -0.490 -10.855  15.239  0.00  0.00
ATOM   2721  CG2 THR A 167      -1.649  -8.659  17.189  0.00  0.00
ATOM   2722  HG2 THR A 167      -0.744  -8.296  17.721  0.00  0.00
ATOM   2723  HG2 THR A 167      -2.558  -8.516  17.811  0.00  0.00
ATOM   2724  HG2 THR A 167      -1.726  -7.933  16.351  0.00  0.00
ATOM   2725  C   THR A 167      -2.711 -10.997  18.604  0.00  0.00
ATOM   2726  O   THR A 167      -3.742 -11.526  18.152  0.00  0.00
ATOM   2727  N   ARG A 168      -2.707 -10.468  19.822  0.00  0.00
ATOM   2728  HN  ARG A 168      -1.830 -10.069  20.077  0.00  0.00
ATOM   2729  CA  ARG A 168      -3.661 -10.813  20.861  0.00  0.00
ATOM   2730  HA  ARG A 168      -4.626 -11.118  20.485  0.00  0.00
ATOM   2731  CB  ARG A 168      -3.029 -11.920  21.738  0.00  0.00
ATOM   2732  HB1 ARG A 168      -3.577 -11.941  22.704  0.00  0.00
ATOM   2733  HB2 ARG A 168      -1.996 -11.612  22.007  0.00  0.00
ATOM   2734  CG  ARG A 168      -3.010 -13.340  21.183  0.00  0.00
ATOM   2735  HG1 ARG A 168      -2.465 -13.180  20.227  0.00  0.00
ATOM   2736  HG2 ARG A 168      -4.066 -13.629  20.993  0.00  0.00
ATOM   2737  CD  ARG A 168      -2.384 -14.432  21.966  0.00  0.00
ATOM   2738  HD1 ARG A 168      -3.127 -14.758  22.724  0.00  0.00
ATOM   2739  HD2 ARG A 168      -1.449 -13.988  22.372  0.00  0.00
ATOM   2740  NE  ARG A 168      -2.092 -15.507  20.970  0.00  0.00
ATOM   2741  HE  ARG A 168      -2.354 -15.309  20.025  0.00  0.00
ATOM   2742  CZ  ARG A 168      -1.378 -16.631  21.251  0.00  0.00
ATOM   2743  NH1 ARG A 168      -1.061 -17.451  20.261  0.00  0.00
ATOM   2744  HH1 ARG A 168      -1.356 -17.214  19.335  0.00  0.00
ATOM   2745  HH1 ARG A 168      -0.385 -18.138  20.526  0.00  0.00
ATOM   2746  NH2 ARG A 168      -0.900 -16.856  22.469  0.00  0.00
ATOM   2747  HH2 ARG A 168      -1.126 -16.170  23.159  0.00  0.00
ATOM   2748  HH2 ARG A 168      -0.473 -17.748  22.624  0.00  0.00
ATOM   2749  C   ARG A 168      -3.997  -9.615  21.714  0.00  0.00
ATOM   2750  O   ARG A 168      -3.319  -8.643  21.506  0.00  0.00
ATOM   2751  N   SER A 169      -5.058  -9.649  22.545  0.00  0.00
ATOM   2752  HN  SER A 169      -5.575 -10.494  22.662  0.00  0.00
ATOM   2753  CA  SER A 169      -5.531  -8.401  23.160  0.00  0.00
ATOM   2754  HA  SER A 169      -5.251  -7.572  22.525  0.00  0.00
ATOM   2755  CB  SER A 169      -7.044  -8.383  23.221  0.00  0.00
ATOM   2756  HB1 SER A 169      -7.359  -8.951  24.121  0.00  0.00
ATOM   2757  HB2 SER A 169      -7.545  -8.803  22.322  0.00  0.00
ATOM   2758  OG  SER A 169      -7.497  -7.074  23.384  0.00  0.00
ATOM   2759  HG1 SER A 169      -8.452  -7.151  23.315  0.00  0.00
ATOM   2760  C   SER A 169      -4.893  -8.328  24.592  0.00  0.00
ATOM   2761  O   SER A 169      -4.639  -9.358  25.100  0.00  0.00
ATOM   2762  N   GLN A 170      -4.734  -7.202  25.263  0.00  0.00
ATOM   2763  HN  GLN A 170      -4.824  -6.357  24.742  0.00  0.00
ATOM   2764  CA  GLN A 170      -4.105  -7.045  26.554  0.00  0.00
ATOM   2765  HA  GLN A 170      -4.227  -7.959  27.116  0.00  0.00
ATOM   2766  CB  GLN A 170      -2.631  -6.887  26.326  0.00  0.00
ATOM   2767  HB1 GLN A 170      -2.416  -5.948  25.774  0.00  0.00
ATOM   2768  HB2 GLN A 170      -2.360  -7.674  25.590  0.00  0.00
ATOM   2769  CG  GLN A 170      -1.798  -6.726  27.611  0.00  0.00
ATOM   2770  HG1 GLN A 170      -1.990  -7.667  28.171  0.00  0.00
ATOM   2771  HG2 GLN A 170      -2.176  -5.817  28.127  0.00  0.00
ATOM   2772  CD  GLN A 170      -0.302  -6.648  27.392  0.00  0.00
ATOM   2773  OE1 GLN A 170       0.433  -7.654  27.180  0.00  0.00
ATOM   2774  NE2 GLN A 170       0.191  -5.368  27.424  0.00  0.00
ATOM   2775  HE2 GLN A 170       1.157  -5.206  27.222  0.00  0.00
ATOM   2776  HE2 GLN A 170      -0.356  -4.537  27.520  0.00  0.00
ATOM   2777  C   GLN A 170      -4.762  -5.852  27.242  0.00  0.00
ATOM   2778  O   GLN A 170      -5.225  -4.957  26.486  0.00  0.00
ATOM   2779  N   LYS A 171      -4.999  -5.836  28.638  0.00  0.00
ATOM   2780  HN  LYS A 171      -4.856  -6.681  29.145  0.00  0.00
ATOM   2781  CA  LYS A 171      -5.447  -4.616  29.308  0.00  0.00
ATOM   2782  HA  LYS A 171      -5.779  -3.835  28.640  0.00  0.00
ATOM   2783  CB  LYS A 171      -6.795  -4.949  30.002  0.00  0.00
ATOM   2784  HB1 LYS A 171      -6.529  -5.637  30.833  0.00  0.00
ATOM   2785  HB2 LYS A 171      -7.537  -5.456  29.349  0.00  0.00
ATOM   2786  CG  LYS A 171      -7.461  -3.802  30.655  0.00  0.00
ATOM   2787  HG1 LYS A 171      -7.307  -2.849  30.105  0.00  0.00
ATOM   2788  HG2 LYS A 171      -6.915  -3.715  31.619  0.00  0.00
ATOM   2789  CD  LYS A 171      -8.938  -4.024  31.028  0.00  0.00
ATOM   2790  HD1 LYS A 171      -9.013  -5.079  31.367  0.00  0.00
ATOM   2791  HD2 LYS A 171      -9.550  -3.836  30.120  0.00  0.00
ATOM   2792  CE  LYS A 171      -9.358  -3.000  32.116  0.00  0.00
ATOM   2793  HE1 LYS A 171      -9.150  -1.966  31.766  0.00  0.00
ATOM   2794  HE2 LYS A 171      -8.839  -3.144  33.087  0.00  0.00
ATOM   2795  NZ  LYS A 171     -10.860  -3.103  32.200  0.00  0.00
ATOM   2796  HZ1 LYS A 171     -11.256  -3.026  31.241  0.00  0.00
ATOM   2797  HZ2 LYS A 171     -11.205  -2.253  32.690  0.00  0.00
ATOM   2798  HZ3 LYS A 171     -11.239  -3.929  32.706  0.00  0.00
ATOM   2799  C   LYS A 171      -4.357  -4.035  30.175  0.00  0.00
ATOM   2800  O   LYS A 171      -4.292  -4.341  31.377  0.00  0.00
ATOM   2801  N   GLU A 172      -3.575  -3.096  29.697  0.00  0.00
ATOM   2802  HN  GLU A 172      -3.581  -2.945  28.712  0.00  0.00
ATOM   2803  CA  GLU A 172      -2.740  -2.184  30.429  0.00  0.00
ATOM   2804  HA  GLU A 172      -3.200  -2.096  31.402  0.00  0.00
ATOM   2805  CB  GLU A 172      -1.351  -2.814  30.571  0.00  0.00
ATOM   2806  HB1 GLU A 172      -0.882  -3.004  29.582  0.00  0.00
ATOM   2807  HB2 GLU A 172      -1.544  -3.798  31.050  0.00  0.00
ATOM   2808  CG  GLU A 172      -0.244  -1.981  31.414  0.00  0.00
ATOM   2809  HG1 GLU A 172       0.096  -1.014  30.982  0.00  0.00
ATOM   2810  HG2 GLU A 172       0.676  -2.594  31.526  0.00  0.00
ATOM   2811  CD  GLU A 172      -0.770  -1.771  32.853  0.00  0.00
ATOM   2812  OE1 GLU A 172      -0.500  -2.552  33.816  0.00  0.00
ATOM   2813  OE2 GLU A 172      -1.503  -0.740  33.032  0.00  0.00
ATOM   2814  C   GLU A 172      -2.657  -0.776  29.747  0.00  0.00
ATOM   2815  O   GLU A 172      -2.810  -0.750  28.538  0.00  0.00
ATOM   2816  N   GLY A 173      -2.474   0.323  30.497  0.00  0.00
ATOM   2817  HN  GLY A 173      -2.133   0.132  31.414  0.00  0.00
ATOM   2818  CA  GLY A 173      -2.540   1.641  29.971  0.00  0.00
ATOM   2819  HA1 GLY A 173      -2.037   1.757  29.022  0.00  0.00
ATOM   2820  HA2 GLY A 173      -2.147   2.330  30.703  0.00  0.00
ATOM   2821  C   GLY A 173      -3.870   2.185  29.892  0.00  0.00
ATOM   2822  O   GLY A 173      -4.029   3.275  29.255  0.00  0.00
ATOM   2823  N   LEU A 174      -4.844   1.471  30.488  0.00  0.00
ATOM   2824  HN  LEU A 174      -4.453   0.721  31.017  0.00  0.00
ATOM   2825  CA  LEU A 174      -6.241   1.976  30.857  0.00  0.00
ATOM   2826  HA  LEU A 174      -6.555   1.322  31.657  0.00  0.00
ATOM   2827  CB  LEU A 174      -6.447   3.411  31.404  0.00  0.00
ATOM   2828  HB1 LEU A 174      -6.347   4.260  30.694  0.00  0.00
ATOM   2829  HB2 LEU A 174      -5.578   3.641  32.057  0.00  0.00
ATOM   2830  CG  LEU A 174      -7.740   3.681  32.216  0.00  0.00
ATOM   2831  HG  LEU A 174      -8.566   3.515  31.491  0.00  0.00
ATOM   2832  CD1 LEU A 174      -8.053   2.781  33.417  0.00  0.00
ATOM   2833  HD1 LEU A 174      -9.148   2.848  33.590  0.00  0.00
ATOM   2834  HD1 LEU A 174      -7.549   3.112  34.351  0.00  0.00
ATOM   2835  HD1 LEU A 174      -7.972   1.684  33.258  0.00  0.00
ATOM   2836  CD2 LEU A 174      -7.820   5.245  32.613  0.00  0.00
ATOM   2837  HD2 LEU A 174      -6.955   5.433  33.283  0.00  0.00
ATOM   2838  HD2 LEU A 174      -8.778   5.324  33.170  0.00  0.00
ATOM   2839  HD2 LEU A 174      -7.620   5.915  31.749  0.00  0.00
ATOM   2840  C   LEU A 174      -7.285   1.723  29.780  0.00  0.00
ATOM   2841  O   LEU A 174      -8.527   1.755  29.926  0.00  0.00
ATOM   2842  N   HIS A 175      -6.812   1.429  28.554  0.00  0.00
ATOM   2843  HN  HIS A 175      -5.816   1.376  28.555  0.00  0.00
ATOM   2844  CA  HIS A 175      -7.514   0.953  27.362  0.00  0.00
ATOM   2845  HA  HIS A 175      -8.551   1.229  27.482  0.00  0.00
ATOM   2846  CB  HIS A 175      -6.883   1.526  26.153  0.00  0.00
ATOM   2847  HB1 HIS A 175      -7.090   0.911  25.251  0.00  0.00
ATOM   2848  HB2 HIS A 175      -5.792   1.319  26.201  0.00  0.00
ATOM   2849  ND1 HIS A 175      -6.562   3.605  24.670  0.00  0.00
ATOM   2850  HD1 HIS A 175      -6.248   3.001  23.937  0.00  0.00
ATOM   2851  CG  HIS A 175      -7.046   3.004  25.808  0.00  0.00
ATOM   2852  CE1 HIS A 175      -6.844   4.919  24.689  0.00  0.00
ATOM   2853  HE1 HIS A 175      -6.588   5.597  23.874  0.00  0.00
ATOM   2854  NE2 HIS A 175      -7.653   5.180  25.747  0.00  0.00
ATOM   2855  CD2 HIS A 175      -7.736   3.947  26.421  0.00  0.00
ATOM   2856  HD2 HIS A 175      -8.266   3.972  27.365  0.00  0.00
ATOM   2857  C   HIS A 175      -7.324  -0.534  27.253  0.00  0.00
ATOM   2858  O   HIS A 175      -6.221  -1.163  27.308  0.00  0.00
ATOM   2859  N   TYR A 176      -8.369  -1.358  27.003  0.00  0.00
ATOM   2860  HN  TYR A 176      -9.292  -0.984  26.944  0.00  0.00
ATOM   2861  CA  TYR A 176      -8.199  -2.704  26.428  0.00  0.00
ATOM   2862  HA  TYR A 176      -7.557  -3.276  27.082  0.00  0.00
ATOM   2863  CB  TYR A 176      -9.562  -3.478  26.407  0.00  0.00
ATOM   2864  HB1 TYR A 176     -10.192  -2.999  25.627  0.00  0.00
ATOM   2865  HB2 TYR A 176     -10.001  -3.159  27.377  0.00  0.00
ATOM   2866  CG  TYR A 176      -9.719  -4.978  26.328  0.00  0.00
ATOM   2867  CD1 TYR A 176     -11.024  -5.464  26.226  0.00  0.00
ATOM   2868  HD1 TYR A 176     -11.829  -4.749  26.315  0.00  0.00
ATOM   2869  CE1 TYR A 176     -11.178  -6.885  26.019  0.00  0.00
ATOM   2870  HE1 TYR A 176     -12.144  -7.355  25.908  0.00  0.00
ATOM   2871  CZ  TYR A 176     -10.060  -7.774  26.011  0.00  0.00
ATOM   2872  OH  TYR A 176     -10.277  -9.146  25.768  0.00  0.00
ATOM   2873  HH  TYR A 176     -11.191  -9.234  25.488  0.00  0.00
ATOM   2874  CD2 TYR A 176      -8.658  -5.859  26.459  0.00  0.00
ATOM   2875  HD2 TYR A 176      -7.616  -5.575  26.485  0.00  0.00
ATOM   2876  CE2 TYR A 176      -8.787  -7.298  26.279  0.00  0.00
ATOM   2877  HE2 TYR A 176      -7.929  -7.932  26.444  0.00  0.00
ATOM   2878  C   TYR A 176      -7.614  -2.575  25.002  0.00  0.00
ATOM   2879  O   TYR A 176      -8.119  -1.675  24.338  0.00  0.00
ATOM   2880  N   THR A 177      -6.507  -3.269  24.664  0.00  0.00
ATOM   2881  HN  THR A 177      -6.152  -3.928  25.321  0.00  0.00
ATOM   2882  CA  THR A 177      -5.844  -3.087  23.343  0.00  0.00
ATOM   2883  HA  THR A 177      -6.539  -2.818  22.561  0.00  0.00
ATOM   2884  CB  THR A 177      -4.665  -2.173  23.383  0.00  0.00
ATOM   2885  HB  THR A 177      -4.279  -2.141  22.342  0.00  0.00
ATOM   2886  OG1 THR A 177      -3.652  -2.500  24.387  0.00  0.00
ATOM   2887  HG1 THR A 177      -3.910  -3.335  24.784  0.00  0.00
ATOM   2888  CG2 THR A 177      -5.244  -0.829  23.705  0.00  0.00
ATOM   2889  HG2 THR A 177      -6.070  -0.771  22.964  0.00  0.00
ATOM   2890  HG2 THR A 177      -4.470  -0.042  23.579  0.00  0.00
ATOM   2891  HG2 THR A 177      -5.674  -0.811  24.729  0.00  0.00
ATOM   2892  C   THR A 177      -5.188  -4.364  22.766  0.00  0.00
ATOM   2893  O   THR A 177      -4.546  -5.148  23.489  0.00  0.00
ATOM   2894  N   CYS A 178      -5.300  -4.617  21.480  0.00  0.00
ATOM   2895  HN  CYS A 178      -5.954  -4.127  20.910  0.00  0.00
ATOM   2896  CA  CYS A 178      -4.292  -5.435  20.739  0.00  0.00
ATOM   2897  HA  CYS A 178      -4.382  -6.444  21.113  0.00  0.00
ATOM   2898  CB  CYS A 178      -4.507  -5.526  19.258  0.00  0.00
ATOM   2899  HB1 CYS A 178      -3.765  -6.226  18.819  0.00  0.00
ATOM   2900  HB2 CYS A 178      -4.411  -4.458  18.966  0.00  0.00
ATOM   2901  SG  CYS A 178      -6.147  -5.971  18.580  0.00  0.00
ATOM   2902  C   CYS A 178      -2.859  -5.078  20.905  0.00  0.00
ATOM   2903  O   CYS A 178      -2.458  -3.935  20.921  0.00  0.00
ATOM   2904  N   SER A 179      -1.948  -6.184  20.908  0.00  0.00
ATOM   2905  HN  SER A 179      -2.255  -7.131  20.850  0.00  0.00
ATOM   2906  CA  SER A 179      -0.499  -6.102  20.929  0.00  0.00
ATOM   2907  HA  SER A 179      -0.177  -5.378  20.195  0.00  0.00
ATOM   2908  CB  SER A 179       0.013  -5.740  22.386  0.00  0.00
ATOM   2909  HB1 SER A 179       0.009  -6.614  23.071  0.00  0.00
ATOM   2910  HB2 SER A 179      -0.650  -4.925  22.749  0.00  0.00
ATOM   2911  OG  SER A 179       1.302  -5.090  22.440  0.00  0.00
ATOM   2912  HG1 SER A 179       1.998  -5.750  22.406  0.00  0.00
ATOM   2913  C   SER A 179       0.008  -7.425  20.557  0.00  0.00
ATOM   2914  O   SER A 179      -0.618  -8.491  20.610  0.00  0.00
ATOM   2915  N   SER A 180       1.269  -7.512  20.058  0.00  0.00
ATOM   2916  HN  SER A 180       1.920  -6.765  19.952  0.00  0.00
ATOM   2917  CA  SER A 180       1.943  -8.826  19.859  0.00  0.00
ATOM   2918  HA  SER A 180       1.236  -9.497  19.393  0.00  0.00
ATOM   2919  CB  SER A 180       3.185  -8.727  18.910  0.00  0.00
ATOM   2920  HB1 SER A 180       2.856  -8.230  17.972  0.00  0.00
ATOM   2921  HB2 SER A 180       3.698  -9.705  18.783  0.00  0.00
ATOM   2922  OG  SER A 180       4.083  -7.758  19.501  0.00  0.00
ATOM   2923  HG1 SER A 180       4.049  -7.908  20.448  0.00  0.00
ATOM   2924  C   SER A 180       2.373  -9.416  21.175  0.00  0.00
ATOM   2925  O   SER A 180       2.840  -8.788  22.132  0.00  0.00
ATOM   2926  N   HIS A 181       2.216 -10.782  21.303  0.00  0.00
ATOM   2927  HN  HIS A 181       1.745 -11.242  20.554  0.00  0.00
ATOM   2928  CA  HIS A 181       2.396 -11.574  22.519  0.00  0.00
ATOM   2929  HA  HIS A 181       2.486 -10.839  23.305  0.00  0.00
ATOM   2930  CB  HIS A 181       1.131 -12.429  22.697  0.00  0.00
ATOM   2931  HB1 HIS A 181       1.446 -13.494  22.705  0.00  0.00
ATOM   2932  HB2 HIS A 181       0.415 -12.282  21.861  0.00  0.00
ATOM   2933  ND1 HIS A 181      -0.256 -10.862  24.044  0.00  0.00
ATOM   2934  HD1 HIS A 181      -0.259 -10.140  23.352  0.00  0.00
ATOM   2935  CG  HIS A 181       0.383 -12.049  23.883  0.00  0.00
ATOM   2936  CE1 HIS A 181      -1.042 -10.945  25.120  0.00  0.00
ATOM   2937  HE1 HIS A 181      -1.766 -10.199  25.447  0.00  0.00
ATOM   2938  NE2 HIS A 181      -0.826 -12.102  25.755  0.00  0.00
ATOM   2939  CD2 HIS A 181       0.059 -12.808  24.987  0.00  0.00
ATOM   2940  HD2 HIS A 181       0.293 -13.857  25.122  0.00  0.00
ATOM   2941  C   HIS A 181       3.661 -12.361  22.484  0.00  0.00
ATOM   2942  O   HIS A 181       3.968 -13.113  23.371  0.00  0.00
ATOM   2943  N   PHE A 182       4.543 -12.045  21.558  0.00  0.00
ATOM   2944  HN  PHE A 182       4.367 -11.324  20.894  0.00  0.00
ATOM   2945  CA  PHE A 182       5.951 -12.494  21.439  0.00  0.00
ATOM   2946  HA  PHE A 182       5.941 -13.508  21.068  0.00  0.00
ATOM   2947  CB  PHE A 182       6.673 -11.510  20.398  0.00  0.00
ATOM   2948  HB1 PHE A 182       7.781 -11.571  20.443  0.00  0.00
ATOM   2949  HB2 PHE A 182       6.471 -10.445  20.646  0.00  0.00
ATOM   2950  CG  PHE A 182       6.270 -11.787  18.921  0.00  0.00
ATOM   2951  CD1 PHE A 182       5.932 -10.657  18.080  0.00  0.00
ATOM   2952  HD1 PHE A 182       5.877  -9.687  18.552  0.00  0.00
ATOM   2953  CE1 PHE A 182       5.574 -10.918  16.730  0.00  0.00
ATOM   2954  HE1 PHE A 182       5.259 -10.090  16.114  0.00  0.00
ATOM   2955  CZ  PHE A 182       5.433 -12.213  16.190  0.00  0.00
ATOM   2956  HZ  PHE A 182       5.122 -12.340  15.164  0.00  0.00
ATOM   2957  CD2 PHE A 182       6.171 -13.090  18.342  0.00  0.00
ATOM   2958  HD2 PHE A 182       6.462 -13.898  18.996  0.00  0.00
ATOM   2959  CE2 PHE A 182       5.726 -13.245  17.074  0.00  0.00
ATOM   2960  HE2 PHE A 182       5.702 -14.218  16.603  0.00  0.00
ATOM   2961  C   PHE A 182       6.799 -12.330  22.745  0.00  0.00
ATOM   2962  O   PHE A 182       7.473 -13.316  23.046  0.00  0.00
ATOM   2963  N   PRO A 183       6.870 -11.368  23.691  0.00  0.00
ATOM   2964  CD  PRO A 183       6.092 -10.121  23.668  0.00  0.00
ATOM   2965  HD1 PRO A 183       5.012 -10.213  23.910  0.00  0.00
ATOM   2966  HD2 PRO A 183       6.258  -9.608  22.696  0.00  0.00
ATOM   2967  CA  PRO A 183       8.036 -11.282  24.553  0.00  0.00
ATOM   2968  HA  PRO A 183       8.951 -11.689  24.149  0.00  0.00
ATOM   2969  CB  PRO A 183       8.171  -9.752  24.901  0.00  0.00
ATOM   2970  HB1 PRO A 183       8.921  -9.239  24.261  0.00  0.00
ATOM   2971  HB2 PRO A 183       8.514  -9.559  25.940  0.00  0.00
ATOM   2972  CG  PRO A 183       6.743  -9.265  24.766  0.00  0.00
ATOM   2973  HG1 PRO A 183       6.187  -9.382  25.721  0.00  0.00
ATOM   2974  HG2 PRO A 183       6.787  -8.182  24.521  0.00  0.00
ATOM   2975  C   PRO A 183       7.860 -12.095  25.829  0.00  0.00
ATOM   2976  O   PRO A 183       8.800 -12.422  26.461  0.00  0.00
ATOM   2977  N   TYR A 184       6.669 -12.568  26.210  0.00  0.00
ATOM   2978  HN  TYR A 184       5.873 -12.196  25.739  0.00  0.00
ATOM   2979  CA  TYR A 184       6.334 -13.417  27.366  0.00  0.00
ATOM   2980  HA  TYR A 184       6.783 -13.014  28.262  0.00  0.00
ATOM   2981  CB  TYR A 184       4.756 -13.502  27.555  0.00  0.00
ATOM   2982  HB1 TYR A 184       4.430 -14.262  28.297  0.00  0.00
ATOM   2983  HB2 TYR A 184       4.368 -13.765  26.547  0.00  0.00
ATOM   2984  CG  TYR A 184       4.136 -12.175  27.976  0.00  0.00
ATOM   2985  CD1 TYR A 184       3.279 -11.572  27.060  0.00  0.00
ATOM   2986  HD1 TYR A 184       2.985 -11.939  26.088  0.00  0.00
ATOM   2987  CE1 TYR A 184       2.558 -10.433  27.492  0.00  0.00
ATOM   2988  HE1 TYR A 184       1.778 -10.010  26.877  0.00  0.00
ATOM   2989  CZ  TYR A 184       2.684  -9.990  28.787  0.00  0.00
ATOM   2990  OH  TYR A 184       1.831  -9.024  29.284  0.00  0.00
ATOM   2991  HH  TYR A 184       1.359  -8.648  28.538  0.00  0.00
ATOM   2992  CD2 TYR A 184       4.378 -11.713  29.272  0.00  0.00
ATOM   2993  HD2 TYR A 184       4.964 -12.298  29.965  0.00  0.00
ATOM   2994  CE2 TYR A 184       3.670 -10.600  29.624  0.00  0.00
ATOM   2995  HE2 TYR A 184       3.609 -10.265  30.648  0.00  0.00
ATOM   2996  C   TYR A 184       6.803 -14.857  27.285  0.00  0.00
ATOM   2997  O   TYR A 184       7.185 -15.403  28.332  0.00  0.00
ATOM   2998  N   SER A 185       6.786 -15.380  26.079  0.00  0.00
ATOM   2999  HN  SER A 185       6.399 -14.868  25.316  0.00  0.00
ATOM   3000  CA  SER A 185       7.037 -16.851  25.743  0.00  0.00
ATOM   3001  HA  SER A 185       7.494 -17.334  26.594  0.00  0.00
ATOM   3002  CB  SER A 185       5.706 -17.604  25.456  0.00  0.00
ATOM   3003  HB1 SER A 185       5.004 -17.583  26.317  0.00  0.00
ATOM   3004  HB2 SER A 185       5.861 -18.665  25.165  0.00  0.00
ATOM   3005  OG  SER A 185       4.951 -17.032  24.453  0.00  0.00
ATOM   3006  HG1 SER A 185       4.050 -17.363  24.483  0.00  0.00
ATOM   3007  C   SER A 185       7.992 -17.089  24.631  0.00  0.00
ATOM   3008  O   SER A 185       8.658 -18.080  24.669  0.00  0.00
ATOM   3009  N   GLN A 186       8.076 -16.239  23.618  0.00  0.00
ATOM   3010  HN  GLN A 186       7.568 -15.394  23.472  0.00  0.00
ATOM   3011  CA  GLN A 186       9.095 -16.464  22.628  0.00  0.00
ATOM   3012  HA  GLN A 186       9.355 -17.509  22.552  0.00  0.00
ATOM   3013  CB  GLN A 186       8.503 -16.135  21.240  0.00  0.00
ATOM   3014  HB1 GLN A 186       9.298 -16.258  20.473  0.00  0.00
ATOM   3015  HB2 GLN A 186       8.239 -15.056  21.191  0.00  0.00
ATOM   3016  CG  GLN A 186       7.178 -16.859  20.869  0.00  0.00
ATOM   3017  HG1 GLN A 186       6.818 -16.434  19.907  0.00  0.00
ATOM   3018  HG2 GLN A 186       6.432 -16.849  21.692  0.00  0.00
ATOM   3019  CD  GLN A 186       7.363 -18.356  20.629  0.00  0.00
ATOM   3020  OE1 GLN A 186       6.843 -19.150  21.462  0.00  0.00
ATOM   3021  NE2 GLN A 186       8.145 -18.773  19.630  0.00  0.00
ATOM   3022  HE2 GLN A 186       8.381 -19.744  19.586  0.00  0.00
ATOM   3023  HE2 GLN A 186       8.676 -18.111  19.101  0.00  0.00
ATOM   3024  C   GLN A 186      10.296 -15.541  22.865  0.00  0.00
ATOM   3025  O   GLN A 186      11.427 -15.746  22.402  0.00  0.00
ATOM   3026  N   TYR A 187      10.021 -14.475  23.665  0.00  0.00
ATOM   3027  HN  TYR A 187       9.051 -14.333  23.850  0.00  0.00
ATOM   3028  CA  TYR A 187      10.966 -13.542  24.214  0.00  0.00
ATOM   3029  HA  TYR A 187      10.495 -13.096  25.077  0.00  0.00
ATOM   3030  CB  TYR A 187      12.315 -14.167  24.717  0.00  0.00
ATOM   3031  HB1 TYR A 187      12.927 -13.422  25.270  0.00  0.00
ATOM   3032  HB2 TYR A 187      12.824 -14.429  23.765  0.00  0.00
ATOM   3033  CG  TYR A 187      12.163 -15.309  25.698  0.00  0.00
ATOM   3034  CD1 TYR A 187      11.031 -15.307  26.682  0.00  0.00
ATOM   3035  HD1 TYR A 187      10.445 -14.425  26.891  0.00  0.00
ATOM   3036  CE1 TYR A 187      10.664 -16.463  27.353  0.00  0.00
ATOM   3037  HE1 TYR A 187       9.783 -16.507  27.977  0.00  0.00
ATOM   3038  CZ  TYR A 187      11.518 -17.563  27.258  0.00  0.00
ATOM   3039  OH  TYR A 187      11.104 -18.593  28.126  0.00  0.00
ATOM   3040  HH  TYR A 187      10.702 -18.042  28.802  0.00  0.00
ATOM   3041  CD2 TYR A 187      12.834 -16.455  25.456  0.00  0.00
ATOM   3042  HD2 TYR A 187      13.561 -16.433  24.658  0.00  0.00
ATOM   3043  CE2 TYR A 187      12.580 -17.571  26.337  0.00  0.00
ATOM   3044  HE2 TYR A 187      13.217 -18.440  26.256  0.00  0.00
ATOM   3045  C   TYR A 187      11.265 -12.284  23.274  0.00  0.00
ATOM   3046  O   TYR A 187      11.149 -12.339  22.016  0.00  0.00
ATOM   3047  N   GLN A 188      11.861 -11.237  23.855  0.00  0.00
ATOM   3048  HN  GLN A 188      12.155 -11.177  24.806  0.00  0.00
ATOM   3049  CA  GLN A 188      12.008  -9.924  23.259  0.00  0.00
ATOM   3050  HA  GLN A 188      11.032  -9.672  22.870  0.00  0.00
ATOM   3051  CB  GLN A 188      12.381  -8.801  24.209  0.00  0.00
ATOM   3052  HB1 GLN A 188      13.451  -8.781  24.506  0.00  0.00
ATOM   3053  HB2 GLN A 188      11.854  -8.882  25.184  0.00  0.00
ATOM   3054  CG  GLN A 188      11.995  -7.347  23.718  0.00  0.00
ATOM   3055  HG1 GLN A 188      10.921  -7.238  23.454  0.00  0.00
ATOM   3056  HG2 GLN A 188      12.464  -7.138  22.733  0.00  0.00
ATOM   3057  CD  GLN A 188      12.397  -6.192  24.629  0.00  0.00
ATOM   3058  OE1 GLN A 188      11.613  -5.414  25.163  0.00  0.00
ATOM   3059  NE2 GLN A 188      13.717  -6.060  24.763  0.00  0.00
ATOM   3060  HE2 GLN A 188      14.047  -5.475  25.505  0.00  0.00
ATOM   3061  HE2 GLN A 188      14.323  -6.735  24.342  0.00  0.00
ATOM   3062  C   GLN A 188      12.847  -9.915  21.949  0.00  0.00
ATOM   3063  O   GLN A 188      12.376  -9.394  20.948  0.00  0.00
ATOM   3064  N   PHE A 189      13.990 -10.548  21.978  0.00  0.00
ATOM   3065  HN  PHE A 189      14.493 -10.787  22.805  0.00  0.00
ATOM   3066  CA  PHE A 189      14.755 -10.709  20.764  0.00  0.00
ATOM   3067  HA  PHE A 189      15.111  -9.743  20.439  0.00  0.00
ATOM   3068  CB  PHE A 189      16.035 -11.561  21.117  0.00  0.00
ATOM   3069  HB1 PHE A 189      15.860 -12.615  21.419  0.00  0.00
ATOM   3070  HB2 PHE A 189      16.533 -10.961  21.908  0.00  0.00
ATOM   3071  CG  PHE A 189      17.072 -11.625  20.026  0.00  0.00
ATOM   3072  CD1 PHE A 189      17.505 -12.944  19.492  0.00  0.00
ATOM   3073  HD1 PHE A 189      17.191 -13.854  19.982  0.00  0.00
ATOM   3074  CE1 PHE A 189      18.449 -12.977  18.383  0.00  0.00
ATOM   3075  HE1 PHE A 189      18.762 -13.935  17.993  0.00  0.00
ATOM   3076  CZ  PHE A 189      18.936 -11.752  17.875  0.00  0.00
ATOM   3077  HZ  PHE A 189      19.665 -11.672  17.083  0.00  0.00
ATOM   3078  CD2 PHE A 189      17.594 -10.479  19.485  0.00  0.00
ATOM   3079  HD2 PHE A 189      17.266  -9.527  19.877  0.00  0.00
ATOM   3080  CE2 PHE A 189      18.511 -10.548  18.432  0.00  0.00
ATOM   3081  HE2 PHE A 189      19.001  -9.638  18.118  0.00  0.00
ATOM   3082  C   PHE A 189      14.041 -11.346  19.559  0.00  0.00
ATOM   3083  O   PHE A 189      14.243 -10.899  18.478  0.00  0.00
ATOM   3084  N   TRP A 190      13.183 -12.309  19.715  0.00  0.00
ATOM   3085  HN  TRP A 190      12.948 -12.687  20.607  0.00  0.00
ATOM   3086  CA  TRP A 190      12.259 -12.658  18.717  0.00  0.00
ATOM   3087  HA  TRP A 190      12.807 -12.963  17.837  0.00  0.00
ATOM   3088  CB  TRP A 190      11.513 -13.958  19.101  0.00  0.00
ATOM   3089  HB1 TRP A 190      10.890 -13.659  19.971  0.00  0.00
ATOM   3090  HB2 TRP A 190      12.238 -14.749  19.391  0.00  0.00
ATOM   3091  CG  TRP A 190      10.489 -14.544  18.132  0.00  0.00
ATOM   3092  CD1 TRP A 190       9.181 -14.316  18.115  0.00  0.00
ATOM   3093  HD1 TRP A 190       8.585 -13.840  18.880  0.00  0.00
ATOM   3094  NE1 TRP A 190       8.581 -15.222  17.180  0.00  0.00
ATOM   3095  HE1 TRP A 190       7.651 -15.448  16.988  0.00  0.00
ATOM   3096  CE2 TRP A 190       9.523 -15.931  16.633  0.00  0.00
ATOM   3097  CD2 TRP A 190      10.748 -15.458  17.023  0.00  0.00
ATOM   3098  CE3 TRP A 190      11.949 -15.931  16.498  0.00  0.00
ATOM   3099  HE3 TRP A 190      12.935 -15.594  16.782  0.00  0.00
ATOM   3100  CZ3 TRP A 190      11.839 -17.034  15.684  0.00  0.00
ATOM   3101  HZ3 TRP A 190      12.815 -17.416  15.423  0.00  0.00
ATOM   3102  CZ2 TRP A 190       9.392 -16.903  15.643  0.00  0.00
ATOM   3103  HZ2 TRP A 190       8.471 -17.336  15.284  0.00  0.00
ATOM   3104  CH2 TRP A 190      10.616 -17.488  15.206  0.00  0.00
ATOM   3105  HH2 TRP A 190      10.696 -18.346  14.554  0.00  0.00
ATOM   3106  C   TRP A 190      11.353 -11.533  18.256  0.00  0.00
ATOM   3107  O   TRP A 190      11.078 -11.394  17.050  0.00  0.00
ATOM   3108  N   LYS A 191      10.744 -10.724  19.177  0.00  0.00
ATOM   3109  HN  LYS A 191      10.973 -10.886  20.134  0.00  0.00
ATOM   3110  CA  LYS A 191       9.905  -9.569  18.827  0.00  0.00
ATOM   3111  HA  LYS A 191       9.040  -9.923  18.285  0.00  0.00
ATOM   3112  CB  LYS A 191       9.348  -8.902  20.115  0.00  0.00
ATOM   3113  HB1 LYS A 191      10.191  -8.529  20.734  0.00  0.00
ATOM   3114  HB2 LYS A 191       8.805  -9.685  20.686  0.00  0.00
ATOM   3115  CG  LYS A 191       8.449  -7.682  19.857  0.00  0.00
ATOM   3116  HG1 LYS A 191       7.800  -7.940  18.994  0.00  0.00
ATOM   3117  HG2 LYS A 191       9.143  -6.818  19.776  0.00  0.00
ATOM   3118  CD  LYS A 191       7.407  -7.267  20.991  0.00  0.00
ATOM   3119  HD1 LYS A 191       7.838  -7.155  22.009  0.00  0.00
ATOM   3120  HD2 LYS A 191       6.647  -8.076  20.941  0.00  0.00
ATOM   3121  CE  LYS A 191       6.667  -5.951  20.721  0.00  0.00
ATOM   3122  HE1 LYS A 191       5.698  -5.947  21.263  0.00  0.00
ATOM   3123  HE2 LYS A 191       6.330  -5.887  19.664  0.00  0.00
ATOM   3124  NZ  LYS A 191       7.484  -4.786  21.023  0.00  0.00
ATOM   3125  HZ1 LYS A 191       7.416  -4.612  22.046  0.00  0.00
ATOM   3126  HZ2 LYS A 191       7.288  -3.897  20.521  0.00  0.00
ATOM   3127  HZ3 LYS A 191       8.497  -4.902  20.817  0.00  0.00
ATOM   3128  C   LYS A 191      10.603  -8.477  18.046  0.00  0.00
ATOM   3129  O   LYS A 191      10.015  -7.913  17.127  0.00  0.00
ATOM   3130  N   ASN A 192      11.910  -8.253  18.288  0.00  0.00
ATOM   3131  HN  ASN A 192      12.278  -8.771  19.057  0.00  0.00
ATOM   3132  CA  ASN A 192      12.716  -7.380  17.604  0.00  0.00
ATOM   3133  HA  ASN A 192      12.263  -6.401  17.650  0.00  0.00
ATOM   3134  CB  ASN A 192      14.257  -7.413  18.001  0.00  0.00
ATOM   3135  HB1 ASN A 192      14.953  -6.990  17.245  0.00  0.00
ATOM   3136  HB2 ASN A 192      14.687  -8.393  18.300  0.00  0.00
ATOM   3137  CG  ASN A 192      14.409  -6.534  19.241  0.00  0.00
ATOM   3138  OD1 ASN A 192      13.462  -6.460  19.970  0.00  0.00
ATOM   3139  ND2 ASN A 192      15.629  -5.970  19.454  0.00  0.00
ATOM   3140  HD2 ASN A 192      15.641  -5.506  20.338  0.00  0.00
ATOM   3141  HD2 ASN A 192      16.310  -6.262  18.782  0.00  0.00
ATOM   3142  C   ASN A 192      12.706  -7.822  16.071  0.00  0.00
ATOM   3143  O   ASN A 192      12.567  -6.974  15.234  0.00  0.00
ATOM   3144  N   PHE A 193      12.950  -9.135  15.724  0.00  0.00
ATOM   3145  HN  PHE A 193      13.239  -9.716  16.482  0.00  0.00
ATOM   3146  CA  PHE A 193      12.962  -9.623  14.366  0.00  0.00
ATOM   3147  HA  PHE A 193      13.666  -9.033  13.798  0.00  0.00
ATOM   3148  CB  PHE A 193      13.471 -11.102  14.534  0.00  0.00
ATOM   3149  HB1 PHE A 193      12.694 -11.728  15.024  0.00  0.00
ATOM   3150  HB2 PHE A 193      14.360 -11.029  15.196  0.00  0.00
ATOM   3151  CG  PHE A 193      13.853 -11.587  13.105  0.00  0.00
ATOM   3152  CD1 PHE A 193      13.091 -12.626  12.560  0.00  0.00
ATOM   3153  HD1 PHE A 193      12.285 -13.109  13.091  0.00  0.00
ATOM   3154  CE1 PHE A 193      13.262 -13.011  11.202  0.00  0.00
ATOM   3155  HE1 PHE A 193      12.667 -13.783  10.737  0.00  0.00
ATOM   3156  CZ  PHE A 193      14.302 -12.439  10.433  0.00  0.00
ATOM   3157  HZ  PHE A 193      14.445 -12.700   9.394  0.00  0.00
ATOM   3158  CD2 PHE A 193      14.888 -11.105  12.369  0.00  0.00
ATOM   3159  HD2 PHE A 193      15.385 -10.198  12.683  0.00  0.00
ATOM   3160  CE2 PHE A 193      15.223 -11.569  11.084  0.00  0.00
ATOM   3161  HE2 PHE A 193      15.927 -10.942  10.557  0.00  0.00
ATOM   3162  C   PHE A 193      11.620  -9.530  13.631  0.00  0.00
ATOM   3163  O   PHE A 193      11.578  -8.963  12.527  0.00  0.00
ATOM   3164  N   GLN A 194      10.497  -9.925  14.306  0.00  0.00
ATOM   3165  HN  GLN A 194      10.570 -10.284  15.233  0.00  0.00
ATOM   3166  CA  GLN A 194       9.181  -9.759  13.668  0.00  0.00
ATOM   3167  HA  GLN A 194       9.112 -10.115  12.651  0.00  0.00
ATOM   3168  CB  GLN A 194       8.095 -10.581  14.424  0.00  0.00
ATOM   3169  HB1 GLN A 194       7.041 -10.347  14.163  0.00  0.00
ATOM   3170  HB2 GLN A 194       8.121 -10.299  15.498  0.00  0.00
ATOM   3171  CG  GLN A 194       8.428 -12.132  14.432  0.00  0.00
ATOM   3172  HG1 GLN A 194       7.745 -12.656  15.135  0.00  0.00
ATOM   3173  HG2 GLN A 194       9.467 -12.292  14.792  0.00  0.00
ATOM   3174  CD  GLN A 194       8.275 -12.816  13.070  0.00  0.00
ATOM   3175  OE1 GLN A 194       7.527 -12.283  12.237  0.00  0.00
ATOM   3176  NE2 GLN A 194       8.878 -14.021  13.013  0.00  0.00
ATOM   3177  HE2 GLN A 194       8.846 -14.569  12.176  0.00  0.00
ATOM   3178  HE2 GLN A 194       9.289 -14.303  13.879  0.00  0.00
ATOM   3179  C   GLN A 194       8.743  -8.313  13.451  0.00  0.00
ATOM   3180  O   GLN A 194       8.033  -8.075  12.475  0.00  0.00
ATOM   3181  N   THR A 195       9.151  -7.299  14.251  0.00  0.00
ATOM   3182  HN  THR A 195       9.680  -7.434  15.085  0.00  0.00
ATOM   3183  CA  THR A 195       8.854  -5.867  14.123  0.00  0.00
ATOM   3184  HA  THR A 195       7.846  -5.850  13.735  0.00  0.00
ATOM   3185  CB  THR A 195       8.847  -5.120  15.440  0.00  0.00
ATOM   3186  HB  THR A 195       8.915  -4.013  15.383  0.00  0.00
ATOM   3187  OG1 THR A 195      10.046  -5.389  16.121  0.00  0.00
ATOM   3188  HG1 THR A 195      10.042  -6.206  16.625  0.00  0.00
ATOM   3189  CG2 THR A 195       7.737  -5.641  16.341  0.00  0.00
ATOM   3190  HG2 THR A 195       7.710  -5.094  17.308  0.00  0.00
ATOM   3191  HG2 THR A 195       7.960  -6.705  16.572  0.00  0.00
ATOM   3192  HG2 THR A 195       6.739  -5.515  15.871  0.00  0.00
ATOM   3193  C   THR A 195       9.680  -5.166  13.162  0.00  0.00
ATOM   3194  O   THR A 195       9.245  -4.468  12.302  0.00  0.00
ATOM   3195  N   LEU A 196      11.060  -5.400  13.156  0.00  0.00
ATOM   3196  HN  LEU A 196      11.487  -5.865  13.927  0.00  0.00
ATOM   3197  CA  LEU A 196      11.951  -4.891  12.080  0.00  0.00
ATOM   3198  HA  LEU A 196      11.629  -3.861  12.060  0.00  0.00
ATOM   3199  CB  LEU A 196      13.404  -5.007  12.514  0.00  0.00
ATOM   3200  HB1 LEU A 196      13.506  -6.094  12.718  0.00  0.00
ATOM   3201  HB2 LEU A 196      13.538  -4.393  13.430  0.00  0.00
ATOM   3202  CG  LEU A 196      14.529  -4.521  11.506  0.00  0.00
ATOM   3203  HG  LEU A 196      14.463  -5.113  10.568  0.00  0.00
ATOM   3204  CD1 LEU A 196      14.357  -3.080  11.066  0.00  0.00
ATOM   3205  HD1 LEU A 196      14.505  -2.405  11.937  0.00  0.00
ATOM   3206  HD1 LEU A 196      13.262  -3.008  10.889  0.00  0.00
ATOM   3207  HD1 LEU A 196      14.966  -2.804  10.180  0.00  0.00
ATOM   3208  CD2 LEU A 196      15.943  -4.717  12.149  0.00  0.00
ATOM   3209  HD2 LEU A 196      16.157  -5.806  12.126  0.00  0.00
ATOM   3210  HD2 LEU A 196      15.973  -4.214  13.140  0.00  0.00
ATOM   3211  HD2 LEU A 196      16.701  -4.279  11.466  0.00  0.00
ATOM   3212  C   LEU A 196      11.665  -5.401  10.652  0.00  0.00
ATOM   3213  O   LEU A 196      11.497  -4.593   9.689  0.00  0.00
ATOM   3214  N   LYS A 197      11.254  -6.676  10.516  0.00  0.00
ATOM   3215  HN  LYS A 197      11.378  -7.168  11.375  0.00  0.00
ATOM   3216  CA  LYS A 197      10.687  -7.395   9.348  0.00  0.00
ATOM   3217  HA  LYS A 197      11.640  -7.474   8.846  0.00  0.00
ATOM   3218  CB  LYS A 197       9.867  -8.647   9.696  0.00  0.00
ATOM   3219  HB1 LYS A 197       9.102  -8.379  10.455  0.00  0.00
ATOM   3220  HB2 LYS A 197      10.455  -9.480  10.139  0.00  0.00
ATOM   3221  CG  LYS A 197       9.090  -9.320   8.532  0.00  0.00
ATOM   3222  HG1 LYS A 197       9.934  -9.697   7.918  0.00  0.00
ATOM   3223  HG2 LYS A 197       8.511  -8.640   7.871  0.00  0.00
ATOM   3224  CD  LYS A 197       8.255 -10.502   9.048  0.00  0.00
ATOM   3225  HD1 LYS A 197       8.731 -10.898   9.970  0.00  0.00
ATOM   3226  HD2 LYS A 197       8.113 -11.335   8.327  0.00  0.00
ATOM   3227  CE  LYS A 197       6.859 -10.094   9.636  0.00  0.00
ATOM   3228  HE1 LYS A 197       6.215  -9.707   8.818  0.00  0.00
ATOM   3229  HE2 LYS A 197       7.017  -9.348  10.445  0.00  0.00
ATOM   3230  NZ  LYS A 197       6.240 -11.360  10.181  0.00  0.00
ATOM   3231  HZ1 LYS A 197       6.367 -12.176   9.549  0.00  0.00
ATOM   3232  HZ2 LYS A 197       5.225 -11.203  10.346  0.00  0.00
ATOM   3233  HZ3 LYS A 197       6.766 -11.450  11.074  0.00  0.00
ATOM   3234  C   LYS A 197       9.671  -6.534   8.551  0.00  0.00
ATOM   3235  O   LYS A 197       9.807  -6.346   7.307  0.00  0.00
ATOM   3236  N   ILE A 198       8.719  -5.967   9.318  0.00  0.00
ATOM   3237  HN  ILE A 198       8.728  -6.180  10.292  0.00  0.00
ATOM   3238  CA  ILE A 198       7.625  -5.140   8.844  0.00  0.00
ATOM   3239  HA  ILE A 198       7.036  -5.728   8.157  0.00  0.00
ATOM   3240  CB  ILE A 198       6.550  -4.700   9.950  0.00  0.00
ATOM   3241  HB  ILE A 198       7.075  -4.062  10.692  0.00  0.00
ATOM   3242  CG2 ILE A 198       5.375  -3.829   9.426  0.00  0.00
ATOM   3243  HG2 ILE A 198       5.628  -2.852   8.963  0.00  0.00
ATOM   3244  HG2 ILE A 198       4.833  -3.476  10.330  0.00  0.00
ATOM   3245  HG2 ILE A 198       4.761  -4.352   8.663  0.00  0.00
ATOM   3246  CG1 ILE A 198       5.939  -5.967  10.755  0.00  0.00
ATOM   3247  HG1 ILE A 198       5.283  -5.717  11.617  0.00  0.00
ATOM   3248  HG1 ILE A 198       6.808  -6.531  11.156  0.00  0.00
ATOM   3249  CD1 ILE A 198       5.187  -6.956   9.872  0.00  0.00
ATOM   3250  HD1 ILE A 198       5.897  -7.329   9.102  0.00  0.00
ATOM   3251  HD2 ILE A 198       4.306  -6.466   9.405  0.00  0.00
ATOM   3252  HD3 ILE A 198       4.803  -7.813  10.466  0.00  0.00
ATOM   3253  C   ILE A 198       8.111  -3.859   8.085  0.00  0.00
ATOM   3254  O   ILE A 198       7.547  -3.540   6.984  0.00  0.00
ATOM   3255  N   VAL A 199       9.093  -3.111   8.654  0.00  0.00
ATOM   3256  HN  VAL A 199       9.386  -3.326   9.583  0.00  0.00
ATOM   3257  CA  VAL A 199       9.902  -2.104   8.005  0.00  0.00
ATOM   3258  HA  VAL A 199       9.194  -1.377   7.635  0.00  0.00
ATOM   3259  CB  VAL A 199      10.769  -1.334   9.013  0.00  0.00
ATOM   3260  HB  VAL A 199      11.323  -2.076   9.626  0.00  0.00
ATOM   3261  CG1 VAL A 199      11.717  -0.352   8.408  0.00  0.00
ATOM   3262  HG1 VAL A 199      12.658  -0.739   7.962  0.00  0.00
ATOM   3263  HG1 VAL A 199      12.028   0.417   9.147  0.00  0.00
ATOM   3264  HG1 VAL A 199      11.297   0.294   7.608  0.00  0.00
ATOM   3265  CG2 VAL A 199       9.816  -0.528   9.857  0.00  0.00
ATOM   3266  HG2 VAL A 199       9.076   0.035   9.249  0.00  0.00
ATOM   3267  HG2 VAL A 199      10.395   0.147  10.522  0.00  0.00
ATOM   3268  HG2 VAL A 199       9.194  -1.258  10.416  0.00  0.00
ATOM   3269  C   VAL A 199      10.752  -2.512   6.772  0.00  0.00
ATOM   3270  O   VAL A 199      10.917  -1.776   5.830  0.00  0.00
ATOM   3271  N   ILE A 200      11.219  -3.819   6.739  0.00  0.00
ATOM   3272  HN  ILE A 200      11.090  -4.451   7.498  0.00  0.00
ATOM   3273  CA  ILE A 200      12.070  -4.257   5.618  0.00  0.00
ATOM   3274  HA  ILE A 200      12.873  -3.559   5.431  0.00  0.00
ATOM   3275  CB  ILE A 200      12.768  -5.578   5.911  0.00  0.00
ATOM   3276  HB  ILE A 200      11.936  -6.215   6.281  0.00  0.00
ATOM   3277  CG2 ILE A 200      13.414  -6.210   4.639  0.00  0.00
ATOM   3278  HG2 ILE A 200      12.841  -6.379   3.703  0.00  0.00
ATOM   3279  HG2 ILE A 200      13.829  -7.174   5.001  0.00  0.00
ATOM   3280  HG2 ILE A 200      14.268  -5.514   4.488  0.00  0.00
ATOM   3281  CG1 ILE A 200      13.814  -5.505   7.039  0.00  0.00
ATOM   3282  HG1 ILE A 200      13.367  -4.973   7.906  0.00  0.00
ATOM   3283  HG1 ILE A 200      14.614  -4.843   6.645  0.00  0.00
ATOM   3284  CD1 ILE A 200      14.484  -6.776   7.515  0.00  0.00
ATOM   3285  HD1 ILE A 200      13.698  -7.419   7.966  0.00  0.00
ATOM   3286  HD2 ILE A 200      15.302  -6.578   8.240  0.00  0.00
ATOM   3287  HD3 ILE A 200      14.927  -7.349   6.674  0.00  0.00
ATOM   3288  C   ILE A 200      11.099  -4.338   4.437  0.00  0.00
ATOM   3289  O   ILE A 200      11.426  -3.882   3.356  0.00  0.00
ATOM   3290  N   LEU A 201       9.863  -4.940   4.653  0.00  0.00
ATOM   3291  HN  LEU A 201       9.767  -5.448   5.505  0.00  0.00
ATOM   3292  CA  LEU A 201       8.927  -5.158   3.507  0.00  0.00
ATOM   3293  HA  LEU A 201       9.500  -5.229   2.595  0.00  0.00
ATOM   3294  CB  LEU A 201       8.161  -6.441   3.960  0.00  0.00
ATOM   3295  HB1 LEU A 201       7.492  -6.731   3.123  0.00  0.00
ATOM   3296  HB2 LEU A 201       7.640  -6.218   4.916  0.00  0.00
ATOM   3297  CG  LEU A 201       9.166  -7.593   4.295  0.00  0.00
ATOM   3298  HG  LEU A 201       9.860  -7.193   5.063  0.00  0.00
ATOM   3299  CD1 LEU A 201       8.379  -8.805   4.762  0.00  0.00
ATOM   3300  HD1 LEU A 201       8.970  -9.730   4.934  0.00  0.00
ATOM   3301  HD1 LEU A 201       7.591  -9.132   4.051  0.00  0.00
ATOM   3302  HD1 LEU A 201       7.986  -8.555   5.770  0.00  0.00
ATOM   3303  CD2 LEU A 201       9.977  -8.068   3.061  0.00  0.00
ATOM   3304  HD2 LEU A 201       9.238  -8.444   2.321  0.00  0.00
ATOM   3305  HD2 LEU A 201      10.660  -8.921   3.263  0.00  0.00
ATOM   3306  HD2 LEU A 201      10.542  -7.246   2.573  0.00  0.00
ATOM   3307  C   LEU A 201       7.941  -4.077   3.272  0.00  0.00
ATOM   3308  O   LEU A 201       7.456  -3.978   2.142  0.00  0.00
ATOM   3309  N   GLY A 202       7.563  -3.215   4.258  0.00  0.00
ATOM   3310  HN  GLY A 202       7.819  -3.425   5.198  0.00  0.00
ATOM   3311  CA  GLY A 202       6.740  -2.078   3.937  0.00  0.00
ATOM   3312  HA1 GLY A 202       6.241  -1.662   4.801  0.00  0.00
ATOM   3313  HA2 GLY A 202       5.946  -2.391   3.275  0.00  0.00
ATOM   3314  C   GLY A 202       7.509  -0.850   3.457  0.00  0.00
ATOM   3315  O   GLY A 202       6.993   0.011   2.772  0.00  0.00
ATOM   3316  N   LEU A 203       8.835  -0.704   3.742  0.00  0.00
ATOM   3317  HN  LEU A 203       9.236  -1.483   4.219  0.00  0.00
ATOM   3318  CA  LEU A 203       9.623   0.432   3.333  0.00  0.00
ATOM   3319  HA  LEU A 203       9.069   1.034   2.626  0.00  0.00
ATOM   3320  CB  LEU A 203      10.205   1.241   4.517  0.00  0.00
ATOM   3321  HB1 LEU A 203      10.705   0.523   5.200  0.00  0.00
ATOM   3322  HB2 LEU A 203       9.350   1.602   5.128  0.00  0.00
ATOM   3323  CG  LEU A 203      11.063   2.471   4.279  0.00  0.00
ATOM   3324  HG  LEU A 203      11.891   2.095   3.641  0.00  0.00
ATOM   3325  CD1 LEU A 203      10.242   3.514   3.462  0.00  0.00
ATOM   3326  HD1 LEU A 203      10.403   3.445   2.364  0.00  0.00
ATOM   3327  HD1 LEU A 203      10.625   4.478   3.860  0.00  0.00
ATOM   3328  HD1 LEU A 203       9.186   3.534   3.806  0.00  0.00
ATOM   3329  CD2 LEU A 203      11.688   3.069   5.604  0.00  0.00
ATOM   3330  HD2 LEU A 203      12.047   2.208   6.207  0.00  0.00
ATOM   3331  HD2 LEU A 203      10.991   3.565   6.313  0.00  0.00
ATOM   3332  HD2 LEU A 203      12.458   3.834   5.368  0.00  0.00
ATOM   3333  C   LEU A 203      10.805   0.040   2.460  0.00  0.00
ATOM   3334  O   LEU A 203      10.849   0.444   1.249  0.00  0.00
ATOM   3335  N   VAL A 204      11.830  -0.655   2.941  0.00  0.00
ATOM   3336  HN  VAL A 204      11.732  -1.185   3.779  0.00  0.00
ATOM   3337  CA  VAL A 204      13.146  -0.818   2.392  0.00  0.00
ATOM   3338  HA  VAL A 204      13.485   0.120   1.977  0.00  0.00
ATOM   3339  CB  VAL A 204      14.012  -1.384   3.522  0.00  0.00
ATOM   3340  HB  VAL A 204      13.627  -2.316   3.991  0.00  0.00
ATOM   3341  CG1 VAL A 204      15.433  -1.744   2.924  0.00  0.00
ATOM   3342  HG1 VAL A 204      15.286  -2.382   2.027  0.00  0.00
ATOM   3343  HG1 VAL A 204      16.093  -2.321   3.606  0.00  0.00
ATOM   3344  HG1 VAL A 204      16.036  -0.855   2.640  0.00  0.00
ATOM   3345  CG2 VAL A 204      14.159  -0.386   4.669  0.00  0.00
ATOM   3346  HG2 VAL A 204      14.914  -0.847   5.342  0.00  0.00
ATOM   3347  HG2 VAL A 204      13.185  -0.230   5.180  0.00  0.00
ATOM   3348  HG2 VAL A 204      14.529   0.627   4.401  0.00  0.00
ATOM   3349  C   VAL A 204      13.270  -1.666   1.137  0.00  0.00
ATOM   3350  O   VAL A 204      13.936  -1.340   0.179  0.00  0.00
ATOM   3351  N   LEU A 205      12.519  -2.780   1.072  0.00  0.00
ATOM   3352  HN  LEU A 205      12.016  -3.110   1.867  0.00  0.00
ATOM   3353  CA  LEU A 205      12.499  -3.685  -0.067  0.00  0.00
ATOM   3354  HA  LEU A 205      13.517  -3.871  -0.377  0.00  0.00
ATOM   3355  CB  LEU A 205      11.918  -5.080   0.302  0.00  0.00
ATOM   3356  HB1 LEU A 205      10.926  -4.985   0.794  0.00  0.00
ATOM   3357  HB2 LEU A 205      12.508  -5.635   1.060  0.00  0.00
ATOM   3358  CG  LEU A 205      11.933  -6.163  -0.776  0.00  0.00
ATOM   3359  HG  LEU A 205      11.295  -5.848  -1.629  0.00  0.00
ATOM   3360  CD1 LEU A 205      13.320  -6.428  -1.375  0.00  0.00
ATOM   3361  HD1 LEU A 205      13.349  -7.331  -2.023  0.00  0.00
ATOM   3362  HD1 LEU A 205      14.017  -6.646  -0.538  0.00  0.00
ATOM   3363  HD1 LEU A 205      13.780  -5.549  -1.876  0.00  0.00
ATOM   3364  CD2 LEU A 205      11.318  -7.505  -0.378  0.00  0.00
ATOM   3365  HD2 LEU A 205      10.345  -7.361   0.139  0.00  0.00
ATOM   3366  HD2 LEU A 205      11.898  -8.022   0.416  0.00  0.00
ATOM   3367  HD2 LEU A 205      11.273  -8.115  -1.305  0.00  0.00
ATOM   3368  C   LEU A 205      11.683  -3.039  -1.241  0.00  0.00
ATOM   3369  O   LEU A 205      12.164  -3.129  -2.358  0.00  0.00
ATOM   3370  N   PRO A 206      10.567  -2.416  -1.111  0.00  0.00
ATOM   3371  CD  PRO A 206       9.589  -2.628  -0.035  0.00  0.00
ATOM   3372  HD1 PRO A 206       9.971  -1.893   0.706  0.00  0.00
ATOM   3373  HD2 PRO A 206       9.526  -3.685   0.302  0.00  0.00
ATOM   3374  CA  PRO A 206      10.027  -1.516  -2.104  0.00  0.00
ATOM   3375  HA  PRO A 206       9.859  -1.990  -3.060  0.00  0.00
ATOM   3376  CB  PRO A 206       8.821  -0.918  -1.468  0.00  0.00
ATOM   3377  HB1 PRO A 206       8.107  -0.510  -2.216  0.00  0.00
ATOM   3378  HB2 PRO A 206       8.869  -0.095  -0.723  0.00  0.00
ATOM   3379  CG  PRO A 206       8.255  -2.048  -0.629  0.00  0.00
ATOM   3380  HG1 PRO A 206       7.616  -1.597   0.160  0.00  0.00
ATOM   3381  HG2 PRO A 206       7.790  -2.901  -1.169  0.00  0.00
ATOM   3382  C   PRO A 206      10.957  -0.367  -2.523  0.00  0.00
ATOM   3383  O   PRO A 206      10.999  -0.092  -3.720  0.00  0.00
ATOM   3384  N   LEU A 207      11.600   0.358  -1.538  0.00  0.00
ATOM   3385  HN  LEU A 207      11.381   0.159  -0.586  0.00  0.00
ATOM   3386  CA  LEU A 207      12.483   1.502  -1.829  0.00  0.00
ATOM   3387  HA  LEU A 207      11.861   2.196  -2.376  0.00  0.00
ATOM   3388  CB  LEU A 207      12.925   2.248  -0.548  0.00  0.00
ATOM   3389  HB1 LEU A 207      13.555   1.637   0.133  0.00  0.00
ATOM   3390  HB2 LEU A 207      12.076   2.557   0.097  0.00  0.00
ATOM   3391  CG  LEU A 207      13.817   3.525  -0.725  0.00  0.00
ATOM   3392  HG  LEU A 207      14.791   3.121  -1.073  0.00  0.00
ATOM   3393  CD1 LEU A 207      13.393   4.458  -1.815  0.00  0.00
ATOM   3394  HD1 LEU A 207      13.739   4.024  -2.778  0.00  0.00
ATOM   3395  HD1 LEU A 207      13.998   5.360  -1.585  0.00  0.00
ATOM   3396  HD1 LEU A 207      12.285   4.541  -1.788  0.00  0.00
ATOM   3397  CD2 LEU A 207      13.970   4.262   0.655  0.00  0.00
ATOM   3398  HD2 LEU A 207      14.440   5.252   0.479  0.00  0.00
ATOM   3399  HD2 LEU A 207      14.714   3.712   1.272  0.00  0.00
ATOM   3400  HD2 LEU A 207      13.004   4.364   1.194  0.00  0.00
ATOM   3401  C   LEU A 207      13.678   1.190  -2.691  0.00  0.00
ATOM   3402  O   LEU A 207      13.941   1.912  -3.651  0.00  0.00
ATOM   3403  N   LEU A 208      14.371   0.100  -2.396  0.00  0.00
ATOM   3404  HN  LEU A 208      14.089  -0.640  -1.790  0.00  0.00
ATOM   3405  CA  LEU A 208      15.529  -0.344  -3.203  0.00  0.00
ATOM   3406  HA  LEU A 208      16.248   0.456  -3.302  0.00  0.00
ATOM   3407  CB  LEU A 208      16.057  -1.655  -2.659  0.00  0.00
ATOM   3408  HB1 LEU A 208      15.277  -2.445  -2.628  0.00  0.00
ATOM   3409  HB2 LEU A 208      16.362  -1.561  -1.595  0.00  0.00
ATOM   3410  CG  LEU A 208      17.415  -2.236  -3.213  0.00  0.00
ATOM   3411  HG  LEU A 208      17.212  -2.490  -4.275  0.00  0.00
ATOM   3412  CD1 LEU A 208      18.587  -1.247  -3.277  0.00  0.00
ATOM   3413  HD1 LEU A 208      18.310  -0.217  -3.588  0.00  0.00
ATOM   3414  HD1 LEU A 208      19.230  -1.640  -4.093  0.00  0.00
ATOM   3415  HD1 LEU A 208      19.071  -1.074  -2.292  0.00  0.00
ATOM   3416  CD2 LEU A 208      17.888  -3.546  -2.627  0.00  0.00
ATOM   3417  HD2 LEU A 208      18.143  -3.480  -1.548  0.00  0.00
ATOM   3418  HD2 LEU A 208      18.822  -3.923  -3.096  0.00  0.00
ATOM   3419  HD2 LEU A 208      17.154  -4.366  -2.483  0.00  0.00
ATOM   3420  C   LEU A 208      15.215  -0.605  -4.646  0.00  0.00
ATOM   3421  O   LEU A 208      15.807  -0.131  -5.598  0.00  0.00
ATOM   3422  N   VAL A 209      14.132  -1.326  -4.943  0.00  0.00
ATOM   3423  HN  VAL A 209      13.556  -1.640  -4.193  0.00  0.00
ATOM   3424  CA  VAL A 209      13.563  -1.672  -6.281  0.00  0.00
ATOM   3425  HA  VAL A 209      14.458  -1.981  -6.801  0.00  0.00
ATOM   3426  CB  VAL A 209      12.509  -2.809  -6.147  0.00  0.00
ATOM   3427  HB  VAL A 209      11.615  -2.415  -5.618  0.00  0.00
ATOM   3428  CG1 VAL A 209      12.146  -3.216  -7.566  0.00  0.00
ATOM   3429  HG1 VAL A 209      11.542  -4.148  -7.559  0.00  0.00
ATOM   3430  HG1 VAL A 209      13.090  -3.271  -8.148  0.00  0.00
ATOM   3431  HG1 VAL A 209      11.482  -2.492  -8.085  0.00  0.00
ATOM   3432  CG2 VAL A 209      13.192  -3.941  -5.390  0.00  0.00
ATOM   3433  HG2 VAL A 209      12.510  -4.812  -5.293  0.00  0.00
ATOM   3434  HG2 VAL A 209      13.548  -3.795  -4.348  0.00  0.00
ATOM   3435  HG2 VAL A 209      13.988  -4.375  -6.033  0.00  0.00
ATOM   3436  C   VAL A 209      13.079  -0.411  -7.024  0.00  0.00
ATOM   3437  O   VAL A 209      13.444  -0.163  -8.240  0.00  0.00
ATOM   3438  N   MET A 210      12.454   0.566  -6.224  0.00  0.00
ATOM   3439  HN  MET A 210      12.295   0.460  -5.245  0.00  0.00
ATOM   3440  CA  MET A 210      11.895   1.694  -6.863  0.00  0.00
ATOM   3441  HA  MET A 210      11.352   1.294  -7.706  0.00  0.00
ATOM   3442  CB  MET A 210      10.919   2.506  -5.873  0.00  0.00
ATOM   3443  HB1 MET A 210      11.559   2.708  -4.988  0.00  0.00
ATOM   3444  HB2 MET A 210      10.079   1.862  -5.536  0.00  0.00
ATOM   3445  CG  MET A 210      10.307   3.728  -6.407  0.00  0.00
ATOM   3446  HG1 MET A 210       9.670   3.370  -7.244  0.00  0.00
ATOM   3447  HG2 MET A 210      11.035   4.454  -6.830  0.00  0.00
ATOM   3448  SD  MET A 210       9.069   4.607  -5.365  0.00  0.00
ATOM   3449  CE  MET A 210       8.122   3.244  -4.747  0.00  0.00
ATOM   3450  HE1 MET A 210       7.250   3.568  -4.140  0.00  0.00
ATOM   3451  HE2 MET A 210       8.791   2.687  -4.057  0.00  0.00
ATOM   3452  HE3 MET A 210       7.739   2.529  -5.507  0.00  0.00
ATOM   3453  C   MET A 210      12.921   2.649  -7.562  0.00  0.00
ATOM   3454  O   MET A 210      12.733   3.082  -8.694  0.00  0.00
ATOM   3455  N   VAL A 211      13.968   2.976  -6.905  0.00  0.00
ATOM   3456  HN  VAL A 211      14.080   2.709  -5.952  0.00  0.00
ATOM   3457  CA  VAL A 211      15.081   3.693  -7.519  0.00  0.00
ATOM   3458  HA  VAL A 211      14.658   4.587  -7.952  0.00  0.00
ATOM   3459  CB  VAL A 211      16.067   4.308  -6.480  0.00  0.00
ATOM   3460  HB  VAL A 211      16.804   4.976  -6.976  0.00  0.00
ATOM   3461  CG1 VAL A 211      15.292   5.321  -5.582  0.00  0.00
ATOM   3462  HG1 VAL A 211      14.598   4.709  -4.966  0.00  0.00
ATOM   3463  HG1 VAL A 211      14.678   6.015  -6.194  0.00  0.00
ATOM   3464  HG1 VAL A 211      15.927   5.909  -4.885  0.00  0.00
ATOM   3465  CG2 VAL A 211      16.946   3.301  -5.617  0.00  0.00
ATOM   3466  HG2 VAL A 211      16.292   2.551  -5.123  0.00  0.00
ATOM   3467  HG2 VAL A 211      17.459   3.929  -4.857  0.00  0.00
ATOM   3468  HG2 VAL A 211      17.670   2.751  -6.256  0.00  0.00
ATOM   3469  C   VAL A 211      15.818   3.155  -8.657  0.00  0.00
ATOM   3470  O   VAL A 211      16.312   3.796  -9.583  0.00  0.00
ATOM   3471  N   ILE A 212      15.871   1.761  -8.680  0.00  0.00
ATOM   3472  HN  ILE A 212      15.522   1.250  -7.899  0.00  0.00
ATOM   3473  CA  ILE A 212      16.300   1.040  -9.921  0.00  0.00
ATOM   3474  HA  ILE A 212      17.174   1.538 -10.315  0.00  0.00
ATOM   3475  CB  ILE A 212      16.713  -0.456  -9.596  0.00  0.00
ATOM   3476  HB  ILE A 212      15.864  -1.029  -9.166  0.00  0.00
ATOM   3477  CG2 ILE A 212      17.067  -1.265 -10.889  0.00  0.00
ATOM   3478  HG2 ILE A 212      16.238  -1.494 -11.594  0.00  0.00
ATOM   3479  HG2 ILE A 212      17.450  -2.265 -10.596  0.00  0.00
ATOM   3480  HG2 ILE A 212      17.859  -0.802 -11.515  0.00  0.00
ATOM   3481  CG1 ILE A 212      17.963  -0.363  -8.651  0.00  0.00
ATOM   3482  HG1 ILE A 212      18.228  -1.401  -8.360  0.00  0.00
ATOM   3483  HG1 ILE A 212      17.702   0.154  -7.702  0.00  0.00
ATOM   3484  CD1 ILE A 212      19.228   0.261  -9.256  0.00  0.00
ATOM   3485  HD1 ILE A 212      19.465  -0.073 -10.288  0.00  0.00
ATOM   3486  HD2 ILE A 212      20.098  -0.081  -8.654  0.00  0.00
ATOM   3487  HD3 ILE A 212      19.166   1.363  -9.128  0.00  0.00
ATOM   3488  C   ILE A 212      15.239   1.154 -11.013  0.00  0.00
ATOM   3489  O   ILE A 212      15.578   1.364 -12.198  0.00  0.00
ATOM   3490  N   CYS A 213      13.988   0.964 -10.670  0.00  0.00
ATOM   3491  HN  CYS A 213      13.776   0.574  -9.778  0.00  0.00
ATOM   3492  CA  CYS A 213      12.999   1.138 -11.735  0.00  0.00
ATOM   3493  HA  CYS A 213      13.263   0.573 -12.616  0.00  0.00
ATOM   3494  CB  CYS A 213      11.577   0.694 -11.341  0.00  0.00
ATOM   3495  HB1 CYS A 213      11.006   0.510 -12.276  0.00  0.00
ATOM   3496  HB2 CYS A 213      11.133   1.495 -10.711  0.00  0.00
ATOM   3497  SG  CYS A 213      11.435  -0.906 -10.441  0.00  0.00
ATOM   3498  HG1 CYS A 213      12.097  -0.338  -9.444  0.00  0.00
ATOM   3499  C   CYS A 213      12.875   2.563 -12.334  0.00  0.00
ATOM   3500  O   CYS A 213      12.672   2.794 -13.584  0.00  0.00
ATOM   3501  N   TYR A 214      12.977   3.588 -11.498  0.00  0.00
ATOM   3502  HN  TYR A 214      13.131   3.468 -10.521  0.00  0.00
ATOM   3503  CA  TYR A 214      12.985   4.948 -11.920  0.00  0.00
ATOM   3504  HA  TYR A 214      12.065   5.097 -12.465  0.00  0.00
ATOM   3505  CB  TYR A 214      13.239   5.807 -10.597  0.00  0.00
ATOM   3506  HB1 TYR A 214      14.215   5.554 -10.133  0.00  0.00
ATOM   3507  HB2 TYR A 214      12.538   5.436  -9.820  0.00  0.00
ATOM   3508  CG  TYR A 214      13.242   7.308 -10.781  0.00  0.00
ATOM   3509  CD1 TYR A 214      14.062   8.100  -9.963  0.00  0.00
ATOM   3510  HD1 TYR A 214      14.803   7.685  -9.296  0.00  0.00
ATOM   3511  CE1 TYR A 214      14.006   9.487 -10.090  0.00  0.00
ATOM   3512  HE1 TYR A 214      14.730  10.149  -9.640  0.00  0.00
ATOM   3513  CZ  TYR A 214      13.087  10.123 -10.958  0.00  0.00
ATOM   3514  OH  TYR A 214      12.898  11.471 -10.907  0.00  0.00
ATOM   3515  HH  TYR A 214      12.115  11.795 -11.358  0.00  0.00
ATOM   3516  CD2 TYR A 214      12.352   7.905 -11.635  0.00  0.00
ATOM   3517  HD2 TYR A 214      11.766   7.286 -12.298  0.00  0.00
ATOM   3518  CE2 TYR A 214      12.297   9.311 -11.710  0.00  0.00
ATOM   3519  HE2 TYR A 214      11.453   9.758 -12.214  0.00  0.00
ATOM   3520  C   TYR A 214      14.118   5.227 -12.773  0.00  0.00
ATOM   3521  O   TYR A 214      14.025   5.857 -13.854  0.00  0.00
ATOM   3522  N   SER A 215      15.271   4.699 -12.482  0.00  0.00
ATOM   3523  HN  SER A 215      15.376   4.171 -11.644  0.00  0.00
ATOM   3524  CA  SER A 215      16.484   4.717 -13.281  0.00  0.00
ATOM   3525  HA  SER A 215      16.677   5.778 -13.339  0.00  0.00
ATOM   3526  CB  SER A 215      17.652   3.912 -12.555  0.00  0.00
ATOM   3527  HB1 SER A 215      18.570   3.765 -13.163  0.00  0.00
ATOM   3528  HB2 SER A 215      17.380   2.895 -12.199  0.00  0.00
ATOM   3529  OG  SER A 215      18.074   4.461 -11.312  0.00  0.00
ATOM   3530  HG1 SER A 215      17.490   4.308 -10.566  0.00  0.00
ATOM   3531  C   SER A 215      16.302   4.125 -14.648  0.00  0.00
ATOM   3532  O   SER A 215      16.790   4.593 -15.656  0.00  0.00
ATOM   3533  N   GLY A 216      15.480   3.095 -14.722  0.00  0.00
ATOM   3534  HN  GLY A 216      15.124   2.776 -13.846  0.00  0.00
ATOM   3535  CA  GLY A 216      15.187   2.144 -15.840  0.00  0.00
ATOM   3536  HA1 GLY A 216      14.584   1.341 -15.441  0.00  0.00
ATOM   3537  HA2 GLY A 216      16.170   1.821 -16.149  0.00  0.00
ATOM   3538  C   GLY A 216      14.441   2.876 -16.950  0.00  0.00
ATOM   3539  O   GLY A 216      14.781   2.705 -18.122  0.00  0.00
ATOM   3540  N   ILE A 217      13.553   3.773 -16.574  0.00  0.00
ATOM   3541  HN  ILE A 217      13.372   3.863 -15.598  0.00  0.00
ATOM   3542  CA  ILE A 217      12.677   4.529 -17.437  0.00  0.00
ATOM   3543  HA  ILE A 217      12.529   4.080 -18.408  0.00  0.00
ATOM   3544  CB  ILE A 217      11.179   4.508 -16.850  0.00  0.00
ATOM   3545  HB  ILE A 217      10.618   5.375 -17.260  0.00  0.00
ATOM   3546  CG2 ILE A 217      10.580   3.208 -17.350  0.00  0.00
ATOM   3547  HG2 ILE A 217      11.335   2.416 -17.163  0.00  0.00
ATOM   3548  HG2 ILE A 217      10.224   3.246 -18.402  0.00  0.00
ATOM   3549  HG2 ILE A 217       9.619   3.083 -16.807  0.00  0.00
ATOM   3550  CG1 ILE A 217      11.162   4.591 -15.332  0.00  0.00
ATOM   3551  HG1 ILE A 217      12.088   5.038 -14.911  0.00  0.00
ATOM   3552  HG1 ILE A 217      11.173   3.540 -14.970  0.00  0.00
ATOM   3553  CD1 ILE A 217       9.812   5.150 -14.799  0.00  0.00
ATOM   3554  HD1 ILE A 217       9.854   5.438 -13.727  0.00  0.00
ATOM   3555  HD2 ILE A 217       9.014   4.377 -14.820  0.00  0.00
ATOM   3556  HD3 ILE A 217       9.500   5.959 -15.493  0.00  0.00
ATOM   3557  C   ILE A 217      13.093   5.967 -17.599  0.00  0.00
ATOM   3558  O   ILE A 217      12.876   6.518 -18.672  0.00  0.00
ATOM   3559  N   LEU A 218      13.781   6.584 -16.659  0.00  0.00
ATOM   3560  HN  LEU A 218      14.075   6.128 -15.823  0.00  0.00
ATOM   3561  CA  LEU A 218      14.134   7.998 -16.835  0.00  0.00
ATOM   3562  HA  LEU A 218      13.226   8.509 -17.120  0.00  0.00
ATOM   3563  CB  LEU A 218      14.505   8.527 -15.487  0.00  0.00
ATOM   3564  HB1 LEU A 218      15.362   7.888 -15.186  0.00  0.00
ATOM   3565  HB2 LEU A 218      13.669   8.414 -14.764  0.00  0.00
ATOM   3566  CG  LEU A 218      14.949   9.957 -15.395  0.00  0.00
ATOM   3567  HG  LEU A 218      15.713  10.087 -16.190  0.00  0.00
ATOM   3568  CD1 LEU A 218      13.716  10.881 -15.486  0.00  0.00
ATOM   3569  HD1 LEU A 218      14.125  11.913 -15.444  0.00  0.00
ATOM   3570  HD1 LEU A 218      12.914  10.673 -14.747  0.00  0.00
ATOM   3571  HD1 LEU A 218      13.295  10.761 -16.507  0.00  0.00
ATOM   3572  CD2 LEU A 218      15.644  10.156 -14.026  0.00  0.00
ATOM   3573  HD2 LEU A 218      15.966  11.199 -13.822  0.00  0.00
ATOM   3574  HD2 LEU A 218      16.525   9.517 -13.803  0.00  0.00
ATOM   3575  HD2 LEU A 218      14.853   9.968 -13.268  0.00  0.00
ATOM   3576  C   LEU A 218      15.208   8.222 -17.921  0.00  0.00
ATOM   3577  O   LEU A 218      15.148   9.154 -18.752  0.00  0.00
ATOM   3578  N   LYS A 219      16.179   7.356 -18.011  0.00  0.00
ATOM   3579  HN  LYS A 219      16.030   6.488 -17.544  0.00  0.00
ATOM   3580  CA  LYS A 219      17.231   7.308 -19.028  0.00  0.00
ATOM   3581  HA  LYS A 219      17.767   8.239 -18.923  0.00  0.00
ATOM   3582  CB  LYS A 219      18.290   6.173 -18.661  0.00  0.00
ATOM   3583  HB1 LYS A 219      17.832   5.171 -18.520  0.00  0.00
ATOM   3584  HB2 LYS A 219      18.643   6.553 -17.679  0.00  0.00
ATOM   3585  CG  LYS A 219      19.372   6.050 -19.735  0.00  0.00
ATOM   3586  HG1 LYS A 219      19.818   7.021 -20.037  0.00  0.00
ATOM   3587  HG2 LYS A 219      18.892   5.577 -20.619  0.00  0.00
ATOM   3588  CD  LYS A 219      20.561   5.153 -19.237  0.00  0.00
ATOM   3589  HD1 LYS A 219      20.150   4.241 -18.754  0.00  0.00
ATOM   3590  HD2 LYS A 219      21.129   5.807 -18.541  0.00  0.00
ATOM   3591  CE  LYS A 219      21.549   4.855 -20.371  0.00  0.00
ATOM   3592  HE1 LYS A 219      21.806   5.800 -20.894  0.00  0.00
ATOM   3593  HE2 LYS A 219      21.006   4.243 -21.124  0.00  0.00
ATOM   3594  NZ  LYS A 219      22.752   4.168 -19.860  0.00  0.00
ATOM   3595  HZ1 LYS A 219      22.558   3.205 -19.517  0.00  0.00
ATOM   3596  HZ2 LYS A 219      23.133   4.795 -19.124  0.00  0.00
ATOM   3597  HZ3 LYS A 219      23.437   4.074 -20.637  0.00  0.00
ATOM   3598  C   LYS A 219      16.722   7.166 -20.473  0.00  0.00
ATOM   3599  O   LYS A 219      15.945   6.250 -20.831  0.00  0.00
ATOM   3600  N   THR A 220      17.148   8.043 -21.404  0.00  0.00
ATOM   3601  HN  THR A 220      17.970   8.580 -21.232  0.00  0.00
ATOM   3602  CA  THR A 220      16.704   8.178 -22.760  0.00  0.00
ATOM   3603  HA  THR A 220      15.631   8.132 -22.644  0.00  0.00
ATOM   3604  CB  THR A 220      17.218   9.454 -23.343  0.00  0.00
ATOM   3605  HB  THR A 220      17.371   9.278 -24.430  0.00  0.00
ATOM   3606  OG1 THR A 220      18.417   9.977 -22.711  0.00  0.00
ATOM   3607  HG1 THR A 220      18.393  10.881 -23.032  0.00  0.00
ATOM   3608  CG2 THR A 220      16.214  10.539 -22.992  0.00  0.00
ATOM   3609  HG2 THR A 220      16.644  11.470 -23.416  0.00  0.00
ATOM   3610  HG2 THR A 220      15.988  10.643 -21.909  0.00  0.00
ATOM   3611  HG2 THR A 220      15.307  10.571 -23.634  0.00  0.00
ATOM   3612  C   THR A 220      17.073   7.002 -23.674  0.00  0.00
ATOM   3613  O   THR A 220      16.197   6.486 -24.385  0.00  0.00
ATOM   3614  N   LEU A 221      18.313   6.564 -23.541  0.00  0.00
ATOM   3615  HN  LEU A 221      18.973   7.027 -22.955  0.00  0.00
ATOM   3616  CA  LEU A 221      18.816   5.422 -24.423  0.00  0.00
ATOM   3617  HA  LEU A 221      18.100   5.301 -25.222  0.00  0.00
ATOM   3618  CB  LEU A 221      20.141   5.762 -25.117  0.00  0.00
ATOM   3619  HB1 LEU A 221      20.516   4.973 -25.803  0.00  0.00
ATOM   3620  HB2 LEU A 221      21.001   5.924 -24.432  0.00  0.00
ATOM   3621  CG  LEU A 221      20.106   7.005 -26.037  0.00  0.00
ATOM   3622  HG  LEU A 221      19.652   7.819 -25.431  0.00  0.00
ATOM   3623  CD1 LEU A 221      21.475   7.552 -26.492  0.00  0.00
ATOM   3624  HD1 LEU A 221      21.359   8.487 -27.079  0.00  0.00
ATOM   3625  HD1 LEU A 221      22.053   6.849 -27.129  0.00  0.00
ATOM   3626  HD1 LEU A 221      22.100   7.795 -25.606  0.00  0.00
ATOM   3627  CD2 LEU A 221      19.184   6.777 -27.309  0.00  0.00
ATOM   3628  HD2 LEU A 221      19.723   6.426 -28.216  0.00  0.00
ATOM   3629  HD2 LEU A 221      18.723   7.737 -27.625  0.00  0.00
ATOM   3630  HD2 LEU A 221      18.271   6.177 -27.109  0.00  0.00
ATOM   3631  C   LEU A 221      18.994   4.002 -23.895  0.00  0.00
ATOM   3632  O   LEU A 221      20.131   3.511 -23.828  0.00  0.00
ATOM   3633  N   LEU A 222      17.909   3.341 -23.598  0.00  0.00
ATOM   3634  HN  LEU A 222      17.025   3.801 -23.572  0.00  0.00
ATOM   3635  CA  LEU A 222      17.970   1.972 -23.045  0.00  0.00
ATOM   3636  HA  LEU A 222      18.817   1.913 -22.378  0.00  0.00
ATOM   3637  CB  LEU A 222      16.629   1.738 -22.281  0.00  0.00
ATOM   3638  HB1 LEU A 222      15.787   1.519 -22.972  0.00  0.00
ATOM   3639  HB2 LEU A 222      16.387   2.683 -21.749  0.00  0.00
ATOM   3640  CG  LEU A 222      16.496   0.644 -21.248  0.00  0.00
ATOM   3641  HG  LEU A 222      16.858  -0.241 -21.813  0.00  0.00
ATOM   3642  CD1 LEU A 222      17.444   0.843 -20.043  0.00  0.00
ATOM   3643  HD1 LEU A 222      18.495   1.173 -20.183  0.00  0.00
ATOM   3644  HD1 LEU A 222      17.281  -0.016 -19.357  0.00  0.00
ATOM   3645  HD1 LEU A 222      17.034   1.732 -19.518  0.00  0.00
ATOM   3646  CD2 LEU A 222      15.049   0.531 -20.866  0.00  0.00
ATOM   3647  HD2 LEU A 222      14.468   0.374 -21.800  0.00  0.00
ATOM   3648  HD2 LEU A 222      14.644   1.476 -20.445  0.00  0.00
ATOM   3649  HD2 LEU A 222      14.968  -0.249 -20.079  0.00  0.00
ATOM   3650  C   LEU A 222      18.173   0.900 -24.059  0.00  0.00
ATOM   3651  O   LEU A 222      18.619  -0.222 -23.749  0.00  0.00
ATOM   3652  N   ARG A 223      17.951   1.242 -25.354  0.00  0.00
ATOM   3653  HN  ARG A 223      17.425   2.084 -25.454  0.00  0.00
ATOM   3654  CA  ARG A 223      18.243   0.348 -26.480  0.00  0.00
ATOM   3655  HA  ARG A 223      18.901  -0.382 -26.034  0.00  0.00
ATOM   3656  CB  ARG A 223      16.953  -0.208 -27.117  0.00  0.00
ATOM   3657  HB1 ARG A 223      17.161  -1.030 -27.834  0.00  0.00
ATOM   3658  HB2 ARG A 223      16.346   0.474 -27.750  0.00  0.00
ATOM   3659  CG  ARG A 223      16.036  -0.896 -26.104  0.00  0.00
ATOM   3660  HG1 ARG A 223      15.233  -0.333 -25.582  0.00  0.00
ATOM   3661  HG2 ARG A 223      16.642  -1.447 -25.353  0.00  0.00
ATOM   3662  CD  ARG A 223      15.175  -2.149 -26.707  0.00  0.00
ATOM   3663  HD1 ARG A 223      14.389  -2.595 -26.060  0.00  0.00
ATOM   3664  HD2 ARG A 223      15.910  -2.949 -26.941  0.00  0.00
ATOM   3665  NE  ARG A 223      14.646  -1.665 -28.049  0.00  0.00
ATOM   3666  HE  ARG A 223      15.133  -1.932 -28.880  0.00  0.00
ATOM   3667  CZ  ARG A 223      13.613  -0.849 -28.234  0.00  0.00
ATOM   3668  NH1 ARG A 223      13.242  -0.582 -29.512  0.00  0.00
ATOM   3669  HH1 ARG A 223      13.680  -0.951 -30.331  0.00  0.00
ATOM   3670  HH1 ARG A 223      12.436  -0.012 -29.669  0.00  0.00
ATOM   3671  NH2 ARG A 223      12.879  -0.360 -27.226  0.00  0.00
ATOM   3672  HH2 ARG A 223      12.016   0.076 -27.479  0.00  0.00
ATOM   3673  HH2 ARG A 223      12.940  -0.713 -26.292  0.00  0.00
ATOM   3674  C   ARG A 223      19.046   1.098 -27.527  0.00  0.00
ATOM   3675  O   ARG A 223      20.032   1.759 -27.137  0.00  0.00
ATOM   3676  N   CYS A 224      18.703   0.991 -28.841  0.00  0.00
ATOM   3677  HN  CYS A 224      17.941   0.390 -29.067  0.00  0.00
ATOM   3678  CA  CYS A 224      19.528   1.711 -29.873  0.00  0.00
ATOM   3679  HA  CYS A 224      20.421   2.129 -29.431  0.00  0.00
ATOM   3680  CB  CYS A 224      19.796   0.570 -30.818  0.00  0.00
ATOM   3681  HB1 CYS A 224      20.368  -0.121 -30.163  0.00  0.00
ATOM   3682  HB2 CYS A 224      20.430   0.883 -31.675  0.00  0.00
ATOM   3683  SG  CYS A 224      18.270  -0.240 -31.706  0.00  0.00
ATOM   3684  HG1 CYS A 224      17.968   0.970 -32.153  0.00  0.00
ATOM   3685  C   CYS A 224      18.757   2.934 -30.426  0.00  0.00
ATOM   3686  O   CYS A 224      19.357   3.704 -31.140  0.00  0.00
ATOM   3687  N   ARG A 225      17.468   3.082 -30.014  0.00  0.00
ATOM   3688  HN  ARG A 225      17.049   2.330 -29.512  0.00  0.00
ATOM   3689  CA  ARG A 225      16.645   4.253 -30.423  0.00  0.00
ATOM   3690  HA  ARG A 225      17.355   5.029 -30.668  0.00  0.00
ATOM   3691  CB  ARG A 225      15.710   3.887 -31.715  0.00  0.00
ATOM   3692  HB1 ARG A 225      16.447   3.506 -32.455  0.00  0.00
ATOM   3693  HB2 ARG A 225      15.112   4.747 -32.085  0.00  0.00
ATOM   3694  CG  ARG A 225      14.726   2.654 -31.406  0.00  0.00
ATOM   3695  HG1 ARG A 225      14.353   2.731 -30.362  0.00  0.00
ATOM   3696  HG2 ARG A 225      15.428   1.794 -31.396  0.00  0.00
ATOM   3697  CD  ARG A 225      13.539   2.540 -32.376  0.00  0.00
ATOM   3698  HD1 ARG A 225      13.009   1.563 -32.391  0.00  0.00
ATOM   3699  HD2 ARG A 225      13.978   2.744 -33.375  0.00  0.00
ATOM   3700  NE  ARG A 225      12.525   3.618 -31.946  0.00  0.00
ATOM   3701  HE  ARG A 225      12.649   4.227 -31.163  0.00  0.00
ATOM   3702  CZ  ARG A 225      11.433   3.879 -32.635  0.00  0.00
ATOM   3703  NH1 ARG A 225      10.648   4.881 -32.280  0.00  0.00
ATOM   3704  HH1 ARG A 225      10.167   5.412 -32.976  0.00  0.00
ATOM   3705  HH1 ARG A 225      10.798   5.322 -31.395  0.00  0.00
ATOM   3706  NH2 ARG A 225      11.193   3.187 -33.834  0.00  0.00
ATOM   3707  HH2 ARG A 225      11.788   2.447 -34.146  0.00  0.00
ATOM   3708  HH2 ARG A 225      10.425   3.581 -34.338  0.00  0.00
ATOM   3709  C   ARG A 225      15.839   4.685 -29.386  0.00  0.00
ATOM   3710  O   ARG A 225      15.464   3.976 -28.437  0.00  0.00
ATOM   3711  N   ASN A 226      15.341   5.928 -29.386  0.00  0.00
ATOM   3712  HN  ASN A 226      15.607   6.631 -30.041  0.00  0.00
ATOM   3713  CA  ASN A 226      14.265   6.417 -28.461  0.00  0.00
ATOM   3714  HA  ASN A 226      14.554   6.242 -27.435  0.00  0.00
ATOM   3715  CB  ASN A 226      14.115   8.013 -28.617  0.00  0.00
ATOM   3716  HB1 ASN A 226      13.480   8.395 -27.790  0.00  0.00
ATOM   3717  HB2 ASN A 226      13.586   8.228 -29.570  0.00  0.00
ATOM   3718  CG  ASN A 226      15.450   8.648 -28.354  0.00  0.00
ATOM   3719  OD1 ASN A 226      16.328   8.764 -29.250  0.00  0.00
ATOM   3720  ND2 ASN A 226      15.674   9.012 -27.093  0.00  0.00
ATOM   3721  HD2 ASN A 226      14.878   8.961 -26.490  0.00  0.00
ATOM   3722  HD2 ASN A 226      16.543   9.456 -26.875  0.00  0.00
ATOM   3723  C   ASN A 226      12.927   5.677 -28.693  0.00  0.00
ATOM   3724  O   ASN A 226      12.392   5.460 -29.793  0.00  0.00
ATOM   3725  N   GLU A 227      12.275   5.367 -27.576  0.00  0.00
ATOM   3726  HN  GLU A 227      12.687   5.533 -26.684  0.00  0.00
ATOM   3727  CA  GLU A 227      11.035   4.664 -27.563  0.00  0.00
ATOM   3728  HA  GLU A 227      10.474   4.942 -28.443  0.00  0.00
ATOM   3729  CB  GLU A 227      11.137   3.166 -27.450  0.00  0.00
ATOM   3730  HB1 GLU A 227      11.602   2.754 -26.530  0.00  0.00
ATOM   3731  HB2 GLU A 227      11.693   2.819 -28.348  0.00  0.00
ATOM   3732  CG  GLU A 227       9.682   2.570 -27.712  0.00  0.00
ATOM   3733  HG1 GLU A 227       9.223   3.072 -28.590  0.00  0.00
ATOM   3734  HG2 GLU A 227       9.210   2.640 -26.709  0.00  0.00
ATOM   3735  CD  GLU A 227       9.722   1.098 -28.125  0.00  0.00
ATOM   3736  OE1 GLU A 227      10.823   0.713 -28.706  0.00  0.00
ATOM   3737  OE2 GLU A 227       8.690   0.289 -28.073  0.00  0.00
ATOM   3738  C   GLU A 227      10.309   5.293 -26.380  0.00  0.00
ATOM   3739  O   GLU A 227      10.842   5.200 -25.255  0.00  0.00
ATOM   3740  N   LYS A 228       9.073   5.798 -26.486  0.00  0.00
ATOM   3741  HN  LYS A 228       8.423   5.604 -27.217  0.00  0.00
ATOM   3742  CA  LYS A 228       8.485   6.719 -25.570  0.00  0.00
ATOM   3743  HA  LYS A 228       9.256   7.398 -25.234  0.00  0.00
ATOM   3744  CB  LYS A 228       7.490   7.706 -26.272  0.00  0.00
ATOM   3745  HB1 LYS A 228       7.171   8.546 -25.618  0.00  0.00
ATOM   3746  HB2 LYS A 228       6.633   7.105 -26.645  0.00  0.00
ATOM   3747  CG  LYS A 228       8.067   8.346 -27.532  0.00  0.00
ATOM   3748  HG1 LYS A 228       8.151   7.560 -28.313  0.00  0.00
ATOM   3749  HG2 LYS A 228       9.032   8.847 -27.304  0.00  0.00
ATOM   3750  CD  LYS A 228       6.986   9.303 -28.074  0.00  0.00
ATOM   3751  HD1 LYS A 228       6.931  10.167 -27.377  0.00  0.00
ATOM   3752  HD2 LYS A 228       5.971   8.854 -28.123  0.00  0.00
ATOM   3753  CE  LYS A 228       7.310   9.913 -29.456  0.00  0.00
ATOM   3754  HE1 LYS A 228       7.218   9.064 -30.166  0.00  0.00
ATOM   3755  HE2 LYS A 228       8.250  10.504 -29.513  0.00  0.00
ATOM   3756  NZ  LYS A 228       6.246  10.812 -29.916  0.00  0.00
ATOM   3757  HZ1 LYS A 228       6.343  11.144 -30.896  0.00  0.00
ATOM   3758  HZ2 LYS A 228       6.392  11.736 -29.462  0.00  0.00
ATOM   3759  HZ3 LYS A 228       5.301  10.397 -29.793  0.00  0.00
ATOM   3760  C   LYS A 228       7.880   6.127 -24.274  0.00  0.00
ATOM   3761  O   LYS A 228       7.611   6.814 -23.320  0.00  0.00
ATOM   3762  N   LYS A 229       7.669   4.829 -24.191  0.00  0.00
ATOM   3763  HN  LYS A 229       7.869   4.213 -24.949  0.00  0.00
ATOM   3764  CA  LYS A 229       7.127   4.144 -22.989  0.00  0.00
ATOM   3765  HA  LYS A 229       6.179   4.601 -22.743  0.00  0.00
ATOM   3766  CB  LYS A 229       6.884   2.611 -23.310  0.00  0.00
ATOM   3767  HB1 LYS A 229       7.879   2.127 -23.415  0.00  0.00
ATOM   3768  HB2 LYS A 229       6.253   2.463 -24.212  0.00  0.00
ATOM   3769  CG  LYS A 229       6.157   1.779 -22.275  0.00  0.00
ATOM   3770  HG1 LYS A 229       5.571   2.572 -21.763  0.00  0.00
ATOM   3771  HG2 LYS A 229       6.852   1.490 -21.458  0.00  0.00
ATOM   3772  CD  LYS A 229       5.509   0.404 -22.812  0.00  0.00
ATOM   3773  HD1 LYS A 229       5.346  -0.317 -21.982  0.00  0.00
ATOM   3774  HD2 LYS A 229       6.031  -0.085 -23.662  0.00  0.00
ATOM   3775  CE  LYS A 229       4.092   0.591 -23.302  0.00  0.00
ATOM   3776  HE1 LYS A 229       3.883  -0.252 -23.997  0.00  0.00
ATOM   3777  HE2 LYS A 229       3.940   1.538 -23.863  0.00  0.00
ATOM   3778  NZ  LYS A 229       3.050   0.530 -22.205  0.00  0.00
ATOM   3779  HZ1 LYS A 229       3.101  -0.219 -21.486  0.00  0.00
ATOM   3780  HZ2 LYS A 229       2.142   0.403 -22.697  0.00  0.00
ATOM   3781  HZ3 LYS A 229       2.982   1.435 -21.695  0.00  0.00
ATOM   3782  C   LYS A 229       8.010   4.421 -21.765  0.00  0.00
ATOM   3783  O   LYS A 229       7.604   4.566 -20.601  0.00  0.00
ATOM   3784  N   ARG A 230       9.358   4.629 -21.997  0.00  0.00
ATOM   3785  HN  ARG A 230       9.746   4.475 -22.903  0.00  0.00
ATOM   3786  CA  ARG A 230      10.235   5.359 -21.083  0.00  0.00
ATOM   3787  HA  ARG A 230      10.328   4.726 -20.212  0.00  0.00
ATOM   3788  CB  ARG A 230      11.563   5.650 -21.727  0.00  0.00
ATOM   3789  HB1 ARG A 230      12.139   6.243 -20.985  0.00  0.00
ATOM   3790  HB2 ARG A 230      11.336   6.408 -22.506  0.00  0.00
ATOM   3791  CG  ARG A 230      12.354   4.368 -22.229  0.00  0.00
ATOM   3792  HG1 ARG A 230      11.681   3.661 -22.760  0.00  0.00
ATOM   3793  HG2 ARG A 230      12.770   3.743 -21.409  0.00  0.00
ATOM   3794  CD  ARG A 230      13.469   4.784 -23.191  0.00  0.00
ATOM   3795  HD1 ARG A 230      14.332   5.246 -22.664  0.00  0.00
ATOM   3796  HD2 ARG A 230      13.067   5.504 -23.935  0.00  0.00
ATOM   3797  NE  ARG A 230      13.914   3.577 -23.911  0.00  0.00
ATOM   3798  HE  ARG A 230      13.501   2.766 -23.499  0.00  0.00
ATOM   3799  CZ  ARG A 230      14.489   3.562 -25.161  0.00  0.00
ATOM   3800  NH1 ARG A 230      14.390   2.469 -25.981  0.00  0.00
ATOM   3801  HH1 ARG A 230      13.838   1.762 -25.540  0.00  0.00
ATOM   3802  HH1 ARG A 230      14.491   2.438 -26.975  0.00  0.00
ATOM   3803  NH2 ARG A 230      15.135   4.609 -25.648  0.00  0.00
ATOM   3804  HH2 ARG A 230      15.291   5.388 -25.042  0.00  0.00
ATOM   3805  HH2 ARG A 230      15.539   4.445 -26.548  0.00  0.00
ATOM   3806  C   ARG A 230       9.735   6.686 -20.562  0.00  0.00
ATOM   3807  O   ARG A 230       9.760   6.878 -19.355  0.00  0.00
ATOM   3808  N   HIS A 231       9.401   7.718 -21.395  0.00  0.00
ATOM   3809  HN  HIS A 231       9.334   7.634 -22.386  0.00  0.00
ATOM   3810  CA  HIS A 231       9.005   9.023 -20.900  0.00  0.00
ATOM   3811  HA  HIS A 231       9.668   9.358 -20.116  0.00  0.00
ATOM   3812  CB  HIS A 231       9.205  10.083 -22.067  0.00  0.00
ATOM   3813  HB1 HIS A 231       8.818  11.084 -21.780  0.00  0.00
ATOM   3814  HB2 HIS A 231       8.522   9.830 -22.906  0.00  0.00
ATOM   3815  ND1 HIS A 231      11.569  10.797 -21.879  0.00  0.00
ATOM   3816  HD1 HIS A 231      11.505  11.640 -21.343  0.00  0.00
ATOM   3817  CG  HIS A 231      10.563  10.148 -22.615  0.00  0.00
ATOM   3818  CE1 HIS A 231      12.727  10.485 -22.518  0.00  0.00
ATOM   3819  HE1 HIS A 231      13.648  10.996 -22.236  0.00  0.00
ATOM   3820  NE2 HIS A 231      12.521   9.596 -23.499  0.00  0.00
ATOM   3821  CD2 HIS A 231      11.185   9.397 -23.546  0.00  0.00
ATOM   3822  HD2 HIS A 231      10.811   8.756 -24.335  0.00  0.00
ATOM   3823  C   HIS A 231       7.619   8.966 -20.394  0.00  0.00
ATOM   3824  O   HIS A 231       7.316   9.556 -19.353  0.00  0.00
ATOM   3825  N   ARG A 232       6.728   8.242 -21.114  0.00  0.00
ATOM   3826  HN  ARG A 232       7.043   7.772 -21.935  0.00  0.00
ATOM   3827  CA  ARG A 232       5.414   8.005 -20.628  0.00  0.00
ATOM   3828  HA  ARG A 232       4.947   8.972 -20.512  0.00  0.00
ATOM   3829  CB  ARG A 232       4.599   7.280 -21.792  0.00  0.00
ATOM   3830  HB1 ARG A 232       3.575   7.030 -21.442  0.00  0.00
ATOM   3831  HB2 ARG A 232       5.040   6.300 -22.076  0.00  0.00
ATOM   3832  CG  ARG A 232       4.530   8.328 -22.938  0.00  0.00
ATOM   3833  HG1 ARG A 232       5.536   8.419 -23.402  0.00  0.00
ATOM   3834  HG2 ARG A 232       4.114   9.281 -22.549  0.00  0.00
ATOM   3835  CD  ARG A 232       3.625   7.838 -24.091  0.00  0.00
ATOM   3836  HD1 ARG A 232       2.524   7.867 -23.946  0.00  0.00
ATOM   3837  HD2 ARG A 232       3.969   6.794 -24.256  0.00  0.00
ATOM   3838  NE  ARG A 232       3.830   8.470 -25.477  0.00  0.00
ATOM   3839  HE  ARG A 232       4.195   7.916 -26.225  0.00  0.00
ATOM   3840  CZ  ARG A 232       3.259   9.643 -25.854  0.00  0.00
ATOM   3841  NH1 ARG A 232       3.504  10.127 -27.099  0.00  0.00
ATOM   3842  HH1 ARG A 232       4.226   9.922 -27.759  0.00  0.00
ATOM   3843  HH1 ARG A 232       3.131  11.027 -27.322  0.00  0.00
ATOM   3844  NH2 ARG A 232       2.505  10.353 -25.022  0.00  0.00
ATOM   3845  HH2 ARG A 232       2.208  10.111 -24.098  0.00  0.00
ATOM   3846  HH2 ARG A 232       2.088  11.201 -25.348  0.00  0.00
ATOM   3847  C   ARG A 232       5.157   7.195 -19.343  0.00  0.00
ATOM   3848  O   ARG A 232       4.172   7.444 -18.715  0.00  0.00
ATOM   3849  N   ALA A 233       6.101   6.343 -18.916  0.00  0.00
ATOM   3850  HN  ALA A 233       6.891   6.076 -19.463  0.00  0.00
ATOM   3851  CA  ALA A 233       6.085   5.862 -17.584  0.00  0.00
ATOM   3852  HA  ALA A 233       5.109   5.446 -17.383  0.00  0.00
ATOM   3853  CB  ALA A 233       7.082   4.672 -17.381  0.00  0.00
ATOM   3854  HB1 ALA A 233       6.772   3.838 -18.046  0.00  0.00
ATOM   3855  HB2 ALA A 233       7.173   4.256 -16.355  0.00  0.00
ATOM   3856  HB3 ALA A 233       8.059   4.989 -17.807  0.00  0.00
ATOM   3857  C   ALA A 233       6.408   6.897 -16.478  0.00  0.00
ATOM   3858  O   ALA A 233       5.727   6.819 -15.444  0.00  0.00
ATOM   3859  N   VAL A 234       7.397   7.763 -16.636  0.00  0.00
ATOM   3860  HN  VAL A 234       7.964   7.731 -17.455  0.00  0.00
ATOM   3861  CA  VAL A 234       7.717   8.833 -15.638  0.00  0.00
ATOM   3862  HA  VAL A 234       7.917   8.356 -14.689  0.00  0.00
ATOM   3863  CB  VAL A 234       9.039   9.508 -16.065  0.00  0.00
ATOM   3864  HB  VAL A 234       8.843   9.942 -17.068  0.00  0.00
ATOM   3865  CG1 VAL A 234       9.461  10.630 -15.042  0.00  0.00
ATOM   3866  HG1 VAL A 234       9.042  11.628 -15.290  0.00  0.00
ATOM   3867  HG1 VAL A 234      10.561  10.764 -14.957  0.00  0.00
ATOM   3868  HG1 VAL A 234       9.164  10.271 -14.033  0.00  0.00
ATOM   3869  CG2 VAL A 234      10.240   8.542 -16.146  0.00  0.00
ATOM   3870  HG2 VAL A 234      10.424   7.989 -15.201  0.00  0.00
ATOM   3871  HG2 VAL A 234      11.172   9.139 -16.250  0.00  0.00
ATOM   3872  HG2 VAL A 234      10.095   7.797 -16.958  0.00  0.00
ATOM   3873  C   VAL A 234       6.548   9.778 -15.400  0.00  0.00
ATOM   3874  O   VAL A 234       6.367  10.318 -14.314  0.00  0.00
ATOM   3875  N   ARG A 235       5.784   9.988 -16.493  0.00  0.00
ATOM   3876  HN  ARG A 235       5.992   9.572 -17.375  0.00  0.00
ATOM   3877  CA  ARG A 235       4.840  11.074 -16.380  0.00  0.00
ATOM   3878  HA  ARG A 235       5.393  11.895 -15.951  0.00  0.00
ATOM   3879  CB  ARG A 235       4.416  11.379 -17.831  0.00  0.00
ATOM   3880  HB1 ARG A 235       4.087  10.395 -18.231  0.00  0.00
ATOM   3881  HB2 ARG A 235       5.353  11.467 -18.422  0.00  0.00
ATOM   3882  CG  ARG A 235       3.225  12.308 -18.037  0.00  0.00
ATOM   3883  HG1 ARG A 235       3.531  13.298 -17.634  0.00  0.00
ATOM   3884  HG2 ARG A 235       2.383  11.905 -17.435  0.00  0.00
ATOM   3885  CD  ARG A 235       2.751  12.418 -19.440  0.00  0.00
ATOM   3886  HD1 ARG A 235       1.783  12.958 -19.512  0.00  0.00
ATOM   3887  HD2 ARG A 235       2.557  11.416 -19.879  0.00  0.00
ATOM   3888  NE  ARG A 235       3.888  13.196 -20.089  0.00  0.00
ATOM   3889  HE  ARG A 235       4.088  14.120 -19.763  0.00  0.00
ATOM   3890  CZ  ARG A 235       4.449  12.866 -21.230  0.00  0.00
ATOM   3891  NH1 ARG A 235       5.434  13.675 -21.733  0.00  0.00
ATOM   3892  HH1 ARG A 235       5.780  14.513 -21.312  0.00  0.00
ATOM   3893  HH1 ARG A 235       5.748  13.249 -22.581  0.00  0.00
ATOM   3894  NH2 ARG A 235       4.143  11.917 -22.015  0.00  0.00
ATOM   3895  HH2 ARG A 235       4.572  12.046 -22.909  0.00  0.00
ATOM   3896  HH2 ARG A 235       3.232  11.526 -21.886  0.00  0.00
ATOM   3897  C   ARG A 235       3.615  10.555 -15.565  0.00  0.00
ATOM   3898  O   ARG A 235       3.145  11.116 -14.582  0.00  0.00
ATOM   3899  N   LEU A 236       3.135   9.358 -15.943  0.00  0.00
ATOM   3900  HN  LEU A 236       3.448   8.841 -16.736  0.00  0.00
ATOM   3901  CA  LEU A 236       1.930   8.799 -15.452  0.00  0.00
ATOM   3902  HA  LEU A 236       1.264   9.534 -15.026  0.00  0.00
ATOM   3903  CB  LEU A 236       1.109   8.112 -16.593  0.00  0.00
ATOM   3904  HB1 LEU A 236       0.150   7.600 -16.365  0.00  0.00
ATOM   3905  HB2 LEU A 236       1.899   7.497 -17.076  0.00  0.00
ATOM   3906  CG  LEU A 236       0.771   9.128 -17.678  0.00  0.00
ATOM   3907  HG  LEU A 236       1.729   9.572 -18.023  0.00  0.00
ATOM   3908  CD1 LEU A 236       0.134   8.534 -19.013  0.00  0.00
ATOM   3909  HD1 LEU A 236       0.650   7.604 -19.333  0.00  0.00
ATOM   3910  HD1 LEU A 236       0.091   9.375 -19.738  0.00  0.00
ATOM   3911  HD1 LEU A 236      -0.907   8.188 -18.834  0.00  0.00
ATOM   3912  CD2 LEU A 236      -0.071  10.344 -17.118  0.00  0.00
ATOM   3913  HD2 LEU A 236      -1.135  10.098 -16.911  0.00  0.00
ATOM   3914  HD2 LEU A 236      -0.283  11.154 -17.849  0.00  0.00
ATOM   3915  HD2 LEU A 236       0.398  10.918 -16.291  0.00  0.00
ATOM   3916  C   LEU A 236       2.291   7.821 -14.350  0.00  0.00
ATOM   3917  O   LEU A 236       2.021   8.089 -13.158  0.00  0.00
ATOM   3918  N   ILE A 237       2.932   6.692 -14.674  0.00  0.00
ATOM   3919  HN  ILE A 237       3.391   6.618 -15.555  0.00  0.00
ATOM   3920  CA  ILE A 237       3.063   5.547 -13.760  0.00  0.00
ATOM   3921  HA  ILE A 237       2.048   5.397 -13.425  0.00  0.00
ATOM   3922  CB  ILE A 237       3.582   4.304 -14.524  0.00  0.00
ATOM   3923  HB  ILE A 237       4.655   4.327 -14.812  0.00  0.00
ATOM   3924  CG2 ILE A 237       3.390   3.118 -13.576  0.00  0.00
ATOM   3925  HG2 ILE A 237       3.728   2.152 -14.008  0.00  0.00
ATOM   3926  HG2 ILE A 237       2.361   2.984 -13.180  0.00  0.00
ATOM   3927  HG2 ILE A 237       4.034   3.126 -12.671  0.00  0.00
ATOM   3928  CG1 ILE A 237       2.737   3.960 -15.743  0.00  0.00
ATOM   3929  HG1 ILE A 237       2.924   2.884 -15.955  0.00  0.00
ATOM   3930  HG1 ILE A 237       2.997   4.589 -16.621  0.00  0.00
ATOM   3931  CD1 ILE A 237       1.197   4.174 -15.604  0.00  0.00
ATOM   3932  HD1 ILE A 237       0.883   5.224 -15.422  0.00  0.00
ATOM   3933  HD2 ILE A 237       0.781   3.509 -14.816  0.00  0.00
ATOM   3934  HD3 ILE A 237       0.689   3.932 -16.561  0.00  0.00
ATOM   3935  C   ILE A 237       3.881   5.891 -12.491  0.00  0.00
ATOM   3936  O   ILE A 237       3.463   5.629 -11.357  0.00  0.00
ATOM   3937  N   PHE A 238       5.067   6.523 -12.635  0.00  0.00
ATOM   3938  HN  PHE A 238       5.510   6.765 -13.496  0.00  0.00
ATOM   3939  CA  PHE A 238       5.839   7.065 -11.507  0.00  0.00
ATOM   3940  HA  PHE A 238       6.140   6.208 -10.924  0.00  0.00
ATOM   3941  CB  PHE A 238       7.031   7.803 -12.127  0.00  0.00
ATOM   3942  HB1 PHE A 238       6.659   8.649 -12.743  0.00  0.00
ATOM   3943  HB2 PHE A 238       7.650   7.198 -12.823  0.00  0.00
ATOM   3944  CG  PHE A 238       7.979   8.226 -11.043  0.00  0.00
ATOM   3945  CD1 PHE A 238       8.867   7.287 -10.486  0.00  0.00
ATOM   3946  HD1 PHE A 238       8.928   6.272 -10.850  0.00  0.00
ATOM   3947  CE1 PHE A 238       9.782   7.740  -9.492  0.00  0.00
ATOM   3948  HE1 PHE A 238      10.533   7.108  -9.044  0.00  0.00
ATOM   3949  CZ  PHE A 238       9.797   9.141  -9.115  0.00  0.00
ATOM   3950  HZ  PHE A 238      10.592   9.522  -8.490  0.00  0.00
ATOM   3951  CD2 PHE A 238       7.852   9.506 -10.486  0.00  0.00
ATOM   3952  HD2 PHE A 238       7.076  10.188 -10.799  0.00  0.00
ATOM   3953  CE2 PHE A 238       8.757   9.935  -9.542  0.00  0.00
ATOM   3954  HE2 PHE A 238       8.591  10.912  -9.112  0.00  0.00
ATOM   3955  C   PHE A 238       5.020   8.058 -10.687  0.00  0.00
ATOM   3956  O   PHE A 238       5.170   8.082  -9.431  0.00  0.00
ATOM   3957  N   THR A 239       4.041   8.864 -11.206  0.00  0.00
ATOM   3958  HN  THR A 239       3.717   8.874 -12.149  0.00  0.00
ATOM   3959  CA  THR A 239       3.284   9.724 -10.237  0.00  0.00
ATOM   3960  HA  THR A 239       4.007  10.185  -9.581  0.00  0.00
ATOM   3961  CB  THR A 239       2.561  10.891 -11.014  0.00  0.00
ATOM   3962  HB  THR A 239       1.674  10.564 -11.597  0.00  0.00
ATOM   3963  OG1 THR A 239       3.551  11.572 -11.810  0.00  0.00
ATOM   3964  HG1 THR A 239       3.491  11.337 -12.738  0.00  0.00
ATOM   3965  CG2 THR A 239       1.999  11.985 -10.090  0.00  0.00
ATOM   3966  HG2 THR A 239       2.821  12.586  -9.648  0.00  0.00
ATOM   3967  HG2 THR A 239       1.350  11.675  -9.244  0.00  0.00
ATOM   3968  HG2 THR A 239       1.371  12.622 -10.749  0.00  0.00
ATOM   3969  C   THR A 239       2.254   8.956  -9.331  0.00  0.00
ATOM   3970  O   THR A 239       2.200   9.203  -8.139  0.00  0.00
ATOM   3971  N   ILE A 240       1.466   7.894  -9.847  0.00  0.00
ATOM   3972  HN  ILE A 240       1.442   7.739 -10.832  0.00  0.00
ATOM   3973  CA  ILE A 240       0.644   7.062  -8.975  0.00  0.00
ATOM   3974  HA  ILE A 240       0.048   7.750  -8.394  0.00  0.00
ATOM   3975  CB  ILE A 240      -0.364   6.302  -9.760  0.00  0.00
ATOM   3976  HB  ILE A 240      -0.855   7.051 -10.417  0.00  0.00
ATOM   3977  CG2 ILE A 240       0.264   5.296 -10.820  0.00  0.00
ATOM   3978  HG2 ILE A 240      -0.502   4.865 -11.500  0.00  0.00
ATOM   3979  HG2 ILE A 240       0.697   4.413 -10.302  0.00  0.00
ATOM   3980  HG2 ILE A 240       1.008   5.864 -11.417  0.00  0.00
ATOM   3981  CG1 ILE A 240      -1.442   5.670  -8.802  0.00  0.00
ATOM   3982  HG1 ILE A 240      -0.907   5.380  -7.872  0.00  0.00
ATOM   3983  HG1 ILE A 240      -1.869   4.751  -9.258  0.00  0.00
ATOM   3984  CD1 ILE A 240      -2.596   6.537  -8.367  0.00  0.00
ATOM   3985  HD1 ILE A 240      -2.086   7.447  -7.985  0.00  0.00
ATOM   3986  HD2 ILE A 240      -3.281   6.106  -7.605  0.00  0.00
ATOM   3987  HD3 ILE A 240      -3.126   6.889  -9.277  0.00  0.00
ATOM   3988  C   ILE A 240       1.447   6.316  -7.960  0.00  0.00
ATOM   3989  O   ILE A 240       1.147   6.342  -6.767  0.00  0.00
ATOM   3990  N   MET A 241       2.557   5.796  -8.400  0.00  0.00
ATOM   3991  HN  MET A 241       2.853   5.783  -9.352  0.00  0.00
ATOM   3992  CA  MET A 241       3.527   5.085  -7.581  0.00  0.00
ATOM   3993  HA  MET A 241       2.968   4.332  -7.045  0.00  0.00
ATOM   3994  CB  MET A 241       4.650   4.422  -8.522  0.00  0.00
ATOM   3995  HB1 MET A 241       5.096   5.187  -9.193  0.00  0.00
ATOM   3996  HB2 MET A 241       4.117   3.649  -9.116  0.00  0.00
ATOM   3997  CG  MET A 241       5.743   3.699  -7.674  0.00  0.00
ATOM   3998  HG1 MET A 241       5.186   3.144  -6.888  0.00  0.00
ATOM   3999  HG2 MET A 241       6.389   4.392  -7.091  0.00  0.00
ATOM   4000  SD  MET A 241       6.803   2.511  -8.530  0.00  0.00
ATOM   4001  CE  MET A 241       7.842   3.780  -9.351  0.00  0.00
ATOM   4002  HE1 MET A 241       7.377   4.131 -10.297  0.00  0.00
ATOM   4003  HE2 MET A 241       8.773   3.309  -9.732  0.00  0.00
ATOM   4004  HE3 MET A 241       8.161   4.640  -8.724  0.00  0.00
ATOM   4005  C   MET A 241       4.104   5.908  -6.487  0.00  0.00
ATOM   4006  O   MET A 241       4.305   5.427  -5.375  0.00  0.00
ATOM   4007  N   ILE A 242       4.489   7.152  -6.690  0.00  0.00
ATOM   4008  HN  ILE A 242       4.311   7.658  -7.530  0.00  0.00
ATOM   4009  CA  ILE A 242       5.213   7.915  -5.739  0.00  0.00
ATOM   4010  HA  ILE A 242       5.767   7.181  -5.171  0.00  0.00
ATOM   4011  CB  ILE A 242       6.123   8.959  -6.341  0.00  0.00
ATOM   4012  HB  ILE A 242       6.625   8.498  -7.218  0.00  0.00
ATOM   4013  CG2 ILE A 242       5.505  10.224  -6.972  0.00  0.00
ATOM   4014  HG2 ILE A 242       5.044  10.896  -6.217  0.00  0.00
ATOM   4015  HG2 ILE A 242       4.678   9.984  -7.673  0.00  0.00
ATOM   4016  HG2 ILE A 242       6.193  10.882  -7.545  0.00  0.00
ATOM   4017  CG1 ILE A 242       7.199   9.354  -5.390  0.00  0.00
ATOM   4018  HG1 ILE A 242       6.715  10.005  -4.630  0.00  0.00
ATOM   4019  HG1 ILE A 242       7.948  10.003  -5.891  0.00  0.00
ATOM   4020  CD1 ILE A 242       7.921   8.258  -4.705  0.00  0.00
ATOM   4021  HD1 ILE A 242       8.063   7.432  -5.435  0.00  0.00
ATOM   4022  HD2 ILE A 242       7.343   7.843  -3.852  0.00  0.00
ATOM   4023  HD3 ILE A 242       8.878   8.644  -4.292  0.00  0.00
ATOM   4024  C   ILE A 242       4.220   8.497  -4.745  0.00  0.00
ATOM   4025  O   ILE A 242       4.423   8.395  -3.565  0.00  0.00
ATOM   4026  N   VAL A 243       3.081   9.082  -5.102  0.00  0.00
ATOM   4027  HN  VAL A 243       2.934   9.283  -6.068  0.00  0.00
ATOM   4028  CA  VAL A 243       2.167   9.857  -4.202  0.00  0.00
ATOM   4029  HA  VAL A 243       2.816  10.435  -3.561  0.00  0.00
ATOM   4030  CB  VAL A 243       1.308  10.849  -5.039  0.00  0.00
ATOM   4031  HB  VAL A 243       0.793  10.339  -5.881  0.00  0.00
ATOM   4032  CG1 VAL A 243       0.297  11.517  -4.046  0.00  0.00
ATOM   4033  HG1 VAL A 243       0.051  12.565  -4.321  0.00  0.00
ATOM   4034  HG1 VAL A 243       0.702  11.606  -3.015  0.00  0.00
ATOM   4035  HG1 VAL A 243      -0.667  10.969  -4.113  0.00  0.00
ATOM   4036  CG2 VAL A 243       2.087  11.997  -5.657  0.00  0.00
ATOM   4037  HG2 VAL A 243       2.516  12.679  -4.892  0.00  0.00
ATOM   4038  HG2 VAL A 243       1.485  12.736  -6.227  0.00  0.00
ATOM   4039  HG2 VAL A 243       2.897  11.709  -6.362  0.00  0.00
ATOM   4040  C   VAL A 243       1.384   8.937  -3.219  0.00  0.00
ATOM   4041  O   VAL A 243       1.163   9.193  -2.020  0.00  0.00
ATOM   4042  N   TYR A 244       1.088   7.679  -3.790  0.00  0.00
ATOM   4043  HN  TYR A 244       1.462   7.253  -4.610  0.00  0.00
ATOM   4044  CA  TYR A 244       0.628   6.607  -2.959  0.00  0.00
ATOM   4045  HA  TYR A 244      -0.269   6.961  -2.473  0.00  0.00
ATOM   4046  CB  TYR A 244       0.151   5.393  -3.780  0.00  0.00
ATOM   4047  HB1 TYR A 244       0.982   4.849  -4.277  0.00  0.00
ATOM   4048  HB2 TYR A 244      -0.483   5.737  -4.624  0.00  0.00
ATOM   4049  CG  TYR A 244      -0.599   4.388  -2.946  0.00  0.00
ATOM   4050  CD1 TYR A 244      -1.940   4.641  -2.561  0.00  0.00
ATOM   4051  HD1 TYR A 244      -2.418   5.523  -2.963  0.00  0.00
ATOM   4052  CE1 TYR A 244      -2.582   3.683  -1.726  0.00  0.00
ATOM   4053  HE1 TYR A 244      -3.597   3.789  -1.369  0.00  0.00
ATOM   4054  CZ  TYR A 244      -1.945   2.539  -1.345  0.00  0.00
ATOM   4055  OH  TYR A 244      -2.800   1.748  -0.551  0.00  0.00
ATOM   4056  HH  TYR A 244      -3.663   2.162  -0.473  0.00  0.00
ATOM   4057  CD2 TYR A 244       0.016   3.190  -2.610  0.00  0.00
ATOM   4058  HD2 TYR A 244       1.020   2.961  -2.936  0.00  0.00
ATOM   4059  CE2 TYR A 244      -0.661   2.220  -1.858  0.00  0.00
ATOM   4060  HE2 TYR A 244      -0.216   1.283  -1.557  0.00  0.00
ATOM   4061  C   TYR A 244       1.657   6.269  -1.914  0.00  0.00
ATOM   4062  O   TYR A 244       1.359   6.266  -0.726  0.00  0.00
ATOM   4063  N   PHE A 245       2.891   6.064  -2.216  0.00  0.00
ATOM   4064  HN  PHE A 245       3.015   6.084  -3.206  0.00  0.00
ATOM   4065  CA  PHE A 245       3.980   5.781  -1.262  0.00  0.00
ATOM   4066  HA  PHE A 245       3.727   4.901  -0.688  0.00  0.00
ATOM   4067  CB  PHE A 245       5.235   5.354  -2.120  0.00  0.00
ATOM   4068  HB1 PHE A 245       5.533   6.275  -2.666  0.00  0.00
ATOM   4069  HB2 PHE A 245       4.867   4.550  -2.791  0.00  0.00
ATOM   4070  CG  PHE A 245       6.343   4.695  -1.304  0.00  0.00
ATOM   4071  CD1 PHE A 245       6.156   3.597  -0.409  0.00  0.00
ATOM   4072  HD1 PHE A 245       5.109   3.410  -0.220  0.00  0.00
ATOM   4073  CE1 PHE A 245       7.210   2.818   0.043  0.00  0.00
ATOM   4074  HE1 PHE A 245       6.928   2.014   0.706  0.00  0.00
ATOM   4075  CZ  PHE A 245       8.509   3.159  -0.243  0.00  0.00
ATOM   4076  HZ  PHE A 245       9.295   2.532   0.151  0.00  0.00
ATOM   4077  CD2 PHE A 245       7.773   5.064  -1.568  0.00  0.00
ATOM   4078  HD2 PHE A 245       8.046   5.911  -2.180  0.00  0.00
ATOM   4079  CE2 PHE A 245       8.792   4.271  -1.052  0.00  0.00
ATOM   4080  HE2 PHE A 245       9.837   4.536  -1.111  0.00  0.00
ATOM   4081  C   PHE A 245       4.219   6.983  -0.425  0.00  0.00
ATOM   4082  O   PHE A 245       4.353   6.845   0.809  0.00  0.00
ATOM   4083  N   LEU A 246       4.205   8.202  -0.893  0.00  0.00
ATOM   4084  HN  LEU A 246       4.091   8.465  -1.848  0.00  0.00
ATOM   4085  CA  LEU A 246       4.325   9.465  -0.098  0.00  0.00
ATOM   4086  HA  LEU A 246       5.284   9.332   0.381  0.00  0.00
ATOM   4087  CB  LEU A 246       4.252  10.768  -1.030  0.00  0.00
ATOM   4088  HB1 LEU A 246       3.303  10.910  -1.589  0.00  0.00
ATOM   4089  HB2 LEU A 246       5.104  10.553  -1.710  0.00  0.00
ATOM   4090  CG  LEU A 246       4.450  12.153  -0.306  0.00  0.00
ATOM   4091  HG  LEU A 246       3.543  12.345   0.306  0.00  0.00
ATOM   4092  CD1 LEU A 246       5.627  12.232   0.619  0.00  0.00
ATOM   4093  HD1 LEU A 246       6.546  11.799   0.169  0.00  0.00
ATOM   4094  HD1 LEU A 246       5.378  11.659   1.537  0.00  0.00
ATOM   4095  HD1 LEU A 246       5.838  13.302   0.830  0.00  0.00
ATOM   4096  CD2 LEU A 246       4.638  13.303  -1.325  0.00  0.00
ATOM   4097  HD2 LEU A 246       4.341  14.245  -0.816  0.00  0.00
ATOM   4098  HD2 LEU A 246       4.094  13.138  -2.279  0.00  0.00
ATOM   4099  HD2 LEU A 246       5.716  13.400  -1.575  0.00  0.00
ATOM   4100  C   LEU A 246       3.282   9.617   0.966  0.00  0.00
ATOM   4101  O   LEU A 246       3.620   9.996   2.084  0.00  0.00
ATOM   4102  N   PHE A 247       1.970   9.318   0.757  0.00  0.00
ATOM   4103  HN  PHE A 247       1.725   9.049  -0.171  0.00  0.00
ATOM   4104  CA  PHE A 247       0.970   9.176   1.841  0.00  0.00
ATOM   4105  HA  PHE A 247       1.078  10.081   2.421  0.00  0.00
ATOM   4106  CB  PHE A 247      -0.529   8.955   1.302  0.00  0.00
ATOM   4107  HB1 PHE A 247      -1.266   8.949   2.133  0.00  0.00
ATOM   4108  HB2 PHE A 247      -0.464   8.020   0.706  0.00  0.00
ATOM   4109  CG  PHE A 247      -0.974  10.102   0.472  0.00  0.00
ATOM   4110  CD1 PHE A 247      -0.499  11.428   0.515  0.00  0.00
ATOM   4111  HD1 PHE A 247       0.231  11.571   1.298  0.00  0.00
ATOM   4112  CE1 PHE A 247      -0.880  12.458  -0.378  0.00  0.00
ATOM   4113  HE1 PHE A 247      -0.498  13.466  -0.316  0.00  0.00
ATOM   4114  CZ  PHE A 247      -1.852  12.133  -1.352  0.00  0.00
ATOM   4115  HZ  PHE A 247      -2.215  13.012  -1.864  0.00  0.00
ATOM   4116  CD2 PHE A 247      -2.025   9.895  -0.482  0.00  0.00
ATOM   4117  HD2 PHE A 247      -2.415   8.913  -0.711  0.00  0.00
ATOM   4118  CE2 PHE A 247      -2.470  10.892  -1.377  0.00  0.00
ATOM   4119  HE2 PHE A 247      -3.267  10.594  -2.043  0.00  0.00
ATOM   4120  C   PHE A 247       1.249   7.986   2.817  0.00  0.00
ATOM   4121  O   PHE A 247       0.812   7.913   3.960  0.00  0.00
ATOM   4122  N   TRP A 248       1.992   6.945   2.324  0.00  0.00
ATOM   4123  HN  TRP A 248       2.396   6.883   1.415  0.00  0.00
ATOM   4124  CA  TRP A 248       2.440   5.899   3.160  0.00  0.00
ATOM   4125  HA  TRP A 248       1.653   5.701   3.872  0.00  0.00
ATOM   4126  CB  TRP A 248       2.619   4.601   2.352  0.00  0.00
ATOM   4127  HB1 TRP A 248       3.151   3.960   3.087  0.00  0.00
ATOM   4128  HB2 TRP A 248       3.158   4.734   1.389  0.00  0.00
ATOM   4129  CG  TRP A 248       1.408   3.701   2.212  0.00  0.00
ATOM   4130  CD1 TRP A 248       0.667   3.308   1.126  0.00  0.00
ATOM   4131  HD1 TRP A 248       0.683   3.805   0.167  0.00  0.00
ATOM   4132  NE1 TRP A 248      -0.263   2.331   1.573  0.00  0.00
ATOM   4133  HE1 TRP A 248      -1.027   1.967   1.087  0.00  0.00
ATOM   4134  CE2 TRP A 248      -0.078   2.032   2.873  0.00  0.00
ATOM   4135  CD2 TRP A 248       0.922   2.878   3.365  0.00  0.00
ATOM   4136  CE3 TRP A 248       1.376   2.862   4.671  0.00  0.00
ATOM   4137  HE3 TRP A 248       2.121   3.580   4.980  0.00  0.00
ATOM   4138  CZ3 TRP A 248       0.630   2.126   5.598  0.00  0.00
ATOM   4139  HZ3 TRP A 248       0.796   2.137   6.665  0.00  0.00
ATOM   4140  CZ2 TRP A 248      -0.729   1.154   3.775  0.00  0.00
ATOM   4141  HZ2 TRP A 248      -1.573   0.596   3.396  0.00  0.00
ATOM   4142  CH2 TRP A 248      -0.359   1.218   5.117  0.00  0.00
ATOM   4143  HH2 TRP A 248      -0.698   0.604   5.939  0.00  0.00
ATOM   4144  C   TRP A 248       3.658   6.171   3.998  0.00  0.00
ATOM   4145  O   TRP A 248       3.700   5.732   5.177  0.00  0.00
ATOM   4146  N   ALA A 249       4.572   6.999   3.506  0.00  0.00
ATOM   4147  HN  ALA A 249       4.435   7.401   2.604  0.00  0.00
ATOM   4148  CA  ALA A 249       5.819   7.443   4.183  0.00  0.00
ATOM   4149  HA  ALA A 249       6.403   6.557   4.383  0.00  0.00
ATOM   4150  CB  ALA A 249       6.516   8.308   3.128  0.00  0.00
ATOM   4151  HB1 ALA A 249       7.438   8.777   3.533  0.00  0.00
ATOM   4152  HB2 ALA A 249       5.915   9.204   2.864  0.00  0.00
ATOM   4153  HB3 ALA A 249       6.718   7.793   2.165  0.00  0.00
ATOM   4154  C   ALA A 249       5.689   8.137   5.517  0.00  0.00
ATOM   4155  O   ALA A 249       6.512   7.813   6.313  0.00  0.00
ATOM   4156  N   PRO A 250       4.810   9.059   5.922  0.00  0.00
ATOM   4157  CD  PRO A 250       3.933   9.877   5.029  0.00  0.00
ATOM   4158  HD1 PRO A 250       3.212   9.120   4.651  0.00  0.00
ATOM   4159  HD2 PRO A 250       4.487  10.194   4.120  0.00  0.00
ATOM   4160  CA  PRO A 250       4.652   9.354   7.366  0.00  0.00
ATOM   4161  HA  PRO A 250       5.515   9.876   7.753  0.00  0.00
ATOM   4162  CB  PRO A 250       3.482  10.328   7.424  0.00  0.00
ATOM   4163  HB1 PRO A 250       3.511  11.051   8.267  0.00  0.00
ATOM   4164  HB2 PRO A 250       2.509   9.802   7.528  0.00  0.00
ATOM   4165  CG  PRO A 250       3.302  10.921   5.947  0.00  0.00
ATOM   4166  HG1 PRO A 250       2.224  11.021   5.696  0.00  0.00
ATOM   4167  HG2 PRO A 250       3.863  11.877   6.014  0.00  0.00
ATOM   4168  C   PRO A 250       4.476   8.151   8.337  0.00  0.00
ATOM   4169  O   PRO A 250       4.947   8.100   9.452  0.00  0.00
ATOM   4170  N   TYR A 251       3.578   7.223   7.878  0.00  0.00
ATOM   4171  HN  TYR A 251       3.282   7.236   6.926  0.00  0.00
ATOM   4172  CA  TYR A 251       3.374   6.036   8.635  0.00  0.00
ATOM   4173  HA  TYR A 251       3.185   6.351   9.651  0.00  0.00
ATOM   4174  CB  TYR A 251       2.188   5.230   8.120  0.00  0.00
ATOM   4175  HB1 TYR A 251       2.382   4.700   7.163  0.00  0.00
ATOM   4176  HB2 TYR A 251       1.293   5.887   8.083  0.00  0.00
ATOM   4177  CG  TYR A 251       1.798   4.179   9.111  0.00  0.00
ATOM   4178  CD1 TYR A 251       1.374   4.607  10.377  0.00  0.00
ATOM   4179  HD1 TYR A 251       1.122   5.649  10.509  0.00  0.00
ATOM   4180  CE1 TYR A 251       1.095   3.675  11.380  0.00  0.00
ATOM   4181  HE1 TYR A 251       0.604   4.054  12.265  0.00  0.00
ATOM   4182  CZ  TYR A 251       1.499   2.376  11.270  0.00  0.00
ATOM   4183  OH  TYR A 251       1.097   1.490  12.238  0.00  0.00
ATOM   4184  HH  TYR A 251       0.673   1.972  12.952  0.00  0.00
ATOM   4185  CD2 TYR A 251       2.205   2.879   9.044  0.00  0.00
ATOM   4186  HD2 TYR A 251       2.678   2.488   8.155  0.00  0.00
ATOM   4187  CE2 TYR A 251       2.084   1.916  10.072  0.00  0.00
ATOM   4188  HE2 TYR A 251       2.284   0.867   9.908  0.00  0.00
ATOM   4189  C   TYR A 251       4.656   5.141   8.848  0.00  0.00
ATOM   4190  O   TYR A 251       4.960   4.636   9.952  0.00  0.00
ATOM   4191  N   ASN A 252       5.417   4.899   7.729  0.00  0.00
ATOM   4192  HN  ASN A 252       5.098   5.104   6.807  0.00  0.00
ATOM   4193  CA  ASN A 252       6.674   4.109   7.671  0.00  0.00
ATOM   4194  HA  ASN A 252       6.472   3.158   8.142  0.00  0.00
ATOM   4195  CB  ASN A 252       7.108   3.681   6.217  0.00  0.00
ATOM   4196  HB1 ASN A 252       7.947   2.956   6.284  0.00  0.00
ATOM   4197  HB2 ASN A 252       7.289   4.641   5.688  0.00  0.00
ATOM   4198  CG  ASN A 252       5.931   2.940   5.495  0.00  0.00
ATOM   4199  OD1 ASN A 252       4.859   2.583   6.035  0.00  0.00
ATOM   4200  ND2 ASN A 252       6.141   2.642   4.150  0.00  0.00
ATOM   4201  HD2 ASN A 252       5.430   2.097   3.704  0.00  0.00
ATOM   4202  HD2 ASN A 252       6.996   2.927   3.716  0.00  0.00
ATOM   4203  C   ASN A 252       7.890   4.682   8.383  0.00  0.00
ATOM   4204  O   ASN A 252       8.740   4.073   9.012  0.00  0.00
ATOM   4205  N   ILE A 253       8.029   5.997   8.341  0.00  0.00
ATOM   4206  HN  ILE A 253       7.346   6.543   7.861  0.00  0.00
ATOM   4207  CA  ILE A 253       9.091   6.700   9.091  0.00  0.00
ATOM   4208  HA  ILE A 253      10.028   6.199   8.897  0.00  0.00
ATOM   4209  CB  ILE A 253       9.405   8.153   8.675  0.00  0.00
ATOM   4210  HB  ILE A 253       9.487   8.127   7.567  0.00  0.00
ATOM   4211  CG2 ILE A 253       8.189   9.043   9.078  0.00  0.00
ATOM   4212  HG2 ILE A 253       8.398  10.128   8.955  0.00  0.00
ATOM   4213  HG2 ILE A 253       7.927   8.899  10.148  0.00  0.00
ATOM   4214  HG2 ILE A 253       7.276   8.763   8.510  0.00  0.00
ATOM   4215  CG1 ILE A 253      10.669   8.770   9.298  0.00  0.00
ATOM   4216  HG1 ILE A 253      10.536   8.981  10.379  0.00  0.00
ATOM   4217  HG1 ILE A 253      10.777   9.742   8.771  0.00  0.00
ATOM   4218  CD1 ILE A 253      11.921   8.048   9.068  0.00  0.00
ATOM   4219  HD1 ILE A 253      11.833   7.393   8.175  0.00  0.00
ATOM   4220  HD2 ILE A 253      12.124   7.407   9.952  0.00  0.00
ATOM   4221  HD3 ILE A 253      12.783   8.721   8.878  0.00  0.00
ATOM   4222  C   ILE A 253       8.995   6.532  10.603  0.00  0.00
ATOM   4223  O   ILE A 253      10.015   6.259  11.296  0.00  0.00
ATOM   4224  N   VAL A 254       7.803   6.779  11.208  0.00  0.00
ATOM   4225  HN  VAL A 254       7.008   7.080  10.686  0.00  0.00
ATOM   4226  CA  VAL A 254       7.670   6.587  12.736  0.00  0.00
ATOM   4227  HA  VAL A 254       8.489   7.114  13.205  0.00  0.00
ATOM   4228  CB  VAL A 254       6.462   7.254  13.399  0.00  0.00
ATOM   4229  HB  VAL A 254       6.313   6.800  14.402  0.00  0.00
ATOM   4230  CG1 VAL A 254       6.720   8.771  13.316  0.00  0.00
ATOM   4231  HG1 VAL A 254       6.991   9.174  12.316  0.00  0.00
ATOM   4232  HG1 VAL A 254       7.513   8.969  14.068  0.00  0.00
ATOM   4233  HG1 VAL A 254       5.825   9.264  13.752  0.00  0.00
ATOM   4234  CG2 VAL A 254       5.160   6.834  12.610  0.00  0.00
ATOM   4235  HG2 VAL A 254       5.226   7.164  11.552  0.00  0.00
ATOM   4236  HG2 VAL A 254       4.177   7.189  12.988  0.00  0.00
ATOM   4237  HG2 VAL A 254       5.060   5.732  12.507  0.00  0.00
ATOM   4238  C   VAL A 254       7.839   5.080  13.036  0.00  0.00
ATOM   4239  O   VAL A 254       8.480   4.617  13.938  0.00  0.00
ATOM   4240  N   LEU A 255       7.279   4.173  12.127  0.00  0.00
ATOM   4241  HN  LEU A 255       6.655   4.457  11.402  0.00  0.00
ATOM   4242  CA  LEU A 255       7.459   2.718  12.263  0.00  0.00
ATOM   4243  HA  LEU A 255       7.043   2.312  13.172  0.00  0.00
ATOM   4244  CB  LEU A 255       6.600   2.139  11.021  0.00  0.00
ATOM   4245  HB1 LEU A 255       7.223   2.399  10.139  0.00  0.00
ATOM   4246  HB2 LEU A 255       5.562   2.523  11.119  0.00  0.00
ATOM   4247  CG  LEU A 255       6.561   0.577  11.140  0.00  0.00
ATOM   4248  HG  LEU A 255       7.573   0.267  11.477  0.00  0.00
ATOM   4249  CD1 LEU A 255       5.373   0.117  11.950  0.00  0.00
ATOM   4250  HD1 LEU A 255       4.371   0.403  11.564  0.00  0.00
ATOM   4251  HD1 LEU A 255       5.283   0.518  12.982  0.00  0.00
ATOM   4252  HD1 LEU A 255       5.406  -0.981  12.122  0.00  0.00
ATOM   4253  CD2 LEU A 255       6.411  -0.016   9.717  0.00  0.00
ATOM   4254  HD2 LEU A 255       7.148   0.482   9.050  0.00  0.00
ATOM   4255  HD2 LEU A 255       5.420   0.314   9.339  0.00  0.00
ATOM   4256  HD2 LEU A 255       6.508  -1.122   9.674  0.00  0.00
ATOM   4257  C   LEU A 255       8.913   2.354  12.183  0.00  0.00
ATOM   4258  O   LEU A 255       9.362   1.624  13.003  0.00  0.00
ATOM   4259  N   LEU A 256       9.750   2.988  11.322  0.00  0.00
ATOM   4260  HN  LEU A 256       9.363   3.495  10.556  0.00  0.00
ATOM   4261  CA  LEU A 256      11.221   2.893  11.339  0.00  0.00
ATOM   4262  HA  LEU A 256      11.501   1.855  11.230  0.00  0.00
ATOM   4263  CB  LEU A 256      11.853   3.553   9.981  0.00  0.00
ATOM   4264  HB1 LEU A 256      11.614   4.637   9.911  0.00  0.00
ATOM   4265  HB2 LEU A 256      11.349   3.139   9.082  0.00  0.00
ATOM   4266  CG  LEU A 256      13.395   3.563   9.732  0.00  0.00
ATOM   4267  HG  LEU A 256      13.749   4.264  10.520  0.00  0.00
ATOM   4268  CD1 LEU A 256      14.036   2.225   9.945  0.00  0.00
ATOM   4269  HD1 LEU A 256      15.131   2.360  10.074  0.00  0.00
ATOM   4270  HD1 LEU A 256      13.973   1.436   9.165  0.00  0.00
ATOM   4271  HD1 LEU A 256      13.810   1.861  10.971  0.00  0.00
ATOM   4272  CD2 LEU A 256      13.767   4.163   8.363  0.00  0.00
ATOM   4273  HD2 LEU A 256      13.269   5.156   8.364  0.00  0.00
ATOM   4274  HD2 LEU A 256      13.428   3.630   7.447  0.00  0.00
ATOM   4275  HD2 LEU A 256      14.843   4.365   8.175  0.00  0.00
ATOM   4276  C   LEU A 256      11.863   3.404  12.655  0.00  0.00
ATOM   4277  O   LEU A 256      12.843   2.806  13.202  0.00  0.00
ATOM   4278  N   LEU A 257      11.368   4.521  13.203  0.00  0.00
ATOM   4279  HN  LEU A 257      10.710   5.069  12.694  0.00  0.00
ATOM   4280  CA  LEU A 257      11.793   4.939  14.569  0.00  0.00
ATOM   4281  HA  LEU A 257      12.868   5.016  14.644  0.00  0.00
ATOM   4282  CB  LEU A 257      11.429   6.364  14.911  0.00  0.00
ATOM   4283  HB1 LEU A 257      11.742   6.491  15.970  0.00  0.00
ATOM   4284  HB2 LEU A 257      10.323   6.432  14.979  0.00  0.00
ATOM   4285  CG  LEU A 257      12.079   7.535  14.153  0.00  0.00
ATOM   4286  HG  LEU A 257      12.005   7.384  13.054  0.00  0.00
ATOM   4287  CD1 LEU A 257      11.379   8.921  14.482  0.00  0.00
ATOM   4288  HD1 LEU A 257      11.978   9.774  14.101  0.00  0.00
ATOM   4289  HD1 LEU A 257      11.156   9.141  15.548  0.00  0.00
ATOM   4290  HD1 LEU A 257      10.373   8.971  14.013  0.00  0.00
ATOM   4291  CD2 LEU A 257      13.601   7.687  14.411  0.00  0.00
ATOM   4292  HD2 LEU A 257      13.792   8.203  15.376  0.00  0.00
ATOM   4293  HD2 LEU A 257      14.065   8.261  13.582  0.00  0.00
ATOM   4294  HD2 LEU A 257      14.138   6.722  14.534  0.00  0.00
ATOM   4295  C   LEU A 257      11.425   4.053  15.730  0.00  0.00
ATOM   4296  O   LEU A 257      12.254   3.852  16.626  0.00  0.00
ATOM   4297  N   ASN A 258      10.314   3.378  15.698  0.00  0.00
ATOM   4298  HN  ASN A 258       9.720   3.497  14.907  0.00  0.00
ATOM   4299  CA  ASN A 258       9.871   2.424  16.645  0.00  0.00
ATOM   4300  HA  ASN A 258       9.881   2.936  17.596  0.00  0.00
ATOM   4301  CB  ASN A 258       8.386   2.034  16.387  0.00  0.00
ATOM   4302  HB1 ASN A 258       8.185   1.100  16.956  0.00  0.00
ATOM   4303  HB2 ASN A 258       8.121   1.927  15.314  0.00  0.00
ATOM   4304  CG  ASN A 258       7.484   3.090  17.101  0.00  0.00
ATOM   4305  OD1 ASN A 258       7.013   2.961  18.223  0.00  0.00
ATOM   4306  ND2 ASN A 258       7.230   4.229  16.365  0.00  0.00
ATOM   4307  HD2 ASN A 258       6.627   4.908  16.784  0.00  0.00
ATOM   4308  HD2 ASN A 258       7.449   4.312  15.392  0.00  0.00
ATOM   4309  C   ASN A 258      10.662   1.134  16.611  0.00  0.00
ATOM   4310  O   ASN A 258      11.015   0.632  17.684  0.00  0.00
ATOM   4311  N   THR A 259      11.016   0.579  15.466  0.00  0.00
ATOM   4312  HN  THR A 259      10.841   0.938  14.552  0.00  0.00
ATOM   4313  CA  THR A 259      11.912  -0.620  15.430  0.00  0.00
ATOM   4314  HA  THR A 259      11.551  -1.376  16.113  0.00  0.00
ATOM   4315  CB  THR A 259      11.887  -1.266  14.073  0.00  0.00
ATOM   4316  HB  THR A 259      12.578  -2.133  13.992  0.00  0.00
ATOM   4317  OG1 THR A 259      12.227  -0.343  12.972  0.00  0.00
ATOM   4318  HG1 THR A 259      12.318  -0.917  12.208  0.00  0.00
ATOM   4319  CG2 THR A 259      10.449  -1.597  13.688  0.00  0.00
ATOM   4320  HG2 THR A 259       9.948  -2.150  14.511  0.00  0.00
ATOM   4321  HG2 THR A 259      10.464  -2.123  12.709  0.00  0.00
ATOM   4322  HG2 THR A 259       9.716  -0.770  13.571  0.00  0.00
ATOM   4323  C   THR A 259      13.322  -0.270  15.859  0.00  0.00
ATOM   4324  O   THR A 259      14.011  -1.105  16.414  0.00  0.00
ATOM   4325  N   PHE A 260      13.755   1.007  15.808  0.00  0.00
ATOM   4326  HN  PHE A 260      13.236   1.713  15.331  0.00  0.00
ATOM   4327  CA  PHE A 260      14.979   1.548  16.501  0.00  0.00
ATOM   4328  HA  PHE A 260      15.755   0.889  16.140  0.00  0.00
ATOM   4329  CB  PHE A 260      15.456   2.923  15.874  0.00  0.00
ATOM   4330  HB1 PHE A 260      14.845   3.793  16.198  0.00  0.00
ATOM   4331  HB2 PHE A 260      15.504   2.774  14.774  0.00  0.00
ATOM   4332  CG  PHE A 260      16.919   3.344  16.273  0.00  0.00
ATOM   4333  CD1 PHE A 260      17.087   4.724  16.545  0.00  0.00
ATOM   4334  HD1 PHE A 260      16.233   5.381  16.615  0.00  0.00
ATOM   4335  CE1 PHE A 260      18.297   5.323  16.862  0.00  0.00
ATOM   4336  HE1 PHE A 260      18.381   6.338  17.222  0.00  0.00
ATOM   4337  CZ  PHE A 260      19.431   4.445  16.824  0.00  0.00
ATOM   4338  HZ  PHE A 260      20.452   4.764  16.976  0.00  0.00
ATOM   4339  CD2 PHE A 260      18.079   2.581  16.195  0.00  0.00
ATOM   4340  HD2 PHE A 260      17.931   1.552  15.905  0.00  0.00
ATOM   4341  CE2 PHE A 260      19.324   3.087  16.494  0.00  0.00
ATOM   4342  HE2 PHE A 260      20.210   2.483  16.368  0.00  0.00
ATOM   4343  C   PHE A 260      14.872   1.458  18.025  0.00  0.00
ATOM   4344  O   PHE A 260      15.756   1.100  18.770  0.00  0.00
ATOM   4345  N   GLN A 261      13.731   1.719  18.561  0.00  0.00
ATOM   4346  HN  GLN A 261      12.948   1.925  17.979  0.00  0.00
ATOM   4347  CA  GLN A 261      13.476   1.700  19.994  0.00  0.00
ATOM   4348  HA  GLN A 261      14.393   2.122  20.379  0.00  0.00
ATOM   4349  CB  GLN A 261      12.318   2.723  20.273  0.00  0.00
ATOM   4350  HB1 GLN A 261      11.476   2.350  19.653  0.00  0.00
ATOM   4351  HB2 GLN A 261      12.649   3.689  19.836  0.00  0.00
ATOM   4352  CG  GLN A 261      11.960   2.927  21.723  0.00  0.00
ATOM   4353  HG1 GLN A 261      11.491   1.956  21.995  0.00  0.00
ATOM   4354  HG2 GLN A 261      11.249   3.778  21.787  0.00  0.00
ATOM   4355  CD  GLN A 261      13.202   3.211  22.493  0.00  0.00
ATOM   4356  OE1 GLN A 261      14.297   3.734  22.054  0.00  0.00
ATOM   4357  NE2 GLN A 261      13.195   3.076  23.829  0.00  0.00
ATOM   4358  HE2 GLN A 261      14.024   2.909  24.364  0.00  0.00
ATOM   4359  HE2 GLN A 261      12.301   2.941  24.256  0.00  0.00
ATOM   4360  C   GLN A 261      13.267   0.294  20.595  0.00  0.00
ATOM   4361  O   GLN A 261      13.465   0.007  21.793  0.00  0.00
ATOM   4362  N   GLU A 262      12.980  -0.692  19.643  0.00  0.00
ATOM   4363  HN  GLU A 262      12.711  -0.321  18.758  0.00  0.00
ATOM   4364  CA  GLU A 262      12.946  -2.154  19.996  0.00  0.00
ATOM   4365  HA  GLU A 262      12.444  -2.345  20.932  0.00  0.00
ATOM   4366  CB  GLU A 262      12.291  -2.918  18.784  0.00  0.00
ATOM   4367  HB1 GLU A 262      12.363  -4.004  19.009  0.00  0.00
ATOM   4368  HB2 GLU A 262      12.969  -2.794  17.914  0.00  0.00
ATOM   4369  CG  GLU A 262      10.862  -2.662  18.544  0.00  0.00
ATOM   4370  HG1 GLU A 262      10.563  -3.245  17.647  0.00  0.00
ATOM   4371  HG2 GLU A 262      10.740  -1.566  18.407  0.00  0.00
ATOM   4372  CD  GLU A 262       9.980  -3.078  19.707  0.00  0.00
ATOM   4373  OE1 GLU A 262       9.179  -2.265  20.253  0.00  0.00
ATOM   4374  OE2 GLU A 262      10.157  -4.241  20.180  0.00  0.00
ATOM   4375  C   GLU A 262      14.447  -2.526  20.255  0.00  0.00
ATOM   4376  O   GLU A 262      14.799  -3.207  21.240  0.00  0.00
ATOM   4377  N   PHE A 263      15.426  -2.011  19.492  0.00  0.00
ATOM   4378  HN  PHE A 263      15.199  -1.505  18.663  0.00  0.00
ATOM   4379  CA  PHE A 263      16.843  -2.053  19.836  0.00  0.00
ATOM   4380  HA  PHE A 263      16.985  -2.921  20.464  0.00  0.00
ATOM   4381  CB  PHE A 263      17.695  -1.970  18.598  0.00  0.00
ATOM   4382  HB1 PHE A 263      18.768  -1.811  18.841  0.00  0.00
ATOM   4383  HB2 PHE A 263      17.335  -1.167  17.921  0.00  0.00
ATOM   4384  CG  PHE A 263      17.600  -3.276  17.840  0.00  0.00
ATOM   4385  CD1 PHE A 263      16.718  -3.444  16.735  0.00  0.00
ATOM   4386  HD1 PHE A 263      16.094  -2.649  16.355  0.00  0.00
ATOM   4387  CE1 PHE A 263      16.595  -4.690  16.152  0.00  0.00
ATOM   4388  HE1 PHE A 263      15.836  -4.853  15.402  0.00  0.00
ATOM   4389  CZ  PHE A 263      17.383  -5.790  16.487  0.00  0.00
ATOM   4390  HZ  PHE A 263      17.271  -6.656  15.852  0.00  0.00
ATOM   4391  CD2 PHE A 263      18.443  -4.379  18.184  0.00  0.00
ATOM   4392  HD2 PHE A 263      19.314  -4.144  18.779  0.00  0.00
ATOM   4393  CE2 PHE A 263      18.335  -5.592  17.526  0.00  0.00
ATOM   4394  HE2 PHE A 263      19.053  -6.387  17.659  0.00  0.00
ATOM   4395  C   PHE A 263      17.240  -0.936  20.816  0.00  0.00
ATOM   4396  O   PHE A 263      18.384  -0.553  20.866  0.00  0.00
ATOM   4397  N   PHE A 264      16.343  -0.371  21.632  0.00  0.00
ATOM   4398  HN  PHE A 264      15.481  -0.870  21.663  0.00  0.00
ATOM   4399  CA  PHE A 264      16.566   0.711  22.611  0.00  0.00
ATOM   4400  HA  PHE A 264      15.608   1.155  22.840  0.00  0.00
ATOM   4401  CB  PHE A 264      17.090   0.068  23.913  0.00  0.00
ATOM   4402  HB1 PHE A 264      17.617   0.713  24.648  0.00  0.00
ATOM   4403  HB2 PHE A 264      17.818  -0.692  23.555  0.00  0.00
ATOM   4404  CG  PHE A 264      16.028  -0.579  24.752  0.00  0.00
ATOM   4405  CD1 PHE A 264      15.158  -1.597  24.301  0.00  0.00
ATOM   4406  HD1 PHE A 264      15.108  -1.917  23.271  0.00  0.00
ATOM   4407  CE1 PHE A 264      14.341  -2.367  25.169  0.00  0.00
ATOM   4408  HE1 PHE A 264      13.884  -3.288  24.836  0.00  0.00
ATOM   4409  CZ  PHE A 264      14.316  -1.984  26.543  0.00  0.00
ATOM   4410  HZ  PHE A 264      13.639  -2.532  27.182  0.00  0.00
ATOM   4411  CD2 PHE A 264      16.027  -0.350  26.125  0.00  0.00
ATOM   4412  HD2 PHE A 264      16.686   0.445  26.441  0.00  0.00
ATOM   4413  CE2 PHE A 264      15.155  -0.935  27.021  0.00  0.00
ATOM   4414  HE2 PHE A 264      15.379  -0.682  28.047  0.00  0.00
ATOM   4415  C   PHE A 264      17.439   1.874  22.215  0.00  0.00
ATOM   4416  O   PHE A 264      18.298   2.436  22.936  0.00  0.00
ATOM   4417  N   GLY A 265      17.150   2.288  20.982  0.00  0.00
ATOM   4418  HN  GLY A 265      16.486   1.776  20.442  0.00  0.00
ATOM   4419  CA  GLY A 265      18.084   3.161  20.265  0.00  0.00
ATOM   4420  HA1 GLY A 265      17.853   3.054  19.216  0.00  0.00
ATOM   4421  HA2 GLY A 265      19.088   2.850  20.515  0.00  0.00
ATOM   4422  C   GLY A 265      17.987   4.673  20.652  0.00  0.00
ATOM   4423  O   GLY A 265      19.004   5.319  20.867  0.00  0.00
ATOM   4424  N   LEU A 266      16.774   5.166  20.871  0.00  0.00
ATOM   4425  HN  LEU A 266      15.947   4.627  20.732  0.00  0.00
ATOM   4426  CA  LEU A 266      16.566   6.547  21.362  0.00  0.00
ATOM   4427  HA  LEU A 266      17.143   7.188  20.712  0.00  0.00
ATOM   4428  CB  LEU A 266      15.115   7.041  21.171  0.00  0.00
ATOM   4429  HB1 LEU A 266      15.114   8.148  21.257  0.00  0.00
ATOM   4430  HB2 LEU A 266      14.488   6.593  21.971  0.00  0.00
ATOM   4431  CG  LEU A 266      14.498   6.687  19.770  0.00  0.00
ATOM   4432  HG  LEU A 266      14.356   5.587  19.707  0.00  0.00
ATOM   4433  CD1 LEU A 266      13.052   7.289  19.681  0.00  0.00
ATOM   4434  HD1 LEU A 266      12.622   6.943  20.644  0.00  0.00
ATOM   4435  HD1 LEU A 266      12.522   7.087  18.725  0.00  0.00
ATOM   4436  HD1 LEU A 266      13.203   8.382  19.814  0.00  0.00
ATOM   4437  CD2 LEU A 266      15.227   7.268  18.606  0.00  0.00
ATOM   4438  HD2 LEU A 266      16.306   7.044  18.747  0.00  0.00
ATOM   4439  HD2 LEU A 266      15.213   8.376  18.518  0.00  0.00
ATOM   4440  HD2 LEU A 266      14.905   6.774  17.665  0.00  0.00
ATOM   4441  C   LEU A 266      17.042   6.742  22.797  0.00  0.00
ATOM   4442  O   LEU A 266      17.742   7.665  23.172  0.00  0.00
ATOM   4443  N   ASN A 267      16.749   5.671  23.643  0.00  0.00
ATOM   4444  HN  ASN A 267      16.034   5.045  23.340  0.00  0.00
ATOM   4445  CA  ASN A 267      17.379   5.366  24.967  0.00  0.00
ATOM   4446  HA  ASN A 267      16.887   4.433  25.197  0.00  0.00
ATOM   4447  CB  ASN A 267      18.948   5.032  24.682  0.00  0.00
ATOM   4448  HB1 ASN A 267      19.574   5.950  24.655  0.00  0.00
ATOM   4449  HB2 ASN A 267      18.980   4.560  23.676  0.00  0.00
ATOM   4450  CG  ASN A 267      19.489   4.015  25.753  0.00  0.00
ATOM   4451  OD1 ASN A 267      20.406   4.320  26.542  0.00  0.00
ATOM   4452  ND2 ASN A 267      18.966   2.802  25.778  0.00  0.00
ATOM   4453  HD2 ASN A 267      18.556   2.508  24.915  0.00  0.00
ATOM   4454  HD2 ASN A 267      19.152   2.155  26.518  0.00  0.00
ATOM   4455  C   ASN A 267      17.161   6.277  26.159  0.00  0.00
ATOM   4456  O   ASN A 267      18.062   6.582  26.922  0.00  0.00
ATOM   4457  N   ASN A 268      15.926   6.698  26.367  0.00  0.00
ATOM   4458  HN  ASN A 268      15.131   6.578  25.779  0.00  0.00
ATOM   4459  CA  ASN A 268      15.566   7.344  27.626  0.00  0.00
ATOM   4460  HA  ASN A 268      16.118   6.905  28.444  0.00  0.00
ATOM   4461  CB  ASN A 268      15.894   8.856  27.596  0.00  0.00
ATOM   4462  HB1 ASN A 268      15.171   9.423  26.971  0.00  0.00
ATOM   4463  HB2 ASN A 268      16.846   8.997  27.041  0.00  0.00
ATOM   4464  CG  ASN A 268      15.999   9.472  28.999  0.00  0.00
ATOM   4465  OD1 ASN A 268      15.513   8.886  29.987  0.00  0.00
ATOM   4466  ND2 ASN A 268      16.547  10.675  29.162  0.00  0.00
ATOM   4467  HD2 ASN A 268      16.592  11.124  30.054  0.00  0.00
ATOM   4468  HD2 ASN A 268      16.890  11.105  28.326  0.00  0.00
ATOM   4469  C   ASN A 268      14.052   7.174  27.712  0.00  0.00
ATOM   4470  O   ASN A 268      13.364   7.069  26.756  0.00  0.00
ATOM   4471  N   CYS A 269      13.440   7.130  28.940  0.00  0.00
ATOM   4472  HN  CYS A 269      14.004   7.260  29.752  0.00  0.00
ATOM   4473  CA  CYS A 269      12.070   7.008  29.160  0.00  0.00
ATOM   4474  HA  CYS A 269      11.754   6.189  28.532  0.00  0.00
ATOM   4475  CB  CYS A 269      11.619   6.871  30.616  0.00  0.00
ATOM   4476  HB1 CYS A 269      12.020   7.741  31.180  0.00  0.00
ATOM   4477  HB2 CYS A 269      12.179   5.963  30.927  0.00  0.00
ATOM   4478  SG  CYS A 269       9.859   6.490  30.907  0.00  0.00
ATOM   4479  C   CYS A 269      11.367   8.212  28.551  0.00  0.00
ATOM   4480  O   CYS A 269      10.407   8.118  27.800  0.00  0.00
ATOM   4481  N   SER A 270      11.890   9.437  28.772  0.00  0.00
ATOM   4482  HN  SER A 270      12.496   9.558  29.554  0.00  0.00
ATOM   4483  CA  SER A 270      11.334  10.616  28.163  0.00  0.00
ATOM   4484  HA  SER A 270      10.313  10.721  28.499  0.00  0.00
ATOM   4485  CB  SER A 270      12.109  11.885  28.554  0.00  0.00
ATOM   4486  HB1 SER A 270      12.241  11.932  29.656  0.00  0.00
ATOM   4487  HB2 SER A 270      11.698  12.727  27.958  0.00  0.00
ATOM   4488  OG  SER A 270      13.506  11.770  28.268  0.00  0.00
ATOM   4489  HG1 SER A 270      13.806  12.673  28.396  0.00  0.00
ATOM   4490  C   SER A 270      11.310  10.671  26.552  0.00  0.00
ATOM   4491  O   SER A 270      10.332  10.841  25.879  0.00  0.00
ATOM   4492  N   SER A 271      12.446  10.243  25.945  0.00  0.00
ATOM   4493  HN  SER A 271      13.308  10.114  26.430  0.00  0.00
ATOM   4494  CA  SER A 271      12.617  10.016  24.567  0.00  0.00
ATOM   4495  HA  SER A 271      12.339  10.945  24.091  0.00  0.00
ATOM   4496  CB  SER A 271      14.102   9.627  24.296  0.00  0.00
ATOM   4497  HB1 SER A 271      14.306   9.537  23.208  0.00  0.00
ATOM   4498  HB2 SER A 271      14.362   8.709  24.865  0.00  0.00
ATOM   4499  OG  SER A 271      14.925  10.724  24.692  0.00  0.00
ATOM   4500  HG1 SER A 271      15.766  10.666  24.232  0.00  0.00
ATOM   4501  C   SER A 271      11.745   8.948  23.922  0.00  0.00
ATOM   4502  O   SER A 271      11.194   9.134  22.832  0.00  0.00
ATOM   4503  N   SER A 272      11.538   7.807  24.635  0.00  0.00
ATOM   4504  HN  SER A 272      12.030   7.640  25.486  0.00  0.00
ATOM   4505  CA  SER A 272      10.638   6.784  24.245  0.00  0.00
ATOM   4506  HA  SER A 272      10.844   6.470  23.232  0.00  0.00
ATOM   4507  CB  SER A 272      10.827   5.634  25.271  0.00  0.00
ATOM   4508  HB1 SER A 272      10.678   6.032  26.297  0.00  0.00
ATOM   4509  HB2 SER A 272      11.878   5.271  25.288  0.00  0.00
ATOM   4510  OG  SER A 272      10.011   4.533  24.895  0.00  0.00
ATOM   4511  HG1 SER A 272       9.849   3.955  25.644  0.00  0.00
ATOM   4512  C   SER A 272       9.195   7.324  24.281  0.00  0.00
ATOM   4513  O   SER A 272       8.433   6.967  23.418  0.00  0.00
ATOM   4514  N   ASN A 273       8.905   8.202  25.188  0.00  0.00
ATOM   4515  HN  ASN A 273       9.518   8.599  25.866  0.00  0.00
ATOM   4516  CA  ASN A 273       7.530   8.578  25.360  0.00  0.00
ATOM   4517  HA  ASN A 273       6.877   7.732  25.199  0.00  0.00
ATOM   4518  CB  ASN A 273       7.228   9.270  26.748  0.00  0.00
ATOM   4519  HB1 ASN A 273       6.134   9.465  26.750  0.00  0.00
ATOM   4520  HB2 ASN A 273       7.899  10.125  26.975  0.00  0.00
ATOM   4521  CG  ASN A 273       7.365   8.350  27.969  0.00  0.00
ATOM   4522  OD1 ASN A 273       7.301   7.137  27.826  0.00  0.00
ATOM   4523  ND2 ASN A 273       7.479   8.893  29.210  0.00  0.00
ATOM   4524  HD2 ASN A 273       7.715   8.232  29.921  0.00  0.00
ATOM   4525  HD2 ASN A 273       7.408   9.884  29.333  0.00  0.00
ATOM   4526  C   ASN A 273       7.222   9.598  24.246  0.00  0.00
ATOM   4527  O   ASN A 273       6.124   9.511  23.627  0.00  0.00
ATOM   4528  N   ARG A 274       8.161  10.530  23.971  0.00  0.00
ATOM   4529  HN  ARG A 274       8.992  10.586  24.519  0.00  0.00
ATOM   4530  CA  ARG A 274       8.034  11.556  22.923  0.00  0.00
ATOM   4531  HA  ARG A 274       7.154  12.146  23.131  0.00  0.00
ATOM   4532  CB  ARG A 274       9.376  12.433  23.083  0.00  0.00
ATOM   4533  HB1 ARG A 274      10.314  11.840  23.107  0.00  0.00
ATOM   4534  HB2 ARG A 274       9.259  13.059  23.994  0.00  0.00
ATOM   4535  CG  ARG A 274       9.557  13.352  21.950  0.00  0.00
ATOM   4536  HG1 ARG A 274       8.641  13.980  21.914  0.00  0.00
ATOM   4537  HG2 ARG A 274       9.651  12.758  21.016  0.00  0.00
ATOM   4538  CD  ARG A 274      10.703  14.321  22.097  0.00  0.00
ATOM   4539  HD1 ARG A 274      10.494  14.926  23.005  0.00  0.00
ATOM   4540  HD2 ARG A 274      10.758  15.025  21.239  0.00  0.00
ATOM   4541  NE  ARG A 274      11.949  13.500  22.159  0.00  0.00
ATOM   4542  HE  ARG A 274      12.325  13.070  21.339  0.00  0.00
ATOM   4543  CZ  ARG A 274      12.808  13.484  23.188  0.00  0.00
ATOM   4544  NH1 ARG A 274      14.043  13.051  22.967  0.00  0.00
ATOM   4545  HH1 ARG A 274      14.278  12.716  22.054  0.00  0.00
ATOM   4546  HH1 ARG A 274      14.651  13.105  23.760  0.00  0.00
ATOM   4547  NH2 ARG A 274      12.505  13.979  24.386  0.00  0.00
ATOM   4548  HH2 ARG A 274      11.533  14.175  24.515  0.00  0.00
ATOM   4549  HH2 ARG A 274      13.182  14.064  25.117  0.00  0.00
ATOM   4550  C   ARG A 274       7.761  10.882  21.564  0.00  0.00
ATOM   4551  O   ARG A 274       7.056  11.429  20.699  0.00  0.00
ATOM   4552  N   LEU A 275       8.322   9.685  21.235  0.00  0.00
ATOM   4553  HN  LEU A 275       8.716   9.063  21.907  0.00  0.00
ATOM   4554  CA  LEU A 275       8.020   8.885  20.010  0.00  0.00
ATOM   4555  HA  LEU A 275       8.351   9.447  19.150  0.00  0.00
ATOM   4556  CB  LEU A 275       8.832   7.591  20.208  0.00  0.00
ATOM   4557  HB1 LEU A 275       8.489   6.986  21.074  0.00  0.00
ATOM   4558  HB2 LEU A 275       9.921   7.763  20.344  0.00  0.00
ATOM   4559  CG  LEU A 275       8.752   6.699  18.975  0.00  0.00
ATOM   4560  HG  LEU A 275       7.685   6.550  18.702  0.00  0.00
ATOM   4561  CD1 LEU A 275       9.584   7.204  17.819  0.00  0.00
ATOM   4562  HD1 LEU A 275       9.297   8.214  17.455  0.00  0.00
ATOM   4563  HD1 LEU A 275       9.410   6.566  16.926  0.00  0.00
ATOM   4564  HD1 LEU A 275      10.644   7.371  18.109  0.00  0.00
ATOM   4565  CD2 LEU A 275       9.298   5.350  19.274  0.00  0.00
ATOM   4566  HD2 LEU A 275       8.441   4.653  19.386  0.00  0.00
ATOM   4567  HD2 LEU A 275       9.857   5.293  20.233  0.00  0.00
ATOM   4568  HD2 LEU A 275      10.019   4.945  18.532  0.00  0.00
ATOM   4569  C   LEU A 275       6.541   8.486  19.843  0.00  0.00
ATOM   4570  O   LEU A 275       5.917   8.805  18.879  0.00  0.00
ATOM   4571  N   ASP A 276       5.900   8.002  20.870  0.00  0.00
ATOM   4572  HN  ASP A 276       6.393   7.755  21.701  0.00  0.00
ATOM   4573  CA  ASP A 276       4.472   7.790  21.036  0.00  0.00
ATOM   4574  HA  ASP A 276       4.203   7.175  20.190  0.00  0.00
ATOM   4575  CB  ASP A 276       4.104   7.050  22.303  0.00  0.00
ATOM   4576  HB1 ASP A 276       3.093   6.610  22.163  0.00  0.00
ATOM   4577  HB2 ASP A 276       4.052   7.783  23.136  0.00  0.00
ATOM   4578  CG  ASP A 276       4.924   5.788  22.484  0.00  0.00
ATOM   4579  OD1 ASP A 276       4.977   4.904  21.580  0.00  0.00
ATOM   4580  OD2 ASP A 276       5.587   5.613  23.572  0.00  0.00
ATOM   4581  C   ASP A 276       3.637   9.078  20.919  0.00  0.00
ATOM   4582  O   ASP A 276       2.527   8.949  20.407  0.00  0.00
ATOM   4583  N   GLN A 277       4.082  10.244  21.387  0.00  0.00
ATOM   4584  HN  GLN A 277       4.955  10.361  21.852  0.00  0.00
ATOM   4585  CA  GLN A 277       3.438  11.512  21.257  0.00  0.00
ATOM   4586  HA  GLN A 277       2.379  11.375  21.424  0.00  0.00
ATOM   4587  CB  GLN A 277       4.012  12.564  22.217  0.00  0.00
ATOM   4588  HB1 GLN A 277       3.323  13.430  22.123  0.00  0.00
ATOM   4589  HB2 GLN A 277       5.036  12.814  21.866  0.00  0.00
ATOM   4590  CG  GLN A 277       4.099  12.181  23.655  0.00  0.00
ATOM   4591  HG1 GLN A 277       4.322  13.046  24.315  0.00  0.00
ATOM   4592  HG2 GLN A 277       4.902  11.425  23.787  0.00  0.00
ATOM   4593  CD  GLN A 277       2.757  11.635  24.306  0.00  0.00
ATOM   4594  OE1 GLN A 277       1.896  12.476  24.663  0.00  0.00
ATOM   4595  NE2 GLN A 277       2.706  10.329  24.570  0.00  0.00
ATOM   4596  HE2 GLN A 277       1.978   9.932  25.129  0.00  0.00
ATOM   4597  HE2 GLN A 277       3.529   9.774  24.448  0.00  0.00
ATOM   4598  C   GLN A 277       3.477  12.023  19.813  0.00  0.00
ATOM   4599  O   GLN A 277       2.524  12.518  19.277  0.00  0.00
ATOM   4600  N   ALA A 278       4.675  11.958  19.183  0.00  0.00
ATOM   4601  HN  ALA A 278       5.419  11.706  19.796  0.00  0.00
ATOM   4602  CA  ALA A 278       4.998  12.361  17.867  0.00  0.00
ATOM   4603  HA  ALA A 278       4.793  13.419  17.788  0.00  0.00
ATOM   4604  CB  ALA A 278       6.562  12.398  17.689  0.00  0.00
ATOM   4605  HB1 ALA A 278       7.062  11.445  17.964  0.00  0.00
ATOM   4606  HB2 ALA A 278       6.895  13.186  18.398  0.00  0.00
ATOM   4607  HB3 ALA A 278       6.806  12.632  16.630  0.00  0.00
ATOM   4608  C   ALA A 278       4.349  11.533  16.790  0.00  0.00
ATOM   4609  O   ALA A 278       3.961  11.993  15.705  0.00  0.00
ATOM   4610  N   MET A 279       4.047  10.272  17.086  0.00  0.00
ATOM   4611  HN  MET A 279       4.384   9.865  17.932  0.00  0.00
ATOM   4612  CA  MET A 279       3.484   9.303  16.105  0.00  0.00
ATOM   4613  HA  MET A 279       4.045   9.315  15.182  0.00  0.00
ATOM   4614  CB  MET A 279       3.695   7.878  16.729  0.00  0.00
ATOM   4615  HB1 MET A 279       2.995   7.954  17.589  0.00  0.00
ATOM   4616  HB2 MET A 279       4.741   7.728  17.072  0.00  0.00
ATOM   4617  CG  MET A 279       3.136   6.721  15.877  0.00  0.00
ATOM   4618  HG1 MET A 279       3.565   6.829  14.858  0.00  0.00
ATOM   4619  HG2 MET A 279       2.056   6.980  15.865  0.00  0.00
ATOM   4620  SD  MET A 279       3.607   5.070  16.366  0.00  0.00
ATOM   4621  CE  MET A 279       3.204   4.249  14.790  0.00  0.00
ATOM   4622  HE1 MET A 279       2.836   4.994  14.053  0.00  0.00
ATOM   4623  HE2 MET A 279       2.348   3.552  14.912  0.00  0.00
ATOM   4624  HE3 MET A 279       4.029   3.619  14.397  0.00  0.00
ATOM   4625  C   MET A 279       2.023   9.573  15.765  0.00  0.00
ATOM   4626  O   MET A 279       1.535   9.138  14.795  0.00  0.00
ATOM   4627  N   GLN A 280       1.278  10.233  16.708  0.00  0.00
ATOM   4628  HN  GLN A 280       1.751  10.521  17.537  0.00  0.00
ATOM   4629  CA  GLN A 280      -0.187  10.596  16.601  0.00  0.00
ATOM   4630  HA  GLN A 280      -0.676   9.674  16.322  0.00  0.00
ATOM   4631  CB  GLN A 280      -0.851  10.939  17.945  0.00  0.00
ATOM   4632  HB1 GLN A 280      -1.954  10.977  17.817  0.00  0.00
ATOM   4633  HB2 GLN A 280      -0.477  11.970  18.126  0.00  0.00
ATOM   4634  CG  GLN A 280      -0.518   9.927  19.043  0.00  0.00
ATOM   4635  HG1 GLN A 280       0.592   9.945  19.089  0.00  0.00
ATOM   4636  HG2 GLN A 280      -0.757   8.878  18.765  0.00  0.00
ATOM   4637  CD  GLN A 280      -1.229  10.182  20.378  0.00  0.00
ATOM   4638  OE1 GLN A 280      -2.204  11.014  20.415  0.00  0.00
ATOM   4639  NE2 GLN A 280      -0.762   9.539  21.451  0.00  0.00
ATOM   4640  HE2 GLN A 280      -1.333   9.529  22.271  0.00  0.00
ATOM   4641  HE2 GLN A 280      -0.046   8.866  21.266  0.00  0.00
ATOM   4642  C   GLN A 280      -0.401  11.525  15.377  0.00  0.00
ATOM   4643  O   GLN A 280      -1.297  11.436  14.552  0.00  0.00
ATOM   4644  N   VAL A 281       0.594  12.497  15.269  0.00  0.00
ATOM   4645  HN  VAL A 281       1.443  12.461  15.791  0.00  0.00
ATOM   4646  CA  VAL A 281       0.622  13.531  14.208  0.00  0.00
ATOM   4647  HA  VAL A 281      -0.369  13.958  14.251  0.00  0.00
ATOM   4648  CB  VAL A 281       1.657  14.650  14.535  0.00  0.00
ATOM   4649  HB  VAL A 281       2.632  14.208  14.833  0.00  0.00
ATOM   4650  CG1 VAL A 281       1.782  15.599  13.326  0.00  0.00
ATOM   4651  HG1 VAL A 281       2.361  15.207  12.463  0.00  0.00
ATOM   4652  HG1 VAL A 281       2.402  16.491  13.560  0.00  0.00
ATOM   4653  HG1 VAL A 281       0.781  15.895  12.946  0.00  0.00
ATOM   4654  CG2 VAL A 281       1.176  15.430  15.732  0.00  0.00
ATOM   4655  HG2 VAL A 281       1.999  16.102  16.057  0.00  0.00
ATOM   4656  HG2 VAL A 281       0.822  14.802  16.577  0.00  0.00
ATOM   4657  HG2 VAL A 281       0.380  16.068  15.292  0.00  0.00
ATOM   4658  C   VAL A 281       0.930  12.837  12.902  0.00  0.00
ATOM   4659  O   VAL A 281       0.178  12.991  11.922  0.00  0.00
ATOM   4660  N   THR A 282       2.015  12.026  12.820  0.00  0.00
ATOM   4661  HN  THR A 282       2.709  11.878  13.520  0.00  0.00
ATOM   4662  CA  THR A 282       2.298  11.329  11.600  0.00  0.00
ATOM   4663  HA  THR A 282       2.332  12.070  10.816  0.00  0.00
ATOM   4664  CB  THR A 282       3.731  10.712  11.395  0.00  0.00
ATOM   4665  HB  THR A 282       3.739  10.161  10.431  0.00  0.00
ATOM   4666  OG1 THR A 282       4.001   9.952  12.546  0.00  0.00
ATOM   4667  HG1 THR A 282       4.588   9.235  12.297  0.00  0.00
ATOM   4668  CG2 THR A 282       4.850  11.714  11.385  0.00  0.00
ATOM   4669  HG2 THR A 282       4.703  12.396  10.521  0.00  0.00
ATOM   4670  HG2 THR A 282       5.839  11.208  11.369  0.00  0.00
ATOM   4671  HG2 THR A 282       4.900  12.310  12.321  0.00  0.00
ATOM   4672  C   THR A 282       1.304  10.263  11.103  0.00  0.00
ATOM   4673  O   THR A 282       0.958  10.215   9.916  0.00  0.00
ATOM   4674  N   GLU A 283       0.753   9.389  12.015  0.00  0.00
ATOM   4675  HN  GLU A 283       1.185   9.352  12.914  0.00  0.00
ATOM   4676  CA  GLU A 283      -0.395   8.483  11.842  0.00  0.00
ATOM   4677  HA  GLU A 283      -0.128   7.775  11.071  0.00  0.00
ATOM   4678  CB  GLU A 283      -0.760   7.712  13.113  0.00  0.00
ATOM   4679  HB1 GLU A 283      -0.644   8.324  14.034  0.00  0.00
ATOM   4680  HB2 GLU A 283      -0.037   6.895  13.320  0.00  0.00
ATOM   4681  CG  GLU A 283      -2.224   7.174  13.295  0.00  0.00
ATOM   4682  HG1 GLU A 283      -2.849   8.091  13.334  0.00  0.00
ATOM   4683  HG2 GLU A 283      -2.358   6.635  14.257  0.00  0.00
ATOM   4684  CD  GLU A 283      -2.691   6.201  12.214  0.00  0.00
ATOM   4685  OE1 GLU A 283      -1.939   5.758  11.372  0.00  0.00
ATOM   4686  OE2 GLU A 283      -3.901   5.771  12.329  0.00  0.00
ATOM   4687  C   GLU A 283      -1.624   9.149  11.203  0.00  0.00
ATOM   4688  O   GLU A 283      -2.046   8.749  10.112  0.00  0.00
ATOM   4689  N   THR A 284      -2.130  10.298  11.832  0.00  0.00
ATOM   4690  HN  THR A 284      -1.636  10.833  12.513  0.00  0.00
ATOM   4691  CA  THR A 284      -3.225  11.029  11.275  0.00  0.00
ATOM   4692  HA  THR A 284      -4.114  10.435  11.118  0.00  0.00
ATOM   4693  CB  THR A 284      -3.643  12.201  12.117  0.00  0.00
ATOM   4694  HB  THR A 284      -2.765  12.867  12.259  0.00  0.00
ATOM   4695  OG1 THR A 284      -3.962  11.799  13.486  0.00  0.00
ATOM   4696  HG1 THR A 284      -3.113  11.421  13.725  0.00  0.00
ATOM   4697  CG2 THR A 284      -4.869  13.006  11.683  0.00  0.00
ATOM   4698  HG2 THR A 284      -5.122  13.943  12.223  0.00  0.00
ATOM   4699  HG2 THR A 284      -5.776  12.376  11.805  0.00  0.00
ATOM   4700  HG2 THR A 284      -4.733  13.271  10.613  0.00  0.00
ATOM   4701  C   THR A 284      -2.927  11.615   9.907  0.00  0.00
ATOM   4702  O   THR A 284      -3.849  11.781   9.070  0.00  0.00
ATOM   4703  N   LEU A 285      -1.672  11.978   9.592  0.00  0.00
ATOM   4704  HN  LEU A 285      -0.908  11.927  10.230  0.00  0.00
ATOM   4705  CA  LEU A 285      -1.383  12.376   8.239  0.00  0.00
ATOM   4706  HA  LEU A 285      -2.193  12.932   7.791  0.00  0.00
ATOM   4707  CB  LEU A 285      -0.149  13.336   8.236  0.00  0.00
ATOM   4708  HB1 LEU A 285       0.725  12.769   8.623  0.00  0.00
ATOM   4709  HB2 LEU A 285      -0.336  14.149   8.969  0.00  0.00
ATOM   4710  CG  LEU A 285       0.236  13.929   6.859  0.00  0.00
ATOM   4711  HG  LEU A 285       0.332  13.119   6.105  0.00  0.00
ATOM   4712  CD1 LEU A 285      -0.717  14.998   6.475  0.00  0.00
ATOM   4713  HD1 LEU A 285      -1.608  14.508   6.030  0.00  0.00
ATOM   4714  HD1 LEU A 285      -0.331  15.708   5.711  0.00  0.00
ATOM   4715  HD1 LEU A 285      -1.064  15.578   7.358  0.00  0.00
ATOM   4716  CD2 LEU A 285       1.655  14.532   7.144  0.00  0.00
ATOM   4717  HD2 LEU A 285       2.207  14.806   6.221  0.00  0.00
ATOM   4718  HD2 LEU A 285       2.363  14.027   7.837  0.00  0.00
ATOM   4719  HD2 LEU A 285       1.537  15.499   7.678  0.00  0.00
ATOM   4720  C   LEU A 285      -1.220  11.205   7.299  0.00  0.00
ATOM   4721  O   LEU A 285      -1.672  11.284   6.105  0.00  0.00
ATOM   4722  N   GLY A 286      -0.732  10.053   7.779  0.00  0.00
ATOM   4723  HN  GLY A 286      -0.639  10.012   8.770  0.00  0.00
ATOM   4724  CA  GLY A 286      -0.216   8.944   6.990  0.00  0.00
ATOM   4725  HA1 GLY A 286       0.527   8.498   7.635  0.00  0.00
ATOM   4726  HA2 GLY A 286       0.149   9.386   6.076  0.00  0.00
ATOM   4727  C   GLY A 286      -1.158   7.815   6.695  0.00  0.00
ATOM   4728  O   GLY A 286      -0.639   6.673   6.448  0.00  0.00
ATOM   4729  N   MET A 287      -2.486   8.053   6.861  0.00  0.00
ATOM   4730  HN  MET A 287      -2.699   8.985   7.147  0.00  0.00
ATOM   4731  CA  MET A 287      -3.544   7.112   6.511  0.00  0.00
ATOM   4732  HA  MET A 287      -3.094   6.135   6.417  0.00  0.00
ATOM   4733  CB  MET A 287      -4.406   6.866   7.707  0.00  0.00
ATOM   4734  HB1 MET A 287      -3.654   6.500   8.438  0.00  0.00
ATOM   4735  HB2 MET A 287      -5.030   5.982   7.454  0.00  0.00
ATOM   4736  CG  MET A 287      -5.163   8.062   8.374  0.00  0.00
ATOM   4737  HG1 MET A 287      -4.561   8.995   8.398  0.00  0.00
ATOM   4738  HG2 MET A 287      -5.373   7.816   9.437  0.00  0.00
ATOM   4739  SD  MET A 287      -6.682   8.531   7.551  0.00  0.00
ATOM   4740  CE  MET A 287      -7.071   9.935   8.650  0.00  0.00
ATOM   4741  HE1 MET A 287      -6.198  10.569   8.912  0.00  0.00
ATOM   4742  HE2 MET A 287      -7.506   9.498   9.574  0.00  0.00
ATOM   4743  HE3 MET A 287      -7.822  10.529   8.087  0.00  0.00
ATOM   4744  C   MET A 287      -4.335   7.431   5.229  0.00  0.00
ATOM   4745  O   MET A 287      -5.180   6.623   4.839  0.00  0.00
ATOM   4746  N   THR A 288      -3.927   8.498   4.587  0.00  0.00
ATOM   4747  HN  THR A 288      -3.086   8.997   4.780  0.00  0.00
ATOM   4748  CA  THR A 288      -4.704   9.070   3.492  0.00  0.00
ATOM   4749  HA  THR A 288      -5.728   8.807   3.711  0.00  0.00
ATOM   4750  CB  THR A 288      -4.419  10.573   3.299  0.00  0.00
ATOM   4751  HB  THR A 288      -4.667  10.949   2.284  0.00  0.00
ATOM   4752  OG1 THR A 288      -3.034  10.756   3.582  0.00  0.00
ATOM   4753  HG1 THR A 288      -2.804  11.537   4.089  0.00  0.00
ATOM   4754  CG2 THR A 288      -5.234  11.324   4.449  0.00  0.00
ATOM   4755  HG2 THR A 288      -4.749  12.317   4.559  0.00  0.00
ATOM   4756  HG2 THR A 288      -5.288  10.786   5.420  0.00  0.00
ATOM   4757  HG2 THR A 288      -6.271  11.305   4.050  0.00  0.00
ATOM   4758  C   THR A 288      -4.462   8.352   2.124  0.00  0.00
ATOM   4759  O   THR A 288      -4.598   8.926   1.104  0.00  0.00
ATOM   4760  N   HIS A 289      -4.147   7.045   2.162  0.00  0.00
ATOM   4761  HN  HIS A 289      -4.206   6.508   2.999  0.00  0.00
ATOM   4762  CA  HIS A 289      -3.474   6.381   1.076  0.00  0.00
ATOM   4763  HA  HIS A 289      -2.523   6.892   1.054  0.00  0.00
ATOM   4764  CB  HIS A 289      -3.031   4.910   1.496  0.00  0.00
ATOM   4765  HB1 HIS A 289      -2.262   4.482   0.818  0.00  0.00
ATOM   4766  HB2 HIS A 289      -3.938   4.286   1.643  0.00  0.00
ATOM   4767  ND1 HIS A 289      -1.311   5.266   3.298  0.00  0.00
ATOM   4768  HD1 HIS A 289      -0.681   5.751   2.692  0.00  0.00
ATOM   4769  CG  HIS A 289      -2.527   4.786   2.953  0.00  0.00
ATOM   4770  CE1 HIS A 289      -1.002   4.740   4.493  0.00  0.00
ATOM   4771  HE1 HIS A 289      -0.054   5.025   4.950  0.00  0.00
ATOM   4772  NE2 HIS A 289      -2.026   4.038   4.997  0.00  0.00
ATOM   4773  CD2 HIS A 289      -2.958   4.087   3.982  0.00  0.00
ATOM   4774  HD2 HIS A 289      -3.748   3.346   3.980  0.00  0.00
ATOM   4775  C   HIS A 289      -4.257   6.447  -0.241  0.00  0.00
ATOM   4776  O   HIS A 289      -3.719   6.638  -1.297  0.00  0.00
ATOM   4777  N   CYS A 290      -5.595   6.320  -0.117  0.00  0.00
ATOM   4778  HN  CYS A 290      -5.936   6.124   0.799  0.00  0.00
ATOM   4779  CA  CYS A 290      -6.584   6.076  -1.148  0.00  0.00
ATOM   4780  HA  CYS A 290      -6.282   5.314  -1.852  0.00  0.00
ATOM   4781  CB  CYS A 290      -7.937   5.590  -0.510  0.00  0.00
ATOM   4782  HB1 CYS A 290      -8.480   5.102  -1.348  0.00  0.00
ATOM   4783  HB2 CYS A 290      -8.637   6.355  -0.111  0.00  0.00
ATOM   4784  SG  CYS A 290      -7.652   4.363   0.842  0.00  0.00
ATOM   4785  HG1 CYS A 290      -7.058   3.411   0.135  0.00  0.00
ATOM   4786  C   CYS A 290      -6.783   7.299  -1.983  0.00  0.00
ATOM   4787  O   CYS A 290      -7.272   7.234  -3.153  0.00  0.00
ATOM   4788  N   CYS A 291      -6.320   8.473  -1.478  0.00  0.00
ATOM   4789  HN  CYS A 291      -5.836   8.521  -0.607  0.00  0.00
ATOM   4790  CA  CYS A 291      -6.622   9.787  -2.057  0.00  0.00
ATOM   4791  HA  CYS A 291      -7.700   9.846  -2.029  0.00  0.00
ATOM   4792  CB  CYS A 291      -6.236  10.999  -1.115  0.00  0.00
ATOM   4793  HB1 CYS A 291      -6.469  11.904  -1.715  0.00  0.00
ATOM   4794  HB2 CYS A 291      -5.141  10.986  -0.928  0.00  0.00
ATOM   4795  SG  CYS A 291      -7.157  11.074   0.410  0.00  0.00
ATOM   4796  HG1 CYS A 291      -6.580   9.983   0.894  0.00  0.00
ATOM   4797  C   CYS A 291      -6.137  10.096  -3.470  0.00  0.00
ATOM   4798  O   CYS A 291      -6.931  10.747  -4.157  0.00  0.00
ATOM   4799  N   ILE A 292      -4.981   9.558  -3.901  0.00  0.00
ATOM   4800  HN  ILE A 292      -4.364   9.017  -3.334  0.00  0.00
ATOM   4801  CA  ILE A 292      -4.556   9.731  -5.288  0.00  0.00
ATOM   4802  HA  ILE A 292      -5.021  10.642  -5.630  0.00  0.00
ATOM   4803  CB  ILE A 292      -3.006   9.877  -5.345  0.00  0.00
ATOM   4804  HB  ILE A 292      -2.697  10.537  -4.506  0.00  0.00
ATOM   4805  CG2 ILE A 292      -2.350   8.514  -5.168  0.00  0.00
ATOM   4806  HG2 ILE A 292      -1.259   8.704  -5.081  0.00  0.00
ATOM   4807  HG2 ILE A 292      -2.519   7.907  -6.082  0.00  0.00
ATOM   4808  HG2 ILE A 292      -2.681   8.027  -4.226  0.00  0.00
ATOM   4809  CG1 ILE A 292      -2.474  10.615  -6.557  0.00  0.00
ATOM   4810  HG1 ILE A 292      -2.601  10.095  -7.530  0.00  0.00
ATOM   4811  HG1 ILE A 292      -1.386  10.761  -6.385  0.00  0.00
ATOM   4812  CD1 ILE A 292      -2.992  12.042  -6.724  0.00  0.00
ATOM   4813  HD1 ILE A 292      -2.798  12.515  -5.738  0.00  0.00
ATOM   4814  HD2 ILE A 292      -4.054  12.109  -7.043  0.00  0.00
ATOM   4815  HD3 ILE A 292      -2.389  12.555  -7.503  0.00  0.00
ATOM   4816  C   ILE A 292      -5.042   8.643  -6.327  0.00  0.00
ATOM   4817  O   ILE A 292      -5.124   8.889  -7.556  0.00  0.00
ATOM   4818  N   ASN A 293      -5.516   7.487  -5.805  0.00  0.00
ATOM   4819  HN  ASN A 293      -5.608   7.293  -4.832  0.00  0.00
ATOM   4820  CA  ASN A 293      -5.911   6.393  -6.622  0.00  0.00
ATOM   4821  HA  ASN A 293      -5.094   6.158  -7.289  0.00  0.00
ATOM   4822  CB  ASN A 293      -6.139   5.140  -5.698  0.00  0.00
ATOM   4823  HB1 ASN A 293      -6.530   4.330  -6.350  0.00  0.00
ATOM   4824  HB2 ASN A 293      -6.915   5.420  -4.953  0.00  0.00
ATOM   4825  CG  ASN A 293      -4.838   4.643  -5.127  0.00  0.00
ATOM   4826  OD1 ASN A 293      -3.679   4.921  -5.540  0.00  0.00
ATOM   4827  ND2 ASN A 293      -4.956   3.754  -4.151  0.00  0.00
ATOM   4828  HD2 ASN A 293      -5.821   3.626  -3.665  0.00  0.00
ATOM   4829  HD2 ASN A 293      -4.096   3.498  -3.709  0.00  0.00
ATOM   4830  C   ASN A 293      -6.977   6.701  -7.684  0.00  0.00
ATOM   4831  O   ASN A 293      -6.691   6.168  -8.752  0.00  0.00
ATOM   4832  N   PRO A 294      -8.155   7.357  -7.563  0.00  0.00
ATOM   4833  CD  PRO A 294      -8.732   7.723  -6.234  0.00  0.00
ATOM   4834  HD1 PRO A 294      -7.929   8.287  -5.713  0.00  0.00
ATOM   4835  HD2 PRO A 294      -8.969   6.766  -5.723  0.00  0.00
ATOM   4836  CA  PRO A 294      -8.977   7.823  -8.711  0.00  0.00
ATOM   4837  HA  PRO A 294      -9.131   7.076  -9.473  0.00  0.00
ATOM   4838  CB  PRO A 294     -10.304   8.197  -7.958  0.00  0.00
ATOM   4839  HB1 PRO A 294     -10.770   7.191  -7.875  0.00  0.00
ATOM   4840  HB2 PRO A 294     -11.001   8.803  -8.576  0.00  0.00
ATOM   4841  CG  PRO A 294      -9.940   8.587  -6.506  0.00  0.00
ATOM   4842  HG1 PRO A 294      -9.671   9.654  -6.347  0.00  0.00
ATOM   4843  HG2 PRO A 294     -10.729   8.336  -5.765  0.00  0.00
ATOM   4844  C   PRO A 294      -8.415   9.012  -9.476  0.00  0.00
ATOM   4845  O   PRO A 294      -8.750   9.205 -10.632  0.00  0.00
ATOM   4846  N   ILE A 295      -7.500   9.819  -8.892  0.00  0.00
ATOM   4847  HN  ILE A 295      -7.145   9.537  -8.003  0.00  0.00
ATOM   4848  CA  ILE A 295      -7.158  11.145  -9.314  0.00  0.00
ATOM   4849  HA  ILE A 295      -8.102  11.547  -9.650  0.00  0.00
ATOM   4850  CB  ILE A 295      -6.504  11.980  -8.211  0.00  0.00
ATOM   4851  HB  ILE A 295      -5.563  11.399  -8.101  0.00  0.00
ATOM   4852  CG2 ILE A 295      -6.236  13.441  -8.812  0.00  0.00
ATOM   4853  HG2 ILE A 295      -7.155  14.048  -8.957  0.00  0.00
ATOM   4854  HG2 ILE A 295      -5.527  13.262  -9.647  0.00  0.00
ATOM   4855  HG2 ILE A 295      -5.726  14.075  -8.055  0.00  0.00
ATOM   4856  CG1 ILE A 295      -7.357  11.899  -6.892  0.00  0.00
ATOM   4857  HG1 ILE A 295      -6.645  12.174  -6.083  0.00  0.00
ATOM   4858  HG1 ILE A 295      -7.731  10.881  -6.646  0.00  0.00
ATOM   4859  CD1 ILE A 295      -8.592  12.824  -6.796  0.00  0.00
ATOM   4860  HD1 ILE A 295      -8.290  13.888  -6.901  0.00  0.00
ATOM   4861  HD2 ILE A 295      -9.066  12.908  -5.794  0.00  0.00
ATOM   4862  HD3 ILE A 295      -9.321  12.603  -7.605  0.00  0.00
ATOM   4863  C   ILE A 295      -6.310  11.067 -10.548  0.00  0.00
ATOM   4864  O   ILE A 295      -6.609  11.691 -11.568  0.00  0.00
ATOM   4865  N   ILE A 296      -5.212  10.348 -10.571  0.00  0.00
ATOM   4866  HN  ILE A 296      -5.013   9.791  -9.768  0.00  0.00
ATOM   4867  CA  ILE A 296      -4.286  10.223 -11.670  0.00  0.00
ATOM   4868  HA  ILE A 296      -3.995  11.184 -12.069  0.00  0.00
ATOM   4869  CB  ILE A 296      -2.972   9.641 -11.168  0.00  0.00
ATOM   4870  HB  ILE A 296      -3.230   8.891 -10.388  0.00  0.00
ATOM   4871  CG2 ILE A 296      -2.067   8.984 -12.233  0.00  0.00
ATOM   4872  HG2 ILE A 296      -2.542   8.055 -12.614  0.00  0.00
ATOM   4873  HG2 ILE A 296      -1.123   8.593 -11.798  0.00  0.00
ATOM   4874  HG2 ILE A 296      -1.741   9.650 -13.061  0.00  0.00
ATOM   4875  CG1 ILE A 296      -2.221  10.795 -10.384  0.00  0.00
ATOM   4876  HG1 ILE A 296      -1.580  10.524  -9.518  0.00  0.00
ATOM   4877  HG1 ILE A 296      -3.002  11.352  -9.824  0.00  0.00
ATOM   4878  CD1 ILE A 296      -1.405  11.725 -11.314  0.00  0.00
ATOM   4879  HD1 ILE A 296      -0.497  11.220 -11.708  0.00  0.00
ATOM   4880  HD2 ILE A 296      -1.007  12.565 -10.704  0.00  0.00
ATOM   4881  HD3 ILE A 296      -1.995  12.086 -12.183  0.00  0.00
ATOM   4882  C   ILE A 296      -4.849   9.407 -12.778  0.00  0.00
ATOM   4883  O   ILE A 296      -4.584   9.642 -14.005  0.00  0.00
ATOM   4884  N   TYR A 297      -5.666   8.341 -12.421  0.00  0.00
ATOM   4885  HN  TYR A 297      -5.750   8.179 -11.441  0.00  0.00
ATOM   4886  CA  TYR A 297      -6.267   7.469 -13.453  0.00  0.00
ATOM   4887  HA  TYR A 297      -5.452   7.313 -14.144  0.00  0.00
ATOM   4888  CB  TYR A 297      -6.836   6.190 -12.845  0.00  0.00
ATOM   4889  HB1 TYR A 297      -7.808   6.274 -12.313  0.00  0.00
ATOM   4890  HB2 TYR A 297      -6.037   5.899 -12.129  0.00  0.00
ATOM   4891  CG  TYR A 297      -6.911   5.024 -13.792  0.00  0.00
ATOM   4892  CD1 TYR A 297      -7.841   4.086 -13.432  0.00  0.00
ATOM   4893  HD1 TYR A 297      -8.487   4.247 -12.582  0.00  0.00
ATOM   4894  CE1 TYR A 297      -7.935   2.881 -14.166  0.00  0.00
ATOM   4895  HE1 TYR A 297      -8.632   2.106 -13.883  0.00  0.00
ATOM   4896  CZ  TYR A 297      -7.130   2.787 -15.332  0.00  0.00
ATOM   4897  OH  TYR A 297      -7.164   1.549 -15.925  0.00  0.00
ATOM   4898  HH  TYR A 297      -7.610   0.971 -15.302  0.00  0.00
ATOM   4899  CD2 TYR A 297      -5.942   4.792 -14.732  0.00  0.00
ATOM   4900  HD2 TYR A 297      -5.095   5.433 -14.927  0.00  0.00
ATOM   4901  CE2 TYR A 297      -6.171   3.666 -15.632  0.00  0.00
ATOM   4902  HE2 TYR A 297      -5.485   3.456 -16.440  0.00  0.00
ATOM   4903  C   TYR A 297      -7.424   8.282 -14.155  0.00  0.00
ATOM   4904  O   TYR A 297      -7.615   8.093 -15.346  0.00  0.00
ATOM   4905  N   ALA A 298      -8.105   9.221 -13.454  0.00  0.00
ATOM   4906  HN  ALA A 298      -8.243   9.191 -12.467  0.00  0.00
ATOM   4907  CA  ALA A 298      -9.029  10.247 -14.063  0.00  0.00
ATOM   4908  HA  ALA A 298      -9.734   9.657 -14.629  0.00  0.00
ATOM   4909  CB  ALA A 298      -9.628  11.190 -12.987  0.00  0.00
ATOM   4910  HB1 ALA A 298      -8.880  11.488 -12.222  0.00  0.00
ATOM   4911  HB2 ALA A 298     -10.455  10.676 -12.452  0.00  0.00
ATOM   4912  HB3 ALA A 298     -10.029  12.155 -13.364  0.00  0.00
ATOM   4913  C   ALA A 298      -8.286  11.165 -15.031  0.00  0.00
ATOM   4914  O   ALA A 298      -8.732  11.441 -16.135  0.00  0.00
ATOM   4915  N   PHE A 299      -7.080  11.634 -14.587  0.00  0.00
ATOM   4916  HN  PHE A 299      -6.773  11.476 -13.652  0.00  0.00
ATOM   4917  CA  PHE A 299      -6.232  12.432 -15.476  0.00  0.00
ATOM   4918  HA  PHE A 299      -6.763  13.332 -15.747  0.00  0.00
ATOM   4919  CB  PHE A 299      -4.922  12.882 -14.768  0.00  0.00
ATOM   4920  HB1 PHE A 299      -4.327  11.947 -14.695  0.00  0.00
ATOM   4921  HB2 PHE A 299      -5.183  13.204 -13.737  0.00  0.00
ATOM   4922  CG  PHE A 299      -4.069  13.900 -15.498  0.00  0.00
ATOM   4923  CD1 PHE A 299      -2.972  13.500 -16.291  0.00  0.00
ATOM   4924  HD1 PHE A 299      -2.761  12.450 -16.430  0.00  0.00
ATOM   4925  CE1 PHE A 299      -2.193  14.530 -16.940  0.00  0.00
ATOM   4926  HE1 PHE A 299      -1.474  14.178 -17.666  0.00  0.00
ATOM   4927  CZ  PHE A 299      -2.523  15.911 -16.816  0.00  0.00
ATOM   4928  HZ  PHE A 299      -2.000  16.678 -17.369  0.00  0.00
ATOM   4929  CD2 PHE A 299      -4.304  15.235 -15.216  0.00  0.00
ATOM   4930  HD2 PHE A 299      -5.021  15.674 -14.539  0.00  0.00
ATOM   4931  CE2 PHE A 299      -3.558  16.282 -15.906  0.00  0.00
ATOM   4932  HE2 PHE A 299      -3.708  17.344 -15.781  0.00  0.00
ATOM   4933  C   PHE A 299      -5.877  11.725 -16.859  0.00  0.00
ATOM   4934  O   PHE A 299      -5.808  12.364 -17.944  0.00  0.00
ATOM   4935  N   VAL A 300      -5.691  10.382 -16.936  0.00  0.00
ATOM   4936  HN  VAL A 300      -5.541   9.867 -16.095  0.00  0.00
ATOM   4937  CA  VAL A 300      -5.483   9.705 -18.159  0.00  0.00
ATOM   4938  HA  VAL A 300      -4.727  10.198 -18.752  0.00  0.00
ATOM   4939  CB  VAL A 300      -4.916   8.291 -17.955  0.00  0.00
ATOM   4940  HB  VAL A 300      -5.671   7.667 -17.431  0.00  0.00
ATOM   4941  CG1 VAL A 300      -4.439   7.496 -19.221  0.00  0.00
ATOM   4942  HG1 VAL A 300      -3.510   7.958 -19.620  0.00  0.00
ATOM   4943  HG1 VAL A 300      -5.289   7.495 -19.937  0.00  0.00
ATOM   4944  HG1 VAL A 300      -4.041   6.489 -18.973  0.00  0.00
ATOM   4945  CG2 VAL A 300      -3.659   8.497 -17.076  0.00  0.00
ATOM   4946  HG2 VAL A 300      -2.967   7.646 -16.900  0.00  0.00
ATOM   4947  HG2 VAL A 300      -3.826   8.945 -16.073  0.00  0.00
ATOM   4948  HG2 VAL A 300      -2.975   9.168 -17.638  0.00  0.00
ATOM   4949  C   VAL A 300      -6.716   9.675 -18.984  0.00  0.00
ATOM   4950  O   VAL A 300      -6.753  10.070 -20.139  0.00  0.00
ATOM   4951  N   GLY A 301      -7.797   9.127 -18.422  0.00  0.00
ATOM   4952  HN  GLY A 301      -7.797   8.814 -17.476  0.00  0.00
ATOM   4953  CA  GLY A 301      -9.037   8.779 -19.064  0.00  0.00
ATOM   4954  HA1 GLY A 301      -9.487   9.736 -19.288  0.00  0.00
ATOM   4955  HA2 GLY A 301      -9.598   8.129 -18.409  0.00  0.00
ATOM   4956  C   GLY A 301      -8.826   7.886 -20.263  0.00  0.00
ATOM   4957  O   GLY A 301      -7.720   7.458 -20.535  0.00  0.00
ATOM   4958  N   GLU A 302      -9.852   7.666 -21.083  0.00  0.00
ATOM   4959  HN  GLU A 302     -10.755   8.073 -20.970  0.00  0.00
ATOM   4960  CA  GLU A 302      -9.874   6.680 -22.217  0.00  0.00
ATOM   4961  HA  GLU A 302      -9.388   5.767 -21.908  0.00  0.00
ATOM   4962  CB  GLU A 302     -11.354   6.478 -22.659  0.00  0.00
ATOM   4963  HB1 GLU A 302     -11.873   7.268 -23.241  0.00  0.00
ATOM   4964  HB2 GLU A 302     -11.931   6.323 -21.722  0.00  0.00
ATOM   4965  CG  GLU A 302     -11.480   5.085 -23.460  0.00  0.00
ATOM   4966  HG1 GLU A 302     -11.023   4.231 -22.916  0.00  0.00
ATOM   4967  HG2 GLU A 302     -10.918   5.280 -24.397  0.00  0.00
ATOM   4968  CD  GLU A 302     -12.884   4.744 -23.730  0.00  0.00
ATOM   4969  OE1 GLU A 302     -13.629   4.624 -22.672  0.00  0.00
ATOM   4970  OE2 GLU A 302     -13.322   4.646 -24.862  0.00  0.00
ATOM   4971  C   GLU A 302      -8.935   7.122 -23.418  0.00  0.00
ATOM   4972  O   GLU A 302      -8.114   6.357 -23.961  0.00  0.00
ATOM   4973  N   LYS A 303      -8.950   8.440 -23.675  0.00  0.00
ATOM   4974  HN  LYS A 303      -9.626   9.006 -23.209  0.00  0.00
ATOM   4975  CA  LYS A 303      -8.067   9.053 -24.697  0.00  0.00
ATOM   4976  HA  LYS A 303      -8.199   8.516 -25.624  0.00  0.00
ATOM   4977  CB  LYS A 303      -8.601  10.449 -25.107  0.00  0.00
ATOM   4978  HB1 LYS A 303      -9.672  10.261 -25.338  0.00  0.00
ATOM   4979  HB2 LYS A 303      -8.179  10.700 -26.103  0.00  0.00
ATOM   4980  CG  LYS A 303      -8.414  11.672 -24.148  0.00  0.00
ATOM   4981  HG1 LYS A 303      -7.339  11.944 -24.211  0.00  0.00
ATOM   4982  HG2 LYS A 303      -8.712  11.535 -23.088  0.00  0.00
ATOM   4983  CD  LYS A 303      -9.239  12.814 -24.721  0.00  0.00
ATOM   4984  HD1 LYS A 303     -10.259  12.381 -24.805  0.00  0.00
ATOM   4985  HD2 LYS A 303      -8.891  12.969 -25.764  0.00  0.00
ATOM   4986  CE  LYS A 303      -9.166  14.083 -23.961  0.00  0.00
ATOM   4987  HE1 LYS A 303      -9.378  14.135 -22.872  0.00  0.00
ATOM   4988  HE2 LYS A 303      -9.914  14.808 -24.351  0.00  0.00
ATOM   4989  NZ  LYS A 303      -7.820  14.712 -24.089  0.00  0.00
ATOM   4990  HZ1 LYS A 303      -7.967  15.715 -23.861  0.00  0.00
ATOM   4991  HZ2 LYS A 303      -7.317  14.592 -24.992  0.00  0.00
ATOM   4992  HZ3 LYS A 303      -7.221  14.387 -23.304  0.00  0.00
ATOM   4993  C   LYS A 303      -6.565   9.127 -24.531  0.00  0.00
ATOM   4994  O   LYS A 303      -5.787   8.924 -25.455  0.00  0.00
ATOM   4995  N   PHE A 304      -6.036   9.451 -23.242  0.00  0.00
ATOM   4996  HN  PHE A 304      -6.613   9.516 -22.432  0.00  0.00
ATOM   4997  CA  PHE A 304      -4.516   9.449 -23.147  0.00  0.00
ATOM   4998  HA  PHE A 304      -4.213   9.773 -24.131  0.00  0.00
ATOM   4999  CB  PHE A 304      -4.043  10.521 -22.087  0.00  0.00
ATOM   5000  HB1 PHE A 304      -4.199  10.190 -21.038  0.00  0.00
ATOM   5001  HB2 PHE A 304      -4.756  11.369 -22.169  0.00  0.00
ATOM   5002  CG  PHE A 304      -2.657  11.091 -22.338  0.00  0.00
ATOM   5003  CD1 PHE A 304      -2.251  11.641 -23.573  0.00  0.00
ATOM   5004  HD1 PHE A 304      -2.881  11.573 -24.448  0.00  0.00
ATOM   5005  CE1 PHE A 304      -0.895  12.020 -23.766  0.00  0.00
ATOM   5006  HE1 PHE A 304      -0.501  12.340 -24.719  0.00  0.00
ATOM   5007  CZ  PHE A 304      -0.056  12.045 -22.651  0.00  0.00
ATOM   5008  HZ  PHE A 304       0.960  12.408 -22.709  0.00  0.00
ATOM   5009  CD2 PHE A 304      -1.821  11.172 -21.208  0.00  0.00
ATOM   5010  HD2 PHE A 304      -2.091  10.777 -20.239  0.00  0.00
ATOM   5011  CE2 PHE A 304      -0.541  11.692 -21.380  0.00  0.00
ATOM   5012  HE2 PHE A 304       0.056  11.876 -20.498  0.00  0.00
ATOM   5013  C   PHE A 304      -3.970   8.016 -22.992  0.00  0.00
ATOM   5014  O   PHE A 304      -2.824   7.699 -23.142  0.00  0.00
ATOM   5015  N   ARG A 305      -4.877   7.029 -22.592  0.00  0.00
ATOM   5016  HN  ARG A 305      -5.798   7.248 -22.279  0.00  0.00
ATOM   5017  CA  ARG A 305      -4.560   5.550 -22.425  0.00  0.00
ATOM   5018  HA  ARG A 305      -3.755   5.373 -21.728  0.00  0.00
ATOM   5019  CB  ARG A 305      -5.710   4.780 -21.675  0.00  0.00
ATOM   5020  HB1 ARG A 305      -6.707   5.110 -22.039  0.00  0.00
ATOM   5021  HB2 ARG A 305      -5.703   5.130 -20.620  0.00  0.00
ATOM   5022  CG  ARG A 305      -5.558   3.326 -21.488  0.00  0.00
ATOM   5023  HG1 ARG A 305      -6.219   3.018 -20.650  0.00  0.00
ATOM   5024  HG2 ARG A 305      -4.543   3.102 -21.097  0.00  0.00
ATOM   5025  CD  ARG A 305      -5.779   2.370 -22.681  0.00  0.00
ATOM   5026  HD1 ARG A 305      -5.923   1.285 -22.483  0.00  0.00
ATOM   5027  HD2 ARG A 305      -4.908   2.427 -23.368  0.00  0.00
ATOM   5028  NE  ARG A 305      -6.978   2.809 -23.478  0.00  0.00
ATOM   5029  HE  ARG A 305      -7.583   3.453 -23.010  0.00  0.00
ATOM   5030  CZ  ARG A 305      -7.034   2.860 -24.777  0.00  0.00
ATOM   5031  NH1 ARG A 305      -7.779   3.774 -25.382  0.00  0.00
ATOM   5032  HH1 ARG A 305      -8.108   3.733 -26.325  0.00  0.00
ATOM   5033  HH1 ARG A 305      -7.917   4.660 -24.938  0.00  0.00
ATOM   5034  NH2 ARG A 305      -6.360   1.946 -25.465  0.00  0.00
ATOM   5035  HH2 ARG A 305      -6.078   1.143 -24.940  0.00  0.00
ATOM   5036  HH2 ARG A 305      -6.464   1.952 -26.460  0.00  0.00
ATOM   5037  C   ARG A 305      -4.185   4.966 -23.740  0.00  0.00
ATOM   5038  O   ARG A 305      -3.379   4.020 -23.829  0.00  0.00
ATOM   5039  N   ASN A 306      -4.718   5.442 -24.896  0.00  0.00
ATOM   5040  HN  ASN A 306      -5.421   6.132 -24.744  0.00  0.00
ATOM   5041  CA  ASN A 306      -4.352   5.137 -26.210  0.00  0.00
ATOM   5042  HA  ASN A 306      -4.541   4.099 -26.441  0.00  0.00
ATOM   5043  CB  ASN A 306      -4.965   6.108 -27.284  0.00  0.00
ATOM   5044  HB1 ASN A 306      -4.424   6.037 -28.252  0.00  0.00
ATOM   5045  HB2 ASN A 306      -4.984   7.160 -26.926  0.00  0.00
ATOM   5046  CG  ASN A 306      -6.433   5.984 -27.697  0.00  0.00
ATOM   5047  OD1 ASN A 306      -7.302   6.831 -27.482  0.00  0.00
ATOM   5048  ND2 ASN A 306      -6.632   4.799 -28.251  0.00  0.00
ATOM   5049  HD2 ASN A 306      -5.878   4.146 -28.314  0.00  0.00
ATOM   5050  HD2 ASN A 306      -7.298   4.791 -28.997  0.00  0.00
ATOM   5051  C   ASN A 306      -2.792   5.287 -26.404  0.00  0.00
ATOM   5052  O   ASN A 306      -2.205   4.469 -27.134  0.00  0.00
ATOM   5053  N   TYR A 307      -2.096   6.235 -25.790  0.00  0.00
ATOM   5054  HN  TYR A 307      -2.495   6.797 -25.070  0.00  0.00
ATOM   5055  CA  TYR A 307      -0.645   6.447 -25.941  0.00  0.00
ATOM   5056  HA  TYR A 307      -0.406   6.380 -26.993  0.00  0.00
ATOM   5057  CB  TYR A 307      -0.168   7.883 -25.597  0.00  0.00
ATOM   5058  HB1 TYR A 307       0.930   7.960 -25.443  0.00  0.00
ATOM   5059  HB2 TYR A 307      -0.559   8.230 -24.618  0.00  0.00
ATOM   5060  CG  TYR A 307      -0.532   8.888 -26.616  0.00  0.00
ATOM   5061  CD1 TYR A 307      -1.747   9.539 -26.498  0.00  0.00
ATOM   5062  HD1 TYR A 307      -2.532   9.360 -25.777  0.00  0.00
ATOM   5063  CE1 TYR A 307      -2.064  10.329 -27.578  0.00  0.00
ATOM   5064  HE1 TYR A 307      -3.017  10.838 -27.550  0.00  0.00
ATOM   5065  CZ  TYR A 307      -1.249  10.615 -28.636  0.00  0.00
ATOM   5066  OH  TYR A 307      -1.748  11.461 -29.669  0.00  0.00
ATOM   5067  HH  TYR A 307      -1.142  11.318 -30.400  0.00  0.00
ATOM   5068  CD2 TYR A 307       0.318   9.119 -27.684  0.00  0.00
ATOM   5069  HD2 TYR A 307       1.258   8.589 -27.651  0.00  0.00
ATOM   5070  CE2 TYR A 307       0.033  10.082 -28.655  0.00  0.00
ATOM   5071  HE2 TYR A 307       0.764  10.281 -29.425  0.00  0.00
ATOM   5072  C   TYR A 307       0.144   5.405 -25.127  0.00  0.00
ATOM   5073  O   TYR A 307       1.324   5.158 -25.370  0.00  0.00
ATOM   5074  N   LEU A 308      -0.471   4.702 -24.193  0.00  0.00
ATOM   5075  HN  LEU A 308      -1.439   4.811 -23.982  0.00  0.00
ATOM   5076  CA  LEU A 308       0.183   3.607 -23.490  0.00  0.00
ATOM   5077  HA  LEU A 308       1.217   3.871 -23.326  0.00  0.00
ATOM   5078  CB  LEU A 308      -0.466   3.330 -22.071  0.00  0.00
ATOM   5079  HB1 LEU A 308      -0.047   2.429 -21.575  0.00  0.00
ATOM   5080  HB2 LEU A 308      -1.510   3.143 -22.403  0.00  0.00
ATOM   5081  CG  LEU A 308      -0.503   4.473 -21.042  0.00  0.00
ATOM   5082  HG  LEU A 308      -0.799   5.430 -21.523  0.00  0.00
ATOM   5083  CD1 LEU A 308      -1.528   4.164 -19.979  0.00  0.00
ATOM   5084  HD1 LEU A 308      -1.590   4.910 -19.158  0.00  0.00
ATOM   5085  HD1 LEU A 308      -1.302   3.150 -19.584  0.00  0.00
ATOM   5086  HD1 LEU A 308      -2.561   4.059 -20.374  0.00  0.00
ATOM   5087  CD2 LEU A 308       0.940   4.592 -20.440  0.00  0.00
ATOM   5088  HD2 LEU A 308       0.824   5.140 -19.480  0.00  0.00
ATOM   5089  HD2 LEU A 308       1.501   5.177 -21.199  0.00  0.00
ATOM   5090  HD2 LEU A 308       1.438   3.605 -20.329  0.00  0.00
ATOM   5091  C   LEU A 308       0.145   2.288 -24.224  0.00  0.00
ATOM   5092  O   LEU A 308       1.126   1.473 -24.318  0.00  0.00
ATOM   5093  N   LEU A 309      -0.953   2.108 -24.994  0.00  0.00
ATOM   5094  HN  LEU A 309      -1.618   2.842 -24.889  0.00  0.00
ATOM   5095  CA  LEU A 309      -1.236   0.980 -25.926  0.00  0.00
ATOM   5096  HA  LEU A 309      -1.135   0.044 -25.397  0.00  0.00
ATOM   5097  CB  LEU A 309      -2.749   0.927 -26.357  0.00  0.00
ATOM   5098  HB1 LEU A 309      -2.968   1.751 -27.070  0.00  0.00
ATOM   5099  HB2 LEU A 309      -3.377   1.030 -25.446  0.00  0.00
ATOM   5100  CG  LEU A 309      -3.119  -0.366 -27.065  0.00  0.00
ATOM   5101  HG  LEU A 309      -2.518  -0.323 -27.998  0.00  0.00
ATOM   5102  CD1 LEU A 309      -2.805  -1.614 -26.323  0.00  0.00
ATOM   5103  HD1 LEU A 309      -1.714  -1.739 -26.153  0.00  0.00
ATOM   5104  HD1 LEU A 309      -3.198  -2.574 -26.725  0.00  0.00
ATOM   5105  HD1 LEU A 309      -3.299  -1.442 -25.343  0.00  0.00
ATOM   5106  CD2 LEU A 309      -4.611  -0.346 -27.396  0.00  0.00
ATOM   5107  HD2 LEU A 309      -5.088  -0.712 -26.461  0.00  0.00
ATOM   5108  HD2 LEU A 309      -4.832  -0.966 -28.291  0.00  0.00
ATOM   5109  HD2 LEU A 309      -4.982   0.652 -27.709  0.00  0.00
ATOM   5110  C   LEU A 309      -0.324   0.947 -27.111  0.00  0.00
ATOM   5111  O   LEU A 309       0.233  -0.067 -27.540  0.00  0.00
ATOM   5112  N   VAL A 310      -0.083   2.151 -27.697  0.00  0.00
ATOM   5113  HN  VAL A 310      -0.567   2.999 -27.496  0.00  0.00
ATOM   5114  CA  VAL A 310       0.666   2.257 -29.030  0.00  0.00
ATOM   5115  HA  VAL A 310       0.233   1.513 -29.682  0.00  0.00
ATOM   5116  CB  VAL A 310       0.496   3.645 -29.627  0.00  0.00
ATOM   5117  HB  VAL A 310      -0.532   3.987 -29.379  0.00  0.00
ATOM   5118  CG1 VAL A 310       1.445   4.625 -29.048  0.00  0.00
ATOM   5119  HG1 VAL A 310       1.237   5.633 -29.467  0.00  0.00
ATOM   5120  HG1 VAL A 310       2.504   4.377 -29.276  0.00  0.00
ATOM   5121  HG1 VAL A 310       1.331   4.669 -27.944  0.00  0.00
ATOM   5122  CG2 VAL A 310       0.539   3.617 -31.156  0.00  0.00
ATOM   5123  HG2 VAL A 310       1.467   3.209 -31.610  0.00  0.00
ATOM   5124  HG2 VAL A 310       0.337   4.627 -31.572  0.00  0.00
ATOM   5125  HG2 VAL A 310      -0.300   2.981 -31.513  0.00  0.00
ATOM   5126  C   VAL A 310       2.114   1.673 -29.014  0.00  0.00
ATOM   5127  O   VAL A 310       2.600   0.959 -29.925  0.00  0.00
ATOM   5128  N   PHE A 311       2.924   1.958 -27.955  0.00  0.00
ATOM   5129  HN  PHE A 311       2.615   2.673 -27.333  0.00  0.00
ATOM   5130  CA  PHE A 311       4.236   1.285 -27.717  0.00  0.00
ATOM   5131  HA  PHE A 311       4.790   1.160 -28.635  0.00  0.00
ATOM   5132  CB  PHE A 311       5.069   2.151 -26.690  0.00  0.00
ATOM   5133  HB1 PHE A 311       5.984   1.625 -26.341  0.00  0.00
ATOM   5134  HB2 PHE A 311       4.363   2.364 -25.858  0.00  0.00
ATOM   5135  CG  PHE A 311       5.386   3.355 -27.464  0.00  0.00
ATOM   5136  CD1 PHE A 311       4.704   4.570 -27.320  0.00  0.00
ATOM   5137  HD1 PHE A 311       3.863   4.705 -26.657  0.00  0.00
ATOM   5138  CE1 PHE A 311       5.060   5.676 -28.164  0.00  0.00
ATOM   5139  HE1 PHE A 311       4.464   6.569 -28.060  0.00  0.00
ATOM   5140  CZ  PHE A 311       6.135   5.593 -29.069  0.00  0.00
ATOM   5141  HZ  PHE A 311       6.397   6.406 -29.730  0.00  0.00
ATOM   5142  CD2 PHE A 311       6.444   3.307 -28.428  0.00  0.00
ATOM   5143  HD2 PHE A 311       6.965   2.370 -28.551  0.00  0.00
ATOM   5144  CE2 PHE A 311       6.763   4.348 -29.255  0.00  0.00
ATOM   5145  HE2 PHE A 311       7.594   4.409 -29.943  0.00  0.00
ATOM   5146  C   PHE A 311       4.241  -0.100 -27.150  0.00  0.00
ATOM   5147  O   PHE A 311       5.191  -0.864 -27.280  0.00  0.00
ATOM   5148  N   PHE A 312       3.086  -0.506 -26.559  0.00  0.00
ATOM   5149  HN  PHE A 312       2.238   0.017 -26.509  0.00  0.00
ATOM   5150  CA  PHE A 312       2.918  -1.837 -26.089  0.00  0.00
ATOM   5151  HA  PHE A 312       3.855  -2.165 -25.665  0.00  0.00
ATOM   5152  CB  PHE A 312       1.764  -1.881 -25.050  0.00  0.00
ATOM   5153  HB1 PHE A 312       0.826  -1.871 -25.644  0.00  0.00
ATOM   5154  HB2 PHE A 312       1.858  -0.995 -24.387  0.00  0.00
ATOM   5155  CG  PHE A 312       1.771  -3.067 -24.084  0.00  0.00
ATOM   5156  CD1 PHE A 312       1.136  -4.308 -24.401  0.00  0.00
ATOM   5157  HD1 PHE A 312       0.600  -4.493 -25.321  0.00  0.00
ATOM   5158  CE1 PHE A 312       1.110  -5.344 -23.463  0.00  0.00
ATOM   5159  HE1 PHE A 312       0.735  -6.334 -23.683  0.00  0.00
ATOM   5160  CZ  PHE A 312       1.735  -5.222 -22.265  0.00  0.00
ATOM   5161  HZ  PHE A 312       1.750  -6.042 -21.562  0.00  0.00
ATOM   5162  CD2 PHE A 312       2.395  -2.946 -22.865  0.00  0.00
ATOM   5163  HD2 PHE A 312       2.902  -2.051 -22.536  0.00  0.00
ATOM   5164  CE2 PHE A 312       2.424  -4.052 -21.946  0.00  0.00
ATOM   5165  HE2 PHE A 312       2.808  -3.818 -20.964  0.00  0.00
ATOM   5166  C   PHE A 312       2.696  -2.735 -27.293  0.00  0.00
ATOM   5167  O   PHE A 312       3.337  -3.776 -27.393  0.00  0.00
ATOM   5168  N   GLN A 313       1.875  -2.382 -28.238  0.00  0.00
ATOM   5169  HN  GLN A 313       1.258  -1.620 -28.060  0.00  0.00
ATOM   5170  CA  GLN A 313       1.758  -3.152 -29.428  0.00  0.00
ATOM   5171  HA  GLN A 313       1.624  -4.194 -29.178  0.00  0.00
ATOM   5172  CB  GLN A 313       0.582  -2.596 -30.188  0.00  0.00
ATOM   5173  HB1 GLN A 313       0.590  -2.961 -31.238  0.00  0.00
ATOM   5174  HB2 GLN A 313       0.518  -1.494 -30.064  0.00  0.00
ATOM   5175  CG  GLN A 313      -0.748  -2.917 -29.591  0.00  0.00
ATOM   5176  HG1 GLN A 313      -1.482  -2.252 -30.094  0.00  0.00
ATOM   5177  HG2 GLN A 313      -0.677  -2.613 -28.524  0.00  0.00
ATOM   5178  CD  GLN A 313      -1.282  -4.380 -29.592  0.00  0.00
ATOM   5179  OE1 GLN A 313      -1.177  -5.113 -30.559  0.00  0.00
ATOM   5180  NE2 GLN A 313      -1.919  -4.803 -28.468  0.00  0.00
ATOM   5181  HE2 GLN A 313      -1.991  -4.213 -27.664  0.00  0.00
ATOM   5182  HE2 GLN A 313      -2.410  -5.670 -28.553  0.00  0.00
ATOM   5183  C   GLN A 313       2.987  -3.243 -30.304  0.00  0.00
ATOM   5184  O   GLN A 313       3.738  -2.333 -30.556  0.00  0.00
ATOM   5185  N   LYS A 314       3.229  -4.407 -30.910  0.00  0.00
ATOM   5186  HN  LYS A 314       2.705  -5.210 -30.635  0.00  0.00
ATOM   5187  CA  LYS A 314       4.211  -4.699 -31.986  0.00  0.00
ATOM   5188  HA  LYS A 314       5.209  -4.350 -31.766  0.00  0.00
ATOM   5189  CB  LYS A 314       4.258  -6.228 -32.250  0.00  0.00
ATOM   5190  HB1 LYS A 314       3.263  -6.624 -32.545  0.00  0.00
ATOM   5191  HB2 LYS A 314       4.488  -6.761 -31.304  0.00  0.00
ATOM   5192  CG  LYS A 314       5.109  -6.768 -33.409  0.00  0.00
ATOM   5193  HG1 LYS A 314       6.174  -6.519 -33.215  0.00  0.00
ATOM   5194  HG2 LYS A 314       4.678  -6.362 -34.350  0.00  0.00
ATOM   5195  CD  LYS A 314       4.917  -8.269 -33.557  0.00  0.00
ATOM   5196  HD1 LYS A 314       3.892  -8.483 -33.928  0.00  0.00
ATOM   5197  HD2 LYS A 314       5.019  -8.742 -32.556  0.00  0.00
ATOM   5198  CE  LYS A 314       5.895  -8.857 -34.562  0.00  0.00
ATOM   5199  HE1 LYS A 314       6.829  -8.391 -34.180  0.00  0.00
ATOM   5200  HE2 LYS A 314       5.600  -8.385 -35.522  0.00  0.00
ATOM   5201  NZ  LYS A 314       6.039 -10.291 -34.526  0.00  0.00
ATOM   5202  HZ1 LYS A 314       5.462 -10.762 -35.252  0.00  0.00
ATOM   5203  HZ2 LYS A 314       5.769 -10.704 -33.612  0.00  0.00
ATOM   5204  HZ3 LYS A 314       7.028 -10.524 -34.750  0.00  0.00
ATOM   5205  C   LYS A 314       3.881  -3.956 -33.322  0.00  0.00
ATOM   5206  O   LYS A 314       4.728  -3.333 -33.942  0.00  0.00
ATOM   5207  N   HIS A 315       2.627  -3.898 -33.803  0.00  0.00
ATOM   5208  HN  HIS A 315       1.943  -4.404 -33.284  0.00  0.00
ATOM   5209  CA  HIS A 315       2.257  -3.240 -35.100  0.00  0.00
ATOM   5210  HA  HIS A 315       3.163  -3.054 -35.658  0.00  0.00
ATOM   5211  CB  HIS A 315       1.305  -4.241 -35.891  0.00  0.00
ATOM   5212  HB1 HIS A 315       1.004  -3.760 -36.847  0.00  0.00
ATOM   5213  HB2 HIS A 315       0.402  -4.394 -35.261  0.00  0.00
ATOM   5214  ND1 HIS A 315       3.295  -5.692 -36.716  0.00  0.00
ATOM   5215  HD1 HIS A 315       4.026  -5.023 -36.580  0.00  0.00
ATOM   5216  CG  HIS A 315       1.974  -5.582 -36.234  0.00  0.00
ATOM   5217  CE1 HIS A 315       3.683  -7.003 -36.945  0.00  0.00
ATOM   5218  HE1 HIS A 315       4.692  -7.167 -37.323  0.00  0.00
ATOM   5219  NE2 HIS A 315       2.651  -7.743 -36.582  0.00  0.00
ATOM   5220  CD2 HIS A 315       1.562  -6.918 -36.186  0.00  0.00
ATOM   5221  HD2 HIS A 315       0.610  -7.358 -35.916  0.00  0.00
ATOM   5222  C   HIS A 315       1.660  -1.854 -34.769  0.00  0.00
ATOM   5223  O   HIS A 315       2.174  -0.732 -34.899  0.00  0.00
ATOM   5224  N   ILE A 316       0.414  -1.865 -34.316  0.00  0.00
ATOM   5225  HN  ILE A 316      -0.067  -2.735 -34.240  0.00  0.00
ATOM   5226  CA  ILE A 316      -0.247  -0.619 -34.002  0.00  0.00
ATOM   5227  HA  ILE A 316       0.429   0.029 -33.462  0.00  0.00
ATOM   5228  CB  ILE A 316      -0.813   0.127 -35.193  0.00  0.00
ATOM   5229  HB  ILE A 316       0.079   0.286 -35.837  0.00  0.00
ATOM   5230  CG2 ILE A 316      -1.742  -0.782 -36.030  0.00  0.00
ATOM   5231  HG2 ILE A 316      -2.220  -0.204 -36.849  0.00  0.00
ATOM   5232  HG2 ILE A 316      -2.560  -1.129 -35.364  0.00  0.00
ATOM   5233  HG2 ILE A 316      -1.204  -1.647 -36.474  0.00  0.00
ATOM   5234  CG1 ILE A 316      -1.420   1.472 -34.885  0.00  0.00
ATOM   5235  HG1 ILE A 316      -0.840   2.008 -34.105  0.00  0.00
ATOM   5236  HG1 ILE A 316      -2.468   1.291 -34.561  0.00  0.00
ATOM   5237  CD1 ILE A 316      -1.478   2.338 -36.122  0.00  0.00
ATOM   5238  HD1 ILE A 316      -0.481   2.271 -36.607  0.00  0.00
ATOM   5239  HD2 ILE A 316      -1.745   3.402 -35.949  0.00  0.00
ATOM   5240  HD3 ILE A 316      -2.191   1.870 -36.836  0.00  0.00
ATOM   5241  C   ILE A 316      -1.397  -0.835 -33.015  0.00  0.00
ATOM   5242  O   ILE A 316      -1.815  -1.985 -32.846  0.00  0.00
ATOM   5243  N   ALA A 317      -1.878   0.206 -32.291  0.00  0.00
ATOM   5244  HN  ALA A 317      -1.458   1.110 -32.312  0.00  0.00
ATOM   5245  CA  ALA A 317      -2.970   0.115 -31.406  0.00  0.00
ATOM   5246  HA  ALA A 317      -2.879  -0.725 -30.734  0.00  0.00
ATOM   5247  CB  ALA A 317      -2.910   1.282 -30.406  0.00  0.00
ATOM   5248  HB1 ALA A 317      -3.860   1.367 -29.835  0.00  0.00
ATOM   5249  HB2 ALA A 317      -2.692   2.272 -30.859  0.00  0.00
ATOM   5250  HB3 ALA A 317      -2.062   1.058 -29.724  0.00  0.00
ATOM   5251  C   ALA A 317      -4.404   0.150 -32.119  0.00  0.00
ATOM   5252  O   ALA A 317      -4.595   0.806 -33.137  0.00  0.00
ATOM   5253  N   LYS A 318      -5.390  -0.672 -31.575  0.00  0.00
ATOM   5254  HN  LYS A 318      -5.149  -1.179 -30.751  0.00  0.00
ATOM   5255  CA  LYS A 318      -6.682  -1.024 -32.170  0.00  0.00
ATOM   5256  HA  LYS A 318      -6.380  -1.489 -33.097  0.00  0.00
ATOM   5257  CB  LYS A 318      -7.389  -2.072 -31.255  0.00  0.00
ATOM   5258  HB1 LYS A 318      -8.308  -2.362 -31.806  0.00  0.00
ATOM   5259  HB2 LYS A 318      -7.536  -1.759 -30.199  0.00  0.00
ATOM   5260  CG  LYS A 318      -6.707  -3.457 -31.104  0.00  0.00
ATOM   5261  HG1 LYS A 318      -6.289  -3.787 -32.079  0.00  0.00
ATOM   5262  HG2 LYS A 318      -7.544  -4.152 -30.879  0.00  0.00
ATOM   5263  CD  LYS A 318      -5.727  -3.739 -29.945  0.00  0.00
ATOM   5264  HD1 LYS A 318      -6.146  -3.327 -29.003  0.00  0.00
ATOM   5265  HD2 LYS A 318      -4.723  -3.263 -29.955  0.00  0.00
ATOM   5266  CE  LYS A 318      -5.299  -5.255 -29.814  0.00  0.00
ATOM   5267  HE1 LYS A 318      -4.686  -5.395 -28.899  0.00  0.00
ATOM   5268  HE2 LYS A 318      -4.649  -5.650 -30.624  0.00  0.00
ATOM   5269  NZ  LYS A 318      -6.408  -6.186 -29.720  0.00  0.00
ATOM   5270  HZ1 LYS A 318      -6.061  -7.081 -29.321  0.00  0.00
ATOM   5271  HZ2 LYS A 318      -6.834  -6.408 -30.642  0.00  0.00
ATOM   5272  HZ3 LYS A 318      -7.116  -5.811 -29.057  0.00  0.00
ATOM   5273  C   LYS A 318      -7.624   0.075 -32.348  0.00  0.00
ATOM   5274  O   LYS A 318      -8.232   0.168 -33.423  0.00  0.00
ATOM   5275  N   ARG A 319      -7.666   1.113 -31.434  0.00  0.00
ATOM   5276  HN  ARG A 319      -6.983   1.118 -30.707  0.00  0.00
ATOM   5277  CA  ARG A 319      -8.560   2.262 -31.249  0.00  0.00
ATOM   5278  HA  ARG A 319      -9.346   2.234 -31.989  0.00  0.00
ATOM   5279  CB  ARG A 319      -9.141   2.192 -29.838  0.00  0.00
ATOM   5280  HB1 ARG A 319      -9.756   3.096 -29.645  0.00  0.00
ATOM   5281  HB2 ARG A 319      -8.351   2.086 -29.063  0.00  0.00
ATOM   5282  CG  ARG A 319     -10.046   0.977 -29.458  0.00  0.00
ATOM   5283  HG1 ARG A 319      -9.645   0.036 -29.892  0.00  0.00
ATOM   5284  HG2 ARG A 319     -11.016   1.059 -29.994  0.00  0.00
ATOM   5285  CD  ARG A 319     -10.403   0.789 -27.947  0.00  0.00
ATOM   5286  HD1 ARG A 319     -11.271   0.115 -27.781  0.00  0.00
ATOM   5287  HD2 ARG A 319     -10.568   1.759 -27.432  0.00  0.00
ATOM   5288  NE  ARG A 319      -9.199   0.152 -27.196  0.00  0.00
ATOM   5289  HE  ARG A 319      -8.610  -0.576 -27.547  0.00  0.00
ATOM   5290  CZ  ARG A 319      -9.174   0.005 -25.872  0.00  0.00
ATOM   5291  NH1 ARG A 319      -8.210  -0.828 -25.389  0.00  0.00
ATOM   5292  HH1 ARG A 319      -7.584  -1.124 -26.110  0.00  0.00
ATOM   5293  HH1 ARG A 319      -7.905  -0.718 -24.442  0.00  0.00
ATOM   5294  NH2 ARG A 319      -9.766   0.814 -25.025  0.00  0.00
ATOM   5295  HH2 ARG A 319     -10.014   1.737 -25.319  0.00  0.00
ATOM   5296  HH2 ARG A 319      -9.512   0.698 -24.065  0.00  0.00
ATOM   5297  C   ARG A 319      -7.882   3.594 -31.343  0.00  0.00
ATOM   5298  O   ARG A 319      -8.337   4.638 -30.838  0.00  0.00
ATOM   5299  N   PHE A 320      -6.646   3.580 -31.811  0.00  0.00
ATOM   5300  HN  PHE A 320      -6.361   2.753 -32.290  0.00  0.00
ATOM   5301  CA  PHE A 320      -5.773   4.753 -31.843  0.00  0.00
ATOM   5302  HA  PHE A 320      -5.712   5.002 -30.794  0.00  0.00
ATOM   5303  CB  PHE A 320      -4.395   4.446 -32.391  0.00  0.00
ATOM   5304  HB1 PHE A 320      -4.262   4.393 -33.492  0.00  0.00
ATOM   5305  HB2 PHE A 320      -4.169   3.447 -31.961  0.00  0.00
ATOM   5306  CG  PHE A 320      -3.405   5.445 -31.881  0.00  0.00
ATOM   5307  CD1 PHE A 320      -2.981   6.484 -32.721  0.00  0.00
ATOM   5308  HD1 PHE A 320      -3.246   6.433 -33.767  0.00  0.00
ATOM   5309  CE1 PHE A 320      -1.939   7.263 -32.292  0.00  0.00
ATOM   5310  HE1 PHE A 320      -1.571   8.057 -32.926  0.00  0.00
ATOM   5311  CZ  PHE A 320      -1.496   7.279 -30.949  0.00  0.00
ATOM   5312  HZ  PHE A 320      -0.648   7.860 -30.620  0.00  0.00
ATOM   5313  CD2 PHE A 320      -2.927   5.298 -30.613  0.00  0.00
ATOM   5314  HD2 PHE A 320      -3.367   4.643 -29.877  0.00  0.00
ATOM   5315  CE2 PHE A 320      -1.944   6.222 -30.203  0.00  0.00
ATOM   5316  HE2 PHE A 320      -1.474   6.118 -29.235  0.00  0.00
ATOM   5317  C   PHE A 320      -6.316   6.040 -32.551  0.00  0.00
ATOM   5318  O   PHE A 320      -6.028   7.177 -32.198  0.00  0.00
ATOM   5319  N   CYS A 321      -7.121   5.776 -33.558  0.00  0.00
ATOM   5320  HN  CYS A 321      -7.408   4.853 -33.807  0.00  0.00
ATOM   5321  CA  CYS A 321      -7.230   6.674 -34.666  0.00  0.00
ATOM   5322  HA  CYS A 321      -6.419   7.386 -34.714  0.00  0.00
ATOM   5323  CB  CYS A 321      -7.267   5.755 -35.985  0.00  0.00
ATOM   5324  HB1 CYS A 321      -7.348   6.502 -36.803  0.00  0.00
ATOM   5325  HB2 CYS A 321      -8.170   5.108 -35.947  0.00  0.00
ATOM   5326  SG  CYS A 321      -5.730   4.751 -36.076  0.00  0.00
ATOM   5327  HG1 CYS A 321      -5.418   4.853 -37.359  0.00  0.00
ATOM   5328  C   CYS A 321      -8.631   7.370 -34.392  0.00  0.00
ATOM   5329  O   CYS A 321      -9.072   8.150 -35.216  0.00  0.00
ATOM   5330  N   LYS A 322      -9.318   7.094 -33.239  0.00  0.00
ATOM   5331  HN  LYS A 322      -8.857   6.434 -32.651  0.00  0.00
ATOM   5332  CA  LYS A 322     -10.659   7.697 -32.859  0.00  0.00
ATOM   5333  HA  LYS A 322     -11.348   7.434 -33.648  0.00  0.00
ATOM   5334  CB  LYS A 322     -11.268   7.059 -31.516  0.00  0.00
ATOM   5335  HB1 LYS A 322     -11.510   5.984 -31.657  0.00  0.00
ATOM   5336  HB2 LYS A 322     -12.244   7.570 -31.378  0.00  0.00
ATOM   5337  CG  LYS A 322     -10.392   7.260 -30.269  0.00  0.00
ATOM   5338  HG1 LYS A 322     -10.098   8.324 -30.139  0.00  0.00
ATOM   5339  HG2 LYS A 322      -9.569   6.528 -30.417  0.00  0.00
ATOM   5340  CD  LYS A 322     -11.181   6.927 -29.028  0.00  0.00
ATOM   5341  HD1 LYS A 322     -12.267   7.151 -29.100  0.00  0.00
ATOM   5342  HD2 LYS A 322     -10.825   7.474 -28.129  0.00  0.00
ATOM   5343  CE  LYS A 322     -11.084   5.467 -28.630  0.00  0.00
ATOM   5344  HE1 LYS A 322     -10.113   5.258 -28.132  0.00  0.00
ATOM   5345  HE2 LYS A 322     -11.279   4.700 -29.411  0.00  0.00
ATOM   5346  NZ  LYS A 322     -12.132   5.178 -27.607  0.00  0.00
ATOM   5347  HZ1 LYS A 322     -11.973   4.302 -27.067  0.00  0.00
ATOM   5348  HZ2 LYS A 322     -13.100   5.160 -27.985  0.00  0.00
ATOM   5349  HZ3 LYS A 322     -12.081   5.966 -26.930  0.00  0.00
ATOM   5350  C   LYS A 322     -10.631   9.268 -32.835  0.00  0.00
ATOM   5351  O   LYS A 322      -9.616   9.853 -32.489  0.00  0.00
ATOM   5352  N   CYS A 323     -11.740   9.972 -33.118  0.00  0.00
ATOM   5353  HN  CYS A 323     -12.577   9.506 -33.396  0.00  0.00
ATOM   5354  CA  CYS A 323     -11.751  11.388 -33.343  0.00  0.00
ATOM   5355  HA  CYS A 323     -10.934  11.622 -34.010  0.00  0.00
ATOM   5356  CB  CYS A 323     -13.099  11.824 -33.862  0.00  0.00
ATOM   5357  HB1 CYS A 323     -13.217  11.403 -34.884  0.00  0.00
ATOM   5358  HB2 CYS A 323     -13.126  12.930 -33.957  0.00  0.00
ATOM   5359  SG  CYS A 323     -14.555  11.262 -32.854  0.00  0.00
ATOM   5360  HG1 CYS A 323     -15.349  11.755 -33.794  0.00  0.00
ATOM   5361  C   CYS A 323     -11.329  12.317 -32.179  0.00  0.00
ATOM   5362  O   CYS A 323     -10.729  13.342 -32.390  0.00  0.00
ATOM   5363  N   CYS A 324     -11.811  11.948 -30.958  0.00  0.00
ATOM   5364  HN  CYS A 324     -12.349  11.109 -30.927  0.00  0.00
ATOM   5365  CA  CYS A 324     -11.369  12.640 -29.696  0.00  0.00
ATOM   5366  HA  CYS A 324     -11.605  13.692 -29.750  0.00  0.00
ATOM   5367  CB  CYS A 324     -12.158  12.010 -28.475  0.00  0.00
ATOM   5368  HB1 CYS A 324     -13.237  12.187 -28.669  0.00  0.00
ATOM   5369  HB2 CYS A 324     -11.887  12.596 -27.571  0.00  0.00
ATOM   5370  SG  CYS A 324     -11.845  10.221 -28.301  0.00  0.00
ATOM   5371  HG1 CYS A 324     -12.920  10.069 -27.541  0.00  0.00
ATOM   5372  C   CYS A 324      -9.909  12.492 -29.381  0.00  0.00
ATOM   5373  O   CYS A 324      -9.371  13.282 -28.531  0.00  0.00
ATOM   5374  N   SER A 325      -9.212  11.491 -29.985  0.00  0.00
ATOM   5375  HN  SER A 325      -9.739  10.847 -30.533  0.00  0.00
ATOM   5376  CA  SER A 325      -7.927  11.019 -29.573  0.00  0.00
ATOM   5377  HA  SER A 325      -7.544  11.548 -28.713  0.00  0.00
ATOM   5378  CB  SER A 325      -8.137   9.586 -29.144  0.00  0.00
ATOM   5379  HB1 SER A 325      -8.265   8.904 -30.012  0.00  0.00
ATOM   5380  HB2 SER A 325      -9.046   9.466 -28.517  0.00  0.00
ATOM   5381  OG  SER A 325      -6.952   9.266 -28.425  0.00  0.00
ATOM   5382  HG1 SER A 325      -7.203   8.583 -27.799  0.00  0.00
ATOM   5383  C   SER A 325      -6.818  11.214 -30.688  0.00  0.00
ATOM   5384  O   SER A 325      -5.653  10.920 -30.446  0.00  0.00
ATOM   5385  N   ILE A 326      -7.104  11.657 -31.898  0.00  0.00
ATOM   5386  HN  ILE A 326      -8.028  11.951 -32.131  0.00  0.00
ATOM   5387  CA  ILE A 326      -6.237  11.760 -33.036  0.00  0.00
ATOM   5388  HA  ILE A 326      -5.278  11.280 -32.916  0.00  0.00
ATOM   5389  CB  ILE A 326      -6.817  11.125 -34.305  0.00  0.00
ATOM   5390  HB  ILE A 326      -6.967  10.047 -34.087  0.00  0.00
ATOM   5391  CG2 ILE A 326      -8.071  11.730 -34.885  0.00  0.00
ATOM   5392  HG2 ILE A 326      -8.394  11.405 -35.897  0.00  0.00
ATOM   5393  HG2 ILE A 326      -8.069  12.837 -34.970  0.00  0.00
ATOM   5394  HG2 ILE A 326      -8.806  11.590 -34.063  0.00  0.00
ATOM   5395  CG1 ILE A 326      -5.751  10.931 -35.452  0.00  0.00
ATOM   5396  HG1 ILE A 326      -5.399  11.940 -35.757  0.00  0.00
ATOM   5397  HG1 ILE A 326      -6.203  10.478 -36.361  0.00  0.00
ATOM   5398  CD1 ILE A 326      -4.536  10.096 -35.163  0.00  0.00
ATOM   5399  HD1 ILE A 326      -4.304   9.532 -36.091  0.00  0.00
ATOM   5400  HD2 ILE A 326      -4.701   9.416 -34.300  0.00  0.00
ATOM   5401  HD3 ILE A 326      -3.784  10.859 -34.869  0.00  0.00
ATOM   5402  C   ILE A 326      -5.884  13.229 -33.222  0.00  0.00
ATOM   5403  O   ILE A 326      -6.727  14.106 -33.316  0.00  0.00
ATOM   5404  N   PHE A 327      -4.556  13.401 -33.163  0.00  0.00
ATOM   5405  HN  PHE A 327      -4.025  12.564 -33.050  0.00  0.00
ATOM   5406  CA  PHE A 327      -3.939  14.693 -32.936  0.00  0.00
ATOM   5407  HA  PHE A 327      -4.524  15.567 -33.184  0.00  0.00
ATOM   5408  CB  PHE A 327      -3.448  14.832 -31.471  0.00  0.00
ATOM   5409  HB1 PHE A 327      -3.053  15.840 -31.226  0.00  0.00
ATOM   5410  HB2 PHE A 327      -2.698  14.052 -31.216  0.00  0.00
ATOM   5411  CG  PHE A 327      -4.584  14.746 -30.463  0.00  0.00
ATOM   5412  CD1 PHE A 327      -5.409  15.893 -30.302  0.00  0.00
ATOM   5413  HD1 PHE A 327      -5.223  16.756 -30.923  0.00  0.00
ATOM   5414  CE1 PHE A 327      -6.476  15.920 -29.355  0.00  0.00
ATOM   5415  HE1 PHE A 327      -7.239  16.656 -29.559  0.00  0.00
ATOM   5416  CZ  PHE A 327      -6.527  14.882 -28.475  0.00  0.00
ATOM   5417  HZ  PHE A 327      -7.217  14.745 -27.655  0.00  0.00
ATOM   5418  CD2 PHE A 327      -4.644  13.742 -29.502  0.00  0.00
ATOM   5419  HD2 PHE A 327      -3.887  12.975 -29.566  0.00  0.00
ATOM   5420  CE2 PHE A 327      -5.579  13.858 -28.447  0.00  0.00
ATOM   5421  HE2 PHE A 327      -5.553  13.159 -27.624  0.00  0.00
ATOM   5422  C   PHE A 327      -2.599  14.855 -33.669  0.00  0.00
ATOM   5423  O   PHE A 327      -1.707  15.553 -33.192  0.00  0.00
ATOM   5424  N   GLN A 328      -2.370  13.997 -34.684  0.00  0.00
ATOM   5425  HN  GLN A 328      -3.111  13.482 -35.107  0.00  0.00
ATOM   5426  CA  GLN A 328      -1.138  13.890 -35.420  0.00  0.00
ATOM   5427  HA  GLN A 328      -0.570  14.804 -35.335  0.00  0.00
ATOM   5428  CB  GLN A 328      -0.399  12.620 -34.919  0.00  0.00
ATOM   5429  HB1 GLN A 328       0.598  12.677 -35.405  0.00  0.00
ATOM   5430  HB2 GLN A 328      -0.688  11.688 -35.450  0.00  0.00
ATOM   5431  CG  GLN A 328      -0.216  12.380 -33.380  0.00  0.00
ATOM   5432  HG1 GLN A 328      -0.534  13.323 -32.886  0.00  0.00
ATOM   5433  HG2 GLN A 328       0.819  12.009 -33.223  0.00  0.00
ATOM   5434  CD  GLN A 328      -1.200  11.303 -32.931  0.00  0.00
ATOM   5435  OE1 GLN A 328      -2.395  11.263 -33.024  0.00  0.00
ATOM   5436  NE2 GLN A 328      -0.598  10.354 -32.204  0.00  0.00
ATOM   5437  HE2 GLN A 328      -1.172   9.628 -31.826  0.00  0.00
ATOM   5438  HE2 GLN A 328       0.387  10.278 -32.049  0.00  0.00
ATOM   5439  C   GLN A 328      -1.476  13.803 -36.963  0.00  0.00
ATOM   5440  O   GLN A 328      -2.647  13.744 -37.310  0.00  0.00
ATOM   5441  N   GLN A 329      -0.411  13.777 -37.809  0.00  0.00
ATOM   5442  HN  GLN A 329       0.468  13.871 -37.348  0.00  0.00
ATOM   5443  CA  GLN A 329      -0.519  13.739 -39.258  0.00  0.00
ATOM   5444  HA  GLN A 329      -1.495  14.080 -39.568  0.00  0.00
ATOM   5445  CB  GLN A 329       0.640  14.608 -39.794  0.00  0.00
ATOM   5446  HB1 GLN A 329       1.567  14.133 -39.409  0.00  0.00
ATOM   5447  HB2 GLN A 329       0.667  15.549 -39.205  0.00  0.00
ATOM   5448  CG  GLN A 329       0.613  14.856 -41.320  0.00  0.00
ATOM   5449  HG1 GLN A 329       0.526  13.906 -41.892  0.00  0.00
ATOM   5450  HG2 GLN A 329       1.552  15.357 -41.637  0.00  0.00
ATOM   5451  CD  GLN A 329      -0.510  15.794 -41.679  0.00  0.00
ATOM   5452  OE1 GLN A 329      -0.332  16.985 -41.664  0.00  0.00
ATOM   5453  NE2 GLN A 329      -1.621  15.225 -42.187  0.00  0.00
ATOM   5454  HE2 GLN A 329      -1.601  14.232 -42.311  0.00  0.00
ATOM   5455  HE2 GLN A 329      -2.302  15.800 -42.640  0.00  0.00
ATOM   5456  C   GLN A 329      -0.335  12.341 -39.799  0.00  0.00
ATOM   5457  O   GLN A 329      -0.715  11.986 -40.866  0.00  0.00
ATOM   5458  N   GLU A 330       0.234  11.341 -38.999  0.00  0.00
ATOM   5459  HN  GLU A 330       0.738  11.584 -38.173  0.00  0.00
ATOM   5460  CA  GLU A 330       0.389   9.876 -39.291  0.00  0.00
ATOM   5461  HA  GLU A 330      -0.241   9.469 -40.067  0.00  0.00
ATOM   5462  CB  GLU A 330       1.730   9.514 -39.813  0.00  0.00
ATOM   5463  HB1 GLU A 330       1.986   8.511 -39.409  0.00  0.00
ATOM   5464  HB2 GLU A 330       2.428  10.182 -39.263  0.00  0.00
ATOM   5465  CG  GLU A 330       2.022   9.835 -41.352  0.00  0.00
ATOM   5466  HG1 GLU A 330       1.802  10.899 -41.585  0.00  0.00
ATOM   5467  HG2 GLU A 330       1.283   9.224 -41.912  0.00  0.00
ATOM   5468  CD  GLU A 330       3.300   9.354 -41.713  0.00  0.00
ATOM   5469  OE1 GLU A 330       3.511   8.092 -41.729  0.00  0.00
ATOM   5470  OE2 GLU A 330       4.198  10.145 -42.055  0.00  0.00
ATOM   5471  C   GLU A 330       0.095   9.217 -37.994  0.00  0.00
ATOM   5472  O   GLU A 330       0.241   9.853 -36.947  0.00  0.00
ATOM   5473  N   ALA A 331      -0.564   8.078 -38.014  0.00  0.00
ATOM   5474  HN  ALA A 331      -0.915   7.861 -38.922  0.00  0.00
ATOM   5475  CA  ALA A 331      -0.810   7.219 -36.792  0.00  0.00
ATOM   5476  HA  ALA A 331      -1.187   7.913 -36.056  0.00  0.00
ATOM   5477  CB  ALA A 331      -2.040   6.294 -37.125  0.00  0.00
ATOM   5478  HB1 ALA A 331      -2.439   5.895 -36.168  0.00  0.00
ATOM   5479  HB2 ALA A 331      -1.804   5.360 -37.678  0.00  0.00
ATOM   5480  HB3 ALA A 331      -2.863   6.740 -37.723  0.00  0.00
ATOM   5481  C   ALA A 331       0.260   6.527 -36.025  0.00  0.00
ATOM   5482  O   ALA A 331       0.250   6.588 -34.819  0.00  0.00
ATOM   5483  N   PRO A 332       1.249   5.880 -36.558  0.00  0.00
ATOM   5484  CD  PRO A 332       1.347   5.386 -37.925  0.00  0.00
ATOM   5485  HD1 PRO A 332       1.157   6.255 -38.591  0.00  0.00
ATOM   5486  HD2 PRO A 332       0.546   4.639 -38.106  0.00  0.00
ATOM   5487  CA  PRO A 332       2.097   5.153 -35.711  0.00  0.00
ATOM   5488  HA  PRO A 332       1.532   4.678 -34.923  0.00  0.00
ATOM   5489  CB  PRO A 332       2.737   4.067 -36.638  0.00  0.00
ATOM   5490  HB1 PRO A 332       2.040   3.203 -36.682  0.00  0.00
ATOM   5491  HB2 PRO A 332       3.763   3.709 -36.405  0.00  0.00
ATOM   5492  CG  PRO A 332       2.724   4.727 -38.035  0.00  0.00
ATOM   5493  HG1 PRO A 332       3.493   5.529 -38.063  0.00  0.00
ATOM   5494  HG2 PRO A 332       2.867   4.032 -38.890  0.00  0.00
ATOM   5495  C   PRO A 332       3.124   6.035 -35.042  0.00  0.00
ATOM   5496  O   PRO A 332       3.973   6.615 -35.656  0.00  0.00
ATOM   5497  N   GLU A 333       3.021   6.335 -33.712  0.00  0.00
ATOM   5498  HN  GLU A 333       2.230   6.018 -33.195  0.00  0.00
ATOM   5499  CA  GLU A 333       3.927   7.008 -32.854  0.00  0.00
ATOM   5500  HA  GLU A 333       3.952   8.049 -33.138  0.00  0.00
ATOM   5501  CB  GLU A 333       3.545   6.952 -31.369  0.00  0.00
ATOM   5502  HB1 GLU A 333       4.401   7.297 -30.750  0.00  0.00
ATOM   5503  HB2 GLU A 333       3.194   5.952 -31.035  0.00  0.00
ATOM   5504  CG  GLU A 333       2.471   7.930 -30.974  0.00  0.00
ATOM   5505  HG1 GLU A 333       1.937   7.676 -30.034  0.00  0.00
ATOM   5506  HG2 GLU A 333       1.659   7.966 -31.731  0.00  0.00
ATOM   5507  CD  GLU A 333       2.842   9.412 -30.826  0.00  0.00
ATOM   5508  OE1 GLU A 333       2.276  10.326 -31.441  0.00  0.00
ATOM   5509  OE2 GLU A 333       3.855   9.586 -30.056  0.00  0.00
ATOM   5510  C   GLU A 333       5.277   6.421 -33.023  0.00  0.00
ATOM   5511  O   GLU A 333       6.267   7.068 -33.391  0.00  0.00
ATOM   5512  N   ARG A 334       5.462   5.093 -32.857  0.00  0.00
ATOM   5513  HN  ARG A 334       4.690   4.550 -32.535  0.00  0.00
ATOM   5514  CA  ARG A 334       6.759   4.345 -33.012  0.00  0.00
ATOM   5515  HA  ARG A 334       7.335   4.727 -32.182  0.00  0.00
ATOM   5516  CB  ARG A 334       6.526   2.838 -32.742  0.00  0.00
ATOM   5517  HB1 ARG A 334       6.119   2.258 -33.597  0.00  0.00
ATOM   5518  HB2 ARG A 334       5.697   2.789 -32.004  0.00  0.00
ATOM   5519  CG  ARG A 334       7.626   1.920 -32.152  0.00  0.00
ATOM   5520  HG1 ARG A 334       8.233   2.471 -31.402  0.00  0.00
ATOM   5521  HG2 ARG A 334       8.326   1.710 -32.989  0.00  0.00
ATOM   5522  CD  ARG A 334       7.079   0.591 -31.579  0.00  0.00
ATOM   5523  HD1 ARG A 334       6.816   0.001 -32.483  0.00  0.00
ATOM   5524  HD2 ARG A 334       6.263   0.518 -30.829  0.00  0.00
ATOM   5525  NE  ARG A 334       8.221  -0.035 -30.825  0.00  0.00
ATOM   5526  HE  ARG A 334       8.394   0.210 -29.870  0.00  0.00
ATOM   5527  CZ  ARG A 334       9.168  -0.705 -31.435  0.00  0.00
ATOM   5528  NH1 ARG A 334      10.348  -0.759 -30.805  0.00  0.00
ATOM   5529  HH1 ARG A 334      11.097  -1.230 -31.269  0.00  0.00
ATOM   5530  HH1 ARG A 334      10.542  -0.292 -29.942  0.00  0.00
ATOM   5531  NH2 ARG A 334       9.184  -1.200 -32.665  0.00  0.00
ATOM   5532  HH2 ARG A 334       8.411  -1.108 -33.292  0.00  0.00
ATOM   5533  HH2 ARG A 334       9.944  -1.759 -32.995  0.00  0.00
ATOM   5534  C   ARG A 334       7.551   4.638 -34.296  0.00  0.00
ATOM   5535  O   ARG A 334       8.765   4.498 -34.387  0.00  0.00
ATOM   5536  N   ALA A 335       6.836   4.954 -35.415  0.00  0.00
ATOM   5537  HN  ALA A 335       5.850   5.075 -35.334  0.00  0.00
ATOM   5538  CA  ALA A 335       7.424   5.013 -36.757  0.00  0.00
ATOM   5539  HA  ALA A 335       8.374   4.501 -36.794  0.00  0.00
ATOM   5540  CB  ALA A 335       6.619   4.351 -37.808  0.00  0.00
ATOM   5541  HB1 ALA A 335       5.716   4.985 -37.941  0.00  0.00
ATOM   5542  HB2 ALA A 335       6.326   3.330 -37.484  0.00  0.00
ATOM   5543  HB3 ALA A 335       7.028   4.376 -38.841  0.00  0.00
ATOM   5544  C   ALA A 335       7.680   6.518 -37.150  0.00  0.00
ATOM   5545  O   ALA A 335       7.962   6.833 -38.328  0.00  0.00
ATOM   5546  N   SER A 336       7.304   7.470 -36.225  0.00  0.00
ATOM   5547  HN  SER A 336       7.023   7.053 -35.364  0.00  0.00
ATOM   5548  CA  SER A 336       7.139   8.946 -36.321  0.00  0.00
ATOM   5549  HA  SER A 336       7.280   9.264 -35.298  0.00  0.00
ATOM   5550  CB  SER A 336       8.398   9.633 -37.051  0.00  0.00
ATOM   5551  HB1 SER A 336       8.368   9.357 -38.128  0.00  0.00
ATOM   5552  HB2 SER A 336       9.275   9.112 -36.610  0.00  0.00
ATOM   5553  OG  SER A 336       8.473  11.044 -36.893  0.00  0.00
ATOM   5554  HG1 SER A 336       9.285  11.318 -37.326  0.00  0.00
ATOM   5555  C   SER A 336       5.809   9.336 -36.852  0.00  0.00
ATOM   5556  O   SER A 336       5.607   9.277 -38.042  0.00  0.00
ATOM   5557  N   SER A 337       4.994   9.776 -35.932  0.00  0.00
ATOM   5558  HN  SER A 337       5.321   9.700 -34.993  0.00  0.00
ATOM   5559  CA  SER A 337       3.643  10.258 -36.095  0.00  0.00
ATOM   5560  HA  SER A 337       3.221   9.589 -36.831  0.00  0.00
ATOM   5561  CB  SER A 337       2.918  10.075 -34.774  0.00  0.00
ATOM   5562  HB1 SER A 337       2.721   8.996 -34.600  0.00  0.00
ATOM   5563  HB2 SER A 337       1.906  10.533 -34.771  0.00  0.00
ATOM   5564  OG  SER A 337       3.668  10.527 -33.599  0.00  0.00
ATOM   5565  HG1 SER A 337       3.052  10.449 -32.867  0.00  0.00
ATOM   5566  C   SER A 337       3.376  11.687 -36.472  0.00  0.00
ATOM   5567  O   SER A 337       2.492  12.045 -37.233  0.00  0.00
ATOM   5568  N   VAL A 338       4.207  12.601 -35.902  0.00  0.00
ATOM   5569  HN  VAL A 338       4.965  12.187 -35.405  0.00  0.00
ATOM   5570  CA  VAL A 338       4.281  14.049 -35.994  0.00  0.00
ATOM   5571  HA  VAL A 338       5.115  14.383 -35.396  0.00  0.00
ATOM   5572  CB  VAL A 338       4.615  14.481 -37.406  0.00  0.00
ATOM   5573  HB  VAL A 338       3.879  14.198 -38.189  0.00  0.00
ATOM   5574  CG1 VAL A 338       4.714  15.997 -37.454  0.00  0.00
ATOM   5575  HG1 VAL A 338       5.188  16.470 -36.567  0.00  0.00
ATOM   5576  HG1 VAL A 338       3.694  16.434 -37.383  0.00  0.00
ATOM   5577  HG1 VAL A 338       5.057  16.396 -38.432  0.00  0.00
ATOM   5578  CG2 VAL A 338       5.873  13.682 -37.803  0.00  0.00
ATOM   5579  HG2 VAL A 338       5.628  12.598 -37.811  0.00  0.00
ATOM   5580  HG2 VAL A 338       6.769  13.890 -37.180  0.00  0.00
ATOM   5581  HG2 VAL A 338       6.093  13.968 -38.853  0.00  0.00
ATOM   5582  C   VAL A 338       3.006  14.724 -35.384  0.00  0.00
ATOM   5583  O   VAL A 338       1.972  14.783 -35.992  0.00  0.00
ATOM   5584  N   TYR A 339       3.168  15.476 -34.257  0.00  0.00
ATOM   5585  HN  TYR A 339       4.020  15.671 -33.777  0.00  0.00
ATOM   5586  CA  TYR A 339       2.037  16.105 -33.586  0.00  0.00
ATOM   5587  HA  TYR A 339       1.249  15.370 -33.665  0.00  0.00
ATOM   5588  CB  TYR A 339       2.310  16.597 -32.126  0.00  0.00
ATOM   5589  HB1 TYR A 339       1.559  17.296 -31.700  0.00  0.00
ATOM   5590  HB2 TYR A 339       3.356  16.970 -32.134  0.00  0.00
ATOM   5591  CG  TYR A 339       2.293  15.522 -31.173  0.00  0.00
ATOM   5592  CD1 TYR A 339       3.473  15.307 -30.386  0.00  0.00
ATOM   5593  HD1 TYR A 339       4.449  15.697 -30.636  0.00  0.00
ATOM   5594  CE1 TYR A 339       3.297  14.592 -29.171  0.00  0.00
ATOM   5595  HE1 TYR A 339       4.150  14.543 -28.511  0.00  0.00
ATOM   5596  CZ  TYR A 339       2.148  13.810 -28.934  0.00  0.00
ATOM   5597  OH  TYR A 339       2.106  12.984 -27.735  0.00  0.00
ATOM   5598  HH  TYR A 339       1.279  12.508 -27.839  0.00  0.00
ATOM   5599  CD2 TYR A 339       1.142  14.756 -30.863  0.00  0.00
ATOM   5600  HD2 TYR A 339       0.269  14.864 -31.489  0.00  0.00
ATOM   5601  CE2 TYR A 339       1.047  13.913 -29.753  0.00  0.00
ATOM   5602  HE2 TYR A 339       0.109  13.433 -29.514  0.00  0.00
ATOM   5603  C   TYR A 339       1.465  17.299 -34.248  0.00  0.00
ATOM   5604  O   TYR A 339       2.148  18.231 -34.621  0.00  0.00
ATOM   5605  N   THR A 340       0.138  17.311 -34.462  0.00  0.00
ATOM   5606  HN  THR A 340      -0.550  16.591 -34.430  0.00  0.00
ATOM   5607  CA  THR A 340      -0.487  18.436 -35.093  0.00  0.00
ATOM   5608  HA  THR A 340       0.280  18.999 -35.605  0.00  0.00
ATOM   5609  CB  THR A 340      -1.636  18.147 -36.004  0.00  0.00
ATOM   5610  HB  THR A 340      -2.187  19.010 -36.434  0.00  0.00
ATOM   5611  OG1 THR A 340      -2.616  17.200 -35.568  0.00  0.00
ATOM   5612  HG1 THR A 340      -3.018  16.899 -36.386  0.00  0.00
ATOM   5613  CG2 THR A 340      -1.146  17.521 -37.398  0.00  0.00
ATOM   5614  HG2 THR A 340      -0.584  16.579 -37.222  0.00  0.00
ATOM   5615  HG2 THR A 340      -0.478  18.234 -37.928  0.00  0.00
ATOM   5616  HG2 THR A 340      -2.017  17.329 -38.062  0.00  0.00
ATOM   5617  C   THR A 340      -1.105  19.297 -34.066  0.00  0.00
ATOM   5618  O   THR A 340      -1.330  20.494 -34.343  0.00  0.00
ATOM   5619  N   ARG A 341      -1.308  18.807 -32.872  0.00  0.00
ATOM   5620  HN  ARG A 341      -1.048  17.860 -32.695  0.00  0.00
ATOM   5621  CA  ARG A 341      -1.861  19.514 -31.706  0.00  0.00
ATOM   5622  HA  ARG A 341      -2.035  18.664 -31.064  0.00  0.00
ATOM   5623  CB  ARG A 341      -0.802  20.469 -31.098  0.00  0.00
ATOM   5624  HB1 ARG A 341      -1.250  20.767 -30.124  0.00  0.00
ATOM   5625  HB2 ARG A 341      -0.769  21.371 -31.745  0.00  0.00
ATOM   5626  CG  ARG A 341       0.507  19.785 -30.697  0.00  0.00
ATOM   5627  HG1 ARG A 341       0.998  19.531 -31.660  0.00  0.00
ATOM   5628  HG2 ARG A 341       0.143  18.856 -30.208  0.00  0.00
ATOM   5629  CD  ARG A 341       1.511  20.608 -29.830  0.00  0.00
ATOM   5630  HD1 ARG A 341       1.121  20.600 -28.790  0.00  0.00
ATOM   5631  HD2 ARG A 341       1.632  21.643 -30.217  0.00  0.00
ATOM   5632  NE  ARG A 341       2.857  19.915 -29.915  0.00  0.00
ATOM   5633  HE  ARG A 341       3.542  20.172 -30.596  0.00  0.00
ATOM   5634  CZ  ARG A 341       3.139  18.879 -29.138  0.00  0.00
ATOM   5635  NH1 ARG A 341       4.269  18.205 -29.300  0.00  0.00
ATOM   5636  HH1 ARG A 341       4.516  17.503 -28.631  0.00  0.00
ATOM   5637  HH1 ARG A 341       5.043  18.664 -29.737  0.00  0.00
ATOM   5638  NH2 ARG A 341       2.316  18.481 -28.192  0.00  0.00
ATOM   5639  HH2 ARG A 341       1.619  19.127 -27.882  0.00  0.00
ATOM   5640  HH2 ARG A 341       2.725  17.774 -27.617  0.00  0.00
ATOM   5641  C   ARG A 341      -3.165  20.132 -32.070  0.00  0.00
ATOM   5642  O   ARG A 341      -3.498  21.289 -31.784  0.00  0.00
ATOM   5643  N   SER A 342      -4.098  19.352 -32.644  0.00  0.00
ATOM   5644  HN  SER A 342      -4.135  18.359 -32.566  0.00  0.00
ATOM   5645  CA  SER A 342      -5.179  19.878 -33.436  0.00  0.00
ATOM   5646  HA  SER A 342      -4.770  20.530 -34.193  0.00  0.00
ATOM   5647  CB  SER A 342      -5.997  18.710 -34.107  0.00  0.00
ATOM   5648  HB1 SER A 342      -5.462  18.110 -34.874  0.00  0.00
ATOM   5649  HB2 SER A 342      -6.929  19.158 -34.511  0.00  0.00
ATOM   5650  OG  SER A 342      -6.238  17.791 -33.061  0.00  0.00
ATOM   5651  HG1 SER A 342      -7.103  17.377 -33.103  0.00  0.00
ATOM   5652  C   SER A 342      -6.177  20.825 -32.752  0.00  0.00
ATOM   5653  O   SER A 342      -6.608  21.812 -33.388  0.00  0.00
ATOM   5654  N   THR A 343      -6.602  20.520 -31.534  0.00  0.00
ATOM   5655  HN  THR A 343      -6.279  19.709 -31.052  0.00  0.00
ATOM   5656  CA  THR A 343      -7.518  21.405 -30.709  0.00  0.00
ATOM   5657  HA  THR A 343      -8.010  22.039 -31.431  0.00  0.00
ATOM   5658  CB  THR A 343      -8.416  20.573 -29.696  0.00  0.00
ATOM   5659  HB  THR A 343      -8.959  21.136 -28.906  0.00  0.00
ATOM   5660  OG1 THR A 343      -7.638  19.526 -29.071  0.00  0.00
ATOM   5661  HG1 THR A 343      -8.203  18.751 -29.122  0.00  0.00
ATOM   5662  CG2 THR A 343      -9.422  19.796 -30.443  0.00  0.00
ATOM   5663  HG2 THR A 343      -9.059  18.990 -31.117  0.00  0.00
ATOM   5664  HG2 THR A 343     -10.010  20.457 -31.115  0.00  0.00
ATOM   5665  HG2 THR A 343     -10.235  19.356 -29.828  0.00  0.00
ATOM   5666  C   THR A 343      -6.818  22.363 -29.857  0.00  0.00
ATOM   5667  O   THR A 343      -7.493  23.096 -29.151  0.00  0.00
ATOM   5668  N   GLY A 344      -5.478  22.428 -29.906  0.00  0.00
ATOM   5669  HN  GLY A 344      -4.974  21.922 -30.601  0.00  0.00
ATOM   5670  CA  GLY A 344      -4.818  23.363 -29.045  0.00  0.00
ATOM   5671  HA1 GLY A 344      -5.481  24.189 -28.838  0.00  0.00
ATOM   5672  HA2 GLY A 344      -3.965  23.730 -29.597  0.00  0.00
ATOM   5673  C   GLY A 344      -4.311  22.679 -27.862  0.00  0.00
ATOM   5674  O   GLY A 344      -3.692  23.251 -26.999  0.00  0.00
ATOM   5675  N   GLU A 345      -4.543  21.321 -27.761  0.00  0.00
ATOM   5676  HN  GLU A 345      -5.129  20.980 -28.491  0.00  0.00
ATOM   5677  CA  GLU A 345      -4.213  20.304 -26.753  0.00  0.00
ATOM   5678  HA  GLU A 345      -5.035  20.425 -26.063  0.00  0.00
ATOM   5679  CB  GLU A 345      -4.344  18.857 -27.337  0.00  0.00
ATOM   5680  HB1 GLU A 345      -3.503  18.767 -28.059  0.00  0.00
ATOM   5681  HB2 GLU A 345      -5.332  18.893 -27.844  0.00  0.00
ATOM   5682  CG  GLU A 345      -4.424  17.716 -26.284  0.00  0.00
ATOM   5683  HG1 GLU A 345      -3.443  17.508 -25.808  0.00  0.00
ATOM   5684  HG2 GLU A 345      -4.681  16.812 -26.878  0.00  0.00
ATOM   5685  CD  GLU A 345      -5.446  17.888 -25.119  0.00  0.00
ATOM   5686  OE1 GLU A 345      -6.513  17.219 -25.070  0.00  0.00
ATOM   5687  OE2 GLU A 345      -5.103  18.671 -24.190  0.00  0.00
ATOM   5688  C   GLU A 345      -2.852  20.468 -26.013  0.00  0.00
ATOM   5689  O   GLU A 345      -1.782  20.910 -26.526  0.00  0.00
ATOM   5690  N   GLN A 346      -2.837  20.142 -24.708  0.00  0.00
ATOM   5691  HN  GLN A 346      -3.652  19.702 -24.339  0.00  0.00
ATOM   5692  CA  GLN A 346      -1.744  20.280 -23.820  0.00  0.00
ATOM   5693  HA  GLN A 346      -0.816  20.219 -24.369  0.00  0.00
ATOM   5694  CB  GLN A 346      -1.941  21.593 -23.029  0.00  0.00
ATOM   5695  HB1 GLN A 346      -2.450  21.412 -22.059  0.00  0.00
ATOM   5696  HB2 GLN A 346      -2.596  22.297 -23.586  0.00  0.00
ATOM   5697  CG  GLN A 346      -0.583  22.204 -22.719  0.00  0.00
ATOM   5698  HG1 GLN A 346       0.039  21.523 -22.100  0.00  0.00
ATOM   5699  HG2 GLN A 346      -0.736  23.046 -22.010  0.00  0.00
ATOM   5700  CD  GLN A 346       0.169  22.758 -23.899  0.00  0.00
ATOM   5701  OE1 GLN A 346      -0.320  23.499 -24.789  0.00  0.00
ATOM   5702  NE2 GLN A 346       1.396  22.173 -24.164  0.00  0.00
ATOM   5703  HE2 GLN A 346       1.874  22.330 -25.029  0.00  0.00
ATOM   5704  HE2 GLN A 346       1.889  21.481 -23.638  0.00  0.00
ATOM   5705  C   GLN A 346      -1.753  19.116 -22.823  0.00  0.00
ATOM   5706  O   GLN A 346      -1.036  19.078 -21.794  0.00  0.00
ATOM   5707  N   GLU A 347      -2.621  18.124 -23.026  0.00  0.00
ATOM   5708  HN  GLU A 347      -3.424  18.216 -23.610  0.00  0.00
ATOM   5709  CA  GLU A 347      -2.549  16.882 -22.312  0.00  0.00
ATOM   5710  HA  GLU A 347      -2.483  17.112 -21.259  0.00  0.00
ATOM   5711  CB  GLU A 347      -3.828  16.144 -22.573  0.00  0.00
ATOM   5712  HB1 GLU A 347      -3.932  15.857 -23.641  0.00  0.00
ATOM   5713  HB2 GLU A 347      -4.540  16.938 -22.262  0.00  0.00
ATOM   5714  CG  GLU A 347      -3.895  14.815 -21.681  0.00  0.00
ATOM   5715  HG1 GLU A 347      -3.856  15.140 -20.619  0.00  0.00
ATOM   5716  HG2 GLU A 347      -3.049  14.117 -21.855  0.00  0.00
ATOM   5717  CD  GLU A 347      -5.237  14.233 -21.952  0.00  0.00
ATOM   5718  OE1 GLU A 347      -5.580  13.723 -23.012  0.00  0.00
ATOM   5719  OE2 GLU A 347      -6.051  14.217 -20.966  0.00  0.00
ATOM   5720  C   GLU A 347      -1.330  16.005 -22.749  0.00  0.00
ATOM   5721  O   GLU A 347      -0.562  15.480 -21.991  0.00  0.00
ATOM   5722  N   ILE A 348      -1.236  15.966 -24.098  0.00  0.00
ATOM   5723  HN  ILE A 348      -1.943  16.404 -24.649  0.00  0.00
ATOM   5724  CA  ILE A 348      -0.101  15.404 -24.872  0.00  0.00
ATOM   5725  HA  ILE A 348      -0.070  14.335 -24.731  0.00  0.00
ATOM   5726  CB  ILE A 348      -0.448  15.462 -26.368  0.00  0.00
ATOM   5727  HB  ILE A 348       0.435  15.092 -26.932  0.00  0.00
ATOM   5728  CG2 ILE A 348      -1.754  14.689 -26.679  0.00  0.00
ATOM   5729  HG2 ILE A 348      -1.542  13.610 -26.520  0.00  0.00
ATOM   5730  HG2 ILE A 348      -1.979  14.739 -27.766  0.00  0.00
ATOM   5731  HG2 ILE A 348      -2.674  14.924 -26.102  0.00  0.00
ATOM   5732  CG1 ILE A 348      -0.628  16.925 -26.802  0.00  0.00
ATOM   5733  HG1 ILE A 348       0.329  17.448 -26.590  0.00  0.00
ATOM   5734  HG1 ILE A 348      -1.316  17.415 -26.080  0.00  0.00
ATOM   5735  CD1 ILE A 348      -1.063  17.026 -28.252  0.00  0.00
ATOM   5736  HD1 ILE A 348      -1.058  18.118 -28.456  0.00  0.00
ATOM   5737  HD2 ILE A 348      -2.101  16.823 -28.590  0.00  0.00
ATOM   5738  HD3 ILE A 348      -0.437  16.528 -29.025  0.00  0.00
ATOM   5739  C   ILE A 348       1.301  15.863 -24.479  0.00  0.00
ATOM   5740  O   ILE A 348       1.457  16.991 -24.050  0.00  0.00
ATOM   5741  N   SER A 349       2.329  15.037 -24.797  0.00  0.00
ATOM   5742  HN  SER A 349       2.150  14.243 -25.372  0.00  0.00
ATOM   5743  CA  SER A 349       3.709  15.313 -24.594  0.00  0.00
ATOM   5744  HA  SER A 349       3.927  15.399 -23.540  0.00  0.00
ATOM   5745  CB  SER A 349       4.520  14.208 -25.299  0.00  0.00
ATOM   5746  HB1 SER A 349       5.546  14.608 -25.445  0.00  0.00
ATOM   5747  HB2 SER A 349       4.071  13.990 -26.292  0.00  0.00
ATOM   5748  OG  SER A 349       4.560  13.001 -24.574  0.00  0.00
ATOM   5749  HG1 SER A 349       4.790  12.249 -25.124  0.00  0.00
ATOM   5750  C   SER A 349       4.263  16.578 -25.323  0.00  0.00
ATOM   5751  O   SER A 349       3.885  16.851 -26.428  0.00  0.00
ATOM   5752  N   VAL A 350       5.196  17.366 -24.764  0.00  0.00
ATOM   5753  HN  VAL A 350       5.450  17.123 -23.832  0.00  0.00
ATOM   5754  CA  VAL A 350       5.830  18.513 -25.451  0.00  0.00
ATOM   5755  HA  VAL A 350       5.428  18.658 -26.443  0.00  0.00
ATOM   5756  CB  VAL A 350       5.521  19.891 -24.788  0.00  0.00
ATOM   5757  HB  VAL A 350       5.792  19.794 -23.715  0.00  0.00
ATOM   5758  CG1 VAL A 350       6.401  21.086 -25.301  0.00  0.00
ATOM   5759  HG1 VAL A 350       6.027  21.981 -24.759  0.00  0.00
ATOM   5760  HG1 VAL A 350       6.032  21.161 -26.346  0.00  0.00
ATOM   5761  HG1 VAL A 350       7.510  21.038 -25.307  0.00  0.00
ATOM   5762  CG2 VAL A 350       4.010  20.113 -24.841  0.00  0.00
ATOM   5763  HG2 VAL A 350       3.694  20.330 -25.883  0.00  0.00
ATOM   5764  HG2 VAL A 350       3.632  20.900 -24.155  0.00  0.00
ATOM   5765  HG2 VAL A 350       3.545  19.155 -24.526  0.00  0.00
ATOM   5766  C   VAL A 350       7.347  18.358 -25.521  0.00  0.00
ATOM   5767  O   VAL A 350       8.063  18.297 -24.506  0.00  0.00
ATOM   5768  N   GLY A 351       7.945  18.483 -26.723  0.00  0.00
ATOM   5769  HN  GLY A 351       7.468  18.576 -27.594  0.00  0.00
ATOM   5770  CA  GLY A 351       9.394  18.359 -26.811  0.00  0.00
ATOM   5771  HA1 GLY A 351       9.902  18.720 -25.929  0.00  0.00
ATOM   5772  HA2 GLY A 351       9.672  18.937 -27.680  0.00  0.00
ATOM   5773  C   GLY A 351       9.880  16.955 -27.025  0.00  0.00
ATOM   5774  O   GLY A 351      11.056  16.734 -27.174  0.00  0.00
ATOM   5775  N   LEU A 352       8.989  16.050 -27.178  0.00  0.00
ATOM   5776  HN  LEU A 352       8.015  16.251 -27.107  0.00  0.00
ATOM   5777  CA  LEU A 352       9.176  14.701 -27.549  0.00  0.00
ATOM   5778  HA  LEU A 352      10.228  14.454 -27.546  0.00  0.00
ATOM   5779  CB  LEU A 352       8.510  13.848 -26.446  0.00  0.00
ATOM   5780  HB1 LEU A 352       7.438  13.692 -26.693  0.00  0.00
ATOM   5781  HB2 LEU A 352       8.607  14.474 -25.534  0.00  0.00
ATOM   5782  CG  LEU A 352       9.237  12.499 -26.222  0.00  0.00
ATOM   5783  HG  LEU A 352       9.459  11.989 -27.185  0.00  0.00
ATOM   5784  CD1 LEU A 352      10.623  12.585 -25.465  0.00  0.00
ATOM   5785  HD1 LEU A 352      11.240  13.373 -25.948  0.00  0.00
ATOM   5786  HD1 LEU A 352      11.310  11.713 -25.495  0.00  0.00
ATOM   5787  HD1 LEU A 352      10.519  12.904 -24.406  0.00  0.00
ATOM   5788  CD2 LEU A 352       8.269  11.523 -25.485  0.00  0.00
ATOM   5789  HD2 LEU A 352       8.678  10.491 -25.447  0.00  0.00
ATOM   5790  HD2 LEU A 352       7.259  11.563 -25.947  0.00  0.00
ATOM   5791  HD2 LEU A 352       8.155  11.940 -24.461  0.00  0.00
ATOM   5792  C   LEU A 352       8.753  14.498 -29.072  0.00  0.00
ATOM   5793  OT1 LEU A 352       9.677  14.246 -29.894  0.00  0.00
ATOM   5794  OT2 LEU A 352       7.532  14.482 -29.349  0.00  0.00
ATOM   5795  N   CYS B   1      27.367  -2.923  41.559  0.00  0.00
ATOM   5796  HT1 CYS B   1      27.266  -2.597  42.542  0.00  0.00
ATOM   5797  HT2 CYS B   1      28.203  -3.538  41.495  0.00  0.00
ATOM   5798  HT3 CYS B   1      26.589  -3.572  41.325  0.00  0.00
ATOM   5799  CA  CYS B   1      27.358  -1.768  40.616  0.00  0.00
ATOM   5800  HA  CYS B   1      28.371  -1.394  40.609  0.00  0.00
ATOM   5801  CB  CYS B   1      27.216  -2.289  39.128  0.00  0.00
ATOM   5802  HB1 CYS B   1      27.271  -1.397  38.466  0.00  0.00
ATOM   5803  HB2 CYS B   1      26.245  -2.827  39.080  0.00  0.00
ATOM   5804  SG  CYS B   1      28.497  -3.483  38.743  0.00  0.00
ATOM   5805  C   CYS B   1      26.426  -0.608  40.857  0.00  0.00
ATOM   5806  O   CYS B   1      25.605  -0.678  41.808  0.00  0.00
ATOM   5807  N   THR B   2      26.404   0.452  39.963  0.00  0.00
ATOM   5808  HN  THR B   2      27.187   0.524  39.350  0.00  0.00
ATOM   5809  CA  THR B   2      25.491   1.557  40.031  0.00  0.00
ATOM   5810  HA  THR B   2      25.044   1.548  41.015  0.00  0.00
ATOM   5811  CB  THR B   2      26.141   2.995  39.980  0.00  0.00
ATOM   5812  HB  THR B   2      25.428   3.835  40.122  0.00  0.00
ATOM   5813  OG1 THR B   2      26.872   3.145  38.798  0.00  0.00
ATOM   5814  HG1 THR B   2      27.120   4.073  38.789  0.00  0.00
ATOM   5815  CG2 THR B   2      27.199   3.101  41.142  0.00  0.00
ATOM   5816  HG2 THR B   2      27.953   2.306  40.958  0.00  0.00
ATOM   5817  HG2 THR B   2      26.654   2.877  42.084  0.00  0.00
ATOM   5818  HG2 THR B   2      27.531   4.161  41.121  0.00  0.00
ATOM   5819  C   THR B   2      24.387   1.535  39.061  0.00  0.00
ATOM   5820  O   THR B   2      23.343   2.131  39.347  0.00  0.00
ATOM   5821  N   ARG B   3      24.518   0.737  37.998  0.00  0.00
ATOM   5822  HN  ARG B   3      25.336   0.178  37.883  0.00  0.00
ATOM   5823  CA  ARG B   3      23.463   0.549  37.018  0.00  0.00
ATOM   5824  HA  ARG B   3      22.557   1.102  37.217  0.00  0.00
ATOM   5825  CB  ARG B   3      23.887   0.896  35.623  0.00  0.00
ATOM   5826  HB1 ARG B   3      23.244   0.376  34.882  0.00  0.00
ATOM   5827  HB2 ARG B   3      24.859   0.370  35.500  0.00  0.00
ATOM   5828  CG  ARG B   3      23.833   2.430  35.515  0.00  0.00
ATOM   5829  HG1 ARG B   3      23.552   2.800  36.524  0.00  0.00
ATOM   5830  HG2 ARG B   3      22.984   2.642  34.831  0.00  0.00
ATOM   5831  CD  ARG B   3      24.937   3.175  34.909  0.00  0.00
ATOM   5832  HD1 ARG B   3      24.770   4.263  34.753  0.00  0.00
ATOM   5833  HD2 ARG B   3      25.127   2.789  33.886  0.00  0.00
ATOM   5834  NE  ARG B   3      26.131   2.924  35.713  0.00  0.00
ATOM   5835  HE  ARG B   3      26.132   3.001  36.710  0.00  0.00
ATOM   5836  CZ  ARG B   3      27.357   2.522  35.238  0.00  0.00
ATOM   5837  NH1 ARG B   3      28.409   2.559  36.060  0.00  0.00
ATOM   5838  HH1 ARG B   3      28.216   2.792  37.014  0.00  0.00
ATOM   5839  HH1 ARG B   3      29.204   2.049  35.732  0.00  0.00
ATOM   5840  NH2 ARG B   3      27.516   2.066  33.999  0.00  0.00
ATOM   5841  HH2 ARG B   3      26.676   1.855  33.498  0.00  0.00
ATOM   5842  HH2 ARG B   3      28.395   1.641  33.785  0.00  0.00
ATOM   5843  C   ARG B   3      22.981  -0.965  37.042  0.00  0.00
ATOM   5844  O   ARG B   3      23.664  -1.684  36.417  0.00  0.00
ATOM   5845  N   PRO B   4      21.910  -1.468  37.648  0.00  0.00
ATOM   5846  CD  PRO B   4      21.309  -0.798  38.780  0.00  0.00
ATOM   5847  HD1 PRO B   4      20.837   0.189  38.589  0.00  0.00
ATOM   5848  HD2 PRO B   4      22.031  -0.563  39.592  0.00  0.00
ATOM   5849  CA  PRO B   4      21.442  -2.823  37.401  0.00  0.00
ATOM   5850  HA  PRO B   4      22.288  -3.485  37.290  0.00  0.00
ATOM   5851  CB  PRO B   4      20.928  -3.097  38.814  0.00  0.00
ATOM   5852  HB1 PRO B   4      21.822  -3.248  39.456  0.00  0.00
ATOM   5853  HB2 PRO B   4      20.376  -4.035  39.038  0.00  0.00
ATOM   5854  CG  PRO B   4      20.264  -1.777  39.321  0.00  0.00
ATOM   5855  HG1 PRO B   4      19.261  -1.642  38.863  0.00  0.00
ATOM   5856  HG2 PRO B   4      20.244  -1.638  40.423  0.00  0.00
ATOM   5857  C   PRO B   4      20.513  -2.767  36.253  0.00  0.00
ATOM   5858  O   PRO B   4      19.689  -1.859  36.092  0.00  0.00
ATOM   5859  N   ASN B   5      20.528  -3.829  35.402  0.00  0.00
ATOM   5860  HN  ASN B   5      21.217  -4.539  35.530  0.00  0.00
ATOM   5861  CA  ASN B   5      19.746  -3.794  34.231  0.00  0.00
ATOM   5862  HA  ASN B   5      19.269  -2.848  34.025  0.00  0.00
ATOM   5863  CB  ASN B   5      20.665  -4.023  32.928  0.00  0.00
ATOM   5864  HB1 ASN B   5      19.990  -4.545  32.218  0.00  0.00
ATOM   5865  HB2 ASN B   5      21.430  -4.777  33.210  0.00  0.00
ATOM   5866  CG  ASN B   5      21.335  -2.712  32.487  0.00  0.00
ATOM   5867  OD1 ASN B   5      20.788  -1.975  31.738  0.00  0.00
ATOM   5868  ND2 ASN B   5      22.502  -2.484  33.020  0.00  0.00
ATOM   5869  HD2 ASN B   5      22.920  -1.672  32.611  0.00  0.00
ATOM   5870  HD2 ASN B   5      22.852  -3.003  33.799  0.00  0.00
ATOM   5871  C   ASN B   5      18.638  -4.819  34.390  0.00  0.00
ATOM   5872  O   ASN B   5      18.603  -5.877  33.769  0.00  0.00
ATOM   5873  N   ASN B   6      17.595  -4.611  35.270  0.00  0.00
ATOM   5874  HN  ASN B   6      17.555  -3.776  35.813  0.00  0.00
ATOM   5875  CA  ASN B   6      16.303  -5.337  35.320  0.00  0.00
ATOM   5876  HA  ASN B   6      16.584  -6.356  35.539  0.00  0.00
ATOM   5877  CB  ASN B   6      15.322  -4.757  36.305  0.00  0.00
ATOM   5878  HB1 ASN B   6      14.353  -5.299  36.262  0.00  0.00
ATOM   5879  HB2 ASN B   6      15.194  -3.678  36.073  0.00  0.00
ATOM   5880  CG  ASN B   6      15.879  -4.724  37.679  0.00  0.00
ATOM   5881  OD1 ASN B   6      17.005  -4.220  37.844  0.00  0.00
ATOM   5882  ND2 ASN B   6      15.095  -5.154  38.662  0.00  0.00
ATOM   5883  HD2 ASN B   6      15.534  -5.373  39.532  0.00  0.00
ATOM   5884  HD2 ASN B   6      14.220  -5.615  38.514  0.00  0.00
ATOM   5885  C   ASN B   6      15.666  -5.195  33.956  0.00  0.00
ATOM   5886  O   ASN B   6      15.513  -4.227  33.221  0.00  0.00
ATOM   5887  N   ASN B   7      15.112  -6.308  33.542  0.00  0.00
ATOM   5888  HN  ASN B   7      15.337  -7.113  34.085  0.00  0.00
ATOM   5889  CA  ASN B   7      14.285  -6.569  32.392  0.00  0.00
ATOM   5890  HA  ASN B   7      14.838  -6.075  31.606  0.00  0.00
ATOM   5891  CB  ASN B   7      14.016  -8.106  32.170  0.00  0.00
ATOM   5892  HB1 ASN B   7      13.265  -8.184  31.355  0.00  0.00
ATOM   5893  HB2 ASN B   7      13.657  -8.633  33.079  0.00  0.00
ATOM   5894  CG  ASN B   7      15.336  -8.852  31.722  0.00  0.00
ATOM   5895  OD1 ASN B   7      16.424  -8.350  31.730  0.00  0.00
ATOM   5896  ND2 ASN B   7      15.203 -10.208  31.530  0.00  0.00
ATOM   5897  HD2 ASN B   7      14.345 -10.722  31.565  0.00  0.00
ATOM   5898  HD2 ASN B   7      16.054 -10.730  31.473  0.00  0.00
ATOM   5899  C   ASN B   7      12.889  -5.918  32.433  0.00  0.00
ATOM   5900  O   ASN B   7      12.270  -5.946  33.499  0.00  0.00
ATOM   5901  N   THR B   8      12.372  -5.495  31.268  0.00  0.00
ATOM   5902  HN  THR B   8      12.994  -5.702  30.518  0.00  0.00
ATOM   5903  CA  THR B   8      11.021  -4.968  30.989  0.00  0.00
ATOM   5904  HA  THR B   8      10.305  -5.317  31.718  0.00  0.00
ATOM   5905  CB  THR B   8      10.926  -3.428  30.977  0.00  0.00
ATOM   5906  HB  THR B   8      11.024  -3.147  32.048  0.00  0.00
ATOM   5907  OG1 THR B   8       9.707  -2.838  30.484  0.00  0.00
ATOM   5908  HG1 THR B   8       9.576  -2.089  31.070  0.00  0.00
ATOM   5909  CG2 THR B   8      11.930  -2.837  30.014  0.00  0.00
ATOM   5910  HG2 THR B   8      11.753  -3.219  28.986  0.00  0.00
ATOM   5911  HG2 THR B   8      12.935  -3.263  30.217  0.00  0.00
ATOM   5912  HG2 THR B   8      11.996  -1.730  30.063  0.00  0.00
ATOM   5913  C   THR B   8      10.609  -5.441  29.641  0.00  0.00
ATOM   5914  O   THR B   8      11.415  -5.408  28.728  0.00  0.00
ATOM   5915  N   ARG B   9       9.324  -5.808  29.504  0.00  0.00
ATOM   5916  HN  ARG B   9       8.686  -5.794  30.270  0.00  0.00
ATOM   5917  CA  ARG B   9       8.708  -6.287  28.310  0.00  0.00
ATOM   5918  HA  ARG B   9       9.384  -6.575  27.518  0.00  0.00
ATOM   5919  CB  ARG B   9       7.914  -7.623  28.624  0.00  0.00
ATOM   5920  HB1 ARG B   9       7.222  -7.865  27.789  0.00  0.00
ATOM   5921  HB2 ARG B   9       7.204  -7.487  29.468  0.00  0.00
ATOM   5922  CG  ARG B   9       8.772  -8.883  28.808  0.00  0.00
ATOM   5923  HG1 ARG B   9       9.702  -8.856  29.414  0.00  0.00
ATOM   5924  HG2 ARG B   9       9.201  -9.052  27.798  0.00  0.00
ATOM   5925  CD  ARG B   9       7.886  -9.975  29.349  0.00  0.00
ATOM   5926  HD1 ARG B   9       6.884 -10.001  28.869  0.00  0.00
ATOM   5927  HD2 ARG B   9       7.677  -9.785  30.424  0.00  0.00
ATOM   5928  NE  ARG B   9       8.547 -11.284  29.034  0.00  0.00
ATOM   5929  HE  ARG B   9       8.594 -11.768  28.160  0.00  0.00
ATOM   5930  CZ  ARG B   9       8.966 -12.109  29.987  0.00  0.00
ATOM   5931  NH1 ARG B   9       8.948 -11.828  31.275  0.00  0.00
ATOM   5932  HH1 ARG B   9       8.538 -11.005  31.669  0.00  0.00
ATOM   5933  HH1 ARG B   9       8.884 -12.623  31.877  0.00  0.00
ATOM   5934  NH2 ARG B   9       9.498 -13.225  29.507  0.00  0.00
ATOM   5935  HH2 ARG B   9       9.592 -13.332  28.517  0.00  0.00
ATOM   5936  HH2 ARG B   9       9.339 -14.052  30.045  0.00  0.00
ATOM   5937  C   ARG B   9       7.800  -5.277  27.725  0.00  0.00
ATOM   5938  O   ARG B   9       6.763  -5.053  28.227  0.00  0.00
ATOM   5939  N   LYS B  10       8.275  -4.573  26.679  0.00  0.00
ATOM   5940  HN  LYS B  10       9.178  -4.790  26.315  0.00  0.00
ATOM   5941  CA  LYS B  10       7.601  -3.480  25.983  0.00  0.00
ATOM   5942  HA  LYS B  10       7.115  -2.964  26.798  0.00  0.00
ATOM   5943  CB  LYS B  10       8.672  -2.473  25.423  0.00  0.00
ATOM   5944  HB1 LYS B  10       8.345  -1.682  24.715  0.00  0.00
ATOM   5945  HB2 LYS B  10       9.386  -3.034  24.784  0.00  0.00
ATOM   5946  CG  LYS B  10       9.458  -1.842  26.552  0.00  0.00
ATOM   5947  HG1 LYS B  10       9.840  -2.691  27.158  0.00  0.00
ATOM   5948  HG2 LYS B  10       8.820  -1.146  27.137  0.00  0.00
ATOM   5949  CD  LYS B  10      10.675  -1.067  26.031  0.00  0.00
ATOM   5950  HD1 LYS B  10      10.344  -0.239  25.369  0.00  0.00
ATOM   5951  HD2 LYS B  10      11.260  -1.863  25.523  0.00  0.00
ATOM   5952  CE  LYS B  10      11.532  -0.441  27.110  0.00  0.00
ATOM   5953  HE1 LYS B  10      12.403   0.071  26.649  0.00  0.00
ATOM   5954  HE2 LYS B  10      11.867  -1.317  27.705  0.00  0.00
ATOM   5955  NZ  LYS B  10      10.751   0.533  27.872  0.00  0.00
ATOM   5956  HZ1 LYS B  10      11.393   0.789  28.650  0.00  0.00
ATOM   5957  HZ2 LYS B  10       9.869   0.122  28.239  0.00  0.00
ATOM   5958  HZ3 LYS B  10      10.592   1.376  27.283  0.00  0.00
ATOM   5959  C   LYS B  10       6.631  -4.005  24.919  0.00  0.00
ATOM   5960  O   LYS B  10       6.688  -5.031  24.223  0.00  0.00
ATOM   5961  N   ARG B  11       5.645  -3.169  24.641  0.00  0.00
ATOM   5962  HN  ARG B  11       5.615  -2.197  24.862  0.00  0.00
ATOM   5963  CA  ARG B  11       4.373  -3.599  24.009  0.00  0.00
ATOM   5964  HA  ARG B  11       4.558  -4.530  23.493  0.00  0.00
[truncated: 26,000 more chars]
