# Supplementary material for: Molecular Recognition of CCR5 by an HIV-1 gp120 V3 Loop
Source: PLoS One. 2014 Apr 24;9(4):e95767. doi: 10.1371/journal.pone.0095767 (PMC3999033; doi:10.1371/journal.pone.0095767)
Supplement: Coordinates S7 — (PDB) [file pone.0095767.s018.pdb]

TITLE MOLECULAR RECOGNITION OF CCR5 BY AN HIV-1 GP120 V3 LOOP
COMPND     MOLECULE: CCR5;
COMPND     CHAIN: A;
COMPND     MOLECULE: V3 LOOP FRAGMENT OF HIV-1 GP120;
COMPND     CHAIN: B;
REMARK Authors: Phanourios Tamamis and Christodoulos A. Floudas
REMARK Structure 7 of 10
REMARK The MD simulation was performed at Tiger Cluster, Princeton University
ATOM      1  N   MET A   1      12.009 -16.516  35.760  0.00  0.00
ATOM      2  HT1 MET A   1      12.494 -17.376  36.087  0.00  0.00
ATOM      3  HT2 MET A   1      11.743 -15.864  36.525  0.00  0.00
ATOM      4  HT3 MET A   1      12.563 -15.795  35.254  0.00  0.00
ATOM      5  CA  MET A   1      10.851 -16.773  34.920  0.00  0.00
ATOM      6  HA  MET A   1      10.161 -17.466  35.379  0.00  0.00
ATOM      7  CB  MET A   1      10.106 -15.476  34.610  0.00  0.00
ATOM      8  HB1 MET A   1      10.664 -14.871  33.864  0.00  0.00
ATOM      9  HB2 MET A   1      10.036 -14.898  35.557  0.00  0.00
ATOM     10  CG  MET A   1       8.594 -15.767  34.106  0.00  0.00
ATOM     11  HG1 MET A   1       8.038 -16.309  34.900  0.00  0.00
ATOM     12  HG2 MET A   1       8.682 -16.444  33.229  0.00  0.00
ATOM     13  SD  MET A   1       7.676 -14.210  33.747  0.00  0.00
ATOM     14  CE  MET A   1       6.085 -15.011  33.474  0.00  0.00
ATOM     15  HE1 MET A   1       5.407 -14.360  32.882  0.00  0.00
ATOM     16  HE2 MET A   1       5.612 -15.154  34.469  0.00  0.00
ATOM     17  HE3 MET A   1       6.222 -16.001  32.987  0.00  0.00
ATOM     18  C   MET A   1      11.175 -17.555  33.679  0.00  0.00
ATOM     19  O   MET A   1      10.925 -18.735  33.480  0.00  0.00
ATOM     20  N   ASP A   2      11.954 -16.809  32.806  0.00  0.00
ATOM     21  HN  ASP A   2      12.203 -15.859  32.975  0.00  0.00
ATOM     22  CA  ASP A   2      12.430 -17.444  31.577  0.00  0.00
ATOM     23  HA  ASP A   2      12.326 -18.518  31.618  0.00  0.00
ATOM     24  CB  ASP A   2      11.795 -16.833  30.315  0.00  0.00
ATOM     25  HB1 ASP A   2      12.287 -17.226  29.400  0.00  0.00
ATOM     26  HB2 ASP A   2      11.914 -15.734  30.199  0.00  0.00
ATOM     27  CG  ASP A   2      10.360 -17.223  30.209  0.00  0.00
ATOM     28  OD1 ASP A   2       9.383 -16.511  30.450  0.00  0.00
ATOM     29  OD2 ASP A   2      10.225 -18.373  29.659  0.00  0.00
ATOM     30  C   ASP A   2      13.974 -17.269  31.487  0.00  0.00
ATOM     31  O   ASP A   2      14.678 -18.181  30.990  0.00  0.00
ATOM     32  N   TYS A   3      14.504 -16.131  31.945  0.00  0.00
ATOM     33  HN  TYS A   3      13.930 -15.443  32.384  0.00  0.00
ATOM     34  CA  TYS A   3      15.836 -15.576  31.622  0.00  0.00
ATOM     35  HA  TYS A   3      15.738 -14.513  31.792  0.00  0.00
ATOM     36  CB  TYS A   3      17.059 -16.297  32.374  0.00  0.00
ATOM     37  HB1 TYS A   3      18.020 -15.999  31.901  0.00  0.00
ATOM     38  HB2 TYS A   3      16.836 -17.375  32.234  0.00  0.00
ATOM     39  CG  TYS A   3      17.010 -15.978  33.873  0.00  0.00
ATOM     40  CD1 TYS A   3      16.301 -16.860  34.659  0.00  0.00
ATOM     41  HD1 TYS A   3      15.741 -17.569  34.068  0.00  0.00
ATOM     42  CE1 TYS A   3      16.231 -16.687  36.076  0.00  0.00
ATOM     43  HE1 TYS A   3      15.709 -17.356  36.745  0.00  0.00
ATOM     44  CZ  TYS A   3      16.951 -15.632  36.622  0.00  0.00
ATOM     45  OH  TYS A   3      17.270 -15.587  37.973  0.00  0.00
ATOM     46  S   TYS A   3      16.584 -14.562  38.909  0.00  0.00
ATOM     47  OS2 TYS A   3      15.349 -15.229  39.273  0.00  0.00
ATOM     48  OS3 TYS A   3      17.647 -14.491  39.947  0.00  0.00
ATOM     49  OS4 TYS A   3      16.384 -13.332  38.234  0.00  0.00
ATOM     50  CD2 TYS A   3      17.754 -14.916  34.484  0.00  0.00
ATOM     51  HD2 TYS A   3      18.394 -14.224  33.954  0.00  0.00
ATOM     52  CE2 TYS A   3      17.657 -14.697  35.849  0.00  0.00
ATOM     53  HE2 TYS A   3      18.259 -13.895  36.251  0.00  0.00
ATOM     54  C   TYS A   3      16.098 -15.512  30.141  0.00  0.00
ATOM     55  O   TYS A   3      17.112 -16.024  29.674  0.00  0.00
ATOM     56  N   GLN A   4      15.174 -14.898  29.383  0.00  0.00
ATOM     57  HN  GLN A   4      14.439 -14.368  29.800  0.00  0.00
ATOM     58  CA  GLN A   4      15.055 -14.913  27.920  0.00  0.00
ATOM     59  HA  GLN A   4      15.029 -15.950  27.620  0.00  0.00
ATOM     60  CB  GLN A   4      13.758 -14.200  27.492  0.00  0.00
ATOM     61  HB1 GLN A   4      12.905 -14.581  28.093  0.00  0.00
ATOM     62  HB2 GLN A   4      13.497 -14.467  26.445  0.00  0.00
ATOM     63  CG  GLN A   4      13.682 -12.646  27.579  0.00  0.00
ATOM     64  HG1 GLN A   4      14.392 -12.236  26.828  0.00  0.00
ATOM     65  HG2 GLN A   4      13.941 -12.271  28.592  0.00  0.00
ATOM     66  CD  GLN A   4      12.360 -12.090  27.075  0.00  0.00
ATOM     67  OE1 GLN A   4      11.854 -12.098  25.938  0.00  0.00
ATOM     68  NE2 GLN A   4      11.608 -11.548  28.036  0.00  0.00
ATOM     69  HE2 GLN A   4      11.713 -11.638  29.027  0.00  0.00
ATOM     70  HE2 GLN A   4      10.707 -11.191  27.789  0.00  0.00
ATOM     71  C   GLN A   4      16.164 -14.304  27.160  0.00  0.00
ATOM     72  O   GLN A   4      16.875 -13.340  27.583  0.00  0.00
ATOM     73  N   VAL A   5      16.328 -14.730  25.889  0.00  0.00
ATOM     74  HN  VAL A   5      15.743 -15.397  25.433  0.00  0.00
ATOM     75  CA  VAL A   5      17.404 -14.208  25.030  0.00  0.00
ATOM     76  HA  VAL A   5      18.330 -14.274  25.582  0.00  0.00
ATOM     77  CB  VAL A   5      17.598 -15.080  23.710  0.00  0.00
ATOM     78  HB  VAL A   5      18.260 -14.433  23.095  0.00  0.00
ATOM     79  CG1 VAL A   5      18.183 -16.415  24.242  0.00  0.00
ATOM     80  HG1 VAL A   5      17.573 -16.830  25.074  0.00  0.00
ATOM     81  HG1 VAL A   5      19.134 -16.207  24.778  0.00  0.00
ATOM     82  HG1 VAL A   5      18.243 -17.073  23.350  0.00  0.00
ATOM     83  CG2 VAL A   5      16.254 -15.292  22.977  0.00  0.00
ATOM     84  HG2 VAL A   5      16.387 -15.790  21.993  0.00  0.00
ATOM     85  HG2 VAL A   5      15.651 -14.371  22.833  0.00  0.00
ATOM     86  HG2 VAL A   5      15.588 -15.998  23.518  0.00  0.00
ATOM     87  C   VAL A   5      17.283 -12.778  24.657  0.00  0.00
ATOM     88  O   VAL A   5      16.250 -12.145  24.504  0.00  0.00
ATOM     89  N   SER A   6      18.450 -12.133  24.511  0.00  0.00
ATOM     90  HN  SER A   6      19.314 -12.580  24.730  0.00  0.00
ATOM     91  CA  SER A   6      18.676 -10.778  23.957  0.00  0.00
ATOM     92  HA  SER A   6      17.804 -10.504  23.381  0.00  0.00
ATOM     93  CB  SER A   6      18.996  -9.625  25.045  0.00  0.00
ATOM     94  HB1 SER A   6      19.970  -9.811  25.546  0.00  0.00
ATOM     95  HB2 SER A   6      18.355  -9.760  25.943  0.00  0.00
ATOM     96  OG  SER A   6      18.954  -8.251  24.598  0.00  0.00
ATOM     97  HG1 SER A   6      18.078  -7.982  24.312  0.00  0.00
ATOM     98  C   SER A   6      19.761 -10.860  22.948  0.00  0.00
ATOM     99  O   SER A   6      20.553 -11.847  22.904  0.00  0.00
ATOM    100  N   SER A   7      19.801  -9.890  22.030  0.00  0.00
ATOM    101  HN  SER A   7      19.209  -9.097  22.152  0.00  0.00
ATOM    102  CA  SER A   7      20.569  -9.883  20.821  0.00  0.00
ATOM    103  HA  SER A   7      20.115 -10.664  20.230  0.00  0.00
ATOM    104  CB  SER A   7      20.411  -8.624  19.954  0.00  0.00
ATOM    105  HB1 SER A   7      19.355  -8.559  19.615  0.00  0.00
ATOM    106  HB2 SER A   7      21.113  -8.626  19.094  0.00  0.00
ATOM    107  OG  SER A   7      20.847  -7.455  20.673  0.00  0.00
ATOM    108  HG1 SER A   7      20.079  -7.165  21.171  0.00  0.00
ATOM    109  C   SER A   7      22.015 -10.349  20.908  0.00  0.00
ATOM    110  O   SER A   7      22.211 -11.259  20.155  0.00  0.00
ATOM    111  N   PRO A   8      22.955  -9.968  21.710  0.00  0.00
ATOM    112  CD  PRO A   8      24.263 -10.805  21.692  0.00  0.00
ATOM    113  HD1 PRO A   8      25.004 -10.499  20.925  0.00  0.00
ATOM    114  HD2 PRO A   8      23.979 -11.875  21.587  0.00  0.00
ATOM    115  CA  PRO A   8      22.849  -9.397  23.080  0.00  0.00
ATOM    116  HA  PRO A   8      21.828  -9.120  23.298  0.00  0.00
ATOM    117  CB  PRO A   8      23.507 -10.509  23.960  0.00  0.00
ATOM    118  HB1 PRO A   8      22.842 -11.397  24.025  0.00  0.00
ATOM    119  HB2 PRO A   8      23.761 -10.292  25.020  0.00  0.00
ATOM    120  CG  PRO A   8      24.731 -10.924  23.163  0.00  0.00
ATOM    121  HG1 PRO A   8      25.452 -10.077  23.183  0.00  0.00
ATOM    122  HG2 PRO A   8      25.263 -11.805  23.580  0.00  0.00
ATOM    123  C   PRO A   8      23.562  -8.057  23.125  0.00  0.00
ATOM    124  O   PRO A   8      24.040  -7.709  24.181  0.00  0.00
ATOM    125  N   ILE A   9      23.621  -7.183  22.074  0.00  0.00
ATOM    126  HN  ILE A   9      22.990  -7.424  21.341  0.00  0.00
ATOM    127  CA  ILE A   9      24.524  -6.074  21.959  0.00  0.00
ATOM    128  HA  ILE A   9      25.482  -6.397  22.338  0.00  0.00
ATOM    129  CB  ILE A   9      24.789  -5.534  20.560  0.00  0.00
ATOM    130  HB  ILE A   9      25.467  -4.653  20.534  0.00  0.00
ATOM    131  CG2 ILE A   9      25.394  -6.680  19.684  0.00  0.00
ATOM    132  HG2 ILE A   9      24.728  -7.525  19.404  0.00  0.00
ATOM    133  HG2 ILE A   9      26.278  -7.122  20.190  0.00  0.00
ATOM    134  HG2 ILE A   9      25.743  -6.327  18.690  0.00  0.00
ATOM    135  CG1 ILE A   9      23.516  -5.030  19.855  0.00  0.00
ATOM    136  HG1 ILE A   9      22.994  -4.312  20.523  0.00  0.00
ATOM    137  HG1 ILE A   9      22.823  -5.888  19.722  0.00  0.00
ATOM    138  CD1 ILE A   9      23.748  -4.140  18.579  0.00  0.00
ATOM    139  HD1 ILE A   9      24.443  -3.295  18.769  0.00  0.00
ATOM    140  HD2 ILE A   9      22.791  -3.716  18.205  0.00  0.00
ATOM    141  HD3 ILE A   9      24.144  -4.767  17.751  0.00  0.00
ATOM    142  C   ILE A   9      24.004  -4.932  22.806  0.00  0.00
ATOM    143  O   ILE A   9      24.753  -4.080  23.222  0.00  0.00
ATOM    144  N   TYS A  10      22.716  -4.800  23.104  0.00  0.00
ATOM    145  HN  TYS A  10      22.047  -5.321  22.581  0.00  0.00
ATOM    146  CA  TYS A  10      22.273  -3.732  23.897  0.00  0.00
ATOM    147  HA  TYS A  10      23.052  -2.991  23.998  0.00  0.00
ATOM    148  CB  TYS A  10      21.090  -2.992  23.208  0.00  0.00
ATOM    149  HB1 TYS A  10      21.425  -2.546  22.248  0.00  0.00
ATOM    150  HB2 TYS A  10      20.658  -2.186  23.839  0.00  0.00
ATOM    151  CG  TYS A  10      19.947  -3.952  22.970  0.00  0.00
ATOM    152  CD1 TYS A  10      19.739  -4.593  21.707  0.00  0.00
ATOM    153  HD1 TYS A  10      20.574  -4.321  21.079  0.00  0.00
ATOM    154  CE1 TYS A  10      18.638  -5.451  21.435  0.00  0.00
ATOM    155  HE1 TYS A  10      18.470  -5.823  20.435  0.00  0.00
ATOM    156  CZ  TYS A  10      17.794  -5.624  22.528  0.00  0.00
ATOM    157  OH  TYS A  10      16.423  -6.109  22.237  0.00  0.00
ATOM    158  S   TYS A  10      16.420  -7.689  22.488  0.00  0.00
ATOM    159  OS2 TYS A  10      17.476  -8.324  21.701  0.00  0.00
ATOM    160  OS3 TYS A  10      16.363  -7.939  23.950  0.00  0.00
ATOM    161  OS4 TYS A  10      15.118  -7.863  21.850  0.00  0.00
ATOM    162  CD2 TYS A  10      18.995  -4.150  23.991  0.00  0.00
ATOM    163  HD2 TYS A  10      19.193  -3.667  24.936  0.00  0.00
ATOM    164  CE2 TYS A  10      17.878  -4.969  23.815  0.00  0.00
ATOM    165  HE2 TYS A  10      17.044  -4.930  24.501  0.00  0.00
ATOM    166  C   TYS A  10      21.948  -4.221  25.330  0.00  0.00
ATOM    167  O   TYS A  10      21.475  -3.451  26.142  0.00  0.00
ATOM    168  N   ASP A  11      22.210  -5.480  25.665  0.00  0.00
ATOM    169  HN  ASP A  11      22.718  -6.053  25.027  0.00  0.00
ATOM    170  CA  ASP A  11      21.790  -6.169  26.916  0.00  0.00
ATOM    171  HA  ASP A  11      20.722  -6.323  26.955  0.00  0.00
ATOM    172  CB  ASP A  11      22.435  -7.659  26.800  0.00  0.00
ATOM    173  HB1 ASP A  11      23.523  -7.706  27.018  0.00  0.00
ATOM    174  HB2 ASP A  11      22.272  -7.994  25.753  0.00  0.00
ATOM    175  CG  ASP A  11      21.681  -8.700  27.679  0.00  0.00
ATOM    176  OD1 ASP A  11      20.880  -8.229  28.574  0.00  0.00
ATOM    177  OD2 ASP A  11      21.827  -9.898  27.456  0.00  0.00
ATOM    178  C   ASP A  11      22.290  -5.495  28.135  0.00  0.00
ATOM    179  O   ASP A  11      21.533  -5.119  29.043  0.00  0.00
ATOM    180  N   ILE A  12      23.622  -5.116  28.167  0.00  0.00
ATOM    181  HN  ILE A  12      24.290  -5.373  27.473  0.00  0.00
ATOM    182  CA  ILE A  12      24.173  -4.371  29.340  0.00  0.00
ATOM    183  HA  ILE A  12      23.809  -4.831  30.247  0.00  0.00
ATOM    184  CB  ILE A  12      25.672  -4.354  29.434  0.00  0.00
ATOM    185  HB  ILE A  12      25.964  -3.615  30.209  0.00  0.00
ATOM    186  CG2 ILE A  12      26.238  -5.696  29.792  0.00  0.00
ATOM    187  HG2 ILE A  12      27.305  -5.882  29.548  0.00  0.00
ATOM    188  HG2 ILE A  12      25.804  -6.529  29.198  0.00  0.00
ATOM    189  HG2 ILE A  12      26.076  -5.978  30.854  0.00  0.00
ATOM    190  CG1 ILE A  12      26.301  -3.869  28.130  0.00  0.00
ATOM    191  HG1 ILE A  12      25.714  -3.016  27.729  0.00  0.00
ATOM    192  HG1 ILE A  12      26.202  -4.602  27.301  0.00  0.00
ATOM    193  CD1 ILE A  12      27.796  -3.438  28.253  0.00  0.00
ATOM    194  HD1 ILE A  12      27.916  -2.537  28.892  0.00  0.00
ATOM    195  HD2 ILE A  12      28.138  -3.116  27.247  0.00  0.00
ATOM    196  HD3 ILE A  12      28.435  -4.294  28.558  0.00  0.00
ATOM    197  C   ILE A  12      23.691  -2.900  29.372  0.00  0.00
ATOM    198  O   ILE A  12      23.728  -2.219  30.380  0.00  0.00
ATOM    199  N   ASN A  13      23.085  -2.434  28.251  0.00  0.00
ATOM    200  HN  ASN A  13      22.963  -3.102  27.521  0.00  0.00
ATOM    201  CA  ASN A  13      22.411  -1.149  28.130  0.00  0.00
ATOM    202  HA  ASN A  13      22.744  -0.613  29.007  0.00  0.00
ATOM    203  CB  ASN A  13      22.649  -0.359  26.897  0.00  0.00
ATOM    204  HB1 ASN A  13      22.258   0.676  26.997  0.00  0.00
ATOM    205  HB2 ASN A  13      22.240  -0.918  26.027  0.00  0.00
ATOM    206  CG  ASN A  13      24.140  -0.389  26.640  0.00  0.00
ATOM    207  OD1 ASN A  13      24.578  -0.825  25.553  0.00  0.00
ATOM    208  ND2 ASN A  13      24.971   0.100  27.609  0.00  0.00
ATOM    209  HD2 ASN A  13      24.656   0.442  28.495  0.00  0.00
ATOM    210  HD2 ASN A  13      25.908  -0.085  27.313  0.00  0.00
ATOM    211  C   ASN A  13      20.840  -1.217  28.270  0.00  0.00
ATOM    212  O   ASN A  13      20.142  -0.353  27.768  0.00  0.00
ATOM    213  N   TYS A  14      20.284  -2.282  28.877  0.00  0.00
ATOM    214  HN  TYS A  14      20.754  -3.018  29.358  0.00  0.00
ATOM    215  CA  TYS A  14      18.857  -2.392  29.021  0.00  0.00
ATOM    216  HA  TYS A  14      18.389  -2.229  28.061  0.00  0.00
ATOM    217  CB  TYS A  14      18.539  -3.834  29.492  0.00  0.00
ATOM    218  HB1 TYS A  14      18.491  -3.969  30.594  0.00  0.00
ATOM    219  HB2 TYS A  14      19.448  -4.367  29.142  0.00  0.00
ATOM    220  CG  TYS A  14      17.495  -4.601  28.803  0.00  0.00
ATOM    221  CD1 TYS A  14      16.246  -4.744  29.477  0.00  0.00
ATOM    222  HD1 TYS A  14      16.163  -4.134  30.365  0.00  0.00
ATOM    223  CE1 TYS A  14      15.185  -5.581  29.036  0.00  0.00
ATOM    224  HE1 TYS A  14      14.301  -5.861  29.591  0.00  0.00
ATOM    225  CZ  TYS A  14      15.519  -6.382  27.952  0.00  0.00
ATOM    226  OH  TYS A  14      14.513  -6.952  27.147  0.00  0.00
ATOM    227  S   TYS A  14      14.261  -8.464  27.523  0.00  0.00
ATOM    228  OS2 TYS A  14      13.276  -8.836  26.615  0.00  0.00
ATOM    229  OS3 TYS A  14      15.524  -9.227  27.249  0.00  0.00
ATOM    230  OS4 TYS A  14      13.913  -8.433  28.950  0.00  0.00
ATOM    231  CD2 TYS A  14      17.666  -5.287  27.620  0.00  0.00
ATOM    232  HD2 TYS A  14      18.638  -5.318  27.150  0.00  0.00
ATOM    233  CE2 TYS A  14      16.647  -6.131  27.156  0.00  0.00
ATOM    234  HE2 TYS A  14      16.793  -6.821  26.338  0.00  0.00
ATOM    235  C   TYS A  14      18.230  -1.378  29.942  0.00  0.00
ATOM    236  O   TYS A  14      17.195  -0.848  29.700  0.00  0.00
ATOM    237  N   TYR A  15      18.886  -0.897  31.004  0.00  0.00
ATOM    238  HN  TYR A  15      19.724  -1.374  31.256  0.00  0.00
ATOM    239  CA  TYR A  15      18.281  -0.069  32.055  0.00  0.00
ATOM    240  HA  TYR A  15      17.499  -0.668  32.497  0.00  0.00
ATOM    241  CB  TYR A  15      19.366  -0.031  33.187  0.00  0.00
ATOM    242  HB1 TYR A  15      19.864  -1.010  33.359  0.00  0.00
ATOM    243  HB2 TYR A  15      18.815   0.342  34.078  0.00  0.00
ATOM    244  CG  TYR A  15      20.507   0.815  32.780  0.00  0.00
ATOM    245  CD1 TYR A  15      20.386   2.170  33.059  0.00  0.00
ATOM    246  HD1 TYR A  15      19.573   2.500  33.690  0.00  0.00
ATOM    247  CE1 TYR A  15      21.501   3.017  32.868  0.00  0.00
ATOM    248  HE1 TYR A  15      21.604   4.042  33.193  0.00  0.00
ATOM    249  CZ  TYR A  15      22.610   2.544  32.117  0.00  0.00
ATOM    250  OH  TYR A  15      23.655   3.457  31.777  0.00  0.00
ATOM    251  HH  TYR A  15      23.653   4.240  32.333  0.00  0.00
ATOM    252  CD2 TYR A  15      21.627   0.286  32.037  0.00  0.00
ATOM    253  HD2 TYR A  15      21.821  -0.771  31.937  0.00  0.00
ATOM    254  CE2 TYR A  15      22.629   1.228  31.634  0.00  0.00
ATOM    255  HE2 TYR A  15      23.566   0.974  31.160  0.00  0.00
ATOM    256  C   TYR A  15      17.589   1.239  31.710  0.00  0.00
ATOM    257  O   TYR A  15      16.699   1.676  32.412  0.00  0.00
ATOM    258  N   THR A  16      18.133   1.909  30.646  0.00  0.00
ATOM    259  HN  THR A  16      18.963   1.517  30.255  0.00  0.00
ATOM    260  CA  THR A  16      17.735   3.280  30.268  0.00  0.00
ATOM    261  HA  THR A  16      17.818   3.980  31.086  0.00  0.00
ATOM    262  CB  THR A  16      18.606   3.787  29.137  0.00  0.00
ATOM    263  HB  THR A  16      18.189   4.753  28.778  0.00  0.00
ATOM    264  OG1 THR A  16      18.765   2.846  28.094  0.00  0.00
ATOM    265  HG1 THR A  16      19.578   3.186  27.714  0.00  0.00
ATOM    266  CG2 THR A  16      20.033   4.073  29.714  0.00  0.00
ATOM    267  HG2 THR A  16      20.681   4.511  28.926  0.00  0.00
ATOM    268  HG2 THR A  16      20.532   3.096  29.892  0.00  0.00
ATOM    269  HG2 THR A  16      20.108   4.847  30.507  0.00  0.00
ATOM    270  C   THR A  16      16.286   3.337  29.835  0.00  0.00
ATOM    271  O   THR A  16      15.601   4.306  30.148  0.00  0.00
ATOM    272  N   SER A  17      15.919   2.370  29.013  0.00  0.00
ATOM    273  HN  SER A  17      16.605   1.710  28.717  0.00  0.00
ATOM    274  CA  SER A  17      14.613   2.307  28.388  0.00  0.00
ATOM    275  HA  SER A  17      14.116   3.262  28.472  0.00  0.00
ATOM    276  CB  SER A  17      14.643   1.875  26.904  0.00  0.00
ATOM    277  HB1 SER A  17      13.613   1.995  26.504  0.00  0.00
ATOM    278  HB2 SER A  17      14.919   0.816  26.713  0.00  0.00
ATOM    279  OG  SER A  17      15.525   2.703  26.161  0.00  0.00
ATOM    280  HG1 SER A  17      16.389   2.543  26.547  0.00  0.00
ATOM    281  C   SER A  17      13.766   1.284  29.191  0.00  0.00
ATOM    282  O   SER A  17      12.625   0.937  28.901  0.00  0.00
ATOM    283  N   GLU A  18      14.322   0.684  30.296  0.00  0.00
ATOM    284  HN  GLU A  18      15.182   1.011  30.679  0.00  0.00
ATOM    285  CA  GLU A  18      13.646  -0.402  31.066  0.00  0.00
ATOM    286  HA  GLU A  18      13.405  -1.171  30.347  0.00  0.00
ATOM    287  CB  GLU A  18      14.700  -1.159  31.985  0.00  0.00
ATOM    288  HB1 GLU A  18      15.062  -0.509  32.809  0.00  0.00
ATOM    289  HB2 GLU A  18      15.561  -1.430  31.337  0.00  0.00
ATOM    290  CG  GLU A  18      14.367  -2.566  32.555  0.00  0.00
ATOM    291  HG1 GLU A  18      15.358  -2.989  32.823  0.00  0.00
ATOM    292  HG2 GLU A  18      13.983  -3.301  31.815  0.00  0.00
ATOM    293  CD  GLU A  18      13.492  -2.526  33.761  0.00  0.00
ATOM    294  OE1 GLU A  18      12.700  -3.535  33.841  0.00  0.00
ATOM    295  OE2 GLU A  18      13.640  -1.709  34.691  0.00  0.00
ATOM    296  C   GLU A  18      12.387  -0.154  31.780  0.00  0.00
ATOM    297  O   GLU A  18      11.490  -0.947  31.675  0.00  0.00
ATOM    298  N   PRO A  19      12.141   0.909  32.534  0.00  0.00
ATOM    299  CD  PRO A  19      13.187   1.938  32.967  0.00  0.00
ATOM    300  HD1 PRO A  19      13.511   2.640  32.169  0.00  0.00
ATOM    301  HD2 PRO A  19      14.122   1.419  33.269  0.00  0.00
ATOM    302  CA  PRO A  19      10.931   0.878  33.488  0.00  0.00
ATOM    303  HA  PRO A  19      10.582  -0.108  33.755  0.00  0.00
ATOM    304  CB  PRO A  19      11.608   1.659  34.722  0.00  0.00
ATOM    305  HB1 PRO A  19      12.099   0.858  35.315  0.00  0.00
ATOM    306  HB2 PRO A  19      10.839   2.176  35.335  0.00  0.00
ATOM    307  CG  PRO A  19      12.703   2.578  34.165  0.00  0.00
ATOM    308  HG1 PRO A  19      12.295   3.589  33.954  0.00  0.00
ATOM    309  HG2 PRO A  19      13.448   2.747  34.972  0.00  0.00
ATOM    310  C   PRO A  19       9.809   1.715  32.858  0.00  0.00
ATOM    311  O   PRO A  19       8.996   2.324  33.587  0.00  0.00
ATOM    312  N   CYS A  20       9.761   1.738  31.515  0.00  0.00
ATOM    313  HN  CYS A  20      10.342   1.122  30.987  0.00  0.00
ATOM    314  CA  CYS A  20       8.954   2.549  30.717  0.00  0.00
ATOM    315  HA  CYS A  20       8.944   3.457  31.301  0.00  0.00
ATOM    316  CB  CYS A  20       9.703   2.729  29.374  0.00  0.00
ATOM    317  HB1 CYS A  20       9.422   1.864  28.738  0.00  0.00
ATOM    318  HB2 CYS A  20      10.797   2.670  29.559  0.00  0.00
ATOM    319  SG  CYS A  20       9.298   4.154  28.295  0.00  0.00
ATOM    320  C   CYS A  20       7.477   2.085  30.561  0.00  0.00
ATOM    321  O   CYS A  20       6.919   1.959  29.419  0.00  0.00
ATOM    322  N   GLN A  21       6.817   1.818  31.687  0.00  0.00
ATOM    323  HN  GLN A  21       7.344   2.011  32.511  0.00  0.00
ATOM    324  CA  GLN A  21       5.401   1.506  31.682  0.00  0.00
ATOM    325  HA  GLN A  21       5.125   1.009  30.764  0.00  0.00
ATOM    326  CB  GLN A  21       5.203   0.592  32.937  0.00  0.00
ATOM    327  HB1 GLN A  21       5.544   1.106  33.862  0.00  0.00
ATOM    328  HB2 GLN A  21       5.806  -0.330  32.785  0.00  0.00
ATOM    329  CG  GLN A  21       3.802  -0.088  33.022  0.00  0.00
ATOM    330  HG1 GLN A  21       3.558  -0.520  32.027  0.00  0.00
ATOM    331  HG2 GLN A  21       2.996   0.647  33.232  0.00  0.00
ATOM    332  CD  GLN A  21       3.708  -1.287  33.975  0.00  0.00
ATOM    333  OE1 GLN A  21       3.613  -1.121  35.195  0.00  0.00
ATOM    334  NE2 GLN A  21       3.541  -2.471  33.380  0.00  0.00
ATOM    335  HE2 GLN A  21       3.153  -3.235  33.895  0.00  0.00
ATOM    336  HE2 GLN A  21       3.670  -2.464  32.389  0.00  0.00
ATOM    337  C   GLN A  21       4.535   2.767  31.831  0.00  0.00
ATOM    338  O   GLN A  21       5.003   3.659  32.503  0.00  0.00
ATOM    339  N   LYS A  22       3.420   2.930  31.142  0.00  0.00
ATOM    340  HN  LYS A  22       3.247   2.108  30.606  0.00  0.00
ATOM    341  CA  LYS A  22       2.631   4.105  31.196  0.00  0.00
ATOM    342  HA  LYS A  22       2.499   4.320  32.246  0.00  0.00
ATOM    343  CB  LYS A  22       3.188   5.406  30.684  0.00  0.00
ATOM    344  HB1 LYS A  22       4.243   5.594  30.979  0.00  0.00
ATOM    345  HB2 LYS A  22       2.580   6.283  30.993  0.00  0.00
ATOM    346  CG  LYS A  22       3.505   5.480  29.182  0.00  0.00
ATOM    347  HG1 LYS A  22       2.497   5.211  28.799  0.00  0.00
ATOM    348  HG2 LYS A  22       4.336   4.821  28.851  0.00  0.00
ATOM    349  CD  LYS A  22       3.887   6.883  28.712  0.00  0.00
ATOM    350  HD1 LYS A  22       4.782   7.094  29.334  0.00  0.00
ATOM    351  HD2 LYS A  22       3.190   7.678  29.055  0.00  0.00
ATOM    352  CE  LYS A  22       4.120   7.068  27.256  0.00  0.00
ATOM    353  HE1 LYS A  22       4.780   7.952  27.126  0.00  0.00
ATOM    354  HE2 LYS A  22       3.223   7.118  26.602  0.00  0.00
ATOM    355  NZ  LYS A  22       4.821   5.896  26.703  0.00  0.00
ATOM    356  HZ1 LYS A  22       4.728   6.084  25.685  0.00  0.00
ATOM    357  HZ2 LYS A  22       4.368   4.967  26.830  0.00  0.00
ATOM    358  HZ3 LYS A  22       5.841   5.955  26.895  0.00  0.00
ATOM    359  C   LYS A  22       1.195   3.928  30.754  0.00  0.00
ATOM    360  O   LYS A  22       0.779   2.920  30.174  0.00  0.00
ATOM    361  N   ILE A  23       0.354   4.961  31.095  0.00  0.00
ATOM    362  HN  ILE A  23       0.724   5.823  31.431  0.00  0.00
ATOM    363  CA  ILE A  23      -1.064   4.949  30.780  0.00  0.00
ATOM    364  HA  ILE A  23      -1.356   3.910  30.811  0.00  0.00
ATOM    365  CB  ILE A  23      -1.845   5.779  31.858  0.00  0.00
ATOM    366  HB  ILE A  23      -1.678   6.854  31.637  0.00  0.00
ATOM    367  CG2 ILE A  23      -3.361   5.553  31.696  0.00  0.00
ATOM    368  HG2 ILE A  23      -3.690   5.860  30.679  0.00  0.00
ATOM    369  HG2 ILE A  23      -3.942   6.093  32.474  0.00  0.00
ATOM    370  HG2 ILE A  23      -3.478   4.452  31.772  0.00  0.00
ATOM    371  CG1 ILE A  23      -1.322   5.460  33.301  0.00  0.00
ATOM    372  HG1 ILE A  23      -1.830   6.115  34.041  0.00  0.00
ATOM    373  HG1 ILE A  23      -0.253   5.730  33.435  0.00  0.00
ATOM    374  CD1 ILE A  23      -1.469   3.971  33.652  0.00  0.00
ATOM    375  HD1 ILE A  23      -1.052   3.830  34.672  0.00  0.00
ATOM    376  HD2 ILE A  23      -0.845   3.378  32.949  0.00  0.00
ATOM    377  HD3 ILE A  23      -2.548   3.711  33.593  0.00  0.00
ATOM    378  C   ILE A  23      -1.344   5.512  29.363  0.00  0.00
ATOM    379  O   ILE A  23      -0.733   6.470  29.017  0.00  0.00
ATOM    380  N   ASN A  24      -2.220   4.794  28.559  0.00  0.00
ATOM    381  HN  ASN A  24      -2.472   3.884  28.881  0.00  0.00
ATOM    382  CA  ASN A  24      -2.648   5.163  27.234  0.00  0.00
ATOM    383  HA  ASN A  24      -1.727   5.127  26.670  0.00  0.00
ATOM    384  CB  ASN A  24      -3.664   4.235  26.626  0.00  0.00
ATOM    385  HB1 ASN A  24      -4.698   4.641  26.664  0.00  0.00
ATOM    386  HB2 ASN A  24      -3.883   3.265  27.122  0.00  0.00
ATOM    387  CG  ASN A  24      -3.252   4.023  25.213  0.00  0.00
ATOM    388  OD1 ASN A  24      -3.231   5.017  24.446  0.00  0.00
ATOM    389  ND2 ASN A  24      -3.042   2.688  24.887  0.00  0.00
ATOM    390  HD2 ASN A  24      -2.887   2.530  23.913  0.00  0.00
ATOM    391  HD2 ASN A  24      -2.835   1.959  25.538  0.00  0.00
ATOM    392  C   ASN A  24      -3.275   6.550  27.329  0.00  0.00
ATOM    393  O   ASN A  24      -3.740   6.962  28.427  0.00  0.00
ATOM    394  N   VAL A  25      -3.157   7.389  26.274  0.00  0.00
ATOM    395  HN  VAL A  25      -2.705   7.169  25.413  0.00  0.00
ATOM    396  CA  VAL A  25      -3.607   8.732  26.354  0.00  0.00
ATOM    397  HA  VAL A  25      -4.558   8.644  26.860  0.00  0.00
ATOM    398  CB  VAL A  25      -2.607   9.658  27.062  0.00  0.00
ATOM    399  HB  VAL A  25      -2.278   9.143  27.990  0.00  0.00
ATOM    400  CG1 VAL A  25      -1.287   9.895  26.279  0.00  0.00
ATOM    401  HG1 VAL A  25      -1.437  10.726  25.557  0.00  0.00
ATOM    402  HG1 VAL A  25      -0.875   9.028  25.718  0.00  0.00
ATOM    403  HG1 VAL A  25      -0.445  10.198  26.936  0.00  0.00
ATOM    404  CG2 VAL A  25      -3.246  11.010  27.410  0.00  0.00
ATOM    405  HG2 VAL A  25      -4.013  10.857  28.199  0.00  0.00
ATOM    406  HG2 VAL A  25      -3.804  11.446  26.553  0.00  0.00
ATOM    407  HG2 VAL A  25      -2.441  11.719  27.698  0.00  0.00
ATOM    408  C   VAL A  25      -3.953   9.112  24.910  0.00  0.00
ATOM    409  O   VAL A  25      -3.483   8.521  23.911  0.00  0.00
ATOM    410  N   LYS A  26      -4.875  10.141  24.803  0.00  0.00
ATOM    411  HN  LYS A  26      -5.228  10.586  25.623  0.00  0.00
ATOM    412  CA  LYS A  26      -5.420  10.542  23.497  0.00  0.00
ATOM    413  HA  LYS A  26      -4.881  10.051  22.700  0.00  0.00
ATOM    414  CB  LYS A  26      -6.895  10.345  23.395  0.00  0.00
ATOM    415  HB1 LYS A  26      -7.192  10.654  22.370  0.00  0.00
ATOM    416  HB2 LYS A  26      -7.435  10.875  24.209  0.00  0.00
ATOM    417  CG  LYS A  26      -7.377   8.860  23.489  0.00  0.00
ATOM    418  HG1 LYS A  26      -6.994   8.320  24.381  0.00  0.00
ATOM    419  HG2 LYS A  26      -6.850   8.307  22.683  0.00  0.00
ATOM    420  CD  LYS A  26      -8.912   8.555  23.294  0.00  0.00
ATOM    421  HD1 LYS A  26      -9.399   9.454  22.859  0.00  0.00
ATOM    422  HD2 LYS A  26      -9.323   8.382  24.312  0.00  0.00
ATOM    423  CE  LYS A  26      -9.180   7.284  22.415  0.00  0.00
ATOM    424  HE1 LYS A  26      -8.638   7.361  21.448  0.00  0.00
ATOM    425  HE2 LYS A  26     -10.253   7.257  22.127  0.00  0.00
ATOM    426  NZ  LYS A  26      -8.961   6.034  23.160  0.00  0.00
ATOM    427  HZ1 LYS A  26      -7.959   5.943  23.420  0.00  0.00
ATOM    428  HZ2 LYS A  26      -9.193   5.164  22.640  0.00  0.00
ATOM    429  HZ3 LYS A  26      -9.563   5.962  24.004  0.00  0.00
ATOM    430  C   LYS A  26      -5.060  12.004  23.269  0.00  0.00
ATOM    431  O   LYS A  26      -5.704  12.852  23.862  0.00  0.00
ATOM    432  N   GLN A  27      -4.060  12.355  22.402  0.00  0.00
ATOM    433  HN  GLN A  27      -3.619  11.624  21.887  0.00  0.00
ATOM    434  CA  GLN A  27      -3.652  13.712  22.074  0.00  0.00
ATOM    435  HA  GLN A  27      -3.594  14.257  23.004  0.00  0.00
ATOM    436  CB  GLN A  27      -2.309  13.807  21.277  0.00  0.00
ATOM    437  HB1 GLN A  27      -2.274  14.866  20.944  0.00  0.00
ATOM    438  HB2 GLN A  27      -2.345  13.225  20.331  0.00  0.00
ATOM    439  CG  GLN A  27      -1.047  13.361  22.027  0.00  0.00
ATOM    440  HG1 GLN A  27      -0.212  13.250  21.302  0.00  0.00
ATOM    441  HG2 GLN A  27      -1.294  12.376  22.476  0.00  0.00
ATOM    442  CD  GLN A  27      -0.622  14.435  23.027  0.00  0.00
ATOM    443  OE1 GLN A  27      -0.043  15.490  22.694  0.00  0.00
ATOM    444  NE2 GLN A  27      -0.918  14.176  24.367  0.00  0.00
ATOM    445  HE2 GLN A  27      -1.604  13.465  24.527  0.00  0.00
ATOM    446  HE2 GLN A  27      -0.573  14.763  25.099  0.00  0.00
ATOM    447  C   GLN A  27      -4.751  14.352  21.270  0.00  0.00
ATOM    448  O   GLN A  27      -5.642  13.671  20.796  0.00  0.00
ATOM    449  N   ILE A  28      -4.779  15.716  21.165  0.00  0.00
ATOM    450  HN  ILE A  28      -4.103  16.291  21.620  0.00  0.00
ATOM    451  CA  ILE A  28      -5.697  16.482  20.459  0.00  0.00
ATOM    452  HA  ILE A  28      -6.619  16.501  21.021  0.00  0.00
ATOM    453  CB  ILE A  28      -5.489  17.932  20.645  0.00  0.00
ATOM    454  HB  ILE A  28      -5.520  18.117  21.740  0.00  0.00
ATOM    455  CG2 ILE A  28      -3.993  18.322  20.134  0.00  0.00
ATOM    456  HG2 ILE A  28      -3.289  17.553  20.518  0.00  0.00
ATOM    457  HG2 ILE A  28      -3.715  19.310  20.559  0.00  0.00
ATOM    458  HG2 ILE A  28      -3.936  18.425  19.029  0.00  0.00
ATOM    459  CG1 ILE A  28      -6.480  18.850  19.999  0.00  0.00
ATOM    460  HG1 ILE A  28      -6.358  18.820  18.896  0.00  0.00
ATOM    461  HG1 ILE A  28      -6.172  19.844  20.388  0.00  0.00
ATOM    462  CD1 ILE A  28      -7.988  18.728  20.302  0.00  0.00
ATOM    463  HD1 ILE A  28      -8.617  19.543  19.883  0.00  0.00
ATOM    464  HD2 ILE A  28      -8.224  18.625  21.382  0.00  0.00
ATOM    465  HD3 ILE A  28      -8.443  17.830  19.831  0.00  0.00
ATOM    466  C   ILE A  28      -5.992  16.135  19.003  0.00  0.00
ATOM    467  O   ILE A  28      -7.120  15.976  18.587  0.00  0.00
ATOM    468  N   ALA A  29      -4.894  15.794  18.257  0.00  0.00
ATOM    469  HN  ALA A  29      -3.990  15.740  18.674  0.00  0.00
ATOM    470  CA  ALA A  29      -5.005  15.296  16.815  0.00  0.00
ATOM    471  HA  ALA A  29      -5.590  16.072  16.342  0.00  0.00
ATOM    472  CB  ALA A  29      -3.565  15.279  16.204  0.00  0.00
ATOM    473  HB1 ALA A  29      -3.097  16.286  16.248  0.00  0.00
ATOM    474  HB2 ALA A  29      -3.648  14.913  15.158  0.00  0.00
ATOM    475  HB3 ALA A  29      -2.884  14.600  16.760  0.00  0.00
ATOM    476  C   ALA A  29      -5.726  13.872  16.678  0.00  0.00
ATOM    477  O   ALA A  29      -6.566  13.699  15.705  0.00  0.00
ATOM    478  N   ALA A  30      -5.540  12.950  17.639  0.00  0.00
ATOM    479  HN  ALA A  30      -4.743  13.006  18.235  0.00  0.00
ATOM    480  CA  ALA A  30      -6.435  11.813  17.860  0.00  0.00
ATOM    481  HA  ALA A  30      -6.505  11.244  16.944  0.00  0.00
ATOM    482  CB  ALA A  30      -5.892  10.894  19.004  0.00  0.00
ATOM    483  HB1 ALA A  30      -4.892  10.510  18.708  0.00  0.00
ATOM    484  HB2 ALA A  30      -6.704  10.146  19.136  0.00  0.00
ATOM    485  HB3 ALA A  30      -5.745  11.354  20.004  0.00  0.00
ATOM    486  C   ALA A  30      -7.897  12.148  18.162  0.00  0.00
ATOM    487  O   ALA A  30      -8.871  11.481  17.739  0.00  0.00
ATOM    488  N   ARG A  31      -8.279  13.290  18.812  0.00  0.00
ATOM    489  HN  ARG A  31      -7.598  13.970  19.071  0.00  0.00
ATOM    490  CA  ARG A  31      -9.684  13.569  18.996  0.00  0.00
ATOM    491  HA  ARG A  31     -10.204  12.635  19.153  0.00  0.00
ATOM    492  CB  ARG A  31      -9.927  14.415  20.196  0.00  0.00
ATOM    493  HB1 ARG A  31     -10.881  14.957  20.022  0.00  0.00
ATOM    494  HB2 ARG A  31      -9.174  15.231  20.178  0.00  0.00
ATOM    495  CG  ARG A  31      -9.923  13.762  21.565  0.00  0.00
ATOM    496  HG1 ARG A  31     -10.054  14.568  22.319  0.00  0.00
ATOM    497  HG2 ARG A  31      -8.969  13.194  21.581  0.00  0.00
ATOM    498  CD  ARG A  31     -10.998  12.684  21.808  0.00  0.00
ATOM    499  HD1 ARG A  31     -10.730  11.733  21.301  0.00  0.00
ATOM    500  HD2 ARG A  31     -12.014  12.984  21.475  0.00  0.00
ATOM    501  NE  ARG A  31     -10.921  12.420  23.320  0.00  0.00
ATOM    502  HE  ARG A  31     -10.308  12.872  23.969  0.00  0.00
ATOM    503  CZ  ARG A  31     -11.768  11.585  23.937  0.00  0.00
ATOM    504  NH1 ARG A  31     -11.549  11.315  25.208  0.00  0.00
ATOM    505  HH1 ARG A  31     -10.611  11.336  25.554  0.00  0.00
ATOM    506  HH1 ARG A  31     -12.202  10.665  25.597  0.00  0.00
ATOM    507  NH2 ARG A  31     -12.761  10.979  23.279  0.00  0.00
ATOM    508  HH2 ARG A  31     -12.935  11.344  22.364  0.00  0.00
ATOM    509  HH2 ARG A  31     -13.381  10.398  23.806  0.00  0.00
ATOM    510  C   ARG A  31     -10.405  14.152  17.777  0.00  0.00
ATOM    511  O   ARG A  31     -11.646  14.111  17.565  0.00  0.00
ATOM    512  N   LEU A  32      -9.642  14.596  16.810  0.00  0.00
ATOM    513  HN  LEU A  32      -8.658  14.472  16.905  0.00  0.00
ATOM    514  CA  LEU A  32     -10.112  15.011  15.553  0.00  0.00
ATOM    515  HA  LEU A  32     -11.125  15.356  15.702  0.00  0.00
ATOM    516  CB  LEU A  32      -9.068  16.088  14.996  0.00  0.00
ATOM    517  HB1 LEU A  32      -9.428  16.551  14.052  0.00  0.00
ATOM    518  HB2 LEU A  32      -8.051  15.661  14.866  0.00  0.00
ATOM    519  CG  LEU A  32      -8.811  17.249  15.953  0.00  0.00
ATOM    520  HG  LEU A  32      -8.502  16.808  16.924  0.00  0.00
ATOM    521  CD1 LEU A  32      -7.754  18.089  15.378  0.00  0.00
ATOM    522  HD1 LEU A  32      -7.370  18.852  16.089  0.00  0.00
ATOM    523  HD1 LEU A  32      -8.099  18.645  14.480  0.00  0.00
ATOM    524  HD1 LEU A  32      -6.797  17.576  15.143  0.00  0.00
ATOM    525  CD2 LEU A  32     -10.130  18.047  16.221  0.00  0.00
ATOM    526  HD2 LEU A  32     -10.297  18.767  15.392  0.00  0.00
ATOM    527  HD2 LEU A  32      -9.918  18.667  17.118  0.00  0.00
ATOM    528  HD2 LEU A  32     -11.061  17.485  16.450  0.00  0.00
ATOM    529  C   LEU A  32     -10.188  13.849  14.563  0.00  0.00
ATOM    530  O   LEU A  32     -10.825  14.078  13.534  0.00  0.00
ATOM    531  N   LEU A  33      -9.493  12.698  14.783  0.00  0.00
ATOM    532  HN  LEU A  33      -8.989  12.534  15.628  0.00  0.00
ATOM    533  CA  LEU A  33      -9.247  11.611  13.824  0.00  0.00
ATOM    534  HA  LEU A  33      -8.930  12.057  12.894  0.00  0.00
ATOM    535  CB  LEU A  33      -8.090  10.682  14.274  0.00  0.00
ATOM    536  HB1 LEU A  33      -8.351  10.107  15.187  0.00  0.00
ATOM    537  HB2 LEU A  33      -7.206  11.318  14.494  0.00  0.00
ATOM    538  CG  LEU A  33      -7.542   9.557  13.289  0.00  0.00
ATOM    539  HG  LEU A  33      -8.373   8.820  13.314  0.00  0.00
ATOM    540  CD1 LEU A  33      -7.101   9.958  11.897  0.00  0.00
ATOM    541  HD1 LEU A  33      -7.910  10.294  11.213  0.00  0.00
ATOM    542  HD1 LEU A  33      -6.576   9.208  11.269  0.00  0.00
ATOM    543  HD1 LEU A  33      -6.241  10.661  11.900  0.00  0.00
ATOM    544  CD2 LEU A  33      -6.436   8.891  13.916  0.00  0.00
ATOM    545  HD2 LEU A  33      -6.609   8.475  14.932  0.00  0.00
ATOM    546  HD2 LEU A  33      -5.537   9.535  14.025  0.00  0.00
ATOM    547  HD2 LEU A  33      -6.195   7.967  13.348  0.00  0.00
ATOM    548  C   LEU A  33     -10.477  10.952  13.356  0.00  0.00
ATOM    549  O   LEU A  33     -10.469  10.693  12.197  0.00  0.00
ATOM    550  N   PRO A  34     -11.609  10.625  13.986  0.00  0.00
ATOM    551  CD  PRO A  34     -11.723  10.734  15.466  0.00  0.00
ATOM    552  HD1 PRO A  34     -12.088  11.775  15.599  0.00  0.00
ATOM    553  HD2 PRO A  34     -10.770  10.519  15.993  0.00  0.00
ATOM    554  CA  PRO A  34     -12.754   9.933  13.356  0.00  0.00
ATOM    555  HA  PRO A  34     -12.325   8.976  13.096  0.00  0.00
ATOM    556  CB  PRO A  34     -13.773   9.716  14.596  0.00  0.00
ATOM    557  HB1 PRO A  34     -14.332   8.790  14.343  0.00  0.00
ATOM    558  HB2 PRO A  34     -14.380  10.644  14.674  0.00  0.00
ATOM    559  CG  PRO A  34     -12.866   9.681  15.855  0.00  0.00
ATOM    560  HG1 PRO A  34     -13.430   9.966  16.770  0.00  0.00
ATOM    561  HG2 PRO A  34     -12.472   8.644  15.916  0.00  0.00
ATOM    562  C   PRO A  34     -13.324  10.498  12.068  0.00  0.00
ATOM    563  O   PRO A  34     -13.367   9.759  11.088  0.00  0.00
ATOM    564  N   PRO A  35     -13.737  11.810  11.894  0.00  0.00
ATOM    565  CD  PRO A  35     -13.905  12.817  12.953  0.00  0.00
ATOM    566  HD1 PRO A  35     -12.974  12.664  13.540  0.00  0.00
ATOM    567  HD2 PRO A  35     -14.772  12.621  13.619  0.00  0.00
ATOM    568  CA  PRO A  35     -14.172  12.254  10.554  0.00  0.00
ATOM    569  HA  PRO A  35     -14.836  11.486  10.186  0.00  0.00
ATOM    570  CB  PRO A  35     -14.820  13.639  10.866  0.00  0.00
ATOM    571  HB1 PRO A  35     -15.906  13.676  11.097  0.00  0.00
ATOM    572  HB2 PRO A  35     -14.620  14.322  10.014  0.00  0.00
ATOM    573  CG  PRO A  35     -14.184  14.092  12.195  0.00  0.00
ATOM    574  HG1 PRO A  35     -13.265  14.653  11.921  0.00  0.00
ATOM    575  HG2 PRO A  35     -14.763  14.853  12.760  0.00  0.00
ATOM    576  C   PRO A  35     -13.059  12.306   9.593  0.00  0.00
ATOM    577  O   PRO A  35     -13.307  12.238   8.397  0.00  0.00
ATOM    578  N   LEU A  36     -11.813  12.509  10.000  0.00  0.00
ATOM    579  HN  LEU A  36     -11.643  12.563  10.981  0.00  0.00
ATOM    580  CA  LEU A  36     -10.731  12.531   9.061  0.00  0.00
ATOM    581  HA  LEU A  36     -10.974  13.169   8.225  0.00  0.00
ATOM    582  CB  LEU A  36      -9.477  13.117   9.737  0.00  0.00
ATOM    583  HB1 LEU A  36      -8.639  13.053   9.011  0.00  0.00
ATOM    584  HB2 LEU A  36      -9.297  12.484  10.632  0.00  0.00
ATOM    585  CG  LEU A  36      -9.630  14.605  10.218  0.00  0.00
ATOM    586  HG  LEU A  36     -10.394  14.606  11.024  0.00  0.00
ATOM    587  CD1 LEU A  36      -8.297  15.070  10.749  0.00  0.00
ATOM    588  HD1 LEU A  36      -7.964  14.284  11.461  0.00  0.00
ATOM    589  HD1 LEU A  36      -8.369  16.097  11.166  0.00  0.00
ATOM    590  HD1 LEU A  36      -7.525  15.274   9.977  0.00  0.00
ATOM    591  CD2 LEU A  36     -10.107  15.443   8.977  0.00  0.00
ATOM    592  HD2 LEU A  36     -11.185  15.342   8.729  0.00  0.00
ATOM    593  HD2 LEU A  36      -9.410  15.339   8.118  0.00  0.00
ATOM    594  HD2 LEU A  36     -10.017  16.523   9.220  0.00  0.00
ATOM    595  C   LEU A  36     -10.410  11.160   8.477  0.00  0.00
ATOM    596  O   LEU A  36     -10.293  10.978   7.256  0.00  0.00
ATOM    597  N   TYR A  37     -10.341  10.106   9.283  0.00  0.00
ATOM    598  HN  TYR A  37     -10.454  10.225  10.266  0.00  0.00
ATOM    599  CA  TYR A  37     -10.272   8.758   8.842  0.00  0.00
ATOM    600  HA  TYR A  37      -9.399   8.659   8.215  0.00  0.00
ATOM    601  CB  TYR A  37     -10.039   7.792  10.047  0.00  0.00
ATOM    602  HB1 TYR A  37     -10.897   7.106  10.209  0.00  0.00
ATOM    603  HB2 TYR A  37     -10.038   8.393  10.982  0.00  0.00
ATOM    604  CG  TYR A  37      -8.821   6.912   9.935  0.00  0.00
ATOM    605  CD1 TYR A  37      -8.120   6.579  11.099  0.00  0.00
ATOM    606  HD1 TYR A  37      -8.369   7.069  12.029  0.00  0.00
ATOM    607  CE1 TYR A  37      -6.814   5.944  11.102  0.00  0.00
ATOM    608  HE1 TYR A  37      -6.220   5.735  11.980  0.00  0.00
ATOM    609  CZ  TYR A  37      -6.434   5.425   9.863  0.00  0.00
ATOM    610  OH  TYR A  37      -5.260   4.627   9.800  0.00  0.00
ATOM    611  HH  TYR A  37      -4.634   4.907  10.472  0.00  0.00
ATOM    612  CD2 TYR A  37      -8.396   6.321   8.693  0.00  0.00
ATOM    613  HD2 TYR A  37      -8.808   6.363   7.696  0.00  0.00
ATOM    614  CE2 TYR A  37      -7.257   5.527   8.723  0.00  0.00
ATOM    615  HE2 TYR A  37      -6.885   5.129   7.791  0.00  0.00
ATOM    616  C   TYR A  37     -11.457   8.262   8.032  0.00  0.00
ATOM    617  O   TYR A  37     -11.287   7.432   7.100  0.00  0.00
ATOM    618  N   SER A  38     -12.702   8.651   8.433  0.00  0.00
ATOM    619  HN  SER A  38     -12.803   9.102   9.318  0.00  0.00
ATOM    620  CA  SER A  38     -13.876   8.431   7.633  0.00  0.00
ATOM    621  HA  SER A  38     -14.077   7.387   7.442  0.00  0.00
ATOM    622  CB  SER A  38     -15.120   8.785   8.362  0.00  0.00
ATOM    623  HB1 SER A  38     -16.029   8.700   7.729  0.00  0.00
ATOM    624  HB2 SER A  38     -15.143   9.885   8.510  0.00  0.00
ATOM    625  OG  SER A  38     -15.315   8.120   9.611  0.00  0.00
ATOM    626  HG1 SER A  38     -14.761   8.599  10.232  0.00  0.00
ATOM    627  C   SER A  38     -13.903   9.191   6.324  0.00  0.00
ATOM    628  O   SER A  38     -14.249   8.535   5.286  0.00  0.00
ATOM    629  N   LEU A  39     -13.317  10.441   6.158  0.00  0.00
ATOM    630  HN  LEU A  39     -13.115  11.069   6.906  0.00  0.00
ATOM    631  CA  LEU A  39     -13.090  11.084   4.870  0.00  0.00
ATOM    632  HA  LEU A  39     -14.037  11.145   4.353  0.00  0.00
ATOM    633  CB  LEU A  39     -12.412  12.415   5.175  0.00  0.00
ATOM    634  HB1 LEU A  39     -11.414  12.159   5.589  0.00  0.00
ATOM    635  HB2 LEU A  39     -13.099  12.888   5.909  0.00  0.00
ATOM    636  CG  LEU A  39     -12.207  13.497   4.057  0.00  0.00
ATOM    637  HG  LEU A  39     -11.735  13.012   3.176  0.00  0.00
ATOM    638  CD1 LEU A  39     -13.489  14.156   3.690  0.00  0.00
ATOM    639  HD1 LEU A  39     -14.059  14.557   4.556  0.00  0.00
ATOM    640  HD1 LEU A  39     -14.220  13.456   3.233  0.00  0.00
ATOM    641  HD1 LEU A  39     -13.163  14.992   3.035  0.00  0.00
ATOM    642  CD2 LEU A  39     -11.217  14.611   4.638  0.00  0.00
ATOM    643  HD2 LEU A  39     -11.029  15.330   3.811  0.00  0.00
ATOM    644  HD2 LEU A  39     -10.267  14.149   4.980  0.00  0.00
ATOM    645  HD2 LEU A  39     -11.635  15.066   5.562  0.00  0.00
ATOM    646  C   LEU A  39     -12.234  10.230   3.959  0.00  0.00
ATOM    647  O   LEU A  39     -12.614  10.106   2.788  0.00  0.00
ATOM    648  N   VAL A  40     -11.184   9.553   4.510  0.00  0.00
ATOM    649  HN  VAL A  40     -11.018   9.706   5.481  0.00  0.00
ATOM    650  CA  VAL A  40     -10.358   8.552   3.780  0.00  0.00
ATOM    651  HA  VAL A  40     -10.059   8.938   2.816  0.00  0.00
ATOM    652  CB  VAL A  40      -9.098   8.178   4.491  0.00  0.00
ATOM    653  HB  VAL A  40      -9.166   7.965   5.578  0.00  0.00
ATOM    654  CG1 VAL A  40      -8.394   7.028   3.769  0.00  0.00
ATOM    655  HG1 VAL A  40      -7.395   6.942   4.248  0.00  0.00
ATOM    656  HG1 VAL A  40      -8.261   7.279   2.696  0.00  0.00
ATOM    657  HG1 VAL A  40      -8.911   6.057   3.926  0.00  0.00
ATOM    658  CG2 VAL A  40      -8.317   9.527   4.462  0.00  0.00
ATOM    659  HG2 VAL A  40      -8.905  10.122   5.192  0.00  0.00
ATOM    660  HG2 VAL A  40      -8.271   9.984   3.450  0.00  0.00
ATOM    661  HG2 VAL A  40      -7.339   9.424   4.979  0.00  0.00
ATOM    662  C   VAL A  40     -11.154   7.309   3.447  0.00  0.00
ATOM    663  O   VAL A  40     -11.037   6.748   2.384  0.00  0.00
ATOM    664  N   PHE A  41     -11.989   6.858   4.416  0.00  0.00
ATOM    665  HN  PHE A  41     -11.954   7.224   5.342  0.00  0.00
ATOM    666  CA  PHE A  41     -12.745   5.574   4.181  0.00  0.00
ATOM    667  HA  PHE A  41     -11.989   4.888   3.831  0.00  0.00
ATOM    668  CB  PHE A  41     -13.545   5.109   5.462  0.00  0.00
ATOM    669  HB1 PHE A  41     -14.202   5.981   5.670  0.00  0.00
ATOM    670  HB2 PHE A  41     -12.882   5.058   6.353  0.00  0.00
ATOM    671  CG  PHE A  41     -14.297   3.743   5.305  0.00  0.00
ATOM    672  CD1 PHE A  41     -13.567   2.561   4.990  0.00  0.00
ATOM    673  HD1 PHE A  41     -12.498   2.612   4.843  0.00  0.00
ATOM    674  CE1 PHE A  41     -14.240   1.344   4.774  0.00  0.00
ATOM    675  HE1 PHE A  41     -13.614   0.523   4.462  0.00  0.00
ATOM    676  CZ  PHE A  41     -15.644   1.236   4.880  0.00  0.00
ATOM    677  HZ  PHE A  41     -16.110   0.297   4.621  0.00  0.00
ATOM    678  CD2 PHE A  41     -15.746   3.688   5.139  0.00  0.00
ATOM    679  HD2 PHE A  41     -16.358   4.546   5.378  0.00  0.00
ATOM    680  CE2 PHE A  41     -16.406   2.393   5.006  0.00  0.00
ATOM    681  HE2 PHE A  41     -17.469   2.324   4.827  0.00  0.00
ATOM    682  C   PHE A  41     -13.795   5.684   3.089  0.00  0.00
ATOM    683  O   PHE A  41     -13.937   4.777   2.215  0.00  0.00
ATOM    684  N   ILE A  42     -14.556   6.791   3.098  0.00  0.00
ATOM    685  HN  ILE A  42     -14.374   7.496   3.779  0.00  0.00
ATOM    686  CA  ILE A  42     -15.631   7.066   2.098  0.00  0.00
ATOM    687  HA  ILE A  42     -16.358   6.277   1.972  0.00  0.00
ATOM    688  CB  ILE A  42     -16.473   8.141   2.658  0.00  0.00
ATOM    689  HB  ILE A  42     -15.800   8.980   2.937  0.00  0.00
ATOM    690  CG2 ILE A  42     -17.549   8.650   1.668  0.00  0.00
ATOM    691  HG2 ILE A  42     -17.137   8.788   0.645  0.00  0.00
ATOM    692  HG2 ILE A  42     -18.075   9.609   1.861  0.00  0.00
ATOM    693  HG2 ILE A  42     -18.346   7.880   1.600  0.00  0.00
ATOM    694  CG1 ILE A  42     -17.215   7.663   3.953  0.00  0.00
ATOM    695  HG1 ILE A  42     -16.442   7.393   4.704  0.00  0.00
ATOM    696  HG1 ILE A  42     -17.845   6.808   3.626  0.00  0.00
ATOM    697  CD1 ILE A  42     -18.033   8.813   4.618  0.00  0.00
ATOM    698  HD1 ILE A  42     -18.753   9.336   3.952  0.00  0.00
ATOM    699  HD2 ILE A  42     -17.321   9.527   5.086  0.00  0.00
ATOM    700  HD3 ILE A  42     -18.584   8.464   5.518  0.00  0.00
ATOM    701  C   ILE A  42     -15.091   7.457   0.796  0.00  0.00
ATOM    702  O   ILE A  42     -15.383   6.833  -0.217  0.00  0.00
ATOM    703  N   PHE A  43     -14.160   8.407   0.764  0.00  0.00
ATOM    704  HN  PHE A  43     -13.774   8.696   1.637  0.00  0.00
ATOM    705  CA  PHE A  43     -13.338   8.704  -0.437  0.00  0.00
ATOM    706  HA  PHE A  43     -14.079   8.974  -1.175  0.00  0.00
ATOM    707  CB  PHE A  43     -12.498   9.985  -0.284  0.00  0.00
ATOM    708  HB1 PHE A  43     -11.595   9.786   0.332  0.00  0.00
ATOM    709  HB2 PHE A  43     -13.108  10.760   0.228  0.00  0.00
ATOM    710  CG  PHE A  43     -12.202  10.661  -1.614  0.00  0.00
ATOM    711  CD1 PHE A  43     -13.108  11.517  -2.300  0.00  0.00
ATOM    712  HD1 PHE A  43     -14.085  11.692  -1.873  0.00  0.00
ATOM    713  CE1 PHE A  43     -12.759  12.030  -3.558  0.00  0.00
ATOM    714  HE1 PHE A  43     -13.510  12.550  -4.135  0.00  0.00
ATOM    715  CZ  PHE A  43     -11.431  11.913  -3.966  0.00  0.00
ATOM    716  HZ  PHE A  43     -11.044  12.330  -4.884  0.00  0.00
ATOM    717  CD2 PHE A  43     -10.952  10.414  -2.103  0.00  0.00
ATOM    718  HD2 PHE A  43     -10.220   9.823  -1.572  0.00  0.00
ATOM    719  CE2 PHE A  43     -10.521  11.106  -3.247  0.00  0.00
ATOM    720  HE2 PHE A  43      -9.542  10.894  -3.652  0.00  0.00
ATOM    721  C   PHE A  43     -12.590   7.517  -1.051  0.00  0.00
ATOM    722  O   PHE A  43     -12.665   7.274  -2.225  0.00  0.00
ATOM    723  N   GLY A  44     -11.938   6.732  -0.258  0.00  0.00
ATOM    724  HN  GLY A  44     -11.840   7.080   0.671  0.00  0.00
ATOM    725  CA  GLY A  44     -11.233   5.502  -0.633  0.00  0.00
ATOM    726  HA1 GLY A  44     -10.695   5.136   0.228  0.00  0.00
ATOM    727  HA2 GLY A  44     -10.470   5.800  -1.338  0.00  0.00
ATOM    728  C   GLY A  44     -12.024   4.426  -1.149  0.00  0.00
ATOM    729  O   GLY A  44     -11.659   3.850  -2.213  0.00  0.00
ATOM    730  N   PHE A  45     -13.083   4.013  -0.431  0.00  0.00
ATOM    731  HN  PHE A  45     -13.395   4.472   0.398  0.00  0.00
ATOM    732  CA  PHE A  45     -13.909   2.894  -0.754  0.00  0.00
ATOM    733  HA  PHE A  45     -13.326   1.991  -0.858  0.00  0.00
ATOM    734  CB  PHE A  45     -14.982   2.512   0.339  0.00  0.00
ATOM    735  HB1 PHE A  45     -15.658   3.385   0.465  0.00  0.00
ATOM    736  HB2 PHE A  45     -14.485   2.339   1.317  0.00  0.00
ATOM    737  CG  PHE A  45     -15.766   1.346   0.037  0.00  0.00
ATOM    738  CD1 PHE A  45     -17.040   1.253   0.647  0.00  0.00
ATOM    739  HD1 PHE A  45     -17.361   2.004   1.354  0.00  0.00
ATOM    740  CE1 PHE A  45     -17.780   0.087   0.511  0.00  0.00
ATOM    741  HE1 PHE A  45     -18.717   0.006   1.041  0.00  0.00
ATOM    742  CZ  PHE A  45     -17.385  -0.865  -0.304  0.00  0.00
ATOM    743  HZ  PHE A  45     -18.013  -1.742  -0.257  0.00  0.00
ATOM    744  CD2 PHE A  45     -15.327   0.291  -0.718  0.00  0.00
ATOM    745  HD2 PHE A  45     -14.331   0.347  -1.133  0.00  0.00
ATOM    746  CE2 PHE A  45     -16.178  -0.803  -0.963  0.00  0.00
ATOM    747  HE2 PHE A  45     -15.846  -1.622  -1.583  0.00  0.00
ATOM    748  C   PHE A  45     -14.558   3.189  -2.104  0.00  0.00
ATOM    749  O   PHE A  45     -14.538   2.339  -3.038  0.00  0.00
ATOM    750  N   VAL A  46     -15.095   4.352  -2.317  0.00  0.00
ATOM    751  HN  VAL A  46     -15.204   5.010  -1.576  0.00  0.00
ATOM    752  CA  VAL A  46     -15.764   4.792  -3.574  0.00  0.00
ATOM    753  HA  VAL A  46     -16.323   3.978  -4.012  0.00  0.00
ATOM    754  CB  VAL A  46     -16.662   6.040  -3.317  0.00  0.00
ATOM    755  HB  VAL A  46     -16.006   6.863  -2.958  0.00  0.00
ATOM    756  CG1 VAL A  46     -17.478   6.489  -4.550  0.00  0.00
ATOM    757  HG1 VAL A  46     -16.754   6.738  -5.356  0.00  0.00
ATOM    758  HG1 VAL A  46     -18.063   7.403  -4.310  0.00  0.00
ATOM    759  HG1 VAL A  46     -18.232   5.710  -4.790  0.00  0.00
ATOM    760  CG2 VAL A  46     -17.625   5.719  -2.140  0.00  0.00
ATOM    761  HG2 VAL A  46     -17.172   5.204  -1.266  0.00  0.00
ATOM    762  HG2 VAL A  46     -18.430   5.029  -2.472  0.00  0.00
ATOM    763  HG2 VAL A  46     -18.036   6.694  -1.801  0.00  0.00
ATOM    764  C   VAL A  46     -14.716   5.023  -4.667  0.00  0.00
ATOM    765  O   VAL A  46     -14.795   4.540  -5.780  0.00  0.00
ATOM    766  N   GLY A  47     -13.515   5.670  -4.347  0.00  0.00
ATOM    767  HN  GLY A  47     -13.409   6.130  -3.470  0.00  0.00
ATOM    768  CA  GLY A  47     -12.446   5.930  -5.317  0.00  0.00
ATOM    769  HA1 GLY A  47     -11.790   6.550  -4.724  0.00  0.00
ATOM    770  HA2 GLY A  47     -12.814   6.490  -6.163  0.00  0.00
ATOM    771  C   GLY A  47     -11.733   4.721  -5.969  0.00  0.00
ATOM    772  O   GLY A  47     -11.187   4.754  -7.064  0.00  0.00
ATOM    773  N   ASN A  48     -11.727   3.645  -5.235  0.00  0.00
ATOM    774  HN  ASN A  48     -12.145   3.700  -4.332  0.00  0.00
ATOM    775  CA  ASN A  48     -11.151   2.358  -5.613  0.00  0.00
ATOM    776  HA  ASN A  48     -10.466   2.556  -6.424  0.00  0.00
ATOM    777  CB  ASN A  48     -10.531   1.559  -4.461  0.00  0.00
ATOM    778  HB1 ASN A  48     -10.312   0.521  -4.790  0.00  0.00
ATOM    779  HB2 ASN A  48     -11.190   1.566  -3.566  0.00  0.00
ATOM    780  CG  ASN A  48      -9.220   2.216  -4.102  0.00  0.00
ATOM    781  OD1 ASN A  48      -8.232   1.881  -4.770  0.00  0.00
ATOM    782  ND2 ASN A  48      -9.149   2.839  -2.897  0.00  0.00
ATOM    783  HD2 ASN A  48      -8.379   2.727  -2.271  0.00  0.00
ATOM    784  HD2 ASN A  48     -10.015   3.012  -2.427  0.00  0.00
ATOM    785  C   ASN A  48     -12.157   1.537  -6.354  0.00  0.00
ATOM    786  O   ASN A  48     -11.829   0.868  -7.364  0.00  0.00
ATOM    787  N   MET A  49     -13.439   1.735  -6.056  0.00  0.00
ATOM    788  HN  MET A  49     -13.726   2.224  -5.236  0.00  0.00
ATOM    789  CA  MET A  49     -14.546   1.139  -6.797  0.00  0.00
ATOM    790  HA  MET A  49     -14.300   0.093  -6.904  0.00  0.00
ATOM    791  CB  MET A  49     -15.822   1.205  -5.936  0.00  0.00
ATOM    792  HB1 MET A  49     -16.163   2.244  -5.741  0.00  0.00
ATOM    793  HB2 MET A  49     -15.580   0.789  -4.934  0.00  0.00
ATOM    794  CG  MET A  49     -17.101   0.509  -6.553  0.00  0.00
ATOM    795  HG1 MET A  49     -17.353   1.025  -7.504  0.00  0.00
ATOM    796  HG2 MET A  49     -17.957   0.689  -5.868  0.00  0.00
ATOM    797  SD  MET A  49     -17.017  -1.373  -6.828  0.00  0.00
ATOM    798  CE  MET A  49     -16.578  -1.797  -5.080  0.00  0.00
ATOM    799  HE1 MET A  49     -16.823  -2.860  -4.872  0.00  0.00
ATOM    800  HE2 MET A  49     -17.156  -1.129  -4.406  0.00  0.00
ATOM    801  HE3 MET A  49     -15.501  -1.542  -4.981  0.00  0.00
ATOM    802  C   MET A  49     -14.699   1.761  -8.229  0.00  0.00
ATOM    803  O   MET A  49     -14.805   1.094  -9.289  0.00  0.00
ATOM    804  N   LEU A  50     -14.501   3.119  -8.332  0.00  0.00
ATOM    805  HN  LEU A  50     -14.291   3.595  -7.482  0.00  0.00
ATOM    806  CA  LEU A  50     -14.439   3.802  -9.588  0.00  0.00
ATOM    807  HA  LEU A  50     -15.378   3.676 -10.107  0.00  0.00
ATOM    808  CB  LEU A  50     -14.117   5.236  -9.210  0.00  0.00
ATOM    809  HB1 LEU A  50     -13.149   5.293  -8.666  0.00  0.00
ATOM    810  HB2 LEU A  50     -14.927   5.517  -8.504  0.00  0.00
ATOM    811  CG  LEU A  50     -14.333   6.302 -10.295  0.00  0.00
ATOM    812  HG  LEU A  50     -13.548   6.119 -11.059  0.00  0.00
ATOM    813  CD1 LEU A  50     -15.687   6.120 -11.022  0.00  0.00
ATOM    814  HD1 LEU A  50     -15.798   6.853 -11.849  0.00  0.00
ATOM    815  HD1 LEU A  50     -16.553   6.231 -10.335  0.00  0.00
ATOM    816  HD1 LEU A  50     -15.660   5.145 -11.553  0.00  0.00
ATOM    817  CD2 LEU A  50     -14.120   7.798  -9.854  0.00  0.00
ATOM    818  HD2 LEU A  50     -13.044   7.858  -9.583  0.00  0.00
ATOM    819  HD2 LEU A  50     -14.885   8.129  -9.120  0.00  0.00
ATOM    820  HD2 LEU A  50     -14.143   8.435 -10.764  0.00  0.00
ATOM    821  C   LEU A  50     -13.336   3.336 -10.554  0.00  0.00
ATOM    822  O   LEU A  50     -13.396   3.180 -11.737  0.00  0.00
ATOM    823  N   VAL A  51     -12.192   3.037  -9.947  0.00  0.00
ATOM    824  HN  VAL A  51     -11.981   3.093  -8.974  0.00  0.00
ATOM    825  CA  VAL A  51     -11.080   2.481 -10.746  0.00  0.00
ATOM    826  HA  VAL A  51     -10.886   3.169 -11.555  0.00  0.00
ATOM    827  CB  VAL A  51      -9.822   2.364  -9.931  0.00  0.00
ATOM    828  HB  VAL A  51     -10.089   2.006  -8.913  0.00  0.00
ATOM    829  CG1 VAL A  51      -8.689   1.469 -10.581  0.00  0.00
ATOM    830  HG1 VAL A  51      -8.799   0.432 -10.196  0.00  0.00
ATOM    831  HG1 VAL A  51      -7.681   1.677 -10.164  0.00  0.00
ATOM    832  HG1 VAL A  51      -8.856   1.560 -11.676  0.00  0.00
ATOM    833  CG2 VAL A  51      -9.294   3.816  -9.848  0.00  0.00
ATOM    834  HG2 VAL A  51      -9.150   4.213 -10.875  0.00  0.00
ATOM    835  HG2 VAL A  51      -8.308   3.893  -9.340  0.00  0.00
ATOM    836  HG2 VAL A  51      -9.955   4.464  -9.234  0.00  0.00
ATOM    837  C   VAL A  51     -11.308   1.108 -11.348  0.00  0.00
ATOM    838  O   VAL A  51     -11.011   0.824 -12.492  0.00  0.00
ATOM    839  N   ILE A  52     -11.944   0.117 -10.607  0.00  0.00
ATOM    840  HN  ILE A  52     -12.061   0.327  -9.639  0.00  0.00
ATOM    841  CA  ILE A  52     -12.273  -1.219 -11.070  0.00  0.00
ATOM    842  HA  ILE A  52     -11.428  -1.831 -11.346  0.00  0.00
ATOM    843  CB  ILE A  52     -13.000  -2.055  -9.990  0.00  0.00
ATOM    844  HB  ILE A  52     -13.907  -1.479  -9.707  0.00  0.00
ATOM    845  CG2 ILE A  52     -13.494  -3.429 -10.545  0.00  0.00
ATOM    846  HG2 ILE A  52     -14.017  -3.974  -9.731  0.00  0.00
ATOM    847  HG2 ILE A  52     -12.835  -4.095 -11.143  0.00  0.00
ATOM    848  HG2 ILE A  52     -14.333  -3.290 -11.260  0.00  0.00
ATOM    849  CG1 ILE A  52     -12.104  -2.174  -8.775  0.00  0.00
ATOM    850  HG1 ILE A  52     -11.701  -1.162  -8.558  0.00  0.00
ATOM    851  HG1 ILE A  52     -11.206  -2.803  -8.953  0.00  0.00
ATOM    852  CD1 ILE A  52     -12.815  -2.653  -7.519  0.00  0.00
ATOM    853  HD1 ILE A  52     -12.378  -2.248  -6.581  0.00  0.00
ATOM    854  HD2 ILE A  52     -12.572  -3.727  -7.376  0.00  0.00
ATOM    855  HD3 ILE A  52     -13.880  -2.342  -7.473  0.00  0.00
ATOM    856  C   ILE A  52     -13.217  -1.175 -12.323  0.00  0.00
ATOM    857  O   ILE A  52     -13.187  -1.978 -13.256  0.00  0.00
ATOM    858  N   LEU A  53     -14.148  -0.168 -12.271  0.00  0.00
ATOM    859  HN  LEU A  53     -14.188   0.434 -11.476  0.00  0.00
ATOM    860  CA  LEU A  53     -15.084   0.008 -13.398  0.00  0.00
ATOM    861  HA  LEU A  53     -15.360  -1.011 -13.628  0.00  0.00
ATOM    862  CB  LEU A  53     -16.398   0.729 -12.874  0.00  0.00
ATOM    863  HB1 LEU A  53     -17.148   1.042 -13.630  0.00  0.00
ATOM    864  HB2 LEU A  53     -16.015   1.626 -12.341  0.00  0.00
ATOM    865  CG  LEU A  53     -17.204  -0.037 -11.832  0.00  0.00
ATOM    866  HG  LEU A  53     -16.602  -0.362 -10.956  0.00  0.00
ATOM    867  CD1 LEU A  53     -18.386   0.846 -11.311  0.00  0.00
ATOM    868  HD1 LEU A  53     -18.075   1.797 -10.829  0.00  0.00
ATOM    869  HD1 LEU A  53     -19.039   0.361 -10.554  0.00  0.00
ATOM    870  HD1 LEU A  53     -19.118   1.056 -12.121  0.00  0.00
ATOM    871  CD2 LEU A  53     -17.682  -1.442 -12.442  0.00  0.00
ATOM    872  HD2 LEU A  53     -16.908  -2.197 -12.183  0.00  0.00
ATOM    873  HD2 LEU A  53     -17.868  -1.348 -13.533  0.00  0.00
ATOM    874  HD2 LEU A  53     -18.611  -1.784 -11.938  0.00  0.00
ATOM    875  C   LEU A  53     -14.405   0.650 -14.626  0.00  0.00
ATOM    876  O   LEU A  53     -14.607   0.251 -15.773  0.00  0.00
ATOM    877  N   ILE A  54     -13.491   1.677 -14.351  0.00  0.00
ATOM    878  HN  ILE A  54     -13.364   2.119 -13.467  0.00  0.00
ATOM    879  CA  ILE A  54     -12.624   2.180 -15.363  0.00  0.00
ATOM    880  HA  ILE A  54     -13.297   2.501 -16.145  0.00  0.00
ATOM    881  CB  ILE A  54     -11.893   3.422 -14.763  0.00  0.00
ATOM    882  HB  ILE A  54     -11.593   3.050 -13.760  0.00  0.00
ATOM    883  CG2 ILE A  54     -10.752   3.844 -15.563  0.00  0.00
ATOM    884  HG2 ILE A  54     -10.226   4.789 -15.307  0.00  0.00
ATOM    885  HG2 ILE A  54     -11.182   3.950 -16.582  0.00  0.00
ATOM    886  HG2 ILE A  54      -9.920   3.108 -15.570  0.00  0.00
ATOM    887  CG1 ILE A  54     -12.828   4.627 -14.402  0.00  0.00
ATOM    888  HG1 ILE A  54     -12.119   5.339 -13.929  0.00  0.00
ATOM    889  HG1 ILE A  54     -13.583   4.461 -13.604  0.00  0.00
ATOM    890  CD1 ILE A  54     -13.543   5.264 -15.632  0.00  0.00
ATOM    891  HD1 ILE A  54     -13.830   6.324 -15.470  0.00  0.00
ATOM    892  HD2 ILE A  54     -14.488   4.775 -15.953  0.00  0.00
ATOM    893  HD3 ILE A  54     -12.902   5.254 -16.539  0.00  0.00
ATOM    894  C   ILE A  54     -11.671   1.171 -15.916  0.00  0.00
ATOM    895  O   ILE A  54     -11.340   1.297 -17.090  0.00  0.00
ATOM    896  N   LEU A  55     -11.140   0.187 -15.174  0.00  0.00
ATOM    897  HN  LEU A  55     -11.266   0.056 -14.194  0.00  0.00
ATOM    898  CA  LEU A  55     -10.241  -0.790 -15.873  0.00  0.00
ATOM    899  HA  LEU A  55      -9.504  -0.254 -16.452  0.00  0.00
ATOM    900  CB  LEU A  55      -9.614  -1.831 -14.883  0.00  0.00
ATOM    901  HB1 LEU A  55     -10.456  -2.430 -14.474  0.00  0.00
ATOM    902  HB2 LEU A  55      -9.250  -1.253 -14.007  0.00  0.00
ATOM    903  CG  LEU A  55      -8.420  -2.604 -15.366  0.00  0.00
ATOM    904  HG  LEU A  55      -8.626  -3.082 -16.347  0.00  0.00
ATOM    905  CD1 LEU A  55      -7.213  -1.636 -15.566  0.00  0.00
ATOM    906  HD1 LEU A  55      -7.463  -0.877 -16.338  0.00  0.00
ATOM    907  HD1 LEU A  55      -6.243  -2.068 -15.894  0.00  0.00
ATOM    908  HD1 LEU A  55      -6.984  -1.064 -14.640  0.00  0.00
ATOM    909  CD2 LEU A  55      -7.981  -3.700 -14.355  0.00  0.00
ATOM    910  HD2 LEU A  55      -8.755  -4.496 -14.315  0.00  0.00
ATOM    911  HD2 LEU A  55      -7.741  -3.383 -13.318  0.00  0.00
ATOM    912  HD2 LEU A  55      -7.023  -4.163 -14.672  0.00  0.00
ATOM    913  C   LEU A  55     -10.984  -1.653 -16.893  0.00  0.00
ATOM    914  O   LEU A  55     -10.575  -1.835 -18.061  0.00  0.00
ATOM    915  N   ILE A  56     -12.149  -2.278 -16.428  0.00  0.00
ATOM    916  HN  ILE A  56     -12.431  -2.213 -15.474  0.00  0.00
ATOM    917  CA  ILE A  56     -12.885  -3.180 -17.394  0.00  0.00
ATOM    918  HA  ILE A  56     -12.172  -3.897 -17.770  0.00  0.00
ATOM    919  CB  ILE A  56     -14.020  -4.003 -16.705  0.00  0.00
ATOM    920  HB  ILE A  56     -14.477  -4.753 -17.385  0.00  0.00
ATOM    921  CG2 ILE A  56     -13.293  -4.728 -15.512  0.00  0.00
ATOM    922  HG2 ILE A  56     -12.380  -5.218 -15.913  0.00  0.00
ATOM    923  HG2 ILE A  56     -13.899  -5.534 -15.045  0.00  0.00
ATOM    924  HG2 ILE A  56     -13.017  -4.081 -14.652  0.00  0.00
ATOM    925  CG1 ILE A  56     -15.209  -3.219 -16.108  0.00  0.00
ATOM    926  HG1 ILE A  56     -15.750  -2.726 -16.944  0.00  0.00
ATOM    927  HG1 ILE A  56     -14.863  -2.468 -15.366  0.00  0.00
ATOM    928  CD1 ILE A  56     -16.209  -4.188 -15.511  0.00  0.00
ATOM    929  HD1 ILE A  56     -16.398  -5.085 -16.139  0.00  0.00
ATOM    930  HD2 ILE A  56     -17.131  -3.603 -15.304  0.00  0.00
ATOM    931  HD3 ILE A  56     -15.823  -4.562 -14.538  0.00  0.00
ATOM    932  C   ILE A  56     -13.447  -2.400 -18.541  0.00  0.00
ATOM    933  O   ILE A  56     -13.467  -2.852 -19.699  0.00  0.00
ATOM    934  N   ASN A  57     -13.859  -1.180 -18.359  0.00  0.00
ATOM    935  HN  ASN A  57     -13.893  -0.711 -17.480  0.00  0.00
ATOM    936  CA  ASN A  57     -14.369  -0.372 -19.439  0.00  0.00
ATOM    937  HA  ASN A  57     -14.987  -0.998 -20.066  0.00  0.00
ATOM    938  CB  ASN A  57     -15.329   0.667 -18.895  0.00  0.00
ATOM    939  HB1 ASN A  57     -14.754   1.365 -18.250  0.00  0.00
ATOM    940  HB2 ASN A  57     -16.113   0.153 -18.300  0.00  0.00
ATOM    941  CG  ASN A  57     -16.023   1.454 -19.985  0.00  0.00
ATOM    942  OD1 ASN A  57     -15.754   2.675 -20.161  0.00  0.00
ATOM    943  ND2 ASN A  57     -17.016   0.873 -20.737  0.00  0.00
ATOM    944  HD2 ASN A  57     -17.590   1.476 -21.291  0.00  0.00
ATOM    945  HD2 ASN A  57     -17.218  -0.105 -20.693  0.00  0.00
ATOM    946  C   ASN A  57     -13.251   0.139 -20.390  0.00  0.00
ATOM    947  O   ASN A  57     -13.421  -0.040 -21.532  0.00  0.00
ATOM    948  N   CYS A  58     -12.040   0.750 -19.909  0.00  0.00
ATOM    949  HN  CYS A  58     -11.905   0.763 -18.921  0.00  0.00
ATOM    950  CA  CYS A  58     -10.973   1.322 -20.719  0.00  0.00
ATOM    951  HA  CYS A  58     -11.442   1.746 -21.595  0.00  0.00
ATOM    952  CB  CYS A  58     -10.075   2.367 -19.914  0.00  0.00
ATOM    953  HB1 CYS A  58      -9.166   2.523 -20.533  0.00  0.00
ATOM    954  HB2 CYS A  58      -9.748   1.880 -18.970  0.00  0.00
ATOM    955  SG  CYS A  58     -10.976   3.901 -19.569  0.00  0.00
ATOM    956  HG1 CYS A  58     -11.492   3.583 -18.391  0.00  0.00
ATOM    957  C   CYS A  58     -10.093   0.307 -21.416  0.00  0.00
ATOM    958  O   CYS A  58      -9.552   0.553 -22.516  0.00  0.00
ATOM    959  N   LYS A  59      -9.845  -0.881 -20.780  0.00  0.00
ATOM    960  HN  LYS A  59     -10.227  -1.018 -19.870  0.00  0.00
ATOM    961  CA  LYS A  59      -8.886  -1.948 -21.195  0.00  0.00
ATOM    962  HA  LYS A  59      -8.339  -1.568 -22.045  0.00  0.00
ATOM    963  CB  LYS A  59      -7.971  -2.437 -20.014  0.00  0.00
ATOM    964  HB1 LYS A  59      -7.265  -3.171 -20.460  0.00  0.00
ATOM    965  HB2 LYS A  59      -8.524  -3.039 -19.260  0.00  0.00
ATOM    966  CG  LYS A  59      -7.319  -1.415 -19.095  0.00  0.00
ATOM    967  HG1 LYS A  59      -7.142  -1.823 -18.077  0.00  0.00
ATOM    968  HG2 LYS A  59      -8.036  -0.588 -18.903  0.00  0.00
ATOM    969  CD  LYS A  59      -5.954  -0.779 -19.540  0.00  0.00
ATOM    970  HD1 LYS A  59      -6.123  -0.225 -20.488  0.00  0.00
ATOM    971  HD2 LYS A  59      -5.273  -1.641 -19.704  0.00  0.00
ATOM    972  CE  LYS A  59      -5.314   0.226 -18.532  0.00  0.00
ATOM    973  HE1 LYS A  59      -5.395  -0.147 -17.489  0.00  0.00
ATOM    974  HE2 LYS A  59      -5.741   1.251 -18.543  0.00  0.00
ATOM    975  NZ  LYS A  59      -3.941   0.475 -18.987  0.00  0.00
ATOM    976  HZ1 LYS A  59      -3.473   1.054 -18.261  0.00  0.00
ATOM    977  HZ2 LYS A  59      -3.937   0.916 -19.929  0.00  0.00
ATOM    978  HZ3 LYS A  59      -3.540  -0.475 -19.119  0.00  0.00
ATOM    979  C   LYS A  59      -9.618  -3.192 -21.730  0.00  0.00
ATOM    980  O   LYS A  59      -9.085  -4.327 -21.838  0.00  0.00
ATOM    981  N   ARG A  60     -10.771  -2.937 -22.309  0.00  0.00
ATOM    982  HN  ARG A  60     -11.215  -2.052 -22.188  0.00  0.00
ATOM    983  CA  ARG A  60     -11.549  -3.900 -23.012  0.00  0.00
ATOM    984  HA  ARG A  60     -11.653  -4.743 -22.343  0.00  0.00
ATOM    985  CB  ARG A  60     -12.960  -3.194 -23.322  0.00  0.00
ATOM    986  HB1 ARG A  60     -13.413  -2.933 -22.342  0.00  0.00
ATOM    987  HB2 ARG A  60     -13.619  -3.941 -23.814  0.00  0.00
ATOM    988  CG  ARG A  60     -12.888  -2.004 -24.299  0.00  0.00
ATOM    989  HG1 ARG A  60     -12.334  -2.255 -25.228  0.00  0.00
ATOM    990  HG2 ARG A  60     -12.399  -1.103 -23.872  0.00  0.00
ATOM    991  CD  ARG A  60     -14.269  -1.572 -24.820  0.00  0.00
ATOM    992  HD1 ARG A  60     -15.050  -1.310 -24.075  0.00  0.00
ATOM    993  HD2 ARG A  60     -14.608  -2.364 -25.522  0.00  0.00
ATOM    994  NE  ARG A  60     -14.038  -0.304 -25.625  0.00  0.00
ATOM    995  HE  ARG A  60     -14.205  -0.475 -26.596  0.00  0.00
ATOM    996  CZ  ARG A  60     -13.883   0.964 -25.252  0.00  0.00
ATOM    997  NH1 ARG A  60     -13.823   1.912 -26.174  0.00  0.00
ATOM    998  HH1 ARG A  60     -13.913   1.645 -27.133  0.00  0.00
ATOM    999  HH1 ARG A  60     -13.952   2.808 -25.751  0.00  0.00
ATOM   1000  NH2 ARG A  60     -13.898   1.364 -23.984  0.00  0.00
ATOM   1001  HH2 ARG A  60     -14.071   2.326 -23.775  0.00  0.00
ATOM   1002  HH2 ARG A  60     -14.081   0.654 -23.303  0.00  0.00
ATOM   1003  C   ARG A  60     -10.950  -4.502 -24.265  0.00  0.00
ATOM   1004  O   ARG A  60     -11.108  -5.658 -24.541  0.00  0.00
ATOM   1005  N   LEU A  61     -10.124  -3.750 -25.043  0.00  0.00
ATOM   1006  HN  LEU A  61     -10.131  -2.772 -24.848  0.00  0.00
ATOM   1007  CA  LEU A  61      -9.695  -4.098 -26.344  0.00  0.00
ATOM   1008  HA  LEU A  61      -9.766  -5.154 -26.555  0.00  0.00
ATOM   1009  CB  LEU A  61     -10.483  -3.348 -27.442  0.00  0.00
ATOM   1010  HB1 LEU A  61     -10.042  -3.438 -28.458  0.00  0.00
ATOM   1011  HB2 LEU A  61     -10.594  -2.291 -27.116  0.00  0.00
ATOM   1012  CG  LEU A  61     -11.931  -3.927 -27.683  0.00  0.00
ATOM   1013  HG  LEU A  61     -12.444  -3.812 -26.704  0.00  0.00
ATOM   1014  CD1 LEU A  61     -12.678  -2.939 -28.600  0.00  0.00
ATOM   1015  HD1 LEU A  61     -13.603  -3.459 -28.926  0.00  0.00
ATOM   1016  HD1 LEU A  61     -12.006  -2.699 -29.452  0.00  0.00
ATOM   1017  HD1 LEU A  61     -12.888  -2.072 -27.937  0.00  0.00
ATOM   1018  CD2 LEU A  61     -11.997  -5.413 -28.168  0.00  0.00
ATOM   1019  HD2 LEU A  61     -13.079  -5.441 -28.421  0.00  0.00
ATOM   1020  HD2 LEU A  61     -11.958  -6.139 -27.329  0.00  0.00
ATOM   1021  HD2 LEU A  61     -11.319  -5.719 -28.994  0.00  0.00
ATOM   1022  C   LEU A  61      -8.187  -3.836 -26.523  0.00  0.00
ATOM   1023  O   LEU A  61      -7.666  -3.944 -27.643  0.00  0.00
ATOM   1024  N   LYS A  62      -7.436  -3.634 -25.380  0.00  0.00
ATOM   1025  HN  LYS A  62      -7.916  -3.484 -24.519  0.00  0.00
ATOM   1026  CA  LYS A  62      -6.068  -3.936 -25.198  0.00  0.00
ATOM   1027  HA  LYS A  62      -5.515  -3.595 -26.061  0.00  0.00
ATOM   1028  CB  LYS A  62      -5.442  -3.372 -23.880  0.00  0.00
ATOM   1029  HB1 LYS A  62      -5.997  -3.846 -23.043  0.00  0.00
ATOM   1030  HB2 LYS A  62      -5.526  -2.266 -23.822  0.00  0.00
ATOM   1031  CG  LYS A  62      -3.923  -3.674 -23.698  0.00  0.00
ATOM   1032  HG1 LYS A  62      -3.433  -3.549 -24.688  0.00  0.00
ATOM   1033  HG2 LYS A  62      -3.839  -4.734 -23.376  0.00  0.00
ATOM   1034  CD  LYS A  62      -3.229  -2.713 -22.777  0.00  0.00
ATOM   1035  HD1 LYS A  62      -3.664  -2.782 -21.758  0.00  0.00
ATOM   1036  HD2 LYS A  62      -3.227  -1.677 -23.178  0.00  0.00
ATOM   1037  CE  LYS A  62      -1.779  -3.082 -22.591  0.00  0.00
ATOM   1038  HE1 LYS A  62      -1.215  -3.054 -23.548  0.00  0.00
ATOM   1039  HE2 LYS A  62      -1.673  -4.062 -22.080  0.00  0.00
ATOM   1040  NZ  LYS A  62      -1.179  -2.144 -21.608  0.00  0.00
ATOM   1041  HZ1 LYS A  62      -0.772  -1.280 -22.021  0.00  0.00
ATOM   1042  HZ2 LYS A  62      -0.374  -2.689 -21.242  0.00  0.00
ATOM   1043  HZ3 LYS A  62      -1.834  -1.797 -20.880  0.00  0.00
ATOM   1044  C   LYS A  62      -5.912  -5.463 -25.178  0.00  0.00
ATOM   1045  O   LYS A  62      -6.802  -6.155 -24.672  0.00  0.00
ATOM   1046  N   SER A  63      -4.794  -6.021 -25.806  0.00  0.00
ATOM   1047  HN  SER A  63      -4.051  -5.491 -26.208  0.00  0.00
ATOM   1048  CA  SER A  63      -4.702  -7.468 -26.011  0.00  0.00
ATOM   1049  HA  SER A  63      -5.577  -7.724 -26.590  0.00  0.00
ATOM   1050  CB  SER A  63      -3.425  -7.807 -26.848  0.00  0.00
ATOM   1051  HB1 SER A  63      -3.402  -8.914 -26.944  0.00  0.00
ATOM   1052  HB2 SER A  63      -2.570  -7.329 -26.323  0.00  0.00
ATOM   1053  OG  SER A  63      -3.508  -7.200 -28.117  0.00  0.00
ATOM   1054  HG1 SER A  63      -3.391  -7.937 -28.722  0.00  0.00
ATOM   1055  C   SER A  63      -4.579  -8.241 -24.693  0.00  0.00
ATOM   1056  O   SER A  63      -5.193  -9.253 -24.609  0.00  0.00
ATOM   1057  N   MET A  64      -3.709  -7.756 -23.687  0.00  0.00
ATOM   1058  HN  MET A  64      -3.434  -6.800 -23.741  0.00  0.00
ATOM   1059  CA  MET A  64      -3.644  -8.291 -22.334  0.00  0.00
ATOM   1060  HA  MET A  64      -4.503  -8.927 -22.176  0.00  0.00
ATOM   1061  CB  MET A  64      -2.346  -9.061 -21.889  0.00  0.00
ATOM   1062  HB1 MET A  64      -2.322  -9.207 -20.788  0.00  0.00
ATOM   1063  HB2 MET A  64      -1.457  -8.451 -22.156  0.00  0.00
ATOM   1064  CG  MET A  64      -2.179 -10.446 -22.560  0.00  0.00
ATOM   1065  HG1 MET A  64      -2.472 -10.380 -23.630  0.00  0.00
ATOM   1066  HG2 MET A  64      -2.957 -11.120 -22.141  0.00  0.00
ATOM   1067  SD  MET A  64      -0.478 -11.122 -22.364  0.00  0.00
ATOM   1068  CE  MET A  64      -0.940 -12.034 -20.774  0.00  0.00
ATOM   1069  HE1 MET A  64      -0.002 -12.434 -20.334  0.00  0.00
ATOM   1070  HE2 MET A  64      -1.523 -12.947 -21.025  0.00  0.00
ATOM   1071  HE3 MET A  64      -1.442 -11.410 -20.004  0.00  0.00
ATOM   1072  C   MET A  64      -3.967  -7.135 -21.306  0.00  0.00
ATOM   1073  O   MET A  64      -3.251  -6.140 -21.212  0.00  0.00
ATOM   1074  N   THR A  65      -5.036  -7.251 -20.481  0.00  0.00
ATOM   1075  HN  THR A  65      -5.734  -7.954 -20.587  0.00  0.00
ATOM   1076  CA  THR A  65      -5.178  -6.405 -19.287  0.00  0.00
ATOM   1077  HA  THR A  65      -5.385  -5.421 -19.682  0.00  0.00
ATOM   1078  CB  THR A  65      -6.391  -6.751 -18.364  0.00  0.00
ATOM   1079  HB  THR A  65      -6.093  -7.319 -17.457  0.00  0.00
ATOM   1080  OG1 THR A  65      -7.355  -7.572 -18.964  0.00  0.00
ATOM   1081  HG1 THR A  65      -8.162  -7.560 -18.443  0.00  0.00
ATOM   1082  CG2 THR A  65      -7.127  -5.388 -17.968  0.00  0.00
ATOM   1083  HG2 THR A  65      -6.420  -4.758 -17.387  0.00  0.00
ATOM   1084  HG2 THR A  65      -7.960  -5.623 -17.271  0.00  0.00
ATOM   1085  HG2 THR A  65      -7.473  -4.854 -18.878  0.00  0.00
ATOM   1086  C   THR A  65      -4.011  -6.145 -18.329  0.00  0.00
ATOM   1087  O   THR A  65      -3.369  -7.055 -17.876  0.00  0.00
ATOM   1088  N   ASP A  66      -3.775  -4.842 -18.026  0.00  0.00
ATOM   1089  HN  ASP A  66      -4.331  -4.136 -18.458  0.00  0.00
ATOM   1090  CA  ASP A  66      -2.859  -4.311 -17.026  0.00  0.00
ATOM   1091  HA  ASP A  66      -1.896  -4.798 -17.086  0.00  0.00
ATOM   1092  CB  ASP A  66      -2.732  -2.795 -17.272  0.00  0.00
ATOM   1093  HB1 ASP A  66      -2.174  -2.240 -16.487  0.00  0.00
ATOM   1094  HB2 ASP A  66      -3.749  -2.348 -17.290  0.00  0.00
ATOM   1095  CG  ASP A  66      -2.166  -2.594 -18.673  0.00  0.00
ATOM   1096  OD1 ASP A  66      -1.078  -3.157 -18.940  0.00  0.00
ATOM   1097  OD2 ASP A  66      -2.836  -1.898 -19.483  0.00  0.00
ATOM   1098  C   ASP A  66      -3.401  -4.588 -15.643  0.00  0.00
ATOM   1099  O   ASP A  66      -3.902  -3.757 -14.882  0.00  0.00
ATOM   1100  N   ILE A  67      -3.403  -5.869 -15.219  0.00  0.00
ATOM   1101  HN  ILE A  67      -2.943  -6.566 -15.763  0.00  0.00
ATOM   1102  CA  ILE A  67      -4.340  -6.421 -14.239  0.00  0.00
ATOM   1103  HA  ILE A  67      -5.342  -6.071 -14.443  0.00  0.00
ATOM   1104  CB  ILE A  67      -4.541  -7.921 -14.488  0.00  0.00
ATOM   1105  HB  ILE A  67      -4.694  -8.088 -15.577  0.00  0.00
ATOM   1106  CG2 ILE A  67      -3.241  -8.629 -14.112  0.00  0.00
ATOM   1107  HG2 ILE A  67      -2.356  -8.252 -14.668  0.00  0.00
ATOM   1108  HG2 ILE A  67      -3.349  -9.693 -14.410  0.00  0.00
ATOM   1109  HG2 ILE A  67      -3.058  -8.630 -13.017  0.00  0.00
ATOM   1110  CG1 ILE A  67      -5.736  -8.437 -13.656  0.00  0.00
ATOM   1111  HG1 ILE A  67      -5.747  -8.099 -12.597  0.00  0.00
ATOM   1112  HG1 ILE A  67      -5.516  -9.523 -13.576  0.00  0.00
ATOM   1113  CD1 ILE A  67      -7.088  -8.118 -14.346  0.00  0.00
ATOM   1114  HD1 ILE A  67      -7.022  -8.316 -15.437  0.00  0.00
ATOM   1115  HD2 ILE A  67      -7.436  -7.063 -14.323  0.00  0.00
ATOM   1116  HD3 ILE A  67      -7.858  -8.762 -13.869  0.00  0.00
ATOM   1117  C   ILE A  67      -3.866  -6.084 -12.797  0.00  0.00
ATOM   1118  O   ILE A  67      -4.510  -6.265 -11.784  0.00  0.00
ATOM   1119  N   TYR A  68      -2.658  -5.529 -12.748  0.00  0.00
ATOM   1120  HN  TYR A  68      -2.215  -5.577 -13.640  0.00  0.00
ATOM   1121  CA  TYR A  68      -1.994  -5.018 -11.621  0.00  0.00
ATOM   1122  HA  TYR A  68      -1.998  -5.794 -10.869  0.00  0.00
ATOM   1123  CB  TYR A  68      -0.579  -4.513 -11.829  0.00  0.00
ATOM   1124  HB1 TYR A  68      -0.075  -4.518 -10.839  0.00  0.00
ATOM   1125  HB2 TYR A  68      -0.591  -3.507 -12.301  0.00  0.00
ATOM   1126  CG  TYR A  68       0.080  -5.492 -12.772  0.00  0.00
ATOM   1127  CD1 TYR A  68       0.542  -5.073 -14.059  0.00  0.00
ATOM   1128  HD1 TYR A  68       0.392  -4.044 -14.348  0.00  0.00
ATOM   1129  CE1 TYR A  68       1.072  -5.988 -14.962  0.00  0.00
ATOM   1130  HE1 TYR A  68       1.401  -5.719 -15.955  0.00  0.00
ATOM   1131  CZ  TYR A  68       1.215  -7.315 -14.560  0.00  0.00
ATOM   1132  OH  TYR A  68       1.781  -8.154 -15.490  0.00  0.00
ATOM   1133  HH  TYR A  68       2.294  -7.594 -16.078  0.00  0.00
ATOM   1134  CD2 TYR A  68       0.165  -6.897 -12.428  0.00  0.00
ATOM   1135  HD2 TYR A  68      -0.318  -7.239 -11.524  0.00  0.00
ATOM   1136  CE2 TYR A  68       0.837  -7.738 -13.307  0.00  0.00
ATOM   1137  HE2 TYR A  68       1.034  -8.761 -13.023  0.00  0.00
ATOM   1138  C   TYR A  68      -2.798  -3.957 -10.919  0.00  0.00
ATOM   1139  O   TYR A  68      -2.648  -3.853  -9.659  0.00  0.00
ATOM   1140  N   LEU A  69      -3.589  -3.158 -11.622  0.00  0.00
ATOM   1141  HN  LEU A  69      -3.581  -3.294 -12.609  0.00  0.00
ATOM   1142  CA  LEU A  69      -4.453  -2.081 -11.169  0.00  0.00
ATOM   1143  HA  LEU A  69      -3.911  -1.526 -10.417  0.00  0.00
ATOM   1144  CB  LEU A  69      -4.931  -1.284 -12.412  0.00  0.00
ATOM   1145  HB1 LEU A  69      -5.646  -0.526 -12.027  0.00  0.00
ATOM   1146  HB2 LEU A  69      -5.366  -1.943 -13.195  0.00  0.00
ATOM   1147  CG  LEU A  69      -3.685  -0.610 -12.991  0.00  0.00
ATOM   1148  HG  LEU A  69      -2.908  -1.404 -13.016  0.00  0.00
ATOM   1149  CD1 LEU A  69      -3.820  -0.035 -14.391  0.00  0.00
ATOM   1150  HD1 LEU A  69      -4.266  -0.801 -15.061  0.00  0.00
ATOM   1151  HD1 LEU A  69      -2.900   0.265 -14.937  0.00  0.00
ATOM   1152  HD1 LEU A  69      -4.618   0.734 -14.464  0.00  0.00
ATOM   1153  CD2 LEU A  69      -3.054   0.459 -12.120  0.00  0.00
ATOM   1154  HD2 LEU A  69      -2.220   0.954 -12.663  0.00  0.00
ATOM   1155  HD2 LEU A  69      -2.599   0.065 -11.187  0.00  0.00
ATOM   1156  HD2 LEU A  69      -3.807   1.174 -11.724  0.00  0.00
ATOM   1157  C   LEU A  69      -5.653  -2.520 -10.324  0.00  0.00
ATOM   1158  O   LEU A  69      -6.123  -1.892  -9.343  0.00  0.00
ATOM   1159  N   LEU A  70      -6.237  -3.663 -10.742  0.00  0.00
ATOM   1160  HN  LEU A  70      -5.925  -4.113 -11.575  0.00  0.00
ATOM   1161  CA  LEU A  70      -7.195  -4.406  -9.983  0.00  0.00
ATOM   1162  HA  LEU A  70      -8.106  -3.908  -9.685  0.00  0.00
ATOM   1163  CB  LEU A  70      -7.708  -5.643 -10.830  0.00  0.00
ATOM   1164  HB1 LEU A  70      -6.869  -6.353 -10.991  0.00  0.00
ATOM   1165  HB2 LEU A  70      -8.077  -5.293 -11.818  0.00  0.00
ATOM   1166  CG  LEU A  70      -8.774  -6.636 -10.302  0.00  0.00
ATOM   1167  HG  LEU A  70      -8.348  -7.363  -9.577  0.00  0.00
ATOM   1168  CD1 LEU A  70      -9.945  -6.068  -9.465  0.00  0.00
ATOM   1169  HD1 LEU A  70     -10.387  -5.180  -9.965  0.00  0.00
ATOM   1170  HD1 LEU A  70      -9.461  -5.698  -8.536  0.00  0.00
ATOM   1171  HD1 LEU A  70     -10.760  -6.804  -9.301  0.00  0.00
ATOM   1172  CD2 LEU A  70      -9.362  -7.332 -11.485  0.00  0.00
ATOM   1173  HD2 LEU A  70     -10.083  -6.671 -12.011  0.00  0.00
ATOM   1174  HD2 LEU A  70      -9.899  -8.252 -11.170  0.00  0.00
ATOM   1175  HD2 LEU A  70      -8.463  -7.592 -12.084  0.00  0.00
ATOM   1176  C   LEU A  70      -6.640  -5.020  -8.724  0.00  0.00
ATOM   1177  O   LEU A  70      -7.233  -4.928  -7.675  0.00  0.00
ATOM   1178  N   ASN A  71      -5.406  -5.587  -8.753  0.00  0.00
ATOM   1179  HN  ASN A  71      -4.913  -5.632  -9.619  0.00  0.00
ATOM   1180  CA  ASN A  71      -4.727  -6.004  -7.534  0.00  0.00
ATOM   1181  HA  ASN A  71      -5.340  -6.737  -7.031  0.00  0.00
ATOM   1182  CB  ASN A  71      -3.319  -6.663  -7.765  0.00  0.00
ATOM   1183  HB1 ASN A  71      -2.990  -6.985  -6.754  0.00  0.00
ATOM   1184  HB2 ASN A  71      -2.606  -5.980  -8.275  0.00  0.00
ATOM   1185  CG  ASN A  71      -3.484  -7.954  -8.556  0.00  0.00
ATOM   1186  OD1 ASN A  71      -3.785  -9.013  -8.014  0.00  0.00
ATOM   1187  ND2 ASN A  71      -3.540  -7.867  -9.916  0.00  0.00
ATOM   1188  HD2 ASN A  71      -3.536  -6.973 -10.363  0.00  0.00
ATOM   1189  HD2 ASN A  71      -3.707  -8.709 -10.431  0.00  0.00
ATOM   1190  C   ASN A  71      -4.402  -4.872  -6.521  0.00  0.00
ATOM   1191  O   ASN A  71      -4.670  -5.046  -5.353  0.00  0.00
ATOM   1192  N   LEU A  72      -3.910  -3.736  -6.988  0.00  0.00
ATOM   1193  HN  LEU A  72      -3.647  -3.669  -7.947  0.00  0.00
ATOM   1194  CA  LEU A  72      -3.709  -2.442  -6.281  0.00  0.00
ATOM   1195  HA  LEU A  72      -2.978  -2.715  -5.534  0.00  0.00
ATOM   1196  CB  LEU A  72      -3.155  -1.344  -7.171  0.00  0.00
ATOM   1197  HB1 LEU A  72      -3.607  -1.407  -8.185  0.00  0.00
ATOM   1198  HB2 LEU A  72      -2.105  -1.622  -7.404  0.00  0.00
ATOM   1199  CG  LEU A  72      -3.112   0.128  -6.634  0.00  0.00
ATOM   1200  HG  LEU A  72      -4.131   0.521  -6.433  0.00  0.00
ATOM   1201  CD1 LEU A  72      -2.377   0.255  -5.263  0.00  0.00
ATOM   1202  HD1 LEU A  72      -1.360  -0.145  -5.463  0.00  0.00
ATOM   1203  HD1 LEU A  72      -2.918  -0.362  -4.515  0.00  0.00
ATOM   1204  HD1 LEU A  72      -2.305   1.298  -4.885  0.00  0.00
ATOM   1205  CD2 LEU A  72      -2.565   1.107  -7.689  0.00  0.00
ATOM   1206  HD2 LEU A  72      -1.466   0.985  -7.801  0.00  0.00
ATOM   1207  HD2 LEU A  72      -2.681   2.115  -7.239  0.00  0.00
ATOM   1208  HD2 LEU A  72      -2.970   0.979  -8.716  0.00  0.00
ATOM   1209  C   LEU A  72      -4.995  -1.984  -5.585  0.00  0.00
ATOM   1210  O   LEU A  72      -5.108  -1.834  -4.361  0.00  0.00
ATOM   1211  N   ALA A  73      -6.110  -1.890  -6.347  0.00  0.00
ATOM   1212  HN  ALA A  73      -6.058  -2.042  -7.331  0.00  0.00
ATOM   1213  CA  ALA A  73      -7.380  -1.550  -5.809  0.00  0.00
ATOM   1214  HA  ALA A  73      -7.341  -0.607  -5.284  0.00  0.00
ATOM   1215  CB  ALA A  73      -8.377  -1.514  -6.978  0.00  0.00
ATOM   1216  HB1 ALA A  73      -8.087  -1.013  -7.926  0.00  0.00
ATOM   1217  HB2 ALA A  73      -9.357  -1.047  -6.741  0.00  0.00
ATOM   1218  HB3 ALA A  73      -8.654  -2.540  -7.300  0.00  0.00
ATOM   1219  C   ALA A  73      -7.983  -2.486  -4.761  0.00  0.00
ATOM   1220  O   ALA A  73      -8.538  -1.988  -3.802  0.00  0.00
ATOM   1221  N   ILE A  74      -7.863  -3.833  -4.915  0.00  0.00
ATOM   1222  HN  ILE A  74      -7.583  -4.203  -5.797  0.00  0.00
ATOM   1223  CA  ILE A  74      -8.278  -4.684  -3.880  0.00  0.00
ATOM   1224  HA  ILE A  74      -9.228  -4.309  -3.527  0.00  0.00
ATOM   1225  CB  ILE A  74      -8.424  -6.119  -4.374  0.00  0.00
ATOM   1226  HB  ILE A  74      -7.554  -6.324  -5.035  0.00  0.00
ATOM   1227  CG2 ILE A  74      -8.629  -7.144  -3.203  0.00  0.00
ATOM   1228  HG2 ILE A  74      -9.421  -6.874  -2.471  0.00  0.00
ATOM   1229  HG2 ILE A  74      -7.690  -7.249  -2.618  0.00  0.00
ATOM   1230  HG2 ILE A  74      -8.869  -8.144  -3.622  0.00  0.00
ATOM   1231  CG1 ILE A  74      -9.765  -6.055  -5.192  0.00  0.00
ATOM   1232  HG1 ILE A  74      -9.943  -5.184  -5.856  0.00  0.00
ATOM   1233  HG1 ILE A  74     -10.570  -5.992  -4.429  0.00  0.00
ATOM   1234  CD1 ILE A  74      -9.938  -7.299  -6.119  0.00  0.00
ATOM   1235  HD1 ILE A  74      -9.746  -8.208  -5.510  0.00  0.00
ATOM   1236  HD2 ILE A  74      -9.173  -7.272  -6.924  0.00  0.00
ATOM   1237  HD3 ILE A  74     -10.968  -7.426  -6.517  0.00  0.00
ATOM   1238  C   ILE A  74      -7.365  -4.647  -2.633  0.00  0.00
ATOM   1239  O   ILE A  74      -7.912  -4.743  -1.483  0.00  0.00
ATOM   1240  N   SER A  75      -5.986  -4.526  -2.757  0.00  0.00
ATOM   1241  HN  SER A  75      -5.542  -4.552  -3.650  0.00  0.00
ATOM   1242  CA  SER A  75      -5.049  -4.349  -1.705  0.00  0.00
ATOM   1243  HA  SER A  75      -5.182  -5.130  -0.971  0.00  0.00
ATOM   1244  CB  SER A  75      -3.653  -4.258  -2.195  0.00  0.00
ATOM   1245  HB1 SER A  75      -2.969  -4.152  -1.326  0.00  0.00
ATOM   1246  HB2 SER A  75      -3.590  -3.347  -2.827  0.00  0.00
ATOM   1247  OG  SER A  75      -3.397  -5.481  -2.882  0.00  0.00
ATOM   1248  HG1 SER A  75      -3.725  -5.415  -3.782  0.00  0.00
ATOM   1249  C   SER A  75      -5.322  -3.059  -0.977  0.00  0.00
ATOM   1250  O   SER A  75      -5.265  -3.032   0.218  0.00  0.00
ATOM   1251  N   ASP A  76      -5.574  -1.914  -1.675  0.00  0.00
ATOM   1252  HN  ASP A  76      -5.570  -1.815  -2.667  0.00  0.00
ATOM   1253  CA  ASP A  76      -5.922  -0.633  -1.046  0.00  0.00
ATOM   1254  HA  ASP A  76      -5.267  -0.474  -0.202  0.00  0.00
ATOM   1255  CB  ASP A  76      -5.839   0.492  -2.092  0.00  0.00
ATOM   1256  HB1 ASP A  76      -6.513   0.457  -2.975  0.00  0.00
ATOM   1257  HB2 ASP A  76      -4.811   0.450  -2.512  0.00  0.00
ATOM   1258  CG  ASP A  76      -5.902   1.833  -1.399  0.00  0.00
ATOM   1259  OD1 ASP A  76      -4.836   2.141  -0.783  0.00  0.00
ATOM   1260  OD2 ASP A  76      -6.870   2.575  -1.503  0.00  0.00
ATOM   1261  C   ASP A  76      -7.287  -0.793  -0.416  0.00  0.00
ATOM   1262  O   ASP A  76      -7.569  -0.328   0.685  0.00  0.00
ATOM   1263  N   LEU A  77      -8.268  -1.611  -0.930  0.00  0.00
ATOM   1264  HN  LEU A  77      -8.139  -1.973  -1.850  0.00  0.00
ATOM   1265  CA  LEU A  77      -9.481  -1.960  -0.210  0.00  0.00
ATOM   1266  HA  LEU A  77      -9.928  -1.032   0.113  0.00  0.00
ATOM   1267  CB  LEU A  77     -10.501  -2.598  -1.289  0.00  0.00
ATOM   1268  HB1 LEU A  77      -9.943  -3.453  -1.729  0.00  0.00
ATOM   1269  HB2 LEU A  77     -10.590  -1.701  -1.938  0.00  0.00
ATOM   1270  CG  LEU A  77     -11.943  -2.892  -0.767  0.00  0.00
ATOM   1271  HG  LEU A  77     -11.851  -3.856  -0.224  0.00  0.00
ATOM   1272  CD1 LEU A  77     -12.558  -1.792   0.118  0.00  0.00
ATOM   1273  HD1 LEU A  77     -12.051  -1.759   1.107  0.00  0.00
ATOM   1274  HD1 LEU A  77     -13.645  -2.017   0.155  0.00  0.00
ATOM   1275  HD1 LEU A  77     -12.349  -0.785  -0.303  0.00  0.00
ATOM   1276  CD2 LEU A  77     -12.735  -3.090  -2.057  0.00  0.00
ATOM   1277  HD2 LEU A  77     -13.040  -2.149  -2.563  0.00  0.00
ATOM   1278  HD2 LEU A  77     -13.728  -3.513  -1.795  0.00  0.00
ATOM   1279  HD2 LEU A  77     -12.170  -3.779  -2.722  0.00  0.00
ATOM   1280  C   LEU A  77      -9.173  -2.753   1.017  0.00  0.00
ATOM   1281  O   LEU A  77      -9.800  -2.610   2.040  0.00  0.00
ATOM   1282  N   PHE A  78      -8.301  -3.766   0.970  0.00  0.00
ATOM   1283  HN  PHE A  78      -8.008  -4.082   0.070  0.00  0.00
ATOM   1284  CA  PHE A  78      -7.897  -4.567   2.040  0.00  0.00
ATOM   1285  HA  PHE A  78      -8.795  -4.968   2.486  0.00  0.00
ATOM   1286  CB  PHE A  78      -6.893  -5.726   1.687  0.00  0.00
ATOM   1287  HB1 PHE A  78      -6.217  -5.983   2.531  0.00  0.00
ATOM   1288  HB2 PHE A  78      -6.269  -5.376   0.838  0.00  0.00
ATOM   1289  CG  PHE A  78      -7.471  -6.942   1.070  0.00  0.00
ATOM   1290  CD1 PHE A  78      -6.492  -7.753   0.487  0.00  0.00
ATOM   1291  HD1 PHE A  78      -5.490  -7.352   0.440  0.00  0.00
ATOM   1292  CE1 PHE A  78      -6.888  -8.944  -0.175  0.00  0.00
ATOM   1293  HE1 PHE A  78      -6.144  -9.503  -0.724  0.00  0.00
ATOM   1294  CZ  PHE A  78      -8.188  -9.440  -0.086  0.00  0.00
ATOM   1295  HZ  PHE A  78      -8.447 -10.366  -0.578  0.00  0.00
ATOM   1296  CD2 PHE A  78      -8.774  -7.443   1.227  0.00  0.00
ATOM   1297  HD2 PHE A  78      -9.481  -6.872   1.809  0.00  0.00
ATOM   1298  CE2 PHE A  78      -9.144  -8.693   0.685  0.00  0.00
ATOM   1299  HE2 PHE A  78     -10.092  -9.193   0.820  0.00  0.00
ATOM   1300  C   PHE A  78      -7.381  -3.775   3.205  0.00  0.00
ATOM   1301  O   PHE A  78      -7.595  -4.026   4.352  0.00  0.00
ATOM   1302  N   PHE A  79      -6.637  -2.662   2.876  0.00  0.00
ATOM   1303  HN  PHE A  79      -6.567  -2.341   1.934  0.00  0.00
ATOM   1304  CA  PHE A  79      -6.255  -1.656   3.848  0.00  0.00
ATOM   1305  HA  PHE A  79      -5.898  -2.071   4.779  0.00  0.00
ATOM   1306  CB  PHE A  79      -5.195  -0.659   3.217  0.00  0.00
ATOM   1307  HB1 PHE A  79      -5.476  -0.388   2.177  0.00  0.00
ATOM   1308  HB2 PHE A  79      -4.202  -1.157   3.175  0.00  0.00
ATOM   1309  CG  PHE A  79      -5.031   0.671   3.947  0.00  0.00
ATOM   1310  CD1 PHE A  79      -4.504   0.654   5.247  0.00  0.00
ATOM   1311  HD1 PHE A  79      -4.071  -0.224   5.705  0.00  0.00
ATOM   1312  CE1 PHE A  79      -4.455   1.835   6.035  0.00  0.00
ATOM   1313  HE1 PHE A  79      -4.109   1.853   7.058  0.00  0.00
ATOM   1314  CZ  PHE A  79      -5.018   3.041   5.532  0.00  0.00
ATOM   1315  HZ  PHE A  79      -4.932   3.918   6.157  0.00  0.00
ATOM   1316  CD2 PHE A  79      -5.593   1.877   3.468  0.00  0.00
ATOM   1317  HD2 PHE A  79      -5.932   1.769   2.449  0.00  0.00
ATOM   1318  CE2 PHE A  79      -5.643   3.057   4.263  0.00  0.00
ATOM   1319  HE2 PHE A  79      -5.852   3.981   3.744  0.00  0.00
ATOM   1320  C   PHE A  79      -7.471  -0.947   4.361  0.00  0.00
ATOM   1321  O   PHE A  79      -7.577  -0.820   5.575  0.00  0.00
ATOM   1322  N   LEU A  80      -8.472  -0.544   3.503  0.00  0.00
ATOM   1323  HN  LEU A  80      -8.308  -0.709   2.533  0.00  0.00
ATOM   1324  CA  LEU A  80      -9.667   0.193   3.894  0.00  0.00
ATOM   1325  HA  LEU A  80      -9.391   1.068   4.465  0.00  0.00
ATOM   1326  CB  LEU A  80     -10.534   0.687   2.730  0.00  0.00
ATOM   1327  HB1 LEU A  80     -11.472   1.147   3.109  0.00  0.00
ATOM   1328  HB2 LEU A  80     -10.789  -0.183   2.088  0.00  0.00
ATOM   1329  CG  LEU A  80      -9.833   1.846   1.905  0.00  0.00
ATOM   1330  HG  LEU A  80      -8.731   1.715   1.937  0.00  0.00
ATOM   1331  CD1 LEU A  80     -10.314   1.861   0.413  0.00  0.00
ATOM   1332  HD1 LEU A  80      -9.877   2.697  -0.173  0.00  0.00
ATOM   1333  HD1 LEU A  80     -11.405   2.065   0.464  0.00  0.00
ATOM   1334  HD1 LEU A  80     -10.014   0.922  -0.100  0.00  0.00
ATOM   1335  CD2 LEU A  80     -10.278   3.188   2.456  0.00  0.00
ATOM   1336  HD2 LEU A  80      -9.669   3.985   1.978  0.00  0.00
ATOM   1337  HD2 LEU A  80     -10.029   3.197   3.539  0.00  0.00
ATOM   1338  HD2 LEU A  80     -11.368   3.336   2.299  0.00  0.00
ATOM   1339  C   LEU A  80     -10.640  -0.515   4.802  0.00  0.00
ATOM   1340  O   LEU A  80     -11.163   0.043   5.707  0.00  0.00
ATOM   1341  N   LEU A  81     -10.772  -1.864   4.572  0.00  0.00
ATOM   1342  HN  LEU A  81     -10.430  -2.329   3.758  0.00  0.00
ATOM   1343  CA  LEU A  81     -11.448  -2.764   5.538  0.00  0.00
ATOM   1344  HA  LEU A  81     -12.432  -2.352   5.706  0.00  0.00
ATOM   1345  CB  LEU A  81     -11.450  -4.191   5.062  0.00  0.00
ATOM   1346  HB1 LEU A  81     -11.753  -4.904   5.857  0.00  0.00
ATOM   1347  HB2 LEU A  81     -10.414  -4.501   4.806  0.00  0.00
ATOM   1348  CG  LEU A  81     -12.369  -4.271   3.814  0.00  0.00
ATOM   1349  HG  LEU A  81     -12.193  -3.336   3.238  0.00  0.00
ATOM   1350  CD1 LEU A  81     -11.930  -5.354   2.800  0.00  0.00
ATOM   1351  HD1 LEU A  81     -12.121  -6.284   3.378  0.00  0.00
ATOM   1352  HD1 LEU A  81     -10.844  -5.304   2.571  0.00  0.00
ATOM   1353  HD1 LEU A  81     -12.642  -5.359   1.947  0.00  0.00
ATOM   1354  CD2 LEU A  81     -13.879  -4.205   4.032  0.00  0.00
ATOM   1355  HD2 LEU A  81     -14.354  -4.235   3.028  0.00  0.00
ATOM   1356  HD2 LEU A  81     -14.237  -3.427   4.740  0.00  0.00
ATOM   1357  HD2 LEU A  81     -14.308  -5.107   4.517  0.00  0.00
ATOM   1358  C   LEU A  81     -10.874  -2.694   6.977  0.00  0.00
ATOM   1359  O   LEU A  81     -11.565  -2.826   8.017  0.00  0.00
ATOM   1360  N   THR A  82      -9.549  -2.452   7.062  0.00  0.00
ATOM   1361  HN  THR A  82      -8.981  -2.347   6.249  0.00  0.00
ATOM   1362  CA  THR A  82      -8.916  -2.171   8.345  0.00  0.00
ATOM   1363  HA  THR A  82      -9.319  -2.786   9.136  0.00  0.00
ATOM   1364  CB  THR A  82      -7.334  -2.486   8.520  0.00  0.00
ATOM   1365  HB  THR A  82      -7.198  -2.622   9.614  0.00  0.00
ATOM   1366  OG1 THR A  82      -6.473  -1.510   7.922  0.00  0.00
ATOM   1367  HG1 THR A  82      -6.874  -1.270   7.084  0.00  0.00
ATOM   1368  CG2 THR A  82      -7.044  -3.737   7.703  0.00  0.00
ATOM   1369  HG2 THR A  82      -7.799  -4.535   7.871  0.00  0.00
ATOM   1370  HG2 THR A  82      -6.052  -4.173   7.948  0.00  0.00
ATOM   1371  HG2 THR A  82      -7.013  -3.662   6.595  0.00  0.00
ATOM   1372  C   THR A  82      -9.212  -0.803   9.052  0.00  0.00
ATOM   1373  O   THR A  82      -9.095  -0.664  10.241  0.00  0.00
ATOM   1374  N   VAL A  83      -9.567   0.231   8.279  0.00  0.00
ATOM   1375  HN  VAL A  83      -9.668   0.101   7.296  0.00  0.00
ATOM   1376  CA  VAL A  83      -9.764   1.579   8.681  0.00  0.00
ATOM   1377  HA  VAL A  83      -8.894   1.908   9.230  0.00  0.00
ATOM   1378  CB  VAL A  83     -10.071   2.447   7.429  0.00  0.00
ATOM   1379  HB  VAL A  83     -10.894   2.051   6.798  0.00  0.00
ATOM   1380  CG1 VAL A  83     -10.531   3.831   7.883  0.00  0.00
ATOM   1381  HG1 VAL A  83      -9.953   4.322   8.695  0.00  0.00
ATOM   1382  HG1 VAL A  83     -11.597   3.806   8.195  0.00  0.00
ATOM   1383  HG1 VAL A  83     -10.445   4.491   6.993  0.00  0.00
ATOM   1384  CG2 VAL A  83      -8.829   2.538   6.590  0.00  0.00
ATOM   1385  HG2 VAL A  83      -9.015   3.138   5.675  0.00  0.00
ATOM   1386  HG2 VAL A  83      -8.436   1.531   6.336  0.00  0.00
ATOM   1387  HG2 VAL A  83      -7.992   3.092   7.066  0.00  0.00
ATOM   1388  C   VAL A  83     -10.867   1.856   9.768  0.00  0.00
ATOM   1389  O   VAL A  83     -10.449   2.588  10.726  0.00  0.00
ATOM   1390  N   PRO A  84     -12.183   1.383   9.780  0.00  0.00
ATOM   1391  CD  PRO A  84     -12.804   0.527   8.791  0.00  0.00
ATOM   1392  HD1 PRO A  84     -12.170  -0.334   8.484  0.00  0.00
ATOM   1393  HD2 PRO A  84     -12.947   1.176   7.900  0.00  0.00
ATOM   1394  CA  PRO A  84     -13.088   1.829  10.838  0.00  0.00
ATOM   1395  HA  PRO A  84     -13.055   2.908  10.832  0.00  0.00
ATOM   1396  CB  PRO A  84     -14.472   1.221  10.452  0.00  0.00
ATOM   1397  HB1 PRO A  84     -15.046   2.076  10.036  0.00  0.00
ATOM   1398  HB2 PRO A  84     -15.136   0.940  11.297  0.00  0.00
ATOM   1399  CG  PRO A  84     -14.195   0.158   9.380  0.00  0.00
ATOM   1400  HG1 PRO A  84     -14.050  -0.812   9.901  0.00  0.00
ATOM   1401  HG2 PRO A  84     -15.054   0.161   8.676  0.00  0.00
ATOM   1402  C   PRO A  84     -12.743   1.276  12.211  0.00  0.00
ATOM   1403  O   PRO A  84     -13.096   1.895  13.210  0.00  0.00
ATOM   1404  N   PHE A  85     -12.035   0.159  12.210  0.00  0.00
ATOM   1405  HN  PHE A  85     -11.921  -0.346  11.358  0.00  0.00
ATOM   1406  CA  PHE A  85     -11.455  -0.350  13.447  0.00  0.00
ATOM   1407  HA  PHE A  85     -12.139  -0.394  14.281  0.00  0.00
ATOM   1408  CB  PHE A  85     -10.887  -1.792  13.213  0.00  0.00
ATOM   1409  HB1 PHE A  85     -10.514  -2.207  14.173  0.00  0.00
ATOM   1410  HB2 PHE A  85     -10.065  -1.847  12.468  0.00  0.00
ATOM   1411  CG  PHE A  85     -12.050  -2.704  12.932  0.00  0.00
ATOM   1412  CD1 PHE A  85     -12.500  -2.807  11.627  0.00  0.00
ATOM   1413  HD1 PHE A  85     -11.975  -2.289  10.837  0.00  0.00
ATOM   1414  CE1 PHE A  85     -13.579  -3.687  11.324  0.00  0.00
ATOM   1415  HE1 PHE A  85     -13.844  -3.789  10.282  0.00  0.00
ATOM   1416  CZ  PHE A  85     -14.263  -4.373  12.297  0.00  0.00
ATOM   1417  HZ  PHE A  85     -15.061  -5.003  11.933  0.00  0.00
ATOM   1418  CD2 PHE A  85     -12.707  -3.465  13.906  0.00  0.00
ATOM   1419  HD2 PHE A  85     -12.296  -3.387  14.903  0.00  0.00
ATOM   1420  CE2 PHE A  85     -13.856  -4.245  13.586  0.00  0.00
ATOM   1421  HE2 PHE A  85     -14.411  -4.763  14.355  0.00  0.00
ATOM   1422  C   PHE A  85     -10.252   0.511  13.896  0.00  0.00
ATOM   1423  O   PHE A  85     -10.069   0.714  15.122  0.00  0.00
ATOM   1424  N   TRP A  86      -9.439   1.065  13.038  0.00  0.00
ATOM   1425  HN  TRP A  86      -9.525   0.863  12.065  0.00  0.00
ATOM   1426  CA  TRP A  86      -8.448   2.073  13.427  0.00  0.00
ATOM   1427  HA  TRP A  86      -7.910   1.604  14.236  0.00  0.00
ATOM   1428  CB  TRP A  86      -7.451   2.404  12.240  0.00  0.00
ATOM   1429  HB1 TRP A  86      -6.720   3.230  12.371  0.00  0.00
ATOM   1430  HB2 TRP A  86      -8.070   2.676  11.358  0.00  0.00
ATOM   1431  CG  TRP A  86      -6.629   1.253  11.720  0.00  0.00
ATOM   1432  CD1 TRP A  86      -6.290   0.998  10.424  0.00  0.00
ATOM   1433  HD1 TRP A  86      -6.641   1.631   9.622  0.00  0.00
ATOM   1434  NE1 TRP A  86      -5.452  -0.201  10.361  0.00  0.00
ATOM   1435  HE1 TRP A  86      -5.433  -0.692   9.517  0.00  0.00
ATOM   1436  CE2 TRP A  86      -5.192  -0.619  11.652  0.00  0.00
ATOM   1437  CD2 TRP A  86      -5.882   0.284  12.543  0.00  0.00
ATOM   1438  CE3 TRP A  86      -5.760   0.068  13.906  0.00  0.00
ATOM   1439  HE3 TRP A  86      -6.263   0.782  14.542  0.00  0.00
ATOM   1440  CZ3 TRP A  86      -4.794  -0.829  14.361  0.00  0.00
ATOM   1441  HZ3 TRP A  86      -4.419  -0.898  15.371  0.00  0.00
ATOM   1442  CZ2 TRP A  86      -4.463  -1.687  12.167  0.00  0.00
ATOM   1443  HZ2 TRP A  86      -3.876  -2.275  11.478  0.00  0.00
ATOM   1444  CH2 TRP A  86      -4.224  -1.699  13.560  0.00  0.00
ATOM   1445  HH2 TRP A  86      -3.662  -2.518  13.983  0.00  0.00
ATOM   1446  C   TRP A  86      -9.076   3.366  13.916  0.00  0.00
ATOM   1447  O   TRP A  86      -8.648   3.991  14.900  0.00  0.00
ATOM   1448  N   ALA A  87     -10.121   3.852  13.306  0.00  0.00
ATOM   1449  HN  ALA A  87     -10.483   3.451  12.468  0.00  0.00
ATOM   1450  CA  ALA A  87     -11.008   4.949  13.794  0.00  0.00
ATOM   1451  HA  ALA A  87     -10.291   5.726  14.012  0.00  0.00
ATOM   1452  CB  ALA A  87     -12.016   5.362  12.745  0.00  0.00
ATOM   1453  HB1 ALA A  87     -12.671   6.129  13.213  0.00  0.00
ATOM   1454  HB2 ALA A  87     -12.634   4.452  12.587  0.00  0.00
ATOM   1455  HB3 ALA A  87     -11.597   5.885  11.859  0.00  0.00
ATOM   1456  C   ALA A  87     -11.670   4.588  15.088  0.00  0.00
ATOM   1457  O   ALA A  87     -11.844   5.383  15.953  0.00  0.00
ATOM   1458  N   HIS A  88     -12.163   3.360  15.315  0.00  0.00
ATOM   1459  HN  HIS A  88     -12.040   2.742  14.542  0.00  0.00
ATOM   1460  CA  HIS A  88     -12.678   2.943  16.660  0.00  0.00
ATOM   1461  HA  HIS A  88     -13.526   3.545  16.950  0.00  0.00
ATOM   1462  CB  HIS A  88     -13.296   1.480  16.435  0.00  0.00
ATOM   1463  HB1 HIS A  88     -12.427   0.807  16.277  0.00  0.00
ATOM   1464  HB2 HIS A  88     -13.894   1.482  15.499  0.00  0.00
ATOM   1465  ND1 HIS A  88     -13.721   0.746  18.848  0.00  0.00
ATOM   1466  HD1 HIS A  88     -12.853   1.056  19.236  0.00  0.00
ATOM   1467  CG  HIS A  88     -14.196   1.031  17.551  0.00  0.00
ATOM   1468  CE1 HIS A  88     -14.801   0.425  19.676  0.00  0.00
ATOM   1469  HE1 HIS A  88     -14.732   0.201  20.741  0.00  0.00
ATOM   1470  NE2 HIS A  88     -15.904   0.497  18.978  0.00  0.00
ATOM   1471  CD2 HIS A  88     -15.569   0.840  17.672  0.00  0.00
ATOM   1472  HD2 HIS A  88     -16.334   1.233  17.013  0.00  0.00
ATOM   1473  C   HIS A  88     -11.649   2.866  17.791  0.00  0.00
ATOM   1474  O   HIS A  88     -11.919   3.091  18.960  0.00  0.00
ATOM   1475  N   TYR A  89     -10.338   2.625  17.484  0.00  0.00
ATOM   1476  HN  TYR A  89     -10.186   2.184  16.603  0.00  0.00
ATOM   1477  CA  TYR A  89      -9.102   2.934  18.306  0.00  0.00
ATOM   1478  HA  TYR A  89      -9.342   2.466  19.249  0.00  0.00
ATOM   1479  CB  TYR A  89      -7.884   2.278  17.648  0.00  0.00
ATOM   1480  HB1 TYR A  89      -6.900   2.710  17.932  0.00  0.00
ATOM   1481  HB2 TYR A  89      -8.012   2.286  16.544  0.00  0.00
ATOM   1482  CG  TYR A  89      -7.664   0.858  17.874  0.00  0.00
ATOM   1483  CD1 TYR A  89      -7.594  -0.111  16.885  0.00  0.00
ATOM   1484  HD1 TYR A  89      -7.777   0.096  15.841  0.00  0.00
ATOM   1485  CE1 TYR A  89      -7.090  -1.437  17.169  0.00  0.00
ATOM   1486  HE1 TYR A  89      -7.000  -2.226  16.436  0.00  0.00
ATOM   1487  CZ  TYR A  89      -6.745  -1.731  18.506  0.00  0.00
ATOM   1488  OH  TYR A  89      -6.338  -2.991  18.950  0.00  0.00
ATOM   1489  HH  TYR A  89      -6.704  -3.659  18.366  0.00  0.00
ATOM   1490  CD2 TYR A  89      -7.322   0.474  19.212  0.00  0.00
ATOM   1491  HD2 TYR A  89      -7.278   1.188  20.021  0.00  0.00
ATOM   1492  CE2 TYR A  89      -6.914  -0.802  19.468  0.00  0.00
ATOM   1493  HE2 TYR A  89      -6.701  -1.060  20.495  0.00  0.00
ATOM   1494  C   TYR A  89      -8.871   4.478  18.593  0.00  0.00
ATOM   1495  O   TYR A  89      -8.480   4.824  19.681  0.00  0.00
ATOM   1496  N   ALA A  90      -9.084   5.311  17.583  0.00  0.00
ATOM   1497  HN  ALA A  90      -9.339   5.008  16.668  0.00  0.00
ATOM   1498  CA  ALA A  90      -9.174   6.763  17.858  0.00  0.00
ATOM   1499  HA  ALA A  90      -8.285   7.070  18.390  0.00  0.00
ATOM   1500  CB  ALA A  90      -9.184   7.443  16.486  0.00  0.00
ATOM   1501  HB1 ALA A  90      -8.512   6.890  15.795  0.00  0.00
ATOM   1502  HB2 ALA A  90      -8.899   8.517  16.505  0.00  0.00
ATOM   1503  HB3 ALA A  90     -10.132   7.377  15.909  0.00  0.00
ATOM   1504  C   ALA A  90     -10.342   7.114  18.703  0.00  0.00
ATOM   1505  O   ALA A  90     -10.295   7.873  19.670  0.00  0.00
ATOM   1506  N   ALA A  91     -11.540   6.637  18.370  0.00  0.00
ATOM   1507  HN  ALA A  91     -11.686   6.084  17.553  0.00  0.00
ATOM   1508  CA  ALA A  91     -12.781   6.953  19.105  0.00  0.00
ATOM   1509  HA  ALA A  91     -12.923   8.024  19.121  0.00  0.00
ATOM   1510  CB  ALA A  91     -14.084   6.479  18.408  0.00  0.00
ATOM   1511  HB1 ALA A  91     -14.022   7.008  17.433  0.00  0.00
ATOM   1512  HB2 ALA A  91     -14.998   6.893  18.885  0.00  0.00
ATOM   1513  HB3 ALA A  91     -14.151   5.379  18.267  0.00  0.00
ATOM   1514  C   ALA A  91     -12.807   6.539  20.573  0.00  0.00
ATOM   1515  O   ALA A  91     -13.306   7.267  21.391  0.00  0.00
ATOM   1516  N   ALA A  92     -12.338   5.328  20.925  0.00  0.00
ATOM   1517  HN  ALA A  92     -12.036   4.793  20.140  0.00  0.00
ATOM   1518  CA  ALA A  92     -12.592   4.634  22.203  0.00  0.00
ATOM   1519  HA  ALA A  92     -12.461   5.366  22.986  0.00  0.00
ATOM   1520  CB  ALA A  92     -13.941   3.960  22.090  0.00  0.00
ATOM   1521  HB1 ALA A  92     -14.209   3.349  22.979  0.00  0.00
ATOM   1522  HB2 ALA A  92     -14.086   3.329  21.188  0.00  0.00
ATOM   1523  HB3 ALA A  92     -14.738   4.730  22.005  0.00  0.00
ATOM   1524  C   ALA A  92     -11.554   3.600  22.432  0.00  0.00
ATOM   1525  O   ALA A  92     -10.390   3.972  22.428  0.00  0.00
ATOM   1526  N   GLN A  93     -11.947   2.374  22.778  0.00  0.00
ATOM   1527  HN  GLN A  93     -12.879   2.086  22.986  0.00  0.00
ATOM   1528  CA  GLN A  93     -10.964   1.270  22.776  0.00  0.00
ATOM   1529  HA  GLN A  93     -10.284   1.363  21.943  0.00  0.00
ATOM   1530  CB  GLN A  93     -10.138   1.261  24.099  0.00  0.00
ATOM   1531  HB1 GLN A  93      -9.817   2.318  24.216  0.00  0.00
ATOM   1532  HB2 GLN A  93      -9.207   0.655  24.131  0.00  0.00
ATOM   1533  CG  GLN A  93     -10.922   0.745  25.269  0.00  0.00
ATOM   1534  HG1 GLN A  93     -11.136  -0.346  25.279  0.00  0.00
ATOM   1535  HG2 GLN A  93     -11.922   1.171  25.500  0.00  0.00
ATOM   1536  CD  GLN A  93     -10.219   0.988  26.620  0.00  0.00
ATOM   1537  OE1 GLN A  93      -9.742   0.203  27.445  0.00  0.00
ATOM   1538  NE2 GLN A  93     -10.233   2.291  26.997  0.00  0.00
ATOM   1539  HE2 GLN A  93     -10.367   3.077  26.394  0.00  0.00
ATOM   1540  HE2 GLN A  93      -9.952   2.470  27.940  0.00  0.00
ATOM   1541  C   GLN A  93     -11.622  -0.055  22.488  0.00  0.00
ATOM   1542  O   GLN A  93     -12.848  -0.232  22.634  0.00  0.00
ATOM   1543  N   TRP A  94     -10.771  -0.971  22.013  0.00  0.00
ATOM   1544  HN  TRP A  94      -9.794  -0.791  22.092  0.00  0.00
ATOM   1545  CA  TRP A  94     -11.041  -2.374  21.514  0.00  0.00
ATOM   1546  HA  TRP A  94     -11.245  -2.342  20.453  0.00  0.00
ATOM   1547  CB  TRP A  94      -9.743  -3.249  21.663  0.00  0.00
ATOM   1548  HB1 TRP A  94      -9.474  -3.416  22.728  0.00  0.00
ATOM   1549  HB2 TRP A  94      -8.841  -2.729  21.273  0.00  0.00
ATOM   1550  CG  TRP A  94      -9.706  -4.555  20.844  0.00  0.00
ATOM   1551  CD1 TRP A  94      -9.647  -5.873  21.298  0.00  0.00
ATOM   1552  HD1 TRP A  94      -9.622  -6.193  22.329  0.00  0.00
ATOM   1553  NE1 TRP A  94      -9.689  -6.689  20.256  0.00  0.00
ATOM   1554  HE1 TRP A  94      -9.748  -7.664  20.252  0.00  0.00
ATOM   1555  CE2 TRP A  94      -9.610  -5.940  19.086  0.00  0.00
ATOM   1556  CD2 TRP A  94      -9.680  -4.575  19.389  0.00  0.00
ATOM   1557  CE3 TRP A  94      -9.541  -3.577  18.470  0.00  0.00
ATOM   1558  HE3 TRP A  94      -9.417  -2.536  18.734  0.00  0.00
ATOM   1559  CZ3 TRP A  94      -9.566  -3.975  17.143  0.00  0.00
ATOM   1560  HZ3 TRP A  94      -9.599  -3.146  16.452  0.00  0.00
ATOM   1561  CZ2 TRP A  94      -9.624  -6.330  17.759  0.00  0.00
ATOM   1562  HZ2 TRP A  94      -9.604  -7.368  17.458  0.00  0.00
ATOM   1563  CH2 TRP A  94      -9.618  -5.306  16.801  0.00  0.00
ATOM   1564  HH2 TRP A  94      -9.645  -5.594  15.760  0.00  0.00
ATOM   1565  C   TRP A  94     -12.135  -3.050  22.177  0.00  0.00
ATOM   1566  O   TRP A  94     -12.087  -3.254  23.364  0.00  0.00
ATOM   1567  N   ASP A  95     -13.162  -3.477  21.444  0.00  0.00
ATOM   1568  HN  ASP A  95     -13.244  -3.117  20.518  0.00  0.00
ATOM   1569  CA  ASP A  95     -14.256  -4.178  22.024  0.00  0.00
ATOM   1570  HA  ASP A  95     -14.146  -4.271  23.094  0.00  0.00
ATOM   1571  CB  ASP A  95     -15.574  -3.440  21.683  0.00  0.00
ATOM   1572  HB1 ASP A  95     -15.788  -3.457  20.593  0.00  0.00
ATOM   1573  HB2 ASP A  95     -15.440  -2.372  21.958  0.00  0.00
ATOM   1574  CG  ASP A  95     -16.789  -3.920  22.529  0.00  0.00
ATOM   1575  OD1 ASP A  95     -17.852  -4.313  21.966  0.00  0.00
ATOM   1576  OD2 ASP A  95     -16.643  -4.030  23.803  0.00  0.00
ATOM   1577  C   ASP A  95     -14.384  -5.640  21.465  0.00  0.00
ATOM   1578  O   ASP A  95     -15.263  -6.467  21.800  0.00  0.00
ATOM   1579  N   PHE A  96     -13.363  -6.033  20.618  0.00  0.00
ATOM   1580  HN  PHE A  96     -12.547  -5.483  20.463  0.00  0.00
ATOM   1581  CA  PHE A  96     -13.514  -7.164  19.676  0.00  0.00
ATOM   1582  HA  PHE A  96     -14.572  -7.381  19.658  0.00  0.00
ATOM   1583  CB  PHE A  96     -13.270  -6.689  18.276  0.00  0.00
ATOM   1584  HB1 PHE A  96     -13.717  -7.407  17.556  0.00  0.00
ATOM   1585  HB2 PHE A  96     -12.195  -6.671  17.995  0.00  0.00
ATOM   1586  CG  PHE A  96     -13.928  -5.334  17.960  0.00  0.00
ATOM   1587  CD1 PHE A  96     -13.178  -4.128  17.706  0.00  0.00
ATOM   1588  HD1 PHE A  96     -12.104  -4.076  17.608  0.00  0.00
ATOM   1589  CE1 PHE A  96     -13.838  -2.963  17.445  0.00  0.00
ATOM   1590  HE1 PHE A  96     -13.207  -2.120  17.203  0.00  0.00
ATOM   1591  CZ  PHE A  96     -15.252  -2.890  17.593  0.00  0.00
ATOM   1592  HZ  PHE A  96     -15.752  -1.960  17.367  0.00  0.00
ATOM   1593  CD2 PHE A  96     -15.336  -5.222  18.040  0.00  0.00
ATOM   1594  HD2 PHE A  96     -15.777  -6.180  18.269  0.00  0.00
ATOM   1595  CE2 PHE A  96     -16.000  -4.019  17.897  0.00  0.00
ATOM   1596  HE2 PHE A  96     -17.062  -3.914  18.063  0.00  0.00
ATOM   1597  C   PHE A  96     -12.774  -8.403  20.130  0.00  0.00
ATOM   1598  O   PHE A  96     -12.807  -9.451  19.461  0.00  0.00
ATOM   1599  N   GLY A  97     -12.136  -8.379  21.313  0.00  0.00
ATOM   1600  HN  GLY A  97     -12.224  -7.466  21.707  0.00  0.00
ATOM   1601  CA  GLY A  97     -11.307  -9.376  21.945  0.00  0.00
ATOM   1602  HA1 GLY A  97     -11.989 -10.186  22.158  0.00  0.00
ATOM   1603  HA2 GLY A  97     -10.869  -9.002  22.859  0.00  0.00
ATOM   1604  C   GLY A  97     -10.120  -9.935  21.172  0.00  0.00
ATOM   1605  O   GLY A  97      -9.787  -9.462  20.078  0.00  0.00
ATOM   1606  N   ASN A  98      -9.395 -10.922  21.790  0.00  0.00
ATOM   1607  HN  ASN A  98      -9.788 -11.236  22.651  0.00  0.00
ATOM   1608  CA  ASN A  98      -8.189 -11.559  21.241  0.00  0.00
ATOM   1609  HA  ASN A  98      -7.466 -10.765  21.360  0.00  0.00
ATOM   1610  CB  ASN A  98      -7.854 -12.813  22.118  0.00  0.00
ATOM   1611  HB1 ASN A  98      -7.108 -13.521  21.700  0.00  0.00
ATOM   1612  HB2 ASN A  98      -8.800 -13.355  22.332  0.00  0.00
ATOM   1613  CG  ASN A  98      -7.276 -12.443  23.492  0.00  0.00
ATOM   1614  OD1 ASN A  98      -6.145 -12.012  23.631  0.00  0.00
ATOM   1615  ND2 ASN A  98      -8.054 -12.689  24.565  0.00  0.00
ATOM   1616  HD2 ASN A  98      -7.695 -12.178  25.347  0.00  0.00
ATOM   1617  HD2 ASN A  98      -8.910 -13.205  24.586  0.00  0.00
ATOM   1618  C   ASN A  98      -8.367 -11.908  19.789  0.00  0.00
ATOM   1619  O   ASN A  98      -7.452 -11.570  19.041  0.00  0.00
ATOM   1620  N   THR A  99      -9.472 -12.635  19.362  0.00  0.00
ATOM   1621  HN  THR A  99     -10.180 -13.017  19.951  0.00  0.00
ATOM   1622  CA  THR A  99      -9.460 -13.277  18.036  0.00  0.00
ATOM   1623  HA  THR A  99      -8.508 -13.758  17.865  0.00  0.00
ATOM   1624  CB  THR A  99     -10.682 -14.177  17.844  0.00  0.00
ATOM   1625  HB  THR A  99     -11.553 -13.567  17.522  0.00  0.00
ATOM   1626  OG1 THR A  99     -11.023 -14.877  19.056  0.00  0.00
ATOM   1627  HG1 THR A  99     -11.783 -15.431  18.867  0.00  0.00
ATOM   1628  CG2 THR A  99     -10.125 -15.192  16.792  0.00  0.00
ATOM   1629  HG2 THR A  99     -10.111 -14.793  15.755  0.00  0.00
ATOM   1630  HG2 THR A  99     -10.699 -16.142  16.833  0.00  0.00
ATOM   1631  HG2 THR A  99      -9.137 -15.538  17.163  0.00  0.00
ATOM   1632  C   THR A  99      -9.449 -12.265  16.926  0.00  0.00
ATOM   1633  O   THR A  99      -8.715 -12.403  15.987  0.00  0.00
ATOM   1634  N   MET A 100     -10.201 -11.111  17.027  0.00  0.00
ATOM   1635  HN  MET A 100     -10.876 -11.148  17.759  0.00  0.00
ATOM   1636  CA  MET A 100     -10.234 -10.039  16.035  0.00  0.00
ATOM   1637  HA  MET A 100     -10.270 -10.550  15.085  0.00  0.00
ATOM   1638  CB  MET A 100     -11.538  -9.149  16.325  0.00  0.00
ATOM   1639  HB1 MET A 100     -11.381  -8.677  17.319  0.00  0.00
ATOM   1640  HB2 MET A 100     -12.396  -9.854  16.316  0.00  0.00
ATOM   1641  CG  MET A 100     -11.762  -8.082  15.193  0.00  0.00
ATOM   1642  HG1 MET A 100     -10.865  -7.434  15.087  0.00  0.00
ATOM   1643  HG2 MET A 100     -12.634  -7.492  15.549  0.00  0.00
ATOM   1644  SD  MET A 100     -12.259  -8.702  13.558  0.00  0.00
ATOM   1645  CE  MET A 100     -11.983  -7.177  12.639  0.00  0.00
ATOM   1646  HE1 MET A 100     -12.908  -6.566  12.698  0.00  0.00
ATOM   1647  HE2 MET A 100     -11.714  -7.331  11.571  0.00  0.00
ATOM   1648  HE3 MET A 100     -11.134  -6.646  13.119  0.00  0.00
ATOM   1649  C   MET A 100      -8.960  -9.366  15.982  0.00  0.00
ATOM   1650  O   MET A 100      -8.548  -8.850  14.915  0.00  0.00
ATOM   1651  N   CYS A 101      -8.078  -9.526  16.990  0.00  0.00
ATOM   1652  HN  CYS A 101      -8.284 -10.142  17.746  0.00  0.00
ATOM   1653  CA  CYS A 101      -6.738  -8.883  16.822  0.00  0.00
ATOM   1654  HA  CYS A 101      -6.950  -7.863  16.537  0.00  0.00
ATOM   1655  CB  CYS A 101      -5.812  -8.951  18.048  0.00  0.00
ATOM   1656  HB1 CYS A 101      -4.860  -8.481  17.722  0.00  0.00
ATOM   1657  HB2 CYS A 101      -5.750  -9.988  18.442  0.00  0.00
ATOM   1658  SG  CYS A 101      -6.299  -8.108  19.478  0.00  0.00
ATOM   1659  C   CYS A 101      -5.975  -9.508  15.726  0.00  0.00
ATOM   1660  O   CYS A 101      -5.283  -8.824  14.925  0.00  0.00
ATOM   1661  N   GLN A 102      -6.030 -10.868  15.622  0.00  0.00
ATOM   1662  HN  GLN A 102      -6.678 -11.341  16.215  0.00  0.00
ATOM   1663  CA  GLN A 102      -5.328 -11.703  14.673  0.00  0.00
ATOM   1664  HA  GLN A 102      -4.304 -11.369  14.592  0.00  0.00
ATOM   1665  CB  GLN A 102      -5.660 -13.201  14.971  0.00  0.00
ATOM   1666  HB1 GLN A 102      -5.096 -13.858  14.275  0.00  0.00
ATOM   1667  HB2 GLN A 102      -6.747 -13.402  14.867  0.00  0.00
ATOM   1668  CG  GLN A 102      -5.276 -13.573  16.383  0.00  0.00
ATOM   1669  HG1 GLN A 102      -5.652 -12.847  17.136  0.00  0.00
ATOM   1670  HG2 GLN A 102      -4.177 -13.460  16.501  0.00  0.00
ATOM   1671  CD  GLN A 102      -5.767 -14.895  16.922  0.00  0.00
ATOM   1672  OE1 GLN A 102      -6.378 -14.958  17.972  0.00  0.00
ATOM   1673  NE2 GLN A 102      -5.403 -16.020  16.308  0.00  0.00
ATOM   1674  HE2 GLN A 102      -4.774 -16.022  15.532  0.00  0.00
ATOM   1675  HE2 GLN A 102      -5.734 -16.888  16.679  0.00  0.00
ATOM   1676  C   GLN A 102      -5.867 -11.457  13.300  0.00  0.00
ATOM   1677  O   GLN A 102      -5.150 -11.358  12.321  0.00  0.00
ATOM   1678  N   LEU A 103      -7.165 -11.398  13.077  0.00  0.00
ATOM   1679  HN  LEU A 103      -7.758 -11.642  13.839  0.00  0.00
ATOM   1680  CA  LEU A 103      -7.665 -10.996  11.732  0.00  0.00
ATOM   1681  HA  LEU A 103      -7.269 -11.730  11.046  0.00  0.00
ATOM   1682  CB  LEU A 103      -9.182 -11.139  11.666  0.00  0.00
ATOM   1683  HB1 LEU A 103      -9.540 -11.021  10.622  0.00  0.00
ATOM   1684  HB2 LEU A 103      -9.738 -10.289  12.114  0.00  0.00
ATOM   1685  CG  LEU A 103      -9.771 -12.536  11.898  0.00  0.00
ATOM   1686  HG  LEU A 103      -9.485 -12.945  12.891  0.00  0.00
ATOM   1687  CD1 LEU A 103     -11.267 -12.338  11.877  0.00  0.00
ATOM   1688  HD1 LEU A 103     -11.546 -11.609  12.669  0.00  0.00
ATOM   1689  HD1 LEU A 103     -11.862 -13.251  12.096  0.00  0.00
ATOM   1690  HD1 LEU A 103     -11.662 -11.921  10.927  0.00  0.00
ATOM   1691  CD2 LEU A 103      -9.355 -13.646  10.950  0.00  0.00
ATOM   1692  HD2 LEU A 103      -9.817 -13.464   9.957  0.00  0.00
ATOM   1693  HD2 LEU A 103      -9.727 -14.657  11.223  0.00  0.00
ATOM   1694  HD2 LEU A 103      -8.260 -13.828  10.890  0.00  0.00
ATOM   1695  C   LEU A 103      -7.221  -9.595  11.174  0.00  0.00
ATOM   1696  O   LEU A 103      -6.909  -9.378  10.014  0.00  0.00
ATOM   1697  N   LEU A 104      -7.265  -8.579  12.112  0.00  0.00
ATOM   1698  HN  LEU A 104      -7.412  -8.751  13.083  0.00  0.00
ATOM   1699  CA  LEU A 104      -6.929  -7.214  11.719  0.00  0.00
ATOM   1700  HA  LEU A 104      -7.570  -6.869  10.922  0.00  0.00
ATOM   1701  CB  LEU A 104      -7.319  -6.396  12.957  0.00  0.00
ATOM   1702  HB1 LEU A 104      -6.636  -6.781  13.744  0.00  0.00
ATOM   1703  HB2 LEU A 104      -8.396  -6.482  13.216  0.00  0.00
ATOM   1704  CG  LEU A 104      -7.054  -4.889  12.793  0.00  0.00
ATOM   1705  HG  LEU A 104      -6.013  -4.732  12.439  0.00  0.00
ATOM   1706  CD1 LEU A 104      -8.048  -4.153  11.897  0.00  0.00
ATOM   1707  HD1 LEU A 104      -8.003  -4.664  10.912  0.00  0.00
ATOM   1708  HD1 LEU A 104      -7.780  -3.082  11.771  0.00  0.00
ATOM   1709  HD1 LEU A 104      -9.088  -4.220  12.284  0.00  0.00
ATOM   1710  CD2 LEU A 104      -7.022  -4.163  14.079  0.00  0.00
ATOM   1711  HD2 LEU A 104      -8.088  -3.958  14.318  0.00  0.00
ATOM   1712  HD2 LEU A 104      -6.334  -3.295  14.014  0.00  0.00
ATOM   1713  HD2 LEU A 104      -6.669  -4.794  14.923  0.00  0.00
ATOM   1714  C   LEU A 104      -5.533  -6.964  11.269  0.00  0.00
ATOM   1715  O   LEU A 104      -5.313  -6.268  10.278  0.00  0.00
ATOM   1716  N   THR A 105      -4.599  -7.592  12.049  0.00  0.00
ATOM   1717  HN  THR A 105      -4.818  -8.061  12.901  0.00  0.00
ATOM   1718  CA  THR A 105      -3.161  -7.676  11.801  0.00  0.00
ATOM   1719  HA  THR A 105      -2.884  -6.633  11.757  0.00  0.00
ATOM   1720  CB  THR A 105      -2.289  -8.235  12.976  0.00  0.00
ATOM   1721  HB  THR A 105      -1.289  -8.562  12.617  0.00  0.00
ATOM   1722  OG1 THR A 105      -3.003  -9.372  13.528  0.00  0.00
ATOM   1723  HG1 THR A 105      -2.450  -9.834  14.161  0.00  0.00
ATOM   1724  CG2 THR A 105      -2.215  -7.124  13.986  0.00  0.00
ATOM   1725  HG2 THR A 105      -1.611  -7.461  14.855  0.00  0.00
ATOM   1726  HG2 THR A 105      -3.252  -6.903  14.319  0.00  0.00
ATOM   1727  HG2 THR A 105      -1.890  -6.168  13.521  0.00  0.00
ATOM   1728  C   THR A 105      -2.832  -8.334  10.529  0.00  0.00
ATOM   1729  O   THR A 105      -2.137  -7.737   9.698  0.00  0.00
ATOM   1730  N   GLY A 106      -3.423  -9.532  10.262  0.00  0.00
ATOM   1731  HN  GLY A 106      -3.887  -9.956  11.036  0.00  0.00
ATOM   1732  CA  GLY A 106      -3.456 -10.269   9.018  0.00  0.00
ATOM   1733  HA1 GLY A 106      -4.143 -11.082   9.196  0.00  0.00
ATOM   1734  HA2 GLY A 106      -2.465 -10.633   8.790  0.00  0.00
ATOM   1735  C   GLY A 106      -3.877  -9.600   7.748  0.00  0.00
ATOM   1736  O   GLY A 106      -3.138  -9.635   6.778  0.00  0.00
ATOM   1737  N   LEU A 107      -5.051  -8.944   7.703  0.00  0.00
ATOM   1738  HN  LEU A 107      -5.708  -8.904   8.451  0.00  0.00
ATOM   1739  CA  LEU A 107      -5.423  -8.130   6.601  0.00  0.00
ATOM   1740  HA  LEU A 107      -5.361  -8.797   5.754  0.00  0.00
ATOM   1741  CB  LEU A 107      -6.896  -7.858   6.845  0.00  0.00
ATOM   1742  HB1 LEU A 107      -6.996  -7.224   7.752  0.00  0.00
ATOM   1743  HB2 LEU A 107      -7.392  -8.799   7.169  0.00  0.00
ATOM   1744  CG  LEU A 107      -7.771  -7.178   5.784  0.00  0.00
ATOM   1745  HG  LEU A 107      -7.533  -6.107   5.610  0.00  0.00
ATOM   1746  CD1 LEU A 107      -7.518  -7.729   4.350  0.00  0.00
ATOM   1747  HD1 LEU A 107      -8.045  -7.121   3.585  0.00  0.00
ATOM   1748  HD1 LEU A 107      -7.904  -8.771   4.379  0.00  0.00
ATOM   1749  HD1 LEU A 107      -6.471  -7.781   3.982  0.00  0.00
ATOM   1750  CD2 LEU A 107      -9.282  -7.227   6.139  0.00  0.00
ATOM   1751  HD2 LEU A 107      -9.627  -8.282   6.159  0.00  0.00
ATOM   1752  HD2 LEU A 107      -9.809  -6.650   5.351  0.00  0.00
ATOM   1753  HD2 LEU A 107      -9.492  -6.665   7.074  0.00  0.00
ATOM   1754  C   LEU A 107      -4.622  -6.845   6.362  0.00  0.00
ATOM   1755  O   LEU A 107      -4.281  -6.541   5.221  0.00  0.00
ATOM   1756  N   TYR A 108      -4.234  -6.182   7.483  0.00  0.00
ATOM   1757  HN  TYR A 108      -4.591  -6.550   8.338  0.00  0.00
ATOM   1758  CA  TYR A 108      -3.314  -5.051   7.598  0.00  0.00
ATOM   1759  HA  TYR A 108      -3.766  -4.190   7.128  0.00  0.00
ATOM   1760  CB  TYR A 108      -3.036  -4.561   9.089  0.00  0.00
ATOM   1761  HB1 TYR A 108      -2.489  -5.355   9.640  0.00  0.00
ATOM   1762  HB2 TYR A 108      -3.940  -4.253   9.656  0.00  0.00
ATOM   1763  CG  TYR A 108      -2.164  -3.279   9.206  0.00  0.00
ATOM   1764  CD1 TYR A 108      -2.596  -2.088   8.458  0.00  0.00
ATOM   1765  HD1 TYR A 108      -3.500  -2.289   7.902  0.00  0.00
ATOM   1766  CE1 TYR A 108      -1.879  -0.927   8.740  0.00  0.00
ATOM   1767  HE1 TYR A 108      -2.176  -0.008   8.258  0.00  0.00
ATOM   1768  CZ  TYR A 108      -0.765  -0.968   9.534  0.00  0.00
ATOM   1769  OH  TYR A 108       0.038   0.235   9.722  0.00  0.00
ATOM   1770  HH  TYR A 108       0.600   0.302  10.499  0.00  0.00
ATOM   1771  CD2 TYR A 108      -0.933  -3.285   9.846  0.00  0.00
ATOM   1772  HD2 TYR A 108      -0.479  -4.171  10.262  0.00  0.00
ATOM   1773  CE2 TYR A 108      -0.304  -2.146  10.087  0.00  0.00
ATOM   1774  HE2 TYR A 108       0.670  -2.125  10.553  0.00  0.00
ATOM   1775  C   TYR A 108      -1.970  -5.369   6.866  0.00  0.00
ATOM   1776  O   TYR A 108      -1.426  -4.449   6.234  0.00  0.00
ATOM   1777  N   PHE A 109      -1.396  -6.557   7.068  0.00  0.00
ATOM   1778  HN  PHE A 109      -1.809  -7.193   7.715  0.00  0.00
ATOM   1779  CA  PHE A 109      -0.191  -6.930   6.377  0.00  0.00
ATOM   1780  HA  PHE A 109       0.503  -6.104   6.428  0.00  0.00
ATOM   1781  CB  PHE A 109       0.445  -8.137   7.089  0.00  0.00
ATOM   1782  HB1 PHE A 109       1.361  -8.409   6.522  0.00  0.00
ATOM   1783  HB2 PHE A 109      -0.306  -8.937   7.258  0.00  0.00
ATOM   1784  CG  PHE A 109       0.961  -7.754   8.485  0.00  0.00
ATOM   1785  CD1 PHE A 109       0.845  -8.693   9.549  0.00  0.00
ATOM   1786  HD1 PHE A 109       0.371  -9.648   9.383  0.00  0.00
ATOM   1787  CE1 PHE A 109       1.321  -8.379  10.819  0.00  0.00
ATOM   1788  HE1 PHE A 109       1.167  -9.078  11.627  0.00  0.00
ATOM   1789  CZ  PHE A 109       1.823  -7.134  11.135  0.00  0.00
ATOM   1790  HZ  PHE A 109       2.234  -6.925  12.113  0.00  0.00
ATOM   1791  CD2 PHE A 109       1.470  -6.456   8.773  0.00  0.00
ATOM   1792  HD2 PHE A 109       1.489  -5.659   8.044  0.00  0.00
ATOM   1793  CE2 PHE A 109       1.845  -6.209  10.121  0.00  0.00
ATOM   1794  HE2 PHE A 109       2.234  -5.218  10.306  0.00  0.00
ATOM   1795  C   PHE A 109      -0.381  -7.164   4.926  0.00  0.00
ATOM   1796  O   PHE A 109       0.390  -6.707   4.124  0.00  0.00
ATOM   1797  N   ILE A 110      -1.427  -7.825   4.492  0.00  0.00
ATOM   1798  HN  ILE A 110      -2.028  -8.122   5.229  0.00  0.00
ATOM   1799  CA  ILE A 110      -1.700  -7.969   3.050  0.00  0.00
ATOM   1800  HA  ILE A 110      -0.885  -8.480   2.558  0.00  0.00
ATOM   1801  CB  ILE A 110      -2.936  -8.874   2.925  0.00  0.00
ATOM   1802  HB  ILE A 110      -3.768  -8.313   3.402  0.00  0.00
ATOM   1803  CG2 ILE A 110      -3.390  -9.045   1.393  0.00  0.00
ATOM   1804  HG2 ILE A 110      -3.554  -8.074   0.881  0.00  0.00
ATOM   1805  HG2 ILE A 110      -4.327  -9.641   1.341  0.00  0.00
ATOM   1806  HG2 ILE A 110      -2.572  -9.602   0.887  0.00  0.00
ATOM   1807  CG1 ILE A 110      -2.743 -10.277   3.633  0.00  0.00
ATOM   1808  HG1 ILE A 110      -2.503 -10.312   4.718  0.00  0.00
ATOM   1809  HG1 ILE A 110      -1.845 -10.747   3.177  0.00  0.00
ATOM   1810  CD1 ILE A 110      -3.954 -11.249   3.534  0.00  0.00
ATOM   1811  HD1 ILE A 110      -3.844 -12.150   4.175  0.00  0.00
ATOM   1812  HD2 ILE A 110      -4.038 -11.623   2.491  0.00  0.00
ATOM   1813  HD3 ILE A 110      -4.887 -10.738   3.852  0.00  0.00
ATOM   1814  C   ILE A 110      -1.799  -6.594   2.379  0.00  0.00
ATOM   1815  O   ILE A 110      -1.162  -6.210   1.432  0.00  0.00
ATOM   1816  N   GLY A 111      -2.644  -5.799   2.983  0.00  0.00
ATOM   1817  HN  GLY A 111      -3.112  -6.079   3.817  0.00  0.00
ATOM   1818  CA  GLY A 111      -3.000  -4.505   2.389  0.00  0.00
ATOM   1819  HA1 GLY A 111      -3.965  -4.235   2.792  0.00  0.00
ATOM   1820  HA2 GLY A 111      -3.188  -4.717   1.347  0.00  0.00
ATOM   1821  C   GLY A 111      -1.986  -3.352   2.462  0.00  0.00
ATOM   1822  O   GLY A 111      -1.855  -2.484   1.587  0.00  0.00
ATOM   1823  N   PHE A 112      -1.213  -3.324   3.508  0.00  0.00
ATOM   1824  HN  PHE A 112      -1.310  -4.018   4.217  0.00  0.00
ATOM   1825  CA  PHE A 112      -0.027  -2.515   3.453  0.00  0.00
ATOM   1826  HA  PHE A 112      -0.180  -1.500   3.115  0.00  0.00
ATOM   1827  CB  PHE A 112       0.656  -2.531   4.889  0.00  0.00
ATOM   1828  HB1 PHE A 112       0.946  -3.580   5.116  0.00  0.00
ATOM   1829  HB2 PHE A 112      -0.061  -2.105   5.622  0.00  0.00
ATOM   1830  CG  PHE A 112       1.936  -1.733   5.110  0.00  0.00
ATOM   1831  CD1 PHE A 112       2.792  -2.074   6.178  0.00  0.00
ATOM   1832  HD1 PHE A 112       2.510  -2.868   6.854  0.00  0.00
ATOM   1833  CE1 PHE A 112       3.930  -1.201   6.450  0.00  0.00
ATOM   1834  HE1 PHE A 112       4.625  -1.481   7.228  0.00  0.00
ATOM   1835  CZ  PHE A 112       4.187  -0.080   5.737  0.00  0.00
ATOM   1836  HZ  PHE A 112       4.808   0.653   6.230  0.00  0.00
ATOM   1837  CD2 PHE A 112       2.237  -0.612   4.326  0.00  0.00
ATOM   1838  HD2 PHE A 112       1.702  -0.332   3.429  0.00  0.00
ATOM   1839  CE2 PHE A 112       3.402   0.165   4.567  0.00  0.00
ATOM   1840  HE2 PHE A 112       3.677   1.007   3.951  0.00  0.00
ATOM   1841  C   PHE A 112       0.966  -3.083   2.496  0.00  0.00
ATOM   1842  O   PHE A 112       1.522  -2.277   1.744  0.00  0.00
ATOM   1843  N   PHE A 113       1.427  -4.341   2.568  0.00  0.00
ATOM   1844  HN  PHE A 113       1.038  -5.030   3.174  0.00  0.00
ATOM   1845  CA  PHE A 113       2.563  -4.705   1.703  0.00  0.00
ATOM   1846  HA  PHE A 113       3.382  -4.000   1.707  0.00  0.00
ATOM   1847  CB  PHE A 113       3.232  -6.024   2.188  0.00  0.00
ATOM   1848  HB1 PHE A 113       4.142  -6.318   1.622  0.00  0.00
ATOM   1849  HB2 PHE A 113       2.432  -6.794   2.218  0.00  0.00
ATOM   1850  CG  PHE A 113       3.846  -5.907   3.529  0.00  0.00
ATOM   1851  CD1 PHE A 113       4.409  -4.758   3.987  0.00  0.00
ATOM   1852  HD1 PHE A 113       4.592  -3.882   3.382  0.00  0.00
ATOM   1853  CE1 PHE A 113       4.836  -4.656   5.315  0.00  0.00
ATOM   1854  HE1 PHE A 113       5.272  -3.741   5.688  0.00  0.00
ATOM   1855  CZ  PHE A 113       4.625  -5.713   6.198  0.00  0.00
ATOM   1856  HZ  PHE A 113       4.918  -5.597   7.230  0.00  0.00
ATOM   1857  CD2 PHE A 113       3.605  -6.975   4.418  0.00  0.00
ATOM   1858  HD2 PHE A 113       3.182  -7.896   4.044  0.00  0.00
ATOM   1859  CE2 PHE A 113       4.014  -6.942   5.746  0.00  0.00
ATOM   1860  HE2 PHE A 113       3.878  -7.721   6.481  0.00  0.00
ATOM   1861  C   PHE A 113       2.230  -4.851   0.198  0.00  0.00
ATOM   1862  O   PHE A 113       3.043  -4.427  -0.623  0.00  0.00
ATOM   1863  N   SER A 114       1.057  -5.514  -0.094  0.00  0.00
ATOM   1864  HN  SER A 114       0.353  -5.825   0.540  0.00  0.00
ATOM   1865  CA  SER A 114       0.730  -5.826  -1.557  0.00  0.00
ATOM   1866  HA  SER A 114       1.556  -6.332  -2.033  0.00  0.00
ATOM   1867  CB  SER A 114      -0.552  -6.725  -1.682  0.00  0.00
ATOM   1868  HB1 SER A 114      -1.424  -6.124  -1.346  0.00  0.00
ATOM   1869  HB2 SER A 114      -0.446  -7.605  -1.012  0.00  0.00
ATOM   1870  OG  SER A 114      -0.692  -7.234  -2.950  0.00  0.00
ATOM   1871  HG1 SER A 114      -1.546  -6.922  -3.260  0.00  0.00
ATOM   1872  C   SER A 114       0.566  -4.607  -2.394  0.00  0.00
ATOM   1873  O   SER A 114       1.029  -4.512  -3.514  0.00  0.00
ATOM   1874  N   GLY A 115      -0.121  -3.555  -1.870  0.00  0.00
ATOM   1875  HN  GLY A 115      -0.431  -3.531  -0.922  0.00  0.00
ATOM   1876  CA  GLY A 115      -0.356  -2.291  -2.537  0.00  0.00
ATOM   1877  HA1 GLY A 115      -0.872  -1.619  -1.868  0.00  0.00
ATOM   1878  HA2 GLY A 115      -1.101  -2.418  -3.310  0.00  0.00
ATOM   1879  C   GLY A 115       0.805  -1.558  -3.152  0.00  0.00
ATOM   1880  O   GLY A 115       0.843  -1.274  -4.347  0.00  0.00
ATOM   1881  N   ILE A 116       1.787  -1.225  -2.348  0.00  0.00
ATOM   1882  HN  ILE A 116       1.736  -1.453  -1.379  0.00  0.00
ATOM   1883  CA  ILE A 116       3.022  -0.529  -2.743  0.00  0.00
ATOM   1884  HA  ILE A 116       2.659   0.393  -3.173  0.00  0.00
ATOM   1885  CB  ILE A 116       3.896  -0.143  -1.533  0.00  0.00
ATOM   1886  HB  ILE A 116       4.388  -1.025  -1.071  0.00  0.00
ATOM   1887  CG2 ILE A 116       5.013   0.855  -2.041  0.00  0.00
ATOM   1888  HG2 ILE A 116       5.499   0.420  -2.940  0.00  0.00
ATOM   1889  HG2 ILE A 116       5.816   0.969  -1.281  0.00  0.00
ATOM   1890  HG2 ILE A 116       4.459   1.780  -2.306  0.00  0.00
ATOM   1891  CG1 ILE A 116       3.040   0.444  -0.413  0.00  0.00
ATOM   1892  HG1 ILE A 116       2.264  -0.204   0.048  0.00  0.00
ATOM   1893  HG1 ILE A 116       2.496   1.340  -0.782  0.00  0.00
ATOM   1894  CD1 ILE A 116       4.098   0.799   0.750  0.00  0.00
ATOM   1895  HD1 ILE A 116       4.593   1.767   0.524  0.00  0.00
ATOM   1896  HD2 ILE A 116       4.908   0.044   0.835  0.00  0.00
ATOM   1897  HD3 ILE A 116       3.514   0.720   1.692  0.00  0.00
ATOM   1898  C   ILE A 116       3.765  -1.355  -3.773  0.00  0.00
ATOM   1899  O   ILE A 116       4.203  -0.842  -4.788  0.00  0.00
ATOM   1900  N   PHE A 117       3.803  -2.667  -3.562  0.00  0.00
ATOM   1901  HN  PHE A 117       3.565  -3.148  -2.722  0.00  0.00
ATOM   1902  CA  PHE A 117       4.441  -3.636  -4.467  0.00  0.00
ATOM   1903  HA  PHE A 117       5.308  -3.138  -4.875  0.00  0.00
ATOM   1904  CB  PHE A 117       4.787  -5.012  -3.799  0.00  0.00
ATOM   1905  HB1 PHE A 117       4.899  -5.860  -4.508  0.00  0.00
ATOM   1906  HB2 PHE A 117       3.989  -5.275  -3.072  0.00  0.00
ATOM   1907  CG  PHE A 117       6.110  -4.977  -3.008  0.00  0.00
ATOM   1908  CD1 PHE A 117       7.342  -4.891  -3.629  0.00  0.00
ATOM   1909  HD1 PHE A 117       7.384  -4.866  -4.708  0.00  0.00
ATOM   1910  CE1 PHE A 117       8.496  -5.004  -2.940  0.00  0.00
ATOM   1911  HE1 PHE A 117       9.425  -5.116  -3.480  0.00  0.00
ATOM   1912  CZ  PHE A 117       8.491  -5.022  -1.461  0.00  0.00
ATOM   1913  HZ  PHE A 117       9.405  -5.159  -0.903  0.00  0.00
ATOM   1914  CD2 PHE A 117       6.106  -4.947  -1.648  0.00  0.00
ATOM   1915  HD2 PHE A 117       5.173  -4.906  -1.106  0.00  0.00
ATOM   1916  CE2 PHE A 117       7.268  -4.936  -0.868  0.00  0.00
ATOM   1917  HE2 PHE A 117       7.205  -4.954   0.211  0.00  0.00
ATOM   1918  C   PHE A 117       3.789  -3.786  -5.815  0.00  0.00
ATOM   1919  O   PHE A 117       4.435  -3.951  -6.864  0.00  0.00
ATOM   1920  N   PHE A 118       2.414  -3.782  -5.874  0.00  0.00
ATOM   1921  HN  PHE A 118       1.916  -3.814  -5.010  0.00  0.00
ATOM   1922  CA  PHE A 118       1.825  -3.888  -7.185  0.00  0.00
ATOM   1923  HA  PHE A 118       2.351  -4.657  -7.730  0.00  0.00
ATOM   1924  CB  PHE A 118       0.289  -4.200  -7.097  0.00  0.00
ATOM   1925  HB1 PHE A 118      -0.159  -3.878  -8.062  0.00  0.00
ATOM   1926  HB2 PHE A 118      -0.301  -3.680  -6.311  0.00  0.00
ATOM   1927  CG  PHE A 118       0.115  -5.783  -7.082  0.00  0.00
ATOM   1928  CD1 PHE A 118      -0.181  -6.488  -5.925  0.00  0.00
ATOM   1929  HD1 PHE A 118      -0.311  -6.038  -4.952  0.00  0.00
ATOM   1930  CE1 PHE A 118      -0.485  -7.866  -6.081  0.00  0.00
ATOM   1931  HE1 PHE A 118      -0.693  -8.413  -5.172  0.00  0.00
ATOM   1932  CZ  PHE A 118      -0.331  -8.530  -7.307  0.00  0.00
ATOM   1933  HZ  PHE A 118      -0.414  -9.604  -7.391  0.00  0.00
ATOM   1934  CD2 PHE A 118       0.182  -6.377  -8.298  0.00  0.00
ATOM   1935  HD2 PHE A 118       0.261  -5.705  -9.140  0.00  0.00
ATOM   1936  CE2 PHE A 118      -0.084  -7.728  -8.428  0.00  0.00
ATOM   1937  HE2 PHE A 118       0.166  -8.138  -9.394  0.00  0.00
ATOM   1938  C   PHE A 118       2.036  -2.638  -8.055  0.00  0.00
ATOM   1939  O   PHE A 118       2.029  -2.750  -9.307  0.00  0.00
ATOM   1940  N   ILE A 119       2.381  -1.475  -7.402  0.00  0.00
ATOM   1941  HN  ILE A 119       2.500  -1.284  -6.430  0.00  0.00
ATOM   1942  CA  ILE A 119       2.754  -0.337  -8.275  0.00  0.00
ATOM   1943  HA  ILE A 119       2.003  -0.250  -9.045  0.00  0.00
ATOM   1944  CB  ILE A 119       2.723   1.135  -7.665  0.00  0.00
ATOM   1945  HB  ILE A 119       3.542   1.298  -6.933  0.00  0.00
ATOM   1946  CG2 ILE A 119       2.771   2.124  -8.810  0.00  0.00
ATOM   1947  HG2 ILE A 119       3.649   2.191  -9.487  0.00  0.00
ATOM   1948  HG2 ILE A 119       2.747   3.100  -8.278  0.00  0.00
ATOM   1949  HG2 ILE A 119       1.834   2.107  -9.407  0.00  0.00
ATOM   1950  CG1 ILE A 119       1.424   1.351  -6.888  0.00  0.00
ATOM   1951  HG1 ILE A 119       1.075   0.567  -6.181  0.00  0.00
ATOM   1952  HG1 ILE A 119       0.610   1.461  -7.636  0.00  0.00
ATOM   1953  CD1 ILE A 119       1.574   2.561  -5.924  0.00  0.00
ATOM   1954  HD1 ILE A 119       0.684   2.526  -5.260  0.00  0.00
ATOM   1955  HD2 ILE A 119       1.533   3.524  -6.477  0.00  0.00
ATOM   1956  HD3 ILE A 119       2.454   2.554  -5.246  0.00  0.00
ATOM   1957  C   ILE A 119       4.066  -0.599  -8.809  0.00  0.00
ATOM   1958  O   ILE A 119       4.341  -0.390  -9.999  0.00  0.00
ATOM   1959  N   ILE A 120       4.973  -1.262  -8.027  0.00  0.00
ATOM   1960  HN  ILE A 120       4.741  -1.410  -7.069  0.00  0.00
ATOM   1961  CA  ILE A 120       6.254  -1.680  -8.578  0.00  0.00
ATOM   1962  HA  ILE A 120       6.785  -0.868  -9.052  0.00  0.00
ATOM   1963  CB  ILE A 120       7.139  -2.118  -7.377  0.00  0.00
ATOM   1964  HB  ILE A 120       6.415  -2.686  -6.754  0.00  0.00
ATOM   1965  CG2 ILE A 120       8.243  -3.128  -7.847  0.00  0.00
ATOM   1966  HG2 ILE A 120       8.617  -2.662  -8.784  0.00  0.00
ATOM   1967  HG2 ILE A 120       7.823  -4.138  -8.046  0.00  0.00
ATOM   1968  HG2 ILE A 120       9.035  -3.072  -7.071  0.00  0.00
ATOM   1969  CG1 ILE A 120       7.723  -0.863  -6.694  0.00  0.00
ATOM   1970  HG1 ILE A 120       6.926  -0.141  -6.416  0.00  0.00
ATOM   1971  HG1 ILE A 120       8.304  -0.299  -7.455  0.00  0.00
ATOM   1972  CD1 ILE A 120       8.544  -1.163  -5.516  0.00  0.00
ATOM   1973  HD1 ILE A 120       8.634  -0.192  -4.985  0.00  0.00
ATOM   1974  HD2 ILE A 120       9.540  -1.500  -5.874  0.00  0.00
ATOM   1975  HD3 ILE A 120       8.007  -1.912  -4.895  0.00  0.00
ATOM   1976  C   ILE A 120       6.229  -2.765  -9.686  0.00  0.00
ATOM   1977  O   ILE A 120       6.848  -2.564 -10.724  0.00  0.00
ATOM   1978  N   LEU A 121       5.336  -3.714  -9.509  0.00  0.00
ATOM   1979  HN  LEU A 121       4.922  -3.863  -8.615  0.00  0.00
ATOM   1980  CA  LEU A 121       5.101  -4.808 -10.472  0.00  0.00
ATOM   1981  HA  LEU A 121       6.010  -5.358 -10.664  0.00  0.00
ATOM   1982  CB  LEU A 121       3.994  -5.725  -9.972  0.00  0.00
ATOM   1983  HB1 LEU A 121       3.496  -6.378 -10.721  0.00  0.00
ATOM   1984  HB2 LEU A 121       3.199  -5.264  -9.347  0.00  0.00
ATOM   1985  CG  LEU A 121       4.666  -6.771  -8.943  0.00  0.00
ATOM   1986  HG  LEU A 121       5.365  -6.193  -8.301  0.00  0.00
ATOM   1987  CD1 LEU A 121       3.655  -7.450  -7.991  0.00  0.00
ATOM   1988  HD1 LEU A 121       3.299  -6.713  -7.240  0.00  0.00
ATOM   1989  HD1 LEU A 121       3.984  -8.361  -7.446  0.00  0.00
ATOM   1990  HD1 LEU A 121       2.751  -7.900  -8.453  0.00  0.00
ATOM   1991  CD2 LEU A 121       5.437  -7.865  -9.710  0.00  0.00
ATOM   1992  HD2 LEU A 121       4.842  -8.394 -10.485  0.00  0.00
ATOM   1993  HD2 LEU A 121       5.784  -8.607  -8.960  0.00  0.00
ATOM   1994  HD2 LEU A 121       6.357  -7.453 -10.178  0.00  0.00
ATOM   1995  C   LEU A 121       4.560  -4.214 -11.816  0.00  0.00
ATOM   1996  O   LEU A 121       5.067  -4.509 -12.893  0.00  0.00
ATOM   1997  N   LEU A 122       3.619  -3.346 -11.821  0.00  0.00
ATOM   1998  HN  LEU A 122       2.979  -3.252 -11.063  0.00  0.00
ATOM   1999  CA  LEU A 122       3.105  -2.533 -12.892  0.00  0.00
ATOM   2000  HA  LEU A 122       2.693  -3.158 -13.672  0.00  0.00
ATOM   2001  CB  LEU A 122       1.969  -1.647 -12.385  0.00  0.00
ATOM   2002  HB1 LEU A 122       2.398  -1.258 -11.437  0.00  0.00
ATOM   2003  HB2 LEU A 122       1.128  -2.324 -12.123  0.00  0.00
ATOM   2004  CG  LEU A 122       1.502  -0.539 -13.332  0.00  0.00
ATOM   2005  HG  LEU A 122       2.347   0.115 -13.635  0.00  0.00
ATOM   2006  CD1 LEU A 122       0.826  -1.181 -14.587  0.00  0.00
ATOM   2007  HD1 LEU A 122       0.253  -0.495 -15.247  0.00  0.00
ATOM   2008  HD1 LEU A 122       0.067  -1.866 -14.152  0.00  0.00
ATOM   2009  HD1 LEU A 122       1.420  -1.788 -15.304  0.00  0.00
ATOM   2010  CD2 LEU A 122       0.377   0.265 -12.665  0.00  0.00
ATOM   2011  HD2 LEU A 122       0.596   0.750 -11.689  0.00  0.00
ATOM   2012  HD2 LEU A 122      -0.446  -0.482 -12.649  0.00  0.00
ATOM   2013  HD2 LEU A 122      -0.006   1.050 -13.352  0.00  0.00
ATOM   2014  C   LEU A 122       4.219  -1.646 -13.596  0.00  0.00
ATOM   2015  O   LEU A 122       4.373  -1.616 -14.800  0.00  0.00
ATOM   2016  N   THR A 123       5.075  -0.985 -12.812  0.00  0.00
ATOM   2017  HN  THR A 123       4.969  -0.980 -11.821  0.00  0.00
ATOM   2018  CA  THR A 123       6.278  -0.329 -13.373  0.00  0.00
ATOM   2019  HA  THR A 123       5.973   0.331 -14.172  0.00  0.00
ATOM   2020  CB  THR A 123       7.071   0.445 -12.289  0.00  0.00
ATOM   2021  HB  THR A 123       7.564  -0.141 -11.484  0.00  0.00
ATOM   2022  OG1 THR A 123       6.225   1.388 -11.608  0.00  0.00
ATOM   2023  HG1 THR A 123       5.659   0.918 -10.991  0.00  0.00
ATOM   2024  CG2 THR A 123       8.102   1.349 -13.010  0.00  0.00
ATOM   2025  HG2 THR A 123       9.065   0.858 -13.264  0.00  0.00
ATOM   2026  HG2 THR A 123       8.322   2.291 -12.463  0.00  0.00
ATOM   2027  HG2 THR A 123       7.735   1.678 -14.006  0.00  0.00
ATOM   2028  C   THR A 123       7.302  -1.282 -14.005  0.00  0.00
ATOM   2029  O   THR A 123       7.850  -0.969 -15.047  0.00  0.00
ATOM   2030  N   ILE A 124       7.456  -2.529 -13.421  0.00  0.00
ATOM   2031  HN  ILE A 124       6.942  -2.746 -12.595  0.00  0.00
ATOM   2032  CA  ILE A 124       8.254  -3.574 -13.993  0.00  0.00
ATOM   2033  HA  ILE A 124       9.239  -3.204 -14.238  0.00  0.00
ATOM   2034  CB  ILE A 124       8.446  -4.727 -12.966  0.00  0.00
ATOM   2035  HB  ILE A 124       7.535  -4.785 -12.332  0.00  0.00
ATOM   2036  CG2 ILE A 124       8.819  -6.109 -13.572  0.00  0.00
ATOM   2037  HG2 ILE A 124       9.821  -6.075 -14.049  0.00  0.00
ATOM   2038  HG2 ILE A 124       8.098  -6.525 -14.308  0.00  0.00
ATOM   2039  HG2 ILE A 124       8.899  -6.901 -12.796  0.00  0.00
ATOM   2040  CG1 ILE A 124       9.557  -4.222 -11.891  0.00  0.00
ATOM   2041  HG1 ILE A 124       9.242  -3.301 -11.356  0.00  0.00
ATOM   2042  HG1 ILE A 124      10.566  -4.107 -12.342  0.00  0.00
ATOM   2043  CD1 ILE A 124       9.827  -5.225 -10.748  0.00  0.00
ATOM   2044  HD1 ILE A 124       8.860  -5.661 -10.416  0.00  0.00
ATOM   2045  HD2 ILE A 124      10.439  -4.694  -9.989  0.00  0.00
ATOM   2046  HD3 ILE A 124      10.489  -6.070 -11.032  0.00  0.00
ATOM   2047  C   ILE A 124       7.747  -4.111 -15.312  0.00  0.00
ATOM   2048  O   ILE A 124       8.565  -4.329 -16.189  0.00  0.00
ATOM   2049  N   ASP A 125       6.373  -4.232 -15.555  0.00  0.00
ATOM   2050  HN  ASP A 125       5.760  -4.011 -14.800  0.00  0.00
ATOM   2051  CA  ASP A 125       5.804  -4.584 -16.807  0.00  0.00
ATOM   2052  HA  ASP A 125       6.333  -5.465 -17.139  0.00  0.00
ATOM   2053  CB  ASP A 125       4.296  -4.902 -16.568  0.00  0.00
ATOM   2054  HB1 ASP A 125       3.794  -3.914 -16.626  0.00  0.00
ATOM   2055  HB2 ASP A 125       4.058  -5.359 -15.584  0.00  0.00
ATOM   2056  CG  ASP A 125       3.806  -5.822 -17.684  0.00  0.00
ATOM   2057  OD1 ASP A 125       3.818  -5.404 -18.885  0.00  0.00
ATOM   2058  OD2 ASP A 125       3.377  -6.969 -17.312  0.00  0.00
ATOM   2059  C   ASP A 125       6.054  -3.513 -17.896  0.00  0.00
ATOM   2060  O   ASP A 125       6.634  -3.862 -18.953  0.00  0.00
ATOM   2061  N   ARG A 126       5.826  -2.217 -17.663  0.00  0.00
ATOM   2062  HN  ARG A 126       5.518  -1.969 -16.748  0.00  0.00
ATOM   2063  CA  ARG A 126       6.155  -1.178 -18.574  0.00  0.00
ATOM   2064  HA  ARG A 126       5.671  -1.204 -19.539  0.00  0.00
ATOM   2065  CB  ARG A 126       5.817   0.263 -18.091  0.00  0.00
ATOM   2066  HB1 ARG A 126       6.351   0.956 -18.775  0.00  0.00
ATOM   2067  HB2 ARG A 126       6.066   0.342 -17.010  0.00  0.00
ATOM   2068  CG  ARG A 126       4.315   0.606 -18.374  0.00  0.00
ATOM   2069  HG1 ARG A 126       3.986   0.080 -19.295  0.00  0.00
ATOM   2070  HG2 ARG A 126       4.236   1.706 -18.495  0.00  0.00
ATOM   2071  CD  ARG A 126       3.329   0.316 -17.244  0.00  0.00
ATOM   2072  HD1 ARG A 126       3.516   0.883 -16.306  0.00  0.00
ATOM   2073  HD2 ARG A 126       3.395  -0.760 -16.982  0.00  0.00
ATOM   2074  NE  ARG A 126       1.936   0.760 -17.564  0.00  0.00
ATOM   2075  HE  ARG A 126       1.637   1.682 -17.318  0.00  0.00
ATOM   2076  CZ  ARG A 126       1.059   0.031 -18.316  0.00  0.00
ATOM   2077  NH1 ARG A 126      -0.175   0.552 -18.476  0.00  0.00
ATOM   2078  HH1 ARG A 126      -0.249   1.466 -18.076  0.00  0.00
ATOM   2079  HH1 ARG A 126      -0.706   0.204 -19.248  0.00  0.00
ATOM   2080  NH2 ARG A 126       1.397  -1.081 -18.898  0.00  0.00
ATOM   2081  HH2 ARG A 126       0.682  -1.651 -19.303  0.00  0.00
ATOM   2082  HH2 ARG A 126       2.186  -1.624 -18.612  0.00  0.00
ATOM   2083  C   ARG A 126       7.590  -1.136 -18.966  0.00  0.00
ATOM   2084  O   ARG A 126       7.955  -1.033 -20.120  0.00  0.00
ATOM   2085  N   TYR A 127       8.522  -1.260 -17.991  0.00  0.00
ATOM   2086  HN  TYR A 127       8.161  -1.314 -17.063  0.00  0.00
ATOM   2087  CA  TYR A 127       9.945  -1.436 -18.156  0.00  0.00
ATOM   2088  HA  TYR A 127      10.434  -0.628 -18.681  0.00  0.00
ATOM   2089  CB  TYR A 127      10.507  -1.433 -16.683  0.00  0.00
ATOM   2090  HB1 TYR A 127      10.056  -2.319 -16.190  0.00  0.00
ATOM   2091  HB2 TYR A 127      10.198  -0.488 -16.187  0.00  0.00
ATOM   2092  CG  TYR A 127      12.017  -1.577 -16.498  0.00  0.00
ATOM   2093  CD1 TYR A 127      12.568  -2.288 -15.392  0.00  0.00
ATOM   2094  HD1 TYR A 127      11.950  -2.696 -14.605  0.00  0.00
ATOM   2095  CE1 TYR A 127      13.906  -2.500 -15.275  0.00  0.00
ATOM   2096  HE1 TYR A 127      14.386  -2.957 -14.422  0.00  0.00
ATOM   2097  CZ  TYR A 127      14.798  -2.012 -16.226  0.00  0.00
ATOM   2098  OH  TYR A 127      16.186  -2.046 -16.023  0.00  0.00
ATOM   2099  HH  TYR A 127      16.574  -2.097 -16.900  0.00  0.00
ATOM   2100  CD2 TYR A 127      12.941  -1.021 -17.339  0.00  0.00
ATOM   2101  HD2 TYR A 127      12.618  -0.510 -18.234  0.00  0.00
ATOM   2102  CE2 TYR A 127      14.345  -1.135 -17.231  0.00  0.00
ATOM   2103  HE2 TYR A 127      14.972  -0.583 -17.914  0.00  0.00
ATOM   2104  C   TYR A 127      10.372  -2.627 -19.018  0.00  0.00
ATOM   2105  O   TYR A 127      11.092  -2.508 -19.998  0.00  0.00
ATOM   2106  N   LEU A 128       9.802  -3.755 -18.725  0.00  0.00
ATOM   2107  HN  LEU A 128       9.211  -3.837 -17.926  0.00  0.00
ATOM   2108  CA  LEU A 128      10.063  -5.016 -19.499  0.00  0.00
ATOM   2109  HA  LEU A 128      11.132  -5.104 -19.619  0.00  0.00
ATOM   2110  CB  LEU A 128       9.464  -6.240 -18.799  0.00  0.00
ATOM   2111  HB1 LEU A 128       9.521  -7.085 -19.520  0.00  0.00
ATOM   2112  HB2 LEU A 128       8.371  -6.084 -18.680  0.00  0.00
ATOM   2113  CG  LEU A 128      10.192  -6.794 -17.491  0.00  0.00
ATOM   2114  HG  LEU A 128      10.362  -5.951 -16.788  0.00  0.00
ATOM   2115  CD1 LEU A 128       9.274  -7.839 -16.925  0.00  0.00
ATOM   2116  HD1 LEU A 128       9.672  -8.433 -16.075  0.00  0.00
ATOM   2117  HD1 LEU A 128       8.990  -8.586 -17.697  0.00  0.00
ATOM   2118  HD1 LEU A 128       8.300  -7.414 -16.603  0.00  0.00
ATOM   2119  CD2 LEU A 128      11.604  -7.305 -17.770  0.00  0.00
ATOM   2120  HD2 LEU A 128      11.689  -8.181 -18.448  0.00  0.00
ATOM   2121  HD2 LEU A 128      12.023  -7.546 -16.770  0.00  0.00
ATOM   2122  HD2 LEU A 128      12.253  -6.453 -18.064  0.00  0.00
ATOM   2123  C   LEU A 128       9.482  -4.954 -20.918  0.00  0.00
ATOM   2124  O   LEU A 128      10.136  -5.459 -21.850  0.00  0.00
ATOM   2125  N   ALA A 129       8.308  -4.280 -21.186  0.00  0.00
ATOM   2126  HN  ALA A 129       7.736  -3.987 -20.423  0.00  0.00
ATOM   2127  CA  ALA A 129       7.724  -4.020 -22.484  0.00  0.00
ATOM   2128  HA  ALA A 129       7.541  -4.981 -22.942  0.00  0.00
ATOM   2129  CB  ALA A 129       6.449  -3.184 -22.284  0.00  0.00
ATOM   2130  HB1 ALA A 129       5.928  -2.994 -23.247  0.00  0.00
ATOM   2131  HB2 ALA A 129       6.798  -2.191 -21.925  0.00  0.00
ATOM   2132  HB3 ALA A 129       5.621  -3.601 -21.671  0.00  0.00
ATOM   2133  C   ALA A 129       8.537  -3.177 -23.465  0.00  0.00
ATOM   2134  O   ALA A 129       8.715  -3.500 -24.650  0.00  0.00
ATOM   2135  N   VAL A 130       9.088  -2.070 -22.949  0.00  0.00
ATOM   2136  HN  VAL A 130       8.966  -1.905 -21.974  0.00  0.00
ATOM   2137  CA  VAL A 130       9.871  -1.126 -23.790  0.00  0.00
ATOM   2138  HA  VAL A 130       9.443  -0.998 -24.774  0.00  0.00
ATOM   2139  CB  VAL A 130       9.884   0.245 -23.188  0.00  0.00
ATOM   2140  HB  VAL A 130       8.834   0.555 -22.997  0.00  0.00
ATOM   2141  CG1 VAL A 130      10.570   0.270 -21.763  0.00  0.00
ATOM   2142  HG1 VAL A 130      10.693   1.308 -21.387  0.00  0.00
ATOM   2143  HG1 VAL A 130      11.541  -0.259 -21.653  0.00  0.00
ATOM   2144  HG1 VAL A 130       9.836  -0.247 -21.108  0.00  0.00
ATOM   2145  CG2 VAL A 130      10.419   1.288 -24.155  0.00  0.00
ATOM   2146  HG2 VAL A 130      10.786   2.190 -23.621  0.00  0.00
ATOM   2147  HG2 VAL A 130       9.538   1.633 -24.738  0.00  0.00
ATOM   2148  HG2 VAL A 130      11.123   0.898 -24.921  0.00  0.00
ATOM   2149  C   VAL A 130      11.349  -1.735 -24.006  0.00  0.00
ATOM   2150  O   VAL A 130      12.016  -1.560 -25.027  0.00  0.00
ATOM   2151  N   VAL A 131      11.843  -2.517 -23.073  0.00  0.00
ATOM   2152  HN  VAL A 131      11.334  -2.746 -22.248  0.00  0.00
ATOM   2153  CA  VAL A 131      13.047  -3.281 -23.300  0.00  0.00
ATOM   2154  HA  VAL A 131      13.855  -2.679 -23.687  0.00  0.00
ATOM   2155  CB  VAL A 131      13.567  -3.868 -21.908  0.00  0.00
ATOM   2156  HB  VAL A 131      12.764  -4.462 -21.421  0.00  0.00
ATOM   2157  CG1 VAL A 131      14.850  -4.694 -22.199  0.00  0.00
ATOM   2158  HG1 VAL A 131      15.555  -4.177 -22.884  0.00  0.00
ATOM   2159  HG1 VAL A 131      14.550  -5.618 -22.736  0.00  0.00
ATOM   2160  HG1 VAL A 131      15.488  -4.834 -21.300  0.00  0.00
ATOM   2161  CG2 VAL A 131      13.983  -2.714 -20.959  0.00  0.00
ATOM   2162  HG2 VAL A 131      14.267  -3.032 -19.933  0.00  0.00
ATOM   2163  HG2 VAL A 131      13.250  -1.883 -20.879  0.00  0.00
ATOM   2164  HG2 VAL A 131      14.908  -2.276 -21.391  0.00  0.00
ATOM   2165  C   VAL A 131      12.850  -4.430 -24.288  0.00  0.00
ATOM   2166  O   VAL A 131      13.707  -4.794 -25.076  0.00  0.00
ATOM   2167  N   HIS A 132      11.639  -5.076 -24.260  0.00  0.00
ATOM   2168  HN  HIS A 132      11.028  -4.794 -23.524  0.00  0.00
ATOM   2169  CA  HIS A 132      11.414  -6.239 -25.154  0.00  0.00
ATOM   2170  HA  HIS A 132      12.301  -6.825 -25.344  0.00  0.00
ATOM   2171  CB  HIS A 132      10.338  -7.146 -24.608  0.00  0.00
ATOM   2172  HB1 HIS A 132       9.612  -7.346 -25.425  0.00  0.00
ATOM   2173  HB2 HIS A 132       9.650  -6.619 -23.914  0.00  0.00
ATOM   2174  ND1 HIS A 132      11.511  -9.466 -24.519  0.00  0.00
ATOM   2175  HD1 HIS A 132      11.626  -9.655 -25.494  0.00  0.00
ATOM   2176  CG  HIS A 132      10.822  -8.435 -23.895  0.00  0.00
ATOM   2177  CE1 HIS A 132      11.859 -10.255 -23.502  0.00  0.00
ATOM   2178  HE1 HIS A 132      12.293 -11.249 -23.600  0.00  0.00
ATOM   2179  NE2 HIS A 132      11.551  -9.763 -22.296  0.00  0.00
ATOM   2180  CD2 HIS A 132      10.847  -8.620 -22.564  0.00  0.00
ATOM   2181  HD2 HIS A 132      10.852  -7.874 -21.779  0.00  0.00
ATOM   2182  C   HIS A 132      10.999  -5.693 -26.498  0.00  0.00
ATOM   2183  O   HIS A 132      10.807  -6.424 -27.444  0.00  0.00
ATOM   2184  N   ALA A 133      10.794  -4.392 -26.556  0.00  0.00
ATOM   2185  HN  ALA A 133      10.903  -3.913 -25.688  0.00  0.00
ATOM   2186  CA  ALA A 133      10.277  -3.585 -27.651  0.00  0.00
ATOM   2187  HA  ALA A 133      10.116  -2.591 -27.260  0.00  0.00
ATOM   2188  CB  ALA A 133      11.365  -3.425 -28.722  0.00  0.00
ATOM   2189  HB1 ALA A 133      11.840  -4.379 -29.035  0.00  0.00
ATOM   2190  HB2 ALA A 133      12.259  -2.913 -28.308  0.00  0.00
ATOM   2191  HB3 ALA A 133      11.089  -2.891 -29.657  0.00  0.00
ATOM   2192  C   ALA A 133       8.957  -3.915 -28.264  0.00  0.00
ATOM   2193  O   ALA A 133       7.962  -3.271 -27.854  0.00  0.00
ATOM   2194  N   VAL A 134       8.890  -4.964 -29.105  0.00  0.00
ATOM   2195  HN  VAL A 134       9.734  -5.472 -29.263  0.00  0.00
ATOM   2196  CA  VAL A 134       7.708  -5.354 -29.890  0.00  0.00
ATOM   2197  HA  VAL A 134       7.046  -4.500 -29.917  0.00  0.00
ATOM   2198  CB  VAL A 134       8.020  -5.598 -31.314  0.00  0.00
ATOM   2199  HB  VAL A 134       8.327  -4.629 -31.762  0.00  0.00
ATOM   2200  CG1 VAL A 134       9.035  -6.697 -31.643  0.00  0.00
ATOM   2201  HG1 VAL A 134       8.586  -7.696 -31.450  0.00  0.00
ATOM   2202  HG1 VAL A 134       9.987  -6.619 -31.076  0.00  0.00
ATOM   2203  HG1 VAL A 134       9.342  -6.600 -32.706  0.00  0.00
ATOM   2204  CG2 VAL A 134       6.762  -6.086 -32.094  0.00  0.00
ATOM   2205  HG2 VAL A 134       6.626  -7.182 -31.979  0.00  0.00
ATOM   2206  HG2 VAL A 134       6.915  -5.873 -33.175  0.00  0.00
ATOM   2207  HG2 VAL A 134       5.893  -5.452 -31.817  0.00  0.00
ATOM   2208  C   VAL A 134       6.970  -6.510 -29.184  0.00  0.00
ATOM   2209  O   VAL A 134       5.724  -6.711 -29.204  0.00  0.00
ATOM   2210  N   PHE A 135       7.769  -7.363 -28.418  0.00  0.00
ATOM   2211  HN  PHE A 135       8.756  -7.222 -28.419  0.00  0.00
ATOM   2212  CA  PHE A 135       7.293  -8.607 -27.754  0.00  0.00
ATOM   2213  HA  PHE A 135       6.459  -9.017 -28.304  0.00  0.00
ATOM   2214  CB  PHE A 135       8.386  -9.663 -27.670  0.00  0.00
ATOM   2215  HB1 PHE A 135       7.988 -10.584 -27.194  0.00  0.00
ATOM   2216  HB2 PHE A 135       9.184  -9.363 -26.958  0.00  0.00
ATOM   2217  CG  PHE A 135       8.886  -9.924 -29.040  0.00  0.00
ATOM   2218  CD1 PHE A 135      10.222  -9.690 -29.259  0.00  0.00
ATOM   2219  HD1 PHE A 135      10.776  -9.312 -28.413  0.00  0.00
ATOM   2220  CE1 PHE A 135      10.825 -10.165 -30.425  0.00  0.00
ATOM   2221  HE1 PHE A 135      11.887 -10.021 -30.560  0.00  0.00
ATOM   2222  CZ  PHE A 135      10.175 -11.043 -31.270  0.00  0.00
ATOM   2223  HZ  PHE A 135      10.743 -11.460 -32.088  0.00  0.00
ATOM   2224  CD2 PHE A 135       8.192 -10.769 -29.921  0.00  0.00
ATOM   2225  HD2 PHE A 135       7.153 -10.883 -29.652  0.00  0.00
ATOM   2226  CE2 PHE A 135       8.842 -11.275 -31.078  0.00  0.00
ATOM   2227  HE2 PHE A 135       8.289 -11.906 -31.759  0.00  0.00
ATOM   2228  C   PHE A 135       6.742  -8.144 -26.365  0.00  0.00
ATOM   2229  O   PHE A 135       6.999  -8.742 -25.337  0.00  0.00
ATOM   2230  N   ALA A 136       6.078  -6.979 -26.279  0.00  0.00
ATOM   2231  HN  ALA A 136       6.129  -6.361 -27.059  0.00  0.00
ATOM   2232  CA  ALA A 136       5.657  -6.485 -24.984  0.00  0.00
ATOM   2233  HA  ALA A 136       6.477  -6.465 -24.281  0.00  0.00
ATOM   2234  CB  ALA A 136       5.023  -5.143 -25.076  0.00  0.00
ATOM   2235  HB1 ALA A 136       4.063  -5.223 -25.629  0.00  0.00
ATOM   2236  HB2 ALA A 136       5.636  -4.444 -25.685  0.00  0.00
ATOM   2237  HB3 ALA A 136       4.881  -4.732 -24.054  0.00  0.00
ATOM   2238  C   ALA A 136       4.629  -7.426 -24.316  0.00  0.00
ATOM   2239  O   ALA A 136       4.619  -7.618 -23.130  0.00  0.00
ATOM   2240  N   LEU A 137       3.837  -8.178 -25.110  0.00  0.00
ATOM   2241  HN  LEU A 137       3.914  -7.908 -26.066  0.00  0.00
ATOM   2242  CA  LEU A 137       2.922  -9.223 -24.676  0.00  0.00
ATOM   2243  HA  LEU A 137       2.391  -8.803 -23.834  0.00  0.00
ATOM   2244  CB  LEU A 137       1.893  -9.584 -25.811  0.00  0.00
ATOM   2245  HB1 LEU A 137       1.328 -10.507 -25.563  0.00  0.00
ATOM   2246  HB2 LEU A 137       2.363  -9.979 -26.738  0.00  0.00
ATOM   2247  CG  LEU A 137       0.951  -8.401 -26.069  0.00  0.00
ATOM   2248  HG  LEU A 137       1.527  -7.459 -25.957  0.00  0.00
ATOM   2249  CD1 LEU A 137       0.370  -8.298 -27.417  0.00  0.00
ATOM   2250  HD1 LEU A 137      -0.094  -7.292 -27.496  0.00  0.00
ATOM   2251  HD1 LEU A 137      -0.485  -9.006 -27.464  0.00  0.00
ATOM   2252  HD1 LEU A 137       1.128  -8.580 -28.179  0.00  0.00
ATOM   2253  CD2 LEU A 137      -0.103  -8.504 -24.986  0.00  0.00
ATOM   2254  HD2 LEU A 137       0.379  -8.594 -23.990  0.00  0.00
ATOM   2255  HD2 LEU A 137      -0.605  -9.467 -25.221  0.00  0.00
ATOM   2256  HD2 LEU A 137      -0.763  -7.609 -24.993  0.00  0.00
ATOM   2257  C   LEU A 137       3.571 -10.510 -24.021  0.00  0.00
ATOM   2258  O   LEU A 137       3.005 -11.202 -23.150  0.00  0.00
ATOM   2259  N   LYS A 138       4.777 -10.878 -24.539  0.00  0.00
ATOM   2260  HN  LYS A 138       5.233 -10.407 -25.290  0.00  0.00
ATOM   2261  CA  LYS A 138       5.580 -11.970 -23.936  0.00  0.00
ATOM   2262  HA  LYS A 138       4.938 -12.829 -23.800  0.00  0.00
ATOM   2263  CB  LYS A 138       6.823 -12.120 -24.894  0.00  0.00
ATOM   2264  HB1 LYS A 138       7.372 -11.155 -24.844  0.00  0.00
ATOM   2265  HB2 LYS A 138       6.487 -12.234 -25.947  0.00  0.00
ATOM   2266  CG  LYS A 138       7.765 -13.283 -24.513  0.00  0.00
ATOM   2267  HG1 LYS A 138       7.150 -14.201 -24.632  0.00  0.00
ATOM   2268  HG2 LYS A 138       8.134 -13.147 -23.474  0.00  0.00
ATOM   2269  CD  LYS A 138       8.995 -13.362 -25.521  0.00  0.00
ATOM   2270  HD1 LYS A 138       9.432 -12.341 -25.489  0.00  0.00
ATOM   2271  HD2 LYS A 138       8.750 -13.431 -26.602  0.00  0.00
ATOM   2272  CE  LYS A 138      10.040 -14.353 -25.145  0.00  0.00
ATOM   2273  HE1 LYS A 138      10.549 -14.141 -24.180  0.00  0.00
ATOM   2274  HE2 LYS A 138      10.824 -14.322 -25.932  0.00  0.00
ATOM   2275  NZ  LYS A 138       9.525 -15.742 -24.964  0.00  0.00
ATOM   2276  HZ1 LYS A 138      10.271 -16.442 -24.778  0.00  0.00
ATOM   2277  HZ2 LYS A 138       9.299 -15.951 -25.957  0.00  0.00
ATOM   2278  HZ3 LYS A 138       8.721 -15.931 -24.332  0.00  0.00
ATOM   2279  C   LYS A 138       6.030 -11.540 -22.591  0.00  0.00
ATOM   2280  O   LYS A 138       6.233 -12.340 -21.672  0.00  0.00
ATOM   2281  N   ALA A 139       6.423 -10.206 -22.424  0.00  0.00
ATOM   2282  HN  ALA A 139       6.213  -9.497 -23.092  0.00  0.00
ATOM   2283  CA  ALA A 139       7.112  -9.707 -21.285  0.00  0.00
ATOM   2284  HA  ALA A 139       8.021 -10.251 -21.073  0.00  0.00
ATOM   2285  CB  ALA A 139       7.513  -8.314 -21.506  0.00  0.00
ATOM   2286  HB1 ALA A 139       8.134  -8.048 -20.625  0.00  0.00
ATOM   2287  HB2 ALA A 139       6.663  -7.636 -21.737  0.00  0.00
ATOM   2288  HB3 ALA A 139       8.218  -8.208 -22.359  0.00  0.00
ATOM   2289  C   ALA A 139       6.261  -9.801 -20.008  0.00  0.00
ATOM   2290  O   ALA A 139       6.681 -10.050 -18.894  0.00  0.00
ATOM   2291  N   ARG A 140       4.938  -9.597 -20.202  0.00  0.00
ATOM   2292  HN  ARG A 140       4.725  -9.569 -21.175  0.00  0.00
ATOM   2293  CA  ARG A 140       3.868  -9.704 -19.180  0.00  0.00
ATOM   2294  HA  ARG A 140       4.126  -9.117 -18.310  0.00  0.00
ATOM   2295  CB  ARG A 140       2.622  -9.331 -19.913  0.00  0.00
ATOM   2296  HB1 ARG A 140       2.567  -9.897 -20.867  0.00  0.00
ATOM   2297  HB2 ARG A 140       2.840  -8.313 -20.302  0.00  0.00
ATOM   2298  CG  ARG A 140       1.375  -9.401 -18.968  0.00  0.00
ATOM   2299  HG1 ARG A 140       1.627  -9.193 -17.906  0.00  0.00
ATOM   2300  HG2 ARG A 140       1.025 -10.439 -19.152  0.00  0.00
ATOM   2301  CD  ARG A 140       0.286  -8.363 -19.298  0.00  0.00
ATOM   2302  HD1 ARG A 140      -0.660  -8.480 -18.726  0.00  0.00
ATOM   2303  HD2 ARG A 140       0.114  -8.272 -20.392  0.00  0.00
ATOM   2304  NE  ARG A 140       0.952  -7.115 -18.793  0.00  0.00
ATOM   2305  HE  ARG A 140       1.759  -7.198 -18.209  0.00  0.00
ATOM   2306  CZ  ARG A 140       0.401  -5.939 -18.988  0.00  0.00
ATOM   2307  NH1 ARG A 140       1.152  -4.888 -18.739  0.00  0.00
ATOM   2308  HH1 ARG A 140       2.138  -4.971 -18.878  0.00  0.00
ATOM   2309  HH1 ARG A 140       0.759  -3.979 -18.875  0.00  0.00
ATOM   2310  NH2 ARG A 140      -0.818  -5.784 -19.407  0.00  0.00
ATOM   2311  HH2 ARG A 140      -1.600  -6.400 -19.312  0.00  0.00
ATOM   2312  HH2 ARG A 140      -1.122  -4.845 -19.248  0.00  0.00
ATOM   2313  C   ARG A 140       3.665 -11.111 -18.617  0.00  0.00
ATOM   2314  O   ARG A 140       3.389 -11.320 -17.439  0.00  0.00
ATOM   2315  N   THR A 141       3.901 -12.129 -19.497  0.00  0.00
ATOM   2316  HN  THR A 141       4.100 -11.931 -20.454  0.00  0.00
ATOM   2317  CA  THR A 141       4.119 -13.522 -19.080  0.00  0.00
ATOM   2318  HA  THR A 141       3.210 -13.879 -18.620  0.00  0.00
ATOM   2319  CB  THR A 141       4.349 -14.579 -20.263  0.00  0.00
ATOM   2320  HB  THR A 141       5.287 -14.318 -20.798  0.00  0.00
ATOM   2321  OG1 THR A 141       3.298 -14.458 -21.257  0.00  0.00
ATOM   2322  HG1 THR A 141       3.438 -15.066 -21.986  0.00  0.00
ATOM   2323  CG2 THR A 141       4.359 -16.064 -19.839  0.00  0.00
ATOM   2324  HG2 THR A 141       5.270 -16.242 -19.229  0.00  0.00
ATOM   2325  HG2 THR A 141       4.454 -16.733 -20.722  0.00  0.00
ATOM   2326  HG2 THR A 141       3.440 -16.357 -19.289  0.00  0.00
ATOM   2327  C   THR A 141       5.218 -13.711 -18.018  0.00  0.00
ATOM   2328  O   THR A 141       4.984 -14.291 -16.949  0.00  0.00
ATOM   2329  N   VAL A 142       6.449 -13.111 -18.131  0.00  0.00
ATOM   2330  HN  VAL A 142       6.643 -12.636 -18.987  0.00  0.00
ATOM   2331  CA  VAL A 142       7.474 -12.960 -17.167  0.00  0.00
ATOM   2332  HA  VAL A 142       7.818 -13.908 -16.782  0.00  0.00
ATOM   2333  CB  VAL A 142       8.701 -12.313 -17.859  0.00  0.00
ATOM   2334  HB  VAL A 142       8.475 -11.322 -18.306  0.00  0.00
ATOM   2335  CG1 VAL A 142       9.804 -12.202 -16.791  0.00  0.00
ATOM   2336  HG1 VAL A 142      10.762 -11.810 -17.194  0.00  0.00
ATOM   2337  HG1 VAL A 142      10.016 -13.214 -16.384  0.00  0.00
ATOM   2338  HG1 VAL A 142       9.401 -11.502 -16.029  0.00  0.00
ATOM   2339  CG2 VAL A 142       9.284 -13.255 -18.903  0.00  0.00
ATOM   2340  HG2 VAL A 142       9.421 -14.297 -18.544  0.00  0.00
ATOM   2341  HG2 VAL A 142      10.201 -12.808 -19.343  0.00  0.00
ATOM   2342  HG2 VAL A 142       8.567 -13.346 -19.746  0.00  0.00
ATOM   2343  C   VAL A 142       7.119 -12.231 -15.875  0.00  0.00
ATOM   2344  O   VAL A 142       7.413 -12.660 -14.737  0.00  0.00
ATOM   2345  N   THR A 143       6.388 -11.115 -16.049  0.00  0.00
ATOM   2346  HN  THR A 143       6.238 -10.708 -16.948  0.00  0.00
ATOM   2347  CA  THR A 143       5.876 -10.209 -14.976  0.00  0.00
ATOM   2348  HA  THR A 143       6.726  -9.901 -14.385  0.00  0.00
ATOM   2349  CB  THR A 143       4.959  -8.985 -15.312  0.00  0.00
ATOM   2350  HB  THR A 143       3.927  -9.327 -15.538  0.00  0.00
ATOM   2351  OG1 THR A 143       5.604  -8.215 -16.368  0.00  0.00
ATOM   2352  HG1 THR A 143       4.835  -7.912 -16.856  0.00  0.00
ATOM   2353  CG2 THR A 143       4.935  -8.202 -13.995  0.00  0.00
ATOM   2354  HG2 THR A 143       4.365  -7.254 -14.102  0.00  0.00
ATOM   2355  HG2 THR A 143       5.939  -7.876 -13.647  0.00  0.00
ATOM   2356  HG2 THR A 143       4.518  -8.778 -13.142  0.00  0.00
ATOM   2357  C   THR A 143       4.963 -11.086 -14.105  0.00  0.00
ATOM   2358  O   THR A 143       5.012 -11.145 -12.904  0.00  0.00
ATOM   2359  N   PHE A 144       4.170 -11.925 -14.755  0.00  0.00
ATOM   2360  HN  PHE A 144       4.226 -12.006 -15.747  0.00  0.00
ATOM   2361  CA  PHE A 144       3.322 -12.860 -14.000  0.00  0.00
ATOM   2362  HA  PHE A 144       2.813 -12.217 -13.298  0.00  0.00
ATOM   2363  CB  PHE A 144       2.244 -13.487 -14.892  0.00  0.00
ATOM   2364  HB1 PHE A 144       1.776 -14.307 -14.306  0.00  0.00
ATOM   2365  HB2 PHE A 144       2.794 -13.876 -15.775  0.00  0.00
ATOM   2366  CG  PHE A 144       1.114 -12.557 -15.288  0.00  0.00
ATOM   2367  CD1 PHE A 144       0.494 -12.648 -16.571  0.00  0.00
ATOM   2368  HD1 PHE A 144       0.757 -13.446 -17.250  0.00  0.00
ATOM   2369  CE1 PHE A 144      -0.762 -11.936 -16.767  0.00  0.00
ATOM   2370  HE1 PHE A 144      -1.307 -12.214 -17.656  0.00  0.00
ATOM   2371  CZ  PHE A 144      -1.200 -10.989 -15.951  0.00  0.00
ATOM   2372  HZ  PHE A 144      -2.099 -10.458 -16.228  0.00  0.00
ATOM   2373  CD2 PHE A 144       0.583 -11.545 -14.361  0.00  0.00
ATOM   2374  HD2 PHE A 144       1.024 -11.316 -13.402  0.00  0.00
ATOM   2375  CE2 PHE A 144      -0.442 -10.714 -14.790  0.00  0.00
ATOM   2376  HE2 PHE A 144      -0.736  -9.879 -14.172  0.00  0.00
ATOM   2377  C   PHE A 144       4.046 -13.991 -13.319  0.00  0.00
ATOM   2378  O   PHE A 144       3.797 -14.247 -12.157  0.00  0.00
ATOM   2379  N   GLY A 145       4.978 -14.686 -14.007  0.00  0.00
ATOM   2380  HN  GLY A 145       5.191 -14.540 -14.970  0.00  0.00
ATOM   2381  CA  GLY A 145       5.416 -15.925 -13.473  0.00  0.00
ATOM   2382  HA1 GLY A 145       5.769 -16.411 -14.371  0.00  0.00
ATOM   2383  HA2 GLY A 145       4.556 -16.431 -13.059  0.00  0.00
ATOM   2384  C   GLY A 145       6.592 -15.900 -12.553  0.00  0.00
ATOM   2385  O   GLY A 145       6.736 -16.755 -11.706  0.00  0.00
ATOM   2386  N   VAL A 146       7.369 -14.865 -12.641  0.00  0.00
ATOM   2387  HN  VAL A 146       7.246 -14.160 -13.335  0.00  0.00
ATOM   2388  CA  VAL A 146       8.610 -14.781 -11.830  0.00  0.00
ATOM   2389  HA  VAL A 146       8.674 -15.710 -11.282  0.00  0.00
ATOM   2390  CB  VAL A 146       9.750 -14.469 -12.789  0.00  0.00
ATOM   2391  HB  VAL A 146       9.400 -13.515 -13.239  0.00  0.00
ATOM   2392  CG1 VAL A 146      11.034 -14.211 -11.917  0.00  0.00
ATOM   2393  HG1 VAL A 146      11.372 -15.074 -11.303  0.00  0.00
ATOM   2394  HG1 VAL A 146      10.863 -13.495 -11.084  0.00  0.00
ATOM   2395  HG1 VAL A 146      11.837 -13.862 -12.600  0.00  0.00
ATOM   2396  CG2 VAL A 146       9.978 -15.613 -13.755  0.00  0.00
ATOM   2397  HG2 VAL A 146       9.148 -15.944 -14.416  0.00  0.00
ATOM   2398  HG2 VAL A 146      10.378 -16.513 -13.240  0.00  0.00
ATOM   2399  HG2 VAL A 146      10.788 -15.347 -14.467  0.00  0.00
ATOM   2400  C   VAL A 146       8.367 -13.725 -10.733  0.00  0.00
ATOM   2401  O   VAL A 146       8.418 -14.089  -9.544  0.00  0.00
ATOM   2402  N   VAL A 147       8.119 -12.448 -11.091  0.00  0.00
ATOM   2403  HN  VAL A 147       8.179 -12.224 -12.061  0.00  0.00
ATOM   2404  CA  VAL A 147       8.133 -11.320 -10.234  0.00  0.00
ATOM   2405  HA  VAL A 147       8.987 -11.405  -9.579  0.00  0.00
ATOM   2406  CB  VAL A 147       8.301 -10.028 -11.097  0.00  0.00
ATOM   2407  HB  VAL A 147       7.442  -9.774 -11.754  0.00  0.00
ATOM   2408  CG1 VAL A 147       8.613  -8.805 -10.192  0.00  0.00
ATOM   2409  HG1 VAL A 147       7.910  -8.789  -9.332  0.00  0.00
ATOM   2410  HG1 VAL A 147       8.380  -7.905 -10.801  0.00  0.00
ATOM   2411  HG1 VAL A 147       9.664  -8.650  -9.869  0.00  0.00
ATOM   2412  CG2 VAL A 147       9.513 -10.340 -11.999  0.00  0.00
ATOM   2413  HG2 VAL A 147       9.268 -11.013 -12.848  0.00  0.00
ATOM   2414  HG2 VAL A 147      10.268 -10.762 -11.302  0.00  0.00
ATOM   2415  HG2 VAL A 147       9.962  -9.443 -12.475  0.00  0.00
ATOM   2416  C   VAL A 147       6.849 -11.229  -9.444  0.00  0.00
ATOM   2417  O   VAL A 147       6.840 -10.915  -8.254  0.00  0.00
ATOM   2418  N   THR A 148       5.692 -11.532 -10.000  0.00  0.00
ATOM   2419  HN  THR A 148       5.631 -11.850 -10.943  0.00  0.00
ATOM   2420  CA  THR A 148       4.449 -11.544  -9.290  0.00  0.00
ATOM   2421  HA  THR A 148       4.232 -10.629  -8.758  0.00  0.00
ATOM   2422  CB  THR A 148       3.141 -11.583 -10.193  0.00  0.00
ATOM   2423  HB  THR A 148       3.108 -12.590 -10.661  0.00  0.00
ATOM   2424  OG1 THR A 148       3.080 -10.587 -11.221  0.00  0.00
ATOM   2425  HG1 THR A 148       3.821 -10.795 -11.796  0.00  0.00
ATOM   2426  CG2 THR A 148       1.848 -11.429  -9.336  0.00  0.00
ATOM   2427  HG2 THR A 148       1.666 -12.226  -8.584  0.00  0.00
ATOM   2428  HG2 THR A 148       1.000 -11.319 -10.045  0.00  0.00
ATOM   2429  HG2 THR A 148       1.833 -10.497  -8.732  0.00  0.00
ATOM   2430  C   THR A 148       4.421 -12.673  -8.252  0.00  0.00
ATOM   2431  O   THR A 148       4.052 -12.503  -7.097  0.00  0.00
ATOM   2432  N   SER A 149       4.880 -13.850  -8.695  0.00  0.00
ATOM   2433  HN  SER A 149       4.973 -14.066  -9.664  0.00  0.00
ATOM   2434  CA  SER A 149       5.072 -15.003  -7.837  0.00  0.00
ATOM   2435  HA  SER A 149       4.046 -15.177  -7.553  0.00  0.00
ATOM   2436  CB  SER A 149       5.656 -16.217  -8.508  0.00  0.00
ATOM   2437  HB1 SER A 149       5.808 -17.139  -7.906  0.00  0.00
ATOM   2438  HB2 SER A 149       6.676 -16.060  -8.918  0.00  0.00
ATOM   2439  OG  SER A 149       4.934 -16.576  -9.627  0.00  0.00
ATOM   2440  HG1 SER A 149       5.529 -16.480 -10.374  0.00  0.00
ATOM   2441  C   SER A 149       5.829 -14.771  -6.559  0.00  0.00
ATOM   2442  O   SER A 149       5.338 -15.014  -5.450  0.00  0.00
ATOM   2443  N   VAL A 150       7.064 -14.195  -6.702  0.00  0.00
ATOM   2444  HN  VAL A 150       7.507 -13.883  -7.539  0.00  0.00
ATOM   2445  CA  VAL A 150       7.794 -13.863  -5.474  0.00  0.00
ATOM   2446  HA  VAL A 150       7.806 -14.727  -4.826  0.00  0.00
ATOM   2447  CB  VAL A 150       9.224 -13.495  -5.805  0.00  0.00
ATOM   2448  HB  VAL A 150       9.627 -13.238  -4.802  0.00  0.00
ATOM   2449  CG1 VAL A 150       9.889 -14.767  -6.376  0.00  0.00
ATOM   2450  HG1 VAL A 150       9.555 -15.659  -5.804  0.00  0.00
ATOM   2451  HG1 VAL A 150      10.988 -14.625  -6.454  0.00  0.00
ATOM   2452  HG1 VAL A 150       9.476 -14.971  -7.387  0.00  0.00
ATOM   2453  CG2 VAL A 150       9.427 -12.282  -6.765  0.00  0.00
ATOM   2454  HG2 VAL A 150       9.092 -12.508  -7.800  0.00  0.00
ATOM   2455  HG2 VAL A 150      10.489 -11.964  -6.849  0.00  0.00
ATOM   2456  HG2 VAL A 150       8.817 -11.421  -6.418  0.00  0.00
ATOM   2457  C   VAL A 150       7.068 -12.899  -4.586  0.00  0.00
ATOM   2458  O   VAL A 150       7.005 -13.093  -3.365  0.00  0.00
ATOM   2459  N   ILE A 151       6.478 -11.775  -5.158  0.00  0.00
ATOM   2460  HN  ILE A 151       6.543 -11.418  -6.087  0.00  0.00
ATOM   2461  CA  ILE A 151       5.843 -10.809  -4.207  0.00  0.00
ATOM   2462  HA  ILE A 151       6.535 -10.603  -3.405  0.00  0.00
ATOM   2463  CB  ILE A 151       5.499  -9.420  -4.974  0.00  0.00
ATOM   2464  HB  ILE A 151       5.116  -9.701  -5.978  0.00  0.00
ATOM   2465  CG2 ILE A 151       4.353  -8.634  -4.319  0.00  0.00
ATOM   2466  HG2 ILE A 151       4.395  -8.314  -3.255  0.00  0.00
ATOM   2467  HG2 ILE A 151       3.410  -9.222  -4.322  0.00  0.00
ATOM   2468  HG2 ILE A 151       4.140  -7.690  -4.864  0.00  0.00
ATOM   2469  CG1 ILE A 151       6.750  -8.520  -5.082  0.00  0.00
ATOM   2470  HG1 ILE A 151       6.497  -7.660  -5.739  0.00  0.00
ATOM   2471  HG1 ILE A 151       7.606  -8.987  -5.615  0.00  0.00
ATOM   2472  CD1 ILE A 151       7.346  -8.126  -3.744  0.00  0.00
ATOM   2473  HD1 ILE A 151       6.660  -7.449  -3.191  0.00  0.00
ATOM   2474  HD2 ILE A 151       8.347  -7.686  -3.946  0.00  0.00
ATOM   2475  HD3 ILE A 151       7.504  -9.007  -3.088  0.00  0.00
ATOM   2476  C   ILE A 151       4.683 -11.409  -3.491  0.00  0.00
ATOM   2477  O   ILE A 151       4.448 -11.261  -2.306  0.00  0.00
ATOM   2478  N   THR A 152       3.896 -12.258  -4.191  0.00  0.00
ATOM   2479  HN  THR A 152       4.068 -12.441  -5.155  0.00  0.00
ATOM   2480  CA  THR A 152       2.769 -12.930  -3.661  0.00  0.00
ATOM   2481  HA  THR A 152       2.154 -12.164  -3.214  0.00  0.00
ATOM   2482  CB  THR A 152       2.088 -13.671  -4.829  0.00  0.00
ATOM   2483  HB  THR A 152       2.817 -14.446  -5.150  0.00  0.00
ATOM   2484  OG1 THR A 152       1.729 -12.762  -5.870  0.00  0.00
ATOM   2485  HG1 THR A 152       2.460 -12.808  -6.491  0.00  0.00
ATOM   2486  CG2 THR A 152       0.839 -14.424  -4.452  0.00  0.00
ATOM   2487  HG2 THR A 152       0.880 -15.438  -4.000  0.00  0.00
ATOM   2488  HG2 THR A 152       0.163 -14.527  -5.329  0.00  0.00
ATOM   2489  HG2 THR A 152       0.285 -13.790  -3.728  0.00  0.00
ATOM   2490  C   THR A 152       3.091 -13.795  -2.500  0.00  0.00
ATOM   2491  O   THR A 152       2.472 -13.769  -1.451  0.00  0.00
ATOM   2492  N   TRP A 153       4.130 -14.655  -2.646  0.00  0.00
ATOM   2493  HN  TRP A 153       4.605 -14.667  -3.523  0.00  0.00
ATOM   2494  CA  TRP A 153       4.589 -15.532  -1.521  0.00  0.00
ATOM   2495  HA  TRP A 153       3.806 -16.108  -1.051  0.00  0.00
ATOM   2496  CB  TRP A 153       5.844 -16.398  -1.959  0.00  0.00
ATOM   2497  HB1 TRP A 153       6.073 -17.094  -1.122  0.00  0.00
ATOM   2498  HB2 TRP A 153       6.651 -15.680  -2.218  0.00  0.00
ATOM   2499  CG  TRP A 153       5.554 -17.219  -3.214  0.00  0.00
ATOM   2500  CD1 TRP A 153       4.412 -17.792  -3.711  0.00  0.00
ATOM   2501  HD1 TRP A 153       3.418 -17.471  -3.436  0.00  0.00
ATOM   2502  NE1 TRP A 153       4.724 -18.674  -4.771  0.00  0.00
ATOM   2503  HE1 TRP A 153       4.089 -19.105  -5.374  0.00  0.00
ATOM   2504  CE2 TRP A 153       6.089 -18.706  -4.895  0.00  0.00
ATOM   2505  CD2 TRP A 153       6.647 -17.764  -3.958  0.00  0.00
ATOM   2506  CE3 TRP A 153       8.082 -17.647  -3.793  0.00  0.00
ATOM   2507  HE3 TRP A 153       8.523 -17.063  -2.999  0.00  0.00
ATOM   2508  CZ3 TRP A 153       8.891 -18.493  -4.544  0.00  0.00
ATOM   2509  HZ3 TRP A 153       9.946 -18.523  -4.318  0.00  0.00
ATOM   2510  CZ2 TRP A 153       6.909 -19.469  -5.673  0.00  0.00
ATOM   2511  HZ2 TRP A 153       6.519 -20.307  -6.231  0.00  0.00
ATOM   2512  CH2 TRP A 153       8.318 -19.411  -5.405  0.00  0.00
ATOM   2513  HH2 TRP A 153       9.053 -20.097  -5.801  0.00  0.00
ATOM   2514  C   TRP A 153       5.054 -14.758  -0.345  0.00  0.00
ATOM   2515  O   TRP A 153       4.787 -15.123   0.832  0.00  0.00
ATOM   2516  N   VAL A 154       5.775 -13.650  -0.647  0.00  0.00
ATOM   2517  HN  VAL A 154       5.973 -13.441  -1.601  0.00  0.00
ATOM   2518  CA  VAL A 154       6.317 -12.775   0.412  0.00  0.00
ATOM   2519  HA  VAL A 154       6.924 -13.430   1.020  0.00  0.00
ATOM   2520  CB  VAL A 154       7.301 -11.774  -0.146  0.00  0.00
ATOM   2521  HB  VAL A 154       6.809 -11.250  -0.994  0.00  0.00
ATOM   2522  CG1 VAL A 154       7.761 -10.778   0.948  0.00  0.00
ATOM   2523  HG1 VAL A 154       8.660 -10.194   0.657  0.00  0.00
ATOM   2524  HG1 VAL A 154       8.194 -11.347   1.798  0.00  0.00
ATOM   2525  HG1 VAL A 154       6.958 -10.079   1.264  0.00  0.00
ATOM   2526  CG2 VAL A 154       8.560 -12.612  -0.625  0.00  0.00
ATOM   2527  HG2 VAL A 154       8.254 -13.446  -1.291  0.00  0.00
ATOM   2528  HG2 VAL A 154       9.128 -13.028   0.234  0.00  0.00
ATOM   2529  HG2 VAL A 154       9.182 -11.880  -1.182  0.00  0.00
ATOM   2530  C   VAL A 154       5.196 -11.973   1.106  0.00  0.00
ATOM   2531  O   VAL A 154       5.256 -11.952   2.302  0.00  0.00
ATOM   2532  N   VAL A 155       4.175 -11.388   0.431  0.00  0.00
ATOM   2533  HN  VAL A 155       4.125 -11.418  -0.564  0.00  0.00
ATOM   2534  CA  VAL A 155       2.991 -10.835   1.069  0.00  0.00
ATOM   2535  HA  VAL A 155       3.359 -10.192   1.855  0.00  0.00
ATOM   2536  CB  VAL A 155       2.191 -10.033   0.049  0.00  0.00
ATOM   2537  HB  VAL A 155       2.018 -10.633  -0.869  0.00  0.00
ATOM   2538  CG1 VAL A 155       0.886  -9.555   0.603  0.00  0.00
ATOM   2539  HG1 VAL A 155       0.206 -10.408   0.816  0.00  0.00
ATOM   2540  HG1 VAL A 155       0.375  -8.926  -0.156  0.00  0.00
ATOM   2541  HG1 VAL A 155       1.080  -8.964   1.522  0.00  0.00
ATOM   2542  CG2 VAL A 155       3.065  -8.829  -0.346  0.00  0.00
ATOM   2543  HG2 VAL A 155       2.611  -8.239  -1.169  0.00  0.00
ATOM   2544  HG2 VAL A 155       4.093  -9.138  -0.634  0.00  0.00
ATOM   2545  HG2 VAL A 155       3.191  -8.137   0.514  0.00  0.00
ATOM   2546  C   VAL A 155       2.097 -11.839   1.810  0.00  0.00
ATOM   2547  O   VAL A 155       1.723 -11.626   2.927  0.00  0.00
ATOM   2548  N   ALA A 156       1.783 -13.018   1.308  0.00  0.00
ATOM   2549  HN  ALA A 156       2.195 -13.290   0.442  0.00  0.00
ATOM   2550  CA  ALA A 156       0.987 -14.017   1.999  0.00  0.00
ATOM   2551  HA  ALA A 156       0.075 -13.572   2.368  0.00  0.00
ATOM   2552  CB  ALA A 156       0.496 -15.072   0.994  0.00  0.00
ATOM   2553  HB1 ALA A 156      -0.228 -15.805   1.411  0.00  0.00
ATOM   2554  HB2 ALA A 156       1.395 -15.453   0.464  0.00  0.00
ATOM   2555  HB3 ALA A 156      -0.143 -14.544   0.255  0.00  0.00
ATOM   2556  C   ALA A 156       1.671 -14.718   3.178  0.00  0.00
ATOM   2557  O   ALA A 156       1.121 -14.724   4.318  0.00  0.00
ATOM   2558  N   VAL A 157       2.865 -15.398   2.930  0.00  0.00
ATOM   2559  HN  VAL A 157       3.353 -15.187   2.087  0.00  0.00
ATOM   2560  CA  VAL A 157       3.421 -16.421   3.850  0.00  0.00
ATOM   2561  HA  VAL A 157       2.677 -16.962   4.416  0.00  0.00
ATOM   2562  CB  VAL A 157       4.165 -17.482   3.026  0.00  0.00
ATOM   2563  HB  VAL A 157       5.097 -17.040   2.612  0.00  0.00
ATOM   2564  CG1 VAL A 157       4.542 -18.641   4.011  0.00  0.00
ATOM   2565  HG1 VAL A 157       3.612 -19.167   4.318  0.00  0.00
ATOM   2566  HG1 VAL A 157       5.151 -18.261   4.859  0.00  0.00
ATOM   2567  HG1 VAL A 157       5.273 -19.306   3.505  0.00  0.00
ATOM   2568  CG2 VAL A 157       3.322 -17.991   1.852  0.00  0.00
ATOM   2569  HG2 VAL A 157       3.941 -18.537   1.108  0.00  0.00
ATOM   2570  HG2 VAL A 157       2.899 -17.134   1.284  0.00  0.00
ATOM   2571  HG2 VAL A 157       2.584 -18.758   2.168  0.00  0.00
ATOM   2572  C   VAL A 157       4.279 -15.891   4.916  0.00  0.00
ATOM   2573  O   VAL A 157       4.082 -16.088   6.125  0.00  0.00
ATOM   2574  N   PHE A 158       5.312 -15.167   4.459  0.00  0.00
ATOM   2575  HN  PHE A 158       5.275 -14.924   3.493  0.00  0.00
ATOM   2576  CA  PHE A 158       6.380 -14.694   5.230  0.00  0.00
ATOM   2577  HA  PHE A 158       6.744 -15.479   5.877  0.00  0.00
ATOM   2578  CB  PHE A 158       7.459 -14.258   4.204  0.00  0.00
ATOM   2579  HB1 PHE A 158       7.127 -13.472   3.494  0.00  0.00
ATOM   2580  HB2 PHE A 158       7.804 -15.057   3.513  0.00  0.00
ATOM   2581  CG  PHE A 158       8.744 -13.880   4.951  0.00  0.00
ATOM   2582  CD1 PHE A 158       9.427 -14.854   5.725  0.00  0.00
ATOM   2583  HD1 PHE A 158       8.967 -15.804   5.952  0.00  0.00
ATOM   2584  CE1 PHE A 158      10.640 -14.544   6.346  0.00  0.00
ATOM   2585  HE1 PHE A 158      11.205 -15.231   6.958  0.00  0.00
ATOM   2586  CZ  PHE A 158      11.256 -13.368   6.089  0.00  0.00
ATOM   2587  HZ  PHE A 158      12.238 -13.204   6.507  0.00  0.00
ATOM   2588  CD2 PHE A 158       9.334 -12.592   4.815  0.00  0.00
ATOM   2589  HD2 PHE A 158       8.899 -11.831   4.185  0.00  0.00
ATOM   2590  CE2 PHE A 158      10.636 -12.340   5.294  0.00  0.00
ATOM   2591  HE2 PHE A 158      11.116 -11.395   5.088  0.00  0.00
ATOM   2592  C   PHE A 158       5.985 -13.529   6.172  0.00  0.00
ATOM   2593  O   PHE A 158       6.111 -13.628   7.421  0.00  0.00
ATOM   2594  N   ALA A 159       5.316 -12.540   5.521  0.00  0.00
ATOM   2595  HN  ALA A 159       5.281 -12.549   4.525  0.00  0.00
ATOM   2596  CA  ALA A 159       4.746 -11.401   6.195  0.00  0.00
ATOM   2597  HA  ALA A 159       5.599 -10.996   6.718  0.00  0.00
ATOM   2598  CB  ALA A 159       4.411 -10.463   5.104  0.00  0.00
ATOM   2599  HB1 ALA A 159       5.274  -9.917   4.666  0.00  0.00
ATOM   2600  HB2 ALA A 159       3.757  -9.601   5.358  0.00  0.00
ATOM   2601  HB3 ALA A 159       3.833 -10.935   4.280  0.00  0.00
ATOM   2602  C   ALA A 159       3.552 -11.785   7.009  0.00  0.00
ATOM   2603  O   ALA A 159       3.567 -11.722   8.254  0.00  0.00
ATOM   2604  N   SER A 160       2.443 -12.138   6.321  0.00  0.00
ATOM   2605  HN  SER A 160       2.586 -12.168   5.336  0.00  0.00
ATOM   2606  CA  SER A 160       1.140 -12.017   6.831  0.00  0.00
ATOM   2607  HA  SER A 160       1.178 -11.107   7.411  0.00  0.00
ATOM   2608  CB  SER A 160       0.103 -11.687   5.762  0.00  0.00
ATOM   2609  HB1 SER A 160      -0.869 -11.469   6.254  0.00  0.00
ATOM   2610  HB2 SER A 160      -0.019 -12.573   5.103  0.00  0.00
ATOM   2611  OG  SER A 160       0.358 -10.507   5.007  0.00  0.00
ATOM   2612  HG1 SER A 160       0.906 -10.677   4.238  0.00  0.00
ATOM   2613  C   SER A 160       0.669 -13.174   7.677  0.00  0.00
ATOM   2614  O   SER A 160       0.040 -12.898   8.677  0.00  0.00
ATOM   2615  N   LEU A 161       0.939 -14.459   7.329  0.00  0.00
ATOM   2616  HN  LEU A 161       1.305 -14.648   6.421  0.00  0.00
ATOM   2617  CA  LEU A 161       0.556 -15.672   8.180  0.00  0.00
ATOM   2618  HA  LEU A 161      -0.492 -15.649   8.442  0.00  0.00
ATOM   2619  CB  LEU A 161       0.916 -16.910   7.296  0.00  0.00
ATOM   2620  HB1 LEU A 161       2.013 -16.915   7.123  0.00  0.00
ATOM   2621  HB2 LEU A 161       0.301 -16.778   6.380  0.00  0.00
ATOM   2622  CG  LEU A 161       0.463 -18.213   7.857  0.00  0.00
ATOM   2623  HG  LEU A 161       0.955 -18.305   8.849  0.00  0.00
ATOM   2624  CD1 LEU A 161      -1.056 -18.408   7.900  0.00  0.00
ATOM   2625  HD1 LEU A 161      -1.619 -17.667   8.508  0.00  0.00
ATOM   2626  HD1 LEU A 161      -1.398 -19.404   8.255  0.00  0.00
ATOM   2627  HD1 LEU A 161      -1.488 -18.161   6.907  0.00  0.00
ATOM   2628  CD2 LEU A 161       1.032 -19.387   7.048  0.00  0.00
ATOM   2629  HD2 LEU A 161       0.509 -19.384   6.068  0.00  0.00
ATOM   2630  HD2 LEU A 161       0.911 -20.394   7.500  0.00  0.00
ATOM   2631  HD2 LEU A 161       2.122 -19.305   6.853  0.00  0.00
ATOM   2632  C   LEU A 161       1.150 -15.776   9.583  0.00  0.00
ATOM   2633  O   LEU A 161       0.428 -16.329  10.440  0.00  0.00
ATOM   2634  N   PRO A 162       2.299 -15.235  10.036  0.00  0.00
ATOM   2635  CD  PRO A 162       3.544 -15.195   9.230  0.00  0.00
ATOM   2636  HD1 PRO A 162       3.383 -14.303   8.588  0.00  0.00
ATOM   2637  HD2 PRO A 162       3.504 -16.081   8.562  0.00  0.00
ATOM   2638  CA  PRO A 162       2.604 -15.009  11.413  0.00  0.00
ATOM   2639  HA  PRO A 162       2.641 -15.942  11.956  0.00  0.00
ATOM   2640  CB  PRO A 162       3.996 -14.425  11.292  0.00  0.00
ATOM   2641  HB1 PRO A 162       4.634 -14.308  12.194  0.00  0.00
ATOM   2642  HB2 PRO A 162       3.821 -13.371  10.988  0.00  0.00
ATOM   2643  CG  PRO A 162       4.647 -15.176  10.237  0.00  0.00
ATOM   2644  HG1 PRO A 162       5.546 -14.639   9.865  0.00  0.00
ATOM   2645  HG2 PRO A 162       4.920 -16.220  10.499  0.00  0.00
ATOM   2646  C   PRO A 162       1.696 -14.019  12.153  0.00  0.00
ATOM   2647  O   PRO A 162       1.662 -14.039  13.394  0.00  0.00
ATOM   2648  N   GLY A 163       0.821 -13.154  11.466  0.00  0.00
ATOM   2649  HN  GLY A 163       0.785 -13.142  10.470  0.00  0.00
ATOM   2650  CA  GLY A 163      -0.161 -12.277  12.124  0.00  0.00
ATOM   2651  HA1 GLY A 163      -0.528 -11.677  11.304  0.00  0.00
ATOM   2652  HA2 GLY A 163       0.322 -11.582  12.795  0.00  0.00
ATOM   2653  C   GLY A 163      -1.385 -13.017  12.655  0.00  0.00
ATOM   2654  O   GLY A 163      -2.035 -12.594  13.595  0.00  0.00
ATOM   2655  N   ILE A 164      -1.744 -14.181  12.059  0.00  0.00
ATOM   2656  HN  ILE A 164      -1.260 -14.472  11.237  0.00  0.00
ATOM   2657  CA  ILE A 164      -2.849 -15.037  12.489  0.00  0.00
ATOM   2658  HA  ILE A 164      -3.678 -14.390  12.736  0.00  0.00
ATOM   2659  CB  ILE A 164      -3.251 -16.047  11.397  0.00  0.00
ATOM   2660  HB  ILE A 164      -2.449 -16.815  11.433  0.00  0.00
ATOM   2661  CG2 ILE A 164      -4.617 -16.765  11.809  0.00  0.00
ATOM   2662  HG2 ILE A 164      -4.801 -17.689  11.221  0.00  0.00
ATOM   2663  HG2 ILE A 164      -5.430 -16.021  11.671  0.00  0.00
ATOM   2664  HG2 ILE A 164      -4.586 -17.009  12.893  0.00  0.00
ATOM   2665  CG1 ILE A 164      -3.267 -15.446   9.952  0.00  0.00
ATOM   2666  HG1 ILE A 164      -3.540 -16.147   9.133  0.00  0.00
ATOM   2667  HG1 ILE A 164      -2.264 -15.135   9.590  0.00  0.00
ATOM   2668  CD1 ILE A 164      -4.175 -14.275   9.936  0.00  0.00
ATOM   2669  HD1 ILE A 164      -3.894 -13.401  10.562  0.00  0.00
ATOM   2670  HD2 ILE A 164      -5.173 -14.659  10.237  0.00  0.00
ATOM   2671  HD3 ILE A 164      -4.346 -13.891   8.908  0.00  0.00
ATOM   2672  C   ILE A 164      -2.424 -15.671  13.828  0.00  0.00
ATOM   2673  O   ILE A 164      -3.168 -15.687  14.770  0.00  0.00
ATOM   2674  N   ILE A 165      -1.201 -16.250  13.876  0.00  0.00
ATOM   2675  HN  ILE A 165      -0.552 -16.159  13.125  0.00  0.00
ATOM   2676  CA  ILE A 165      -0.691 -16.925  14.989  0.00  0.00
ATOM   2677  HA  ILE A 165      -1.436 -17.692  15.145  0.00  0.00
ATOM   2678  CB  ILE A 165       0.598 -17.645  14.427  0.00  0.00
ATOM   2679  HB  ILE A 165       1.361 -16.845  14.315  0.00  0.00
ATOM   2680  CG2 ILE A 165       1.045 -18.488  15.597  0.00  0.00
ATOM   2681  HG2 ILE A 165       1.708 -19.338  15.328  0.00  0.00
ATOM   2682  HG2 ILE A 165       0.239 -19.002  16.163  0.00  0.00
ATOM   2683  HG2 ILE A 165       1.612 -17.917  16.362  0.00  0.00
ATOM   2684  CG1 ILE A 165       0.256 -18.454  13.165  0.00  0.00
ATOM   2685  HG1 ILE A 165      -0.202 -17.802  12.392  0.00  0.00
ATOM   2686  HG1 ILE A 165      -0.508 -19.196  13.482  0.00  0.00
ATOM   2687  CD1 ILE A 165       1.420 -19.074  12.373  0.00  0.00
ATOM   2688  HD1 ILE A 165       1.012 -19.576  11.469  0.00  0.00
ATOM   2689  HD2 ILE A 165       1.831 -19.924  12.958  0.00  0.00
ATOM   2690  HD3 ILE A 165       2.168 -18.313  12.066  0.00  0.00
ATOM   2691  C   ILE A 165      -0.475 -16.117  16.254  0.00  0.00
ATOM   2692  O   ILE A 165      -0.820 -16.537  17.378  0.00  0.00
ATOM   2693  N   PHE A 166       0.134 -14.925  16.098  0.00  0.00
ATOM   2694  HN  PHE A 166       0.372 -14.627  15.177  0.00  0.00
ATOM   2695  CA  PHE A 166       0.873 -14.322  17.221  0.00  0.00
ATOM   2696  HA  PHE A 166       0.794 -14.923  18.115  0.00  0.00
ATOM   2697  CB  PHE A 166       2.377 -14.236  16.798  0.00  0.00
ATOM   2698  HB1 PHE A 166       2.960 -13.552  17.451  0.00  0.00
ATOM   2699  HB2 PHE A 166       2.457 -13.666  15.847  0.00  0.00
ATOM   2700  CG  PHE A 166       3.077 -15.562  16.723  0.00  0.00
ATOM   2701  CD1 PHE A 166       3.627 -15.970  15.577  0.00  0.00
ATOM   2702  HD1 PHE A 166       3.506 -15.389  14.675  0.00  0.00
ATOM   2703  CE1 PHE A 166       4.523 -17.080  15.476  0.00  0.00
ATOM   2704  HE1 PHE A 166       4.791 -17.523  14.528  0.00  0.00
ATOM   2705  CZ  PHE A 166       4.770 -17.862  16.641  0.00  0.00
ATOM   2706  HZ  PHE A 166       5.435 -18.697  16.478  0.00  0.00
ATOM   2707  CD2 PHE A 166       3.453 -16.245  17.892  0.00  0.00
ATOM   2708  HD2 PHE A 166       3.168 -15.678  18.766  0.00  0.00
ATOM   2709  CE2 PHE A 166       4.201 -17.418  17.866  0.00  0.00
ATOM   2710  HE2 PHE A 166       4.412 -17.914  18.802  0.00  0.00
ATOM   2711  C   PHE A 166       0.236 -13.010  17.682  0.00  0.00
ATOM   2712  O   PHE A 166       0.919 -12.259  18.441  0.00  0.00
ATOM   2713  N   THR A 167      -0.977 -12.667  17.225  0.00  0.00
ATOM   2714  HN  THR A 167      -1.532 -13.213  16.602  0.00  0.00
ATOM   2715  CA  THR A 167      -1.529 -11.453  17.755  0.00  0.00
ATOM   2716  HA  THR A 167      -0.772 -10.817  18.187  0.00  0.00
ATOM   2717  CB  THR A 167      -2.231 -10.676  16.660  0.00  0.00
ATOM   2718  HB  THR A 167      -3.221 -11.173  16.579  0.00  0.00
ATOM   2719  OG1 THR A 167      -1.490 -10.794  15.420  0.00  0.00
ATOM   2720  HG1 THR A 167      -1.811 -11.613  15.034  0.00  0.00
ATOM   2721  CG2 THR A 167      -2.344  -9.200  16.986  0.00  0.00
ATOM   2722  HG2 THR A 167      -3.032  -8.689  16.278  0.00  0.00
ATOM   2723  HG2 THR A 167      -1.316  -8.779  16.986  0.00  0.00
ATOM   2724  HG2 THR A 167      -2.747  -9.123  18.018  0.00  0.00
ATOM   2725  C   THR A 167      -2.589 -11.775  18.865  0.00  0.00
ATOM   2726  O   THR A 167      -3.224 -12.854  18.744  0.00  0.00
ATOM   2727  N   ARG A 168      -2.658 -11.031  19.998  0.00  0.00
ATOM   2728  HN  ARG A 168      -2.324 -10.110  19.814  0.00  0.00
ATOM   2729  CA  ARG A 168      -3.450 -11.253  21.140  0.00  0.00
ATOM   2730  HA  ARG A 168      -4.264 -11.882  20.811  0.00  0.00
ATOM   2731  CB  ARG A 168      -2.768 -12.061  22.303  0.00  0.00
ATOM   2732  HB1 ARG A 168      -3.468 -12.186  23.156  0.00  0.00
ATOM   2733  HB2 ARG A 168      -1.904 -11.470  22.673  0.00  0.00
ATOM   2734  CG  ARG A 168      -2.310 -13.496  21.965  0.00  0.00
ATOM   2735  HG1 ARG A 168      -1.728 -13.831  22.849  0.00  0.00
ATOM   2736  HG2 ARG A 168      -1.660 -13.506  21.064  0.00  0.00
ATOM   2737  CD  ARG A 168      -3.421 -14.563  21.853  0.00  0.00
ATOM   2738  HD1 ARG A 168      -4.116 -14.347  21.013  0.00  0.00
ATOM   2739  HD2 ARG A 168      -4.040 -14.533  22.775  0.00  0.00
ATOM   2740  NE  ARG A 168      -2.826 -15.837  21.639  0.00  0.00
ATOM   2741  HE  ARG A 168      -2.814 -16.561  22.330  0.00  0.00
ATOM   2742  CZ  ARG A 168      -2.301 -16.236  20.471  0.00  0.00
ATOM   2743  NH1 ARG A 168      -1.682 -17.429  20.390  0.00  0.00
ATOM   2744  HH1 ARG A 168      -1.645 -18.079  21.148  0.00  0.00
ATOM   2745  HH1 ARG A 168      -1.210 -17.548  19.516  0.00  0.00
ATOM   2746  NH2 ARG A 168      -2.324 -15.498  19.369  0.00  0.00
ATOM   2747  HH2 ARG A 168      -2.799 -14.618  19.331  0.00  0.00
ATOM   2748  HH2 ARG A 168      -1.835 -15.860  18.576  0.00  0.00
ATOM   2749  C   ARG A 168      -3.919  -9.887  21.655  0.00  0.00
ATOM   2750  O   ARG A 168      -3.274  -8.887  21.335  0.00  0.00
ATOM   2751  N   SER A 169      -4.979  -9.769  22.464  0.00  0.00
ATOM   2752  HN  SER A 169      -5.483 -10.587  22.731  0.00  0.00
ATOM   2753  CA  SER A 169      -5.268  -8.510  23.158  0.00  0.00
ATOM   2754  HA  SER A 169      -4.915  -7.677  22.567  0.00  0.00
ATOM   2755  CB  SER A 169      -6.794  -8.247  23.358  0.00  0.00
ATOM   2756  HB1 SER A 169      -7.086  -9.108  23.997  0.00  0.00
ATOM   2757  HB2 SER A 169      -7.313  -8.300  22.377  0.00  0.00
ATOM   2758  OG  SER A 169      -7.087  -6.977  24.019  0.00  0.00
ATOM   2759  HG1 SER A 169      -7.775  -7.209  24.647  0.00  0.00
ATOM   2760  C   SER A 169      -4.609  -8.479  24.487  0.00  0.00
ATOM   2761  O   SER A 169      -4.463  -9.442  25.228  0.00  0.00
ATOM   2762  N   GLN A 170      -4.127  -7.268  24.951  0.00  0.00
ATOM   2763  HN  GLN A 170      -4.246  -6.456  24.384  0.00  0.00
ATOM   2764  CA  GLN A 170      -3.375  -7.204  26.209  0.00  0.00
ATOM   2765  HA  GLN A 170      -3.474  -8.119  26.774  0.00  0.00
ATOM   2766  CB  GLN A 170      -1.889  -6.944  25.938  0.00  0.00
ATOM   2767  HB1 GLN A 170      -1.354  -6.863  26.909  0.00  0.00
ATOM   2768  HB2 GLN A 170      -1.700  -6.067  25.284  0.00  0.00
ATOM   2769  CG  GLN A 170      -1.139  -8.089  25.250  0.00  0.00
ATOM   2770  HG1 GLN A 170      -0.199  -7.763  24.757  0.00  0.00
ATOM   2771  HG2 GLN A 170      -1.716  -8.453  24.373  0.00  0.00
ATOM   2772  CD  GLN A 170      -0.785  -9.332  26.136  0.00  0.00
ATOM   2773  OE1 GLN A 170       0.369  -9.530  26.511  0.00  0.00
ATOM   2774  NE2 GLN A 170      -1.756 -10.142  26.538  0.00  0.00
ATOM   2775  HE2 GLN A 170      -1.527 -10.666  27.358  0.00  0.00
ATOM   2776  HE2 GLN A 170      -2.655 -10.154  26.100  0.00  0.00
ATOM   2777  C   GLN A 170      -3.995  -6.089  26.953  0.00  0.00
ATOM   2778  O   GLN A 170      -4.759  -5.262  26.419  0.00  0.00
ATOM   2779  N   LYS A 171      -3.689  -6.035  28.304  0.00  0.00
ATOM   2780  HN  LYS A 171      -3.008  -6.672  28.656  0.00  0.00
ATOM   2781  CA  LYS A 171      -4.490  -5.270  29.236  0.00  0.00
ATOM   2782  HA  LYS A 171      -5.255  -4.706  28.722  0.00  0.00
ATOM   2783  CB  LYS A 171      -5.084  -6.166  30.336  0.00  0.00
ATOM   2784  HB1 LYS A 171      -5.824  -5.578  30.919  0.00  0.00
ATOM   2785  HB2 LYS A 171      -4.253  -6.428  31.025  0.00  0.00
ATOM   2786  CG  LYS A 171      -5.811  -7.430  29.929  0.00  0.00
ATOM   2787  HG1 LYS A 171      -5.241  -8.101  29.252  0.00  0.00
ATOM   2788  HG2 LYS A 171      -6.667  -7.106  29.299  0.00  0.00
ATOM   2789  CD  LYS A 171      -6.208  -8.274  31.085  0.00  0.00
ATOM   2790  HD1 LYS A 171      -7.058  -7.764  31.587  0.00  0.00
ATOM   2791  HD2 LYS A 171      -5.349  -8.177  31.782  0.00  0.00
ATOM   2792  CE  LYS A 171      -6.471  -9.840  30.975  0.00  0.00
ATOM   2793  HE1 LYS A 171      -5.449 -10.258  30.854  0.00  0.00
ATOM   2794  HE2 LYS A 171      -6.969 -10.105  30.018  0.00  0.00
ATOM   2795  NZ  LYS A 171      -7.142 -10.354  32.155  0.00  0.00
ATOM   2796  HZ1 LYS A 171      -7.806  -9.602  32.429  0.00  0.00
ATOM   2797  HZ2 LYS A 171      -6.430 -10.480  32.902  0.00  0.00
ATOM   2798  HZ3 LYS A 171      -7.594 -11.263  31.929  0.00  0.00
ATOM   2799  C   LYS A 171      -3.693  -4.202  29.843  0.00  0.00
ATOM   2800  O   LYS A 171      -4.175  -3.458  30.711  0.00  0.00
ATOM   2801  N   GLU A 172      -2.458  -4.001  29.458  0.00  0.00
ATOM   2802  HN  GLU A 172      -2.131  -4.543  28.688  0.00  0.00
ATOM   2803  CA  GLU A 172      -1.535  -3.067  30.056  0.00  0.00
ATOM   2804  HA  GLU A 172      -1.668  -3.254  31.111  0.00  0.00
ATOM   2805  CB  GLU A 172      -0.104  -3.411  29.692  0.00  0.00
ATOM   2806  HB1 GLU A 172       0.136  -2.906  28.732  0.00  0.00
ATOM   2807  HB2 GLU A 172       0.016  -4.503  29.527  0.00  0.00
ATOM   2808  CG  GLU A 172       0.979  -2.850  30.709  0.00  0.00
ATOM   2809  HG1 GLU A 172       1.116  -1.748  30.651  0.00  0.00
ATOM   2810  HG2 GLU A 172       1.882  -3.478  30.561  0.00  0.00
ATOM   2811  CD  GLU A 172       0.498  -3.188  32.122  0.00  0.00
ATOM   2812  OE1 GLU A 172       0.336  -4.425  32.509  0.00  0.00
ATOM   2813  OE2 GLU A 172       0.202  -2.294  32.940  0.00  0.00
ATOM   2814  C   GLU A 172      -1.841  -1.603  29.753  0.00  0.00
ATOM   2815  O   GLU A 172      -2.255  -1.353  28.572  0.00  0.00
ATOM   2816  N   GLY A 173      -1.607  -0.722  30.706  0.00  0.00
ATOM   2817  HN  GLY A 173      -1.191  -0.995  31.570  0.00  0.00
ATOM   2818  CA  GLY A 173      -1.519   0.710  30.567  0.00  0.00
ATOM   2819  HA1 GLY A 173      -1.022   1.043  29.668  0.00  0.00
ATOM   2820  HA2 GLY A 173      -1.005   1.114  31.427  0.00  0.00
ATOM   2821  C   GLY A 173      -2.845   1.260  30.755  0.00  0.00
ATOM   2822  O   GLY A 173      -3.060   2.319  30.184  0.00  0.00
ATOM   2823  N   LEU A 174      -3.689   0.613  31.579  0.00  0.00
ATOM   2824  HN  LEU A 174      -3.400  -0.235  32.018  0.00  0.00
ATOM   2825  CA  LEU A 174      -5.122   0.894  31.875  0.00  0.00
ATOM   2826  HA  LEU A 174      -5.508  -0.005  32.334  0.00  0.00
ATOM   2827  CB  LEU A 174      -5.323   1.984  32.894  0.00  0.00
ATOM   2828  HB1 LEU A 174      -6.399   1.913  33.161  0.00  0.00
ATOM   2829  HB2 LEU A 174      -5.089   3.003  32.516  0.00  0.00
ATOM   2830  CG  LEU A 174      -4.461   1.828  34.225  0.00  0.00
ATOM   2831  HG  LEU A 174      -3.373   1.874  34.001  0.00  0.00
ATOM   2832  CD1 LEU A 174      -4.766   2.932  35.163  0.00  0.00
ATOM   2833  HD1 LEU A 174      -4.183   3.002  36.106  0.00  0.00
ATOM   2834  HD1 LEU A 174      -5.851   2.884  35.395  0.00  0.00
ATOM   2835  HD1 LEU A 174      -4.492   3.912  34.720  0.00  0.00
ATOM   2836  CD2 LEU A 174      -4.912   0.558  34.922  0.00  0.00
ATOM   2837  HD2 LEU A 174      -4.594  -0.361  34.385  0.00  0.00
ATOM   2838  HD2 LEU A 174      -6.020   0.480  34.880  0.00  0.00
ATOM   2839  HD2 LEU A 174      -4.558   0.377  35.959  0.00  0.00
ATOM   2840  C   LEU A 174      -5.914   1.149  30.604  0.00  0.00
ATOM   2841  O   LEU A 174      -6.770   2.033  30.525  0.00  0.00
ATOM   2842  N   HIS A 175      -5.586   0.313  29.555  0.00  0.00
ATOM   2843  HN  HIS A 175      -4.936  -0.441  29.523  0.00  0.00
ATOM   2844  CA  HIS A 175      -6.376   0.249  28.435  0.00  0.00
ATOM   2845  HA  HIS A 175      -7.400   0.539  28.619  0.00  0.00
ATOM   2846  CB  HIS A 175      -5.793   1.220  27.298  0.00  0.00
ATOM   2847  HB1 HIS A 175      -5.869   0.702  26.319  0.00  0.00
ATOM   2848  HB2 HIS A 175      -4.714   1.452  27.428  0.00  0.00
ATOM   2849  ND1 HIS A 175      -6.595   3.502  27.998  0.00  0.00
ATOM   2850  HD1 HIS A 175      -6.430   3.331  28.968  0.00  0.00
ATOM   2851  CG  HIS A 175      -6.459   2.507  27.060  0.00  0.00
ATOM   2852  CE1 HIS A 175      -7.218   4.519  27.358  0.00  0.00
ATOM   2853  HE1 HIS A 175      -7.620   5.346  27.943  0.00  0.00
ATOM   2854  NE2 HIS A 175      -7.496   4.295  26.118  0.00  0.00
ATOM   2855  CD2 HIS A 175      -6.910   3.051  25.903  0.00  0.00
ATOM   2856  HD2 HIS A 175      -6.823   2.727  24.874  0.00  0.00
ATOM   2857  C   HIS A 175      -6.412  -1.132  27.825  0.00  0.00
ATOM   2858  O   HIS A 175      -5.362  -1.763  27.796  0.00  0.00
ATOM   2859  N   TYR A 176      -7.532  -1.736  27.325  0.00  0.00
ATOM   2860  HN  TYR A 176      -8.416  -1.393  27.635  0.00  0.00
ATOM   2861  CA  TYR A 176      -7.400  -2.989  26.522  0.00  0.00
ATOM   2862  HA  TYR A 176      -6.607  -3.564  26.977  0.00  0.00
ATOM   2863  CB  TYR A 176      -8.725  -3.874  26.447  0.00  0.00
ATOM   2864  HB1 TYR A 176      -8.365  -4.886  26.163  0.00  0.00
ATOM   2865  HB2 TYR A 176      -9.464  -3.513  25.700  0.00  0.00
ATOM   2866  CG  TYR A 176      -9.351  -4.018  27.770  0.00  0.00
ATOM   2867  CD1 TYR A 176      -8.592  -4.541  28.838  0.00  0.00
ATOM   2868  HD1 TYR A 176      -7.610  -4.947  28.644  0.00  0.00
ATOM   2869  CE1 TYR A 176      -9.010  -4.428  30.164  0.00  0.00
ATOM   2870  HE1 TYR A 176      -8.475  -4.789  31.030  0.00  0.00
ATOM   2871  CZ  TYR A 176     -10.334  -4.033  30.330  0.00  0.00
ATOM   2872  OH  TYR A 176     -10.955  -4.071  31.617  0.00  0.00
ATOM   2873  HH  TYR A 176     -10.259  -4.446  32.162  0.00  0.00
ATOM   2874  CD2 TYR A 176     -10.625  -3.572  28.034  0.00  0.00
ATOM   2875  HD2 TYR A 176     -11.311  -3.122  27.331  0.00  0.00
ATOM   2876  CE2 TYR A 176     -11.090  -3.628  29.313  0.00  0.00
ATOM   2877  HE2 TYR A 176     -12.019  -3.192  29.650  0.00  0.00
ATOM   2878  C   TYR A 176      -6.928  -2.718  25.099  0.00  0.00
ATOM   2879  O   TYR A 176      -7.400  -1.869  24.331  0.00  0.00
ATOM   2880  N   THR A 177      -5.896  -3.462  24.601  0.00  0.00
ATOM   2881  HN  THR A 177      -5.501  -4.260  25.048  0.00  0.00
ATOM   2882  CA  THR A 177      -5.269  -3.094  23.303  0.00  0.00
ATOM   2883  HA  THR A 177      -5.957  -2.646  22.601  0.00  0.00
ATOM   2884  CB  THR A 177      -4.121  -2.143  23.542  0.00  0.00
ATOM   2885  HB  THR A 177      -3.531  -2.084  22.603  0.00  0.00
ATOM   2886  OG1 THR A 177      -3.241  -2.678  24.504  0.00  0.00
ATOM   2887  HG1 THR A 177      -2.499  -2.069  24.529  0.00  0.00
ATOM   2888  CG2 THR A 177      -4.644  -0.735  23.979  0.00  0.00
ATOM   2889  HG2 THR A 177      -5.592  -0.506  23.448  0.00  0.00
ATOM   2890  HG2 THR A 177      -3.870   0.034  23.770  0.00  0.00
ATOM   2891  HG2 THR A 177      -4.724  -0.605  25.079  0.00  0.00
ATOM   2892  C   THR A 177      -4.687  -4.307  22.569  0.00  0.00
ATOM   2893  O   THR A 177      -4.074  -5.234  23.120  0.00  0.00
ATOM   2894  N   CYS A 178      -4.845  -4.366  21.144  0.00  0.00
ATOM   2895  HN  CYS A 178      -5.299  -3.599  20.696  0.00  0.00
ATOM   2896  CA  CYS A 178      -4.255  -5.471  20.375  0.00  0.00
ATOM   2897  HA  CYS A 178      -4.504  -6.387  20.890  0.00  0.00
ATOM   2898  CB  CYS A 178      -4.745  -5.599  18.882  0.00  0.00
ATOM   2899  HB1 CYS A 178      -4.084  -6.192  18.215  0.00  0.00
ATOM   2900  HB2 CYS A 178      -4.718  -4.595  18.407  0.00  0.00
ATOM   2901  SG  CYS A 178      -6.462  -6.226  18.837  0.00  0.00
ATOM   2902  C   CYS A 178      -2.693  -5.270  20.401  0.00  0.00
ATOM   2903  O   CYS A 178      -2.179  -4.170  20.594  0.00  0.00
ATOM   2904  N   SER A 179      -2.032  -6.423  20.321  0.00  0.00
ATOM   2905  HN  SER A 179      -2.429  -7.336  20.268  0.00  0.00
ATOM   2906  CA  SER A 179      -0.583  -6.425  20.491  0.00  0.00
ATOM   2907  HA  SER A 179      -0.023  -5.756  19.854  0.00  0.00
ATOM   2908  CB  SER A 179      -0.074  -6.325  21.958  0.00  0.00
ATOM   2909  HB1 SER A 179      -0.262  -7.282  22.491  0.00  0.00
ATOM   2910  HB2 SER A 179      -0.662  -5.551  22.495  0.00  0.00
ATOM   2911  OG  SER A 179       1.300  -5.819  22.083  0.00  0.00
ATOM   2912  HG1 SER A 179       1.845  -6.609  22.063  0.00  0.00
ATOM   2913  C   SER A 179      -0.083  -7.768  20.022  0.00  0.00
ATOM   2914  O   SER A 179      -0.868  -8.700  19.931  0.00  0.00
ATOM   2915  N   SER A 180       1.221  -7.854  19.756  0.00  0.00
ATOM   2916  HN  SER A 180       1.825  -7.060  19.754  0.00  0.00
ATOM   2917  CA  SER A 180       1.890  -9.108  19.411  0.00  0.00
ATOM   2918  HA  SER A 180       1.277  -9.637  18.696  0.00  0.00
ATOM   2919  CB  SER A 180       3.171  -8.895  18.662  0.00  0.00
ATOM   2920  HB1 SER A 180       2.743  -8.341  17.799  0.00  0.00
ATOM   2921  HB2 SER A 180       3.615  -9.857  18.328  0.00  0.00
ATOM   2922  OG  SER A 180       4.133  -8.067  19.409  0.00  0.00
ATOM   2923  HG1 SER A 180       4.551  -8.634  20.062  0.00  0.00
ATOM   2924  C   SER A 180       2.267  -9.912  20.598  0.00  0.00
ATOM   2925  O   SER A 180       2.685  -9.364  21.627  0.00  0.00
ATOM   2926  N   HIS A 181       2.278 -11.231  20.495  0.00  0.00
ATOM   2927  HN  HIS A 181       1.912 -11.675  19.681  0.00  0.00
ATOM   2928  CA  HIS A 181       2.441 -12.118  21.656  0.00  0.00
ATOM   2929  HA  HIS A 181       2.417 -11.614  22.611  0.00  0.00
ATOM   2930  CB  HIS A 181       1.411 -13.263  21.628  0.00  0.00
ATOM   2931  HB1 HIS A 181       1.639 -13.997  20.828  0.00  0.00
ATOM   2932  HB2 HIS A 181       0.496 -12.736  21.281  0.00  0.00
ATOM   2933  ND1 HIS A 181       0.949 -13.079  24.138  0.00  0.00
ATOM   2934  HD1 HIS A 181       0.971 -12.080  24.193  0.00  0.00
ATOM   2935  CG  HIS A 181       1.240 -13.828  23.027  0.00  0.00
ATOM   2936  CE1 HIS A 181       0.938 -13.900  25.193  0.00  0.00
ATOM   2937  HE1 HIS A 181       0.607 -13.504  26.153  0.00  0.00
ATOM   2938  NE2 HIS A 181       1.110 -15.157  24.848  0.00  0.00
ATOM   2939  CD2 HIS A 181       1.392 -15.122  23.488  0.00  0.00
ATOM   2940  HD2 HIS A 181       1.421 -15.989  22.840  0.00  0.00
ATOM   2941  C   HIS A 181       3.838 -12.708  21.700  0.00  0.00
ATOM   2942  O   HIS A 181       4.167 -13.651  22.379  0.00  0.00
ATOM   2943  N   PHE A 182       4.737 -12.021  20.985  0.00  0.00
ATOM   2944  HN  PHE A 182       4.391 -11.161  20.618  0.00  0.00
ATOM   2945  CA  PHE A 182       6.121 -12.391  20.763  0.00  0.00
ATOM   2946  HA  PHE A 182       6.012 -13.416  20.441  0.00  0.00
ATOM   2947  CB  PHE A 182       6.802 -11.476  19.771  0.00  0.00
ATOM   2948  HB1 PHE A 182       7.872 -11.725  19.599  0.00  0.00
ATOM   2949  HB2 PHE A 182       6.747 -10.398  20.038  0.00  0.00
ATOM   2950  CG  PHE A 182       6.327 -11.687  18.375  0.00  0.00
ATOM   2951  CD1 PHE A 182       5.966 -10.658  17.575  0.00  0.00
ATOM   2952  HD1 PHE A 182       5.966  -9.651  17.965  0.00  0.00
ATOM   2953  CE1 PHE A 182       5.330 -10.902  16.347  0.00  0.00
ATOM   2954  HE1 PHE A 182       4.850 -10.063  15.867  0.00  0.00
ATOM   2955  CZ  PHE A 182       5.364 -12.129  15.751  0.00  0.00
ATOM   2956  HZ  PHE A 182       5.119 -12.217  14.702  0.00  0.00
ATOM   2957  CD2 PHE A 182       6.245 -13.007  17.846  0.00  0.00
ATOM   2958  HD2 PHE A 182       6.707 -13.839  18.355  0.00  0.00
ATOM   2959  CE2 PHE A 182       5.860 -13.225  16.533  0.00  0.00
ATOM   2960  HE2 PHE A 182       5.970 -14.225  16.141  0.00  0.00
ATOM   2961  C   PHE A 182       6.974 -12.388  22.011  0.00  0.00
ATOM   2962  O   PHE A 182       7.633 -13.427  22.158  0.00  0.00
ATOM   2963  N   PRO A 183       6.995 -11.435  23.022  0.00  0.00
ATOM   2964  CD  PRO A 183       6.165 -10.254  23.281  0.00  0.00
ATOM   2965  HD1 PRO A 183       5.114 -10.560  23.469  0.00  0.00
ATOM   2966  HD2 PRO A 183       6.197  -9.592  22.390  0.00  0.00
ATOM   2967  CA  PRO A 183       8.020 -11.559  23.962  0.00  0.00
ATOM   2968  HA  PRO A 183       8.897 -11.818  23.387  0.00  0.00
ATOM   2969  CB  PRO A 183       8.153 -10.170  24.541  0.00  0.00
ATOM   2970  HB1 PRO A 183       8.814  -9.596  23.858  0.00  0.00
ATOM   2971  HB2 PRO A 183       8.576 -10.148  25.568  0.00  0.00
ATOM   2972  CG  PRO A 183       6.804  -9.532  24.495  0.00  0.00
ATOM   2973  HG1 PRO A 183       6.228  -9.959  25.343  0.00  0.00
ATOM   2974  HG2 PRO A 183       6.827  -8.422  24.537  0.00  0.00
ATOM   2975  C   PRO A 183       7.689 -12.605  25.001  0.00  0.00
ATOM   2976  O   PRO A 183       8.584 -13.008  25.806  0.00  0.00
ATOM   2977  N   TYR A 184       6.317 -13.016  25.042  0.00  0.00
ATOM   2978  HN  TYR A 184       5.640 -12.675  24.395  0.00  0.00
ATOM   2979  CA  TYR A 184       6.004 -14.154  25.903  0.00  0.00
ATOM   2980  HA  TYR A 184       6.516 -14.096  26.851  0.00  0.00
ATOM   2981  CB  TYR A 184       4.583 -14.022  26.381  0.00  0.00
ATOM   2982  HB1 TYR A 184       4.223 -14.970  26.835  0.00  0.00
ATOM   2983  HB2 TYR A 184       3.930 -13.961  25.485  0.00  0.00
ATOM   2984  CG  TYR A 184       4.158 -12.928  27.366  0.00  0.00
ATOM   2985  CD1 TYR A 184       3.733 -11.683  26.945  0.00  0.00
ATOM   2986  HD1 TYR A 184       3.686 -11.417  25.899  0.00  0.00
ATOM   2987  CE1 TYR A 184       3.117 -10.798  27.901  0.00  0.00
ATOM   2988  HE1 TYR A 184       2.835  -9.837  27.497  0.00  0.00
ATOM   2989  CZ  TYR A 184       3.244 -11.081  29.238  0.00  0.00
ATOM   2990  OH  TYR A 184       2.718 -10.089  30.071  0.00  0.00
ATOM   2991  HH  TYR A 184       2.508  -9.306  29.557  0.00  0.00
ATOM   2992  CD2 TYR A 184       4.160 -13.245  28.747  0.00  0.00
ATOM   2993  HD2 TYR A 184       4.501 -14.238  29.004  0.00  0.00
ATOM   2994  CE2 TYR A 184       3.675 -12.324  29.668  0.00  0.00
ATOM   2995  HE2 TYR A 184       3.706 -12.409  30.745  0.00  0.00
ATOM   2996  C   TYR A 184       6.272 -15.565  25.338  0.00  0.00
ATOM   2997  O   TYR A 184       6.824 -16.413  25.996  0.00  0.00
ATOM   2998  N   SER A 185       5.866 -15.716  24.054  0.00  0.00
ATOM   2999  HN  SER A 185       5.588 -14.858  23.628  0.00  0.00
ATOM   3000  CA  SER A 185       5.930 -16.988  23.319  0.00  0.00
ATOM   3001  HA  SER A 185       5.795 -17.753  24.069  0.00  0.00
ATOM   3002  CB  SER A 185       4.757 -17.157  22.222  0.00  0.00
ATOM   3003  HB1 SER A 185       3.844 -17.006  22.836  0.00  0.00
ATOM   3004  HB2 SER A 185       4.665 -18.210  21.880  0.00  0.00
ATOM   3005  OG  SER A 185       4.795 -16.180  21.200  0.00  0.00
ATOM   3006  HG1 SER A 185       4.415 -15.403  21.616  0.00  0.00
ATOM   3007  C   SER A 185       7.245 -17.325  22.716  0.00  0.00
ATOM   3008  O   SER A 185       7.723 -18.427  22.900  0.00  0.00
ATOM   3009  N   GLN A 186       7.836 -16.384  21.920  0.00  0.00
ATOM   3010  HN  GLN A 186       7.559 -15.433  21.800  0.00  0.00
ATOM   3011  CA  GLN A 186       8.983 -16.703  21.141  0.00  0.00
ATOM   3012  HA  GLN A 186       9.240 -17.738  21.308  0.00  0.00
ATOM   3013  CB  GLN A 186       8.788 -16.419  19.620  0.00  0.00
ATOM   3014  HB1 GLN A 186       9.743 -16.578  19.074  0.00  0.00
ATOM   3015  HB2 GLN A 186       8.572 -15.335  19.508  0.00  0.00
ATOM   3016  CG  GLN A 186       7.694 -17.279  18.928  0.00  0.00
ATOM   3017  HG1 GLN A 186       7.322 -16.833  17.981  0.00  0.00
ATOM   3018  HG2 GLN A 186       6.792 -17.233  19.574  0.00  0.00
ATOM   3019  CD  GLN A 186       7.884 -18.772  18.819  0.00  0.00
ATOM   3020  OE1 GLN A 186       7.310 -19.563  19.603  0.00  0.00
ATOM   3021  NE2 GLN A 186       8.688 -19.168  17.778  0.00  0.00
ATOM   3022  HE2 GLN A 186       8.871 -20.149  17.708  0.00  0.00
ATOM   3023  HE2 GLN A 186       8.886 -18.532  17.033  0.00  0.00
ATOM   3024  C   GLN A 186      10.229 -15.975  21.555  0.00  0.00
ATOM   3025  O   GLN A 186      11.272 -16.082  20.948  0.00  0.00
ATOM   3026  N   TYR A 187      10.165 -15.204  22.686  0.00  0.00
ATOM   3027  HN  TYR A 187       9.326 -15.352  23.204  0.00  0.00
ATOM   3028  CA  TYR A 187      11.097 -14.226  23.190  0.00  0.00
ATOM   3029  HA  TYR A 187      10.637 -13.927  24.120  0.00  0.00
ATOM   3030  CB  TYR A 187      12.423 -14.830  23.799  0.00  0.00
ATOM   3031  HB1 TYR A 187      13.079 -14.077  24.286  0.00  0.00
ATOM   3032  HB2 TYR A 187      12.913 -15.217  22.881  0.00  0.00
ATOM   3033  CG  TYR A 187      12.098 -15.963  24.789  0.00  0.00
ATOM   3034  CD1 TYR A 187      11.160 -15.897  25.858  0.00  0.00
ATOM   3035  HD1 TYR A 187      10.712 -14.955  26.139  0.00  0.00
ATOM   3036  CE1 TYR A 187      10.967 -16.966  26.697  0.00  0.00
ATOM   3037  HE1 TYR A 187      10.283 -16.766  27.509  0.00  0.00
ATOM   3038  CZ  TYR A 187      11.757 -18.163  26.556  0.00  0.00
ATOM   3039  OH  TYR A 187      11.767 -19.117  27.602  0.00  0.00
ATOM   3040  HH  TYR A 187      11.224 -18.704  28.277  0.00  0.00
ATOM   3041  CD2 TYR A 187      12.719 -17.166  24.553  0.00  0.00
ATOM   3042  HD2 TYR A 187      13.422 -17.240  23.738  0.00  0.00
ATOM   3043  CE2 TYR A 187      12.556 -18.309  25.438  0.00  0.00
ATOM   3044  HE2 TYR A 187      13.147 -19.209  25.356  0.00  0.00
ATOM   3045  C   TYR A 187      11.306 -12.956  22.437  0.00  0.00
ATOM   3046  O   TYR A 187      11.126 -12.775  21.210  0.00  0.00
ATOM   3047  N   GLN A 188      11.880 -11.936  23.164  0.00  0.00
ATOM   3048  HN  GLN A 188      12.077 -12.123  24.123  0.00  0.00
ATOM   3049  CA  GLN A 188      11.872 -10.544  22.676  0.00  0.00
ATOM   3050  HA  GLN A 188      10.861 -10.415  22.319  0.00  0.00
ATOM   3051  CB  GLN A 188      12.137  -9.432  23.717  0.00  0.00
ATOM   3052  HB1 GLN A 188      13.208  -9.162  23.836  0.00  0.00
ATOM   3053  HB2 GLN A 188      11.700  -9.852  24.648  0.00  0.00
ATOM   3054  CG  GLN A 188      11.358  -8.136  23.403  0.00  0.00
ATOM   3055  HG1 GLN A 188      10.282  -8.235  23.663  0.00  0.00
ATOM   3056  HG2 GLN A 188      11.458  -7.895  22.323  0.00  0.00
ATOM   3057  CD  GLN A 188      11.795  -6.886  24.112  0.00  0.00
ATOM   3058  OE1 GLN A 188      11.056  -6.039  24.711  0.00  0.00
ATOM   3059  NE2 GLN A 188      13.094  -6.579  23.972  0.00  0.00
ATOM   3060  HE2 GLN A 188      13.461  -5.926  24.635  0.00  0.00
ATOM   3061  HE2 GLN A 188      13.710  -7.143  23.422  0.00  0.00
ATOM   3062  C   GLN A 188      12.804 -10.232  21.485  0.00  0.00
ATOM   3063  O   GLN A 188      12.473  -9.425  20.535  0.00  0.00
ATOM   3064  N   PHE A 189      13.956 -10.890  21.401  0.00  0.00
ATOM   3065  HN  PHE A 189      14.335 -11.448  22.134  0.00  0.00
ATOM   3066  CA  PHE A 189      14.681 -10.913  20.186  0.00  0.00
ATOM   3067  HA  PHE A 189      15.038  -9.909  20.017  0.00  0.00
ATOM   3068  CB  PHE A 189      15.807 -11.857  20.396  0.00  0.00
ATOM   3069  HB1 PHE A 189      15.490 -12.920  20.465  0.00  0.00
ATOM   3070  HB2 PHE A 189      16.248 -11.740  21.409  0.00  0.00
ATOM   3071  CG  PHE A 189      16.954 -11.865  19.407  0.00  0.00
ATOM   3072  CD1 PHE A 189      18.008 -12.774  19.561  0.00  0.00
ATOM   3073  HD1 PHE A 189      17.990 -13.577  20.284  0.00  0.00
ATOM   3074  CE1 PHE A 189      19.098 -12.816  18.647  0.00  0.00
ATOM   3075  HE1 PHE A 189      19.833 -13.606  18.645  0.00  0.00
ATOM   3076  CZ  PHE A 189      19.162 -11.852  17.638  0.00  0.00
ATOM   3077  HZ  PHE A 189      20.047 -11.901  17.020  0.00  0.00
ATOM   3078  CD2 PHE A 189      17.124 -10.827  18.458  0.00  0.00
ATOM   3079  HD2 PHE A 189      16.482  -9.965  18.347  0.00  0.00
ATOM   3080  CE2 PHE A 189      18.154 -10.855  17.576  0.00  0.00
ATOM   3081  HE2 PHE A 189      18.224 -10.060  16.848  0.00  0.00
ATOM   3082  C   PHE A 189      13.920 -11.364  18.937  0.00  0.00
ATOM   3083  O   PHE A 189      14.241 -10.818  17.871  0.00  0.00
ATOM   3084  N   TRP A 190      12.986 -12.348  19.002  0.00  0.00
ATOM   3085  HN  TRP A 190      12.724 -12.668  19.910  0.00  0.00
ATOM   3086  CA  TRP A 190      12.101 -12.766  17.898  0.00  0.00
ATOM   3087  HA  TRP A 190      12.749 -13.141  17.121  0.00  0.00
ATOM   3088  CB  TRP A 190      11.159 -14.012  18.240  0.00  0.00
ATOM   3089  HB1 TRP A 190      10.308 -13.709  18.886  0.00  0.00
ATOM   3090  HB2 TRP A 190      11.760 -14.785  18.764  0.00  0.00
ATOM   3091  CG  TRP A 190      10.515 -14.723  17.069  0.00  0.00
ATOM   3092  CD1 TRP A 190       9.306 -14.462  16.503  0.00  0.00
ATOM   3093  HD1 TRP A 190       8.580 -13.732  16.826  0.00  0.00
ATOM   3094  NE1 TRP A 190       8.948 -15.500  15.725  0.00  0.00
ATOM   3095  HE1 TRP A 190       8.072 -15.672  15.331  0.00  0.00
ATOM   3096  CE2 TRP A 190      10.038 -16.320  15.537  0.00  0.00
ATOM   3097  CD2 TRP A 190      11.051 -15.895  16.450  0.00  0.00
ATOM   3098  CE3 TRP A 190      12.200 -16.699  16.636  0.00  0.00
ATOM   3099  HE3 TRP A 190      12.963 -16.454  17.361  0.00  0.00
ATOM   3100  CZ3 TRP A 190      12.309 -17.846  15.828  0.00  0.00
ATOM   3101  HZ3 TRP A 190      13.213 -18.420  15.965  0.00  0.00
ATOM   3102  CZ2 TRP A 190      10.227 -17.350  14.645  0.00  0.00
ATOM   3103  HZ2 TRP A 190       9.462 -17.722  13.979  0.00  0.00
ATOM   3104  CH2 TRP A 190      11.372 -18.143  14.824  0.00  0.00
ATOM   3105  HH2 TRP A 190      11.486 -19.013  14.194  0.00  0.00
ATOM   3106  C   TRP A 190      11.250 -11.480  17.534  0.00  0.00
ATOM   3107  O   TRP A 190      11.028 -11.186  16.351  0.00  0.00
ATOM   3108  N   LYS A 191      10.688 -10.856  18.609  0.00  0.00
ATOM   3109  HN  LYS A 191      10.751 -11.084  19.578  0.00  0.00
ATOM   3110  CA  LYS A 191       9.843  -9.662  18.410  0.00  0.00
ATOM   3111  HA  LYS A 191       9.093 -10.077  17.754  0.00  0.00
ATOM   3112  CB  LYS A 191       9.310  -9.012  19.700  0.00  0.00
ATOM   3113  HB1 LYS A 191      10.134  -8.698  20.375  0.00  0.00
ATOM   3114  HB2 LYS A 191       8.790  -9.817  20.262  0.00  0.00
ATOM   3115  CG  LYS A 191       8.301  -7.900  19.430  0.00  0.00
ATOM   3116  HG1 LYS A 191       7.637  -8.330  18.649  0.00  0.00
ATOM   3117  HG2 LYS A 191       8.846  -7.018  19.031  0.00  0.00
ATOM   3118  CD  LYS A 191       7.503  -7.456  20.685  0.00  0.00
ATOM   3119  HD1 LYS A 191       8.276  -7.407  21.481  0.00  0.00
ATOM   3120  HD2 LYS A 191       6.817  -8.235  21.082  0.00  0.00
ATOM   3121  CE  LYS A 191       6.749  -6.168  20.536  0.00  0.00
ATOM   3122  HE1 LYS A 191       6.148  -6.123  21.469  0.00  0.00
ATOM   3123  HE2 LYS A 191       6.068  -6.150  19.658  0.00  0.00
ATOM   3124  NZ  LYS A 191       7.575  -4.902  20.479  0.00  0.00
ATOM   3125  HZ1 LYS A 191       8.612  -4.987  20.498  0.00  0.00
ATOM   3126  HZ2 LYS A 191       7.336  -4.509  21.411  0.00  0.00
ATOM   3127  HZ3 LYS A 191       7.286  -4.198  19.771  0.00  0.00
ATOM   3128  C   LYS A 191      10.544  -8.599  17.577  0.00  0.00
ATOM   3129  O   LYS A 191       9.906  -8.013  16.722  0.00  0.00
ATOM   3130  N   ASN A 192      11.850  -8.341  17.891  0.00  0.00
ATOM   3131  HN  ASN A 192      12.222  -8.676  18.752  0.00  0.00
ATOM   3132  CA  ASN A 192      12.643  -7.442  17.140  0.00  0.00
ATOM   3133  HA  ASN A 192      12.131  -6.502  17.287  0.00  0.00
ATOM   3134  CB  ASN A 192      14.073  -7.470  17.771  0.00  0.00
ATOM   3135  HB1 ASN A 192      14.817  -7.088  17.039  0.00  0.00
ATOM   3136  HB2 ASN A 192      14.320  -8.506  18.083  0.00  0.00
ATOM   3137  CG  ASN A 192      14.146  -6.565  18.956  0.00  0.00
ATOM   3138  OD1 ASN A 192      13.175  -6.395  19.580  0.00  0.00
ATOM   3139  ND2 ASN A 192      15.329  -5.982  19.193  0.00  0.00
ATOM   3140  HD2 ASN A 192      15.401  -5.379  19.988  0.00  0.00
ATOM   3141  HD2 ASN A 192      16.031  -6.021  18.482  0.00  0.00
ATOM   3142  C   ASN A 192      12.826  -7.725  15.652  0.00  0.00
ATOM   3143  O   ASN A 192      12.676  -6.852  14.799  0.00  0.00
ATOM   3144  N   PHE A 193      13.062  -9.025  15.388  0.00  0.00
ATOM   3145  HN  PHE A 193      13.128  -9.668  16.146  0.00  0.00
ATOM   3146  CA  PHE A 193      13.326  -9.578  14.102  0.00  0.00
ATOM   3147  HA  PHE A 193      14.070  -8.941  13.645  0.00  0.00
ATOM   3148  CB  PHE A 193      13.896 -11.034  14.287  0.00  0.00
ATOM   3149  HB1 PHE A 193      13.154 -11.664  14.822  0.00  0.00
ATOM   3150  HB2 PHE A 193      14.859 -11.013  14.840  0.00  0.00
ATOM   3151  CG  PHE A 193      14.121 -11.593  12.971  0.00  0.00
ATOM   3152  CD1 PHE A 193      14.881 -10.933  11.943  0.00  0.00
ATOM   3153  HD1 PHE A 193      15.467 -10.029  12.024  0.00  0.00
ATOM   3154  CE1 PHE A 193      14.962 -11.514  10.673  0.00  0.00
ATOM   3155  HE1 PHE A 193      15.556 -10.971   9.952  0.00  0.00
ATOM   3156  CZ  PHE A 193      14.444 -12.792  10.424  0.00  0.00
ATOM   3157  HZ  PHE A 193      14.609 -13.330   9.503  0.00  0.00
ATOM   3158  CD2 PHE A 193      13.547 -12.866  12.649  0.00  0.00
ATOM   3159  HD2 PHE A 193      12.873 -13.271  13.390  0.00  0.00
ATOM   3160  CE2 PHE A 193      13.779 -13.523  11.369  0.00  0.00
ATOM   3161  HE2 PHE A 193      13.345 -14.489  11.160  0.00  0.00
ATOM   3162  C   PHE A 193      12.009  -9.493  13.237  0.00  0.00
ATOM   3163  O   PHE A 193      12.008  -9.212  12.034  0.00  0.00
ATOM   3164  N   GLN A 194      10.901  -9.854  13.850  0.00  0.00
ATOM   3165  HN  GLN A 194      10.923 -10.121  14.810  0.00  0.00
ATOM   3166  CA  GLN A 194       9.600  -9.845  13.146  0.00  0.00
ATOM   3167  HA  GLN A 194       9.752 -10.200  12.137  0.00  0.00
ATOM   3168  CB  GLN A 194       8.513 -10.667  13.889  0.00  0.00
ATOM   3169  HB1 GLN A 194       7.522 -10.577  13.397  0.00  0.00
ATOM   3170  HB2 GLN A 194       8.300 -10.361  14.936  0.00  0.00
ATOM   3171  CG  GLN A 194       8.831 -12.147  13.897  0.00  0.00
ATOM   3172  HG1 GLN A 194       8.038 -12.689  14.456  0.00  0.00
ATOM   3173  HG2 GLN A 194       9.758 -12.270  14.497  0.00  0.00
ATOM   3174  CD  GLN A 194       8.954 -12.738  12.486  0.00  0.00
ATOM   3175  OE1 GLN A 194       8.053 -12.596  11.705  0.00  0.00
ATOM   3176  NE2 GLN A 194      10.035 -13.456  12.174  0.00  0.00
ATOM   3177  HE2 GLN A 194      10.008 -13.883  11.271  0.00  0.00
ATOM   3178  HE2 GLN A 194      10.848 -13.144  12.666  0.00  0.00
ATOM   3179  C   GLN A 194       8.973  -8.447  12.994  0.00  0.00
ATOM   3180  O   GLN A 194       8.160  -8.147  12.158  0.00  0.00
ATOM   3181  N   THR A 195       9.349  -7.520  13.888  0.00  0.00
ATOM   3182  HN  THR A 195       9.864  -7.806  14.692  0.00  0.00
ATOM   3183  CA  THR A 195       9.013  -6.042  13.751  0.00  0.00
ATOM   3184  HA  THR A 195       8.040  -5.891  13.308  0.00  0.00
ATOM   3185  CB  THR A 195       8.978  -5.254  15.011  0.00  0.00
ATOM   3186  HB  THR A 195       8.750  -4.174  14.891  0.00  0.00
ATOM   3187  OG1 THR A 195      10.125  -5.363  15.843  0.00  0.00
ATOM   3188  HG1 THR A 195       9.998  -6.194  16.307  0.00  0.00
ATOM   3189  CG2 THR A 195       7.748  -5.813  15.832  0.00  0.00
ATOM   3190  HG2 THR A 195       7.783  -6.922  15.901  0.00  0.00
ATOM   3191  HG2 THR A 195       6.769  -5.572  15.367  0.00  0.00
ATOM   3192  HG2 THR A 195       7.634  -5.364  16.842  0.00  0.00
ATOM   3193  C   THR A 195       9.893  -5.353  12.665  0.00  0.00
ATOM   3194  O   THR A 195       9.378  -4.591  11.907  0.00  0.00
ATOM   3195  N   LEU A 196      11.237  -5.651  12.644  0.00  0.00
ATOM   3196  HN  LEU A 196      11.672  -6.223  13.336  0.00  0.00
ATOM   3197  CA  LEU A 196      12.089  -5.077  11.561  0.00  0.00
ATOM   3198  HA  LEU A 196      12.017  -4.008  11.704  0.00  0.00
ATOM   3199  CB  LEU A 196      13.527  -5.292  11.904  0.00  0.00
ATOM   3200  HB1 LEU A 196      13.694  -6.377  11.735  0.00  0.00
ATOM   3201  HB2 LEU A 196      13.742  -5.153  12.986  0.00  0.00
ATOM   3202  CG  LEU A 196      14.456  -4.360  11.087  0.00  0.00
ATOM   3203  HG  LEU A 196      14.227  -4.483  10.007  0.00  0.00
ATOM   3204  CD1 LEU A 196      14.448  -2.859  11.530  0.00  0.00
ATOM   3205  HD1 LEU A 196      13.419  -2.474  11.366  0.00  0.00
ATOM   3206  HD1 LEU A 196      15.173  -2.219  10.984  0.00  0.00
ATOM   3207  HD1 LEU A 196      14.561  -2.741  12.629  0.00  0.00
ATOM   3208  CD2 LEU A 196      15.823  -4.925  11.299  0.00  0.00
ATOM   3209  HD2 LEU A 196      16.143  -5.149  12.339  0.00  0.00
ATOM   3210  HD2 LEU A 196      16.570  -4.310  10.753  0.00  0.00
ATOM   3211  HD2 LEU A 196      15.998  -5.881  10.761  0.00  0.00
ATOM   3212  C   LEU A 196      11.613  -5.493  10.163  0.00  0.00
ATOM   3213  O   LEU A 196      11.560  -4.589   9.315  0.00  0.00
ATOM   3214  N   LYS A 197      11.113  -6.734   9.966  0.00  0.00
ATOM   3215  HN  LYS A 197      11.248  -7.473  10.622  0.00  0.00
ATOM   3216  CA  LYS A 197      10.457  -7.252   8.780  0.00  0.00
ATOM   3217  HA  LYS A 197      11.141  -7.371   7.952  0.00  0.00
ATOM   3218  CB  LYS A 197       9.804  -8.604   9.022  0.00  0.00
ATOM   3219  HB1 LYS A 197       8.988  -8.437   9.756  0.00  0.00
ATOM   3220  HB2 LYS A 197      10.556  -9.290   9.469  0.00  0.00
ATOM   3221  CG  LYS A 197       9.102  -9.327   7.845  0.00  0.00
ATOM   3222  HG1 LYS A 197       9.886  -9.614   7.112  0.00  0.00
ATOM   3223  HG2 LYS A 197       8.352  -8.735   7.279  0.00  0.00
ATOM   3224  CD  LYS A 197       8.394 -10.588   8.437  0.00  0.00
ATOM   3225  HD1 LYS A 197       9.147 -11.029   9.125  0.00  0.00
ATOM   3226  HD2 LYS A 197       8.326 -11.352   7.634  0.00  0.00
ATOM   3227  CE  LYS A 197       7.001 -10.398   9.106  0.00  0.00
ATOM   3228  HE1 LYS A 197       6.303  -9.755   8.528  0.00  0.00
ATOM   3229  HE2 LYS A 197       7.154  -9.861  10.068  0.00  0.00
ATOM   3230  NZ  LYS A 197       6.442 -11.750   9.399  0.00  0.00
ATOM   3231  HZ1 LYS A 197       6.366 -12.346   8.550  0.00  0.00
ATOM   3232  HZ2 LYS A 197       5.471 -11.598   9.738  0.00  0.00
ATOM   3233  HZ3 LYS A 197       7.095 -12.165  10.094  0.00  0.00
ATOM   3234  C   LYS A 197       9.407  -6.304   8.207  0.00  0.00
ATOM   3235  O   LYS A 197       9.151  -6.239   7.004  0.00  0.00
ATOM   3236  N   ILE A 198       8.613  -5.597   9.064  0.00  0.00
ATOM   3237  HN  ILE A 198       8.693  -5.810  10.034  0.00  0.00
ATOM   3238  CA  ILE A 198       7.586  -4.717   8.626  0.00  0.00
ATOM   3239  HA  ILE A 198       7.036  -5.211   7.839  0.00  0.00
ATOM   3240  CB  ILE A 198       6.662  -4.255   9.768  0.00  0.00
ATOM   3241  HB  ILE A 198       7.178  -3.584  10.487  0.00  0.00
ATOM   3242  CG2 ILE A 198       5.476  -3.336   9.232  0.00  0.00
ATOM   3243  HG2 ILE A 198       4.569  -3.279   9.870  0.00  0.00
ATOM   3244  HG2 ILE A 198       5.066  -3.716   8.272  0.00  0.00
ATOM   3245  HG2 ILE A 198       5.839  -2.290   9.141  0.00  0.00
ATOM   3246  CG1 ILE A 198       6.323  -5.456  10.636  0.00  0.00
ATOM   3247  HG1 ILE A 198       7.146  -6.070  11.059  0.00  0.00
ATOM   3248  HG1 ILE A 198       5.773  -6.165   9.980  0.00  0.00
ATOM   3249  CD1 ILE A 198       5.431  -5.011  11.813  0.00  0.00
ATOM   3250  HD1 ILE A 198       5.185  -5.892  12.444  0.00  0.00
ATOM   3251  HD2 ILE A 198       4.615  -4.380  11.401  0.00  0.00
ATOM   3252  HD3 ILE A 198       5.926  -4.238  12.440  0.00  0.00
ATOM   3253  C   ILE A 198       8.195  -3.557   7.890  0.00  0.00
ATOM   3254  O   ILE A 198       7.775  -3.196   6.798  0.00  0.00
ATOM   3255  N   VAL A 199       9.329  -2.972   8.475  0.00  0.00
ATOM   3256  HN  VAL A 199       9.668  -3.210   9.383  0.00  0.00
ATOM   3257  CA  VAL A 199      10.192  -1.927   7.999  0.00  0.00
ATOM   3258  HA  VAL A 199       9.479  -1.127   7.869  0.00  0.00
ATOM   3259  CB  VAL A 199      11.278  -1.466   8.989  0.00  0.00
ATOM   3260  HB  VAL A 199      12.008  -2.278   9.196  0.00  0.00
ATOM   3261  CG1 VAL A 199      12.074  -0.220   8.534  0.00  0.00
ATOM   3262  HG1 VAL A 199      12.764   0.069   9.357  0.00  0.00
ATOM   3263  HG1 VAL A 199      11.425   0.644   8.275  0.00  0.00
ATOM   3264  HG1 VAL A 199      12.690  -0.419   7.632  0.00  0.00
ATOM   3265  CG2 VAL A 199      10.523  -1.166  10.292  0.00  0.00
ATOM   3266  HG2 VAL A 199      10.127  -2.050  10.838  0.00  0.00
ATOM   3267  HG2 VAL A 199       9.706  -0.453  10.054  0.00  0.00
ATOM   3268  HG2 VAL A 199      11.227  -0.708  11.019  0.00  0.00
ATOM   3269  C   VAL A 199      10.791  -2.380   6.676  0.00  0.00
ATOM   3270  O   VAL A 199      11.136  -1.636   5.709  0.00  0.00
ATOM   3271  N   ILE A 200      11.145  -3.673   6.557  0.00  0.00
ATOM   3272  HN  ILE A 200      10.973  -4.167   7.406  0.00  0.00
ATOM   3273  CA  ILE A 200      11.721  -4.270   5.349  0.00  0.00
ATOM   3274  HA  ILE A 200      12.507  -3.571   5.102  0.00  0.00
ATOM   3275  CB  ILE A 200      12.421  -5.643   5.590  0.00  0.00
ATOM   3276  HB  ILE A 200      11.618  -6.355   5.879  0.00  0.00
ATOM   3277  CG2 ILE A 200      13.065  -6.079   4.242  0.00  0.00
ATOM   3278  HG2 ILE A 200      12.287  -6.304   3.481  0.00  0.00
ATOM   3279  HG2 ILE A 200      13.682  -7.000   4.313  0.00  0.00
ATOM   3280  HG2 ILE A 200      13.644  -5.211   3.860  0.00  0.00
ATOM   3281  CG1 ILE A 200      13.496  -5.486   6.723  0.00  0.00
ATOM   3282  HG1 ILE A 200      13.053  -4.958   7.595  0.00  0.00
ATOM   3283  HG1 ILE A 200      14.297  -4.792   6.393  0.00  0.00
ATOM   3284  CD1 ILE A 200      14.008  -6.855   7.174  0.00  0.00
ATOM   3285  HD1 ILE A 200      14.850  -7.126   6.502  0.00  0.00
ATOM   3286  HD2 ILE A 200      13.280  -7.692   7.126  0.00  0.00
ATOM   3287  HD3 ILE A 200      14.479  -6.783   8.178  0.00  0.00
ATOM   3288  C   ILE A 200      10.659  -4.309   4.195  0.00  0.00
ATOM   3289  O   ILE A 200      11.024  -3.927   3.124  0.00  0.00
ATOM   3290  N   LEU A 201       9.446  -4.850   4.388  0.00  0.00
ATOM   3291  HN  LEU A 201       9.195  -5.296   5.244  0.00  0.00
ATOM   3292  CA  LEU A 201       8.413  -4.860   3.321  0.00  0.00
ATOM   3293  HA  LEU A 201       8.941  -5.108   2.412  0.00  0.00
ATOM   3294  CB  LEU A 201       7.510  -6.098   3.558  0.00  0.00
ATOM   3295  HB1 LEU A 201       6.854  -6.221   2.670  0.00  0.00
ATOM   3296  HB2 LEU A 201       6.880  -5.861   4.443  0.00  0.00
ATOM   3297  CG  LEU A 201       8.270  -7.467   3.751  0.00  0.00
ATOM   3298  HG  LEU A 201       8.978  -7.319   4.595  0.00  0.00
ATOM   3299  CD1 LEU A 201       7.230  -8.534   3.995  0.00  0.00
ATOM   3300  HD1 LEU A 201       6.513  -8.279   4.804  0.00  0.00
ATOM   3301  HD1 LEU A 201       7.680  -9.467   4.396  0.00  0.00
ATOM   3302  HD1 LEU A 201       6.633  -8.826   3.104  0.00  0.00
ATOM   3303  CD2 LEU A 201       9.009  -7.844   2.466  0.00  0.00
ATOM   3304  HD2 LEU A 201       9.429  -8.870   2.543  0.00  0.00
ATOM   3305  HD2 LEU A 201       9.723  -7.042   2.181  0.00  0.00
ATOM   3306  HD2 LEU A 201       8.308  -7.850   1.604  0.00  0.00
ATOM   3307  C   LEU A 201       7.544  -3.630   3.113  0.00  0.00
ATOM   3308  O   LEU A 201       6.852  -3.615   2.144  0.00  0.00
ATOM   3309  N   GLY A 202       7.558  -2.666   4.056  0.00  0.00
ATOM   3310  HN  GLY A 202       7.823  -2.941   4.977  0.00  0.00
ATOM   3311  CA  GLY A 202       6.801  -1.423   3.972  0.00  0.00
ATOM   3312  HA1 GLY A 202       6.303  -1.210   4.906  0.00  0.00
ATOM   3313  HA2 GLY A 202       6.148  -1.473   3.114  0.00  0.00
ATOM   3314  C   GLY A 202       7.545  -0.227   3.697  0.00  0.00
ATOM   3315  O   GLY A 202       6.978   0.822   3.374  0.00  0.00
ATOM   3316  N   LEU A 203       8.876  -0.263   3.924  0.00  0.00
ATOM   3317  HN  LEU A 203       9.402  -1.073   4.173  0.00  0.00
ATOM   3318  CA  LEU A 203       9.798   0.913   3.879  0.00  0.00
ATOM   3319  HA  LEU A 203       9.281   1.728   3.396  0.00  0.00
ATOM   3320  CB  LEU A 203      10.304   1.454   5.205  0.00  0.00
ATOM   3321  HB1 LEU A 203      10.866   0.644   5.719  0.00  0.00
ATOM   3322  HB2 LEU A 203       9.380   1.695   5.773  0.00  0.00
ATOM   3323  CG  LEU A 203      11.190   2.721   5.124  0.00  0.00
ATOM   3324  HG  LEU A 203      12.194   2.424   4.753  0.00  0.00
ATOM   3325  CD1 LEU A 203      10.812   3.893   4.257  0.00  0.00
ATOM   3326  HD1 LEU A 203      10.625   3.523   3.227  0.00  0.00
ATOM   3327  HD1 LEU A 203      11.586   4.691   4.261  0.00  0.00
ATOM   3328  HD1 LEU A 203       9.905   4.303   4.752  0.00  0.00
ATOM   3329  CD2 LEU A 203      11.473   3.241   6.512  0.00  0.00
ATOM   3330  HD2 LEU A 203      10.523   3.468   7.041  0.00  0.00
ATOM   3331  HD2 LEU A 203      12.140   4.126   6.589  0.00  0.00
ATOM   3332  HD2 LEU A 203      11.981   2.469   7.128  0.00  0.00
ATOM   3333  C   LEU A 203      10.990   0.584   2.997  0.00  0.00
ATOM   3334  O   LEU A 203      11.041   1.130   1.918  0.00  0.00
ATOM   3335  N   VAL A 204      11.964  -0.249   3.493  0.00  0.00
ATOM   3336  HN  VAL A 204      11.794  -0.817   4.295  0.00  0.00
ATOM   3337  CA  VAL A 204      13.253  -0.370   2.732  0.00  0.00
ATOM   3338  HA  VAL A 204      13.820   0.535   2.580  0.00  0.00
ATOM   3339  CB  VAL A 204      14.206  -1.295   3.593  0.00  0.00
ATOM   3340  HB  VAL A 204      13.667  -2.229   3.861  0.00  0.00
ATOM   3341  CG1 VAL A 204      15.538  -1.499   2.820  0.00  0.00
ATOM   3342  HG1 VAL A 204      16.002  -0.503   2.658  0.00  0.00
ATOM   3343  HG1 VAL A 204      15.515  -1.982   1.819  0.00  0.00
ATOM   3344  HG1 VAL A 204      16.193  -2.007   3.559  0.00  0.00
ATOM   3345  CG2 VAL A 204      14.556  -0.651   4.925  0.00  0.00
ATOM   3346  HG2 VAL A 204      15.297   0.145   4.698  0.00  0.00
ATOM   3347  HG2 VAL A 204      14.980  -1.436   5.587  0.00  0.00
ATOM   3348  HG2 VAL A 204      13.640  -0.171   5.333  0.00  0.00
ATOM   3349  C   VAL A 204      13.180  -0.955   1.381  0.00  0.00
ATOM   3350  O   VAL A 204      13.579  -0.360   0.419  0.00  0.00
ATOM   3351  N   LEU A 205      12.606  -2.189   1.183  0.00  0.00
ATOM   3352  HN  LEU A 205      12.139  -2.642   1.938  0.00  0.00
ATOM   3353  CA  LEU A 205      12.411  -2.838  -0.123  0.00  0.00
ATOM   3354  HA  LEU A 205      13.395  -2.795  -0.566  0.00  0.00
ATOM   3355  CB  LEU A 205      12.093  -4.396  -0.238  0.00  0.00
ATOM   3356  HB1 LEU A 205      12.111  -4.718  -1.300  0.00  0.00
ATOM   3357  HB2 LEU A 205      11.085  -4.612   0.176  0.00  0.00
ATOM   3358  CG  LEU A 205      13.093  -5.241   0.473  0.00  0.00
ATOM   3359  HG  LEU A 205      13.151  -4.983   1.551  0.00  0.00
ATOM   3360  CD1 LEU A 205      12.795  -6.727   0.383  0.00  0.00
ATOM   3361  HD1 LEU A 205      11.803  -6.872   0.864  0.00  0.00
ATOM   3362  HD1 LEU A 205      13.423  -7.370   1.036  0.00  0.00
ATOM   3363  HD1 LEU A 205      12.796  -7.063  -0.675  0.00  0.00
ATOM   3364  CD2 LEU A 205      14.536  -4.939  -0.072  0.00  0.00
ATOM   3365  HD2 LEU A 205      14.477  -5.035  -1.177  0.00  0.00
ATOM   3366  HD2 LEU A 205      15.245  -5.742   0.223  0.00  0.00
ATOM   3367  HD2 LEU A 205      14.905  -3.909   0.119  0.00  0.00
ATOM   3368  C   LEU A 205      11.477  -2.032  -1.017  0.00  0.00
ATOM   3369  O   LEU A 205      11.832  -1.728  -2.182  0.00  0.00
ATOM   3370  N   PRO A 206      10.357  -1.454  -0.691  0.00  0.00
ATOM   3371  CD  PRO A 206       9.410  -1.826   0.361  0.00  0.00
ATOM   3372  HD1 PRO A 206       9.936  -1.663   1.326  0.00  0.00
ATOM   3373  HD2 PRO A 206       9.025  -2.857   0.205  0.00  0.00
ATOM   3374  CA  PRO A 206       9.798  -0.477  -1.572  0.00  0.00
ATOM   3375  HA  PRO A 206       9.710  -0.884  -2.570  0.00  0.00
ATOM   3376  CB  PRO A 206       8.361  -0.195  -1.034  0.00  0.00
ATOM   3377  HB1 PRO A 206       7.620  -0.700  -1.692  0.00  0.00
ATOM   3378  HB2 PRO A 206       8.138   0.887  -0.929  0.00  0.00
ATOM   3379  CG  PRO A 206       8.340  -0.722   0.388  0.00  0.00
ATOM   3380  HG1 PRO A 206       8.534   0.098   1.113  0.00  0.00
ATOM   3381  HG2 PRO A 206       7.289  -0.981   0.638  0.00  0.00
ATOM   3382  C   PRO A 206      10.607   0.707  -1.788  0.00  0.00
ATOM   3383  O   PRO A 206      10.539   1.218  -2.920  0.00  0.00
ATOM   3384  N   LEU A 207      11.362   1.308  -0.851  0.00  0.00
ATOM   3385  HN  LEU A 207      11.235   0.986   0.084  0.00  0.00
ATOM   3386  CA  LEU A 207      12.114   2.520  -1.279  0.00  0.00
ATOM   3387  HA  LEU A 207      11.494   3.295  -1.704  0.00  0.00
ATOM   3388  CB  LEU A 207      12.803   3.049  -0.071  0.00  0.00
ATOM   3389  HB1 LEU A 207      13.133   2.284   0.664  0.00  0.00
ATOM   3390  HB2 LEU A 207      11.908   3.446   0.455  0.00  0.00
ATOM   3391  CG  LEU A 207      13.911   4.073  -0.223  0.00  0.00
ATOM   3392  HG  LEU A 207      14.836   3.581  -0.592  0.00  0.00
ATOM   3393  CD1 LEU A 207      13.511   5.255  -1.110  0.00  0.00
ATOM   3394  HD1 LEU A 207      14.176   6.137  -0.990  0.00  0.00
ATOM   3395  HD1 LEU A 207      12.468   5.599  -0.944  0.00  0.00
ATOM   3396  HD1 LEU A 207      13.582   4.790  -2.116  0.00  0.00
ATOM   3397  CD2 LEU A 207      14.290   4.480   1.220  0.00  0.00
ATOM   3398  HD2 LEU A 207      13.508   5.001   1.812  0.00  0.00
ATOM   3399  HD2 LEU A 207      15.183   5.141   1.222  0.00  0.00
ATOM   3400  HD2 LEU A 207      14.593   3.578   1.794  0.00  0.00
ATOM   3401  C   LEU A 207      13.182   2.083  -2.279  0.00  0.00
ATOM   3402  O   LEU A 207      13.408   2.659  -3.334  0.00  0.00
ATOM   3403  N   LEU A 208      13.948   1.070  -1.979  0.00  0.00
ATOM   3404  HN  LEU A 208      13.819   0.640  -1.089  0.00  0.00
ATOM   3405  CA  LEU A 208      15.105   0.599  -2.750  0.00  0.00
ATOM   3406  HA  LEU A 208      15.806   1.412  -2.865  0.00  0.00
ATOM   3407  CB  LEU A 208      15.915  -0.556  -2.049  0.00  0.00
ATOM   3408  HB1 LEU A 208      16.581  -1.008  -2.814  0.00  0.00
ATOM   3409  HB2 LEU A 208      15.147  -1.286  -1.715  0.00  0.00
ATOM   3410  CG  LEU A 208      16.858  -0.180  -0.926  0.00  0.00
ATOM   3411  HG  LEU A 208      16.203   0.319  -0.180  0.00  0.00
ATOM   3412  CD1 LEU A 208      17.419  -1.377  -0.233  0.00  0.00
ATOM   3413  HD1 LEU A 208      16.581  -2.065   0.009  0.00  0.00
ATOM   3414  HD1 LEU A 208      18.068  -1.252   0.660  0.00  0.00
ATOM   3415  HD1 LEU A 208      18.025  -1.927  -0.984  0.00  0.00
ATOM   3416  CD2 LEU A 208      17.919   0.814  -1.328  0.00  0.00
ATOM   3417  HD2 LEU A 208      18.508   0.501  -2.216  0.00  0.00
ATOM   3418  HD2 LEU A 208      18.667   0.963  -0.521  0.00  0.00
ATOM   3419  HD2 LEU A 208      17.432   1.755  -1.663  0.00  0.00
ATOM   3420  C   LEU A 208      14.785   0.100  -4.115  0.00  0.00
ATOM   3421  O   LEU A 208      15.461   0.363  -5.080  0.00  0.00
ATOM   3422  N   VAL A 209      13.623  -0.581  -4.254  0.00  0.00
ATOM   3423  HN  VAL A 209      13.180  -0.845  -3.401  0.00  0.00
ATOM   3424  CA  VAL A 209      13.129  -1.119  -5.456  0.00  0.00
ATOM   3425  HA  VAL A 209      14.024  -1.407  -5.988  0.00  0.00
ATOM   3426  CB  VAL A 209      12.219  -2.365  -5.310  0.00  0.00
ATOM   3427  HB  VAL A 209      11.261  -2.216  -4.767  0.00  0.00
ATOM   3428  CG1 VAL A 209      11.924  -3.053  -6.737  0.00  0.00
ATOM   3429  HG1 VAL A 209      11.412  -4.027  -6.583  0.00  0.00
ATOM   3430  HG1 VAL A 209      12.900  -3.184  -7.251  0.00  0.00
ATOM   3431  HG1 VAL A 209      11.258  -2.428  -7.369  0.00  0.00
ATOM   3432  CG2 VAL A 209      12.977  -3.420  -4.522  0.00  0.00
ATOM   3433  HG2 VAL A 209      12.240  -4.241  -4.390  0.00  0.00
ATOM   3434  HG2 VAL A 209      13.282  -3.195  -3.477  0.00  0.00
ATOM   3435  HG2 VAL A 209      13.942  -3.674  -5.012  0.00  0.00
ATOM   3436  C   VAL A 209      12.390  -0.002  -6.291  0.00  0.00
ATOM   3437  O   VAL A 209      12.406   0.008  -7.506  0.00  0.00
ATOM   3438  N   MET A 210      11.688   0.926  -5.612  0.00  0.00
ATOM   3439  HN  MET A 210      11.535   0.948  -4.627  0.00  0.00
ATOM   3440  CA  MET A 210      11.236   2.080  -6.328  0.00  0.00
ATOM   3441  HA  MET A 210      10.558   1.689  -7.071  0.00  0.00
ATOM   3442  CB  MET A 210      10.415   2.921  -5.278  0.00  0.00
ATOM   3443  HB1 MET A 210      11.079   3.060  -4.399  0.00  0.00
ATOM   3444  HB2 MET A 210       9.545   2.277  -5.024  0.00  0.00
ATOM   3445  CG  MET A 210       9.979   4.302  -5.851  0.00  0.00
ATOM   3446  HG1 MET A 210       9.273   4.084  -6.680  0.00  0.00
ATOM   3447  HG2 MET A 210      10.801   4.901  -6.299  0.00  0.00
ATOM   3448  SD  MET A 210       9.105   5.339  -4.655  0.00  0.00
ATOM   3449  CE  MET A 210      10.378   5.661  -3.405  0.00  0.00
ATOM   3450  HE1 MET A 210      10.469   4.716  -2.827  0.00  0.00
ATOM   3451  HE2 MET A 210      10.292   6.564  -2.763  0.00  0.00
ATOM   3452  HE3 MET A 210      11.430   5.590  -3.755  0.00  0.00
ATOM   3453  C   MET A 210      12.359   2.923  -6.926  0.00  0.00
ATOM   3454  O   MET A 210      12.158   3.297  -8.078  0.00  0.00
ATOM   3455  N   VAL A 211      13.562   3.065  -6.323  0.00  0.00
ATOM   3456  HN  VAL A 211      13.668   2.719  -5.393  0.00  0.00
ATOM   3457  CA  VAL A 211      14.598   3.730  -7.012  0.00  0.00
ATOM   3458  HA  VAL A 211      14.315   4.742  -7.263  0.00  0.00
ATOM   3459  CB  VAL A 211      15.793   4.019  -6.070  0.00  0.00
ATOM   3460  HB  VAL A 211      16.038   3.025  -5.637  0.00  0.00
ATOM   3461  CG1 VAL A 211      17.058   4.572  -6.773  0.00  0.00
ATOM   3462  HG1 VAL A 211      17.872   4.726  -6.034  0.00  0.00
ATOM   3463  HG1 VAL A 211      16.770   5.525  -7.268  0.00  0.00
ATOM   3464  HG1 VAL A 211      17.453   3.817  -7.486  0.00  0.00
ATOM   3465  CG2 VAL A 211      15.391   4.848  -4.894  0.00  0.00
ATOM   3466  HG2 VAL A 211      15.557   5.866  -5.307  0.00  0.00
ATOM   3467  HG2 VAL A 211      15.972   4.760  -3.951  0.00  0.00
ATOM   3468  HG2 VAL A 211      14.333   4.711  -4.583  0.00  0.00
ATOM   3469  C   VAL A 211      15.263   2.996  -8.258  0.00  0.00
ATOM   3470  O   VAL A 211      15.560   3.659  -9.227  0.00  0.00
ATOM   3471  N   ILE A 212      15.426   1.649  -8.236  0.00  0.00
ATOM   3472  HN  ILE A 212      15.427   1.241  -7.326  0.00  0.00
ATOM   3473  CA  ILE A 212      15.786   0.972  -9.504  0.00  0.00
ATOM   3474  HA  ILE A 212      16.614   1.519  -9.930  0.00  0.00
ATOM   3475  CB  ILE A 212      16.395  -0.437  -9.321  0.00  0.00
ATOM   3476  HB  ILE A 212      17.351  -0.434  -8.754  0.00  0.00
ATOM   3477  CG2 ILE A 212      15.373  -1.401  -8.670  0.00  0.00
ATOM   3478  HG2 ILE A 212      14.530  -1.618  -9.360  0.00  0.00
ATOM   3479  HG2 ILE A 212      14.835  -0.987  -7.790  0.00  0.00
ATOM   3480  HG2 ILE A 212      15.852  -2.388  -8.501  0.00  0.00
ATOM   3481  CG1 ILE A 212      16.915  -0.997 -10.740  0.00  0.00
ATOM   3482  HG1 ILE A 212      16.048  -1.175 -11.413  0.00  0.00
ATOM   3483  HG1 ILE A 212      17.419  -1.963 -10.520  0.00  0.00
ATOM   3484  CD1 ILE A 212      17.930  -0.054 -11.387  0.00  0.00
ATOM   3485  HD1 ILE A 212      18.583   0.424 -10.627  0.00  0.00
ATOM   3486  HD2 ILE A 212      17.284   0.648 -11.957  0.00  0.00
ATOM   3487  HD3 ILE A 212      18.466  -0.657 -12.151  0.00  0.00
ATOM   3488  C   ILE A 212      14.746   1.069 -10.557  0.00  0.00
ATOM   3489  O   ILE A 212      15.041   1.498 -11.684  0.00  0.00
ATOM   3490  N   CYS A 213      13.392   0.889 -10.273  0.00  0.00
ATOM   3491  HN  CYS A 213      13.128   0.717  -9.327  0.00  0.00
ATOM   3492  CA  CYS A 213      12.310   0.872 -11.341  0.00  0.00
ATOM   3493  HA  CYS A 213      12.546   0.211 -12.161  0.00  0.00
ATOM   3494  CB  CYS A 213      11.023   0.241 -10.795  0.00  0.00
ATOM   3495  HB1 CYS A 213      10.441   0.082 -11.728  0.00  0.00
ATOM   3496  HB2 CYS A 213      10.514   0.917 -10.076  0.00  0.00
ATOM   3497  SG  CYS A 213      11.080  -1.425 -10.004  0.00  0.00
ATOM   3498  HG1 CYS A 213      11.863  -0.922  -9.060  0.00  0.00
ATOM   3499  C   CYS A 213      12.014   2.265 -11.889  0.00  0.00
ATOM   3500  O   CYS A 213      11.630   2.375 -13.039  0.00  0.00
ATOM   3501  N   TYR A 214      12.142   3.357 -11.091  0.00  0.00
ATOM   3502  HN  TYR A 214      12.254   3.208 -10.112  0.00  0.00
ATOM   3503  CA  TYR A 214      12.258   4.692 -11.574  0.00  0.00
ATOM   3504  HA  TYR A 214      11.470   4.869 -12.292  0.00  0.00
ATOM   3505  CB  TYR A 214      12.268   5.757 -10.439  0.00  0.00
ATOM   3506  HB1 TYR A 214      13.034   5.355  -9.743  0.00  0.00
ATOM   3507  HB2 TYR A 214      11.294   5.663  -9.912  0.00  0.00
ATOM   3508  CG  TYR A 214      12.569   7.172 -10.683  0.00  0.00
ATOM   3509  CD1 TYR A 214      13.569   7.860 -10.033  0.00  0.00
ATOM   3510  HD1 TYR A 214      14.192   7.320  -9.336  0.00  0.00
ATOM   3511  CE1 TYR A 214      13.596   9.298 -10.045  0.00  0.00
ATOM   3512  HE1 TYR A 214      14.105   9.776  -9.221  0.00  0.00
ATOM   3513  CZ  TYR A 214      12.820   9.978 -10.945  0.00  0.00
ATOM   3514  OH  TYR A 214      12.869  11.421 -11.190  0.00  0.00
ATOM   3515  HH  TYR A 214      12.385  11.609 -11.998  0.00  0.00
ATOM   3516  CD2 TYR A 214      11.681   7.931 -11.456  0.00  0.00
ATOM   3517  HD2 TYR A 214      10.862   7.381 -11.897  0.00  0.00
ATOM   3518  CE2 TYR A 214      11.854   9.281 -11.720  0.00  0.00
ATOM   3519  HE2 TYR A 214      11.117   9.650 -12.419  0.00  0.00
ATOM   3520  C   TYR A 214      13.432   4.941 -12.523  0.00  0.00
ATOM   3521  O   TYR A 214      13.329   5.653 -13.479  0.00  0.00
ATOM   3522  N   SER A 215      14.627   4.342 -12.223  0.00  0.00
ATOM   3523  HN  SER A 215      14.554   3.568 -11.600  0.00  0.00
ATOM   3524  CA  SER A 215      15.857   4.667 -12.850  0.00  0.00
ATOM   3525  HA  SER A 215      16.063   5.721 -12.739  0.00  0.00
ATOM   3526  CB  SER A 215      17.079   4.076 -12.230  0.00  0.00
ATOM   3527  HB1 SER A 215      17.948   4.276 -12.892  0.00  0.00
ATOM   3528  HB2 SER A 215      16.952   2.980 -12.100  0.00  0.00
ATOM   3529  OG  SER A 215      17.277   4.673 -10.988  0.00  0.00
ATOM   3530  HG1 SER A 215      16.703   4.186 -10.392  0.00  0.00
ATOM   3531  C   SER A 215      15.905   4.211 -14.316  0.00  0.00
ATOM   3532  O   SER A 215      16.355   4.861 -15.243  0.00  0.00
ATOM   3533  N   GLY A 216      15.266   3.086 -14.550  0.00  0.00
ATOM   3534  HN  GLY A 216      14.753   2.620 -13.834  0.00  0.00
ATOM   3535  CA  GLY A 216      15.060   2.474 -15.885  0.00  0.00
ATOM   3536  HA1 GLY A 216      14.604   1.534 -15.615  0.00  0.00
ATOM   3537  HA2 GLY A 216      16.038   2.343 -16.324  0.00  0.00
ATOM   3538  C   GLY A 216      14.115   3.223 -16.722  0.00  0.00
ATOM   3539  O   GLY A 216      14.166   3.119 -17.966  0.00  0.00
ATOM   3540  N   ILE A 217      13.165   4.023 -16.192  0.00  0.00
ATOM   3541  HN  ILE A 217      13.009   4.151 -15.216  0.00  0.00
ATOM   3542  CA  ILE A 217      12.207   4.810 -17.012  0.00  0.00
ATOM   3543  HA  ILE A 217      12.212   4.461 -18.034  0.00  0.00
ATOM   3544  CB  ILE A 217      10.759   4.610 -16.446  0.00  0.00
ATOM   3545  HB  ILE A 217      10.165   5.289 -17.094  0.00  0.00
ATOM   3546  CG2 ILE A 217      10.288   3.162 -16.716  0.00  0.00
ATOM   3547  HG2 ILE A 217       9.228   2.958 -16.454  0.00  0.00
ATOM   3548  HG2 ILE A 217      10.841   2.450 -16.066  0.00  0.00
ATOM   3549  HG2 ILE A 217      10.348   2.921 -17.798  0.00  0.00
ATOM   3550  CG1 ILE A 217      10.628   5.116 -15.013  0.00  0.00
ATOM   3551  HG1 ILE A 217      10.919   6.182 -14.897  0.00  0.00
ATOM   3552  HG1 ILE A 217      11.409   4.563 -14.447  0.00  0.00
ATOM   3553  CD1 ILE A 217       9.169   5.079 -14.323  0.00  0.00
ATOM   3554  HD1 ILE A 217       9.358   5.306 -13.252  0.00  0.00
ATOM   3555  HD2 ILE A 217       8.800   4.032 -14.306  0.00  0.00
ATOM   3556  HD3 ILE A 217       8.467   5.803 -14.792  0.00  0.00
ATOM   3557  C   ILE A 217      12.792   6.250 -17.114  0.00  0.00
ATOM   3558  O   ILE A 217      12.535   6.927 -18.152  0.00  0.00
ATOM   3559  N   LEU A 218      13.639   6.607 -16.108  0.00  0.00
ATOM   3560  HN  LEU A 218      13.767   6.014 -15.316  0.00  0.00
ATOM   3561  CA  LEU A 218      14.336   7.894 -16.073  0.00  0.00
ATOM   3562  HA  LEU A 218      13.567   8.596 -16.360  0.00  0.00
ATOM   3563  CB  LEU A 218      14.912   8.326 -14.741  0.00  0.00
ATOM   3564  HB1 LEU A 218      15.516   7.511 -14.288  0.00  0.00
ATOM   3565  HB2 LEU A 218      14.023   8.358 -14.076  0.00  0.00
ATOM   3566  CG  LEU A 218      15.587   9.743 -14.599  0.00  0.00
ATOM   3567  HG  LEU A 218      16.508   9.747 -15.219  0.00  0.00
ATOM   3568  CD1 LEU A 218      14.722  10.939 -15.040  0.00  0.00
ATOM   3569  HD1 LEU A 218      15.322  11.873 -15.086  0.00  0.00
ATOM   3570  HD1 LEU A 218      13.923  10.974 -14.270  0.00  0.00
ATOM   3571  HD1 LEU A 218      14.369  10.839 -16.089  0.00  0.00
ATOM   3572  CD2 LEU A 218      16.044   9.916 -13.158  0.00  0.00
ATOM   3573  HD2 LEU A 218      16.612  10.866 -13.071  0.00  0.00
ATOM   3574  HD2 LEU A 218      16.698   9.059 -12.886  0.00  0.00
ATOM   3575  HD2 LEU A 218      15.199  10.049 -12.449  0.00  0.00
ATOM   3576  C   LEU A 218      15.393   8.112 -17.207  0.00  0.00
ATOM   3577  O   LEU A 218      15.478   9.136 -17.804  0.00  0.00
ATOM   3578  N   LYS A 219      16.175   7.072 -17.431  0.00  0.00
ATOM   3579  HN  LYS A 219      16.076   6.244 -16.883  0.00  0.00
ATOM   3580  CA  LYS A 219      17.220   7.105 -18.384  0.00  0.00
ATOM   3581  HA  LYS A 219      17.770   8.027 -18.269  0.00  0.00
ATOM   3582  CB  LYS A 219      18.266   6.066 -18.160  0.00  0.00
ATOM   3583  HB1 LYS A 219      17.740   5.093 -18.269  0.00  0.00
ATOM   3584  HB2 LYS A 219      18.662   6.011 -17.122  0.00  0.00
ATOM   3585  CG  LYS A 219      19.480   6.101 -19.238  0.00  0.00
ATOM   3586  HG1 LYS A 219      19.973   7.091 -19.345  0.00  0.00
ATOM   3587  HG2 LYS A 219      19.166   5.735 -20.239  0.00  0.00
ATOM   3588  CD  LYS A 219      20.491   5.078 -18.869  0.00  0.00
ATOM   3589  HD1 LYS A 219      20.211   4.017 -19.046  0.00  0.00
ATOM   3590  HD2 LYS A 219      20.636   5.032 -17.769  0.00  0.00
ATOM   3591  CE  LYS A 219      21.801   5.405 -19.617  0.00  0.00
ATOM   3592  HE1 LYS A 219      22.205   6.421 -19.422  0.00  0.00
ATOM   3593  HE2 LYS A 219      21.548   5.247 -20.687  0.00  0.00
ATOM   3594  NZ  LYS A 219      22.947   4.495 -19.266  0.00  0.00
ATOM   3595  HZ1 LYS A 219      23.617   4.806 -18.534  0.00  0.00
ATOM   3596  HZ2 LYS A 219      23.623   4.485 -20.056  0.00  0.00
ATOM   3597  HZ3 LYS A 219      22.677   3.496 -19.155  0.00  0.00
ATOM   3598  C   LYS A 219      16.598   7.134 -19.754  0.00  0.00
ATOM   3599  O   LYS A 219      15.664   6.403 -19.955  0.00  0.00
ATOM   3600  N   THR A 220      16.973   8.153 -20.577  0.00  0.00
ATOM   3601  HN  THR A 220      17.743   8.764 -20.415  0.00  0.00
ATOM   3602  CA  THR A 220      16.240   8.325 -21.852  0.00  0.00
ATOM   3603  HA  THR A 220      15.194   8.318 -21.586  0.00  0.00
ATOM   3604  CB  THR A 220      16.588   9.677 -22.521  0.00  0.00
ATOM   3605  HB  THR A 220      16.183   9.774 -23.550  0.00  0.00
ATOM   3606  OG1 THR A 220      17.994   9.922 -22.453  0.00  0.00
ATOM   3607  HG1 THR A 220      18.195  10.794 -22.797  0.00  0.00
ATOM   3608  CG2 THR A 220      15.862  10.796 -21.725  0.00  0.00
ATOM   3609  HG2 THR A 220      16.121  11.815 -22.085  0.00  0.00
ATOM   3610  HG2 THR A 220      16.008  10.681 -20.630  0.00  0.00
ATOM   3611  HG2 THR A 220      14.786  10.608 -21.926  0.00  0.00
ATOM   3612  C   THR A 220      16.530   7.258 -22.834  0.00  0.00
ATOM   3613  O   THR A 220      15.664   6.736 -23.540  0.00  0.00
ATOM   3614  N   LEU A 221      17.819   6.916 -23.034  0.00  0.00
ATOM   3615  HN  LEU A 221      18.551   7.414 -22.576  0.00  0.00
ATOM   3616  CA  LEU A 221      18.360   5.969 -24.024  0.00  0.00
ATOM   3617  HA  LEU A 221      17.632   5.730 -24.785  0.00  0.00
ATOM   3618  CB  LEU A 221      19.472   6.667 -24.794  0.00  0.00
ATOM   3619  HB1 LEU A 221      19.926   5.907 -25.465  0.00  0.00
ATOM   3620  HB2 LEU A 221      20.275   6.840 -24.044  0.00  0.00
ATOM   3621  CG  LEU A 221      19.185   7.923 -25.704  0.00  0.00
ATOM   3622  HG  LEU A 221      18.420   8.545 -25.192  0.00  0.00
ATOM   3623  CD1 LEU A 221      20.342   8.836 -25.967  0.00  0.00
ATOM   3624  HD1 LEU A 221      20.028   9.751 -26.513  0.00  0.00
ATOM   3625  HD1 LEU A 221      21.099   8.427 -26.670  0.00  0.00
ATOM   3626  HD1 LEU A 221      20.873   9.060 -25.018  0.00  0.00
ATOM   3627  CD2 LEU A 221      18.604   7.480 -27.081  0.00  0.00
ATOM   3628  HD2 LEU A 221      17.713   6.842 -26.901  0.00  0.00
ATOM   3629  HD2 LEU A 221      19.438   6.916 -27.551  0.00  0.00
ATOM   3630  HD2 LEU A 221      18.321   8.362 -27.694  0.00  0.00
ATOM   3631  C   LEU A 221      18.724   4.605 -23.425  0.00  0.00
ATOM   3632  O   LEU A 221      19.867   4.121 -23.508  0.00  0.00
ATOM   3633  N   LEU A 222      17.740   4.058 -22.655  0.00  0.00
ATOM   3634  HN  LEU A 222      16.900   4.596 -22.648  0.00  0.00
ATOM   3635  CA  LEU A 222      17.956   2.802 -21.978  0.00  0.00
ATOM   3636  HA  LEU A 222      18.743   2.898 -21.244  0.00  0.00
ATOM   3637  CB  LEU A 222      16.594   2.612 -21.311  0.00  0.00
ATOM   3638  HB1 LEU A 222      15.862   2.480 -22.136  0.00  0.00
ATOM   3639  HB2 LEU A 222      16.257   3.513 -20.754  0.00  0.00
ATOM   3640  CG  LEU A 222      16.513   1.371 -20.365  0.00  0.00
ATOM   3641  HG  LEU A 222      16.998   0.560 -20.949  0.00  0.00
ATOM   3642  CD1 LEU A 222      17.250   1.539 -19.057  0.00  0.00
ATOM   3643  HD1 LEU A 222      17.227   0.645 -18.399  0.00  0.00
ATOM   3644  HD1 LEU A 222      16.941   2.433 -18.474  0.00  0.00
ATOM   3645  HD1 LEU A 222      18.299   1.760 -19.351  0.00  0.00
ATOM   3646  CD2 LEU A 222      15.041   0.989 -20.252  0.00  0.00
ATOM   3647  HD2 LEU A 222      14.722   0.048 -19.756  0.00  0.00
ATOM   3648  HD2 LEU A 222      14.625   0.718 -21.246  0.00  0.00
ATOM   3649  HD2 LEU A 222      14.425   1.828 -19.863  0.00  0.00
ATOM   3650  C   LEU A 222      18.278   1.611 -22.901  0.00  0.00
ATOM   3651  O   LEU A 222      19.237   0.863 -22.574  0.00  0.00
ATOM   3652  N   ARG A 223      17.536   1.510 -24.009  0.00  0.00
ATOM   3653  HN  ARG A 223      16.890   2.233 -24.243  0.00  0.00
ATOM   3654  CA  ARG A 223      17.696   0.442 -24.937  0.00  0.00
ATOM   3655  HA  ARG A 223      18.283  -0.328 -24.459  0.00  0.00
ATOM   3656  CB  ARG A 223      16.365  -0.211 -25.361  0.00  0.00
ATOM   3657  HB1 ARG A 223      15.785   0.531 -25.951  0.00  0.00
ATOM   3658  HB2 ARG A 223      15.774  -0.433 -24.447  0.00  0.00
ATOM   3659  CG  ARG A 223      16.499  -1.604 -26.111  0.00  0.00
ATOM   3660  HG1 ARG A 223      16.852  -2.336 -25.352  0.00  0.00
ATOM   3661  HG2 ARG A 223      17.274  -1.497 -26.899  0.00  0.00
ATOM   3662  CD  ARG A 223      15.231  -2.215 -26.792  0.00  0.00
ATOM   3663  HD1 ARG A 223      14.341  -2.200 -26.126  0.00  0.00
ATOM   3664  HD2 ARG A 223      15.492  -3.281 -26.958  0.00  0.00
ATOM   3665  NE  ARG A 223      14.954  -1.546 -28.104  0.00  0.00
ATOM   3666  HE  ARG A 223      15.173  -2.095 -28.910  0.00  0.00
ATOM   3667  CZ  ARG A 223      13.841  -0.834 -28.373  0.00  0.00
ATOM   3668  NH1 ARG A 223      13.431  -0.625 -29.598  0.00  0.00
ATOM   3669  HH1 ARG A 223      14.088  -0.761 -30.339  0.00  0.00
ATOM   3670  HH1 ARG A 223      12.560  -0.150 -29.722  0.00  0.00
ATOM   3671  NH2 ARG A 223      13.057  -0.297 -27.427  0.00  0.00
ATOM   3672  HH2 ARG A 223      12.238   0.184 -27.737  0.00  0.00
ATOM   3673  HH2 ARG A 223      13.060  -0.649 -26.490  0.00  0.00
ATOM   3674  C   ARG A 223      18.638   0.793 -26.137  0.00  0.00
ATOM   3675  O   ARG A 223      19.852   0.666 -25.972  0.00  0.00
ATOM   3676  N   CYS A 224      18.168   1.218 -27.278  0.00  0.00
ATOM   3677  HN  CYS A 224      17.192   1.290 -27.467  0.00  0.00
ATOM   3678  CA  CYS A 224      19.124   1.455 -28.349  0.00  0.00
ATOM   3679  HA  CYS A 224      20.058   1.784 -27.918  0.00  0.00
ATOM   3680  CB  CYS A 224      19.375   0.067 -29.213  0.00  0.00
ATOM   3681  HB1 CYS A 224      19.783  -0.587 -28.412  0.00  0.00
ATOM   3682  HB2 CYS A 224      20.175   0.238 -29.964  0.00  0.00
ATOM   3683  SG  CYS A 224      17.904  -0.640 -30.079  0.00  0.00
ATOM   3684  HG1 CYS A 224      17.416  -1.057 -28.921  0.00  0.00
ATOM   3685  C   CYS A 224      18.563   2.573 -29.261  0.00  0.00
ATOM   3686  O   CYS A 224      19.244   3.063 -30.226  0.00  0.00
ATOM   3687  N   ARG A 225      17.288   2.990 -28.997  0.00  0.00
ATOM   3688  HN  ARG A 225      16.700   2.512 -28.349  0.00  0.00
ATOM   3689  CA  ARG A 225      16.625   4.038 -29.732  0.00  0.00
ATOM   3690  HA  ARG A 225      17.332   4.810 -29.998  0.00  0.00
ATOM   3691  CB  ARG A 225      15.855   3.548 -30.966  0.00  0.00
ATOM   3692  HB1 ARG A 225      16.603   3.055 -31.623  0.00  0.00
ATOM   3693  HB2 ARG A 225      15.275   4.373 -31.431  0.00  0.00
ATOM   3694  CG  ARG A 225      14.771   2.539 -30.758  0.00  0.00
ATOM   3695  HG1 ARG A 225      14.083   2.699 -29.899  0.00  0.00
ATOM   3696  HG2 ARG A 225      15.317   1.583 -30.605  0.00  0.00
ATOM   3697  CD  ARG A 225      13.788   2.428 -31.926  0.00  0.00
ATOM   3698  HD1 ARG A 225      13.174   1.504 -31.875  0.00  0.00
ATOM   3699  HD2 ARG A 225      14.436   2.333 -32.823  0.00  0.00
ATOM   3700  NE  ARG A 225      12.904   3.736 -32.016  0.00  0.00
ATOM   3701  HE  ARG A 225      13.067   4.547 -31.453  0.00  0.00
ATOM   3702  CZ  ARG A 225      11.716   3.703 -32.539  0.00  0.00
ATOM   3703  NH1 ARG A 225      10.900   4.744 -32.332  0.00  0.00
ATOM   3704  HH1 ARG A 225      10.037   4.773 -32.837  0.00  0.00
ATOM   3705  HH1 ARG A 225      11.194   5.363 -31.604  0.00  0.00
ATOM   3706  NH2 ARG A 225      11.219   2.727 -33.400  0.00  0.00
ATOM   3707  HH2 ARG A 225      11.840   1.989 -33.665  0.00  0.00
ATOM   3708  HH2 ARG A 225      10.363   2.863 -33.899  0.00  0.00
ATOM   3709  C   ARG A 225      15.577   4.558 -28.802  0.00  0.00
ATOM   3710  O   ARG A 225      15.281   3.881 -27.786  0.00  0.00
ATOM   3711  N   ASN A 226      15.067   5.820 -29.064  0.00  0.00
ATOM   3712  HN  ASN A 226      15.313   6.305 -29.900  0.00  0.00
ATOM   3713  CA  ASN A 226      14.111   6.472 -28.229  0.00  0.00
ATOM   3714  HA  ASN A 226      14.396   6.190 -27.226  0.00  0.00
ATOM   3715  CB  ASN A 226      14.146   7.988 -28.378  0.00  0.00
ATOM   3716  HB1 ASN A 226      13.966   8.261 -29.439  0.00  0.00
ATOM   3717  HB2 ASN A 226      15.182   8.357 -28.218  0.00  0.00
ATOM   3718  CG  ASN A 226      13.082   8.729 -27.489  0.00  0.00
ATOM   3719  OD1 ASN A 226      12.074   9.279 -27.934  0.00  0.00
ATOM   3720  ND2 ASN A 226      13.353   8.880 -26.153  0.00  0.00
ATOM   3721  HD2 ASN A 226      14.106   8.493 -25.621  0.00  0.00
ATOM   3722  HD2 ASN A 226      12.693   9.404 -25.614  0.00  0.00
ATOM   3723  C   ASN A 226      12.658   5.915 -28.421  0.00  0.00
ATOM   3724  O   ASN A 226      12.180   5.770 -29.524  0.00  0.00
ATOM   3725  N   GLU A 227      11.901   5.681 -27.327  0.00  0.00
ATOM   3726  HN  GLU A 227      12.199   5.836 -26.388  0.00  0.00
ATOM   3727  CA  GLU A 227      10.534   5.325 -27.411  0.00  0.00
ATOM   3728  HA  GLU A 227      10.142   5.875 -28.253  0.00  0.00
ATOM   3729  CB  GLU A 227      10.164   3.774 -27.481  0.00  0.00
ATOM   3730  HB1 GLU A 227       9.055   3.727 -27.515  0.00  0.00
ATOM   3731  HB2 GLU A 227      10.664   3.247 -26.641  0.00  0.00
ATOM   3732  CG  GLU A 227      10.690   3.021 -28.712  0.00  0.00
ATOM   3733  HG1 GLU A 227      11.797   2.934 -28.667  0.00  0.00
ATOM   3734  HG2 GLU A 227      10.465   3.446 -29.714  0.00  0.00
ATOM   3735  CD  GLU A 227      10.154   1.662 -28.668  0.00  0.00
ATOM   3736  OE1 GLU A 227      10.955   0.722 -28.938  0.00  0.00
ATOM   3737  OE2 GLU A 227       9.059   1.351 -28.153  0.00  0.00
ATOM   3738  C   GLU A 227       9.873   5.996 -26.166  0.00  0.00
ATOM   3739  O   GLU A 227      10.507   6.237 -25.155  0.00  0.00
ATOM   3740  N   LYS A 228       8.602   6.375 -26.254  0.00  0.00
ATOM   3741  HN  LYS A 228       8.157   6.295 -27.142  0.00  0.00
ATOM   3742  CA  LYS A 228       7.920   7.268 -25.377  0.00  0.00
ATOM   3743  HA  LYS A 228       8.681   7.948 -25.023  0.00  0.00
ATOM   3744  CB  LYS A 228       6.800   8.130 -26.104  0.00  0.00
ATOM   3745  HB1 LYS A 228       5.753   8.002 -25.754  0.00  0.00
ATOM   3746  HB2 LYS A 228       6.813   7.880 -27.186  0.00  0.00
ATOM   3747  CG  LYS A 228       7.146   9.654 -25.945  0.00  0.00
ATOM   3748  HG1 LYS A 228       8.214   9.779 -26.224  0.00  0.00
ATOM   3749  HG2 LYS A 228       6.975   9.945 -24.886  0.00  0.00
ATOM   3750  CD  LYS A 228       6.272  10.693 -26.772  0.00  0.00
ATOM   3751  HD1 LYS A 228       6.368  11.647 -26.211  0.00  0.00
ATOM   3752  HD2 LYS A 228       5.257  10.244 -26.723  0.00  0.00
ATOM   3753  CE  LYS A 228       6.563  10.893 -28.323  0.00  0.00
ATOM   3754  HE1 LYS A 228       6.833   9.953 -28.849  0.00  0.00
ATOM   3755  HE2 LYS A 228       7.336  11.679 -28.462  0.00  0.00
ATOM   3756  NZ  LYS A 228       5.313  11.295 -29.068  0.00  0.00
ATOM   3757  HZ1 LYS A 228       4.967  12.239 -28.806  0.00  0.00
ATOM   3758  HZ2 LYS A 228       4.525  10.621 -28.988  0.00  0.00
ATOM   3759  HZ3 LYS A 228       5.609  11.402 -30.060  0.00  0.00
ATOM   3760  C   LYS A 228       7.301   6.568 -24.226  0.00  0.00
ATOM   3761  O   LYS A 228       6.978   7.184 -23.287  0.00  0.00
ATOM   3762  N   LYS A 229       7.293   5.242 -24.193  0.00  0.00
ATOM   3763  HN  LYS A 229       7.603   4.708 -24.977  0.00  0.00
ATOM   3764  CA  LYS A 229       6.727   4.578 -23.072  0.00  0.00
ATOM   3765  HA  LYS A 229       5.762   5.047 -22.951  0.00  0.00
ATOM   3766  CB  LYS A 229       6.328   3.150 -23.519  0.00  0.00
ATOM   3767  HB1 LYS A 229       7.273   2.674 -23.856  0.00  0.00
ATOM   3768  HB2 LYS A 229       5.725   3.386 -24.421  0.00  0.00
ATOM   3769  CG  LYS A 229       5.661   2.191 -22.505  0.00  0.00
ATOM   3770  HG1 LYS A 229       4.730   2.625 -22.083  0.00  0.00
ATOM   3771  HG2 LYS A 229       6.249   2.010 -21.580  0.00  0.00
ATOM   3772  CD  LYS A 229       5.131   0.907 -23.174  0.00  0.00
ATOM   3773  HD1 LYS A 229       5.535   0.058 -22.583  0.00  0.00
ATOM   3774  HD2 LYS A 229       5.543   0.846 -24.205  0.00  0.00
ATOM   3775  CE  LYS A 229       3.614   0.937 -23.341  0.00  0.00
ATOM   3776  HE1 LYS A 229       3.303   0.103 -24.006  0.00  0.00
ATOM   3777  HE2 LYS A 229       3.289   1.945 -23.677  0.00  0.00
ATOM   3778  NZ  LYS A 229       2.919   0.673 -21.988  0.00  0.00
ATOM   3779  HZ1 LYS A 229       3.199   1.414 -21.314  0.00  0.00
ATOM   3780  HZ2 LYS A 229       3.078  -0.271 -21.583  0.00  0.00
ATOM   3781  HZ3 LYS A 229       1.904   0.735 -22.206  0.00  0.00
ATOM   3782  C   LYS A 229       7.615   4.606 -21.833  0.00  0.00
ATOM   3783  O   LYS A 229       7.116   4.360 -20.720  0.00  0.00
ATOM   3784  N   ARG A 230       8.926   4.873 -21.950  0.00  0.00
ATOM   3785  HN  ARG A 230       9.417   5.059 -22.798  0.00  0.00
ATOM   3786  CA  ARG A 230       9.685   5.276 -20.763  0.00  0.00
ATOM   3787  HA  ARG A 230       9.511   4.523 -20.008  0.00  0.00
ATOM   3788  CB  ARG A 230      11.242   5.476 -21.091  0.00  0.00
ATOM   3789  HB1 ARG A 230      11.794   5.811 -20.186  0.00  0.00
ATOM   3790  HB2 ARG A 230      11.370   6.238 -21.889  0.00  0.00
ATOM   3791  CG  ARG A 230      11.942   4.317 -21.799  0.00  0.00
ATOM   3792  HG1 ARG A 230      11.264   3.888 -22.567  0.00  0.00
ATOM   3793  HG2 ARG A 230      12.239   3.540 -21.063  0.00  0.00
ATOM   3794  CD  ARG A 230      13.288   4.722 -22.471  0.00  0.00
ATOM   3795  HD1 ARG A 230      14.062   4.896 -21.693  0.00  0.00
ATOM   3796  HD2 ARG A 230      13.236   5.594 -23.157  0.00  0.00
ATOM   3797  NE  ARG A 230      13.580   3.589 -23.377  0.00  0.00
ATOM   3798  HE  ARG A 230      13.317   2.665 -23.099  0.00  0.00
ATOM   3799  CZ  ARG A 230      14.138   3.741 -24.582  0.00  0.00
ATOM   3800  NH1 ARG A 230      14.137   2.695 -25.395  0.00  0.00
ATOM   3801  HH1 ARG A 230      13.542   1.937 -25.131  0.00  0.00
ATOM   3802  HH1 ARG A 230      14.183   2.932 -26.366  0.00  0.00
ATOM   3803  NH2 ARG A 230      14.697   4.823 -25.075  0.00  0.00
ATOM   3804  HH2 ARG A 230      14.959   5.521 -24.409  0.00  0.00
ATOM   3805  HH2 ARG A 230      15.171   4.676 -25.943  0.00  0.00
ATOM   3806  C   ARG A 230       9.296   6.619 -20.160  0.00  0.00
ATOM   3807  O   ARG A 230       9.159   6.842 -18.943  0.00  0.00
ATOM   3808  N   HIS A 231       8.935   7.543 -21.052  0.00  0.00
ATOM   3809  HN  HIS A 231       9.122   7.272 -21.993  0.00  0.00
ATOM   3810  CA  HIS A 231       8.413   8.945 -20.890  0.00  0.00
ATOM   3811  HA  HIS A 231       9.118   9.371 -20.192  0.00  0.00
ATOM   3812  CB  HIS A 231       8.488   9.767 -22.185  0.00  0.00
ATOM   3813  HB1 HIS A 231       8.129  10.801 -21.998  0.00  0.00
ATOM   3814  HB2 HIS A 231       7.852   9.344 -22.992  0.00  0.00
ATOM   3815  ND1 HIS A 231      10.676  10.995 -22.072  0.00  0.00
ATOM   3816  HD1 HIS A 231      10.398  11.758 -21.488  0.00  0.00
ATOM   3817  CG  HIS A 231       9.895   9.988 -22.558  0.00  0.00
ATOM   3818  CE1 HIS A 231      11.943  10.806 -22.535  0.00  0.00
ATOM   3819  HE1 HIS A 231      12.791  11.459 -22.323  0.00  0.00
ATOM   3820  NE2 HIS A 231      12.036   9.759 -23.317  0.00  0.00
ATOM   3821  CD2 HIS A 231      10.725   9.252 -23.331  0.00  0.00
ATOM   3822  HD2 HIS A 231      10.598   8.346 -23.910  0.00  0.00
ATOM   3823  C   HIS A 231       7.005   8.958 -20.295  0.00  0.00
ATOM   3824  O   HIS A 231       6.667   9.783 -19.426  0.00  0.00
ATOM   3825  N   ARG A 232       6.093   8.031 -20.774  0.00  0.00
ATOM   3826  HN  ARG A 232       6.445   7.453 -21.505  0.00  0.00
ATOM   3827  CA  ARG A 232       4.778   7.710 -20.250  0.00  0.00
ATOM   3828  HA  ARG A 232       4.196   8.613 -20.138  0.00  0.00
ATOM   3829  CB  ARG A 232       3.862   6.696 -21.123  0.00  0.00
ATOM   3830  HB1 ARG A 232       2.878   6.527 -20.635  0.00  0.00
ATOM   3831  HB2 ARG A 232       4.282   5.667 -21.116  0.00  0.00
ATOM   3832  CG  ARG A 232       3.569   7.139 -22.569  0.00  0.00
ATOM   3833  HG1 ARG A 232       3.049   6.323 -23.115  0.00  0.00
ATOM   3834  HG2 ARG A 232       4.617   6.972 -22.898  0.00  0.00
ATOM   3835  CD  ARG A 232       3.186   8.570 -22.921  0.00  0.00
ATOM   3836  HD1 ARG A 232       3.945   9.304 -22.576  0.00  0.00
ATOM   3837  HD2 ARG A 232       2.205   8.750 -22.431  0.00  0.00
ATOM   3838  NE  ARG A 232       3.077   8.583 -24.493  0.00  0.00
ATOM   3839  HE  ARG A 232       3.734   7.966 -24.924  0.00  0.00
ATOM   3840  CZ  ARG A 232       2.617   9.664 -25.133  0.00  0.00
ATOM   3841  NH1 ARG A 232       2.841   9.778 -26.409  0.00  0.00
ATOM   3842  HH1 ARG A 232       3.373   9.069 -26.871  0.00  0.00
ATOM   3843  HH1 ARG A 232       2.460  10.537 -26.936  0.00  0.00
ATOM   3844  NH2 ARG A 232       1.845  10.567 -24.563  0.00  0.00
ATOM   3845  HH2 ARG A 232       1.459  10.353 -23.666  0.00  0.00
ATOM   3846  HH2 ARG A 232       1.315  11.223 -25.100  0.00  0.00
ATOM   3847  C   ARG A 232       4.896   7.178 -18.874  0.00  0.00
ATOM   3848  O   ARG A 232       4.223   7.593 -17.934  0.00  0.00
ATOM   3849  N   ALA A 233       5.876   6.280 -18.599  0.00  0.00
ATOM   3850  HN  ALA A 233       6.428   5.842 -19.304  0.00  0.00
ATOM   3851  CA  ALA A 233       6.097   5.711 -17.277  0.00  0.00
ATOM   3852  HA  ALA A 233       5.126   5.400 -16.918  0.00  0.00
ATOM   3853  CB  ALA A 233       6.992   4.433 -17.350  0.00  0.00
ATOM   3854  HB1 ALA A 233       7.985   4.708 -17.765  0.00  0.00
ATOM   3855  HB2 ALA A 233       6.434   3.759 -18.034  0.00  0.00
ATOM   3856  HB3 ALA A 233       7.009   3.973 -16.339  0.00  0.00
ATOM   3857  C   ALA A 233       6.577   6.748 -16.278  0.00  0.00
ATOM   3858  O   ALA A 233       6.156   6.786 -15.128  0.00  0.00
ATOM   3859  N   VAL A 234       7.503   7.640 -16.677  0.00  0.00
ATOM   3860  HN  VAL A 234       7.874   7.506 -17.592  0.00  0.00
ATOM   3861  CA  VAL A 234       7.839   8.799 -15.766  0.00  0.00
ATOM   3862  HA  VAL A 234       7.906   8.329 -14.796  0.00  0.00
ATOM   3863  CB  VAL A 234       9.090   9.613 -16.021  0.00  0.00
ATOM   3864  HB  VAL A 234       9.151  10.325 -15.170  0.00  0.00
ATOM   3865  CG1 VAL A 234      10.324   8.713 -15.981  0.00  0.00
ATOM   3866  HG1 VAL A 234      11.254   9.320 -16.026  0.00  0.00
ATOM   3867  HG1 VAL A 234      10.321   8.098 -16.908  0.00  0.00
ATOM   3868  HG1 VAL A 234      10.280   8.148 -15.027  0.00  0.00
ATOM   3869  CG2 VAL A 234       9.081  10.426 -17.368  0.00  0.00
ATOM   3870  HG2 VAL A 234      10.059  10.948 -17.433  0.00  0.00
ATOM   3871  HG2 VAL A 234       8.283  11.194 -17.279  0.00  0.00
ATOM   3872  HG2 VAL A 234       9.018   9.642 -18.154  0.00  0.00
ATOM   3873  C   VAL A 234       6.688   9.758 -15.436  0.00  0.00
ATOM   3874  O   VAL A 234       6.407   9.908 -14.256  0.00  0.00
ATOM   3875  N   ARG A 235       5.905  10.219 -16.451  0.00  0.00
ATOM   3876  HN  ARG A 235       6.147   9.782 -17.313  0.00  0.00
ATOM   3877  CA  ARG A 235       4.757  11.110 -16.316  0.00  0.00
ATOM   3878  HA  ARG A 235       5.225  11.935 -15.800  0.00  0.00
ATOM   3879  CB  ARG A 235       4.318  11.409 -17.775  0.00  0.00
ATOM   3880  HB1 ARG A 235       3.890  10.463 -18.170  0.00  0.00
ATOM   3881  HB2 ARG A 235       5.199  11.760 -18.351  0.00  0.00
ATOM   3882  CG  ARG A 235       3.308  12.550 -17.917  0.00  0.00
ATOM   3883  HG1 ARG A 235       3.776  13.486 -17.542  0.00  0.00
ATOM   3884  HG2 ARG A 235       2.489  12.375 -17.187  0.00  0.00
ATOM   3885  CD  ARG A 235       2.802  12.686 -19.353  0.00  0.00
ATOM   3886  HD1 ARG A 235       2.197  13.604 -19.512  0.00  0.00
ATOM   3887  HD2 ARG A 235       2.137  11.821 -19.562  0.00  0.00
ATOM   3888  NE  ARG A 235       3.965  12.659 -20.225  0.00  0.00
ATOM   3889  HE  ARG A 235       4.881  12.436 -19.893  0.00  0.00
ATOM   3890  CZ  ARG A 235       3.856  12.445 -21.583  0.00  0.00
ATOM   3891  NH1 ARG A 235       4.948  12.030 -22.255  0.00  0.00
ATOM   3892  HH1 ARG A 235       5.699  11.919 -21.603  0.00  0.00
ATOM   3893  HH1 ARG A 235       4.962  11.913 -23.247  0.00  0.00
ATOM   3894  NH2 ARG A 235       2.773  12.663 -22.247  0.00  0.00
ATOM   3895  HH2 ARG A 235       2.789  12.546 -23.240  0.00  0.00
ATOM   3896  HH2 ARG A 235       1.976  13.023 -21.762  0.00  0.00
ATOM   3897  C   ARG A 235       3.594  10.611 -15.457  0.00  0.00
ATOM   3898  O   ARG A 235       2.999  11.346 -14.622  0.00  0.00
ATOM   3899  N   LEU A 236       3.220   9.320 -15.751  0.00  0.00
ATOM   3900  HN  LEU A 236       3.704   8.747 -16.408  0.00  0.00
ATOM   3901  CA  LEU A 236       2.089   8.689 -15.105  0.00  0.00
ATOM   3902  HA  LEU A 236       1.610   9.489 -14.558  0.00  0.00
ATOM   3903  CB  LEU A 236       1.174   7.981 -16.127  0.00  0.00
ATOM   3904  HB1 LEU A 236       0.318   7.473 -15.633  0.00  0.00
ATOM   3905  HB2 LEU A 236       1.788   7.290 -16.745  0.00  0.00
ATOM   3906  CG  LEU A 236       0.504   8.914 -17.110  0.00  0.00
ATOM   3907  HG  LEU A 236       1.263   9.584 -17.569  0.00  0.00
ATOM   3908  CD1 LEU A 236      -0.127   8.162 -18.314  0.00  0.00
ATOM   3909  HD1 LEU A 236       0.571   7.402 -18.727  0.00  0.00
ATOM   3910  HD1 LEU A 236      -0.433   8.926 -19.061  0.00  0.00
ATOM   3911  HD1 LEU A 236      -0.994   7.585 -17.926  0.00  0.00
ATOM   3912  CD2 LEU A 236      -0.499   9.877 -16.400  0.00  0.00
ATOM   3913  HD2 LEU A 236       0.014  10.513 -15.647  0.00  0.00
ATOM   3914  HD2 LEU A 236      -1.228   9.201 -15.904  0.00  0.00
ATOM   3915  HD2 LEU A 236      -1.079  10.513 -17.102  0.00  0.00
ATOM   3916  C   LEU A 236       2.339   7.664 -13.927  0.00  0.00
ATOM   3917  O   LEU A 236       1.812   7.843 -12.834  0.00  0.00
ATOM   3918  N   ILE A 237       3.028   6.540 -14.181  0.00  0.00
ATOM   3919  HN  ILE A 237       3.469   6.503 -15.074  0.00  0.00
ATOM   3920  CA  ILE A 237       3.092   5.392 -13.272  0.00  0.00
ATOM   3921  HA  ILE A 237       2.148   5.288 -12.759  0.00  0.00
ATOM   3922  CB  ILE A 237       3.473   4.053 -13.976  0.00  0.00
ATOM   3923  HB  ILE A 237       4.554   4.063 -14.232  0.00  0.00
ATOM   3924  CG2 ILE A 237       3.307   2.768 -13.111  0.00  0.00
ATOM   3925  HG2 ILE A 237       3.624   1.908 -13.737  0.00  0.00
ATOM   3926  HG2 ILE A 237       2.216   2.645 -12.937  0.00  0.00
ATOM   3927  HG2 ILE A 237       3.732   2.834 -12.087  0.00  0.00
ATOM   3928  CG1 ILE A 237       2.646   3.822 -15.263  0.00  0.00
ATOM   3929  HG1 ILE A 237       3.027   3.038 -15.952  0.00  0.00
ATOM   3930  HG1 ILE A 237       2.776   4.766 -15.836  0.00  0.00
ATOM   3931  CD1 ILE A 237       1.124   3.675 -15.039  0.00  0.00
ATOM   3932  HD1 ILE A 237       0.867   2.667 -14.648  0.00  0.00
ATOM   3933  HD2 ILE A 237       0.582   3.912 -15.979  0.00  0.00
ATOM   3934  HD3 ILE A 237       0.653   4.494 -14.453  0.00  0.00
ATOM   3935  C   ILE A 237       3.970   5.705 -12.009  0.00  0.00
ATOM   3936  O   ILE A 237       3.659   5.374 -10.875  0.00  0.00
ATOM   3937  N   PHE A 238       5.169   6.362 -12.315  0.00  0.00
ATOM   3938  HN  PHE A 238       5.393   6.446 -13.283  0.00  0.00
ATOM   3939  CA  PHE A 238       6.003   6.995 -11.280  0.00  0.00
ATOM   3940  HA  PHE A 238       6.287   6.215 -10.588  0.00  0.00
ATOM   3941  CB  PHE A 238       7.302   7.565 -11.920  0.00  0.00
ATOM   3942  HB1 PHE A 238       7.202   8.289 -12.757  0.00  0.00
ATOM   3943  HB2 PHE A 238       8.026   6.766 -12.190  0.00  0.00
ATOM   3944  CG  PHE A 238       8.016   8.454 -10.981  0.00  0.00
ATOM   3945  CD1 PHE A 238       8.714   7.923  -9.930  0.00  0.00
ATOM   3946  HD1 PHE A 238       8.881   6.869  -9.770  0.00  0.00
ATOM   3947  CE1 PHE A 238       9.391   8.773  -9.049  0.00  0.00
ATOM   3948  HE1 PHE A 238      10.054   8.422  -8.273  0.00  0.00
ATOM   3949  CZ  PHE A 238       9.279  10.172  -9.177  0.00  0.00
ATOM   3950  HZ  PHE A 238       9.967  10.798  -8.628  0.00  0.00
ATOM   3951  CD2 PHE A 238       7.875   9.880 -11.015  0.00  0.00
ATOM   3952  HD2 PHE A 238       7.308  10.361 -11.799  0.00  0.00
ATOM   3953  CE2 PHE A 238       8.431  10.753 -10.083  0.00  0.00
ATOM   3954  HE2 PHE A 238       8.232  11.812 -10.150  0.00  0.00
ATOM   3955  C   PHE A 238       5.165   8.055 -10.466  0.00  0.00
ATOM   3956  O   PHE A 238       5.368   8.231  -9.287  0.00  0.00
ATOM   3957  N   THR A 239       4.240   8.807 -11.062  0.00  0.00
ATOM   3958  HN  THR A 239       4.040   8.821 -12.039  0.00  0.00
ATOM   3959  CA  THR A 239       3.368   9.755 -10.379  0.00  0.00
ATOM   3960  HA  THR A 239       4.024  10.428  -9.848  0.00  0.00
ATOM   3961  CB  THR A 239       2.548  10.640 -11.309  0.00  0.00
ATOM   3962  HB  THR A 239       2.044   9.895 -11.961  0.00  0.00
ATOM   3963  OG1 THR A 239       3.355  11.523 -12.079  0.00  0.00
ATOM   3964  HG1 THR A 239       3.046  11.490 -12.987  0.00  0.00
ATOM   3965  CG2 THR A 239       1.593  11.481 -10.487  0.00  0.00
ATOM   3966  HG2 THR A 239       0.737  10.918 -10.059  0.00  0.00
ATOM   3967  HG2 THR A 239       1.098  12.202 -11.173  0.00  0.00
ATOM   3968  HG2 THR A 239       2.031  12.127  -9.697  0.00  0.00
ATOM   3969  C   THR A 239       2.589   9.039  -9.379  0.00  0.00
ATOM   3970  O   THR A 239       2.570   9.489  -8.261  0.00  0.00
ATOM   3971  N   ILE A 240       1.900   7.883  -9.613  0.00  0.00
ATOM   3972  HN  ILE A 240       1.874   7.459 -10.514  0.00  0.00
ATOM   3973  CA  ILE A 240       1.224   7.085  -8.591  0.00  0.00
ATOM   3974  HA  ILE A 240       0.548   7.791  -8.132  0.00  0.00
ATOM   3975  CB  ILE A 240       0.226   6.034  -9.075  0.00  0.00
ATOM   3976  HB  ILE A 240      -0.536   6.552  -9.696  0.00  0.00
ATOM   3977  CG2 ILE A 240       0.826   4.954  -9.988  0.00  0.00
ATOM   3978  HG2 ILE A 240       0.200   4.038  -9.916  0.00  0.00
ATOM   3979  HG2 ILE A 240       1.863   4.656  -9.724  0.00  0.00
ATOM   3980  HG2 ILE A 240       0.862   5.369 -11.018  0.00  0.00
ATOM   3981  CG1 ILE A 240      -0.575   5.557  -7.806  0.00  0.00
ATOM   3982  HG1 ILE A 240      -1.091   6.317  -7.181  0.00  0.00
ATOM   3983  HG1 ILE A 240       0.038   4.995  -7.069  0.00  0.00
ATOM   3984  CD1 ILE A 240      -1.652   4.525  -8.078  0.00  0.00
ATOM   3985  HD1 ILE A 240      -1.228   3.561  -8.433  0.00  0.00
ATOM   3986  HD2 ILE A 240      -2.230   4.909  -8.945  0.00  0.00
ATOM   3987  HD3 ILE A 240      -2.371   4.433  -7.236  0.00  0.00
ATOM   3988  C   ILE A 240       2.107   6.461  -7.503  0.00  0.00
ATOM   3989  O   ILE A 240       1.849   6.487  -6.283  0.00  0.00
ATOM   3990  N   MET A 241       3.316   6.004  -7.922  0.00  0.00
ATOM   3991  HN  MET A 241       3.520   6.141  -8.889  0.00  0.00
ATOM   3992  CA  MET A 241       4.284   5.312  -7.092  0.00  0.00
ATOM   3993  HA  MET A 241       3.847   4.488  -6.546  0.00  0.00
ATOM   3994  CB  MET A 241       5.363   4.765  -7.950  0.00  0.00
ATOM   3995  HB1 MET A 241       5.937   5.555  -8.480  0.00  0.00
ATOM   3996  HB2 MET A 241       4.972   4.155  -8.791  0.00  0.00
ATOM   3997  CG  MET A 241       6.355   3.802  -7.244  0.00  0.00
ATOM   3998  HG1 MET A 241       5.712   3.171  -6.594  0.00  0.00
ATOM   3999  HG2 MET A 241       7.125   4.256  -6.583  0.00  0.00
ATOM   4000  SD  MET A 241       7.105   2.491  -8.332  0.00  0.00
ATOM   4001  CE  MET A 241       7.981   3.613  -9.438  0.00  0.00
ATOM   4002  HE1 MET A 241       8.844   3.963  -8.832  0.00  0.00
ATOM   4003  HE2 MET A 241       7.367   4.471  -9.786  0.00  0.00
ATOM   4004  HE3 MET A 241       8.341   3.069 -10.337  0.00  0.00
ATOM   4005  C   MET A 241       4.833   6.147  -6.023  0.00  0.00
ATOM   4006  O   MET A 241       4.946   5.733  -4.921  0.00  0.00
ATOM   4007  N   ILE A 242       5.221   7.394  -6.279  0.00  0.00
ATOM   4008  HN  ILE A 242       5.199   7.736  -7.214  0.00  0.00
ATOM   4009  CA  ILE A 242       5.870   8.339  -5.359  0.00  0.00
ATOM   4010  HA  ILE A 242       6.645   7.767  -4.870  0.00  0.00
ATOM   4011  CB  ILE A 242       6.675   9.476  -5.926  0.00  0.00
ATOM   4012  HB  ILE A 242       7.304   9.075  -6.749  0.00  0.00
ATOM   4013  CG2 ILE A 242       5.730  10.511  -6.498  0.00  0.00
ATOM   4014  HG2 ILE A 242       4.961  10.053  -7.156  0.00  0.00
ATOM   4015  HG2 ILE A 242       6.215  11.348  -7.047  0.00  0.00
ATOM   4016  HG2 ILE A 242       5.200  11.082  -5.708  0.00  0.00
ATOM   4017  CG1 ILE A 242       7.655  10.115  -4.944  0.00  0.00
ATOM   4018  HG1 ILE A 242       7.178  10.293  -3.956  0.00  0.00
ATOM   4019  HG1 ILE A 242       7.814  11.171  -5.251  0.00  0.00
ATOM   4020  CD1 ILE A 242       9.013   9.477  -4.795  0.00  0.00
ATOM   4021  HD1 ILE A 242       8.905   8.555  -4.186  0.00  0.00
ATOM   4022  HD2 ILE A 242       9.704  10.187  -4.292  0.00  0.00
ATOM   4023  HD3 ILE A 242       9.542   9.115  -5.703  0.00  0.00
ATOM   4024  C   ILE A 242       4.836   8.804  -4.312  0.00  0.00
ATOM   4025  O   ILE A 242       5.209   8.978  -3.134  0.00  0.00
ATOM   4026  N   VAL A 243       3.541   9.125  -4.764  0.00  0.00
ATOM   4027  HN  VAL A 243       3.275   8.943  -5.708  0.00  0.00
ATOM   4028  CA  VAL A 243       2.586   9.744  -3.927  0.00  0.00
ATOM   4029  HA  VAL A 243       3.055  10.532  -3.357  0.00  0.00
ATOM   4030  CB  VAL A 243       1.452  10.546  -4.711  0.00  0.00
ATOM   4031  HB  VAL A 243       0.983   9.909  -5.492  0.00  0.00
ATOM   4032  CG1 VAL A 243       0.191  10.948  -3.781  0.00  0.00
ATOM   4033  HG1 VAL A 243      -0.327  10.044  -3.394  0.00  0.00
ATOM   4034  HG1 VAL A 243      -0.508  11.600  -4.348  0.00  0.00
ATOM   4035  HG1 VAL A 243       0.555  11.445  -2.856  0.00  0.00
ATOM   4036  CG2 VAL A 243       2.062  11.811  -5.364  0.00  0.00
ATOM   4037  HG2 VAL A 243       1.266  12.441  -5.816  0.00  0.00
ATOM   4038  HG2 VAL A 243       2.807  11.599  -6.160  0.00  0.00
ATOM   4039  HG2 VAL A 243       2.638  12.366  -4.593  0.00  0.00
ATOM   4040  C   VAL A 243       1.960   8.785  -2.945  0.00  0.00
ATOM   4041  O   VAL A 243       1.745   9.116  -1.793  0.00  0.00
ATOM   4042  N   TYR A 244       1.649   7.531  -3.372  0.00  0.00
ATOM   4043  HN  TYR A 244       1.643   7.229  -4.322  0.00  0.00
ATOM   4044  CA  TYR A 244       1.202   6.522  -2.417  0.00  0.00
ATOM   4045  HA  TYR A 244       0.278   6.714  -1.892  0.00  0.00
ATOM   4046  CB  TYR A 244       0.916   5.195  -3.220  0.00  0.00
ATOM   4047  HB1 TYR A 244       1.790   4.656  -3.644  0.00  0.00
ATOM   4048  HB2 TYR A 244       0.299   5.473  -4.100  0.00  0.00
ATOM   4049  CG  TYR A 244       0.001   4.203  -2.528  0.00  0.00
ATOM   4050  CD1 TYR A 244      -1.386   4.488  -2.273  0.00  0.00
ATOM   4051  HD1 TYR A 244      -1.729   5.496  -2.455  0.00  0.00
ATOM   4052  CE1 TYR A 244      -2.206   3.509  -1.748  0.00  0.00
ATOM   4053  HE1 TYR A 244      -3.282   3.563  -1.672  0.00  0.00
ATOM   4054  CZ  TYR A 244      -1.590   2.243  -1.459  0.00  0.00
ATOM   4055  OH  TYR A 244      -2.395   1.188  -1.109  0.00  0.00
ATOM   4056  HH  TYR A 244      -3.249   1.523  -0.825  0.00  0.00
ATOM   4057  CD2 TYR A 244       0.487   2.924  -2.288  0.00  0.00
ATOM   4058  HD2 TYR A 244       1.503   2.777  -2.624  0.00  0.00
ATOM   4059  CE2 TYR A 244      -0.250   1.951  -1.747  0.00  0.00
ATOM   4060  HE2 TYR A 244       0.014   0.927  -1.534  0.00  0.00
ATOM   4061  C   TYR A 244       2.264   6.268  -1.363  0.00  0.00
ATOM   4062  O   TYR A 244       1.970   6.122  -0.182  0.00  0.00
ATOM   4063  N   PHE A 245       3.534   6.173  -1.821  0.00  0.00
ATOM   4064  HN  PHE A 245       3.730   6.144  -2.798  0.00  0.00
ATOM   4065  CA  PHE A 245       4.705   6.087  -1.012  0.00  0.00
ATOM   4066  HA  PHE A 245       4.544   5.220  -0.388  0.00  0.00
ATOM   4067  CB  PHE A 245       5.963   5.866  -1.832  0.00  0.00
ATOM   4068  HB1 PHE A 245       6.282   6.736  -2.443  0.00  0.00
ATOM   4069  HB2 PHE A 245       5.860   4.997  -2.516  0.00  0.00
ATOM   4070  CG  PHE A 245       7.141   5.538  -0.983  0.00  0.00
ATOM   4071  CD1 PHE A 245       7.270   4.203  -0.594  0.00  0.00
ATOM   4072  HD1 PHE A 245       6.519   3.479  -0.878  0.00  0.00
ATOM   4073  CE1 PHE A 245       8.284   3.846   0.242  0.00  0.00
ATOM   4074  HE1 PHE A 245       8.209   2.829   0.597  0.00  0.00
ATOM   4075  CZ  PHE A 245       9.329   4.698   0.655  0.00  0.00
ATOM   4076  HZ  PHE A 245      10.096   4.363   1.336  0.00  0.00
ATOM   4077  CD2 PHE A 245       8.149   6.406  -0.656  0.00  0.00
ATOM   4078  HD2 PHE A 245       7.944   7.446  -0.867  0.00  0.00
ATOM   4079  CE2 PHE A 245       9.204   6.051   0.203  0.00  0.00
ATOM   4080  HE2 PHE A 245       9.974   6.777   0.423  0.00  0.00
ATOM   4081  C   PHE A 245       4.884   7.296  -0.010  0.00  0.00
ATOM   4082  O   PHE A 245       5.104   7.166   1.234  0.00  0.00
ATOM   4083  N   LEU A 246       4.732   8.520  -0.423  0.00  0.00
ATOM   4084  HN  LEU A 246       4.685   8.603  -1.416  0.00  0.00
ATOM   4085  CA  LEU A 246       4.741   9.688   0.419  0.00  0.00
ATOM   4086  HA  LEU A 246       5.641   9.736   1.014  0.00  0.00
ATOM   4087  CB  LEU A 246       4.686  10.901  -0.558  0.00  0.00
ATOM   4088  HB1 LEU A 246       3.756  10.970  -1.162  0.00  0.00
ATOM   4089  HB2 LEU A 246       5.487  10.788  -1.318  0.00  0.00
ATOM   4090  CG  LEU A 246       4.827  12.324   0.103  0.00  0.00
ATOM   4091  HG  LEU A 246       4.006  12.421   0.846  0.00  0.00
ATOM   4092  CD1 LEU A 246       6.122  12.561   0.929  0.00  0.00
ATOM   4093  HD1 LEU A 246       6.441  11.679   1.524  0.00  0.00
ATOM   4094  HD1 LEU A 246       6.246  13.512   1.490  0.00  0.00
ATOM   4095  HD1 LEU A 246       6.969  12.451   0.219  0.00  0.00
ATOM   4096  CD2 LEU A 246       4.686  13.383  -0.987  0.00  0.00
ATOM   4097  HD2 LEU A 246       4.642  14.349  -0.442  0.00  0.00
ATOM   4098  HD2 LEU A 246       3.741  13.300  -1.565  0.00  0.00
ATOM   4099  HD2 LEU A 246       5.543  13.271  -1.686  0.00  0.00
ATOM   4100  C   LEU A 246       3.670   9.725   1.453  0.00  0.00
ATOM   4101  O   LEU A 246       3.921  10.236   2.553  0.00  0.00
ATOM   4102  N   PHE A 247       2.441   9.272   1.077  0.00  0.00
ATOM   4103  HN  PHE A 247       2.375   9.049   0.107  0.00  0.00
ATOM   4104  CA  PHE A 247       1.324   9.190   1.909  0.00  0.00
ATOM   4105  HA  PHE A 247       1.319  10.103   2.485  0.00  0.00
ATOM   4106  CB  PHE A 247      -0.016   9.140   1.199  0.00  0.00
ATOM   4107  HB1 PHE A 247      -0.848   9.050   1.929  0.00  0.00
ATOM   4108  HB2 PHE A 247       0.057   8.221   0.578  0.00  0.00
ATOM   4109  CG  PHE A 247      -0.222  10.354   0.375  0.00  0.00
ATOM   4110  CD1 PHE A 247       0.441  11.577   0.533  0.00  0.00
ATOM   4111  HD1 PHE A 247       1.230  11.692   1.262  0.00  0.00
ATOM   4112  CE1 PHE A 247       0.003  12.734  -0.210  0.00  0.00
ATOM   4113  HE1 PHE A 247       0.498  13.694  -0.233  0.00  0.00
ATOM   4114  CZ  PHE A 247      -1.093  12.639  -1.059  0.00  0.00
ATOM   4115  HZ  PHE A 247      -1.390  13.504  -1.633  0.00  0.00
ATOM   4116  CD2 PHE A 247      -1.306  10.228  -0.511  0.00  0.00
ATOM   4117  HD2 PHE A 247      -1.789   9.292  -0.746  0.00  0.00
ATOM   4118  CE2 PHE A 247      -1.707  11.406  -1.221  0.00  0.00
ATOM   4119  HE2 PHE A 247      -2.383  11.362  -2.062  0.00  0.00
ATOM   4120  C   PHE A 247       1.601   8.194   2.967  0.00  0.00
ATOM   4121  O   PHE A 247       1.227   8.315   4.160  0.00  0.00
ATOM   4122  N   TRP A 248       2.365   7.111   2.675  0.00  0.00
ATOM   4123  HN  TRP A 248       2.683   6.893   1.756  0.00  0.00
ATOM   4124  CA  TRP A 248       2.879   6.191   3.745  0.00  0.00
ATOM   4125  HA  TRP A 248       2.042   6.104   4.423  0.00  0.00
ATOM   4126  CB  TRP A 248       3.224   4.822   3.097  0.00  0.00
ATOM   4127  HB1 TRP A 248       3.971   4.267   3.705  0.00  0.00
ATOM   4128  HB2 TRP A 248       3.701   5.028   2.116  0.00  0.00
ATOM   4129  CG  TRP A 248       2.065   3.935   2.845  0.00  0.00
ATOM   4130  CD1 TRP A 248       1.515   3.558   1.648  0.00  0.00
ATOM   4131  HD1 TRP A 248       1.755   3.906   0.653  0.00  0.00
ATOM   4132  NE1 TRP A 248       0.473   2.713   1.922  0.00  0.00
ATOM   4133  HE1 TRP A 248      -0.147   2.313   1.282  0.00  0.00
ATOM   4134  CE2 TRP A 248       0.430   2.501   3.331  0.00  0.00
ATOM   4135  CD2 TRP A 248       1.430   3.240   3.901  0.00  0.00
ATOM   4136  CE3 TRP A 248       1.662   3.230   5.300  0.00  0.00
ATOM   4137  HE3 TRP A 248       2.533   3.666   5.768  0.00  0.00
ATOM   4138  CZ3 TRP A 248       0.814   2.417   6.106  0.00  0.00
ATOM   4139  HZ3 TRP A 248       1.077   2.337   7.149  0.00  0.00
ATOM   4140  CZ2 TRP A 248      -0.458   1.788   4.098  0.00  0.00
ATOM   4141  HZ2 TRP A 248      -1.267   1.159   3.755  0.00  0.00
ATOM   4142  CH2 TRP A 248      -0.282   1.757   5.543  0.00  0.00
ATOM   4143  HH2 TRP A 248      -0.805   1.049   6.168  0.00  0.00
ATOM   4144  C   TRP A 248       4.051   6.678   4.576  0.00  0.00
ATOM   4145  O   TRP A 248       4.260   6.201   5.714  0.00  0.00
ATOM   4146  N   ALA A 249       4.779   7.699   4.060  0.00  0.00
ATOM   4147  HN  ALA A 249       4.574   8.121   3.181  0.00  0.00
ATOM   4148  CA  ALA A 249       6.130   8.076   4.612  0.00  0.00
ATOM   4149  HA  ALA A 249       6.740   7.194   4.482  0.00  0.00
ATOM   4150  CB  ALA A 249       6.839   9.117   3.731  0.00  0.00
ATOM   4151  HB1 ALA A 249       7.137   8.578   2.807  0.00  0.00
ATOM   4152  HB2 ALA A 249       7.737   9.457   4.290  0.00  0.00
ATOM   4153  HB3 ALA A 249       6.230   9.997   3.432  0.00  0.00
ATOM   4154  C   ALA A 249       6.082   8.611   6.109  0.00  0.00
ATOM   4155  O   ALA A 249       6.990   8.192   6.867  0.00  0.00
ATOM   4156  N   PRO A 250       5.151   9.492   6.587  0.00  0.00
ATOM   4157  CD  PRO A 250       4.246  10.337   5.754  0.00  0.00
ATOM   4158  HD1 PRO A 250       3.371   9.709   5.482  0.00  0.00
ATOM   4159  HD2 PRO A 250       4.681  10.804   4.844  0.00  0.00
ATOM   4160  CA  PRO A 250       4.954   9.723   8.000  0.00  0.00
ATOM   4161  HA  PRO A 250       5.759  10.275   8.460  0.00  0.00
ATOM   4162  CB  PRO A 250       3.748  10.569   8.011  0.00  0.00
ATOM   4163  HB1 PRO A 250       3.687  11.251   8.886  0.00  0.00
ATOM   4164  HB2 PRO A 250       2.851   9.919   8.094  0.00  0.00
ATOM   4165  CG  PRO A 250       3.774  11.371   6.757  0.00  0.00
ATOM   4166  HG1 PRO A 250       2.855  11.879   6.393  0.00  0.00
ATOM   4167  HG2 PRO A 250       4.522  12.131   7.068  0.00  0.00
ATOM   4168  C   PRO A 250       4.768   8.510   8.852  0.00  0.00
ATOM   4169  O   PRO A 250       5.294   8.550   9.937  0.00  0.00
ATOM   4170  N   TYR A 251       3.942   7.471   8.504  0.00  0.00
ATOM   4171  HN  TYR A 251       3.429   7.516   7.650  0.00  0.00
ATOM   4172  CA  TYR A 251       3.906   6.287   9.301  0.00  0.00
ATOM   4173  HA  TYR A 251       3.613   6.593  10.295  0.00  0.00
ATOM   4174  CB  TYR A 251       2.898   5.383   8.577  0.00  0.00
ATOM   4175  HB1 TYR A 251       3.329   5.107   7.591  0.00  0.00
ATOM   4176  HB2 TYR A 251       1.983   5.967   8.341  0.00  0.00
ATOM   4177  CG  TYR A 251       2.434   4.367   9.598  0.00  0.00
ATOM   4178  CD1 TYR A 251       1.584   4.602  10.685  0.00  0.00
ATOM   4179  HD1 TYR A 251       1.214   5.590  10.918  0.00  0.00
ATOM   4180  CE1 TYR A 251       1.184   3.521  11.508  0.00  0.00
ATOM   4181  HE1 TYR A 251       0.529   3.610  12.361  0.00  0.00
ATOM   4182  CZ  TYR A 251       1.736   2.250  11.332  0.00  0.00
ATOM   4183  OH  TYR A 251       1.529   1.115  12.159  0.00  0.00
ATOM   4184  HH  TYR A 251       1.128   1.400  12.983  0.00  0.00
ATOM   4185  CD2 TYR A 251       2.897   3.137   9.386  0.00  0.00
ATOM   4186  HD2 TYR A 251       3.446   2.941   8.478  0.00  0.00
ATOM   4187  CE2 TYR A 251       2.648   2.107  10.281  0.00  0.00
ATOM   4188  HE2 TYR A 251       3.178   1.187  10.085  0.00  0.00
ATOM   4189  C   TYR A 251       5.279   5.542   9.413  0.00  0.00
ATOM   4190  O   TYR A 251       5.759   5.257  10.526  0.00  0.00
ATOM   4191  N   ASN A 252       5.993   5.422   8.269  0.00  0.00
ATOM   4192  HN  ASN A 252       5.543   5.611   7.400  0.00  0.00
ATOM   4193  CA  ASN A 252       7.276   4.802   8.147  0.00  0.00
ATOM   4194  HA  ASN A 252       7.148   3.762   8.414  0.00  0.00
ATOM   4195  CB  ASN A 252       7.657   4.807   6.668  0.00  0.00
ATOM   4196  HB1 ASN A 252       8.718   4.539   6.477  0.00  0.00
ATOM   4197  HB2 ASN A 252       7.482   5.826   6.261  0.00  0.00
ATOM   4198  CG  ASN A 252       6.748   3.822   5.905  0.00  0.00
ATOM   4199  OD1 ASN A 252       5.826   3.155   6.398  0.00  0.00
ATOM   4200  ND2 ASN A 252       7.135   3.451   4.677  0.00  0.00
ATOM   4201  HD2 ASN A 252       6.589   2.739   4.236  0.00  0.00
ATOM   4202  HD2 ASN A 252       7.877   3.933   4.212  0.00  0.00
ATOM   4203  C   ASN A 252       8.403   5.335   9.039  0.00  0.00
ATOM   4204  O   ASN A 252       9.275   4.614   9.513  0.00  0.00
ATOM   4205  N   ILE A 253       8.413   6.654   9.094  0.00  0.00
ATOM   4206  HN  ILE A 253       7.775   7.232   8.592  0.00  0.00
ATOM   4207  CA  ILE A 253       9.460   7.311   9.850  0.00  0.00
ATOM   4208  HA  ILE A 253      10.387   6.830   9.576  0.00  0.00
ATOM   4209  CB  ILE A 253       9.546   8.763   9.438  0.00  0.00
ATOM   4210  HB  ILE A 253       9.503   8.772   8.328  0.00  0.00
ATOM   4211  CG2 ILE A 253       8.307   9.552   9.898  0.00  0.00
ATOM   4212  HG2 ILE A 253       7.431   9.205   9.309  0.00  0.00
ATOM   4213  HG2 ILE A 253       8.498  10.605   9.601  0.00  0.00
ATOM   4214  HG2 ILE A 253       7.993   9.441  10.959  0.00  0.00
ATOM   4215  CG1 ILE A 253      10.799   9.547   9.860  0.00  0.00
ATOM   4216  HG1 ILE A 253      11.684   8.914   9.635  0.00  0.00
ATOM   4217  HG1 ILE A 253      10.810   9.661  10.965  0.00  0.00
ATOM   4218  CD1 ILE A 253      10.918  10.911   9.108  0.00  0.00
ATOM   4219  HD1 ILE A 253      10.452  10.805   8.106  0.00  0.00
ATOM   4220  HD2 ILE A 253      11.988  11.125   8.896  0.00  0.00
ATOM   4221  HD3 ILE A 253      10.484  11.819   9.580  0.00  0.00
ATOM   4222  C   ILE A 253       9.384   7.099  11.327  0.00  0.00
ATOM   4223  O   ILE A 253      10.334   6.758  11.987  0.00  0.00
ATOM   4224  N   VAL A 254       8.281   7.322  12.001  0.00  0.00
ATOM   4225  HN  VAL A 254       7.444   7.764  11.689  0.00  0.00
ATOM   4226  CA  VAL A 254       8.076   6.920  13.453  0.00  0.00
ATOM   4227  HA  VAL A 254       8.841   7.509  13.936  0.00  0.00
ATOM   4228  CB  VAL A 254       6.773   7.386  13.961  0.00  0.00
ATOM   4229  HB  VAL A 254       6.511   6.752  14.836  0.00  0.00
ATOM   4230  CG1 VAL A 254       6.854   8.934  14.305  0.00  0.00
ATOM   4231  HG1 VAL A 254       7.073   9.093  15.382  0.00  0.00
ATOM   4232  HG1 VAL A 254       5.879   9.437  14.124  0.00  0.00
ATOM   4233  HG1 VAL A 254       7.557   9.327  13.540  0.00  0.00
ATOM   4234  CG2 VAL A 254       5.655   7.208  12.894  0.00  0.00
ATOM   4235  HG2 VAL A 254       5.587   6.131  12.627  0.00  0.00
ATOM   4236  HG2 VAL A 254       5.763   7.823  11.975  0.00  0.00
ATOM   4237  HG2 VAL A 254       4.713   7.523  13.391  0.00  0.00
ATOM   4238  C   VAL A 254       8.284   5.409  13.710  0.00  0.00
ATOM   4239  O   VAL A 254       8.819   4.909  14.691  0.00  0.00
ATOM   4240  N   LEU A 255       7.788   4.579  12.738  0.00  0.00
ATOM   4241  HN  LEU A 255       7.310   4.953  11.948  0.00  0.00
ATOM   4242  CA  LEU A 255       7.867   3.123  12.796  0.00  0.00
ATOM   4243  HA  LEU A 255       7.478   2.754  13.733  0.00  0.00
ATOM   4244  CB  LEU A 255       7.190   2.529  11.521  0.00  0.00
ATOM   4245  HB1 LEU A 255       7.713   2.977  10.649  0.00  0.00
ATOM   4246  HB2 LEU A 255       6.141   2.885  11.596  0.00  0.00
ATOM   4247  CG  LEU A 255       7.142   0.976  11.482  0.00  0.00
ATOM   4248  HG  LEU A 255       8.194   0.666  11.307  0.00  0.00
ATOM   4249  CD1 LEU A 255       6.675   0.366  12.737  0.00  0.00
ATOM   4250  HD1 LEU A 255       6.200  -0.628  12.597  0.00  0.00
ATOM   4251  HD1 LEU A 255       5.816   1.009  13.026  0.00  0.00
ATOM   4252  HD1 LEU A 255       7.371   0.465  13.597  0.00  0.00
ATOM   4253  CD2 LEU A 255       6.378   0.542  10.250  0.00  0.00
ATOM   4254  HD2 LEU A 255       5.376   1.012  10.342  0.00  0.00
ATOM   4255  HD2 LEU A 255       6.399  -0.568  10.258  0.00  0.00
ATOM   4256  HD2 LEU A 255       6.811   0.857   9.276  0.00  0.00
ATOM   4257  C   LEU A 255       9.322   2.620  12.832  0.00  0.00
ATOM   4258  O   LEU A 255       9.760   1.822  13.649  0.00  0.00
ATOM   4259  N   LEU A 256      10.212   3.220  12.012  0.00  0.00
ATOM   4260  HN  LEU A 256       9.982   3.752  11.201  0.00  0.00
ATOM   4261  CA  LEU A 256      11.682   3.001  12.130  0.00  0.00
ATOM   4262  HA  LEU A 256      11.769   1.932  12.002  0.00  0.00
ATOM   4263  CB  LEU A 256      12.362   3.805  10.962  0.00  0.00
ATOM   4264  HB1 LEU A 256      11.771   4.747  10.977  0.00  0.00
ATOM   4265  HB2 LEU A 256      12.120   3.271  10.020  0.00  0.00
ATOM   4266  CG  LEU A 256      13.899   3.808  10.945  0.00  0.00
ATOM   4267  HG  LEU A 256      14.244   4.012  11.981  0.00  0.00
ATOM   4268  CD1 LEU A 256      14.408   2.442  10.453  0.00  0.00
ATOM   4269  HD1 LEU A 256      14.313   1.577  11.145  0.00  0.00
ATOM   4270  HD1 LEU A 256      15.513   2.555  10.428  0.00  0.00
ATOM   4271  HD1 LEU A 256      14.043   2.161   9.443  0.00  0.00
ATOM   4272  CD2 LEU A 256      14.541   4.930  10.156  0.00  0.00
ATOM   4273  HD2 LEU A 256      14.215   4.846   9.096  0.00  0.00
ATOM   4274  HD2 LEU A 256      15.633   4.771  10.277  0.00  0.00
ATOM   4275  HD2 LEU A 256      14.199   5.902  10.573  0.00  0.00
ATOM   4276  C   LEU A 256      12.278   3.328  13.482  0.00  0.00
ATOM   4277  O   LEU A 256      13.005   2.580  14.071  0.00  0.00
ATOM   4278  N   LEU A 257      11.858   4.419  14.169  0.00  0.00
ATOM   4279  HN  LEU A 257      11.095   4.963  13.828  0.00  0.00
ATOM   4280  CA  LEU A 257      12.291   4.772  15.493  0.00  0.00
ATOM   4281  HA  LEU A 257      13.352   4.571  15.446  0.00  0.00
ATOM   4282  CB  LEU A 257      11.928   6.217  15.770  0.00  0.00
ATOM   4283  HB1 LEU A 257      12.219   6.546  16.790  0.00  0.00
ATOM   4284  HB2 LEU A 257      10.822   6.275  15.678  0.00  0.00
ATOM   4285  CG  LEU A 257      12.635   7.206  14.863  0.00  0.00
ATOM   4286  HG  LEU A 257      12.585   6.932  13.787  0.00  0.00
ATOM   4287  CD1 LEU A 257      12.200   8.650  14.945  0.00  0.00
ATOM   4288  HD1 LEU A 257      11.177   8.683  14.512  0.00  0.00
ATOM   4289  HD1 LEU A 257      12.756   9.425  14.375  0.00  0.00
ATOM   4290  HD1 LEU A 257      12.159   8.943  16.015  0.00  0.00
ATOM   4291  CD2 LEU A 257      14.130   7.173  15.180  0.00  0.00
ATOM   4292  HD2 LEU A 257      14.580   6.196  14.902  0.00  0.00
ATOM   4293  HD2 LEU A 257      14.294   7.332  16.267  0.00  0.00
ATOM   4294  HD2 LEU A 257      14.606   7.960  14.558  0.00  0.00
ATOM   4295  C   LEU A 257      11.702   3.936  16.613  0.00  0.00
ATOM   4296  O   LEU A 257      12.314   3.810  17.648  0.00  0.00
ATOM   4297  N   ASN A 258      10.528   3.351  16.326  0.00  0.00
ATOM   4298  HN  ASN A 258      10.065   3.512  15.458  0.00  0.00
ATOM   4299  CA  ASN A 258       9.904   2.316  17.180  0.00  0.00
ATOM   4300  HA  ASN A 258      10.047   2.689  18.184  0.00  0.00
ATOM   4301  CB  ASN A 258       8.446   2.088  16.852  0.00  0.00
ATOM   4302  HB1 ASN A 258       8.096   1.059  17.081  0.00  0.00
ATOM   4303  HB2 ASN A 258       8.200   2.289  15.788  0.00  0.00
ATOM   4304  CG  ASN A 258       7.606   3.051  17.743  0.00  0.00
ATOM   4305  OD1 ASN A 258       7.227   2.716  18.896  0.00  0.00
ATOM   4306  ND2 ASN A 258       7.036   4.121  17.115  0.00  0.00
ATOM   4307  HD2 ASN A 258       6.282   4.490  17.659  0.00  0.00
ATOM   4308  HD2 ASN A 258       7.335   4.409  16.206  0.00  0.00
ATOM   4309  C   ASN A 258      10.656   0.970  17.076  0.00  0.00
ATOM   4310  O   ASN A 258      11.166   0.381  18.039  0.00  0.00
ATOM   4311  N   THR A 259      10.928   0.532  15.846  0.00  0.00
ATOM   4312  HN  THR A 259      10.654   1.064  15.048  0.00  0.00
ATOM   4313  CA  THR A 259      11.789  -0.646  15.543  0.00  0.00
ATOM   4314  HA  THR A 259      11.577  -1.496  16.175  0.00  0.00
ATOM   4315  CB  THR A 259      11.778  -1.140  14.141  0.00  0.00
ATOM   4316  HB  THR A 259      12.514  -1.961  14.003  0.00  0.00
ATOM   4317  OG1 THR A 259      12.076  -0.138  13.147  0.00  0.00
ATOM   4318  HG1 THR A 259      12.836   0.367  13.444  0.00  0.00
ATOM   4319  CG2 THR A 259      10.451  -1.727  13.816  0.00  0.00
ATOM   4320  HG2 THR A 259      10.025  -2.279  14.681  0.00  0.00
ATOM   4321  HG2 THR A 259      10.586  -2.458  12.992  0.00  0.00
ATOM   4322  HG2 THR A 259       9.784  -0.874  13.567  0.00  0.00
ATOM   4323  C   THR A 259      13.187  -0.428  16.061  0.00  0.00
ATOM   4324  O   THR A 259      13.805  -1.407  16.539  0.00  0.00
ATOM   4325  N   PHE A 260      13.693   0.807  16.061  0.00  0.00
ATOM   4326  HN  PHE A 260      13.325   1.633  15.640  0.00  0.00
ATOM   4327  CA  PHE A 260      15.010   1.067  16.718  0.00  0.00
ATOM   4328  HA  PHE A 260      15.647   0.248  16.420  0.00  0.00
ATOM   4329  CB  PHE A 260      15.567   2.342  16.008  0.00  0.00
ATOM   4330  HB1 PHE A 260      15.122   3.247  16.475  0.00  0.00
ATOM   4331  HB2 PHE A 260      15.201   2.310  14.960  0.00  0.00
ATOM   4332  CG  PHE A 260      17.148   2.408  16.022  0.00  0.00
ATOM   4333  CD1 PHE A 260      17.908   1.405  15.388  0.00  0.00
ATOM   4334  HD1 PHE A 260      17.436   0.562  14.904  0.00  0.00
ATOM   4335  CE1 PHE A 260      19.292   1.510  15.352  0.00  0.00
ATOM   4336  HE1 PHE A 260      19.959   0.714  15.056  0.00  0.00
ATOM   4337  CZ  PHE A 260      19.916   2.644  15.985  0.00  0.00
ATOM   4338  HZ  PHE A 260      20.981   2.817  16.044  0.00  0.00
ATOM   4339  CD2 PHE A 260      17.812   3.528  16.580  0.00  0.00
ATOM   4340  HD2 PHE A 260      17.271   4.350  17.025  0.00  0.00
ATOM   4341  CE2 PHE A 260      19.162   3.675  16.480  0.00  0.00
ATOM   4342  HE2 PHE A 260      19.548   4.557  16.969  0.00  0.00
ATOM   4343  C   PHE A 260      14.971   1.199  18.219  0.00  0.00
ATOM   4344  O   PHE A 260      15.981   0.906  18.839  0.00  0.00
ATOM   4345  N   GLN A 261      13.836   1.426  18.879  0.00  0.00
ATOM   4346  HN  GLN A 261      13.025   1.812  18.446  0.00  0.00
ATOM   4347  CA  GLN A 261      13.663   1.223  20.336  0.00  0.00
ATOM   4348  HA  GLN A 261      14.634   1.300  20.804  0.00  0.00
ATOM   4349  CB  GLN A 261      12.659   2.319  20.905  0.00  0.00
ATOM   4350  HB1 GLN A 261      12.152   1.884  21.793  0.00  0.00
ATOM   4351  HB2 GLN A 261      11.863   2.574  20.174  0.00  0.00
ATOM   4352  CG  GLN A 261      13.322   3.596  21.333  0.00  0.00
ATOM   4353  HG1 GLN A 261      12.501   4.195  21.784  0.00  0.00
ATOM   4354  HG2 GLN A 261      13.776   4.052  20.428  0.00  0.00
ATOM   4355  CD  GLN A 261      14.416   3.411  22.379  0.00  0.00
ATOM   4356  OE1 GLN A 261      15.606   3.458  22.019  0.00  0.00
ATOM   4357  NE2 GLN A 261      14.085   3.226  23.654  0.00  0.00
ATOM   4358  HE2 GLN A 261      14.873   3.358  24.255  0.00  0.00
ATOM   4359  HE2 GLN A 261      13.180   3.529  23.953  0.00  0.00
ATOM   4360  C   GLN A 261      13.236  -0.172  20.704  0.00  0.00
ATOM   4361  O   GLN A 261      12.968  -0.473  21.893  0.00  0.00
ATOM   4362  N   GLU A 262      13.061  -1.126  19.729  0.00  0.00
ATOM   4363  HN  GLU A 262      13.114  -0.854  18.771  0.00  0.00
ATOM   4364  CA  GLU A 262      12.990  -2.578  20.045  0.00  0.00
ATOM   4365  HA  GLU A 262      12.460  -2.686  20.979  0.00  0.00
ATOM   4366  CB  GLU A 262      12.422  -3.275  18.794  0.00  0.00
ATOM   4367  HB1 GLU A 262      12.588  -4.374  18.816  0.00  0.00
ATOM   4368  HB2 GLU A 262      12.924  -2.929  17.866  0.00  0.00
ATOM   4369  CG  GLU A 262      10.900  -3.106  18.568  0.00  0.00
ATOM   4370  HG1 GLU A 262      10.606  -3.820  17.770  0.00  0.00
ATOM   4371  HG2 GLU A 262      10.799  -2.037  18.284  0.00  0.00
ATOM   4372  CD  GLU A 262      10.080  -3.473  19.857  0.00  0.00
ATOM   4373  OE1 GLU A 262       9.287  -2.669  20.360  0.00  0.00
ATOM   4374  OE2 GLU A 262      10.132  -4.626  20.333  0.00  0.00
ATOM   4375  C   GLU A 262      14.414  -3.141  20.368  0.00  0.00
ATOM   4376  O   GLU A 262      14.633  -3.969  21.211  0.00  0.00
ATOM   4377  N   PHE A 263      15.373  -2.535  19.624  0.00  0.00
ATOM   4378  HN  PHE A 263      15.229  -1.985  18.805  0.00  0.00
ATOM   4379  CA  PHE A 263      16.795  -2.780  19.738  0.00  0.00
ATOM   4380  HA  PHE A 263      16.916  -3.746  20.206  0.00  0.00
ATOM   4381  CB  PHE A 263      17.566  -2.736  18.383  0.00  0.00
ATOM   4382  HB1 PHE A 263      18.636  -2.461  18.498  0.00  0.00
ATOM   4383  HB2 PHE A 263      17.079  -1.891  17.850  0.00  0.00
ATOM   4384  CG  PHE A 263      17.476  -4.015  17.571  0.00  0.00
ATOM   4385  CD1 PHE A 263      16.378  -4.206  16.725  0.00  0.00
ATOM   4386  HD1 PHE A 263      15.580  -3.478  16.685  0.00  0.00
ATOM   4387  CE1 PHE A 263      16.387  -5.280  15.794  0.00  0.00
ATOM   4388  HE1 PHE A 263      15.620  -5.406  15.045  0.00  0.00
ATOM   4389  CZ  PHE A 263      17.520  -6.156  15.795  0.00  0.00
ATOM   4390  HZ  PHE A 263      17.565  -6.827  14.951  0.00  0.00
ATOM   4391  CD2 PHE A 263      18.457  -4.996  17.679  0.00  0.00
ATOM   4392  HD2 PHE A 263      19.345  -4.909  18.289  0.00  0.00
ATOM   4393  CE2 PHE A 263      18.483  -6.108  16.774  0.00  0.00
ATOM   4394  HE2 PHE A 263      19.300  -6.810  16.698  0.00  0.00
ATOM   4395  C   PHE A 263      17.433  -1.771  20.675  0.00  0.00
ATOM   4396  O   PHE A 263      18.611  -1.712  20.885  0.00  0.00
ATOM   4397  N   PHE A 264      16.662  -0.847  21.322  0.00  0.00
ATOM   4398  HN  PHE A 264      15.712  -0.783  21.027  0.00  0.00
ATOM   4399  CA  PHE A 264      17.038   0.031  22.400  0.00  0.00
ATOM   4400  HA  PHE A 264      16.157   0.642  22.533  0.00  0.00
ATOM   4401  CB  PHE A 264      17.434  -0.759  23.763  0.00  0.00
ATOM   4402  HB1 PHE A 264      18.083  -0.096  24.375  0.00  0.00
ATOM   4403  HB2 PHE A 264      18.062  -1.597  23.390  0.00  0.00
ATOM   4404  CG  PHE A 264      16.405  -1.438  24.631  0.00  0.00
ATOM   4405  CD1 PHE A 264      15.168  -1.835  24.117  0.00  0.00
ATOM   4406  HD1 PHE A 264      14.844  -1.845  23.087  0.00  0.00
ATOM   4407  CE1 PHE A 264      14.266  -2.458  24.958  0.00  0.00
ATOM   4408  HE1 PHE A 264      13.250  -2.692  24.675  0.00  0.00
ATOM   4409  CZ  PHE A 264      14.554  -2.521  26.321  0.00  0.00
ATOM   4410  HZ  PHE A 264      13.735  -2.782  26.974  0.00  0.00
ATOM   4411  CD2 PHE A 264      16.723  -1.634  26.016  0.00  0.00
ATOM   4412  HD2 PHE A 264      17.690  -1.388  26.429  0.00  0.00
ATOM   4413  CE2 PHE A 264      15.788  -2.185  26.911  0.00  0.00
ATOM   4414  HE2 PHE A 264      16.053  -2.126  27.956  0.00  0.00
ATOM   4415  C   PHE A 264      18.041   1.044  21.988  0.00  0.00
ATOM   4416  O   PHE A 264      19.015   1.362  22.702  0.00  0.00
ATOM   4417  N   GLY A 265      17.943   1.532  20.699  0.00  0.00
ATOM   4418  HN  GLY A 265      17.133   1.198  20.224  0.00  0.00
ATOM   4419  CA  GLY A 265      18.884   2.358  19.943  0.00  0.00
ATOM   4420  HA1 GLY A 265      18.561   2.411  18.913  0.00  0.00
ATOM   4421  HA2 GLY A 265      19.874   1.932  20.017  0.00  0.00
ATOM   4422  C   GLY A 265      19.024   3.789  20.428  0.00  0.00
ATOM   4423  O   GLY A 265      20.097   4.222  20.728  0.00  0.00
ATOM   4424  N   LEU A 266      17.941   4.488  20.596  0.00  0.00
ATOM   4425  HN  LEU A 266      17.178   3.847  20.583  0.00  0.00
ATOM   4426  CA  LEU A 266      17.905   5.786  21.129  0.00  0.00
ATOM   4427  HA  LEU A 266      18.728   6.330  20.689  0.00  0.00
ATOM   4428  CB  LEU A 266      16.529   6.449  20.852  0.00  0.00
ATOM   4429  HB1 LEU A 266      16.485   7.445  21.342  0.00  0.00
ATOM   4430  HB2 LEU A 266      15.752   5.859  21.382  0.00  0.00
ATOM   4431  CG  LEU A 266      16.151   6.667  19.392  0.00  0.00
ATOM   4432  HG  LEU A 266      16.503   5.752  18.869  0.00  0.00
ATOM   4433  CD1 LEU A 266      14.643   6.815  19.213  0.00  0.00
ATOM   4434  HD1 LEU A 266      14.421   7.777  19.722  0.00  0.00
ATOM   4435  HD1 LEU A 266      14.093   6.012  19.748  0.00  0.00
ATOM   4436  HD1 LEU A 266      14.266   6.839  18.168  0.00  0.00
ATOM   4437  CD2 LEU A 266      16.892   7.882  18.847  0.00  0.00
ATOM   4438  HD2 LEU A 266      17.986   7.779  19.013  0.00  0.00
ATOM   4439  HD2 LEU A 266      16.537   8.757  19.431  0.00  0.00
ATOM   4440  HD2 LEU A 266      16.547   8.200  17.841  0.00  0.00
ATOM   4441  C   LEU A 266      18.250   5.917  22.614  0.00  0.00
ATOM   4442  O   LEU A 266      19.133   6.728  23.006  0.00  0.00
ATOM   4443  N   ASN A 267      17.723   4.952  23.372  0.00  0.00
ATOM   4444  HN  ASN A 267      16.959   4.512  22.906  0.00  0.00
ATOM   4445  CA  ASN A 267      18.243   4.465  24.582  0.00  0.00
ATOM   4446  HA  ASN A 267      17.785   3.491  24.661  0.00  0.00
ATOM   4447  CB  ASN A 267      19.821   4.392  24.651  0.00  0.00
ATOM   4448  HB1 ASN A 267      20.189   5.383  24.996  0.00  0.00
ATOM   4449  HB2 ASN A 267      20.293   4.179  23.669  0.00  0.00
ATOM   4450  CG  ASN A 267      20.381   3.340  25.549  0.00  0.00
ATOM   4451  OD1 ASN A 267      20.966   3.558  26.613  0.00  0.00
ATOM   4452  ND2 ASN A 267      20.182   2.063  25.051  0.00  0.00
ATOM   4453  HD2 ASN A 267      19.927   1.936  24.092  0.00  0.00
ATOM   4454  HD2 ASN A 267      20.354   1.262  25.623  0.00  0.00
ATOM   4455  C   ASN A 267      17.771   5.389  25.731  0.00  0.00
ATOM   4456  O   ASN A 267      18.521   5.717  26.652  0.00  0.00
ATOM   4457  N   ASN A 268      16.515   5.922  25.644  0.00  0.00
ATOM   4458  HN  ASN A 268      15.966   5.606  24.874  0.00  0.00
ATOM   4459  CA  ASN A 268      15.936   6.617  26.776  0.00  0.00
ATOM   4460  HA  ASN A 268      16.111   6.077  27.695  0.00  0.00
ATOM   4461  CB  ASN A 268      16.645   8.002  26.919  0.00  0.00
ATOM   4462  HB1 ASN A 268      16.189   8.618  26.114  0.00  0.00
ATOM   4463  HB2 ASN A 268      17.737   7.801  26.968  0.00  0.00
ATOM   4464  CG  ASN A 268      16.296   8.709  28.222  0.00  0.00
ATOM   4465  OD1 ASN A 268      16.364   8.072  29.254  0.00  0.00
ATOM   4466  ND2 ASN A 268      15.621   9.903  28.145  0.00  0.00
ATOM   4467  HD2 ASN A 268      15.225  10.256  28.992  0.00  0.00
ATOM   4468  HD2 ASN A 268      15.542  10.396  27.279  0.00  0.00
ATOM   4469  C   ASN A 268      14.411   6.557  26.727  0.00  0.00
ATOM   4470  O   ASN A 268      13.781   6.621  25.674  0.00  0.00
ATOM   4471  N   CYS A 269      13.745   6.361  27.904  0.00  0.00
ATOM   4472  HN  CYS A 269      14.296   6.263  28.729  0.00  0.00
ATOM   4473  CA  CYS A 269      12.276   6.346  28.055  0.00  0.00
ATOM   4474  HA  CYS A 269      11.946   5.572  27.378  0.00  0.00
ATOM   4475  CB  CYS A 269      11.714   5.825  29.449  0.00  0.00
ATOM   4476  HB1 CYS A 269      11.984   6.469  30.314  0.00  0.00
ATOM   4477  HB2 CYS A 269      12.087   4.785  29.560  0.00  0.00
ATOM   4478  SG  CYS A 269       9.913   5.666  29.494  0.00  0.00
ATOM   4479  C   CYS A 269      11.577   7.677  27.560  0.00  0.00
ATOM   4480  O   CYS A 269      10.603   7.654  26.857  0.00  0.00
ATOM   4481  N   SER A 270      12.203   8.856  27.939  0.00  0.00
ATOM   4482  HN  SER A 270      12.812   8.873  28.728  0.00  0.00
ATOM   4483  CA  SER A 270      11.606  10.189  27.565  0.00  0.00
ATOM   4484  HA  SER A 270      10.643  10.286  28.044  0.00  0.00
ATOM   4485  CB  SER A 270      12.504  11.317  28.223  0.00  0.00
ATOM   4486  HB1 SER A 270      11.914  12.246  28.078  0.00  0.00
ATOM   4487  HB2 SER A 270      13.458  11.369  27.655  0.00  0.00
ATOM   4488  OG  SER A 270      12.629  10.965  29.635  0.00  0.00
ATOM   4489  HG1 SER A 270      12.902  11.794  30.033  0.00  0.00
ATOM   4490  C   SER A 270      11.503  10.406  26.026  0.00  0.00
ATOM   4491  O   SER A 270      10.684  11.113  25.483  0.00  0.00
ATOM   4492  N   SER A 271      12.445   9.861  25.264  0.00  0.00
ATOM   4493  HN  SER A 271      13.310   9.507  25.611  0.00  0.00
ATOM   4494  CA  SER A 271      12.424   9.740  23.809  0.00  0.00
ATOM   4495  HA  SER A 271      12.248  10.725  23.404  0.00  0.00
ATOM   4496  CB  SER A 271      13.755   9.219  23.134  0.00  0.00
ATOM   4497  HB1 SER A 271      13.878   9.463  22.056  0.00  0.00
ATOM   4498  HB2 SER A 271      13.729   8.111  23.199  0.00  0.00
ATOM   4499  OG  SER A 271      14.876   9.697  23.902  0.00  0.00
ATOM   4500  HG1 SER A 271      15.155  10.545  23.549  0.00  0.00
ATOM   4501  C   SER A 271      11.277   8.820  23.319  0.00  0.00
ATOM   4502  O   SER A 271      10.523   9.205  22.469  0.00  0.00
ATOM   4503  N   SER A 272      11.056   7.624  23.912  0.00  0.00
ATOM   4504  HN  SER A 272      11.669   7.289  24.623  0.00  0.00
ATOM   4505  CA  SER A 272       9.875   6.796  23.670  0.00  0.00
ATOM   4506  HA  SER A 272       9.730   6.628  22.613  0.00  0.00
ATOM   4507  CB  SER A 272       9.906   5.421  24.334  0.00  0.00
ATOM   4508  HB1 SER A 272       8.961   4.861  24.169  0.00  0.00
ATOM   4509  HB2 SER A 272      10.013   5.611  25.423  0.00  0.00
ATOM   4510  OG  SER A 272      11.017   4.595  23.957  0.00  0.00
ATOM   4511  HG1 SER A 272      10.849   3.684  24.212  0.00  0.00
ATOM   4512  C   SER A 272       8.545   7.473  24.011  0.00  0.00
ATOM   4513  O   SER A 272       7.651   7.417  23.142  0.00  0.00
ATOM   4514  N   ASN A 273       8.434   8.185  25.191  0.00  0.00
ATOM   4515  HN  ASN A 273       9.218   8.207  25.806  0.00  0.00
ATOM   4516  CA  ASN A 273       7.377   9.019  25.655  0.00  0.00
ATOM   4517  HA  ASN A 273       6.484   8.412  25.656  0.00  0.00
ATOM   4518  CB  ASN A 273       7.673   9.489  27.079  0.00  0.00
ATOM   4519  HB1 ASN A 273       7.018  10.295  27.473  0.00  0.00
ATOM   4520  HB2 ASN A 273       8.714   9.876  27.114  0.00  0.00
ATOM   4521  CG  ASN A 273       7.663   8.331  28.039  0.00  0.00
ATOM   4522  OD1 ASN A 273       7.021   7.305  27.822  0.00  0.00
ATOM   4523  ND2 ASN A 273       8.314   8.549  29.181  0.00  0.00
ATOM   4524  HD2 ASN A 273       8.538   7.736  29.719  0.00  0.00
ATOM   4525  HD2 ASN A 273       8.631   9.468  29.413  0.00  0.00
ATOM   4526  C   ASN A 273       6.981  10.106  24.668  0.00  0.00
ATOM   4527  O   ASN A 273       5.788  10.302  24.443  0.00  0.00
ATOM   4528  N   ARG A 274       7.993  10.864  24.128  0.00  0.00
ATOM   4529  HN  ARG A 274       8.951  10.864  24.405  0.00  0.00
ATOM   4530  CA  ARG A 274       7.756  11.896  23.100  0.00  0.00
ATOM   4531  HA  ARG A 274       6.954  12.500  23.499  0.00  0.00
ATOM   4532  CB  ARG A 274       8.994  12.831  23.018  0.00  0.00
ATOM   4533  HB1 ARG A 274       9.796  12.274  22.488  0.00  0.00
ATOM   4534  HB2 ARG A 274       9.423  13.157  23.989  0.00  0.00
ATOM   4535  CG  ARG A 274       8.688  14.132  22.228  0.00  0.00
ATOM   4536  HG1 ARG A 274       7.857  14.685  22.717  0.00  0.00
ATOM   4537  HG2 ARG A 274       8.347  13.864  21.205  0.00  0.00
ATOM   4538  CD  ARG A 274       9.877  15.151  22.110  0.00  0.00
ATOM   4539  HD1 ARG A 274      10.128  15.688  23.050  0.00  0.00
ATOM   4540  HD2 ARG A 274       9.473  15.918  21.415  0.00  0.00
ATOM   4541  NE  ARG A 274      11.041  14.510  21.494  0.00  0.00
ATOM   4542  HE  ARG A 274      11.002  13.716  20.888  0.00  0.00
ATOM   4543  CZ  ARG A 274      12.218  15.082  21.629  0.00  0.00
ATOM   4544  NH1 ARG A 274      13.292  14.469  21.150  0.00  0.00
ATOM   4545  HH1 ARG A 274      13.254  13.524  20.822  0.00  0.00
ATOM   4546  HH1 ARG A 274      14.193  14.866  21.329  0.00  0.00
ATOM   4547  NH2 ARG A 274      12.475  16.197  22.294  0.00  0.00
ATOM   4548  HH2 ARG A 274      11.720  16.840  22.424  0.00  0.00
ATOM   4549  HH2 ARG A 274      13.417  16.530  22.260  0.00  0.00
ATOM   4550  C   ARG A 274       7.395  11.273  21.744  0.00  0.00
ATOM   4551  O   ARG A 274       6.530  11.741  21.033  0.00  0.00
ATOM   4552  N   LEU A 275       8.014  10.088  21.415  0.00  0.00
ATOM   4553  HN  LEU A 275       8.748   9.808  22.029  0.00  0.00
ATOM   4554  CA  LEU A 275       7.793   9.300  20.251  0.00  0.00
ATOM   4555  HA  LEU A 275       8.055   9.855  19.363  0.00  0.00
ATOM   4556  CB  LEU A 275       8.744   8.098  20.134  0.00  0.00
ATOM   4557  HB1 LEU A 275       8.302   7.307  20.776  0.00  0.00
ATOM   4558  HB2 LEU A 275       9.781   8.339  20.454  0.00  0.00
ATOM   4559  CG  LEU A 275       8.941   7.416  18.759  0.00  0.00
ATOM   4560  HG  LEU A 275       8.105   6.762  18.433  0.00  0.00
ATOM   4561  CD1 LEU A 275       9.315   8.476  17.721  0.00  0.00
ATOM   4562  HD1 LEU A 275       8.494   9.101  17.309  0.00  0.00
ATOM   4563  HD1 LEU A 275       9.585   7.877  16.824  0.00  0.00
ATOM   4564  HD1 LEU A 275      10.279   8.966  17.977  0.00  0.00
ATOM   4565  CD2 LEU A 275      10.081   6.429  18.991  0.00  0.00
ATOM   4566  HD2 LEU A 275      11.060   6.810  19.353  0.00  0.00
ATOM   4567  HD2 LEU A 275      10.333   5.807  18.106  0.00  0.00
ATOM   4568  HD2 LEU A 275       9.712   5.753  19.791  0.00  0.00
ATOM   4569  C   LEU A 275       6.388   8.808  19.992  0.00  0.00
ATOM   4570  O   LEU A 275       5.835   8.862  18.878  0.00  0.00
ATOM   4571  N   ASP A 276       5.709   8.314  21.061  0.00  0.00
ATOM   4572  HN  ASP A 276       6.219   8.051  21.877  0.00  0.00
ATOM   4573  CA  ASP A 276       4.314   7.886  21.039  0.00  0.00
ATOM   4574  HA  ASP A 276       4.135   7.038  20.396  0.00  0.00
ATOM   4575  CB  ASP A 276       3.894   7.271  22.400  0.00  0.00
ATOM   4576  HB1 ASP A 276       2.807   7.074  22.519  0.00  0.00
ATOM   4577  HB2 ASP A 276       4.158   7.938  23.249  0.00  0.00
ATOM   4578  CG  ASP A 276       4.726   6.043  22.735  0.00  0.00
ATOM   4579  OD1 ASP A 276       5.158   5.169  21.922  0.00  0.00
ATOM   4580  OD2 ASP A 276       4.998   5.945  23.971  0.00  0.00
ATOM   4581  C   ASP A 276       3.342   9.086  20.691  0.00  0.00
ATOM   4582  O   ASP A 276       2.431   9.083  19.929  0.00  0.00
ATOM   4583  N   GLN A 277       3.554  10.291  21.359  0.00  0.00
ATOM   4584  HN  GLN A 277       4.401  10.421  21.867  0.00  0.00
ATOM   4585  CA  GLN A 277       2.820  11.465  21.075  0.00  0.00
ATOM   4586  HA  GLN A 277       1.790  11.350  21.380  0.00  0.00
ATOM   4587  CB  GLN A 277       3.415  12.674  21.886  0.00  0.00
ATOM   4588  HB1 GLN A 277       2.863  13.614  21.672  0.00  0.00
ATOM   4589  HB2 GLN A 277       4.492  12.826  21.657  0.00  0.00
ATOM   4590  CG  GLN A 277       3.135  12.557  23.391  0.00  0.00
ATOM   4591  HG1 GLN A 277       3.820  11.808  23.842  0.00  0.00
ATOM   4592  HG2 GLN A 277       2.101  12.278  23.686  0.00  0.00
ATOM   4593  CD  GLN A 277       3.573  13.824  24.112  0.00  0.00
ATOM   4594  OE1 GLN A 277       4.326  14.550  23.529  0.00  0.00
ATOM   4595  NE2 GLN A 277       3.069  14.092  25.323  0.00  0.00
ATOM   4596  HE2 GLN A 277       3.453  14.919  25.734  0.00  0.00
ATOM   4597  HE2 GLN A 277       2.339  13.681  25.869  0.00  0.00
ATOM   4598  C   GLN A 277       2.940  11.964  19.692  0.00  0.00
ATOM   4599  O   GLN A 277       1.941  12.377  19.188  0.00  0.00
ATOM   4600  N   ALA A 278       4.211  11.861  19.102  0.00  0.00
ATOM   4601  HN  ALA A 278       4.913  11.449  19.678  0.00  0.00
ATOM   4602  CA  ALA A 278       4.519  12.329  17.746  0.00  0.00
ATOM   4603  HA  ALA A 278       4.046  13.294  17.646  0.00  0.00
ATOM   4604  CB  ALA A 278       6.036  12.423  17.336  0.00  0.00
ATOM   4605  HB1 ALA A 278       6.101  12.801  16.293  0.00  0.00
ATOM   4606  HB2 ALA A 278       6.485  11.407  17.366  0.00  0.00
ATOM   4607  HB3 ALA A 278       6.664  13.076  17.978  0.00  0.00
ATOM   4608  C   ALA A 278       3.784  11.409  16.808  0.00  0.00
ATOM   4609  O   ALA A 278       3.180  11.879  15.814  0.00  0.00
ATOM   4610  N   MET A 279       3.817  10.103  17.079  0.00  0.00
ATOM   4611  HN  MET A 279       4.408   9.740  17.795  0.00  0.00
ATOM   4612  CA  MET A 279       3.107   9.007  16.408  0.00  0.00
ATOM   4613  HA  MET A 279       3.509   9.040  15.406  0.00  0.00
ATOM   4614  CB  MET A 279       3.608   7.604  16.825  0.00  0.00
ATOM   4615  HB1 MET A 279       3.284   7.314  17.847  0.00  0.00
ATOM   4616  HB2 MET A 279       4.717   7.666  16.844  0.00  0.00
ATOM   4617  CG  MET A 279       3.349   6.505  15.780  0.00  0.00
ATOM   4618  HG1 MET A 279       3.731   6.777  14.773  0.00  0.00
ATOM   4619  HG2 MET A 279       2.242   6.440  15.708  0.00  0.00
ATOM   4620  SD  MET A 279       3.948   4.835  16.073  0.00  0.00
ATOM   4621  CE  MET A 279       3.509   4.175  14.421  0.00  0.00
ATOM   4622  HE1 MET A 279       4.136   4.521  13.572  0.00  0.00
ATOM   4623  HE2 MET A 279       2.464   4.342  14.082  0.00  0.00
ATOM   4624  HE3 MET A 279       3.616   3.077  14.286  0.00  0.00
ATOM   4625  C   MET A 279       1.636   9.187  16.169  0.00  0.00
ATOM   4626  O   MET A 279       1.202   8.750  15.126  0.00  0.00
ATOM   4627  N   GLN A 280       0.850   9.851  17.095  0.00  0.00
ATOM   4628  HN  GLN A 280       1.158  10.035  18.025  0.00  0.00
ATOM   4629  CA  GLN A 280      -0.598  10.176  16.952  0.00  0.00
ATOM   4630  HA  GLN A 280      -1.030   9.275  16.543  0.00  0.00
ATOM   4631  CB  GLN A 280      -1.292  10.583  18.392  0.00  0.00
ATOM   4632  HB1 GLN A 280      -2.397  10.700  18.361  0.00  0.00
ATOM   4633  HB2 GLN A 280      -0.794  11.492  18.792  0.00  0.00
ATOM   4634  CG  GLN A 280      -1.189   9.408  19.430  0.00  0.00
ATOM   4635  HG1 GLN A 280      -0.127   9.103  19.544  0.00  0.00
ATOM   4636  HG2 GLN A 280      -1.787   8.526  19.114  0.00  0.00
ATOM   4637  CD  GLN A 280      -1.874   9.710  20.780  0.00  0.00
ATOM   4638  OE1 GLN A 280      -2.612  10.688  20.898  0.00  0.00
ATOM   4639  NE2 GLN A 280      -1.736   8.796  21.728  0.00  0.00
ATOM   4640  HE2 GLN A 280      -2.264   8.796  22.578  0.00  0.00
ATOM   4641  HE2 GLN A 280      -1.164   7.994  21.557  0.00  0.00
ATOM   4642  C   GLN A 280      -0.790  11.208  15.864  0.00  0.00
ATOM   4643  O   GLN A 280      -1.767  11.238  15.177  0.00  0.00
ATOM   4644  N   VAL A 281       0.120  12.213  15.780  0.00  0.00
ATOM   4645  HN  VAL A 281       0.924  12.277  16.365  0.00  0.00
ATOM   4646  CA  VAL A 281       0.037  13.231  14.690  0.00  0.00
ATOM   4647  HA  VAL A 281      -0.930  13.705  14.604  0.00  0.00
ATOM   4648  CB  VAL A 281       0.990  14.444  15.061  0.00  0.00
ATOM   4649  HB  VAL A 281       2.073  14.242  14.920  0.00  0.00
ATOM   4650  CG1 VAL A 281       0.787  15.599  14.032  0.00  0.00
ATOM   4651  HG1 VAL A 281       1.123  15.242  13.035  0.00  0.00
ATOM   4652  HG1 VAL A 281       1.361  16.539  14.173  0.00  0.00
ATOM   4653  HG1 VAL A 281      -0.294  15.843  13.962  0.00  0.00
ATOM   4654  CG2 VAL A 281       0.825  14.848  16.525  0.00  0.00
ATOM   4655  HG2 VAL A 281       1.250  15.840  16.789  0.00  0.00
ATOM   4656  HG2 VAL A 281       1.389  14.160  17.190  0.00  0.00
ATOM   4657  HG2 VAL A 281      -0.250  14.777  16.798  0.00  0.00
ATOM   4658  C   VAL A 281       0.352  12.634  13.339  0.00  0.00
ATOM   4659  O   VAL A 281      -0.285  12.978  12.365  0.00  0.00
ATOM   4660  N   THR A 282       1.456  11.765  13.212  0.00  0.00
ATOM   4661  HN  THR A 282       2.003  11.621  14.034  0.00  0.00
ATOM   4662  CA  THR A 282       2.046  11.355  11.956  0.00  0.00
ATOM   4663  HA  THR A 282       1.867  12.177  11.278  0.00  0.00
ATOM   4664  CB  THR A 282       3.581  11.173  11.987  0.00  0.00
ATOM   4665  HB  THR A 282       3.949  10.977  10.958  0.00  0.00
ATOM   4666  OG1 THR A 282       4.009  10.088  12.805  0.00  0.00
ATOM   4667  HG1 THR A 282       4.898   9.949  12.471  0.00  0.00
ATOM   4668  CG2 THR A 282       4.302  12.428  12.544  0.00  0.00
ATOM   4669  HG2 THR A 282       4.035  12.717  13.583  0.00  0.00
ATOM   4670  HG2 THR A 282       4.163  13.283  11.849  0.00  0.00
ATOM   4671  HG2 THR A 282       5.386  12.182  12.563  0.00  0.00
ATOM   4672  C   THR A 282       1.331  10.166  11.416  0.00  0.00
ATOM   4673  O   THR A 282       1.255  10.019  10.187  0.00  0.00
ATOM   4674  N   GLU A 283       0.556   9.421  12.257  0.00  0.00
ATOM   4675  HN  GLU A 283       0.742   9.419  13.236  0.00  0.00
ATOM   4676  CA  GLU A 283      -0.593   8.611  11.883  0.00  0.00
ATOM   4677  HA  GLU A 283      -0.261   7.840  11.202  0.00  0.00
ATOM   4678  CB  GLU A 283      -1.153   7.995  13.196  0.00  0.00
ATOM   4679  HB1 GLU A 283      -1.163   8.897  13.844  0.00  0.00
ATOM   4680  HB2 GLU A 283      -0.393   7.263  13.545  0.00  0.00
ATOM   4681  CG  GLU A 283      -2.597   7.319  13.156  0.00  0.00
ATOM   4682  HG1 GLU A 283      -3.323   7.992  12.652  0.00  0.00
ATOM   4683  HG2 GLU A 283      -2.874   7.112  14.212  0.00  0.00
ATOM   4684  CD  GLU A 283      -2.544   6.098  12.220  0.00  0.00
ATOM   4685  OE1 GLU A 283      -1.508   5.787  11.597  0.00  0.00
ATOM   4686  OE2 GLU A 283      -3.618   5.455  12.045  0.00  0.00
ATOM   4687  C   GLU A 283      -1.673   9.412  11.118  0.00  0.00
ATOM   4688  O   GLU A 283      -2.041   9.046   9.997  0.00  0.00
ATOM   4689  N   THR A 284      -2.120  10.543  11.711  0.00  0.00
ATOM   4690  HN  THR A 284      -1.640  10.708  12.569  0.00  0.00
ATOM   4691  CA  THR A 284      -3.100  11.452  11.179  0.00  0.00
ATOM   4692  HA  THR A 284      -3.990  10.866  11.004  0.00  0.00
ATOM   4693  CB  THR A 284      -3.435  12.560  12.200  0.00  0.00
ATOM   4694  HB  THR A 284      -2.489  13.078  12.468  0.00  0.00
ATOM   4695  OG1 THR A 284      -3.898  11.933  13.428  0.00  0.00
ATOM   4696  HG1 THR A 284      -3.163  11.952  14.044  0.00  0.00
ATOM   4697  CG2 THR A 284      -4.429  13.504  11.672  0.00  0.00
ATOM   4698  HG2 THR A 284      -4.693  14.245  12.457  0.00  0.00
ATOM   4699  HG2 THR A 284      -5.408  13.058  11.394  0.00  0.00
ATOM   4700  HG2 THR A 284      -4.052  14.082  10.801  0.00  0.00
ATOM   4701  C   THR A 284      -2.742  12.000   9.900  0.00  0.00
ATOM   4702  O   THR A 284      -3.591  12.054   8.983  0.00  0.00
ATOM   4703  N   LEU A 285      -1.518  12.559   9.777  0.00  0.00
ATOM   4704  HN  LEU A 285      -0.859  12.558  10.526  0.00  0.00
ATOM   4705  CA  LEU A 285      -0.977  13.080   8.553  0.00  0.00
ATOM   4706  HA  LEU A 285      -1.753  13.781   8.286  0.00  0.00
ATOM   4707  CB  LEU A 285       0.345  13.869   8.831  0.00  0.00
ATOM   4708  HB1 LEU A 285       1.006  14.138   7.980  0.00  0.00
ATOM   4709  HB2 LEU A 285       0.886  13.098   9.420  0.00  0.00
ATOM   4710  CG  LEU A 285       0.243  15.045   9.808  0.00  0.00
ATOM   4711  HG  LEU A 285      -0.421  14.758  10.651  0.00  0.00
ATOM   4712  CD1 LEU A 285       1.557  15.400  10.442  0.00  0.00
ATOM   4713  HD1 LEU A 285       1.757  14.570  11.154  0.00  0.00
ATOM   4714  HD1 LEU A 285       1.595  16.347  11.021  0.00  0.00
ATOM   4715  HD1 LEU A 285       2.463  15.340   9.801  0.00  0.00
ATOM   4716  CD2 LEU A 285      -0.311  16.331   9.123  0.00  0.00
ATOM   4717  HD2 LEU A 285       0.385  16.589   8.296  0.00  0.00
ATOM   4718  HD2 LEU A 285      -0.368  17.229   9.775  0.00  0.00
ATOM   4719  HD2 LEU A 285      -1.337  16.293   8.699  0.00  0.00
ATOM   4720  C   LEU A 285      -0.808  12.070   7.419  0.00  0.00
ATOM   4721  O   LEU A 285      -1.026  12.436   6.253  0.00  0.00
ATOM   4722  N   GLY A 286      -0.347  10.823   7.785  0.00  0.00
ATOM   4723  HN  GLY A 286      -0.066  10.583   8.711  0.00  0.00
ATOM   4724  CA  GLY A 286      -0.021   9.836   6.888  0.00  0.00
ATOM   4725  HA1 GLY A 286       0.973   9.486   7.123  0.00  0.00
ATOM   4726  HA2 GLY A 286      -0.109  10.246   5.893  0.00  0.00
ATOM   4727  C   GLY A 286      -0.951   8.682   6.862  0.00  0.00
ATOM   4728  O   GLY A 286      -0.445   7.544   6.878  0.00  0.00
ATOM   4729  N   MET A 287      -2.319   8.910   6.839  0.00  0.00
ATOM   4730  HN  MET A 287      -2.552   9.878   6.775  0.00  0.00
ATOM   4731  CA  MET A 287      -3.413   7.932   6.728  0.00  0.00
ATOM   4732  HA  MET A 287      -3.013   6.933   6.647  0.00  0.00
ATOM   4733  CB  MET A 287      -4.235   7.832   7.984  0.00  0.00
ATOM   4734  HB1 MET A 287      -3.434   7.502   8.680  0.00  0.00
ATOM   4735  HB2 MET A 287      -4.963   6.998   7.893  0.00  0.00
ATOM   4736  CG  MET A 287      -4.946   9.147   8.341  0.00  0.00
ATOM   4737  HG1 MET A 287      -4.330   9.988   7.955  0.00  0.00
ATOM   4738  HG2 MET A 287      -5.045   9.216   9.446  0.00  0.00
ATOM   4739  SD  MET A 287      -6.609   9.168   7.637  0.00  0.00
ATOM   4740  CE  MET A 287      -6.762  10.969   7.787  0.00  0.00
ATOM   4741  HE1 MET A 287      -5.924  11.429   7.221  0.00  0.00
ATOM   4742  HE2 MET A 287      -6.632  11.434   8.788  0.00  0.00
ATOM   4743  HE3 MET A 287      -7.660  11.398   7.294  0.00  0.00
ATOM   4744  C   MET A 287      -4.171   8.182   5.432  0.00  0.00
ATOM   4745  O   MET A 287      -5.269   7.692   5.168  0.00  0.00
ATOM   4746  N   THR A 288      -3.560   8.894   4.467  0.00  0.00
ATOM   4747  HN  THR A 288      -2.639   9.216   4.673  0.00  0.00
ATOM   4748  CA  THR A 288      -4.249   9.520   3.338  0.00  0.00
ATOM   4749  HA  THR A 288      -5.308   9.416   3.521  0.00  0.00
ATOM   4750  CB  THR A 288      -3.830  10.971   3.190  0.00  0.00
ATOM   4751  HB  THR A 288      -4.153  11.445   2.239  0.00  0.00
ATOM   4752  OG1 THR A 288      -2.427  10.930   3.249  0.00  0.00
ATOM   4753  HG1 THR A 288      -2.079  11.818   3.139  0.00  0.00
ATOM   4754  CG2 THR A 288      -4.406  11.650   4.401  0.00  0.00
ATOM   4755  HG2 THR A 288      -4.289  12.731   4.174  0.00  0.00
ATOM   4756  HG2 THR A 288      -3.879  11.322   5.323  0.00  0.00
ATOM   4757  HG2 THR A 288      -5.496  11.456   4.492  0.00  0.00
ATOM   4758  C   THR A 288      -3.912   8.828   2.017  0.00  0.00
ATOM   4759  O   THR A 288      -4.370   9.302   0.974  0.00  0.00
ATOM   4760  N   HIS A 289      -3.267   7.645   2.025  0.00  0.00
ATOM   4761  HN  HIS A 289      -2.888   7.421   2.920  0.00  0.00
ATOM   4762  CA  HIS A 289      -2.909   6.789   0.890  0.00  0.00
ATOM   4763  HA  HIS A 289      -1.988   7.186   0.490  0.00  0.00
ATOM   4764  CB  HIS A 289      -2.620   5.354   1.375  0.00  0.00
ATOM   4765  HB1 HIS A 289      -2.084   4.792   0.580  0.00  0.00
ATOM   4766  HB2 HIS A 289      -3.534   4.727   1.448  0.00  0.00
ATOM   4767  ND1 HIS A 289      -0.947   5.939   3.140  0.00  0.00
ATOM   4768  HD1 HIS A 289      -0.227   6.178   2.489  0.00  0.00
ATOM   4769  CG  HIS A 289      -2.046   5.205   2.758  0.00  0.00
ATOM   4770  CE1 HIS A 289      -0.886   5.816   4.535  0.00  0.00
ATOM   4771  HE1 HIS A 289      -0.179   6.466   5.050  0.00  0.00
ATOM   4772  NE2 HIS A 289      -1.871   5.085   5.002  0.00  0.00
ATOM   4773  CD2 HIS A 289      -2.633   4.733   3.891  0.00  0.00
ATOM   4774  HD2 HIS A 289      -3.605   4.256   3.930  0.00  0.00
ATOM   4775  C   HIS A 289      -3.939   6.726  -0.241  0.00  0.00
ATOM   4776  O   HIS A 289      -3.634   6.969  -1.391  0.00  0.00
ATOM   4777  N   CYS A 290      -5.211   6.473  -0.015  0.00  0.00
ATOM   4778  HN  CYS A 290      -5.544   6.235   0.894  0.00  0.00
ATOM   4779  CA  CYS A 290      -6.244   6.208  -1.047  0.00  0.00
ATOM   4780  HA  CYS A 290      -5.884   5.394  -1.660  0.00  0.00
ATOM   4781  CB  CYS A 290      -7.446   5.658  -0.272  0.00  0.00
ATOM   4782  HB1 CYS A 290      -8.048   5.123  -1.037  0.00  0.00
ATOM   4783  HB2 CYS A 290      -8.060   6.491   0.133  0.00  0.00
ATOM   4784  SG  CYS A 290      -7.091   4.376   0.968  0.00  0.00
ATOM   4785  HG1 CYS A 290      -6.591   3.611   0.010  0.00  0.00
ATOM   4786  C   CYS A 290      -6.682   7.353  -1.937  0.00  0.00
ATOM   4787  O   CYS A 290      -7.376   7.103  -2.984  0.00  0.00
ATOM   4788  N   CYS A 291      -6.276   8.597  -1.669  0.00  0.00
ATOM   4789  HN  CYS A 291      -5.633   8.691  -0.912  0.00  0.00
ATOM   4790  CA  CYS A 291      -6.619   9.826  -2.399  0.00  0.00
ATOM   4791  HA  CYS A 291      -7.684   9.987  -2.483  0.00  0.00
ATOM   4792  CB  CYS A 291      -6.200  11.102  -1.697  0.00  0.00
ATOM   4793  HB1 CYS A 291      -6.669  11.934  -2.263  0.00  0.00
ATOM   4794  HB2 CYS A 291      -5.124  11.343  -1.559  0.00  0.00
ATOM   4795  SG  CYS A 291      -6.935  11.144   0.007  0.00  0.00
ATOM   4796  HG1 CYS A 291      -6.003  10.319   0.463  0.00  0.00
ATOM   4797  C   CYS A 291      -6.014   9.834  -3.825  0.00  0.00
ATOM   4798  O   CYS A 291      -6.629  10.279  -4.751  0.00  0.00
ATOM   4799  N   ILE A 292      -4.775   9.279  -4.012  0.00  0.00
ATOM   4800  HN  ILE A 292      -4.347   8.779  -3.263  0.00  0.00
ATOM   4801  CA  ILE A 292      -4.174   9.120  -5.317  0.00  0.00
ATOM   4802  HA  ILE A 292      -4.230  10.077  -5.815  0.00  0.00
ATOM   4803  CB  ILE A 292      -2.680   8.809  -5.216  0.00  0.00
ATOM   4804  HB  ILE A 292      -2.226   9.487  -4.462  0.00  0.00
ATOM   4805  CG2 ILE A 292      -2.435   7.355  -4.844  0.00  0.00
ATOM   4806  HG2 ILE A 292      -2.840   7.146  -3.831  0.00  0.00
ATOM   4807  HG2 ILE A 292      -1.359   7.357  -4.567  0.00  0.00
ATOM   4808  HG2 ILE A 292      -2.680   6.574  -5.596  0.00  0.00
ATOM   4809  CG1 ILE A 292      -1.826   9.072  -6.521  0.00  0.00
ATOM   4810  HG1 ILE A 292      -2.329   8.560  -7.368  0.00  0.00
ATOM   4811  HG1 ILE A 292      -0.852   8.580  -6.310  0.00  0.00
ATOM   4812  CD1 ILE A 292      -1.695  10.582  -6.915  0.00  0.00
ATOM   4813  HD1 ILE A 292      -2.682  11.065  -6.755  0.00  0.00
ATOM   4814  HD2 ILE A 292      -1.485  10.741  -7.994  0.00  0.00
ATOM   4815  HD3 ILE A 292      -0.931  11.124  -6.317  0.00  0.00
ATOM   4816  C   ILE A 292      -4.942   8.104  -6.134  0.00  0.00
ATOM   4817  O   ILE A 292      -5.163   8.454  -7.286  0.00  0.00
ATOM   4818  N   ASN A 293      -5.426   7.003  -5.706  0.00  0.00
ATOM   4819  HN  ASN A 293      -5.389   6.755  -4.742  0.00  0.00
ATOM   4820  CA  ASN A 293      -6.074   5.948  -6.572  0.00  0.00
ATOM   4821  HA  ASN A 293      -5.251   5.620  -7.191  0.00  0.00
ATOM   4822  CB  ASN A 293      -6.454   4.696  -5.712  0.00  0.00
ATOM   4823  HB1 ASN A 293      -7.260   4.079  -6.165  0.00  0.00
ATOM   4824  HB2 ASN A 293      -6.917   5.110  -4.790  0.00  0.00
ATOM   4825  CG  ASN A 293      -5.231   3.897  -5.277  0.00  0.00
ATOM   4826  OD1 ASN A 293      -4.083   4.399  -5.502  0.00  0.00
ATOM   4827  ND2 ASN A 293      -5.469   2.600  -4.861  0.00  0.00
ATOM   4828  HD2 ASN A 293      -6.413   2.344  -4.655  0.00  0.00
ATOM   4829  HD2 ASN A 293      -4.699   1.997  -4.647  0.00  0.00
ATOM   4830  C   ASN A 293      -7.194   6.379  -7.538  0.00  0.00
ATOM   4831  O   ASN A 293      -7.067   5.974  -8.684  0.00  0.00
ATOM   4832  N   PRO A 294      -8.299   7.101  -7.309  0.00  0.00
ATOM   4833  CD  PRO A 294      -8.846   7.399  -6.031  0.00  0.00
ATOM   4834  HD1 PRO A 294      -8.148   7.450  -5.169  0.00  0.00
ATOM   4835  HD2 PRO A 294      -9.516   6.530  -5.858  0.00  0.00
ATOM   4836  CA  PRO A 294      -9.211   7.598  -8.361  0.00  0.00
ATOM   4837  HA  PRO A 294      -9.585   6.737  -8.894  0.00  0.00
ATOM   4838  CB  PRO A 294     -10.398   8.303  -7.608  0.00  0.00
ATOM   4839  HB1 PRO A 294     -11.287   7.671  -7.398  0.00  0.00
ATOM   4840  HB2 PRO A 294     -10.693   9.198  -8.196  0.00  0.00
ATOM   4841  CG  PRO A 294      -9.766   8.662  -6.221  0.00  0.00
ATOM   4842  HG1 PRO A 294      -9.212   9.598  -6.451  0.00  0.00
ATOM   4843  HG2 PRO A 294     -10.515   8.909  -5.439  0.00  0.00
ATOM   4844  C   PRO A 294      -8.504   8.538  -9.273  0.00  0.00
ATOM   4845  O   PRO A 294      -8.565   8.353 -10.483  0.00  0.00
ATOM   4846  N   ILE A 295      -7.783   9.586  -8.796  0.00  0.00
ATOM   4847  HN  ILE A 295      -7.641   9.606  -7.809  0.00  0.00
ATOM   4848  CA  ILE A 295      -7.277  10.747  -9.522  0.00  0.00
ATOM   4849  HA  ILE A 295      -8.138  11.169 -10.020  0.00  0.00
ATOM   4850  CB  ILE A 295      -6.522  11.778  -8.551  0.00  0.00
ATOM   4851  HB  ILE A 295      -5.707  11.159  -8.117  0.00  0.00
ATOM   4852  CG2 ILE A 295      -5.924  13.038  -9.274  0.00  0.00
ATOM   4853  HG2 ILE A 295      -5.017  12.759  -9.853  0.00  0.00
ATOM   4854  HG2 ILE A 295      -5.485  13.787  -8.582  0.00  0.00
ATOM   4855  HG2 ILE A 295      -6.715  13.617  -9.797  0.00  0.00
ATOM   4856  CG1 ILE A 295      -7.486  12.165  -7.442  0.00  0.00
ATOM   4857  HG1 ILE A 295      -6.874  12.615  -6.631  0.00  0.00
ATOM   4858  HG1 ILE A 295      -7.905  11.289  -6.902  0.00  0.00
ATOM   4859  CD1 ILE A 295      -8.533  13.206  -7.720  0.00  0.00
ATOM   4860  HD1 ILE A 295      -9.416  12.979  -7.085  0.00  0.00
ATOM   4861  HD2 ILE A 295      -8.857  13.137  -8.780  0.00  0.00
ATOM   4862  HD3 ILE A 295      -8.211  14.243  -7.484  0.00  0.00
ATOM   4863  C   ILE A 295      -6.341  10.396 -10.642  0.00  0.00
ATOM   4864  O   ILE A 295      -6.359  10.987 -11.726  0.00  0.00
ATOM   4865  N   ILE A 296      -5.412   9.532 -10.375  0.00  0.00
ATOM   4866  HN  ILE A 296      -5.363   9.014  -9.525  0.00  0.00
ATOM   4867  CA  ILE A 296      -4.432   9.203 -11.405  0.00  0.00
ATOM   4868  HA  ILE A 296      -3.970  10.152 -11.633  0.00  0.00
ATOM   4869  CB  ILE A 296      -3.337   8.325 -10.769  0.00  0.00
ATOM   4870  HB  ILE A 296      -3.029   8.888  -9.863  0.00  0.00
ATOM   4871  CG2 ILE A 296      -3.879   6.911 -10.338  0.00  0.00
ATOM   4872  HG2 ILE A 296      -3.116   6.388  -9.721  0.00  0.00
ATOM   4873  HG2 ILE A 296      -3.982   6.217 -11.199  0.00  0.00
ATOM   4874  HG2 ILE A 296      -4.856   6.901  -9.810  0.00  0.00
ATOM   4875  CG1 ILE A 296      -2.015   8.231 -11.632  0.00  0.00
ATOM   4876  HG1 ILE A 296      -2.249   7.514 -12.447  0.00  0.00
ATOM   4877  HG1 ILE A 296      -1.282   7.694 -10.993  0.00  0.00
ATOM   4878  CD1 ILE A 296      -1.373   9.556 -12.100  0.00  0.00
ATOM   4879  HD1 ILE A 296      -1.303  10.219 -11.210  0.00  0.00
ATOM   4880  HD2 ILE A 296      -1.962  10.012 -12.923  0.00  0.00
ATOM   4881  HD3 ILE A 296      -0.337   9.343 -12.441  0.00  0.00
ATOM   4882  C   ILE A 296      -4.975   8.550 -12.742  0.00  0.00
ATOM   4883  O   ILE A 296      -4.498   8.823 -13.817  0.00  0.00
ATOM   4884  N   TYR A 297      -6.061   7.723 -12.677  0.00  0.00
ATOM   4885  HN  TYR A 297      -6.465   7.495 -11.795  0.00  0.00
ATOM   4886  CA  TYR A 297      -6.540   7.077 -13.870  0.00  0.00
ATOM   4887  HA  TYR A 297      -5.811   7.147 -14.664  0.00  0.00
ATOM   4888  CB  TYR A 297      -6.844   5.540 -13.548  0.00  0.00
ATOM   4889  HB1 TYR A 297      -7.941   5.366 -13.582  0.00  0.00
ATOM   4890  HB2 TYR A 297      -6.556   5.374 -12.488  0.00  0.00
ATOM   4891  CG  TYR A 297      -6.041   4.565 -14.424  0.00  0.00
ATOM   4892  CD1 TYR A 297      -4.800   4.221 -13.877  0.00  0.00
ATOM   4893  HD1 TYR A 297      -4.549   4.472 -12.857  0.00  0.00
ATOM   4894  CE1 TYR A 297      -3.945   3.472 -14.660  0.00  0.00
ATOM   4895  HE1 TYR A 297      -2.972   3.182 -14.292  0.00  0.00
ATOM   4896  CZ  TYR A 297      -4.233   3.182 -15.964  0.00  0.00
ATOM   4897  OH  TYR A 297      -3.216   2.534 -16.782  0.00  0.00
ATOM   4898  HH  TYR A 297      -2.632   3.270 -16.983  0.00  0.00
ATOM   4899  CD2 TYR A 297      -6.398   4.170 -15.721  0.00  0.00
ATOM   4900  HD2 TYR A 297      -7.352   4.501 -16.105  0.00  0.00
ATOM   4901  CE2 TYR A 297      -5.494   3.506 -16.490  0.00  0.00
ATOM   4902  HE2 TYR A 297      -5.831   3.299 -17.495  0.00  0.00
ATOM   4903  C   TYR A 297      -7.869   7.825 -14.268  0.00  0.00
ATOM   4904  O   TYR A 297      -8.477   7.559 -15.333  0.00  0.00
ATOM   4905  N   ALA A 298      -8.348   8.788 -13.468  0.00  0.00
ATOM   4906  HN  ALA A 298      -7.971   9.018 -12.574  0.00  0.00
ATOM   4907  CA  ALA A 298      -9.293   9.803 -13.902  0.00  0.00
ATOM   4908  HA  ALA A 298     -10.195   9.315 -14.242  0.00  0.00
ATOM   4909  CB  ALA A 298      -9.789  10.671 -12.668  0.00  0.00
ATOM   4910  HB1 ALA A 298     -10.100  10.038 -11.809  0.00  0.00
ATOM   4911  HB2 ALA A 298     -10.572  11.396 -12.978  0.00  0.00
ATOM   4912  HB3 ALA A 298      -8.882  11.232 -12.352  0.00  0.00
ATOM   4913  C   ALA A 298      -8.666  10.664 -14.982  0.00  0.00
ATOM   4914  O   ALA A 298      -9.366  11.030 -15.935  0.00  0.00
ATOM   4915  N   PHE A 299      -7.416  11.033 -14.817  0.00  0.00
ATOM   4916  HN  PHE A 299      -7.027  10.834 -13.921  0.00  0.00
ATOM   4917  CA  PHE A 299      -6.663  11.899 -15.698  0.00  0.00
ATOM   4918  HA  PHE A 299      -7.264  12.774 -15.894  0.00  0.00
ATOM   4919  CB  PHE A 299      -5.363  12.324 -14.973  0.00  0.00
ATOM   4920  HB1 PHE A 299      -4.799  11.463 -14.555  0.00  0.00
ATOM   4921  HB2 PHE A 299      -5.665  12.816 -14.024  0.00  0.00
ATOM   4922  CG  PHE A 299      -4.543  13.233 -15.700  0.00  0.00
ATOM   4923  CD1 PHE A 299      -3.168  12.868 -15.919  0.00  0.00
ATOM   4924  HD1 PHE A 299      -2.761  11.973 -15.472  0.00  0.00
ATOM   4925  CE1 PHE A 299      -2.303  13.823 -16.534  0.00  0.00
ATOM   4926  HE1 PHE A 299      -1.259  13.575 -16.657  0.00  0.00
ATOM   4927  CZ  PHE A 299      -2.841  14.961 -17.152  0.00  0.00
ATOM   4928  HZ  PHE A 299      -2.142  15.631 -17.630  0.00  0.00
ATOM   4929  CD2 PHE A 299      -5.008  14.453 -16.241  0.00  0.00
ATOM   4930  HD2 PHE A 299      -6.075  14.611 -16.198  0.00  0.00
ATOM   4931  CE2 PHE A 299      -4.237  15.211 -17.088  0.00  0.00
ATOM   4932  HE2 PHE A 299      -4.554  16.108 -17.600  0.00  0.00
ATOM   4933  C   PHE A 299      -6.387  11.150 -16.967  0.00  0.00
ATOM   4934  O   PHE A 299      -6.463  11.743 -18.062  0.00  0.00
ATOM   4935  N   VAL A 300      -5.962   9.914 -16.920  0.00  0.00
ATOM   4936  HN  VAL A 300      -5.758   9.459 -16.057  0.00  0.00
ATOM   4937  CA  VAL A 300      -5.827   9.047 -18.117  0.00  0.00
ATOM   4938  HA  VAL A 300      -5.086   9.581 -18.692  0.00  0.00
ATOM   4939  CB  VAL A 300      -5.213   7.769 -17.758  0.00  0.00
ATOM   4940  HB  VAL A 300      -5.804   7.272 -16.960  0.00  0.00
ATOM   4941  CG1 VAL A 300      -5.245   6.715 -18.825  0.00  0.00
ATOM   4942  HG1 VAL A 300      -4.952   5.783 -18.296  0.00  0.00
ATOM   4943  HG1 VAL A 300      -4.491   6.736 -19.640  0.00  0.00
ATOM   4944  HG1 VAL A 300      -6.269   6.424 -19.141  0.00  0.00
ATOM   4945  CG2 VAL A 300      -3.846   7.839 -17.114  0.00  0.00
ATOM   4946  HG2 VAL A 300      -3.457   6.808 -16.968  0.00  0.00
ATOM   4947  HG2 VAL A 300      -3.882   8.347 -16.126  0.00  0.00
ATOM   4948  HG2 VAL A 300      -3.055   8.363 -17.692  0.00  0.00
ATOM   4949  C   VAL A 300      -7.121   8.811 -18.867  0.00  0.00
ATOM   4950  O   VAL A 300      -7.325   9.026 -20.076  0.00  0.00
ATOM   4951  N   GLY A 301      -8.187   8.421 -18.185  0.00  0.00
ATOM   4952  HN  GLY A 301      -8.078   8.281 -17.204  0.00  0.00
ATOM   4953  CA  GLY A 301      -9.547   8.120 -18.750  0.00  0.00
ATOM   4954  HA1 GLY A 301      -9.936   9.039 -19.164  0.00  0.00
ATOM   4955  HA2 GLY A 301     -10.064   7.980 -17.812  0.00  0.00
ATOM   4956  C   GLY A 301      -9.605   7.081 -19.824  0.00  0.00
ATOM   4957  O   GLY A 301      -8.787   6.191 -19.938  0.00  0.00
ATOM   4958  N   GLU A 302     -10.613   7.165 -20.733  0.00  0.00
ATOM   4959  HN  GLU A 302     -11.424   7.713 -20.545  0.00  0.00
ATOM   4960  CA  GLU A 302     -10.644   6.339 -21.919  0.00  0.00
ATOM   4961  HA  GLU A 302     -10.379   5.359 -21.550  0.00  0.00
ATOM   4962  CB  GLU A 302     -12.002   6.084 -22.555  0.00  0.00
ATOM   4963  HB1 GLU A 302     -12.355   7.015 -23.050  0.00  0.00
ATOM   4964  HB2 GLU A 302     -12.718   5.803 -21.754  0.00  0.00
ATOM   4965  CG  GLU A 302     -12.096   4.930 -23.622  0.00  0.00
ATOM   4966  HG1 GLU A 302     -11.959   3.912 -23.201  0.00  0.00
ATOM   4967  HG2 GLU A 302     -11.213   5.185 -24.247  0.00  0.00
ATOM   4968  CD  GLU A 302     -13.372   5.058 -24.431  0.00  0.00
ATOM   4969  OE1 GLU A 302     -14.198   4.092 -24.349  0.00  0.00
ATOM   4970  OE2 GLU A 302     -13.474   5.917 -25.345  0.00  0.00
ATOM   4971  C   GLU A 302      -9.653   6.830 -23.059  0.00  0.00
ATOM   4972  O   GLU A 302      -9.080   5.941 -23.774  0.00  0.00
ATOM   4973  N   LYS A 303      -9.380   8.183 -23.205  0.00  0.00
ATOM   4974  HN  LYS A 303      -9.889   8.787 -22.597  0.00  0.00
ATOM   4975  CA  LYS A 303      -8.746   8.853 -24.300  0.00  0.00
ATOM   4976  HA  LYS A 303      -8.562   8.112 -25.064  0.00  0.00
ATOM   4977  CB  LYS A 303      -9.453  10.117 -24.743  0.00  0.00
ATOM   4978  HB1 LYS A 303     -10.440   9.785 -25.128  0.00  0.00
ATOM   4979  HB2 LYS A 303      -8.998  10.620 -25.623  0.00  0.00
ATOM   4980  CG  LYS A 303      -9.566  11.182 -23.609  0.00  0.00
ATOM   4981  HG1 LYS A 303      -8.602  11.392 -23.098  0.00  0.00
ATOM   4982  HG2 LYS A 303     -10.261  10.720 -22.875  0.00  0.00
ATOM   4983  CD  LYS A 303     -10.249  12.514 -24.028  0.00  0.00
ATOM   4984  HD1 LYS A 303     -10.629  13.013 -23.112  0.00  0.00
ATOM   4985  HD2 LYS A 303     -11.079  12.294 -24.734  0.00  0.00
ATOM   4986  CE  LYS A 303      -9.245  13.500 -24.705  0.00  0.00
ATOM   4987  HE1 LYS A 303      -9.730  14.443 -25.039  0.00  0.00
ATOM   4988  HE2 LYS A 303      -8.875  12.973 -25.610  0.00  0.00
ATOM   4989  NZ  LYS A 303      -8.191  13.861 -23.823  0.00  0.00
ATOM   4990  HZ1 LYS A 303      -7.998  14.860 -24.034  0.00  0.00
ATOM   4991  HZ2 LYS A 303      -7.268  13.395 -23.936  0.00  0.00
ATOM   4992  HZ3 LYS A 303      -8.471  13.813 -22.823  0.00  0.00
ATOM   4993  C   LYS A 303      -7.300   9.208 -24.175  0.00  0.00
ATOM   4994  O   LYS A 303      -6.627   9.470 -25.160  0.00  0.00
ATOM   4995  N   PHE A 304      -6.721   9.141 -22.973  0.00  0.00
ATOM   4996  HN  PHE A 304      -7.269   8.907 -22.174  0.00  0.00
ATOM   4997  CA  PHE A 304      -5.244   9.155 -22.877  0.00  0.00
ATOM   4998  HA  PHE A 304      -4.740   9.556 -23.745  0.00  0.00
ATOM   4999  CB  PHE A 304      -4.849  10.344 -21.932  0.00  0.00
ATOM   5000  HB1 PHE A 304      -5.107  10.247 -20.856  0.00  0.00
ATOM   5001  HB2 PHE A 304      -5.401  11.225 -22.324  0.00  0.00
ATOM   5002  CG  PHE A 304      -3.415  10.776 -21.976  0.00  0.00
ATOM   5003  CD1 PHE A 304      -2.815  11.265 -23.122  0.00  0.00
ATOM   5004  HD1 PHE A 304      -3.287  11.334 -24.092  0.00  0.00
ATOM   5005  CE1 PHE A 304      -1.515  11.788 -23.071  0.00  0.00
ATOM   5006  HE1 PHE A 304      -1.041  12.027 -24.012  0.00  0.00
ATOM   5007  CZ  PHE A 304      -0.777  11.634 -21.898  0.00  0.00
ATOM   5008  HZ  PHE A 304       0.252  11.941 -22.013  0.00  0.00
ATOM   5009  CD2 PHE A 304      -2.620  10.655 -20.782  0.00  0.00
ATOM   5010  HD2 PHE A 304      -3.120  10.328 -19.882  0.00  0.00
ATOM   5011  CE2 PHE A 304      -1.300  10.981 -20.732  0.00  0.00
ATOM   5012  HE2 PHE A 304      -0.687  10.834 -19.855  0.00  0.00
ATOM   5013  C   PHE A 304      -4.611   7.867 -22.461  0.00  0.00
ATOM   5014  O   PHE A 304      -3.356   7.654 -22.376  0.00  0.00
ATOM   5015  N   ARG A 305      -5.465   6.803 -22.216  0.00  0.00
ATOM   5016  HN  ARG A 305      -6.444   6.989 -22.190  0.00  0.00
ATOM   5017  CA  ARG A 305      -5.096   5.354 -22.230  0.00  0.00
ATOM   5018  HA  ARG A 305      -4.281   5.350 -21.521  0.00  0.00
ATOM   5019  CB  ARG A 305      -6.249   4.457 -21.731  0.00  0.00
ATOM   5020  HB1 ARG A 305      -7.153   4.733 -22.316  0.00  0.00
ATOM   5021  HB2 ARG A 305      -6.590   4.735 -20.710  0.00  0.00
ATOM   5022  CG  ARG A 305      -6.150   2.883 -21.655  0.00  0.00
ATOM   5023  HG1 ARG A 305      -7.129   2.581 -21.226  0.00  0.00
ATOM   5024  HG2 ARG A 305      -5.278   2.554 -21.051  0.00  0.00
ATOM   5025  CD  ARG A 305      -6.144   2.101 -23.004  0.00  0.00
ATOM   5026  HD1 ARG A 305      -6.245   1.001 -22.885  0.00  0.00
ATOM   5027  HD2 ARG A 305      -5.174   2.245 -23.526  0.00  0.00
ATOM   5028  NE  ARG A 305      -7.343   2.500 -23.755  0.00  0.00
ATOM   5029  HE  ARG A 305      -8.062   2.926 -23.206  0.00  0.00
ATOM   5030  CZ  ARG A 305      -7.448   2.849 -25.005  0.00  0.00
ATOM   5031  NH1 ARG A 305      -8.341   3.774 -25.355  0.00  0.00
ATOM   5032  HH1 ARG A 305      -8.332   4.115 -26.294  0.00  0.00
ATOM   5033  HH1 ARG A 305      -8.685   4.525 -24.791  0.00  0.00
ATOM   5034  NH2 ARG A 305      -6.679   2.291 -25.971  0.00  0.00
ATOM   5035  HH2 ARG A 305      -5.820   1.831 -25.746  0.00  0.00
ATOM   5036  HH2 ARG A 305      -6.893   2.595 -26.900  0.00  0.00
ATOM   5037  C   ARG A 305      -4.600   4.897 -23.579  0.00  0.00
ATOM   5038  O   ARG A 305      -3.723   4.038 -23.574  0.00  0.00
ATOM   5039  N   ASN A 306      -4.961   5.581 -24.730  0.00  0.00
ATOM   5040  HN  ASN A 306      -5.579   6.358 -24.635  0.00  0.00
ATOM   5041  CA  ASN A 306      -4.509   5.228 -26.045  0.00  0.00
ATOM   5042  HA  ASN A 306      -4.852   4.233 -26.291  0.00  0.00
ATOM   5043  CB  ASN A 306      -4.897   6.239 -27.139  0.00  0.00
ATOM   5044  HB1 ASN A 306      -4.341   6.066 -28.086  0.00  0.00
ATOM   5045  HB2 ASN A 306      -4.702   7.274 -26.783  0.00  0.00
ATOM   5046  CG  ASN A 306      -6.356   6.158 -27.360  0.00  0.00
ATOM   5047  OD1 ASN A 306      -7.160   6.753 -26.666  0.00  0.00
ATOM   5048  ND2 ASN A 306      -6.733   5.295 -28.305  0.00  0.00
ATOM   5049  HD2 ASN A 306      -6.029   4.710 -28.709  0.00  0.00
ATOM   5050  HD2 ASN A 306      -7.703   5.195 -28.528  0.00  0.00
ATOM   5051  C   ASN A 306      -2.994   5.134 -26.153  0.00  0.00
ATOM   5052  O   ASN A 306      -2.347   4.243 -26.795  0.00  0.00
ATOM   5053  N   TYR A 307      -2.268   6.154 -25.585  0.00  0.00
ATOM   5054  HN  TYR A 307      -2.742   6.888 -25.106  0.00  0.00
ATOM   5055  CA  TYR A 307      -0.813   6.162 -25.515  0.00  0.00
ATOM   5056  HA  TYR A 307      -0.448   6.148 -26.531  0.00  0.00
ATOM   5057  CB  TYR A 307      -0.360   7.498 -24.937  0.00  0.00
ATOM   5058  HB1 TYR A 307       0.747   7.589 -24.924  0.00  0.00
ATOM   5059  HB2 TYR A 307      -0.722   7.801 -23.932  0.00  0.00
ATOM   5060  CG  TYR A 307      -0.840   8.607 -25.818  0.00  0.00
ATOM   5061  CD1 TYR A 307      -2.065   9.296 -25.578  0.00  0.00
ATOM   5062  HD1 TYR A 307      -2.670   9.063 -24.715  0.00  0.00
ATOM   5063  CE1 TYR A 307      -2.496  10.366 -26.374  0.00  0.00
ATOM   5064  HE1 TYR A 307      -3.367  10.974 -26.177  0.00  0.00
ATOM   5065  CZ  TYR A 307      -1.738  10.652 -27.527  0.00  0.00
ATOM   5066  OH  TYR A 307      -2.182  11.626 -28.427  0.00  0.00
ATOM   5067  HH  TYR A 307      -3.042  11.915 -28.115  0.00  0.00
ATOM   5068  CD2 TYR A 307      -0.181   8.832 -27.068  0.00  0.00
ATOM   5069  HD2 TYR A 307       0.639   8.220 -27.415  0.00  0.00
ATOM   5070  CE2 TYR A 307      -0.545   9.966 -27.845  0.00  0.00
ATOM   5071  HE2 TYR A 307      -0.101  10.202 -28.801  0.00  0.00
ATOM   5072  C   TYR A 307      -0.227   4.972 -24.764  0.00  0.00
ATOM   5073  O   TYR A 307       0.787   4.429 -25.170  0.00  0.00
ATOM   5074  N   LEU A 308      -0.819   4.481 -23.620  0.00  0.00
ATOM   5075  HN  LEU A 308      -1.760   4.721 -23.394  0.00  0.00
ATOM   5076  CA  LEU A 308      -0.319   3.349 -22.949  0.00  0.00
ATOM   5077  HA  LEU A 308       0.744   3.361 -22.758  0.00  0.00
ATOM   5078  CB  LEU A 308      -0.977   3.305 -21.529  0.00  0.00
ATOM   5079  HB1 LEU A 308      -0.573   2.363 -21.100  0.00  0.00
ATOM   5080  HB2 LEU A 308      -2.088   3.277 -21.552  0.00  0.00
ATOM   5081  CG  LEU A 308      -0.439   4.439 -20.600  0.00  0.00
ATOM   5082  HG  LEU A 308      -0.552   5.345 -21.233  0.00  0.00
ATOM   5083  CD1 LEU A 308      -1.369   4.774 -19.434  0.00  0.00
ATOM   5084  HD1 LEU A 308      -2.391   5.017 -19.795  0.00  0.00
ATOM   5085  HD1 LEU A 308      -1.060   5.646 -18.819  0.00  0.00
ATOM   5086  HD1 LEU A 308      -1.372   3.847 -18.821  0.00  0.00
ATOM   5087  CD2 LEU A 308       0.945   4.178 -20.082  0.00  0.00
ATOM   5088  HD2 LEU A 308       1.608   3.912 -20.933  0.00  0.00
ATOM   5089  HD2 LEU A 308       1.018   3.342 -19.354  0.00  0.00
ATOM   5090  HD2 LEU A 308       1.312   5.174 -19.754  0.00  0.00
ATOM   5091  C   LEU A 308      -0.606   2.112 -23.786  0.00  0.00
ATOM   5092  O   LEU A 308       0.213   1.144 -23.816  0.00  0.00
ATOM   5093  N   LEU A 309      -1.715   2.014 -24.582  0.00  0.00
ATOM   5094  HN  LEU A 309      -2.483   2.648 -24.615  0.00  0.00
ATOM   5095  CA  LEU A 309      -1.848   0.968 -25.602  0.00  0.00
ATOM   5096  HA  LEU A 309      -1.734   0.042 -25.058  0.00  0.00
ATOM   5097  CB  LEU A 309      -3.303   1.110 -26.183  0.00  0.00
ATOM   5098  HB1 LEU A 309      -3.357   1.989 -26.861  0.00  0.00
ATOM   5099  HB2 LEU A 309      -4.018   1.202 -25.338  0.00  0.00
ATOM   5100  CG  LEU A 309      -3.657  -0.119 -27.120  0.00  0.00
ATOM   5101  HG  LEU A 309      -2.891  -0.143 -27.924  0.00  0.00
ATOM   5102  CD1 LEU A 309      -3.493  -1.423 -26.386  0.00  0.00
ATOM   5103  HD1 LEU A 309      -3.999  -1.143 -25.437  0.00  0.00
ATOM   5104  HD1 LEU A 309      -2.429  -1.703 -26.232  0.00  0.00
ATOM   5105  HD1 LEU A 309      -4.011  -2.268 -26.890  0.00  0.00
ATOM   5106  CD2 LEU A 309      -4.956   0.042 -27.936  0.00  0.00
ATOM   5107  HD2 LEU A 309      -5.127   1.052 -28.367  0.00  0.00
ATOM   5108  HD2 LEU A 309      -5.821  -0.119 -27.258  0.00  0.00
ATOM   5109  HD2 LEU A 309      -4.902  -0.610 -28.835  0.00  0.00
ATOM   5110  C   LEU A 309      -0.820   0.926 -26.779  0.00  0.00
ATOM   5111  O   LEU A 309      -0.238  -0.150 -27.090  0.00  0.00
ATOM   5112  N   VAL A 310      -0.634   2.048 -27.528  0.00  0.00
ATOM   5113  HN  VAL A 310      -1.080   2.906 -27.286  0.00  0.00
ATOM   5114  CA  VAL A 310      -0.014   2.151 -28.791  0.00  0.00
ATOM   5115  HA  VAL A 310      -0.560   1.476 -29.433  0.00  0.00
ATOM   5116  CB  VAL A 310      -0.171   3.532 -29.381  0.00  0.00
ATOM   5117  HB  VAL A 310      -1.226   3.750 -29.112  0.00  0.00
ATOM   5118  CG1 VAL A 310       0.814   4.585 -28.803  0.00  0.00
ATOM   5119  HG1 VAL A 310       0.822   4.505 -27.695  0.00  0.00
ATOM   5120  HG1 VAL A 310       0.588   5.644 -29.053  0.00  0.00
ATOM   5121  HG1 VAL A 310       1.873   4.352 -29.044  0.00  0.00
ATOM   5122  CG2 VAL A 310       0.049   3.560 -30.918  0.00  0.00
ATOM   5123  HG2 VAL A 310      -0.551   2.740 -31.368  0.00  0.00
ATOM   5124  HG2 VAL A 310       1.106   3.439 -31.238  0.00  0.00
ATOM   5125  HG2 VAL A 310      -0.473   4.459 -31.311  0.00  0.00
ATOM   5126  C   VAL A 310       1.486   1.819 -28.758  0.00  0.00
ATOM   5127  O   VAL A 310       2.012   1.419 -29.803  0.00  0.00
ATOM   5128  N   PHE A 311       2.116   1.890 -27.599  0.00  0.00
ATOM   5129  HN  PHE A 311       1.687   2.331 -26.816  0.00  0.00
ATOM   5130  CA  PHE A 311       3.581   1.533 -27.468  0.00  0.00
ATOM   5131  HA  PHE A 311       3.997   1.413 -28.458  0.00  0.00
ATOM   5132  CB  PHE A 311       4.522   2.420 -26.637  0.00  0.00
ATOM   5133  HB1 PHE A 311       5.533   1.958 -26.642  0.00  0.00
ATOM   5134  HB2 PHE A 311       4.176   2.675 -25.612  0.00  0.00
ATOM   5135  CG  PHE A 311       4.685   3.750 -27.306  0.00  0.00
ATOM   5136  CD1 PHE A 311       3.616   4.739 -27.244  0.00  0.00
ATOM   5137  HD1 PHE A 311       2.731   4.578 -26.648  0.00  0.00
ATOM   5138  CE1 PHE A 311       3.764   5.979 -27.776  0.00  0.00
ATOM   5139  HE1 PHE A 311       2.896   6.620 -27.821  0.00  0.00
ATOM   5140  CZ  PHE A 311       4.945   6.392 -28.472  0.00  0.00
ATOM   5141  HZ  PHE A 311       5.036   7.354 -28.956  0.00  0.00
ATOM   5142  CD2 PHE A 311       5.857   4.202 -27.945  0.00  0.00
ATOM   5143  HD2 PHE A 311       6.682   3.508 -28.007  0.00  0.00
ATOM   5144  CE2 PHE A 311       6.007   5.462 -28.478  0.00  0.00
ATOM   5145  HE2 PHE A 311       6.928   5.734 -28.972  0.00  0.00
ATOM   5146  C   PHE A 311       3.804   0.072 -26.941  0.00  0.00
ATOM   5147  O   PHE A 311       4.929  -0.454 -26.872  0.00  0.00
ATOM   5148  N   PHE A 312       2.691  -0.615 -26.701  0.00  0.00
ATOM   5149  HN  PHE A 312       1.811  -0.146 -26.716  0.00  0.00
ATOM   5150  CA  PHE A 312       2.595  -2.042 -26.302  0.00  0.00
ATOM   5151  HA  PHE A 312       3.539  -2.450 -25.971  0.00  0.00
ATOM   5152  CB  PHE A 312       1.397  -2.174 -25.312  0.00  0.00
ATOM   5153  HB1 PHE A 312       0.455  -2.490 -25.810  0.00  0.00
ATOM   5154  HB2 PHE A 312       1.234  -1.176 -24.853  0.00  0.00
ATOM   5155  CG  PHE A 312       1.736  -3.253 -24.270  0.00  0.00
ATOM   5156  CD1 PHE A 312       1.511  -4.609 -24.519  0.00  0.00
ATOM   5157  HD1 PHE A 312       1.262  -4.979 -25.502  0.00  0.00
ATOM   5158  CE1 PHE A 312       1.952  -5.513 -23.508  0.00  0.00
ATOM   5159  HE1 PHE A 312       1.847  -6.528 -23.860  0.00  0.00
ATOM   5160  CZ  PHE A 312       2.342  -5.104 -22.179  0.00  0.00
ATOM   5161  HZ  PHE A 312       2.618  -5.918 -21.526  0.00  0.00
ATOM   5162  CD2 PHE A 312       2.319  -2.820 -23.000  0.00  0.00
ATOM   5163  HD2 PHE A 312       2.434  -1.767 -22.789  0.00  0.00
ATOM   5164  CE2 PHE A 312       2.583  -3.764 -21.996  0.00  0.00
ATOM   5165  HE2 PHE A 312       3.048  -3.465 -21.069  0.00  0.00
ATOM   5166  C   PHE A 312       2.253  -2.888 -27.496  0.00  0.00
ATOM   5167  O   PHE A 312       2.176  -4.098 -27.430  0.00  0.00
ATOM   5168  N   GLN A 313       2.151  -2.284 -28.692  0.00  0.00
ATOM   5169  HN  GLN A 313       2.513  -1.355 -28.660  0.00  0.00
ATOM   5170  CA  GLN A 313       1.613  -2.749 -29.932  0.00  0.00
ATOM   5171  HA  GLN A 313       1.512  -3.823 -29.997  0.00  0.00
ATOM   5172  CB  GLN A 313       0.294  -2.067 -30.311  0.00  0.00
ATOM   5173  HB1 GLN A 313       0.074  -2.226 -31.389  0.00  0.00
ATOM   5174  HB2 GLN A 313       0.436  -0.965 -30.276  0.00  0.00
ATOM   5175  CG  GLN A 313      -0.879  -2.440 -29.397  0.00  0.00
ATOM   5176  HG1 GLN A 313      -1.634  -1.668 -29.664  0.00  0.00
ATOM   5177  HG2 GLN A 313      -0.498  -2.256 -28.370  0.00  0.00
ATOM   5178  CD  GLN A 313      -1.471  -3.830 -29.607  0.00  0.00
ATOM   5179  OE1 GLN A 313      -1.705  -4.218 -30.763  0.00  0.00
ATOM   5180  NE2 GLN A 313      -1.748  -4.570 -28.536  0.00  0.00
ATOM   5181  HE2 GLN A 313      -1.316  -4.303 -27.675  0.00  0.00
ATOM   5182  HE2 GLN A 313      -2.152  -5.471 -28.695  0.00  0.00
ATOM   5183  C   GLN A 313       2.686  -2.336 -30.895  0.00  0.00
ATOM   5184  O   GLN A 313       3.504  -1.440 -30.649  0.00  0.00
ATOM   5185  N   LYS A 314       2.784  -2.971 -32.122  0.00  0.00
ATOM   5186  HN  LYS A 314       2.097  -3.644 -32.385  0.00  0.00
ATOM   5187  CA  LYS A 314       3.960  -2.861 -32.989  0.00  0.00
ATOM   5188  HA  LYS A 314       4.876  -3.075 -32.460  0.00  0.00
ATOM   5189  CB  LYS A 314       3.863  -3.674 -34.345  0.00  0.00
ATOM   5190  HB1 LYS A 314       2.972  -3.396 -34.948  0.00  0.00
ATOM   5191  HB2 LYS A 314       3.803  -4.700 -33.923  0.00  0.00
ATOM   5192  CG  LYS A 314       5.058  -3.596 -35.370  0.00  0.00
ATOM   5193  HG1 LYS A 314       5.936  -3.650 -34.692  0.00  0.00
ATOM   5194  HG2 LYS A 314       5.032  -2.570 -35.796  0.00  0.00
ATOM   5195  CD  LYS A 314       4.987  -4.765 -36.382  0.00  0.00
ATOM   5196  HD1 LYS A 314       4.160  -4.521 -37.083  0.00  0.00
ATOM   5197  HD2 LYS A 314       4.574  -5.633 -35.824  0.00  0.00
ATOM   5198  CE  LYS A 314       6.219  -5.167 -37.180  0.00  0.00
ATOM   5199  HE1 LYS A 314       5.968  -6.104 -37.718  0.00  0.00
ATOM   5200  HE2 LYS A 314       7.099  -5.297 -36.514  0.00  0.00
ATOM   5201  NZ  LYS A 314       6.510  -4.133 -38.189  0.00  0.00
ATOM   5202  HZ1 LYS A 314       6.798  -3.186 -37.872  0.00  0.00
ATOM   5203  HZ2 LYS A 314       5.672  -4.131 -38.806  0.00  0.00
ATOM   5204  HZ3 LYS A 314       7.297  -4.339 -38.837  0.00  0.00
ATOM   5205  C   LYS A 314       4.287  -1.385 -33.478  0.00  0.00
ATOM   5206  O   LYS A 314       5.489  -0.961 -33.392  0.00  0.00
ATOM   5207  N   HIS A 315       3.294  -0.518 -34.016  0.00  0.00
ATOM   5208  HN  HIS A 315       2.374  -0.892 -34.107  0.00  0.00
ATOM   5209  CA  HIS A 315       3.476   0.895 -34.528  0.00  0.00
ATOM   5210  HA  HIS A 315       4.229   1.344 -33.898  0.00  0.00
ATOM   5211  CB  HIS A 315       3.911   1.015 -36.004  0.00  0.00
ATOM   5212  HB1 HIS A 315       4.185   2.068 -36.226  0.00  0.00
ATOM   5213  HB2 HIS A 315       3.030   0.857 -36.662  0.00  0.00
ATOM   5214  ND1 HIS A 315       6.362   0.177 -35.868  0.00  0.00
ATOM   5215  HD1 HIS A 315       6.585   0.719 -35.058  0.00  0.00
ATOM   5216  CG  HIS A 315       5.057   0.177 -36.452  0.00  0.00
ATOM   5217  CE1 HIS A 315       7.191  -0.649 -36.632  0.00  0.00
ATOM   5218  HE1 HIS A 315       8.249  -0.845 -36.461  0.00  0.00
ATOM   5219  NE2 HIS A 315       6.536  -1.158 -37.681  0.00  0.00
ATOM   5220  CD2 HIS A 315       5.226  -0.658 -37.553  0.00  0.00
ATOM   5221  HD2 HIS A 315       4.583  -0.845 -38.404  0.00  0.00
ATOM   5222  C   HIS A 315       2.217   1.741 -34.441  0.00  0.00
ATOM   5223  O   HIS A 315       2.244   2.967 -34.233  0.00  0.00
ATOM   5224  N   ILE A 316       1.010   1.144 -34.357  0.00  0.00
ATOM   5225  HN  ILE A 316       0.975   0.172 -34.144  0.00  0.00
ATOM   5226  CA  ILE A 316      -0.310   1.728 -34.439  0.00  0.00
ATOM   5227  HA  ILE A 316      -0.211   2.642 -33.871  0.00  0.00
ATOM   5228  CB  ILE A 316      -0.606   2.121 -35.910  0.00  0.00
ATOM   5229  HB  ILE A 316       0.193   2.740 -36.369  0.00  0.00
ATOM   5230  CG2 ILE A 316      -0.543   0.885 -36.789  0.00  0.00
ATOM   5231  HG2 ILE A 316      -1.318   0.141 -36.506  0.00  0.00
ATOM   5232  HG2 ILE A 316       0.507   0.525 -36.819  0.00  0.00
ATOM   5233  HG2 ILE A 316      -0.857   1.322 -37.761  0.00  0.00
ATOM   5234  CG1 ILE A 316      -1.903   2.962 -36.043  0.00  0.00
ATOM   5235  HG1 ILE A 316      -2.814   2.346 -35.886  0.00  0.00
ATOM   5236  HG1 ILE A 316      -1.901   3.318 -37.096  0.00  0.00
ATOM   5237  CD1 ILE A 316      -1.961   4.298 -35.184  0.00  0.00
ATOM   5238  HD1 ILE A 316      -2.986   4.711 -35.293  0.00  0.00
ATOM   5239  HD2 ILE A 316      -1.098   4.910 -35.523  0.00  0.00
ATOM   5240  HD3 ILE A 316      -1.879   4.083 -34.097  0.00  0.00
ATOM   5241  C   ILE A 316      -1.374   0.872 -33.670  0.00  0.00
ATOM   5242  O   ILE A 316      -1.248  -0.330 -33.364  0.00  0.00
ATOM   5243  N   ALA A 317      -2.470   1.581 -33.326  0.00  0.00
ATOM   5244  HN  ALA A 317      -2.511   2.493 -33.727  0.00  0.00
ATOM   5245  CA  ALA A 317      -3.441   1.063 -32.378  0.00  0.00
ATOM   5246  HA  ALA A 317      -3.366   0.026 -32.087  0.00  0.00
ATOM   5247  CB  ALA A 317      -3.314   1.690 -31.026  0.00  0.00
ATOM   5248  HB1 ALA A 317      -2.223   1.604 -30.831  0.00  0.00
ATOM   5249  HB2 ALA A 317      -3.948   1.169 -30.277  0.00  0.00
ATOM   5250  HB3 ALA A 317      -3.427   2.795 -31.074  0.00  0.00
ATOM   5251  C   ALA A 317      -4.827   1.351 -32.966  0.00  0.00
ATOM   5252  O   ALA A 317      -5.009   2.147 -33.885  0.00  0.00
ATOM   5253  N   LYS A 318      -5.860   0.553 -32.538  0.00  0.00
ATOM   5254  HN  LYS A 318      -5.690  -0.109 -31.812  0.00  0.00
ATOM   5255  CA  LYS A 318      -7.121   0.341 -33.219  0.00  0.00
ATOM   5256  HA  LYS A 318      -6.795   0.420 -34.247  0.00  0.00
ATOM   5257  CB  LYS A 318      -7.625  -1.147 -32.999  0.00  0.00
ATOM   5258  HB1 LYS A 318      -6.944  -1.829 -33.551  0.00  0.00
ATOM   5259  HB2 LYS A 318      -8.634  -1.295 -33.441  0.00  0.00
ATOM   5260  CG  LYS A 318      -7.682  -1.484 -31.493  0.00  0.00
ATOM   5261  HG1 LYS A 318      -7.967  -0.580 -30.913  0.00  0.00
ATOM   5262  HG2 LYS A 318      -6.705  -1.793 -31.064  0.00  0.00
ATOM   5263  CD  LYS A 318      -8.559  -2.748 -31.189  0.00  0.00
ATOM   5264  HD1 LYS A 318      -9.457  -2.706 -31.841  0.00  0.00
ATOM   5265  HD2 LYS A 318      -8.780  -2.573 -30.114  0.00  0.00
ATOM   5266  CE  LYS A 318      -7.941  -4.170 -31.351  0.00  0.00
ATOM   5267  HE1 LYS A 318      -7.533  -4.138 -32.384  0.00  0.00
ATOM   5268  HE2 LYS A 318      -8.673  -5.006 -31.346  0.00  0.00
ATOM   5269  NZ  LYS A 318      -6.860  -4.365 -30.379  0.00  0.00
ATOM   5270  HZ1 LYS A 318      -7.231  -4.137 -29.434  0.00  0.00
ATOM   5271  HZ2 LYS A 318      -6.085  -3.694 -30.553  0.00  0.00
ATOM   5272  HZ3 LYS A 318      -6.530  -5.351 -30.358  0.00  0.00
ATOM   5273  C   LYS A 318      -8.150   1.391 -32.853  0.00  0.00
ATOM   5274  O   LYS A 318      -9.044   1.753 -33.619  0.00  0.00
ATOM   5275  N   ARG A 319      -8.180   1.882 -31.634  0.00  0.00
ATOM   5276  HN  ARG A 319      -7.507   1.616 -30.948  0.00  0.00
ATOM   5277  CA  ARG A 319      -9.156   2.859 -31.215  0.00  0.00
ATOM   5278  HA  ARG A 319      -9.999   3.009 -31.873  0.00  0.00
ATOM   5279  CB  ARG A 319      -9.665   2.487 -29.770  0.00  0.00
ATOM   5280  HB1 ARG A 319     -10.374   3.300 -29.504  0.00  0.00
ATOM   5281  HB2 ARG A 319      -8.840   2.498 -29.026  0.00  0.00
ATOM   5282  CG  ARG A 319     -10.370   1.130 -29.613  0.00  0.00
ATOM   5283  HG1 ARG A 319      -9.734   0.271 -29.918  0.00  0.00
ATOM   5284  HG2 ARG A 319     -11.255   1.053 -30.278  0.00  0.00
ATOM   5285  CD  ARG A 319     -10.808   0.692 -28.189  0.00  0.00
ATOM   5286  HD1 ARG A 319     -11.421  -0.226 -28.317  0.00  0.00
ATOM   5287  HD2 ARG A 319     -11.384   1.528 -27.737  0.00  0.00
ATOM   5288  NE  ARG A 319      -9.442   0.423 -27.485  0.00  0.00
ATOM   5289  HE  ARG A 319      -8.702   0.114 -28.083  0.00  0.00
ATOM   5290  CZ  ARG A 319      -9.361   0.191 -26.159  0.00  0.00
ATOM   5291  NH1 ARG A 319      -8.479  -0.649 -25.724  0.00  0.00
ATOM   5292  HH1 ARG A 319      -7.852  -1.010 -26.414  0.00  0.00
ATOM   5293  HH1 ARG A 319      -8.085  -0.373 -24.846  0.00  0.00
ATOM   5294  NH2 ARG A 319     -10.132   0.897 -25.351  0.00  0.00
ATOM   5295  HH2 ARG A 319     -10.230   1.797 -25.777  0.00  0.00
ATOM   5296  HH2 ARG A 319      -9.916   0.736 -24.389  0.00  0.00
ATOM   5297  C   ARG A 319      -8.479   4.190 -31.149  0.00  0.00
ATOM   5298  O   ARG A 319      -9.052   5.079 -30.507  0.00  0.00
ATOM   5299  N   PHE A 320      -7.330   4.273 -31.801  0.00  0.00
ATOM   5300  HN  PHE A 320      -7.080   3.538 -32.425  0.00  0.00
ATOM   5301  CA  PHE A 320      -6.344   5.369 -31.676  0.00  0.00
ATOM   5302  HA  PHE A 320      -6.163   5.613 -30.640  0.00  0.00
ATOM   5303  CB  PHE A 320      -5.037   4.932 -32.437  0.00  0.00
ATOM   5304  HB1 PHE A 320      -5.360   4.761 -33.486  0.00  0.00
ATOM   5305  HB2 PHE A 320      -4.521   4.028 -32.050  0.00  0.00
ATOM   5306  CG  PHE A 320      -3.913   6.000 -32.370  0.00  0.00
ATOM   5307  CD1 PHE A 320      -3.571   6.758 -33.507  0.00  0.00
ATOM   5308  HD1 PHE A 320      -4.143   6.556 -34.401  0.00  0.00
ATOM   5309  CE1 PHE A 320      -2.517   7.659 -33.433  0.00  0.00
ATOM   5310  HE1 PHE A 320      -2.122   8.150 -34.311  0.00  0.00
ATOM   5311  CZ  PHE A 320      -1.946   7.927 -32.181  0.00  0.00
ATOM   5312  HZ  PHE A 320      -1.238   8.738 -32.095  0.00  0.00
ATOM   5313  CD2 PHE A 320      -3.314   6.264 -31.119  0.00  0.00
ATOM   5314  HD2 PHE A 320      -3.552   5.574 -30.324  0.00  0.00
ATOM   5315  CE2 PHE A 320      -2.275   7.198 -31.038  0.00  0.00
ATOM   5316  HE2 PHE A 320      -1.715   7.337 -30.124  0.00  0.00
ATOM   5317  C   PHE A 320      -6.980   6.584 -32.376  0.00  0.00
ATOM   5318  O   PHE A 320      -6.932   7.702 -31.952  0.00  0.00
ATOM   5319  N   CYS A 321      -7.571   6.207 -33.553  0.00  0.00
ATOM   5320  HN  CYS A 321      -7.409   5.283 -33.892  0.00  0.00
ATOM   5321  CA  CYS A 321      -7.927   7.109 -34.686  0.00  0.00
ATOM   5322  HA  CYS A 321      -7.293   7.978 -34.778  0.00  0.00
ATOM   5323  CB  CYS A 321      -7.638   6.414 -36.069  0.00  0.00
ATOM   5324  HB1 CYS A 321      -7.878   7.131 -36.884  0.00  0.00
ATOM   5325  HB2 CYS A 321      -8.359   5.570 -36.127  0.00  0.00
ATOM   5326  SG  CYS A 321      -5.980   5.720 -36.211  0.00  0.00
ATOM   5327  HG1 CYS A 321      -5.927   5.336 -37.477  0.00  0.00
ATOM   5328  C   CYS A 321      -9.359   7.560 -34.745  0.00  0.00
ATOM   5329  O   CYS A 321      -9.837   8.068 -35.739  0.00  0.00
ATOM   5330  N   LYS A 322     -10.071   7.412 -33.595  0.00  0.00
ATOM   5331  HN  LYS A 322      -9.677   6.956 -32.800  0.00  0.00
ATOM   5332  CA  LYS A 322     -11.313   8.172 -33.382  0.00  0.00
ATOM   5333  HA  LYS A 322     -11.855   8.206 -34.316  0.00  0.00
ATOM   5334  CB  LYS A 322     -12.188   7.654 -32.174  0.00  0.00
ATOM   5335  HB1 LYS A 322     -12.481   6.599 -32.356  0.00  0.00
ATOM   5336  HB2 LYS A 322     -13.076   8.286 -31.959  0.00  0.00
ATOM   5337  CG  LYS A 322     -11.377   7.597 -30.915  0.00  0.00
ATOM   5338  HG1 LYS A 322     -11.128   8.640 -30.623  0.00  0.00
ATOM   5339  HG2 LYS A 322     -10.460   7.022 -31.168  0.00  0.00
ATOM   5340  CD  LYS A 322     -12.127   6.821 -29.781  0.00  0.00
ATOM   5341  HD1 LYS A 322     -12.283   5.828 -30.253  0.00  0.00
ATOM   5342  HD2 LYS A 322     -13.100   7.326 -29.596  0.00  0.00
ATOM   5343  CE  LYS A 322     -11.455   6.551 -28.415  0.00  0.00
ATOM   5344  HE1 LYS A 322     -11.588   7.433 -27.751  0.00  0.00
ATOM   5345  HE2 LYS A 322     -10.360   6.372 -28.467  0.00  0.00
ATOM   5346  NZ  LYS A 322     -11.971   5.379 -27.599  0.00  0.00
ATOM   5347  HZ1 LYS A 322     -11.324   5.229 -26.800  0.00  0.00
ATOM   5348  HZ2 LYS A 322     -11.895   4.483 -28.121  0.00  0.00
ATOM   5349  HZ3 LYS A 322     -12.960   5.397 -27.278  0.00  0.00
ATOM   5350  C   LYS A 322     -10.956   9.664 -33.155  0.00  0.00
ATOM   5351  O   LYS A 322      -9.905   9.982 -32.500  0.00  0.00
ATOM   5352  N   CYS A 323     -11.748  10.650 -33.646  0.00  0.00
ATOM   5353  HN  CYS A 323     -12.571  10.424 -34.159  0.00  0.00
ATOM   5354  CA  CYS A 323     -11.501  12.062 -33.637  0.00  0.00
ATOM   5355  HA  CYS A 323     -10.595  12.321 -34.166  0.00  0.00
ATOM   5356  CB  CYS A 323     -12.636  12.892 -34.334  0.00  0.00
ATOM   5357  HB1 CYS A 323     -12.394  13.962 -34.160  0.00  0.00
ATOM   5358  HB2 CYS A 323     -13.626  12.623 -33.908  0.00  0.00
ATOM   5359  SG  CYS A 323     -12.890  12.462 -36.069  0.00  0.00
ATOM   5360  HG1 CYS A 323     -14.059  13.077 -36.176  0.00  0.00
ATOM   5361  C   CYS A 323     -11.303  12.645 -32.234  0.00  0.00
ATOM   5362  O   CYS A 323     -10.417  13.561 -32.153  0.00  0.00
ATOM   5363  N   CYS A 324     -12.038  12.181 -31.203  0.00  0.00
ATOM   5364  HN  CYS A 324     -12.913  11.736 -31.375  0.00  0.00
ATOM   5365  CA  CYS A 324     -11.864  12.483 -29.837  0.00  0.00
ATOM   5366  HA  CYS A 324     -11.661  13.545 -29.848  0.00  0.00
ATOM   5367  CB  CYS A 324     -13.197  12.172 -29.086  0.00  0.00
ATOM   5368  HB1 CYS A 324     -14.016  12.859 -29.391  0.00  0.00
ATOM   5369  HB2 CYS A 324     -13.001  12.337 -28.005  0.00  0.00
ATOM   5370  SG  CYS A 324     -13.770  10.453 -29.197  0.00  0.00
ATOM   5371  HG1 CYS A 324     -15.011  10.709 -28.809  0.00  0.00
ATOM   5372  C   CYS A 324     -10.571  11.879 -29.153  0.00  0.00
ATOM   5373  O   CYS A 324     -10.452  11.891 -28.000  0.00  0.00
ATOM   5374  N   SER A 325      -9.629  11.237 -29.859  0.00  0.00
ATOM   5375  HN  SER A 325      -9.755  11.247 -30.848  0.00  0.00
ATOM   5376  CA  SER A 325      -8.273  10.901 -29.323  0.00  0.00
ATOM   5377  HA  SER A 325      -8.005  11.552 -28.504  0.00  0.00
ATOM   5378  CB  SER A 325      -8.207   9.416 -28.996  0.00  0.00
ATOM   5379  HB1 SER A 325      -8.322   8.819 -29.927  0.00  0.00
ATOM   5380  HB2 SER A 325      -9.118   9.182 -28.404  0.00  0.00
ATOM   5381  OG  SER A 325      -6.990   9.089 -28.284  0.00  0.00
ATOM   5382  HG1 SER A 325      -7.234   8.356 -27.715  0.00  0.00
ATOM   5383  C   SER A 325      -7.080  11.098 -30.322  0.00  0.00
ATOM   5384  O   SER A 325      -5.919  11.098 -30.006  0.00  0.00
ATOM   5385  N   ILE A 326      -7.441  11.183 -31.628  0.00  0.00
ATOM   5386  HN  ILE A 326      -8.296  10.955 -32.087  0.00  0.00
ATOM   5387  CA  ILE A 326      -6.374  11.412 -32.615  0.00  0.00
ATOM   5388  HA  ILE A 326      -5.404  11.071 -32.284  0.00  0.00
ATOM   5389  CB  ILE A 326      -6.386  10.687 -33.955  0.00  0.00
ATOM   5390  HB  ILE A 326      -6.707   9.651 -33.715  0.00  0.00
ATOM   5391  CG2 ILE A 326      -7.406  11.353 -34.883  0.00  0.00
ATOM   5392  HG2 ILE A 326      -7.237  12.422 -35.134  0.00  0.00
ATOM   5393  HG2 ILE A 326      -8.464  11.235 -34.564  0.00  0.00
ATOM   5394  HG2 ILE A 326      -7.408  10.810 -35.852  0.00  0.00
ATOM   5395  CG1 ILE A 326      -4.919  10.641 -34.503  0.00  0.00
ATOM   5396  HG1 ILE A 326      -4.211  10.226 -33.754  0.00  0.00
ATOM   5397  HG1 ILE A 326      -4.707  11.644 -34.931  0.00  0.00
ATOM   5398  CD1 ILE A 326      -4.885   9.561 -35.601  0.00  0.00
ATOM   5399  HD1 ILE A 326      -5.919   9.433 -35.986  0.00  0.00
ATOM   5400  HD2 ILE A 326      -4.743   8.548 -35.170  0.00  0.00
ATOM   5401  HD3 ILE A 326      -4.100   9.788 -36.353  0.00  0.00
ATOM   5402  C   ILE A 326      -6.064  12.998 -32.682  0.00  0.00
ATOM   5403  O   ILE A 326      -6.816  13.891 -33.002  0.00  0.00
ATOM   5404  N   PHE A 327      -4.804  13.358 -32.349  0.00  0.00
ATOM   5405  HN  PHE A 327      -4.101  12.667 -32.199  0.00  0.00
ATOM   5406  CA  PHE A 327      -4.323  14.708 -32.364  0.00  0.00
ATOM   5407  HA  PHE A 327      -4.932  15.408 -32.915  0.00  0.00
ATOM   5408  CB  PHE A 327      -4.033  15.194 -30.919  0.00  0.00
ATOM   5409  HB1 PHE A 327      -3.585  16.210 -30.940  0.00  0.00
ATOM   5410  HB2 PHE A 327      -3.277  14.578 -30.387  0.00  0.00
ATOM   5411  CG  PHE A 327      -5.278  15.192 -30.021  0.00  0.00
ATOM   5412  CD1 PHE A 327      -6.544  15.618 -30.443  0.00  0.00
ATOM   5413  HD1 PHE A 327      -6.740  16.083 -31.397  0.00  0.00
ATOM   5414  CE1 PHE A 327      -7.618  15.373 -29.619  0.00  0.00
ATOM   5415  HE1 PHE A 327      -8.615  15.679 -29.900  0.00  0.00
ATOM   5416  CZ  PHE A 327      -7.476  14.609 -28.454  0.00  0.00
ATOM   5417  HZ  PHE A 327      -8.351  14.360 -27.872  0.00  0.00
ATOM   5418  CD2 PHE A 327      -5.091  14.550 -28.780  0.00  0.00
ATOM   5419  HD2 PHE A 327      -4.071  14.231 -28.631  0.00  0.00
ATOM   5420  CE2 PHE A 327      -6.194  14.220 -28.012  0.00  0.00
ATOM   5421  HE2 PHE A 327      -6.120  13.669 -27.087  0.00  0.00
ATOM   5422  C   PHE A 327      -2.964  14.762 -33.156  0.00  0.00
ATOM   5423  O   PHE A 327      -2.164  15.694 -33.029  0.00  0.00
ATOM   5424  N   GLN A 328      -2.758  13.859 -34.089  0.00  0.00
ATOM   5425  HN  GLN A 328      -3.437  13.135 -34.177  0.00  0.00
ATOM   5426  CA  GLN A 328      -1.386  13.612 -34.742  0.00  0.00
ATOM   5427  HA  GLN A 328      -0.714  14.327 -34.290  0.00  0.00
ATOM   5428  CB  GLN A 328      -0.821  12.114 -34.810  0.00  0.00
ATOM   5429  HB1 GLN A 328       0.115  12.133 -35.407  0.00  0.00
ATOM   5430  HB2 GLN A 328      -1.671  11.541 -35.237  0.00  0.00
ATOM   5431  CG  GLN A 328      -0.393  11.589 -33.420  0.00  0.00
ATOM   5432  HG1 GLN A 328       0.521  12.176 -33.186  0.00  0.00
ATOM   5433  HG2 GLN A 328      -0.129  10.512 -33.496  0.00  0.00
ATOM   5434  CD  GLN A 328      -1.392  11.636 -32.274  0.00  0.00
ATOM   5435  OE1 GLN A 328      -2.585  11.534 -32.527  0.00  0.00
ATOM   5436  NE2 GLN A 328      -0.912  11.447 -31.051  0.00  0.00
ATOM   5437  HE2 GLN A 328      -1.550  11.323 -30.291  0.00  0.00
ATOM   5438  HE2 GLN A 328       0.088  11.468 -31.054  0.00  0.00
ATOM   5439  C   GLN A 328      -1.456  14.123 -36.185  0.00  0.00
ATOM   5440  O   GLN A 328      -2.509  13.948 -36.774  0.00  0.00
ATOM   5441  N   GLN A 329      -0.350  14.768 -36.687  0.00  0.00
ATOM   5442  HN  GLN A 329       0.438  14.859 -36.083  0.00  0.00
ATOM   5443  CA  GLN A 329      -0.117  15.026 -38.128  0.00  0.00
ATOM   5444  HA  GLN A 329      -1.008  15.485 -38.529  0.00  0.00
ATOM   5445  CB  GLN A 329       1.105  15.885 -38.196  0.00  0.00
ATOM   5446  HB1 GLN A 329       1.972  15.503 -37.616  0.00  0.00
ATOM   5447  HB2 GLN A 329       0.936  16.872 -37.716  0.00  0.00
ATOM   5448  CG  GLN A 329       1.516  16.216 -39.656  0.00  0.00
ATOM   5449  HG1 GLN A 329       0.799  16.959 -40.065  0.00  0.00
ATOM   5450  HG2 GLN A 329       1.598  15.377 -40.379  0.00  0.00
ATOM   5451  CD  GLN A 329       2.981  16.793 -39.632  0.00  0.00
ATOM   5452  OE1 GLN A 329       3.854  16.073 -40.131  0.00  0.00
ATOM   5453  NE2 GLN A 329       3.089  18.018 -39.054  0.00  0.00
ATOM   5454  HE2 GLN A 329       2.226  18.448 -38.789  0.00  0.00
ATOM   5455  HE2 GLN A 329       3.963  18.497 -39.129  0.00  0.00
ATOM   5456  C   GLN A 329       0.082  13.722 -38.998  0.00  0.00
ATOM   5457  O   GLN A 329      -0.439  13.654 -40.117  0.00  0.00
ATOM   5458  N   GLU A 330       0.874  12.727 -38.552  0.00  0.00
ATOM   5459  HN  GLU A 330       1.301  12.873 -37.663  0.00  0.00
ATOM   5460  CA  GLU A 330       0.888  11.391 -39.088  0.00  0.00
ATOM   5461  HA  GLU A 330       0.104  11.202 -39.807  0.00  0.00
ATOM   5462  CB  GLU A 330       2.257  11.249 -39.790  0.00  0.00
ATOM   5463  HB1 GLU A 330       2.994  11.621 -39.047  0.00  0.00
ATOM   5464  HB2 GLU A 330       2.191  11.817 -40.743  0.00  0.00
ATOM   5465  CG  GLU A 330       2.582   9.788 -40.338  0.00  0.00
ATOM   5466  HG1 GLU A 330       2.608   9.063 -39.496  0.00  0.00
ATOM   5467  HG2 GLU A 330       3.555   9.756 -40.873  0.00  0.00
ATOM   5468  CD  GLU A 330       1.588   9.163 -41.326  0.00  0.00
ATOM   5469  OE1 GLU A 330       2.038   9.243 -42.536  0.00  0.00
ATOM   5470  OE2 GLU A 330       0.444   8.789 -41.029  0.00  0.00
ATOM   5471  C   GLU A 330       0.792  10.351 -38.027  0.00  0.00
ATOM   5472  O   GLU A 330       1.370  10.463 -36.938  0.00  0.00
ATOM   5473  N   ALA A 331      -0.094   9.354 -38.196  0.00  0.00
ATOM   5474  HN  ALA A 331      -0.472   9.327 -39.118  0.00  0.00
ATOM   5475  CA  ALA A 331      -0.705   8.618 -37.108  0.00  0.00
ATOM   5476  HA  ALA A 331      -1.181   9.334 -36.454  0.00  0.00
ATOM   5477  CB  ALA A 331      -1.839   7.678 -37.602  0.00  0.00
ATOM   5478  HB1 ALA A 331      -2.663   8.243 -38.088  0.00  0.00
ATOM   5479  HB2 ALA A 331      -2.344   7.109 -36.793  0.00  0.00
ATOM   5480  HB3 ALA A 331      -1.518   6.948 -38.375  0.00  0.00
ATOM   5481  C   ALA A 331       0.282   7.784 -36.190  0.00  0.00
ATOM   5482  O   ALA A 331       0.048   7.827 -35.000  0.00  0.00
ATOM   5483  N   PRO A 332       1.356   6.994 -36.633  0.00  0.00
ATOM   5484  CD  PRO A 332       1.531   6.585 -38.000  0.00  0.00
ATOM   5485  HD1 PRO A 332       1.693   7.442 -38.689  0.00  0.00
ATOM   5486  HD2 PRO A 332       0.626   6.035 -38.337  0.00  0.00
ATOM   5487  CA  PRO A 332       1.771   5.969 -35.687  0.00  0.00
ATOM   5488  HA  PRO A 332       1.006   5.633 -35.002  0.00  0.00
ATOM   5489  CB  PRO A 332       2.411   4.914 -36.589  0.00  0.00
ATOM   5490  HB1 PRO A 332       1.760   4.032 -36.771  0.00  0.00
ATOM   5491  HB2 PRO A 332       3.272   4.461 -36.052  0.00  0.00
ATOM   5492  CG  PRO A 332       2.734   5.685 -37.952  0.00  0.00
ATOM   5493  HG1 PRO A 332       3.687   6.251 -37.885  0.00  0.00
ATOM   5494  HG2 PRO A 332       2.709   5.026 -38.847  0.00  0.00
ATOM   5495  C   PRO A 332       2.873   6.527 -34.718  0.00  0.00
ATOM   5496  O   PRO A 332       4.053   6.695 -35.065  0.00  0.00
ATOM   5497  N   GLU A 333       2.484   6.636 -33.399  0.00  0.00
ATOM   5498  HN  GLU A 333       1.646   6.273 -32.999  0.00  0.00
ATOM   5499  CA  GLU A 333       3.226   7.335 -32.359  0.00  0.00
ATOM   5500  HA  GLU A 333       3.367   8.388 -32.555  0.00  0.00
ATOM   5501  CB  GLU A 333       2.349   7.233 -31.043  0.00  0.00
ATOM   5502  HB1 GLU A 333       3.015   6.948 -30.201  0.00  0.00
ATOM   5503  HB2 GLU A 333       1.473   6.558 -31.149  0.00  0.00
ATOM   5504  CG  GLU A 333       1.518   8.505 -30.620  0.00  0.00
ATOM   5505  HG1 GLU A 333       1.039   8.256 -29.649  0.00  0.00
ATOM   5506  HG2 GLU A 333       0.786   8.679 -31.437  0.00  0.00
ATOM   5507  CD  GLU A 333       2.271   9.767 -30.502  0.00  0.00
ATOM   5508  OE1 GLU A 333       2.038  10.761 -31.279  0.00  0.00
ATOM   5509  OE2 GLU A 333       3.159   9.873 -29.604  0.00  0.00
ATOM   5510  C   GLU A 333       4.668   6.722 -32.193  0.00  0.00
ATOM   5511  O   GLU A 333       5.647   7.472 -31.967  0.00  0.00
ATOM   5512  N   ARG A 334       4.806   5.405 -32.219  0.00  0.00
ATOM   5513  HN  ARG A 334       3.999   4.823 -32.273  0.00  0.00
ATOM   5514  CA  ARG A 334       5.998   4.599 -32.092  0.00  0.00
ATOM   5515  HA  ARG A 334       6.414   5.070 -31.213  0.00  0.00
ATOM   5516  CB  ARG A 334       5.732   3.129 -31.878  0.00  0.00
ATOM   5517  HB1 ARG A 334       5.285   2.678 -32.791  0.00  0.00
ATOM   5518  HB2 ARG A 334       5.012   3.089 -31.032  0.00  0.00
ATOM   5519  CG  ARG A 334       6.962   2.329 -31.435  0.00  0.00
ATOM   5520  HG1 ARG A 334       7.675   2.965 -30.868  0.00  0.00
ATOM   5521  HG2 ARG A 334       7.472   2.165 -32.409  0.00  0.00
ATOM   5522  CD  ARG A 334       6.589   0.986 -30.812  0.00  0.00
ATOM   5523  HD1 ARG A 334       6.054   0.277 -31.480  0.00  0.00
ATOM   5524  HD2 ARG A 334       6.049   1.189 -29.863  0.00  0.00
ATOM   5525  NE  ARG A 334       7.905   0.270 -30.463  0.00  0.00
ATOM   5526  HE  ARG A 334       8.515   0.549 -29.721  0.00  0.00
ATOM   5527  CZ  ARG A 334       8.622  -0.456 -31.351  0.00  0.00
ATOM   5528  NH1 ARG A 334       9.849  -0.805 -31.016  0.00  0.00
ATOM   5529  HH1 ARG A 334      10.416  -1.176 -31.752  0.00  0.00
ATOM   5530  HH1 ARG A 334      10.154  -0.390 -30.159  0.00  0.00
ATOM   5531  NH2 ARG A 334       8.180  -0.845 -32.547  0.00  0.00
ATOM   5532  HH2 ARG A 334       7.228  -0.774 -32.844  0.00  0.00
ATOM   5533  HH2 ARG A 334       8.742  -1.450 -33.112  0.00  0.00
ATOM   5534  C   ARG A 334       7.018   4.875 -33.254  0.00  0.00
ATOM   5535  O   ARG A 334       8.211   4.844 -33.068  0.00  0.00
ATOM   5536  N   ALA A 335       6.422   5.107 -34.472  0.00  0.00
ATOM   5537  HN  ALA A 335       5.447   5.317 -34.473  0.00  0.00
ATOM   5538  CA  ALA A 335       7.251   5.431 -35.641  0.00  0.00
ATOM   5539  HA  ALA A 335       8.181   4.896 -35.519  0.00  0.00
ATOM   5540  CB  ALA A 335       6.498   5.145 -36.918  0.00  0.00
ATOM   5541  HB1 ALA A 335       6.368   4.054 -37.089  0.00  0.00
ATOM   5542  HB2 ALA A 335       7.069   5.509 -37.798  0.00  0.00
ATOM   5543  HB3 ALA A 335       5.594   5.782 -37.016  0.00  0.00
ATOM   5544  C   ALA A 335       7.645   6.956 -35.562  0.00  0.00
ATOM   5545  O   ALA A 335       8.554   7.256 -34.829  0.00  0.00
ATOM   5546  N   SER A 336       6.940   7.909 -36.289  0.00  0.00
ATOM   5547  HN  SER A 336       6.210   7.561 -36.873  0.00  0.00
ATOM   5548  CA  SER A 336       7.113   9.312 -36.037  0.00  0.00
ATOM   5549  HA  SER A 336       7.250   9.373 -34.967  0.00  0.00
ATOM   5550  CB  SER A 336       8.267   9.895 -36.829  0.00  0.00
ATOM   5551  HB1 SER A 336       7.899   9.770 -37.869  0.00  0.00
ATOM   5552  HB2 SER A 336       9.173   9.252 -36.862  0.00  0.00
ATOM   5553  OG  SER A 336       8.474  11.255 -36.371  0.00  0.00
ATOM   5554  HG1 SER A 336       9.203  11.652 -36.854  0.00  0.00
ATOM   5555  C   SER A 336       5.861   9.992 -36.424  0.00  0.00
ATOM   5556  O   SER A 336       5.351   9.791 -37.556  0.00  0.00
ATOM   5557  N   SER A 337       5.367  10.947 -35.631  0.00  0.00
ATOM   5558  HN  SER A 337       5.895  11.335 -34.880  0.00  0.00
ATOM   5559  CA  SER A 337       4.061  11.442 -35.675  0.00  0.00
ATOM   5560  HA  SER A 337       3.519  11.039 -36.518  0.00  0.00
ATOM   5561  CB  SER A 337       3.203  10.947 -34.499  0.00  0.00
ATOM   5562  HB1 SER A 337       2.958   9.870 -34.621  0.00  0.00
ATOM   5563  HB2 SER A 337       2.246  11.510 -34.462  0.00  0.00
ATOM   5564  OG  SER A 337       3.895  11.036 -33.237  0.00  0.00
ATOM   5565  HG1 SER A 337       3.211  11.222 -32.590  0.00  0.00
ATOM   5566  C   SER A 337       4.021  12.887 -35.815  0.00  0.00
ATOM   5567  O   SER A 337       3.515  13.406 -36.856  0.00  0.00
ATOM   5568  N   VAL A 338       4.431  13.694 -34.739  0.00  0.00
ATOM   5569  HN  VAL A 338       4.844  13.144 -34.018  0.00  0.00
ATOM   5570  CA  VAL A 338       4.225  15.120 -34.569  0.00  0.00
ATOM   5571  HA  VAL A 338       4.817  15.459 -33.732  0.00  0.00
ATOM   5572  CB  VAL A 338       4.898  16.041 -35.609  0.00  0.00
ATOM   5573  HB  VAL A 338       4.511  15.709 -36.595  0.00  0.00
ATOM   5574  CG1 VAL A 338       4.485  17.567 -35.449  0.00  0.00
ATOM   5575  HG1 VAL A 338       5.163  18.123 -36.131  0.00  0.00
ATOM   5576  HG1 VAL A 338       4.646  18.004 -34.440  0.00  0.00
ATOM   5577  HG1 VAL A 338       3.417  17.608 -35.752  0.00  0.00
ATOM   5578  CG2 VAL A 338       6.422  15.848 -35.688  0.00  0.00
ATOM   5579  HG2 VAL A 338       6.707  14.789 -35.865  0.00  0.00
ATOM   5580  HG2 VAL A 338       6.948  16.319 -34.830  0.00  0.00
ATOM   5581  HG2 VAL A 338       6.741  16.368 -36.616  0.00  0.00
ATOM   5582  C   VAL A 338       2.865  15.487 -34.084  0.00  0.00
ATOM   5583  O   VAL A 338       1.865  15.292 -34.803  0.00  0.00
ATOM   5584  N   TYR A 339       2.618  15.955 -32.818  0.00  0.00
ATOM   5585  HN  TYR A 339       3.349  16.158 -32.171  0.00  0.00
ATOM   5586  CA  TYR A 339       1.289  16.549 -32.493  0.00  0.00
ATOM   5587  HA  TYR A 339       0.544  15.809 -32.742  0.00  0.00
ATOM   5588  CB  TYR A 339       1.144  16.928 -30.986  0.00  0.00
ATOM   5589  HB1 TYR A 339       0.123  17.332 -30.821  0.00  0.00
ATOM   5590  HB2 TYR A 339       1.927  17.678 -30.744  0.00  0.00
ATOM   5591  CG  TYR A 339       1.281  15.670 -30.135  0.00  0.00
ATOM   5592  CD1 TYR A 339       2.478  15.428 -29.469  0.00  0.00
ATOM   5593  HD1 TYR A 339       3.409  15.967 -29.566  0.00  0.00
ATOM   5594  CE1 TYR A 339       2.577  14.458 -28.559  0.00  0.00
ATOM   5595  HE1 TYR A 339       3.517  14.358 -28.036  0.00  0.00
ATOM   5596  CZ  TYR A 339       1.453  13.647 -28.181  0.00  0.00
ATOM   5597  OH  TYR A 339       1.439  12.732 -27.059  0.00  0.00
ATOM   5598  HH  TYR A 339       0.529  12.451 -26.936  0.00  0.00
ATOM   5599  CD2 TYR A 339       0.185  14.948 -29.842  0.00  0.00
ATOM   5600  HD2 TYR A 339      -0.759  15.197 -30.304  0.00  0.00
ATOM   5601  CE2 TYR A 339       0.273  13.920 -28.908  0.00  0.00
ATOM   5602  HE2 TYR A 339      -0.626  13.402 -28.606  0.00  0.00
ATOM   5603  C   TYR A 339       1.075  17.784 -33.397  0.00  0.00
ATOM   5604  O   TYR A 339       1.969  18.612 -33.685  0.00  0.00
ATOM   5605  N   THR A 340      -0.215  18.021 -33.825  0.00  0.00
ATOM   5606  HN  THR A 340      -0.957  17.384 -33.633  0.00  0.00
ATOM   5607  CA  THR A 340      -0.568  19.384 -34.297  0.00  0.00
ATOM   5608  HA  THR A 340       0.209  19.744 -34.955  0.00  0.00
ATOM   5609  CB  THR A 340      -1.772  19.406 -35.213  0.00  0.00
ATOM   5610  HB  THR A 340      -1.954  20.440 -35.578  0.00  0.00
ATOM   5611  OG1 THR A 340      -2.924  18.808 -34.618  0.00  0.00
ATOM   5612  HG1 THR A 340      -3.663  18.996 -35.203  0.00  0.00
ATOM   5613  CG2 THR A 340      -1.612  18.432 -36.439  0.00  0.00
ATOM   5614  HG2 THR A 340      -2.503  18.416 -37.102  0.00  0.00
ATOM   5615  HG2 THR A 340      -1.448  17.412 -36.028  0.00  0.00
ATOM   5616  HG2 THR A 340      -0.733  18.727 -37.049  0.00  0.00
ATOM   5617  C   THR A 340      -0.730  20.358 -33.191  0.00  0.00
ATOM   5618  O   THR A 340      -0.415  21.502 -33.394  0.00  0.00
ATOM   5619  N   ARG A 341      -1.191  19.907 -31.934  0.00  0.00
ATOM   5620  HN  ARG A 341      -1.602  19.002 -32.010  0.00  0.00
ATOM   5621  CA  ARG A 341      -1.389  20.760 -30.721  0.00  0.00
ATOM   5622  HA  ARG A 341      -1.714  20.063 -29.964  0.00  0.00
ATOM   5623  CB  ARG A 341      -0.002  21.354 -30.305  0.00  0.00
ATOM   5624  HB1 ARG A 341      -0.007  21.845 -29.308  0.00  0.00
ATOM   5625  HB2 ARG A 341       0.328  22.080 -31.078  0.00  0.00
ATOM   5626  CG  ARG A 341       1.153  20.381 -30.168  0.00  0.00
ATOM   5627  HG1 ARG A 341       1.442  20.115 -31.206  0.00  0.00
ATOM   5628  HG2 ARG A 341       0.807  19.527 -29.547  0.00  0.00
ATOM   5629  CD  ARG A 341       2.322  21.106 -29.507  0.00  0.00
ATOM   5630  HD1 ARG A 341       2.004  21.384 -28.479  0.00  0.00
ATOM   5631  HD2 ARG A 341       2.601  22.026 -30.062  0.00  0.00
ATOM   5632  NE  ARG A 341       3.519  20.228 -29.403  0.00  0.00
ATOM   5633  HE  ARG A 341       4.026  20.159 -30.262  0.00  0.00
ATOM   5634  CZ  ARG A 341       3.673  19.305 -28.470  0.00  0.00
ATOM   5635  NH1 ARG A 341       4.486  18.250 -28.661  0.00  0.00
ATOM   5636  HH1 ARG A 341       4.372  17.381 -28.181  0.00  0.00
ATOM   5637  HH1 ARG A 341       4.824  18.199 -29.601  0.00  0.00
ATOM   5638  NH2 ARG A 341       2.876  19.147 -27.399  0.00  0.00
ATOM   5639  HH2 ARG A 341       2.233  19.861 -27.121  0.00  0.00
ATOM   5640  HH2 ARG A 341       3.337  18.522 -26.769  0.00  0.00
ATOM   5641  C   ARG A 341      -2.405  21.811 -30.766  0.00  0.00
ATOM   5642  O   ARG A 341      -2.461  22.644 -29.875  0.00  0.00
ATOM   5643  N   SER A 342      -3.221  21.780 -31.815  0.00  0.00
ATOM   5644  HN  SER A 342      -3.007  21.049 -32.459  0.00  0.00
ATOM   5645  CA  SER A 342      -4.094  22.849 -32.245  0.00  0.00
ATOM   5646  HA  SER A 342      -3.875  23.740 -31.675  0.00  0.00
ATOM   5647  CB  SER A 342      -3.862  23.153 -33.738  0.00  0.00
ATOM   5648  HB1 SER A 342      -2.774  23.369 -33.664  0.00  0.00
ATOM   5649  HB2 SER A 342      -4.473  24.052 -33.967  0.00  0.00
ATOM   5650  OG  SER A 342      -4.103  22.092 -34.625  0.00  0.00
ATOM   5651  HG1 SER A 342      -4.004  22.493 -35.491  0.00  0.00
ATOM   5652  C   SER A 342      -5.572  22.502 -31.993  0.00  0.00
ATOM   5653  O   SER A 342      -6.501  23.183 -32.458  0.00  0.00
ATOM   5654  N   THR A 343      -5.814  21.371 -31.215  0.00  0.00
ATOM   5655  HN  THR A 343      -5.046  20.881 -30.810  0.00  0.00
ATOM   5656  CA  THR A 343      -7.214  21.086 -31.000  0.00  0.00
ATOM   5657  HA  THR A 343      -7.858  21.539 -31.741  0.00  0.00
ATOM   5658  CB  THR A 343      -7.472  19.602 -30.854  0.00  0.00
ATOM   5659  HB  THR A 343      -8.569  19.425 -30.833  0.00  0.00
ATOM   5660  OG1 THR A 343      -6.834  19.054 -29.735  0.00  0.00
ATOM   5661  HG1 THR A 343      -7.294  18.213 -29.674  0.00  0.00
ATOM   5662  CG2 THR A 343      -6.976  18.982 -32.149  0.00  0.00
ATOM   5663  HG2 THR A 343      -7.509  18.015 -32.265  0.00  0.00
ATOM   5664  HG2 THR A 343      -5.886  18.772 -32.104  0.00  0.00
ATOM   5665  HG2 THR A 343      -7.221  19.645 -33.006  0.00  0.00
ATOM   5666  C   THR A 343      -7.617  21.743 -29.735  0.00  0.00
ATOM   5667  O   THR A 343      -8.780  21.886 -29.401  0.00  0.00
ATOM   5668  N   GLY A 344      -6.614  22.159 -28.903  0.00  0.00
ATOM   5669  HN  GLY A 344      -5.697  21.822 -29.099  0.00  0.00
ATOM   5670  CA  GLY A 344      -6.821  22.813 -27.594  0.00  0.00
ATOM   5671  HA1 GLY A 344      -7.797  23.275 -27.605  0.00  0.00
ATOM   5672  HA2 GLY A 344      -6.024  23.492 -27.329  0.00  0.00
ATOM   5673  C   GLY A 344      -6.662  21.794 -26.523  0.00  0.00
ATOM   5674  O   GLY A 344      -6.794  22.082 -25.346  0.00  0.00
ATOM   5675  N   GLU A 345      -6.428  20.562 -26.860  0.00  0.00
ATOM   5676  HN  GLU A 345      -6.685  20.206 -27.755  0.00  0.00
ATOM   5677  CA  GLU A 345      -5.982  19.528 -25.930  0.00  0.00
ATOM   5678  HA  GLU A 345      -6.583  19.641 -25.041  0.00  0.00
ATOM   5679  CB  GLU A 345      -6.100  18.078 -26.444  0.00  0.00
ATOM   5680  HB1 GLU A 345      -5.492  18.087 -27.373  0.00  0.00
ATOM   5681  HB2 GLU A 345      -7.176  17.963 -26.700  0.00  0.00
ATOM   5682  CG  GLU A 345      -5.760  16.982 -25.448  0.00  0.00
ATOM   5683  HG1 GLU A 345      -4.830  17.183 -24.874  0.00  0.00
ATOM   5684  HG2 GLU A 345      -5.688  15.997 -25.956  0.00  0.00
ATOM   5685  CD  GLU A 345      -6.750  16.725 -24.351  0.00  0.00
ATOM   5686  OE1 GLU A 345      -7.821  16.175 -24.622  0.00  0.00
ATOM   5687  OE2 GLU A 345      -6.542  17.238 -23.206  0.00  0.00
ATOM   5688  C   GLU A 345      -4.515  19.743 -25.352  0.00  0.00
ATOM   5689  O   GLU A 345      -3.665  20.212 -26.112  0.00  0.00
ATOM   5690  N   GLN A 346      -4.312  19.567 -23.995  0.00  0.00
ATOM   5691  HN  GLN A 346      -4.983  19.301 -23.306  0.00  0.00
ATOM   5692  CA  GLN A 346      -3.126  19.974 -23.339  0.00  0.00
ATOM   5693  HA  GLN A 346      -2.430  20.296 -24.100  0.00  0.00
ATOM   5694  CB  GLN A 346      -3.528  21.197 -22.295  0.00  0.00
ATOM   5695  HB1 GLN A 346      -2.651  21.322 -21.625  0.00  0.00
ATOM   5696  HB2 GLN A 346      -4.484  20.897 -21.815  0.00  0.00
ATOM   5697  CG  GLN A 346      -3.836  22.485 -23.124  0.00  0.00
ATOM   5698  HG1 GLN A 346      -4.460  22.152 -23.981  0.00  0.00
ATOM   5699  HG2 GLN A 346      -2.953  22.940 -23.623  0.00  0.00
ATOM   5700  CD  GLN A 346      -4.357  23.621 -22.264  0.00  0.00
ATOM   5701  OE1 GLN A 346      -3.579  24.256 -21.519  0.00  0.00
ATOM   5702  NE2 GLN A 346      -5.682  23.859 -22.436  0.00  0.00
ATOM   5703  HE2 GLN A 346      -6.081  24.579 -21.868  0.00  0.00
ATOM   5704  HE2 GLN A 346      -6.164  23.407 -23.187  0.00  0.00
ATOM   5705  C   GLN A 346      -2.401  18.899 -22.624  0.00  0.00
ATOM   5706  O   GLN A 346      -1.210  19.026 -22.290  0.00  0.00
ATOM   5707  N   GLU A 347      -2.992  17.715 -22.343  0.00  0.00
ATOM   5708  HN  GLU A 347      -3.908  17.669 -22.733  0.00  0.00
ATOM   5709  CA  GLU A 347      -2.430  16.608 -21.599  0.00  0.00
ATOM   5710  HA  GLU A 347      -2.185  17.001 -20.624  0.00  0.00
ATOM   5711  CB  GLU A 347      -3.592  15.546 -21.336  0.00  0.00
ATOM   5712  HB1 GLU A 347      -4.523  16.054 -21.006  0.00  0.00
ATOM   5713  HB2 GLU A 347      -3.310  14.826 -20.539  0.00  0.00
ATOM   5714  CG  GLU A 347      -3.962  14.866 -22.685  0.00  0.00
ATOM   5715  HG1 GLU A 347      -3.298  13.991 -22.854  0.00  0.00
ATOM   5716  HG2 GLU A 347      -3.958  15.632 -23.490  0.00  0.00
ATOM   5717  CD  GLU A 347      -5.334  14.249 -22.663  0.00  0.00
ATOM   5718  OE1 GLU A 347      -5.580  13.657 -23.761  0.00  0.00
ATOM   5719  OE2 GLU A 347      -6.113  14.234 -21.696  0.00  0.00
ATOM   5720  C   GLU A 347      -1.202  15.913 -22.218  0.00  0.00
ATOM   5721  O   GLU A 347      -0.206  15.559 -21.578  0.00  0.00
ATOM   5722  N   ILE A 348      -1.255  15.772 -23.591  0.00  0.00
ATOM   5723  HN  ILE A 348      -2.170  15.704 -23.981  0.00  0.00
ATOM   5724  CA  ILE A 348      -0.187  15.480 -24.524  0.00  0.00
ATOM   5725  HA  ILE A 348       0.026  14.426 -24.423  0.00  0.00
ATOM   5726  CB  ILE A 348      -0.558  15.770 -25.976  0.00  0.00
ATOM   5727  HB  ILE A 348       0.357  15.507 -26.548  0.00  0.00
ATOM   5728  CG2 ILE A 348      -1.766  14.856 -26.253  0.00  0.00
ATOM   5729  HG2 ILE A 348      -2.654  14.916 -25.587  0.00  0.00
ATOM   5730  HG2 ILE A 348      -1.387  13.813 -26.199  0.00  0.00
ATOM   5731  HG2 ILE A 348      -2.179  15.035 -27.270  0.00  0.00
ATOM   5732  CG1 ILE A 348      -0.810  17.266 -26.114  0.00  0.00
ATOM   5733  HG1 ILE A 348       0.125  17.662 -25.664  0.00  0.00
ATOM   5734  HG1 ILE A 348      -1.726  17.519 -25.537  0.00  0.00
ATOM   5735  CD1 ILE A 348      -0.964  17.764 -27.519  0.00  0.00
ATOM   5736  HD1 ILE A 348      -0.176  17.456 -28.239  0.00  0.00
ATOM   5737  HD2 ILE A 348      -1.025  18.871 -27.433  0.00  0.00
ATOM   5738  HD3 ILE A 348      -1.903  17.404 -27.991  0.00  0.00
ATOM   5739  C   ILE A 348       1.221  15.878 -24.229  0.00  0.00
ATOM   5740  O   ILE A 348       1.448  16.837 -23.520  0.00  0.00
ATOM   5741  N   SER A 349       2.247  15.165 -24.788  0.00  0.00
ATOM   5742  HN  SER A 349       1.966  14.491 -25.467  0.00  0.00
ATOM   5743  CA  SER A 349       3.659  15.313 -24.485  0.00  0.00
ATOM   5744  HA  SER A 349       3.832  15.167 -23.429  0.00  0.00
ATOM   5745  CB  SER A 349       4.571  14.308 -25.174  0.00  0.00
ATOM   5746  HB1 SER A 349       5.610  14.319 -24.780  0.00  0.00
ATOM   5747  HB2 SER A 349       4.674  14.559 -26.251  0.00  0.00
ATOM   5748  OG  SER A 349       4.091  12.880 -24.947  0.00  0.00
ATOM   5749  HG1 SER A 349       3.684  12.722 -25.802  0.00  0.00
ATOM   5750  C   SER A 349       4.295  16.694 -24.712  0.00  0.00
ATOM   5751  O   SER A 349       4.116  17.273 -25.763  0.00  0.00
ATOM   5752  N   VAL A 350       5.069  17.238 -23.752  0.00  0.00
ATOM   5753  HN  VAL A 350       5.119  16.952 -22.798  0.00  0.00
ATOM   5754  CA  VAL A 350       5.722  18.558 -23.934  0.00  0.00
ATOM   5755  HA  VAL A 350       5.229  19.154 -24.687  0.00  0.00
ATOM   5756  CB  VAL A 350       5.915  19.348 -22.685  0.00  0.00
ATOM   5757  HB  VAL A 350       6.650  18.798 -22.060  0.00  0.00
ATOM   5758  CG1 VAL A 350       6.554  20.697 -22.997  0.00  0.00
ATOM   5759  HG1 VAL A 350       7.016  21.089 -22.066  0.00  0.00
ATOM   5760  HG1 VAL A 350       5.753  21.394 -23.326  0.00  0.00
ATOM   5761  HG1 VAL A 350       7.443  20.614 -23.657  0.00  0.00
ATOM   5762  CG2 VAL A 350       4.596  19.530 -21.905  0.00  0.00
ATOM   5763  HG2 VAL A 350       4.772  20.020 -20.924  0.00  0.00
ATOM   5764  HG2 VAL A 350       4.028  18.601 -21.685  0.00  0.00
ATOM   5765  HG2 VAL A 350       3.945  20.192 -22.516  0.00  0.00
ATOM   5766  C   VAL A 350       7.090  18.329 -24.616  0.00  0.00
ATOM   5767  O   VAL A 350       8.095  17.870 -24.041  0.00  0.00
ATOM   5768  N   GLY A 351       7.189  18.632 -25.959  0.00  0.00
ATOM   5769  HN  GLY A 351       6.389  18.843 -26.516  0.00  0.00
ATOM   5770  CA  GLY A 351       8.404  18.715 -26.733  0.00  0.00
ATOM   5771  HA1 GLY A 351       9.137  19.297 -26.194  0.00  0.00
ATOM   5772  HA2 GLY A 351       8.167  18.916 -27.768  0.00  0.00
ATOM   5773  C   GLY A 351       9.070  17.346 -26.977  0.00  0.00
ATOM   5774  O   GLY A 351      10.317  17.287 -26.913  0.00  0.00
ATOM   5775  N   LEU A 352       8.303  16.279 -27.247  0.00  0.00
ATOM   5776  HN  LEU A 352       7.326  16.410 -27.393  0.00  0.00
ATOM   5777  CA  LEU A 352       8.813  14.875 -27.444  0.00  0.00
ATOM   5778  HA  LEU A 352       9.889  14.810 -27.508  0.00  0.00
ATOM   5779  CB  LEU A 352       8.410  14.000 -26.200  0.00  0.00
ATOM   5780  HB1 LEU A 352       8.561  12.922 -26.423  0.00  0.00
ATOM   5781  HB2 LEU A 352       7.313  14.112 -26.070  0.00  0.00
ATOM   5782  CG  LEU A 352       9.174  14.359 -24.955  0.00  0.00
ATOM   5783  HG  LEU A 352       9.680  15.324 -25.173  0.00  0.00
ATOM   5784  CD1 LEU A 352       8.145  14.433 -23.763  0.00  0.00
ATOM   5785  HD1 LEU A 352       7.511  13.543 -23.564  0.00  0.00
ATOM   5786  HD1 LEU A 352       7.372  15.208 -23.951  0.00  0.00
ATOM   5787  HD1 LEU A 352       8.625  14.694 -22.794  0.00  0.00
ATOM   5788  CD2 LEU A 352      10.207  13.224 -24.643  0.00  0.00
ATOM   5789  HD2 LEU A 352      10.436  13.379 -23.567  0.00  0.00
ATOM   5790  HD2 LEU A 352      11.102  13.297 -25.297  0.00  0.00
ATOM   5791  HD2 LEU A 352       9.745  12.214 -24.687  0.00  0.00
ATOM   5792  C   LEU A 352       8.242  14.250 -28.719  0.00  0.00
ATOM   5793  OT1 LEU A 352       6.997  14.344 -28.918  0.00  0.00
ATOM   5794  OT2 LEU A 352       9.108  13.844 -29.584  0.00  0.00
ATOM   5795  N   CYS B   1      28.200  -4.933  41.174  0.00  0.00
ATOM   5796  HT1 CYS B   1      28.951  -5.615  40.947  0.00  0.00
ATOM   5797  HT2 CYS B   1      27.372  -5.529  40.971  0.00  0.00
ATOM   5798  HT3 CYS B   1      28.251  -4.627  42.167  0.00  0.00
ATOM   5799  CA  CYS B   1      28.273  -3.757  40.317  0.00  0.00
ATOM   5800  HA  CYS B   1      29.198  -3.284  40.612  0.00  0.00
ATOM   5801  CB  CYS B   1      28.256  -4.165  38.790  0.00  0.00
ATOM   5802  HB1 CYS B   1      27.663  -3.481  38.147  0.00  0.00
ATOM   5803  HB2 CYS B   1      27.743  -5.151  38.823  0.00  0.00
ATOM   5804  SG  CYS B   1      29.921  -4.495  38.119  0.00  0.00
ATOM   5805  C   CYS B   1      27.113  -2.792  40.571  0.00  0.00
ATOM   5806  O   CYS B   1      26.129  -3.180  41.161  0.00  0.00
ATOM   5807  N   THR B   2      27.222  -1.558  40.045  0.00  0.00
ATOM   5808  HN  THR B   2      28.018  -1.275  39.514  0.00  0.00
ATOM   5809  CA  THR B   2      26.241  -0.421  40.051  0.00  0.00
ATOM   5810  HA  THR B   2      25.923  -0.271  41.072  0.00  0.00
ATOM   5811  CB  THR B   2      26.861   0.910  39.501  0.00  0.00
ATOM   5812  HB  THR B   2      26.153   1.712  39.202  0.00  0.00
ATOM   5813  OG1 THR B   2      27.548   0.643  38.290  0.00  0.00
ATOM   5814  HG1 THR B   2      27.756   1.535  38.000  0.00  0.00
ATOM   5815  CG2 THR B   2      27.936   1.514  40.484  0.00  0.00
ATOM   5816  HG2 THR B   2      28.522   0.637  40.829  0.00  0.00
ATOM   5817  HG2 THR B   2      27.405   2.009  41.326  0.00  0.00
ATOM   5818  HG2 THR B   2      28.636   2.248  40.030  0.00  0.00
ATOM   5819  C   THR B   2      25.029  -0.701  39.243  0.00  0.00
ATOM   5820  O   THR B   2      23.967  -0.274  39.669  0.00  0.00
ATOM   5821  N   ARG B   3      25.157  -1.348  38.097  0.00  0.00
ATOM   5822  HN  ARG B   3      26.044  -1.712  37.824  0.00  0.00
ATOM   5823  CA  ARG B   3      24.052  -1.569  37.188  0.00  0.00
ATOM   5824  HA  ARG B   3      23.173  -1.131  37.637  0.00  0.00
ATOM   5825  CB  ARG B   3      24.257  -0.973  35.757  0.00  0.00
ATOM   5826  HB1 ARG B   3      23.301  -1.145  35.217  0.00  0.00
ATOM   5827  HB2 ARG B   3      25.039  -1.632  35.324  0.00  0.00
ATOM   5828  CG  ARG B   3      24.791   0.508  35.683  0.00  0.00
ATOM   5829  HG1 ARG B   3      25.697   0.571  36.324  0.00  0.00
ATOM   5830  HG2 ARG B   3      24.001   1.158  36.118  0.00  0.00
ATOM   5831  CD  ARG B   3      25.029   1.076  34.313  0.00  0.00
ATOM   5832  HD1 ARG B   3      24.717   2.135  34.193  0.00  0.00
ATOM   5833  HD2 ARG B   3      24.515   0.361  33.636  0.00  0.00
ATOM   5834  NE  ARG B   3      26.429   0.965  33.997  0.00  0.00
ATOM   5835  HE  ARG B   3      27.123   0.642  34.641  0.00  0.00
ATOM   5836  CZ  ARG B   3      27.092   1.558  32.958  0.00  0.00
ATOM   5837  NH1 ARG B   3      28.432   1.598  32.960  0.00  0.00
ATOM   5838  HH1 ARG B   3      28.918   1.412  33.814  0.00  0.00
ATOM   5839  HH1 ARG B   3      28.842   2.213  32.286  0.00  0.00
ATOM   5840  NH2 ARG B   3      26.420   1.957  31.965  0.00  0.00
ATOM   5841  HH2 ARG B   3      25.425   2.027  32.031  0.00  0.00
ATOM   5842  HH2 ARG B   3      26.819   2.141  31.067  0.00  0.00
ATOM   5843  C   ARG B   3      23.654  -3.058  37.025  0.00  0.00
ATOM   5844  O   ARG B   3      24.293  -3.754  36.262  0.00  0.00
ATOM   5845  N   PRO B   4      22.631  -3.594  37.621  0.00  0.00
ATOM   5846  CD  PRO B   4      22.324  -3.221  39.005  0.00  0.00
ATOM   5847  HD1 PRO B   4      22.408  -2.127  39.180  0.00  0.00
ATOM   5848  HD2 PRO B   4      23.088  -3.736  39.625  0.00  0.00
ATOM   5849  CA  PRO B   4      21.861  -4.740  37.224  0.00  0.00
ATOM   5850  HA  PRO B   4      22.494  -5.582  36.989  0.00  0.00
ATOM   5851  CB  PRO B   4      20.912  -4.979  38.357  0.00  0.00
ATOM   5852  HB1 PRO B   4      21.279  -5.795  39.017  0.00  0.00
ATOM   5853  HB2 PRO B   4      19.908  -5.248  37.965  0.00  0.00
ATOM   5854  CG  PRO B   4      20.871  -3.728  39.217  0.00  0.00
ATOM   5855  HG1 PRO B   4      20.222  -2.910  38.837  0.00  0.00
ATOM   5856  HG2 PRO B   4      20.753  -3.935  40.302  0.00  0.00
ATOM   5857  C   PRO B   4      21.094  -4.339  36.010  0.00  0.00
ATOM   5858  O   PRO B   4      20.691  -3.199  35.908  0.00  0.00
ATOM   5859  N   ASN B   5      20.764  -5.214  35.079  0.00  0.00
ATOM   5860  HN  ASN B   5      20.964  -6.174  35.252  0.00  0.00
ATOM   5861  CA  ASN B   5      19.858  -4.989  33.994  0.00  0.00
ATOM   5862  HA  ASN B   5      19.328  -4.050  34.051  0.00  0.00
ATOM   5863  CB  ASN B   5      20.648  -5.044  32.640  0.00  0.00
ATOM   5864  HB1 ASN B   5      19.997  -5.164  31.748  0.00  0.00
ATOM   5865  HB2 ASN B   5      21.384  -5.865  32.507  0.00  0.00
ATOM   5866  CG  ASN B   5      21.368  -3.673  32.409  0.00  0.00
ATOM   5867  OD1 ASN B   5      20.734  -2.840  31.795  0.00  0.00
ATOM   5868  ND2 ASN B   5      22.596  -3.404  32.999  0.00  0.00
ATOM   5869  HD2 ASN B   5      22.990  -2.493  32.881  0.00  0.00
ATOM   5870  HD2 ASN B   5      22.971  -3.961  33.741  0.00  0.00
ATOM   5871  C   ASN B   5      18.723  -5.964  34.102  0.00  0.00
ATOM   5872  O   ASN B   5      18.631  -7.082  33.599  0.00  0.00
ATOM   5873  N   ASN B   6      17.667  -5.491  34.679  0.00  0.00
ATOM   5874  HN  ASN B   6      17.704  -4.567  35.050  0.00  0.00
ATOM   5875  CA  ASN B   6      16.351  -6.115  34.858  0.00  0.00
ATOM   5876  HA  ASN B   6      16.565  -7.083  35.287  0.00  0.00
ATOM   5877  CB  ASN B   6      15.476  -5.267  35.948  0.00  0.00
ATOM   5878  HB1 ASN B   6      14.528  -5.823  36.101  0.00  0.00
ATOM   5879  HB2 ASN B   6      15.272  -4.250  35.549  0.00  0.00
ATOM   5880  CG  ASN B   6      16.308  -5.260  37.258  0.00  0.00
ATOM   5881  OD1 ASN B   6      17.086  -4.359  37.510  0.00  0.00
ATOM   5882  ND2 ASN B   6      16.057  -6.237  38.191  0.00  0.00
ATOM   5883  HD2 ASN B   6      16.440  -6.104  39.105  0.00  0.00
ATOM   5884  HD2 ASN B   6      15.551  -7.098  38.131  0.00  0.00
ATOM   5885  C   ASN B   6      15.583  -6.354  33.447  0.00  0.00
ATOM   5886  O   ASN B   6      15.689  -5.641  32.456  0.00  0.00
ATOM   5887  N   ASN B   7      14.817  -7.479  33.423  0.00  0.00
ATOM   5888  HN  ASN B   7      14.898  -8.213  34.092  0.00  0.00
ATOM   5889  CA  ASN B   7      14.100  -7.890  32.216  0.00  0.00
ATOM   5890  HA  ASN B   7      14.479  -7.438  31.311  0.00  0.00
ATOM   5891  CB  ASN B   7      14.064  -9.436  32.072  0.00  0.00
ATOM   5892  HB1 ASN B   7      13.306  -9.776  31.335  0.00  0.00
ATOM   5893  HB2 ASN B   7      13.875 -10.043  32.984  0.00  0.00
ATOM   5894  CG  ASN B   7      15.472 -10.066  31.691  0.00  0.00
ATOM   5895  OD1 ASN B   7      15.585 -11.311  31.708  0.00  0.00
ATOM   5896  ND2 ASN B   7      16.504  -9.258  31.327  0.00  0.00
ATOM   5897  HD2 ASN B   7      16.482  -8.258  31.324  0.00  0.00
ATOM   5898  HD2 ASN B   7      17.211  -9.780  30.851  0.00  0.00
ATOM   5899  C   ASN B   7      12.628  -7.437  32.131  0.00  0.00
ATOM   5900  O   ASN B   7      11.953  -7.413  33.130  0.00  0.00
ATOM   5901  N   THR B   8      12.206  -7.023  30.930  0.00  0.00
ATOM   5902  HN  THR B   8      12.889  -7.143  30.214  0.00  0.00
ATOM   5903  CA  THR B   8      10.936  -6.419  30.607  0.00  0.00
ATOM   5904  HA  THR B   8      10.229  -6.779  31.340  0.00  0.00
ATOM   5905  CB  THR B   8      10.942  -4.880  30.669  0.00  0.00
ATOM   5906  HB  THR B   8      11.451  -4.638  31.626  0.00  0.00
ATOM   5907  OG1 THR B   8       9.611  -4.351  30.754  0.00  0.00
ATOM   5908  HG1 THR B   8       9.648  -3.407  30.930  0.00  0.00
ATOM   5909  CG2 THR B   8      11.722  -4.300  29.473  0.00  0.00
ATOM   5910  HG2 THR B   8      12.613  -4.887  29.164  0.00  0.00
ATOM   5911  HG2 THR B   8      12.127  -3.282  29.656  0.00  0.00
ATOM   5912  HG2 THR B   8      11.019  -4.340  28.614  0.00  0.00
ATOM   5913  C   THR B   8      10.463  -6.884  29.303  0.00  0.00
ATOM   5914  O   THR B   8      11.215  -7.218  28.395  0.00  0.00
ATOM   5915  N   ARG B   9       9.115  -6.972  29.145  0.00  0.00
ATOM   5916  HN  ARG B   9       8.531  -6.960  29.953  0.00  0.00
ATOM   5917  CA  ARG B   9       8.482  -7.208  27.839  0.00  0.00
ATOM   5918  HA  ARG B   9       9.196  -7.611  27.137  0.00  0.00
ATOM   5919  CB  ARG B   9       7.502  -8.399  28.087  0.00  0.00
ATOM   5920  HB1 ARG B   9       6.898  -8.524  27.162  0.00  0.00
ATOM   5921  HB2 ARG B   9       6.808  -8.119  28.908  0.00  0.00
ATOM   5922  CG  ARG B   9       8.157  -9.803  28.402  0.00  0.00
ATOM   5923  HG1 ARG B   9       8.786  -9.743  29.317  0.00  0.00
ATOM   5924  HG2 ARG B   9       8.912  -9.921  27.596  0.00  0.00
ATOM   5925  CD  ARG B   9       7.196 -11.026  28.496  0.00  0.00
ATOM   5926  HD1 ARG B   9       6.457 -11.144  27.676  0.00  0.00
ATOM   5927  HD2 ARG B   9       6.526 -11.011  29.382  0.00  0.00
ATOM   5928  NE  ARG B   9       8.106 -12.138  28.438  0.00  0.00
ATOM   5929  HE  ARG B   9       8.526 -12.341  27.554  0.00  0.00
ATOM   5930  CZ  ARG B   9       8.066 -13.172  29.252  0.00  0.00
ATOM   5931  NH1 ARG B   9       7.489 -13.194  30.428  0.00  0.00
ATOM   5932  HH1 ARG B   9       6.898 -12.448  30.735  0.00  0.00
ATOM   5933  HH1 ARG B   9       7.480 -14.038  30.964  0.00  0.00
ATOM   5934  NH2 ARG B   9       8.845 -14.231  28.933  0.00  0.00
ATOM   5935  HH2 ARG B   9       9.437 -14.350  28.136  0.00  0.00
ATOM   5936  HH2 ARG B   9       8.964 -14.992  29.571  0.00  0.00
ATOM   5937  C   ARG B   9       7.755  -6.016  27.242  0.00  0.00
ATOM   5938  O   ARG B   9       6.774  -5.552  27.808  0.00  0.00
ATOM   5939  N   LYS B  10       8.313  -5.428  26.213  0.00  0.00
ATOM   5940  HN  LYS B  10       9.224  -5.685  25.898  0.00  0.00
ATOM   5941  CA  LYS B  10       7.771  -4.241  25.626  0.00  0.00
ATOM   5942  HA  LYS B  10       7.370  -3.606  26.403  0.00  0.00
ATOM   5943  CB  LYS B  10       8.926  -3.560  24.836  0.00  0.00
ATOM   5944  HB1 LYS B  10       8.489  -2.764  24.197  0.00  0.00
ATOM   5945  HB2 LYS B  10       9.420  -4.297  24.166  0.00  0.00
ATOM   5946  CG  LYS B  10       9.991  -2.977  25.801  0.00  0.00
ATOM   5947  HG1 LYS B  10      10.870  -2.678  25.191  0.00  0.00
ATOM   5948  HG2 LYS B  10      10.359  -3.775  26.481  0.00  0.00
ATOM   5949  CD  LYS B  10       9.338  -1.812  26.583  0.00  0.00
ATOM   5950  HD1 LYS B  10       8.497  -2.255  27.159  0.00  0.00
ATOM   5951  HD2 LYS B  10       8.888  -1.165  25.801  0.00  0.00
ATOM   5952  CE  LYS B  10      10.168  -1.031  27.545  0.00  0.00
ATOM   5953  HE1 LYS B  10      10.637  -1.705  28.294  0.00  0.00
ATOM   5954  HE2 LYS B  10       9.466  -0.382  28.111  0.00  0.00
ATOM   5955  NZ  LYS B  10      11.052  -0.126  26.834  0.00  0.00
ATOM   5956  HZ1 LYS B  10      12.013  -0.510  26.740  0.00  0.00
ATOM   5957  HZ2 LYS B  10      11.111   0.784  27.333  0.00  0.00
ATOM   5958  HZ3 LYS B  10      10.693   0.213  25.918  0.00  0.00
ATOM   5959  C   LYS B  10       6.693  -4.653  24.680  0.00  0.00
ATOM   5960  O   LYS B  10       6.875  -5.398  23.709  0.00  0.00
ATOM   5961  N   ARG B  11       5.447  -4.112  24.969  0.00  0.00
ATOM   5962  HN  ARG B  11       5.324  -3.382  25.637  0.00  0.00
ATOM   5963  CA  ARG B  11       4.226  -4.396  24.258  0.00  0.00
ATOM   5964  HA  ARG B  11       4.211  -5.425  23.930  0.00  0.00
[truncated: 26,000 more chars]
