# Supplementary material for: Molecular Recognition of CCR5 by an HIV-1 gp120 V3 Loop
Source: PLoS One. 2014 Apr 24;9(4):e95767. doi: 10.1371/journal.pone.0095767 (PMC3999033; doi:10.1371/journal.pone.0095767)
Supplement: Coordinates S8 — (PDB) [file pone.0095767.s019.pdb]

TITLE MOLECULAR RECOGNITION OF CCR5 BY AN HIV-1 GP120 V3 LOOP
COMPND     MOLECULE: CCR5;
COMPND     CHAIN: A;
COMPND     MOLECULE: V3 LOOP FRAGMENT OF HIV-1 GP120;
COMPND     CHAIN: B;
REMARK Authors: Phanourios Tamamis and Christodoulos A. Floudas
REMARK Structure 8 of 10
REMARK The MD simulation was performed at Tiger Cluster, Princeton University
ATOM      1  N   MET A   1      11.037 -15.226  37.354  0.00  0.00
ATOM      2  HT1 MET A   1      11.758 -15.976  37.329  0.00  0.00
ATOM      3  HT2 MET A   1      10.689 -15.108  38.327  0.00  0.00
ATOM      4  HT3 MET A   1      11.576 -14.355  37.177  0.00  0.00
ATOM      5  CA  MET A   1       9.979 -15.617  36.331  0.00  0.00
ATOM      6  HA  MET A   1       9.258 -16.215  36.868  0.00  0.00
ATOM      7  CB  MET A   1       9.239 -14.413  35.721  0.00  0.00
ATOM      8  HB1 MET A   1       8.475 -14.824  35.027  0.00  0.00
ATOM      9  HB2 MET A   1       9.872 -13.756  35.088  0.00  0.00
ATOM     10  CG  MET A   1       8.511 -13.548  36.735  0.00  0.00
ATOM     11  HG1 MET A   1       9.336 -13.007  37.245  0.00  0.00
ATOM     12  HG2 MET A   1       7.921 -14.176  37.435  0.00  0.00
ATOM     13  SD  MET A   1       7.475 -12.222  35.943  0.00  0.00
ATOM     14  CE  MET A   1       6.019 -13.266  35.720  0.00  0.00
ATOM     15  HE1 MET A   1       5.417 -13.012  34.821  0.00  0.00
ATOM     16  HE2 MET A   1       5.295 -13.236  36.563  0.00  0.00
ATOM     17  HE3 MET A   1       6.322 -14.321  35.548  0.00  0.00
ATOM     18  C   MET A   1      10.573 -16.493  35.253  0.00  0.00
ATOM     19  O   MET A   1      10.550 -17.736  35.393  0.00  0.00
ATOM     20  N   ASP A   2      11.026 -15.924  34.123  0.00  0.00
ATOM     21  HN  ASP A   2      11.288 -14.962  34.082  0.00  0.00
ATOM     22  CA  ASP A   2      11.358 -16.642  32.905  0.00  0.00
ATOM     23  HA  ASP A   2      11.175 -17.698  33.040  0.00  0.00
ATOM     24  CB  ASP A   2      10.468 -16.059  31.899  0.00  0.00
ATOM     25  HB1 ASP A   2      10.680 -16.481  30.893  0.00  0.00
ATOM     26  HB2 ASP A   2      10.574 -14.956  31.812  0.00  0.00
ATOM     27  CG  ASP A   2       8.976 -16.271  32.119  0.00  0.00
ATOM     28  OD1 ASP A   2       8.492 -16.996  32.995  0.00  0.00
ATOM     29  OD2 ASP A   2       8.243 -15.584  31.308  0.00  0.00
ATOM     30  C   ASP A   2      12.769 -16.613  32.350  0.00  0.00
ATOM     31  O   ASP A   2      13.202 -17.425  31.489  0.00  0.00
ATOM     32  N   TYS A   3      13.455 -15.554  32.756  0.00  0.00
ATOM     33  HN  TYS A   3      13.214 -15.046  33.579  0.00  0.00
ATOM     34  CA  TYS A   3      14.870 -15.398  32.273  0.00  0.00
ATOM     35  HA  TYS A   3      15.054 -14.335  32.309  0.00  0.00
ATOM     36  CB  TYS A   3      16.038 -16.139  33.121  0.00  0.00
ATOM     37  HB1 TYS A   3      17.042 -16.154  32.645  0.00  0.00
ATOM     38  HB2 TYS A   3      15.710 -17.198  33.205  0.00  0.00
ATOM     39  CG  TYS A   3      16.329 -15.530  34.483  0.00  0.00
ATOM     40  CD1 TYS A   3      15.495 -15.764  35.586  0.00  0.00
ATOM     41  HD1 TYS A   3      14.650 -16.423  35.448  0.00  0.00
ATOM     42  CE1 TYS A   3      15.866 -15.381  36.873  0.00  0.00
ATOM     43  HE1 TYS A   3      15.233 -15.622  37.713  0.00  0.00
ATOM     44  CZ  TYS A   3      16.896 -14.496  37.021  0.00  0.00
ATOM     45  OH  TYS A   3      17.411 -14.370  38.328  0.00  0.00
ATOM     46  S   TYS A   3      16.826 -13.344  39.255  0.00  0.00
ATOM     47  OS2 TYS A   3      15.421 -13.616  39.511  0.00  0.00
ATOM     48  OS3 TYS A   3      17.642 -13.477  40.426  0.00  0.00
ATOM     49  OS4 TYS A   3      17.014 -12.044  38.575  0.00  0.00
ATOM     50  CD2 TYS A   3      17.407 -14.641  34.653  0.00  0.00
ATOM     51  HD2 TYS A   3      17.990 -14.349  33.792  0.00  0.00
ATOM     52  CE2 TYS A   3      17.793 -14.221  35.960  0.00  0.00
ATOM     53  HE2 TYS A   3      18.726 -13.687  36.069  0.00  0.00
ATOM     54  C   TYS A   3      15.162 -15.568  30.716  0.00  0.00
ATOM     55  O   TYS A   3      15.914 -16.453  30.217  0.00  0.00
ATOM     56  N   GLN A   4      14.516 -14.772  29.847  0.00  0.00
ATOM     57  HN  GLN A   4      13.839 -14.134  30.207  0.00  0.00
ATOM     58  CA  GLN A   4      14.754 -14.765  28.419  0.00  0.00
ATOM     59  HA  GLN A   4      14.387 -15.695  28.013  0.00  0.00
ATOM     60  CB  GLN A   4      13.675 -13.784  27.778  0.00  0.00
ATOM     61  HB1 GLN A   4      12.700 -14.050  28.240  0.00  0.00
ATOM     62  HB2 GLN A   4      13.591 -14.117  26.721  0.00  0.00
ATOM     63  CG  GLN A   4      13.893 -12.327  28.001  0.00  0.00
ATOM     64  HG1 GLN A   4      14.702 -11.889  27.378  0.00  0.00
ATOM     65  HG2 GLN A   4      14.063 -12.047  29.062  0.00  0.00
ATOM     66  CD  GLN A   4      12.586 -11.590  27.587  0.00  0.00
ATOM     67  OE1 GLN A   4      12.270 -11.320  26.398  0.00  0.00
ATOM     68  NE2 GLN A   4      11.850 -11.159  28.564  0.00  0.00
ATOM     69  HE2 GLN A   4      11.061 -10.601  28.308  0.00  0.00
ATOM     70  HE2 GLN A   4      12.206 -11.077  29.495  0.00  0.00
ATOM     71  C   GLN A   4      16.083 -14.401  27.854  0.00  0.00
ATOM     72  O   GLN A   4      16.904 -13.777  28.495  0.00  0.00
ATOM     73  N   VAL A   5      16.388 -14.740  26.584  0.00  0.00
ATOM     74  HN  VAL A   5      15.888 -15.451  26.095  0.00  0.00
ATOM     75  CA  VAL A   5      17.588 -14.389  25.809  0.00  0.00
ATOM     76  HA  VAL A   5      18.446 -14.498  26.456  0.00  0.00
ATOM     77  CB  VAL A   5      17.837 -15.455  24.730  0.00  0.00
ATOM     78  HB  VAL A   5      18.813 -15.325  24.214  0.00  0.00
ATOM     79  CG1 VAL A   5      17.852 -16.784  25.489  0.00  0.00
ATOM     80  HG1 VAL A   5      18.325 -17.518  24.803  0.00  0.00
ATOM     81  HG1 VAL A   5      16.859 -17.204  25.759  0.00  0.00
ATOM     82  HG1 VAL A   5      18.451 -16.816  26.424  0.00  0.00
ATOM     83  CG2 VAL A   5      16.845 -15.308  23.535  0.00  0.00
ATOM     84  HG2 VAL A   5      15.804 -15.369  23.919  0.00  0.00
ATOM     85  HG2 VAL A   5      17.070 -16.298  23.084  0.00  0.00
ATOM     86  HG2 VAL A   5      17.064 -14.363  22.994  0.00  0.00
ATOM     87  C   VAL A   5      17.571 -12.949  25.226  0.00  0.00
ATOM     88  O   VAL A   5      16.616 -12.197  25.352  0.00  0.00
ATOM     89  N   SER A   6      18.726 -12.492  24.699  0.00  0.00
ATOM     90  HN  SER A   6      19.533 -13.073  24.624  0.00  0.00
ATOM     91  CA  SER A   6      19.017 -11.093  24.308  0.00  0.00
ATOM     92  HA  SER A   6      18.180 -10.574  23.864  0.00  0.00
ATOM     93  CB  SER A   6      19.701 -10.292  25.501  0.00  0.00
ATOM     94  HB1 SER A   6      20.733 -10.666  25.675  0.00  0.00
ATOM     95  HB2 SER A   6      19.105 -10.424  26.430  0.00  0.00
ATOM     96  OG  SER A   6      19.860  -8.926  25.116  0.00  0.00
ATOM     97  HG1 SER A   6      18.945  -8.682  24.965  0.00  0.00
ATOM     98  C   SER A   6      20.035 -11.141  23.204  0.00  0.00
ATOM     99  O   SER A   6      20.732 -12.146  22.961  0.00  0.00
ATOM    100  N   SER A   7      20.082 -10.071  22.467  0.00  0.00
ATOM    101  HN  SER A   7      19.423  -9.341  22.627  0.00  0.00
ATOM    102  CA  SER A   7      20.965 -10.026  21.343  0.00  0.00
ATOM    103  HA  SER A   7      20.645 -10.877  20.761  0.00  0.00
ATOM    104  CB  SER A   7      20.864  -8.838  20.377  0.00  0.00
ATOM    105  HB1 SER A   7      19.826  -8.837  19.981  0.00  0.00
ATOM    106  HB2 SER A   7      21.427  -8.983  19.431  0.00  0.00
ATOM    107  OG  SER A   7      21.281  -7.546  20.968  0.00  0.00
ATOM    108  HG1 SER A   7      20.838  -6.907  20.404  0.00  0.00
ATOM    109  C   SER A   7      22.479 -10.299  21.638  0.00  0.00
ATOM    110  O   SER A   7      23.005 -11.074  20.832  0.00  0.00
ATOM    111  N   PRO A   8      23.295  -9.819  22.581  0.00  0.00
ATOM    112  CD  PRO A   8      24.449 -10.667  23.101  0.00  0.00
ATOM    113  HD1 PRO A   8      25.245 -10.628  22.327  0.00  0.00
ATOM    114  HD2 PRO A   8      24.159 -11.737  23.172  0.00  0.00
ATOM    115  CA  PRO A   8      22.924  -8.884  23.664  0.00  0.00
ATOM    116  HA  PRO A   8      21.861  -8.692  23.631  0.00  0.00
ATOM    117  CB  PRO A   8      23.462  -9.685  24.899  0.00  0.00
ATOM    118  HB1 PRO A   8      22.934 -10.617  25.194  0.00  0.00
ATOM    119  HB2 PRO A   8      23.537  -9.080  25.828  0.00  0.00
ATOM    120  CG  PRO A   8      24.807 -10.204  24.463  0.00  0.00
ATOM    121  HG1 PRO A   8      25.542  -9.370  24.467  0.00  0.00
ATOM    122  HG2 PRO A   8      25.281 -11.006  25.068  0.00  0.00
ATOM    123  C   PRO A   8      23.642  -7.573  23.534  0.00  0.00
ATOM    124  O   PRO A   8      24.262  -7.125  24.492  0.00  0.00
ATOM    125  N   ILE A   9      23.655  -6.898  22.388  0.00  0.00
ATOM    126  HN  ILE A   9      23.271  -7.282  21.551  0.00  0.00
ATOM    127  CA  ILE A   9      24.434  -5.734  22.196  0.00  0.00
ATOM    128  HA  ILE A   9      25.395  -5.979  22.624  0.00  0.00
ATOM    129  CB  ILE A   9      24.608  -5.410  20.707  0.00  0.00
ATOM    130  HB  ILE A   9      25.484  -4.730  20.638  0.00  0.00
ATOM    131  CG2 ILE A   9      24.823  -6.706  19.868  0.00  0.00
ATOM    132  HG2 ILE A   9      25.561  -7.345  20.398  0.00  0.00
ATOM    133  HG2 ILE A   9      25.194  -6.573  18.829  0.00  0.00
ATOM    134  HG2 ILE A   9      23.889  -7.293  19.739  0.00  0.00
ATOM    135  CG1 ILE A   9      23.450  -4.647  20.139  0.00  0.00
ATOM    136  HG1 ILE A   9      23.361  -3.649  20.617  0.00  0.00
ATOM    137  HG1 ILE A   9      22.498  -5.178  20.352  0.00  0.00
ATOM    138  CD1 ILE A   9      23.577  -4.337  18.593  0.00  0.00
ATOM    139  HD1 ILE A   9      23.446  -5.319  18.089  0.00  0.00
ATOM    140  HD2 ILE A   9      24.535  -3.813  18.390  0.00  0.00
ATOM    141  HD3 ILE A   9      22.725  -3.730  18.220  0.00  0.00
ATOM    142  C   ILE A   9      23.963  -4.554  23.141  0.00  0.00
ATOM    143  O   ILE A   9      24.809  -3.747  23.607  0.00  0.00
ATOM    144  N   TYS A  10      22.607  -4.519  23.464  0.00  0.00
ATOM    145  HN  TYS A  10      22.101  -5.249  23.010  0.00  0.00
ATOM    146  CA  TYS A  10      22.004  -3.576  24.349  0.00  0.00
ATOM    147  HA  TYS A  10      22.729  -2.799  24.541  0.00  0.00
ATOM    148  CB  TYS A  10      20.833  -2.900  23.642  0.00  0.00
ATOM    149  HB1 TYS A  10      21.141  -2.543  22.636  0.00  0.00
ATOM    150  HB2 TYS A  10      20.406  -2.080  24.259  0.00  0.00
ATOM    151  CG  TYS A  10      19.720  -3.937  23.424  0.00  0.00
ATOM    152  CD1 TYS A  10      19.680  -4.855  22.380  0.00  0.00
ATOM    153  HD1 TYS A  10      20.291  -4.769  21.494  0.00  0.00
ATOM    154  CE1 TYS A  10      18.610  -5.760  22.219  0.00  0.00
ATOM    155  HE1 TYS A  10      18.515  -6.349  21.318  0.00  0.00
ATOM    156  CZ  TYS A  10      17.755  -5.835  23.258  0.00  0.00
ATOM    157  OH  TYS A  10      16.538  -6.485  22.908  0.00  0.00
ATOM    158  S   TYS A  10      16.615  -7.968  23.376  0.00  0.00
ATOM    159  OS2 TYS A  10      17.352  -8.716  22.387  0.00  0.00
ATOM    160  OS3 TYS A  10      17.272  -8.108  24.672  0.00  0.00
ATOM    161  OS4 TYS A  10      15.253  -8.352  23.478  0.00  0.00
ATOM    162  CD2 TYS A  10      18.693  -3.963  24.317  0.00  0.00
ATOM    163  HD2 TYS A  10      18.674  -3.364  25.215  0.00  0.00
ATOM    164  CE2 TYS A  10      17.585  -4.837  24.236  0.00  0.00
ATOM    165  HE2 TYS A  10      16.796  -4.847  24.973  0.00  0.00
ATOM    166  C   TYS A  10      21.661  -3.992  25.785  0.00  0.00
ATOM    167  O   TYS A  10      20.909  -3.299  26.495  0.00  0.00
ATOM    168  N   ASP A  11      22.267  -5.117  26.245  0.00  0.00
ATOM    169  HN  ASP A  11      23.007  -5.381  25.631  0.00  0.00
ATOM    170  CA  ASP A  11      21.916  -5.788  27.555  0.00  0.00
ATOM    171  HA  ASP A  11      20.840  -5.808  27.644  0.00  0.00
ATOM    172  CB  ASP A  11      22.423  -7.193  27.583  0.00  0.00
ATOM    173  HB1 ASP A  11      23.519  -7.163  27.763  0.00  0.00
ATOM    174  HB2 ASP A  11      22.188  -7.631  26.589  0.00  0.00
ATOM    175  CG  ASP A  11      21.731  -8.055  28.630  0.00  0.00
ATOM    176  OD1 ASP A  11      20.820  -7.579  29.365  0.00  0.00
ATOM    177  OD2 ASP A  11      22.038  -9.314  28.615  0.00  0.00
ATOM    178  C   ASP A  11      22.470  -4.883  28.715  0.00  0.00
ATOM    179  O   ASP A  11      21.793  -4.790  29.736  0.00  0.00
ATOM    180  N   ILE A  12      23.575  -4.173  28.580  0.00  0.00
ATOM    181  HN  ILE A  12      24.232  -4.223  27.831  0.00  0.00
ATOM    182  CA  ILE A  12      24.156  -3.310  29.547  0.00  0.00
ATOM    183  HA  ILE A  12      23.913  -3.649  30.544  0.00  0.00
ATOM    184  CB  ILE A  12      25.715  -3.419  29.642  0.00  0.00
ATOM    185  HB  ILE A  12      26.047  -2.748  30.463  0.00  0.00
ATOM    186  CG2 ILE A  12      26.098  -4.843  29.955  0.00  0.00
ATOM    187  HG2 ILE A  12      25.683  -5.013  30.971  0.00  0.00
ATOM    188  HG2 ILE A  12      27.176  -5.098  30.050  0.00  0.00
ATOM    189  HG2 ILE A  12      25.690  -5.572  29.222  0.00  0.00
ATOM    190  CG1 ILE A  12      26.336  -2.838  28.384  0.00  0.00
ATOM    191  HG1 ILE A  12      25.903  -1.839  28.159  0.00  0.00
ATOM    192  HG1 ILE A  12      25.885  -3.441  27.567  0.00  0.00
ATOM    193  CD1 ILE A  12      27.855  -2.862  28.348  0.00  0.00
ATOM    194  HD1 ILE A  12      28.199  -3.919  28.380  0.00  0.00
ATOM    195  HD2 ILE A  12      28.218  -2.170  29.136  0.00  0.00
ATOM    196  HD3 ILE A  12      28.238  -2.360  27.433  0.00  0.00
ATOM    197  C   ILE A  12      23.542  -1.870  29.393  0.00  0.00
ATOM    198  O   ILE A  12      23.920  -0.975  30.130  0.00  0.00
ATOM    199  N   ASN A  13      22.666  -1.685  28.348  0.00  0.00
ATOM    200  HN  ASN A  13      22.419  -2.470  27.784  0.00  0.00
ATOM    201  CA  ASN A  13      22.072  -0.419  28.085  0.00  0.00
ATOM    202  HA  ASN A  13      22.526   0.368  28.671  0.00  0.00
ATOM    203  CB  ASN A  13      22.342   0.106  26.680  0.00  0.00
ATOM    204  HB1 ASN A  13      21.823   1.061  26.447  0.00  0.00
ATOM    205  HB2 ASN A  13      21.987  -0.629  25.926  0.00  0.00
ATOM    206  CG  ASN A  13      23.823   0.187  26.498  0.00  0.00
ATOM    207  OD1 ASN A  13      24.407   1.158  26.990  0.00  0.00
ATOM    208  ND2 ASN A  13      24.479  -0.672  25.701  0.00  0.00
ATOM    209  HD2 ASN A  13      24.023  -1.382  25.164  0.00  0.00
ATOM    210  HD2 ASN A  13      25.471  -0.573  25.624  0.00  0.00
ATOM    211  C   ASN A  13      20.591  -0.487  28.254  0.00  0.00
ATOM    212  O   ASN A  13      19.911   0.458  27.872  0.00  0.00
ATOM    213  N   TYS A  14      19.997  -1.577  28.844  0.00  0.00
ATOM    214  HN  TYS A  14      20.562  -2.370  29.061  0.00  0.00
ATOM    215  CA  TYS A  14      18.541  -1.733  29.146  0.00  0.00
ATOM    216  HA  TYS A  14      18.040  -1.696  28.190  0.00  0.00
ATOM    217  CB  TYS A  14      18.324  -3.070  29.856  0.00  0.00
ATOM    218  HB1 TYS A  14      17.967  -2.989  30.905  0.00  0.00
ATOM    219  HB2 TYS A  14      19.282  -3.629  29.917  0.00  0.00
ATOM    220  CG  TYS A  14      17.400  -3.939  29.071  0.00  0.00
ATOM    221  CD1 TYS A  14      16.069  -4.103  29.505  0.00  0.00
ATOM    222  HD1 TYS A  14      15.721  -3.414  30.260  0.00  0.00
ATOM    223  CE1 TYS A  14      15.260  -5.125  28.981  0.00  0.00
ATOM    224  HE1 TYS A  14      14.207  -5.070  29.213  0.00  0.00
ATOM    225  CZ  TYS A  14      15.764  -5.894  27.943  0.00  0.00
ATOM    226  OH  TYS A  14      14.830  -6.590  27.100  0.00  0.00
ATOM    227  S   TYS A  14      14.682  -8.041  27.778  0.00  0.00
ATOM    228  OS2 TYS A  14      13.723  -8.799  26.930  0.00  0.00
ATOM    229  OS3 TYS A  14      15.971  -8.662  27.718  0.00  0.00
ATOM    230  OS4 TYS A  14      14.167  -7.875  29.105  0.00  0.00
ATOM    231  CD2 TYS A  14      17.868  -4.635  27.949  0.00  0.00
ATOM    232  HD2 TYS A  14      18.892  -4.577  27.608  0.00  0.00
ATOM    233  CE2 TYS A  14      17.021  -5.690  27.436  0.00  0.00
ATOM    234  HE2 TYS A  14      17.501  -6.370  26.747  0.00  0.00
ATOM    235  C   TYS A  14      17.928  -0.598  30.058  0.00  0.00
ATOM    236  O   TYS A  14      16.759  -0.120  29.961  0.00  0.00
ATOM    237  N   TYR A  15      18.642  -0.272  31.101  0.00  0.00
ATOM    238  HN  TYR A  15      19.564  -0.631  31.222  0.00  0.00
ATOM    239  CA  TYR A  15      18.077   0.411  32.263  0.00  0.00
ATOM    240  HA  TYR A  15      17.341  -0.249  32.697  0.00  0.00
ATOM    241  CB  TYR A  15      19.111   0.561  33.423  0.00  0.00
ATOM    242  HB1 TYR A  15      19.557  -0.432  33.641  0.00  0.00
ATOM    243  HB2 TYR A  15      18.579   0.914  34.333  0.00  0.00
ATOM    244  CG  TYR A  15      20.263   1.365  33.062  0.00  0.00
ATOM    245  CD1 TYR A  15      20.287   2.687  33.533  0.00  0.00
ATOM    246  HD1 TYR A  15      19.399   3.107  33.979  0.00  0.00
ATOM    247  CE1 TYR A  15      21.381   3.535  33.296  0.00  0.00
ATOM    248  HE1 TYR A  15      21.352   4.587  33.538  0.00  0.00
ATOM    249  CZ  TYR A  15      22.435   3.046  32.558  0.00  0.00
ATOM    250  OH  TYR A  15      23.553   3.776  32.348  0.00  0.00
ATOM    251  HH  TYR A  15      23.331   4.700  32.480  0.00  0.00
ATOM    252  CD2 TYR A  15      21.449   0.844  32.536  0.00  0.00
ATOM    253  HD2 TYR A  15      21.456  -0.222  32.365  0.00  0.00
ATOM    254  CE2 TYR A  15      22.447   1.722  32.220  0.00  0.00
ATOM    255  HE2 TYR A  15      23.367   1.469  31.714  0.00  0.00
ATOM    256  C   TYR A  15      17.487   1.836  32.001  0.00  0.00
ATOM    257  O   TYR A  15      16.691   2.335  32.815  0.00  0.00
ATOM    258  N   THR A  16      17.844   2.591  31.004  0.00  0.00
ATOM    259  HN  THR A  16      18.652   2.329  30.482  0.00  0.00
ATOM    260  CA  THR A  16      17.145   3.792  30.713  0.00  0.00
ATOM    261  HA  THR A  16      17.261   4.460  31.553  0.00  0.00
ATOM    262  CB  THR A  16      17.887   4.680  29.689  0.00  0.00
ATOM    263  HB  THR A  16      17.327   5.623  29.512  0.00  0.00
ATOM    264  OG1 THR A  16      18.030   4.047  28.428  0.00  0.00
ATOM    265  HG1 THR A  16      18.633   4.626  27.958  0.00  0.00
ATOM    266  CG2 THR A  16      19.328   4.982  30.214  0.00  0.00
ATOM    267  HG2 THR A  16      19.989   4.099  30.348  0.00  0.00
ATOM    268  HG2 THR A  16      19.257   5.397  31.242  0.00  0.00
ATOM    269  HG2 THR A  16      19.691   5.737  29.485  0.00  0.00
ATOM    270  C   THR A  16      15.714   3.655  30.284  0.00  0.00
ATOM    271  O   THR A  16      14.906   4.475  30.683  0.00  0.00
ATOM    272  N   SER A  17      15.448   2.619  29.474  0.00  0.00
ATOM    273  HN  SER A  17      16.174   1.974  29.247  0.00  0.00
ATOM    274  CA  SER A  17      14.114   2.521  28.899  0.00  0.00
ATOM    275  HA  SER A  17      13.599   3.452  29.085  0.00  0.00
ATOM    276  CB  SER A  17      14.124   2.350  27.404  0.00  0.00
ATOM    277  HB1 SER A  17      13.137   2.463  26.907  0.00  0.00
ATOM    278  HB2 SER A  17      14.572   1.343  27.258  0.00  0.00
ATOM    279  OG  SER A  17      14.932   3.337  26.746  0.00  0.00
ATOM    280  HG1 SER A  17      15.875   3.164  26.789  0.00  0.00
ATOM    281  C   SER A  17      13.392   1.384  29.576  0.00  0.00
ATOM    282  O   SER A  17      12.336   0.990  29.103  0.00  0.00
ATOM    283  N   GLU A  18      13.970   0.882  30.691  0.00  0.00
ATOM    284  HN  GLU A  18      14.801   1.280  31.071  0.00  0.00
ATOM    285  CA  GLU A  18      13.316  -0.045  31.667  0.00  0.00
ATOM    286  HA  GLU A  18      12.884  -0.844  31.083  0.00  0.00
ATOM    287  CB  GLU A  18      14.350  -0.710  32.559  0.00  0.00
ATOM    288  HB1 GLU A  18      15.064   0.062  32.917  0.00  0.00
ATOM    289  HB2 GLU A  18      14.924  -1.450  31.961  0.00  0.00
ATOM    290  CG  GLU A  18      13.813  -1.624  33.720  0.00  0.00
ATOM    291  HG1 GLU A  18      14.506  -2.493  33.707  0.00  0.00
ATOM    292  HG2 GLU A  18      12.821  -2.036  33.439  0.00  0.00
ATOM    293  CD  GLU A  18      13.769  -1.013  35.187  0.00  0.00
ATOM    294  OE1 GLU A  18      12.664  -1.031  35.750  0.00  0.00
ATOM    295  OE2 GLU A  18      14.780  -0.455  35.702  0.00  0.00
ATOM    296  C   GLU A  18      12.218   0.585  32.420  0.00  0.00
ATOM    297  O   GLU A  18      11.135  -0.003  32.497  0.00  0.00
ATOM    298  N   PRO A  19      12.272   1.797  32.916  0.00  0.00
ATOM    299  CD  PRO A  19      13.487   2.370  33.513  0.00  0.00
ATOM    300  HD1 PRO A  19      14.231   2.519  32.701  0.00  0.00
ATOM    301  HD2 PRO A  19      13.841   1.656  34.286  0.00  0.00
ATOM    302  CA  PRO A  19      11.068   2.507  33.377  0.00  0.00
ATOM    303  HA  PRO A  19      10.310   1.874  33.815  0.00  0.00
ATOM    304  CB  PRO A  19      11.663   3.337  34.534  0.00  0.00
ATOM    305  HB1 PRO A  19      11.502   2.795  35.490  0.00  0.00
ATOM    306  HB2 PRO A  19      11.057   4.247  34.731  0.00  0.00
ATOM    307  CG  PRO A  19      13.165   3.634  34.201  0.00  0.00
ATOM    308  HG1 PRO A  19      13.154   4.472  33.473  0.00  0.00
ATOM    309  HG2 PRO A  19      13.873   3.825  35.036  0.00  0.00
ATOM    310  C   PRO A  19      10.496   3.301  32.232  0.00  0.00
ATOM    311  O   PRO A  19      11.063   4.262  31.739  0.00  0.00
ATOM    312  N   CYS A  20       9.352   2.785  31.621  0.00  0.00
ATOM    313  HN  CYS A  20       8.935   2.002  32.076  0.00  0.00
ATOM    314  CA  CYS A  20       8.626   3.409  30.613  0.00  0.00
ATOM    315  HA  CYS A  20       8.434   4.429  30.913  0.00  0.00
ATOM    316  CB  CYS A  20       9.432   3.421  29.222  0.00  0.00
ATOM    317  HB1 CYS A  20       9.352   2.403  28.784  0.00  0.00
ATOM    318  HB2 CYS A  20      10.514   3.646  29.331  0.00  0.00
ATOM    319  SG  CYS A  20       8.846   4.764  28.094  0.00  0.00
ATOM    320  C   CYS A  20       7.330   2.713  30.411  0.00  0.00
ATOM    321  O   CYS A  20       6.913   2.255  29.363  0.00  0.00
ATOM    322  N   GLN A  21       6.571   2.580  31.529  0.00  0.00
ATOM    323  HN  GLN A  21       6.806   3.098  32.347  0.00  0.00
ATOM    324  CA  GLN A  21       5.317   1.781  31.725  0.00  0.00
ATOM    325  HA  GLN A  21       5.115   1.134  30.884  0.00  0.00
ATOM    326  CB  GLN A  21       5.400   0.844  32.946  0.00  0.00
ATOM    327  HB1 GLN A  21       5.369   1.450  33.877  0.00  0.00
ATOM    328  HB2 GLN A  21       6.372   0.309  32.917  0.00  0.00
ATOM    329  CG  GLN A  21       4.276  -0.209  33.038  0.00  0.00
ATOM    330  HG1 GLN A  21       4.240  -0.666  32.026  0.00  0.00
ATOM    331  HG2 GLN A  21       3.358   0.372  33.270  0.00  0.00
ATOM    332  CD  GLN A  21       4.488  -1.368  34.058  0.00  0.00
ATOM    333  OE1 GLN A  21       4.079  -2.564  33.913  0.00  0.00
ATOM    334  NE2 GLN A  21       4.985  -0.953  35.264  0.00  0.00
ATOM    335  HE2 GLN A  21       5.236  -1.599  35.985  0.00  0.00
ATOM    336  HE2 GLN A  21       5.303  -0.013  35.389  0.00  0.00
ATOM    337  C   GLN A  21       4.154   2.748  31.913  0.00  0.00
ATOM    338  O   GLN A  21       4.146   3.563  32.848  0.00  0.00
ATOM    339  N   LYS A  22       3.176   2.721  30.967  0.00  0.00
ATOM    340  HN  LYS A  22       3.250   2.047  30.236  0.00  0.00
ATOM    341  CA  LYS A  22       2.197   3.787  30.802  0.00  0.00
ATOM    342  HA  LYS A  22       2.095   4.242  31.776  0.00  0.00
ATOM    343  CB  LYS A  22       2.734   4.939  29.833  0.00  0.00
ATOM    344  HB1 LYS A  22       3.707   5.327  30.202  0.00  0.00
ATOM    345  HB2 LYS A  22       1.987   5.754  29.940  0.00  0.00
ATOM    346  CG  LYS A  22       2.847   4.604  28.417  0.00  0.00
ATOM    347  HG1 LYS A  22       2.000   4.011  28.013  0.00  0.00
ATOM    348  HG2 LYS A  22       3.695   3.898  28.283  0.00  0.00
ATOM    349  CD  LYS A  22       3.054   5.855  27.590  0.00  0.00
ATOM    350  HD1 LYS A  22       3.797   6.518  28.082  0.00  0.00
ATOM    351  HD2 LYS A  22       2.146   6.495  27.574  0.00  0.00
ATOM    352  CE  LYS A  22       3.491   5.704  26.084  0.00  0.00
ATOM    353  HE1 LYS A  22       3.413   6.675  25.551  0.00  0.00
ATOM    354  HE2 LYS A  22       2.908   4.916  25.560  0.00  0.00
ATOM    355  NZ  LYS A  22       4.917   5.285  25.956  0.00  0.00
ATOM    356  HZ1 LYS A  22       5.166   5.417  24.955  0.00  0.00
ATOM    357  HZ2 LYS A  22       4.923   4.252  26.076  0.00  0.00
ATOM    358  HZ3 LYS A  22       5.579   5.736  26.619  0.00  0.00
ATOM    359  C   LYS A  22       0.922   3.337  30.256  0.00  0.00
ATOM    360  O   LYS A  22       0.906   2.528  29.329  0.00  0.00
ATOM    361  N   ILE A  23      -0.178   3.929  30.806  0.00  0.00
ATOM    362  HN  ILE A  23      -0.080   4.525  31.599  0.00  0.00
ATOM    363  CA  ILE A  23      -1.508   3.719  30.388  0.00  0.00
ATOM    364  HA  ILE A  23      -1.556   2.704  30.022  0.00  0.00
ATOM    365  CB  ILE A  23      -2.555   3.987  31.544  0.00  0.00
ATOM    366  HB  ILE A  23      -3.533   3.788  31.056  0.00  0.00
ATOM    367  CG2 ILE A  23      -2.261   2.893  32.575  0.00  0.00
ATOM    368  HG2 ILE A  23      -1.352   3.094  33.183  0.00  0.00
ATOM    369  HG2 ILE A  23      -2.081   1.902  32.107  0.00  0.00
ATOM    370  HG2 ILE A  23      -3.037   2.792  33.364  0.00  0.00
ATOM    371  CG1 ILE A  23      -2.567   5.467  31.985  0.00  0.00
ATOM    372  HG1 ILE A  23      -2.780   6.104  31.100  0.00  0.00
ATOM    373  HG1 ILE A  23      -1.614   5.752  32.480  0.00  0.00
ATOM    374  CD1 ILE A  23      -3.619   5.854  33.073  0.00  0.00
ATOM    375  HD1 ILE A  23      -3.533   6.959  33.144  0.00  0.00
ATOM    376  HD2 ILE A  23      -3.353   5.567  34.112  0.00  0.00
ATOM    377  HD3 ILE A  23      -4.678   5.669  32.792  0.00  0.00
ATOM    378  C   ILE A  23      -1.894   4.662  29.235  0.00  0.00
ATOM    379  O   ILE A  23      -1.388   5.715  29.024  0.00  0.00
ATOM    380  N   ASN A  24      -2.722   4.182  28.323  0.00  0.00
ATOM    381  HN  ASN A  24      -2.947   3.213  28.399  0.00  0.00
ATOM    382  CA  ASN A  24      -3.119   4.851  27.053  0.00  0.00
ATOM    383  HA  ASN A  24      -2.193   5.186  26.610  0.00  0.00
ATOM    384  CB  ASN A  24      -3.836   3.941  26.089  0.00  0.00
ATOM    385  HB1 ASN A  24      -4.351   4.516  25.289  0.00  0.00
ATOM    386  HB2 ASN A  24      -4.535   3.304  26.671  0.00  0.00
ATOM    387  CG  ASN A  24      -2.843   2.992  25.382  0.00  0.00
ATOM    388  OD1 ASN A  24      -2.337   1.988  25.847  0.00  0.00
ATOM    389  ND2 ASN A  24      -2.657   3.237  24.055  0.00  0.00
ATOM    390  HD2 ASN A  24      -2.103   2.513  23.643  0.00  0.00
ATOM    391  HD2 ASN A  24      -3.394   3.618  23.498  0.00  0.00
ATOM    392  C   ASN A  24      -3.887   6.131  27.422  0.00  0.00
ATOM    393  O   ASN A  24      -4.763   6.113  28.229  0.00  0.00
ATOM    394  N   VAL A  25      -3.561   7.242  26.622  0.00  0.00
ATOM    395  HN  VAL A  25      -2.868   7.131  25.913  0.00  0.00
ATOM    396  CA  VAL A  25      -4.118   8.640  26.765  0.00  0.00
ATOM    397  HA  VAL A  25      -5.193   8.553  26.826  0.00  0.00
ATOM    398  CB  VAL A  25      -3.360   9.471  27.826  0.00  0.00
ATOM    399  HB  VAL A  25      -3.597  10.555  27.881  0.00  0.00
ATOM    400  CG1 VAL A  25      -3.865   8.938  29.205  0.00  0.00
ATOM    401  HG1 VAL A  25      -3.676   7.857  29.382  0.00  0.00
ATOM    402  HG1 VAL A  25      -4.967   9.017  29.326  0.00  0.00
ATOM    403  HG1 VAL A  25      -3.402   9.366  30.120  0.00  0.00
ATOM    404  CG2 VAL A  25      -1.845   9.463  27.507  0.00  0.00
ATOM    405  HG2 VAL A  25      -1.445   8.427  27.516  0.00  0.00
ATOM    406  HG2 VAL A  25      -1.303  10.103  28.236  0.00  0.00
ATOM    407  HG2 VAL A  25      -1.582   9.838  26.496  0.00  0.00
ATOM    408  C   VAL A  25      -4.037   9.328  25.445  0.00  0.00
ATOM    409  O   VAL A  25      -3.113   9.153  24.635  0.00  0.00
ATOM    410  N   LYS A  26      -5.096  10.127  25.039  0.00  0.00
ATOM    411  HN  LYS A  26      -5.838  10.385  25.652  0.00  0.00
ATOM    412  CA  LYS A  26      -5.184  10.642  23.670  0.00  0.00
ATOM    413  HA  LYS A  26      -4.432  10.244  23.004  0.00  0.00
ATOM    414  CB  LYS A  26      -6.527  10.147  23.010  0.00  0.00
ATOM    415  HB1 LYS A  26      -6.718  10.437  21.956  0.00  0.00
ATOM    416  HB2 LYS A  26      -7.356  10.587  23.604  0.00  0.00
ATOM    417  CG  LYS A  26      -6.611   8.614  22.937  0.00  0.00
ATOM    418  HG1 LYS A  26      -6.635   8.170  23.955  0.00  0.00
ATOM    419  HG2 LYS A  26      -5.680   8.313  22.412  0.00  0.00
ATOM    420  CD  LYS A  26      -7.805   8.021  22.162  0.00  0.00
ATOM    421  HD1 LYS A  26      -7.897   8.550  21.189  0.00  0.00
ATOM    422  HD2 LYS A  26      -8.665   8.325  22.794  0.00  0.00
ATOM    423  CE  LYS A  26      -7.919   6.473  21.944  0.00  0.00
ATOM    424  HE1 LYS A  26      -7.047   6.133  21.346  0.00  0.00
ATOM    425  HE2 LYS A  26      -8.865   6.358  21.371  0.00  0.00
ATOM    426  NZ  LYS A  26      -8.011   5.784  23.210  0.00  0.00
ATOM    427  HZ1 LYS A  26      -8.778   6.193  23.781  0.00  0.00
ATOM    428  HZ2 LYS A  26      -7.100   5.820  23.710  0.00  0.00
ATOM    429  HZ3 LYS A  26      -8.328   4.812  23.019  0.00  0.00
ATOM    430  C   LYS A  26      -5.124  12.114  23.605  0.00  0.00
ATOM    431  O   LYS A  26      -5.674  12.820  24.407  0.00  0.00
ATOM    432  N   GLN A  27      -4.383  12.735  22.668  0.00  0.00
ATOM    433  HN  GLN A  27      -3.756  12.104  22.218  0.00  0.00
ATOM    434  CA  GLN A  27      -4.381  14.193  22.477  0.00  0.00
ATOM    435  HA  GLN A  27      -4.402  14.692  23.435  0.00  0.00
ATOM    436  CB  GLN A  27      -3.119  14.635  21.699  0.00  0.00
ATOM    437  HB1 GLN A  27      -3.207  15.711  21.439  0.00  0.00
ATOM    438  HB2 GLN A  27      -3.156  13.992  20.793  0.00  0.00
ATOM    439  CG  GLN A  27      -1.742  14.546  22.405  0.00  0.00
ATOM    440  HG1 GLN A  27      -1.825  13.627  23.023  0.00  0.00
ATOM    441  HG2 GLN A  27      -1.502  15.484  22.950  0.00  0.00
ATOM    442  CD  GLN A  27      -0.659  14.323  21.305  0.00  0.00
ATOM    443  OE1 GLN A  27       0.109  15.239  20.954  0.00  0.00
ATOM    444  NE2 GLN A  27      -0.586  13.091  20.790  0.00  0.00
ATOM    445  HE2 GLN A  27      -1.322  12.428  20.922  0.00  0.00
ATOM    446  HE2 GLN A  27       0.135  12.810  20.157  0.00  0.00
ATOM    447  C   GLN A  27      -5.634  14.743  21.751  0.00  0.00
ATOM    448  O   GLN A  27      -6.467  14.000  21.273  0.00  0.00
ATOM    449  N   ILE A  28      -5.734  16.131  21.619  0.00  0.00
ATOM    450  HN  ILE A  28      -5.110  16.843  21.932  0.00  0.00
ATOM    451  CA  ILE A  28      -6.977  16.705  20.998  0.00  0.00
ATOM    452  HA  ILE A  28      -7.747  16.230  21.588  0.00  0.00
ATOM    453  CB  ILE A  28      -7.226  18.157  21.316  0.00  0.00
ATOM    454  HB  ILE A  28      -7.105  18.301  22.410  0.00  0.00
ATOM    455  CG2 ILE A  28      -6.195  19.072  20.630  0.00  0.00
ATOM    456  HG2 ILE A  28      -6.448  20.127  20.870  0.00  0.00
ATOM    457  HG2 ILE A  28      -6.359  19.069  19.531  0.00  0.00
ATOM    458  HG2 ILE A  28      -5.189  18.744  20.970  0.00  0.00
ATOM    459  CG1 ILE A  28      -8.663  18.724  20.885  0.00  0.00
ATOM    460  HG1 ILE A  28      -8.929  18.444  19.844  0.00  0.00
ATOM    461  HG1 ILE A  28      -8.543  19.824  20.989  0.00  0.00
ATOM    462  CD1 ILE A  28      -9.614  18.339  21.931  0.00  0.00
ATOM    463  HD1 ILE A  28     -10.510  18.995  21.918  0.00  0.00
ATOM    464  HD2 ILE A  28      -9.046  18.498  22.872  0.00  0.00
ATOM    465  HD3 ILE A  28      -9.836  17.251  21.916  0.00  0.00
ATOM    466  C   ILE A  28      -7.036  16.434  19.510  0.00  0.00
ATOM    467  O   ILE A  28      -8.133  16.263  19.046  0.00  0.00
ATOM    468  N   ALA A  29      -5.907  16.351  18.738  0.00  0.00
ATOM    469  HN  ALA A  29      -5.026  16.591  19.139  0.00  0.00
ATOM    470  CA  ALA A  29      -5.939  15.943  17.319  0.00  0.00
ATOM    471  HA  ALA A  29      -6.684  16.604  16.902  0.00  0.00
ATOM    472  CB  ALA A  29      -4.536  16.125  16.660  0.00  0.00
ATOM    473  HB1 ALA A  29      -4.250  17.198  16.667  0.00  0.00
ATOM    474  HB2 ALA A  29      -4.622  15.775  15.610  0.00  0.00
ATOM    475  HB3 ALA A  29      -3.764  15.602  17.265  0.00  0.00
ATOM    476  C   ALA A  29      -6.460  14.582  17.228  0.00  0.00
ATOM    477  O   ALA A  29      -7.361  14.313  16.424  0.00  0.00
ATOM    478  N   ALA A  30      -6.022  13.585  18.043  0.00  0.00
ATOM    479  HN  ALA A  30      -5.403  13.868  18.771  0.00  0.00
ATOM    480  CA  ALA A  30      -6.478  12.232  17.972  0.00  0.00
ATOM    481  HA  ALA A  30      -6.363  11.887  16.955  0.00  0.00
ATOM    482  CB  ALA A  30      -5.755  11.406  19.043  0.00  0.00
ATOM    483  HB1 ALA A  30      -5.715  12.007  19.976  0.00  0.00
ATOM    484  HB2 ALA A  30      -4.738  11.184  18.655  0.00  0.00
ATOM    485  HB3 ALA A  30      -6.247  10.451  19.327  0.00  0.00
ATOM    486  C   ALA A  30      -7.895  12.068  18.419  0.00  0.00
ATOM    487  O   ALA A  30      -8.528  11.051  18.185  0.00  0.00
ATOM    488  N   ARG A  31      -8.425  13.099  19.054  0.00  0.00
ATOM    489  HN  ARG A  31      -7.816  13.869  19.227  0.00  0.00
ATOM    490  CA  ARG A  31      -9.833  13.175  19.364  0.00  0.00
ATOM    491  HA  ARG A  31     -10.266  12.185  19.378  0.00  0.00
ATOM    492  CB  ARG A  31     -10.090  13.851  20.762  0.00  0.00
ATOM    493  HB1 ARG A  31     -11.152  14.176  20.730  0.00  0.00
ATOM    494  HB2 ARG A  31      -9.384  14.704  20.861  0.00  0.00
ATOM    495  CG  ARG A  31      -9.794  12.953  21.953  0.00  0.00
ATOM    496  HG1 ARG A  31      -8.750  12.584  21.865  0.00  0.00
ATOM    497  HG2 ARG A  31     -10.605  12.209  21.797  0.00  0.00
ATOM    498  CD  ARG A  31      -9.945  13.621  23.369  0.00  0.00
ATOM    499  HD1 ARG A  31     -10.250  12.921  24.176  0.00  0.00
ATOM    500  HD2 ARG A  31     -10.700  14.433  23.423  0.00  0.00
ATOM    501  NE  ARG A  31      -8.661  14.308  23.664  0.00  0.00
ATOM    502  HE  ARG A  31      -7.815  13.912  23.308  0.00  0.00
ATOM    503  CZ  ARG A  31      -8.457  15.024  24.747  0.00  0.00
ATOM    504  NH1 ARG A  31      -7.245  15.158  25.275  0.00  0.00
ATOM    505  HH1 ARG A  31      -6.531  14.462  25.207  0.00  0.00
ATOM    506  HH1 ARG A  31      -7.064  16.011  25.765  0.00  0.00
ATOM    507  NH2 ARG A  31      -9.422  15.618  25.391  0.00  0.00
ATOM    508  HH2 ARG A  31     -10.379  15.542  25.108  0.00  0.00
ATOM    509  HH2 ARG A  31      -9.141  16.007  26.268  0.00  0.00
ATOM    510  C   ARG A  31     -10.615  13.864  18.282  0.00  0.00
ATOM    511  O   ARG A  31     -11.879  14.009  18.384  0.00  0.00
ATOM    512  N   LEU A  32      -9.992  14.497  17.193  0.00  0.00
ATOM    513  HN  LEU A  32      -8.995  14.517  17.187  0.00  0.00
ATOM    514  CA  LEU A  32     -10.721  15.146  16.149  0.00  0.00
ATOM    515  HA  LEU A  32     -11.770  15.132  16.407  0.00  0.00
ATOM    516  CB  LEU A  32     -10.328  16.596  15.729  0.00  0.00
ATOM    517  HB1 LEU A  32     -11.068  17.009  15.009  0.00  0.00
ATOM    518  HB2 LEU A  32      -9.307  16.503  15.300  0.00  0.00
ATOM    519  CG  LEU A  32     -10.305  17.571  16.967  0.00  0.00
ATOM    520  HG  LEU A  32     -10.136  16.869  17.812  0.00  0.00
ATOM    521  CD1 LEU A  32      -9.272  18.646  17.028  0.00  0.00
ATOM    522  HD1 LEU A  32      -9.476  19.352  16.194  0.00  0.00
ATOM    523  HD1 LEU A  32      -8.218  18.295  16.996  0.00  0.00
ATOM    524  HD1 LEU A  32      -9.454  19.295  17.910  0.00  0.00
ATOM    525  CD2 LEU A  32     -11.673  18.219  17.193  0.00  0.00
ATOM    526  HD2 LEU A  32     -12.515  17.543  16.930  0.00  0.00
ATOM    527  HD2 LEU A  32     -11.622  19.030  16.435  0.00  0.00
ATOM    528  HD2 LEU A  32     -11.775  18.617  18.226  0.00  0.00
ATOM    529  C   LEU A  32     -10.600  14.284  14.871  0.00  0.00
ATOM    530  O   LEU A  32     -11.312  14.510  13.881  0.00  0.00
ATOM    531  N   LEU A  33      -9.797  13.242  14.894  0.00  0.00
ATOM    532  HN  LEU A  33      -9.229  13.142  15.706  0.00  0.00
ATOM    533  CA  LEU A  33      -9.583  12.265  13.850  0.00  0.00
ATOM    534  HA  LEU A  33      -9.146  12.752  12.991  0.00  0.00
ATOM    535  CB  LEU A  33      -8.405  11.427  14.402  0.00  0.00
ATOM    536  HB1 LEU A  33      -8.745  11.038  15.386  0.00  0.00
ATOM    537  HB2 LEU A  33      -7.473  12.032  14.406  0.00  0.00
ATOM    538  CG  LEU A  33      -8.022  10.091  13.633  0.00  0.00
ATOM    539  HG  LEU A  33      -8.848   9.353  13.557  0.00  0.00
ATOM    540  CD1 LEU A  33      -7.554  10.384  12.171  0.00  0.00
ATOM    541  HD1 LEU A  33      -6.760  11.151  12.045  0.00  0.00
ATOM    542  HD1 LEU A  33      -8.388  10.708  11.511  0.00  0.00
ATOM    543  HD1 LEU A  33      -7.057   9.475  11.771  0.00  0.00
ATOM    544  CD2 LEU A  33      -6.881   9.318  14.422  0.00  0.00
ATOM    545  HD2 LEU A  33      -7.112   9.567  15.480  0.00  0.00
ATOM    546  HD2 LEU A  33      -5.955   9.851  14.119  0.00  0.00
ATOM    547  HD2 LEU A  33      -6.840   8.235  14.174  0.00  0.00
ATOM    548  C   LEU A  33     -10.763  11.409  13.366  0.00  0.00
ATOM    549  O   LEU A  33     -10.843  11.197  12.154  0.00  0.00
ATOM    550  N   PRO A  34     -11.747  10.881  14.210  0.00  0.00
ATOM    551  CD  PRO A  34     -11.844  11.101  15.662  0.00  0.00
ATOM    552  HD1 PRO A  34     -12.348  12.079  15.827  0.00  0.00
ATOM    553  HD2 PRO A  34     -10.824  11.145  16.098  0.00  0.00
ATOM    554  CA  PRO A  34     -12.797   9.945  13.759  0.00  0.00
ATOM    555  HA  PRO A  34     -12.299   9.047  13.423  0.00  0.00
ATOM    556  CB  PRO A  34     -13.596   9.653  15.013  0.00  0.00
ATOM    557  HB1 PRO A  34     -14.109   8.669  15.064  0.00  0.00
ATOM    558  HB2 PRO A  34     -14.401  10.395  15.200  0.00  0.00
ATOM    559  CG  PRO A  34     -12.597   9.865  16.129  0.00  0.00
ATOM    560  HG1 PRO A  34     -13.096  10.039  17.106  0.00  0.00
ATOM    561  HG2 PRO A  34     -11.970   8.948  16.111  0.00  0.00
ATOM    562  C   PRO A  34     -13.696  10.402  12.544  0.00  0.00
ATOM    563  O   PRO A  34     -13.876   9.465  11.737  0.00  0.00
ATOM    564  N   PRO A  35     -14.203  11.640  12.294  0.00  0.00
ATOM    565  CD  PRO A  35     -14.320  12.688  13.289  0.00  0.00
ATOM    566  HD1 PRO A  35     -13.388  12.752  13.893  0.00  0.00
ATOM    567  HD2 PRO A  35     -15.152  12.373  13.954  0.00  0.00
ATOM    568  CA  PRO A  35     -14.950  11.903  11.107  0.00  0.00
ATOM    569  HA  PRO A  35     -15.589  11.116  10.733  0.00  0.00
ATOM    570  CB  PRO A  35     -15.747  13.194  11.451  0.00  0.00
ATOM    571  HB1 PRO A  35     -16.732  13.066  11.948  0.00  0.00
ATOM    572  HB2 PRO A  35     -15.940  13.765  10.518  0.00  0.00
ATOM    573  CG  PRO A  35     -14.881  13.868  12.466  0.00  0.00
ATOM    574  HG1 PRO A  35     -14.080  14.438  11.948  0.00  0.00
ATOM    575  HG2 PRO A  35     -15.448  14.638  13.032  0.00  0.00
ATOM    576  C   PRO A  35     -14.060  12.180  10.028  0.00  0.00
ATOM    577  O   PRO A  35     -14.373  11.870   8.862  0.00  0.00
ATOM    578  N   LEU A  36     -12.781  12.602  10.283  0.00  0.00
ATOM    579  HN  LEU A  36     -12.381  12.780  11.178  0.00  0.00
ATOM    580  CA  LEU A  36     -11.859  12.666   9.147  0.00  0.00
ATOM    581  HA  LEU A  36     -12.325  13.283   8.394  0.00  0.00
ATOM    582  CB  LEU A  36     -10.566  13.559   9.424  0.00  0.00
ATOM    583  HB1 LEU A  36     -10.182  13.804   8.412  0.00  0.00
ATOM    584  HB2 LEU A  36      -9.861  12.930  10.009  0.00  0.00
ATOM    585  CG  LEU A  36     -10.938  14.818  10.247  0.00  0.00
ATOM    586  HG  LEU A  36     -11.429  14.430  11.165  0.00  0.00
ATOM    587  CD1 LEU A  36      -9.699  15.534  10.767  0.00  0.00
ATOM    588  HD1 LEU A  36      -9.015  15.684   9.905  0.00  0.00
ATOM    589  HD1 LEU A  36      -9.225  14.865  11.516  0.00  0.00
ATOM    590  HD1 LEU A  36      -9.955  16.514  11.223  0.00  0.00
ATOM    591  CD2 LEU A  36     -11.901  15.872   9.614  0.00  0.00
ATOM    592  HD2 LEU A  36     -11.922  16.734  10.314  0.00  0.00
ATOM    593  HD2 LEU A  36     -12.918  15.496   9.370  0.00  0.00
ATOM    594  HD2 LEU A  36     -11.430  16.155   8.648  0.00  0.00
ATOM    595  C   LEU A  36     -11.293  11.356   8.601  0.00  0.00
ATOM    596  O   LEU A  36     -11.221  11.080   7.412  0.00  0.00
ATOM    597  N   TYR A  37     -10.952  10.413   9.424  0.00  0.00
ATOM    598  HN  TYR A  37     -10.891  10.668  10.385  0.00  0.00
ATOM    599  CA  TYR A  37     -10.717   9.013   9.038  0.00  0.00
ATOM    600  HA  TYR A  37      -9.899   9.058   8.336  0.00  0.00
ATOM    601  CB  TYR A  37     -10.307   8.255  10.300  0.00  0.00
ATOM    602  HB1 TYR A  37     -11.078   7.542  10.661  0.00  0.00
ATOM    603  HB2 TYR A  37     -10.175   8.904  11.193  0.00  0.00
ATOM    604  CG  TYR A  37      -9.138   7.385  10.092  0.00  0.00
ATOM    605  CD1 TYR A  37      -8.411   7.024  11.226  0.00  0.00
ATOM    606  HD1 TYR A  37      -8.719   7.572  12.104  0.00  0.00
ATOM    607  CE1 TYR A  37      -7.326   6.100  11.238  0.00  0.00
ATOM    608  HE1 TYR A  37      -6.652   5.857  12.046  0.00  0.00
ATOM    609  CZ  TYR A  37      -6.971   5.484  10.033  0.00  0.00
ATOM    610  OH  TYR A  37      -5.845   4.631  10.002  0.00  0.00
ATOM    611  HH  TYR A  37      -5.384   4.709  10.841  0.00  0.00
ATOM    612  CD2 TYR A  37      -8.809   6.708   8.920  0.00  0.00
ATOM    613  HD2 TYR A  37      -9.462   6.717   8.060  0.00  0.00
ATOM    614  CE2 TYR A  37      -7.708   5.800   8.883  0.00  0.00
ATOM    615  HE2 TYR A  37      -7.422   5.422   7.912  0.00  0.00
ATOM    616  C   TYR A  37     -11.923   8.291   8.505  0.00  0.00
ATOM    617  O   TYR A  37     -11.633   7.397   7.730  0.00  0.00
ATOM    618  N   SER A  38     -13.123   8.667   8.959  0.00  0.00
ATOM    619  HN  SER A  38     -13.105   9.266   9.755  0.00  0.00
ATOM    620  CA  SER A  38     -14.389   8.188   8.355  0.00  0.00
ATOM    621  HA  SER A  38     -14.152   7.155   8.147  0.00  0.00
ATOM    622  CB  SER A  38     -15.682   8.501   9.161  0.00  0.00
ATOM    623  HB1 SER A  38     -16.564   8.136   8.594  0.00  0.00
ATOM    624  HB2 SER A  38     -15.694   9.606   9.276  0.00  0.00
ATOM    625  OG  SER A  38     -15.732   7.764  10.395  0.00  0.00
ATOM    626  HG1 SER A  38     -15.206   8.333  10.961  0.00  0.00
ATOM    627  C   SER A  38     -14.587   8.796   6.994  0.00  0.00
ATOM    628  O   SER A  38     -15.055   8.123   6.106  0.00  0.00
ATOM    629  N   LEU A  39     -14.204  10.114   6.838  0.00  0.00
ATOM    630  HN  LEU A  39     -13.991  10.739   7.585  0.00  0.00
ATOM    631  CA  LEU A  39     -14.131  10.707   5.495  0.00  0.00
ATOM    632  HA  LEU A  39     -15.120  10.491   5.120  0.00  0.00
ATOM    633  CB  LEU A  39     -13.893  12.268   5.518  0.00  0.00
ATOM    634  HB1 LEU A  39     -12.817  12.423   5.748  0.00  0.00
ATOM    635  HB2 LEU A  39     -14.458  12.734   6.354  0.00  0.00
ATOM    636  CG  LEU A  39     -14.274  13.024   4.231  0.00  0.00
ATOM    637  HG  LEU A  39     -13.844  12.458   3.378  0.00  0.00
ATOM    638  CD1 LEU A  39     -15.765  13.017   3.940  0.00  0.00
ATOM    639  HD1 LEU A  39     -15.869  13.252   2.860  0.00  0.00
ATOM    640  HD1 LEU A  39     -16.132  13.880   4.535  0.00  0.00
ATOM    641  HD1 LEU A  39     -16.401  12.144   4.205  0.00  0.00
ATOM    642  CD2 LEU A  39     -13.569  14.413   4.107  0.00  0.00
ATOM    643  HD2 LEU A  39     -13.859  14.743   3.087  0.00  0.00
ATOM    644  HD2 LEU A  39     -12.480  14.285   4.288  0.00  0.00
ATOM    645  HD2 LEU A  39     -13.950  15.169   4.827  0.00  0.00
ATOM    646  C   LEU A  39     -13.234  10.000   4.539  0.00  0.00
ATOM    647  O   LEU A  39     -13.631   9.771   3.380  0.00  0.00
ATOM    648  N   VAL A  40     -11.986   9.713   4.966  0.00  0.00
ATOM    649  HN  VAL A  40     -11.765  10.016   5.890  0.00  0.00
ATOM    650  CA  VAL A  40     -11.059   8.973   4.188  0.00  0.00
ATOM    651  HA  VAL A  40     -10.979   9.408   3.202  0.00  0.00
ATOM    652  CB  VAL A  40      -9.703   9.087   4.797  0.00  0.00
ATOM    653  HB  VAL A  40     -10.021   9.024   5.859  0.00  0.00
ATOM    654  CG1 VAL A  40      -8.703   7.905   4.471  0.00  0.00
ATOM    655  HG1 VAL A  40      -8.424   7.896   3.396  0.00  0.00
ATOM    656  HG1 VAL A  40      -9.082   6.898   4.746  0.00  0.00
ATOM    657  HG1 VAL A  40      -7.725   8.148   4.939  0.00  0.00
ATOM    658  CG2 VAL A  40      -9.008  10.464   4.580  0.00  0.00
ATOM    659  HG2 VAL A  40      -8.618  10.501   3.540  0.00  0.00
ATOM    660  HG2 VAL A  40      -8.276  10.544   5.412  0.00  0.00
ATOM    661  HG2 VAL A  40      -9.771  11.246   4.781  0.00  0.00
ATOM    662  C   VAL A  40     -11.526   7.564   3.881  0.00  0.00
ATOM    663  O   VAL A  40     -11.335   7.070   2.794  0.00  0.00
ATOM    664  N   PHE A  41     -12.207   6.978   4.929  0.00  0.00
ATOM    665  HN  PHE A  41     -12.348   7.439   5.801  0.00  0.00
ATOM    666  CA  PHE A  41     -12.865   5.703   4.701  0.00  0.00
ATOM    667  HA  PHE A  41     -12.105   4.981   4.441  0.00  0.00
ATOM    668  CB  PHE A  41     -13.659   5.136   5.961  0.00  0.00
ATOM    669  HB1 PHE A  41     -14.267   5.907   6.481  0.00  0.00
ATOM    670  HB2 PHE A  41     -12.873   4.738   6.638  0.00  0.00
ATOM    671  CG  PHE A  41     -14.544   3.960   5.634  0.00  0.00
ATOM    672  CD1 PHE A  41     -13.967   2.813   5.207  0.00  0.00
ATOM    673  HD1 PHE A  41     -12.902   2.734   5.044  0.00  0.00
ATOM    674  CE1 PHE A  41     -14.752   1.661   5.083  0.00  0.00
ATOM    675  HE1 PHE A  41     -14.266   0.706   4.948  0.00  0.00
ATOM    676  CZ  PHE A  41     -16.143   1.782   5.159  0.00  0.00
ATOM    677  HZ  PHE A  41     -16.802   0.929   5.090  0.00  0.00
ATOM    678  CD2 PHE A  41     -15.905   4.114   5.772  0.00  0.00
ATOM    679  HD2 PHE A  41     -16.301   5.010   6.226  0.00  0.00
ATOM    680  CE2 PHE A  41     -16.737   3.016   5.390  0.00  0.00
ATOM    681  HE2 PHE A  41     -17.812   3.110   5.416  0.00  0.00
ATOM    682  C   PHE A  41     -13.957   5.768   3.611  0.00  0.00
ATOM    683  O   PHE A  41     -13.825   4.984   2.610  0.00  0.00
ATOM    684  N   ILE A  42     -14.902   6.675   3.649  0.00  0.00
ATOM    685  HN  ILE A  42     -15.153   7.220   4.445  0.00  0.00
ATOM    686  CA  ILE A  42     -15.840   6.832   2.531  0.00  0.00
ATOM    687  HA  ILE A  42     -16.343   5.905   2.300  0.00  0.00
ATOM    688  CB  ILE A  42     -16.872   7.934   2.872  0.00  0.00
ATOM    689  HB  ILE A  42     -16.333   8.895   3.014  0.00  0.00
ATOM    690  CG2 ILE A  42     -17.772   8.307   1.601  0.00  0.00
ATOM    691  HG2 ILE A  42     -18.670   8.833   1.990  0.00  0.00
ATOM    692  HG2 ILE A  42     -18.072   7.324   1.177  0.00  0.00
ATOM    693  HG2 ILE A  42     -17.276   8.855   0.772  0.00  0.00
ATOM    694  CG1 ILE A  42     -17.778   7.490   4.088  0.00  0.00
ATOM    695  HG1 ILE A  42     -18.518   8.297   4.277  0.00  0.00
ATOM    696  HG1 ILE A  42     -17.182   7.458   5.025  0.00  0.00
ATOM    697  CD1 ILE A  42     -18.691   6.229   3.908  0.00  0.00
ATOM    698  HD1 ILE A  42     -19.176   6.227   2.908  0.00  0.00
ATOM    699  HD2 ILE A  42     -19.490   6.263   4.679  0.00  0.00
ATOM    700  HD3 ILE A  42     -18.040   5.356   4.127  0.00  0.00
ATOM    701  C   ILE A  42     -15.118   7.197   1.178  0.00  0.00
ATOM    702  O   ILE A  42     -15.362   6.632   0.133  0.00  0.00
ATOM    703  N   PHE A  43     -14.271   8.214   1.265  0.00  0.00
ATOM    704  HN  PHE A  43     -14.084   8.727   2.099  0.00  0.00
ATOM    705  CA  PHE A  43     -13.570   8.733   0.050  0.00  0.00
ATOM    706  HA  PHE A  43     -14.378   9.007  -0.612  0.00  0.00
ATOM    707  CB  PHE A  43     -12.621   9.896   0.419  0.00  0.00
ATOM    708  HB1 PHE A  43     -11.673   9.444   0.782  0.00  0.00
ATOM    709  HB2 PHE A  43     -12.942  10.678   1.140  0.00  0.00
ATOM    710  CG  PHE A  43     -12.213  10.944  -0.704  0.00  0.00
ATOM    711  CD1 PHE A  43     -13.206  11.710  -1.432  0.00  0.00
ATOM    712  HD1 PHE A  43     -14.215  11.448  -1.150  0.00  0.00
ATOM    713  CE1 PHE A  43     -12.886  12.497  -2.529  0.00  0.00
ATOM    714  HE1 PHE A  43     -13.673  13.008  -3.062  0.00  0.00
ATOM    715  CZ  PHE A  43     -11.491  12.660  -2.912  0.00  0.00
ATOM    716  HZ  PHE A  43     -11.191  13.302  -3.727  0.00  0.00
ATOM    717  CD2 PHE A  43     -10.832  11.085  -1.171  0.00  0.00
ATOM    718  HD2 PHE A  43     -10.106  10.623  -0.518  0.00  0.00
ATOM    719  CE2 PHE A  43     -10.549  11.821  -2.276  0.00  0.00
ATOM    720  HE2 PHE A  43      -9.527  12.130  -2.442  0.00  0.00
ATOM    721  C   PHE A  43     -12.707   7.688  -0.725  0.00  0.00
ATOM    722  O   PHE A  43     -12.835   7.556  -1.928  0.00  0.00
ATOM    723  N   GLY A  44     -11.874   6.896  -0.012  0.00  0.00
ATOM    724  HN  GLY A  44     -11.714   7.012   0.965  0.00  0.00
ATOM    725  CA  GLY A  44     -11.333   5.728  -0.694  0.00  0.00
ATOM    726  HA1 GLY A  44     -10.441   5.427  -0.165  0.00  0.00
ATOM    727  HA2 GLY A  44     -11.158   6.103  -1.692  0.00  0.00
ATOM    728  C   GLY A  44     -12.189   4.587  -1.030  0.00  0.00
ATOM    729  O   GLY A  44     -11.877   3.906  -1.984  0.00  0.00
ATOM    730  N   PHE A  45     -13.302   4.278  -0.351  0.00  0.00
ATOM    731  HN  PHE A  45     -13.492   4.855   0.438  0.00  0.00
ATOM    732  CA  PHE A  45     -14.095   3.143  -0.552  0.00  0.00
ATOM    733  HA  PHE A  45     -13.436   2.299  -0.700  0.00  0.00
ATOM    734  CB  PHE A  45     -15.147   2.841   0.554  0.00  0.00
ATOM    735  HB1 PHE A  45     -15.977   3.578   0.605  0.00  0.00
ATOM    736  HB2 PHE A  45     -14.706   2.892   1.573  0.00  0.00
ATOM    737  CG  PHE A  45     -15.656   1.425   0.477  0.00  0.00
ATOM    738  CD1 PHE A  45     -16.909   1.094   0.079  0.00  0.00
ATOM    739  HD1 PHE A  45     -17.600   1.869  -0.216  0.00  0.00
ATOM    740  CE1 PHE A  45     -17.353  -0.235   0.189  0.00  0.00
ATOM    741  HE1 PHE A  45     -18.365  -0.514  -0.067  0.00  0.00
ATOM    742  CZ  PHE A  45     -16.476  -1.224   0.621  0.00  0.00
ATOM    743  HZ  PHE A  45     -16.769  -2.259   0.717  0.00  0.00
ATOM    744  CD2 PHE A  45     -14.792   0.436   0.962  0.00  0.00
ATOM    745  HD2 PHE A  45     -13.826   0.741   1.337  0.00  0.00
ATOM    746  CE2 PHE A  45     -15.132  -0.862   1.089  0.00  0.00
ATOM    747  HE2 PHE A  45     -14.497  -1.532   1.651  0.00  0.00
ATOM    748  C   PHE A  45     -14.853   3.334  -1.901  0.00  0.00
ATOM    749  O   PHE A  45     -14.684   2.571  -2.831  0.00  0.00
ATOM    750  N   VAL A  46     -15.499   4.508  -2.145  0.00  0.00
ATOM    751  HN  VAL A  46     -15.455   5.186  -1.414  0.00  0.00
ATOM    752  CA  VAL A  46     -15.945   4.969  -3.443  0.00  0.00
ATOM    753  HA  VAL A  46     -16.343   4.045  -3.835  0.00  0.00
ATOM    754  CB  VAL A  46     -17.037   6.019  -3.550  0.00  0.00
ATOM    755  HB  VAL A  46     -17.436   6.093  -4.585  0.00  0.00
ATOM    756  CG1 VAL A  46     -18.281   5.647  -2.701  0.00  0.00
ATOM    757  HG1 VAL A  46     -18.815   4.743  -3.064  0.00  0.00
ATOM    758  HG1 VAL A  46     -19.027   6.462  -2.590  0.00  0.00
ATOM    759  HG1 VAL A  46     -17.857   5.444  -1.694  0.00  0.00
ATOM    760  CG2 VAL A  46     -16.498   7.406  -3.064  0.00  0.00
ATOM    761  HG2 VAL A  46     -17.158   8.189  -3.497  0.00  0.00
ATOM    762  HG2 VAL A  46     -15.499   7.663  -3.476  0.00  0.00
ATOM    763  HG2 VAL A  46     -16.401   7.478  -1.960  0.00  0.00
ATOM    764  C   VAL A  46     -14.768   5.203  -4.495  0.00  0.00
ATOM    765  O   VAL A  46     -14.859   4.873  -5.677  0.00  0.00
ATOM    766  N   GLY A  47     -13.637   5.752  -4.007  0.00  0.00
ATOM    767  HN  GLY A  47     -13.510   6.089  -3.076  0.00  0.00
ATOM    768  CA  GLY A  47     -12.509   5.884  -4.970  0.00  0.00
ATOM    769  HA1 GLY A  47     -11.624   6.349  -4.562  0.00  0.00
ATOM    770  HA2 GLY A  47     -12.930   6.397  -5.822  0.00  0.00
ATOM    771  C   GLY A  47     -11.944   4.493  -5.535  0.00  0.00
ATOM    772  O   GLY A  47     -11.670   4.453  -6.727  0.00  0.00
ATOM    773  N   ASN A  48     -11.800   3.412  -4.805  0.00  0.00
ATOM    774  HN  ASN A  48     -11.957   3.441  -3.821  0.00  0.00
ATOM    775  CA  ASN A  48     -11.267   2.161  -5.281  0.00  0.00
ATOM    776  HA  ASN A  48     -10.527   2.307  -6.054  0.00  0.00
ATOM    777  CB  ASN A  48     -10.641   1.366  -4.090  0.00  0.00
ATOM    778  HB1 ASN A  48     -10.503   0.283  -4.296  0.00  0.00
ATOM    779  HB2 ASN A  48     -11.352   1.299  -3.239  0.00  0.00
ATOM    780  CG  ASN A  48      -9.265   1.943  -3.718  0.00  0.00
ATOM    781  OD1 ASN A  48      -8.408   2.065  -4.576  0.00  0.00
ATOM    782  ND2 ASN A  48      -9.009   2.329  -2.416  0.00  0.00
ATOM    783  HD2 ASN A  48      -8.093   2.673  -2.212  0.00  0.00
ATOM    784  HD2 ASN A  48      -9.788   2.397  -1.793  0.00  0.00
ATOM    785  C   ASN A  48     -12.303   1.338  -6.102  0.00  0.00
ATOM    786  O   ASN A  48     -11.984   0.784  -7.137  0.00  0.00
ATOM    787  N   MET A  49     -13.550   1.331  -5.663  0.00  0.00
ATOM    788  HN  MET A  49     -13.877   1.633  -4.771  0.00  0.00
ATOM    789  CA  MET A  49     -14.662   0.838  -6.475  0.00  0.00
ATOM    790  HA  MET A  49     -14.356  -0.146  -6.797  0.00  0.00
ATOM    791  CB  MET A  49     -16.054   0.939  -5.742  0.00  0.00
ATOM    792  HB1 MET A  49     -16.823   0.627  -6.481  0.00  0.00
ATOM    793  HB2 MET A  49     -16.268   1.987  -5.439  0.00  0.00
ATOM    794  CG  MET A  49     -16.231  -0.082  -4.554  0.00  0.00
ATOM    795  HG1 MET A  49     -17.285  -0.290  -4.271  0.00  0.00
ATOM    796  HG2 MET A  49     -15.696   0.263  -3.643  0.00  0.00
ATOM    797  SD  MET A  49     -15.804  -1.807  -5.038  0.00  0.00
ATOM    798  CE  MET A  49     -15.966  -2.579  -3.362  0.00  0.00
ATOM    799  HE1 MET A  49     -16.992  -2.529  -2.939  0.00  0.00
ATOM    800  HE2 MET A  49     -15.304  -1.944  -2.736  0.00  0.00
ATOM    801  HE3 MET A  49     -15.679  -3.652  -3.338  0.00  0.00
ATOM    802  C   MET A  49     -14.714   1.646  -7.800  0.00  0.00
ATOM    803  O   MET A  49     -14.847   0.977  -8.849  0.00  0.00
ATOM    804  N   LEU A  50     -14.595   3.064  -7.761  0.00  0.00
ATOM    805  HN  LEU A  50     -14.411   3.531  -6.899  0.00  0.00
ATOM    806  CA  LEU A  50     -14.618   3.926  -8.955  0.00  0.00
ATOM    807  HA  LEU A  50     -15.527   3.705  -9.494  0.00  0.00
ATOM    808  CB  LEU A  50     -14.571   5.394  -8.525  0.00  0.00
ATOM    809  HB1 LEU A  50     -13.712   5.506  -7.831  0.00  0.00
ATOM    810  HB2 LEU A  50     -15.594   5.546  -8.118  0.00  0.00
ATOM    811  CG  LEU A  50     -14.244   6.429  -9.638  0.00  0.00
ATOM    812  HG  LEU A  50     -13.286   6.214 -10.158  0.00  0.00
ATOM    813  CD1 LEU A  50     -15.323   6.276 -10.751  0.00  0.00
ATOM    814  HD1 LEU A  50     -16.369   6.237 -10.380  0.00  0.00
ATOM    815  HD1 LEU A  50     -15.107   5.369 -11.356  0.00  0.00
ATOM    816  HD1 LEU A  50     -15.312   7.112 -11.483  0.00  0.00
ATOM    817  CD2 LEU A  50     -14.269   7.863  -9.061  0.00  0.00
ATOM    818  HD2 LEU A  50     -14.248   8.697  -9.793  0.00  0.00
ATOM    819  HD2 LEU A  50     -13.383   7.887  -8.391  0.00  0.00
ATOM    820  HD2 LEU A  50     -15.136   7.985  -8.377  0.00  0.00
ATOM    821  C   LEU A  50     -13.483   3.561  -9.870  0.00  0.00
ATOM    822  O   LEU A  50     -13.611   3.567 -11.082  0.00  0.00
ATOM    823  N   VAL A  51     -12.312   3.261  -9.271  0.00  0.00
ATOM    824  HN  VAL A  51     -12.194   3.312  -8.282  0.00  0.00
ATOM    825  CA  VAL A  51     -11.047   3.012 -10.008  0.00  0.00
ATOM    826  HA  VAL A  51     -10.879   3.828 -10.695  0.00  0.00
ATOM    827  CB  VAL A  51      -9.850   2.874  -9.094  0.00  0.00
ATOM    828  HB  VAL A  51     -10.180   2.365  -8.164  0.00  0.00
ATOM    829  CG1 VAL A  51      -8.747   2.096  -9.775  0.00  0.00
ATOM    830  HG1 VAL A  51      -8.657   2.574 -10.773  0.00  0.00
ATOM    831  HG1 VAL A  51      -8.939   1.009  -9.904  0.00  0.00
ATOM    832  HG1 VAL A  51      -7.821   2.227  -9.174  0.00  0.00
ATOM    833  CG2 VAL A  51      -9.338   4.276  -8.814  0.00  0.00
ATOM    834  HG2 VAL A  51      -8.575   4.295  -8.006  0.00  0.00
ATOM    835  HG2 VAL A  51     -10.186   4.978  -8.668  0.00  0.00
ATOM    836  HG2 VAL A  51      -8.792   4.772  -9.644  0.00  0.00
ATOM    837  C   VAL A  51     -11.304   1.733 -10.816  0.00  0.00
ATOM    838  O   VAL A  51     -10.939   1.605 -11.951  0.00  0.00
ATOM    839  N   ILE A  52     -11.882   0.677 -10.139  0.00  0.00
ATOM    840  HN  ILE A  52     -12.131   0.796  -9.181  0.00  0.00
ATOM    841  CA  ILE A  52     -12.189  -0.513 -10.843  0.00  0.00
ATOM    842  HA  ILE A  52     -11.293  -0.938 -11.269  0.00  0.00
ATOM    843  CB  ILE A  52     -12.923  -1.540  -9.957  0.00  0.00
ATOM    844  HB  ILE A  52     -13.754  -0.994  -9.460  0.00  0.00
ATOM    845  CG2 ILE A  52     -13.536  -2.717 -10.849  0.00  0.00
ATOM    846  HG2 ILE A  52     -12.780  -3.169 -11.526  0.00  0.00
ATOM    847  HG2 ILE A  52     -14.384  -2.359 -11.472  0.00  0.00
ATOM    848  HG2 ILE A  52     -13.973  -3.523 -10.222  0.00  0.00
ATOM    849  CG1 ILE A  52     -11.827  -2.106  -8.999  0.00  0.00
ATOM    850  HG1 ILE A  52     -11.213  -1.224  -8.716  0.00  0.00
ATOM    851  HG1 ILE A  52     -11.114  -2.729  -9.579  0.00  0.00
ATOM    852  CD1 ILE A  52     -12.444  -2.734  -7.753  0.00  0.00
ATOM    853  HD1 ILE A  52     -13.078  -2.006  -7.202  0.00  0.00
ATOM    854  HD2 ILE A  52     -11.584  -3.066  -7.133  0.00  0.00
ATOM    855  HD3 ILE A  52     -12.952  -3.666  -8.082  0.00  0.00
ATOM    856  C   ILE A  52     -13.095  -0.277 -12.105  0.00  0.00
ATOM    857  O   ILE A  52     -12.856  -0.934 -13.142  0.00  0.00
ATOM    858  N   LEU A  53     -14.197   0.440 -11.861  0.00  0.00
ATOM    859  HN  LEU A  53     -14.395   0.781 -10.945  0.00  0.00
ATOM    860  CA  LEU A  53     -15.151   0.948 -12.875  0.00  0.00
ATOM    861  HA  LEU A  53     -15.672   0.143 -13.370  0.00  0.00
ATOM    862  CB  LEU A  53     -16.292   1.794 -12.182  0.00  0.00
ATOM    863  HB1 LEU A  53     -16.975   2.047 -13.020  0.00  0.00
ATOM    864  HB2 LEU A  53     -15.858   2.724 -11.754  0.00  0.00
ATOM    865  CG  LEU A  53     -17.266   1.084 -11.161  0.00  0.00
ATOM    866  HG  LEU A  53     -16.746   0.955 -10.187  0.00  0.00
ATOM    867  CD1 LEU A  53     -18.417   2.032 -10.741  0.00  0.00
ATOM    868  HD1 LEU A  53     -18.876   2.636 -11.552  0.00  0.00
ATOM    869  HD1 LEU A  53     -17.928   2.794 -10.098  0.00  0.00
ATOM    870  HD1 LEU A  53     -19.207   1.450 -10.220  0.00  0.00
ATOM    871  CD2 LEU A  53     -17.873  -0.253 -11.669  0.00  0.00
ATOM    872  HD2 LEU A  53     -17.052  -1.000 -11.603  0.00  0.00
ATOM    873  HD2 LEU A  53     -18.251  -0.207 -12.712  0.00  0.00
ATOM    874  HD2 LEU A  53     -18.683  -0.566 -10.977  0.00  0.00
ATOM    875  C   LEU A  53     -14.559   1.712 -14.069  0.00  0.00
ATOM    876  O   LEU A  53     -14.841   1.359 -15.191  0.00  0.00
ATOM    877  N   ILE A  54     -13.640   2.662 -13.809  0.00  0.00
ATOM    878  HN  ILE A  54     -13.396   2.801 -12.853  0.00  0.00
ATOM    879  CA  ILE A  54     -12.869   3.296 -14.913  0.00  0.00
ATOM    880  HA  ILE A  54     -13.618   3.693 -15.583  0.00  0.00
ATOM    881  CB  ILE A  54     -11.938   4.472 -14.407  0.00  0.00
ATOM    882  HB  ILE A  54     -11.253   3.954 -13.702  0.00  0.00
ATOM    883  CG2 ILE A  54     -11.108   5.114 -15.540  0.00  0.00
ATOM    884  HG2 ILE A  54     -10.258   5.738 -15.191  0.00  0.00
ATOM    885  HG2 ILE A  54     -11.676   5.552 -16.388  0.00  0.00
ATOM    886  HG2 ILE A  54     -10.523   4.306 -16.028  0.00  0.00
ATOM    887  CG1 ILE A  54     -12.704   5.522 -13.646  0.00  0.00
ATOM    888  HG1 ILE A  54     -13.320   5.018 -12.871  0.00  0.00
ATOM    889  HG1 ILE A  54     -13.392   6.122 -14.280  0.00  0.00
ATOM    890  CD1 ILE A  54     -11.841   6.414 -12.784  0.00  0.00
ATOM    891  HD1 ILE A  54     -11.255   5.649 -12.231  0.00  0.00
ATOM    892  HD2 ILE A  54     -12.474   7.054 -12.133  0.00  0.00
ATOM    893  HD3 ILE A  54     -11.238   7.107 -13.409  0.00  0.00
ATOM    894  C   ILE A  54     -11.969   2.213 -15.667  0.00  0.00
ATOM    895  O   ILE A  54     -12.051   2.064 -16.937  0.00  0.00
ATOM    896  N   LEU A  55     -11.187   1.367 -15.012  0.00  0.00
ATOM    897  HN  LEU A  55     -11.103   1.360 -14.018  0.00  0.00
ATOM    898  CA  LEU A  55     -10.266   0.446 -15.629  0.00  0.00
ATOM    899  HA  LEU A  55      -9.551   1.037 -16.182  0.00  0.00
ATOM    900  CB  LEU A  55      -9.631  -0.273 -14.439  0.00  0.00
ATOM    901  HB1 LEU A  55      -9.702  -1.381 -14.479  0.00  0.00
ATOM    902  HB2 LEU A  55     -10.238  -0.122 -13.521  0.00  0.00
ATOM    903  CG  LEU A  55      -8.232   0.222 -14.184  0.00  0.00
ATOM    904  HG  LEU A  55      -7.942  -0.266 -13.229  0.00  0.00
ATOM    905  CD1 LEU A  55      -7.237  -0.079 -15.374  0.00  0.00
ATOM    906  HD1 LEU A  55      -7.669   0.067 -16.388  0.00  0.00
ATOM    907  HD1 LEU A  55      -6.937  -1.148 -15.339  0.00  0.00
ATOM    908  HD1 LEU A  55      -6.304   0.519 -15.295  0.00  0.00
ATOM    909  CD2 LEU A  55      -8.159   1.668 -13.835  0.00  0.00
ATOM    910  HD2 LEU A  55      -7.109   1.953 -13.607  0.00  0.00
ATOM    911  HD2 LEU A  55      -8.724   1.810 -12.889  0.00  0.00
ATOM    912  HD2 LEU A  55      -8.362   2.374 -14.668  0.00  0.00
ATOM    913  C   LEU A  55     -10.822  -0.610 -16.615  0.00  0.00
ATOM    914  O   LEU A  55     -10.270  -0.827 -17.711  0.00  0.00
ATOM    915  N   ILE A  56     -11.912  -1.288 -16.246  0.00  0.00
ATOM    916  HN  ILE A  56     -12.329  -1.045 -15.374  0.00  0.00
ATOM    917  CA  ILE A  56     -12.617  -2.321 -17.066  0.00  0.00
ATOM    918  HA  ILE A  56     -11.814  -3.004 -17.300  0.00  0.00
ATOM    919  CB  ILE A  56     -13.634  -3.218 -16.384  0.00  0.00
ATOM    920  HB  ILE A  56     -14.185  -3.864 -17.101  0.00  0.00
ATOM    921  CG2 ILE A  56     -12.854  -4.223 -15.411  0.00  0.00
ATOM    922  HG2 ILE A  56     -13.649  -4.852 -14.955  0.00  0.00
ATOM    923  HG2 ILE A  56     -12.284  -3.863 -14.528  0.00  0.00
ATOM    924  HG2 ILE A  56     -12.312  -5.035 -15.943  0.00  0.00
ATOM    925  CG1 ILE A  56     -14.677  -2.362 -15.712  0.00  0.00
ATOM    926  HG1 ILE A  56     -15.228  -1.935 -16.577  0.00  0.00
ATOM    927  HG1 ILE A  56     -14.251  -1.529 -15.113  0.00  0.00
ATOM    928  CD1 ILE A  56     -15.670  -3.228 -14.929  0.00  0.00
ATOM    929  HD1 ILE A  56     -16.295  -3.767 -15.674  0.00  0.00
ATOM    930  HD2 ILE A  56     -16.345  -2.511 -14.414  0.00  0.00
ATOM    931  HD3 ILE A  56     -15.224  -3.883 -14.152  0.00  0.00
ATOM    932  C   ILE A  56     -13.318  -1.647 -18.230  0.00  0.00
ATOM    933  O   ILE A  56     -13.773  -2.321 -19.127  0.00  0.00
ATOM    934  N   ASN A  57     -13.436  -0.340 -18.297  0.00  0.00
ATOM    935  HN  ASN A  57     -13.363   0.227 -17.480  0.00  0.00
ATOM    936  CA  ASN A  57     -14.071   0.347 -19.392  0.00  0.00
ATOM    937  HA  ASN A  57     -14.736  -0.257 -19.992  0.00  0.00
ATOM    938  CB  ASN A  57     -14.850   1.614 -18.974  0.00  0.00
ATOM    939  HB1 ASN A  57     -14.101   2.256 -18.463  0.00  0.00
ATOM    940  HB2 ASN A  57     -15.704   1.355 -18.311  0.00  0.00
ATOM    941  CG  ASN A  57     -15.428   2.280 -20.182  0.00  0.00
ATOM    942  OD1 ASN A  57     -16.456   1.844 -20.709  0.00  0.00
ATOM    943  ND2 ASN A  57     -14.734   3.283 -20.726  0.00  0.00
ATOM    944  HD2 ASN A  57     -15.010   3.635 -21.621  0.00  0.00
ATOM    945  HD2 ASN A  57     -14.114   3.950 -20.313  0.00  0.00
ATOM    946  C   ASN A  57     -12.805   0.604 -20.421  0.00  0.00
ATOM    947  O   ASN A  57     -12.949   0.515 -21.620  0.00  0.00
ATOM    948  N   CYS A  58     -11.703   1.122 -19.827  0.00  0.00
ATOM    949  HN  CYS A  58     -11.735   1.319 -18.851  0.00  0.00
ATOM    950  CA  CYS A  58     -10.527   1.759 -20.546  0.00  0.00
ATOM    951  HA  CYS A  58     -10.959   2.420 -21.282  0.00  0.00
ATOM    952  CB  CYS A  58      -9.678   2.585 -19.581  0.00  0.00
ATOM    953  HB1 CYS A  58      -8.710   2.867 -20.047  0.00  0.00
ATOM    954  HB2 CYS A  58      -9.221   1.904 -18.832  0.00  0.00
ATOM    955  SG  CYS A  58     -10.579   4.066 -19.017  0.00  0.00
ATOM    956  HG1 CYS A  58      -9.598   4.631 -18.329  0.00  0.00
ATOM    957  C   CYS A  58      -9.762   0.651 -21.275  0.00  0.00
ATOM    958  O   CYS A  58      -9.458   0.671 -22.435  0.00  0.00
ATOM    959  N   LYS A  59      -9.443  -0.458 -20.591  0.00  0.00
ATOM    960  HN  LYS A  59      -9.739  -0.456 -19.639  0.00  0.00
ATOM    961  CA  LYS A  59      -8.590  -1.514 -21.132  0.00  0.00
ATOM    962  HA  LYS A  59      -8.009  -1.105 -21.946  0.00  0.00
ATOM    963  CB  LYS A  59      -7.886  -2.251 -20.040  0.00  0.00
ATOM    964  HB1 LYS A  59      -7.146  -2.945 -20.493  0.00  0.00
ATOM    965  HB2 LYS A  59      -8.609  -2.871 -19.468  0.00  0.00
ATOM    966  CG  LYS A  59      -7.146  -1.404 -19.045  0.00  0.00
ATOM    967  HG1 LYS A  59      -6.854  -2.133 -18.259  0.00  0.00
ATOM    968  HG2 LYS A  59      -7.806  -0.790 -18.394  0.00  0.00
ATOM    969  CD  LYS A  59      -5.911  -0.539 -19.552  0.00  0.00
ATOM    970  HD1 LYS A  59      -6.228   0.137 -20.373  0.00  0.00
ATOM    971  HD2 LYS A  59      -5.162  -1.257 -19.949  0.00  0.00
ATOM    972  CE  LYS A  59      -5.368   0.346 -18.433  0.00  0.00
ATOM    973  HE1 LYS A  59      -5.133  -0.124 -17.454  0.00  0.00
ATOM    974  HE2 LYS A  59      -5.973   1.262 -18.264  0.00  0.00
ATOM    975  NZ  LYS A  59      -4.080   0.861 -18.955  0.00  0.00
ATOM    976  HZ1 LYS A  59      -4.375   1.384 -19.804  0.00  0.00
ATOM    977  HZ2 LYS A  59      -3.447   0.107 -19.288  0.00  0.00
ATOM    978  HZ3 LYS A  59      -3.577   1.416 -18.232  0.00  0.00
ATOM    979  C   LYS A  59      -9.330  -2.603 -21.848  0.00  0.00
ATOM    980  O   LYS A  59      -8.796  -3.680 -22.128  0.00  0.00
ATOM    981  N   ARG A  60     -10.617  -2.338 -22.144  0.00  0.00
ATOM    982  HN  ARG A  60     -11.024  -1.449 -21.948  0.00  0.00
ATOM    983  CA  ARG A  60     -11.535  -3.443 -22.618  0.00  0.00
ATOM    984  HA  ARG A  60     -11.556  -4.172 -21.821  0.00  0.00
ATOM    985  CB  ARG A  60     -12.972  -2.848 -22.645  0.00  0.00
ATOM    986  HB1 ARG A  60     -13.030  -2.217 -21.731  0.00  0.00
ATOM    987  HB2 ARG A  60     -13.701  -3.684 -22.588  0.00  0.00
ATOM    988  CG  ARG A  60     -13.270  -1.951 -23.814  0.00  0.00
ATOM    989  HG1 ARG A  60     -13.284  -2.636 -24.688  0.00  0.00
ATOM    990  HG2 ARG A  60     -12.396  -1.265 -23.827  0.00  0.00
ATOM    991  CD  ARG A  60     -14.612  -1.139 -23.770  0.00  0.00
ATOM    992  HD1 ARG A  60     -14.744  -0.579 -22.820  0.00  0.00
ATOM    993  HD2 ARG A  60     -15.348  -1.962 -23.647  0.00  0.00
ATOM    994  NE  ARG A  60     -14.758  -0.273 -24.957  0.00  0.00
ATOM    995  HE  ARG A  60     -15.138  -0.650 -25.801  0.00  0.00
ATOM    996  CZ  ARG A  60     -14.383   0.989 -25.083  0.00  0.00
ATOM    997  NH1 ARG A  60     -14.611   1.663 -26.245  0.00  0.00
ATOM    998  HH1 ARG A  60     -14.945   1.245 -27.090  0.00  0.00
ATOM    999  HH1 ARG A  60     -14.427   2.645 -26.290  0.00  0.00
ATOM   1000  NH2 ARG A  60     -13.836   1.682 -24.067  0.00  0.00
ATOM   1001  HH2 ARG A  60     -13.689   2.668 -24.155  0.00  0.00
ATOM   1002  HH2 ARG A  60     -13.620   1.131 -23.262  0.00  0.00
ATOM   1003  C   ARG A  60     -11.091  -4.143 -23.872  0.00  0.00
ATOM   1004  O   ARG A  60     -11.361  -5.364 -23.976  0.00  0.00
ATOM   1005  N   LEU A  61     -10.508  -3.456 -24.805  0.00  0.00
ATOM   1006  HN  LEU A  61     -10.327  -2.481 -24.710  0.00  0.00
ATOM   1007  CA  LEU A  61     -10.190  -4.156 -26.042  0.00  0.00
ATOM   1008  HA  LEU A  61     -10.454  -5.201 -26.113  0.00  0.00
ATOM   1009  CB  LEU A  61     -10.813  -3.414 -27.232  0.00  0.00
ATOM   1010  HB1 LEU A  61     -10.357  -3.857 -28.143  0.00  0.00
ATOM   1011  HB2 LEU A  61     -10.451  -2.364 -27.237  0.00  0.00
ATOM   1012  CG  LEU A  61     -12.362  -3.373 -27.439  0.00  0.00
ATOM   1013  HG  LEU A  61     -12.856  -2.749 -26.665  0.00  0.00
ATOM   1014  CD1 LEU A  61     -12.751  -2.905 -28.854  0.00  0.00
ATOM   1015  HD1 LEU A  61     -12.564  -3.629 -29.675  0.00  0.00
ATOM   1016  HD1 LEU A  61     -12.110  -2.133 -29.330  0.00  0.00
ATOM   1017  HD1 LEU A  61     -13.797  -2.530 -28.849  0.00  0.00
ATOM   1018  CD2 LEU A  61     -12.877  -4.829 -27.369  0.00  0.00
ATOM   1019  HD2 LEU A  61     -12.615  -5.471 -28.237  0.00  0.00
ATOM   1020  HD2 LEU A  61     -13.985  -4.782 -27.294  0.00  0.00
ATOM   1021  HD2 LEU A  61     -12.672  -5.273 -26.371  0.00  0.00
ATOM   1022  C   LEU A  61      -8.720  -4.271 -26.209  0.00  0.00
ATOM   1023  O   LEU A  61      -8.158  -4.478 -27.314  0.00  0.00
ATOM   1024  N   LYS A  62      -7.932  -4.170 -25.058  0.00  0.00
ATOM   1025  HN  LYS A  62      -8.230  -3.986 -24.125  0.00  0.00
ATOM   1026  CA  LYS A  62      -6.437  -4.288 -25.245  0.00  0.00
ATOM   1027  HA  LYS A  62      -6.174  -3.845 -26.194  0.00  0.00
ATOM   1028  CB  LYS A  62      -5.723  -3.373 -24.190  0.00  0.00
ATOM   1029  HB1 LYS A  62      -6.291  -3.430 -23.237  0.00  0.00
ATOM   1030  HB2 LYS A  62      -5.646  -2.365 -24.651  0.00  0.00
ATOM   1031  CG  LYS A  62      -4.201  -3.686 -23.828  0.00  0.00
ATOM   1032  HG1 LYS A  62      -3.660  -3.759 -24.796  0.00  0.00
ATOM   1033  HG2 LYS A  62      -4.274  -4.703 -23.386  0.00  0.00
ATOM   1034  CD  LYS A  62      -3.634  -2.549 -22.957  0.00  0.00
ATOM   1035  HD1 LYS A  62      -4.226  -2.540 -22.017  0.00  0.00
ATOM   1036  HD2 LYS A  62      -3.754  -1.570 -23.468  0.00  0.00
ATOM   1037  CE  LYS A  62      -2.170  -2.849 -22.718  0.00  0.00
ATOM   1038  HE1 LYS A  62      -1.503  -2.910 -23.603  0.00  0.00
ATOM   1039  HE2 LYS A  62      -2.155  -3.798 -22.140  0.00  0.00
ATOM   1040  NZ  LYS A  62      -1.542  -1.814 -21.914  0.00  0.00
ATOM   1041  HZ1 LYS A  62      -0.745  -2.161 -21.344  0.00  0.00
ATOM   1042  HZ2 LYS A  62      -2.241  -1.599 -21.175  0.00  0.00
ATOM   1043  HZ3 LYS A  62      -1.415  -0.911 -22.413  0.00  0.00
ATOM   1044  C   LYS A  62      -5.969  -5.756 -25.289  0.00  0.00
ATOM   1045  O   LYS A  62      -6.525  -6.602 -24.560  0.00  0.00
ATOM   1046  N   SER A  63      -4.870  -6.134 -25.994  0.00  0.00
ATOM   1047  HN  SER A  63      -4.408  -5.454 -26.557  0.00  0.00
ATOM   1048  CA  SER A  63      -4.395  -7.501 -26.237  0.00  0.00
ATOM   1049  HA  SER A  63      -5.110  -8.123 -26.757  0.00  0.00
ATOM   1050  CB  SER A  63      -3.149  -7.529 -27.097  0.00  0.00
ATOM   1051  HB1 SER A  63      -2.592  -8.490 -27.083  0.00  0.00
ATOM   1052  HB2 SER A  63      -2.465  -6.748 -26.702  0.00  0.00
ATOM   1053  OG  SER A  63      -3.482  -7.324 -28.449  0.00  0.00
ATOM   1054  HG1 SER A  63      -2.936  -7.831 -29.053  0.00  0.00
ATOM   1055  C   SER A  63      -4.057  -8.095 -24.883  0.00  0.00
ATOM   1056  O   SER A  63      -4.261  -9.318 -24.871  0.00  0.00
ATOM   1057  N   MET A  64      -3.559  -7.441 -23.799  0.00  0.00
ATOM   1058  HN  MET A  64      -3.229  -6.501 -23.828  0.00  0.00
ATOM   1059  CA  MET A  64      -3.698  -8.055 -22.472  0.00  0.00
ATOM   1060  HA  MET A  64      -4.618  -8.618 -22.522  0.00  0.00
ATOM   1061  CB  MET A  64      -2.514  -9.041 -22.241  0.00  0.00
ATOM   1062  HB1 MET A  64      -1.536  -8.530 -22.374  0.00  0.00
ATOM   1063  HB2 MET A  64      -2.421  -9.709 -23.123  0.00  0.00
ATOM   1064  CG  MET A  64      -2.521  -9.704 -20.831  0.00  0.00
ATOM   1065  HG1 MET A  64      -2.468  -8.963 -20.004  0.00  0.00
ATOM   1066  HG2 MET A  64      -1.523 -10.178 -20.710  0.00  0.00
ATOM   1067  SD  MET A  64      -3.741 -11.041 -20.421  0.00  0.00
ATOM   1068  CE  MET A  64      -3.140 -11.198 -18.704  0.00  0.00
ATOM   1069  HE1 MET A  64      -2.136 -11.661 -18.810  0.00  0.00
ATOM   1070  HE2 MET A  64      -3.830 -11.851 -18.128  0.00  0.00
ATOM   1071  HE3 MET A  64      -3.014 -10.252 -18.135  0.00  0.00
ATOM   1072  C   MET A  64      -3.975  -7.080 -21.443  0.00  0.00
ATOM   1073  O   MET A  64      -3.259  -6.063 -21.357  0.00  0.00
ATOM   1074  N   THR A  65      -5.037  -7.233 -20.664  0.00  0.00
ATOM   1075  HN  THR A  65      -5.540  -8.090 -20.755  0.00  0.00
ATOM   1076  CA  THR A  65      -5.466  -6.186 -19.807  0.00  0.00
ATOM   1077  HA  THR A  65      -5.579  -5.345 -20.476  0.00  0.00
ATOM   1078  CB  THR A  65      -6.828  -6.628 -19.192  0.00  0.00
ATOM   1079  HB  THR A  65      -6.568  -7.628 -18.786  0.00  0.00
ATOM   1080  OG1 THR A  65      -7.717  -6.900 -20.247  0.00  0.00
ATOM   1081  HG1 THR A  65      -8.318  -7.588 -19.952  0.00  0.00
ATOM   1082  CG2 THR A  65      -7.394  -5.683 -18.172  0.00  0.00
ATOM   1083  HG2 THR A  65      -8.427  -6.022 -17.941  0.00  0.00
ATOM   1084  HG2 THR A  65      -7.462  -4.631 -18.520  0.00  0.00
ATOM   1085  HG2 THR A  65      -6.815  -5.761 -17.228  0.00  0.00
ATOM   1086  C   THR A  65      -4.454  -5.830 -18.735  0.00  0.00
ATOM   1087  O   THR A  65      -3.813  -6.751 -18.163  0.00  0.00
ATOM   1088  N   ASP A  66      -4.327  -4.489 -18.274  0.00  0.00
ATOM   1089  HN  ASP A  66      -5.051  -3.832 -18.474  0.00  0.00
ATOM   1090  CA  ASP A  66      -3.262  -4.148 -17.363  0.00  0.00
ATOM   1091  HA  ASP A  66      -2.385  -4.749 -17.556  0.00  0.00
ATOM   1092  CB  ASP A  66      -2.854  -2.650 -17.424  0.00  0.00
ATOM   1093  HB1 ASP A  66      -2.097  -2.287 -16.696  0.00  0.00
ATOM   1094  HB2 ASP A  66      -3.775  -2.062 -17.225  0.00  0.00
ATOM   1095  CG  ASP A  66      -2.248  -2.265 -18.756  0.00  0.00
ATOM   1096  OD1 ASP A  66      -1.148  -2.683 -19.133  0.00  0.00
ATOM   1097  OD2 ASP A  66      -2.915  -1.476 -19.533  0.00  0.00
ATOM   1098  C   ASP A  66      -3.629  -4.511 -15.929  0.00  0.00
ATOM   1099  O   ASP A  66      -4.067  -3.632 -15.214  0.00  0.00
ATOM   1100  N   ILE A  67      -3.395  -5.749 -15.507  0.00  0.00
ATOM   1101  HN  ILE A  67      -2.947  -6.361 -16.155  0.00  0.00
ATOM   1102  CA  ILE A  67      -4.032  -6.457 -14.387  0.00  0.00
ATOM   1103  HA  ILE A  67      -5.104  -6.387 -14.494  0.00  0.00
ATOM   1104  CB  ILE A  67      -3.735  -7.929 -14.550  0.00  0.00
ATOM   1105  HB  ILE A  67      -4.029  -8.231 -15.577  0.00  0.00
ATOM   1106  CG2 ILE A  67      -2.217  -8.199 -14.186  0.00  0.00
ATOM   1107  HG2 ILE A  67      -1.998  -8.016 -13.112  0.00  0.00
ATOM   1108  HG2 ILE A  67      -1.625  -7.515 -14.830  0.00  0.00
ATOM   1109  HG2 ILE A  67      -1.973  -9.255 -14.431  0.00  0.00
ATOM   1110  CG1 ILE A  67      -4.635  -8.771 -13.698  0.00  0.00
ATOM   1111  HG1 ILE A  67      -5.642  -8.301 -13.701  0.00  0.00
ATOM   1112  HG1 ILE A  67      -4.315  -8.867 -12.639  0.00  0.00
ATOM   1113  CD1 ILE A  67      -4.720 -10.221 -14.149  0.00  0.00
ATOM   1114  HD1 ILE A  67      -5.042 -10.261 -15.212  0.00  0.00
ATOM   1115  HD2 ILE A  67      -5.529 -10.748 -13.598  0.00  0.00
ATOM   1116  HD3 ILE A  67      -3.799 -10.835 -14.050  0.00  0.00
ATOM   1117  C   ILE A  67      -3.802  -5.839 -12.998  0.00  0.00
ATOM   1118  O   ILE A  67      -4.616  -5.627 -12.131  0.00  0.00
ATOM   1119  N   TYR A  68      -2.534  -5.454 -12.834  0.00  0.00
ATOM   1120  HN  TYR A  68      -1.891  -5.728 -13.544  0.00  0.00
ATOM   1121  CA  TYR A  68      -1.980  -4.729 -11.659  0.00  0.00
ATOM   1122  HA  TYR A  68      -1.897  -5.487 -10.895  0.00  0.00
ATOM   1123  CB  TYR A  68      -0.449  -4.374 -11.901  0.00  0.00
ATOM   1124  HB1 TYR A  68       0.127  -4.343 -10.952  0.00  0.00
ATOM   1125  HB2 TYR A  68      -0.425  -3.418 -12.466  0.00  0.00
ATOM   1126  CG  TYR A  68       0.207  -5.444 -12.743  0.00  0.00
ATOM   1127  CD1 TYR A  68       0.181  -5.268 -14.138  0.00  0.00
ATOM   1128  HD1 TYR A  68      -0.365  -4.447 -14.576  0.00  0.00
ATOM   1129  CE1 TYR A  68       0.828  -6.163 -14.932  0.00  0.00
ATOM   1130  HE1 TYR A  68       0.940  -5.893 -15.971  0.00  0.00
ATOM   1131  CZ  TYR A  68       1.416  -7.310 -14.396  0.00  0.00
ATOM   1132  OH  TYR A  68       2.316  -7.850 -15.255  0.00  0.00
ATOM   1133  HH  TYR A  68       2.623  -7.100 -15.770  0.00  0.00
ATOM   1134  CD2 TYR A  68       0.946  -6.489 -12.208  0.00  0.00
ATOM   1135  HD2 TYR A  68       1.065  -6.535 -11.136  0.00  0.00
ATOM   1136  CE2 TYR A  68       1.550  -7.456 -12.971  0.00  0.00
ATOM   1137  HE2 TYR A  68       2.126  -8.259 -12.537  0.00  0.00
ATOM   1138  C   TYR A  68      -2.792  -3.568 -11.162  0.00  0.00
ATOM   1139  O   TYR A  68      -2.823  -3.276  -9.899  0.00  0.00
ATOM   1140  N   LEU A  69      -3.285  -2.781 -12.101  0.00  0.00
ATOM   1141  HN  LEU A  69      -2.990  -2.890 -13.047  0.00  0.00
ATOM   1142  CA  LEU A  69      -4.024  -1.520 -11.710  0.00  0.00
ATOM   1143  HA  LEU A  69      -3.359  -0.906 -11.121  0.00  0.00
ATOM   1144  CB  LEU A  69      -4.503  -0.695 -12.961  0.00  0.00
ATOM   1145  HB1 LEU A  69      -5.422  -0.111 -12.741  0.00  0.00
ATOM   1146  HB2 LEU A  69      -4.817  -1.342 -13.809  0.00  0.00
ATOM   1147  CG  LEU A  69      -3.360   0.288 -13.433  0.00  0.00
ATOM   1148  HG  LEU A  69      -2.425  -0.261 -13.191  0.00  0.00
ATOM   1149  CD1 LEU A  69      -3.384   0.538 -14.973  0.00  0.00
ATOM   1150  HD1 LEU A  69      -2.460   1.073 -15.279  0.00  0.00
ATOM   1151  HD1 LEU A  69      -4.221   1.224 -15.223  0.00  0.00
ATOM   1152  HD1 LEU A  69      -3.498  -0.411 -15.541  0.00  0.00
ATOM   1153  CD2 LEU A  69      -3.362   1.620 -12.624  0.00  0.00
ATOM   1154  HD2 LEU A  69      -2.440   2.204 -12.832  0.00  0.00
ATOM   1155  HD2 LEU A  69      -3.423   1.350 -11.548  0.00  0.00
ATOM   1156  HD2 LEU A  69      -4.237   2.272 -12.832  0.00  0.00
ATOM   1157  C   LEU A  69      -5.316  -1.921 -10.960  0.00  0.00
ATOM   1158  O   LEU A  69      -5.602  -1.379  -9.955  0.00  0.00
ATOM   1159  N   LEU A  70      -6.045  -2.949 -11.400  0.00  0.00
ATOM   1160  HN  LEU A  70      -5.848  -3.466 -12.229  0.00  0.00
ATOM   1161  CA  LEU A  70      -7.213  -3.447 -10.622  0.00  0.00
ATOM   1162  HA  LEU A  70      -7.803  -2.608 -10.285  0.00  0.00
ATOM   1163  CB  LEU A  70      -7.912  -4.569 -11.437  0.00  0.00
ATOM   1164  HB1 LEU A  70      -8.776  -5.069 -10.949  0.00  0.00
ATOM   1165  HB2 LEU A  70      -7.191  -5.322 -11.820  0.00  0.00
ATOM   1166  CG  LEU A  70      -8.498  -4.095 -12.752  0.00  0.00
ATOM   1167  HG  LEU A  70      -7.850  -3.259 -13.092  0.00  0.00
ATOM   1168  CD1 LEU A  70      -8.457  -5.093 -13.859  0.00  0.00
ATOM   1169  HD1 LEU A  70      -8.949  -4.698 -14.774  0.00  0.00
ATOM   1170  HD1 LEU A  70      -9.044  -5.968 -13.508  0.00  0.00
ATOM   1171  HD1 LEU A  70      -7.473  -5.561 -14.080  0.00  0.00
ATOM   1172  CD2 LEU A  70      -9.848  -3.502 -12.464  0.00  0.00
ATOM   1173  HD2 LEU A  70      -9.664  -2.739 -11.678  0.00  0.00
ATOM   1174  HD2 LEU A  70     -10.471  -4.372 -12.165  0.00  0.00
ATOM   1175  HD2 LEU A  70     -10.189  -3.033 -13.412  0.00  0.00
ATOM   1176  C   LEU A  70      -6.755  -4.189  -9.347  0.00  0.00
ATOM   1177  O   LEU A  70      -7.398  -4.079  -8.260  0.00  0.00
ATOM   1178  N   ASN A  71      -5.620  -4.926  -9.406  0.00  0.00
ATOM   1179  HN  ASN A  71      -5.151  -5.096 -10.269  0.00  0.00
ATOM   1180  CA  ASN A  71      -5.004  -5.611  -8.230  0.00  0.00
ATOM   1181  HA  ASN A  71      -5.669  -6.376  -7.858  0.00  0.00
ATOM   1182  CB  ASN A  71      -3.764  -6.382  -8.664  0.00  0.00
ATOM   1183  HB1 ASN A  71      -3.227  -6.793  -7.783  0.00  0.00
ATOM   1184  HB2 ASN A  71      -3.223  -5.606  -9.248  0.00  0.00
ATOM   1185  CG  ASN A  71      -4.068  -7.532  -9.704  0.00  0.00
ATOM   1186  OD1 ASN A  71      -5.182  -7.844 -10.074  0.00  0.00
ATOM   1187  ND2 ASN A  71      -2.978  -8.158 -10.143  0.00  0.00
ATOM   1188  HD2 ASN A  71      -2.048  -7.846  -9.952  0.00  0.00
ATOM   1189  HD2 ASN A  71      -3.044  -8.824 -10.886  0.00  0.00
ATOM   1190  C   ASN A  71      -4.620  -4.682  -7.124  0.00  0.00
ATOM   1191  O   ASN A  71      -4.835  -4.934  -5.930  0.00  0.00
ATOM   1192  N   LEU A  72      -4.066  -3.513  -7.458  0.00  0.00
ATOM   1193  HN  LEU A  72      -3.802  -3.234  -8.378  0.00  0.00
ATOM   1194  CA  LEU A  72      -3.738  -2.423  -6.476  0.00  0.00
ATOM   1195  HA  LEU A  72      -3.062  -2.803  -5.725  0.00  0.00
ATOM   1196  CB  LEU A  72      -3.177  -1.312  -7.401  0.00  0.00
ATOM   1197  HB1 LEU A  72      -3.671  -1.314  -8.396  0.00  0.00
ATOM   1198  HB2 LEU A  72      -2.094  -1.536  -7.506  0.00  0.00
ATOM   1199  CG  LEU A  72      -3.039   0.083  -6.824  0.00  0.00
ATOM   1200  HG  LEU A  72      -4.073   0.472  -6.706  0.00  0.00
ATOM   1201  CD1 LEU A  72      -2.338   0.208  -5.454  0.00  0.00
ATOM   1202  HD1 LEU A  72      -2.591   1.231  -5.104  0.00  0.00
ATOM   1203  HD1 LEU A  72      -1.240   0.098  -5.582  0.00  0.00
ATOM   1204  HD1 LEU A  72      -2.720  -0.466  -4.658  0.00  0.00
ATOM   1205  CD2 LEU A  72      -2.374   0.940  -7.840  0.00  0.00
ATOM   1206  HD2 LEU A  72      -2.821   0.821  -8.851  0.00  0.00
ATOM   1207  HD2 LEU A  72      -1.328   0.572  -7.909  0.00  0.00
ATOM   1208  HD2 LEU A  72      -2.308   2.006  -7.536  0.00  0.00
ATOM   1209  C   LEU A  72      -4.933  -1.883  -5.861  0.00  0.00
ATOM   1210  O   LEU A  72      -4.965  -1.674  -4.664  0.00  0.00
ATOM   1211  N   ALA A  73      -6.095  -1.749  -6.607  0.00  0.00
ATOM   1212  HN  ALA A  73      -6.026  -1.943  -7.583  0.00  0.00
ATOM   1213  CA  ALA A  73      -7.401  -1.359  -6.048  0.00  0.00
ATOM   1214  HA  ALA A  73      -7.322  -0.458  -5.458  0.00  0.00
ATOM   1215  CB  ALA A  73      -8.407  -1.092  -7.089  0.00  0.00
ATOM   1216  HB1 ALA A  73      -9.433  -0.995  -6.676  0.00  0.00
ATOM   1217  HB2 ALA A  73      -8.366  -1.947  -7.799  0.00  0.00
ATOM   1218  HB3 ALA A  73      -8.152  -0.169  -7.652  0.00  0.00
ATOM   1219  C   ALA A  73      -8.051  -2.383  -5.065  0.00  0.00
ATOM   1220  O   ALA A  73      -8.647  -2.017  -4.057  0.00  0.00
ATOM   1221  N   ILE A  74      -7.958  -3.735  -5.364  0.00  0.00
ATOM   1222  HN  ILE A  74      -7.688  -4.060  -6.267  0.00  0.00
ATOM   1223  CA  ILE A  74      -8.410  -4.704  -4.372  0.00  0.00
ATOM   1224  HA  ILE A  74      -9.408  -4.546  -3.989  0.00  0.00
ATOM   1225  CB  ILE A  74      -8.471  -6.073  -4.918  0.00  0.00
ATOM   1226  HB  ILE A  74      -7.498  -6.489  -5.256  0.00  0.00
ATOM   1227  CG2 ILE A  74      -9.085  -7.085  -3.892  0.00  0.00
ATOM   1228  HG2 ILE A  74     -10.000  -6.656  -3.429  0.00  0.00
ATOM   1229  HG2 ILE A  74      -8.377  -7.284  -3.060  0.00  0.00
ATOM   1230  HG2 ILE A  74      -9.282  -8.097  -4.306  0.00  0.00
ATOM   1231  CG1 ILE A  74      -9.357  -6.020  -6.222  0.00  0.00
ATOM   1232  HG1 ILE A  74      -9.295  -7.014  -6.715  0.00  0.00
ATOM   1233  HG1 ILE A  74      -8.931  -5.263  -6.915  0.00  0.00
ATOM   1234  CD1 ILE A  74     -10.832  -5.759  -5.977  0.00  0.00
ATOM   1235  HD1 ILE A  74     -10.880  -4.865  -5.318  0.00  0.00
ATOM   1236  HD2 ILE A  74     -11.270  -6.572  -5.360  0.00  0.00
ATOM   1237  HD3 ILE A  74     -11.409  -5.546  -6.902  0.00  0.00
ATOM   1238  C   ILE A  74      -7.500  -4.677  -3.132  0.00  0.00
ATOM   1239  O   ILE A  74      -8.041  -4.868  -2.080  0.00  0.00
ATOM   1240  N   SER A  75      -6.129  -4.486  -3.235  0.00  0.00
ATOM   1241  HN  SER A  75      -5.786  -4.286  -4.150  0.00  0.00
ATOM   1242  CA  SER A  75      -5.161  -4.455  -2.109  0.00  0.00
ATOM   1243  HA  SER A  75      -5.301  -5.424  -1.652  0.00  0.00
ATOM   1244  CB  SER A  75      -3.714  -4.395  -2.560  0.00  0.00
ATOM   1245  HB1 SER A  75      -3.043  -4.446  -1.676  0.00  0.00
ATOM   1246  HB2 SER A  75      -3.437  -3.461  -3.092  0.00  0.00
ATOM   1247  OG  SER A  75      -3.476  -5.456  -3.481  0.00  0.00
ATOM   1248  HG1 SER A  75      -4.017  -5.224  -4.238  0.00  0.00
ATOM   1249  C   SER A  75      -5.445  -3.288  -1.168  0.00  0.00
ATOM   1250  O   SER A  75      -5.321  -3.411   0.064  0.00  0.00
ATOM   1251  N   ASP A  76      -5.711  -2.013  -1.696  0.00  0.00
ATOM   1252  HN  ASP A  76      -5.587  -1.792  -2.660  0.00  0.00
ATOM   1253  CA  ASP A  76      -6.014  -0.810  -0.886  0.00  0.00
ATOM   1254  HA  ASP A  76      -5.324  -0.774  -0.056  0.00  0.00
ATOM   1255  CB  ASP A  76      -5.947   0.382  -1.944  0.00  0.00
ATOM   1256  HB1 ASP A  76      -6.930   0.316  -2.458  0.00  0.00
ATOM   1257  HB2 ASP A  76      -5.124   0.199  -2.666  0.00  0.00
ATOM   1258  CG  ASP A  76      -5.697   1.703  -1.256  0.00  0.00
ATOM   1259  OD1 ASP A  76      -4.682   1.674  -0.501  0.00  0.00
ATOM   1260  OD2 ASP A  76      -6.410   2.671  -1.482  0.00  0.00
ATOM   1261  C   ASP A  76      -7.389  -0.943  -0.287  0.00  0.00
ATOM   1262  O   ASP A  76      -7.627  -0.479   0.807  0.00  0.00
ATOM   1263  N   LEU A  77      -8.367  -1.659  -0.942  0.00  0.00
ATOM   1264  HN  LEU A  77      -8.258  -2.008  -1.870  0.00  0.00
ATOM   1265  CA  LEU A  77      -9.696  -2.001  -0.470  0.00  0.00
ATOM   1266  HA  LEU A  77     -10.278  -1.132  -0.202  0.00  0.00
ATOM   1267  CB  LEU A  77     -10.568  -2.769  -1.449  0.00  0.00
ATOM   1268  HB1 LEU A  77     -11.362  -3.398  -0.993  0.00  0.00
ATOM   1269  HB2 LEU A  77      -9.986  -3.502  -2.047  0.00  0.00
ATOM   1270  CG  LEU A  77     -11.337  -1.957  -2.476  0.00  0.00
ATOM   1271  HG  LEU A  77     -10.624  -1.289  -3.005  0.00  0.00
ATOM   1272  CD1 LEU A  77     -11.939  -2.820  -3.609  0.00  0.00
ATOM   1273  HD1 LEU A  77     -12.363  -3.772  -3.224  0.00  0.00
ATOM   1274  HD1 LEU A  77     -11.148  -3.201  -4.290  0.00  0.00
ATOM   1275  HD1 LEU A  77     -12.776  -2.199  -3.995  0.00  0.00
ATOM   1276  CD2 LEU A  77     -12.490  -1.204  -1.828  0.00  0.00
ATOM   1277  HD2 LEU A  77     -13.215  -1.935  -1.410  0.00  0.00
ATOM   1278  HD2 LEU A  77     -12.991  -0.498  -2.524  0.00  0.00
ATOM   1279  HD2 LEU A  77     -12.109  -0.556  -1.010  0.00  0.00
ATOM   1280  C   LEU A  77      -9.552  -2.919   0.796  0.00  0.00
ATOM   1281  O   LEU A  77     -10.297  -2.767   1.744  0.00  0.00
ATOM   1282  N   PHE A  78      -8.599  -3.881   0.769  0.00  0.00
ATOM   1283  HN  PHE A  78      -8.140  -4.100  -0.088  0.00  0.00
ATOM   1284  CA  PHE A  78      -8.349  -4.707   1.990  0.00  0.00
ATOM   1285  HA  PHE A  78      -9.225  -5.235   2.338  0.00  0.00
ATOM   1286  CB  PHE A  78      -7.254  -5.744   1.812  0.00  0.00
ATOM   1287  HB1 PHE A  78      -7.028  -6.074   2.849  0.00  0.00
ATOM   1288  HB2 PHE A  78      -6.332  -5.280   1.400  0.00  0.00
ATOM   1289  CG  PHE A  78      -7.570  -6.886   0.950  0.00  0.00
ATOM   1290  CD1 PHE A  78      -6.555  -7.470   0.252  0.00  0.00
ATOM   1291  HD1 PHE A  78      -5.547  -7.156   0.480  0.00  0.00
ATOM   1292  CE1 PHE A  78      -6.804  -8.605  -0.591  0.00  0.00
ATOM   1293  HE1 PHE A  78      -6.029  -9.076  -1.177  0.00  0.00
ATOM   1294  CZ  PHE A  78      -8.099  -8.990  -0.847  0.00  0.00
ATOM   1295  HZ  PHE A  78      -8.145  -9.829  -1.525  0.00  0.00
ATOM   1296  CD2 PHE A  78      -8.895  -7.354   0.830  0.00  0.00
ATOM   1297  HD2 PHE A  78      -9.809  -6.904   1.190  0.00  0.00
ATOM   1298  CE2 PHE A  78      -9.140  -8.413  -0.158  0.00  0.00
ATOM   1299  HE2 PHE A  78     -10.097  -8.871  -0.359  0.00  0.00
ATOM   1300  C   PHE A  78      -7.995  -3.761   3.160  0.00  0.00
ATOM   1301  O   PHE A  78      -8.659  -3.809   4.244  0.00  0.00
ATOM   1302  N   PHE A  79      -7.085  -2.755   2.980  0.00  0.00
ATOM   1303  HN  PHE A  79      -6.652  -2.784   2.083  0.00  0.00
ATOM   1304  CA  PHE A  79      -6.781  -1.757   4.037  0.00  0.00
ATOM   1305  HA  PHE A  79      -6.493  -2.249   4.955  0.00  0.00
ATOM   1306  CB  PHE A  79      -5.553  -0.848   3.548  0.00  0.00
ATOM   1307  HB1 PHE A  79      -5.689  -0.502   2.501  0.00  0.00
ATOM   1308  HB2 PHE A  79      -4.685  -1.516   3.732  0.00  0.00
ATOM   1309  CG  PHE A  79      -5.436   0.402   4.378  0.00  0.00
ATOM   1310  CD1 PHE A  79      -5.188   0.358   5.742  0.00  0.00
ATOM   1311  HD1 PHE A  79      -5.081  -0.585   6.257  0.00  0.00
ATOM   1312  CE1 PHE A  79      -5.278   1.510   6.610  0.00  0.00
ATOM   1313  HE1 PHE A  79      -5.254   1.429   7.686  0.00  0.00
ATOM   1314  CZ  PHE A  79      -5.446   2.741   5.961  0.00  0.00
ATOM   1315  HZ  PHE A  79      -5.447   3.649   6.547  0.00  0.00
ATOM   1316  CD2 PHE A  79      -5.661   1.635   3.831  0.00  0.00
ATOM   1317  HD2 PHE A  79      -5.958   1.628   2.794  0.00  0.00
ATOM   1318  CE2 PHE A  79      -5.738   2.768   4.597  0.00  0.00
ATOM   1319  HE2 PHE A  79      -5.925   3.748   4.182  0.00  0.00
ATOM   1320  C   PHE A  79      -7.991  -0.942   4.436  0.00  0.00
ATOM   1321  O   PHE A  79      -8.135  -0.630   5.606  0.00  0.00
ATOM   1322  N   LEU A  80      -8.834  -0.514   3.561  0.00  0.00
ATOM   1323  HN  LEU A  80      -8.675  -0.856   2.639  0.00  0.00
ATOM   1324  CA  LEU A  80     -10.133   0.173   3.899  0.00  0.00
ATOM   1325  HA  LEU A  80      -9.846   0.978   4.561  0.00  0.00
ATOM   1326  CB  LEU A  80     -10.724   0.713   2.503  0.00  0.00
ATOM   1327  HB1 LEU A  80     -11.774   0.990   2.737  0.00  0.00
ATOM   1328  HB2 LEU A  80     -10.724  -0.150   1.802  0.00  0.00
ATOM   1329  CG  LEU A  80      -9.989   1.893   1.888  0.00  0.00
ATOM   1330  HG  LEU A  80      -8.888   1.750   1.925  0.00  0.00
ATOM   1331  CD1 LEU A  80     -10.419   1.955   0.466  0.00  0.00
ATOM   1332  HD1 LEU A  80      -9.951   1.030   0.068  0.00  0.00
ATOM   1333  HD1 LEU A  80     -10.037   2.886  -0.006  0.00  0.00
ATOM   1334  HD1 LEU A  80     -11.518   1.886   0.319  0.00  0.00
ATOM   1335  CD2 LEU A  80     -10.465   3.172   2.655  0.00  0.00
ATOM   1336  HD2 LEU A  80      -9.944   3.331   3.624  0.00  0.00
ATOM   1337  HD2 LEU A  80     -11.503   3.136   3.050  0.00  0.00
ATOM   1338  HD2 LEU A  80     -10.423   4.072   2.006  0.00  0.00
ATOM   1339  C   LEU A  80     -11.226  -0.584   4.675  0.00  0.00
ATOM   1340  O   LEU A  80     -11.979   0.032   5.454  0.00  0.00
ATOM   1341  N   LEU A  81     -11.307  -1.936   4.567  0.00  0.00
ATOM   1342  HN  LEU A  81     -10.976  -2.382   3.740  0.00  0.00
ATOM   1343  CA  LEU A  81     -12.057  -2.765   5.513  0.00  0.00
ATOM   1344  HA  LEU A  81     -12.968  -2.211   5.688  0.00  0.00
ATOM   1345  CB  LEU A  81     -12.305  -4.083   4.832  0.00  0.00
ATOM   1346  HB1 LEU A  81     -12.895  -4.748   5.498  0.00  0.00
ATOM   1347  HB2 LEU A  81     -11.301  -4.542   4.704  0.00  0.00
ATOM   1348  CG  LEU A  81     -13.131  -4.005   3.509  0.00  0.00
ATOM   1349  HG  LEU A  81     -12.837  -3.129   2.890  0.00  0.00
ATOM   1350  CD1 LEU A  81     -12.921  -5.264   2.667  0.00  0.00
ATOM   1351  HD1 LEU A  81     -13.249  -6.107   3.312  0.00  0.00
ATOM   1352  HD1 LEU A  81     -11.827  -5.384   2.513  0.00  0.00
ATOM   1353  HD1 LEU A  81     -13.511  -5.242   1.726  0.00  0.00
ATOM   1354  CD2 LEU A  81     -14.593  -3.850   3.928  0.00  0.00
ATOM   1355  HD2 LEU A  81     -14.723  -3.015   4.650  0.00  0.00
ATOM   1356  HD2 LEU A  81     -15.080  -4.796   4.245  0.00  0.00
ATOM   1357  HD2 LEU A  81     -15.317  -3.626   3.116  0.00  0.00
ATOM   1358  C   LEU A  81     -11.345  -2.900   6.876  0.00  0.00
ATOM   1359  O   LEU A  81     -11.978  -3.323   7.821  0.00  0.00
ATOM   1360  N   THR A  82     -10.098  -2.482   6.968  0.00  0.00
ATOM   1361  HN  THR A  82      -9.722  -2.078   6.137  0.00  0.00
ATOM   1362  CA  THR A  82      -9.449  -2.379   8.318  0.00  0.00
ATOM   1363  HA  THR A  82      -9.924  -3.112   8.954  0.00  0.00
ATOM   1364  CB  THR A  82      -7.996  -2.733   8.312  0.00  0.00
ATOM   1365  HB  THR A  82      -7.590  -2.792   9.345  0.00  0.00
ATOM   1366  OG1 THR A  82      -7.052  -1.838   7.793  0.00  0.00
ATOM   1367  HG1 THR A  82      -7.431  -1.450   7.000  0.00  0.00
ATOM   1368  CG2 THR A  82      -7.865  -4.062   7.627  0.00  0.00
ATOM   1369  HG2 THR A  82      -8.056  -3.859   6.552  0.00  0.00
ATOM   1370  HG2 THR A  82      -8.596  -4.717   8.147  0.00  0.00
ATOM   1371  HG2 THR A  82      -6.847  -4.495   7.739  0.00  0.00
ATOM   1372  C   THR A  82      -9.703  -0.956   8.971  0.00  0.00
ATOM   1373  O   THR A  82      -9.893  -0.789  10.187  0.00  0.00
ATOM   1374  N   VAL A  83      -9.689   0.150   8.153  0.00  0.00
ATOM   1375  HN  VAL A  83      -9.445  -0.148   7.233  0.00  0.00
ATOM   1376  CA  VAL A  83     -10.010   1.533   8.509  0.00  0.00
ATOM   1377  HA  VAL A  83      -9.106   1.842   9.013  0.00  0.00
ATOM   1378  CB  VAL A  83     -10.145   2.478   7.397  0.00  0.00
ATOM   1379  HB  VAL A  83     -10.919   2.099   6.695  0.00  0.00
ATOM   1380  CG1 VAL A  83     -10.566   3.942   7.791  0.00  0.00
ATOM   1381  HG1 VAL A  83     -10.586   4.526   6.847  0.00  0.00
ATOM   1382  HG1 VAL A  83      -9.680   4.288   8.364  0.00  0.00
ATOM   1383  HG1 VAL A  83     -11.507   4.060   8.369  0.00  0.00
ATOM   1384  CG2 VAL A  83      -8.706   2.589   6.723  0.00  0.00
ATOM   1385  HG2 VAL A  83      -8.693   3.340   5.906  0.00  0.00
ATOM   1386  HG2 VAL A  83      -8.400   1.607   6.304  0.00  0.00
ATOM   1387  HG2 VAL A  83      -7.979   2.894   7.506  0.00  0.00
ATOM   1388  C   VAL A  83     -11.141   1.823   9.561  0.00  0.00
ATOM   1389  O   VAL A  83     -10.774   2.481  10.547  0.00  0.00
ATOM   1390  N   PRO A  84     -12.320   1.196   9.582  0.00  0.00
ATOM   1391  CD  PRO A  84     -12.959   0.578   8.390  0.00  0.00
ATOM   1392  HD1 PRO A  84     -12.601  -0.463   8.243  0.00  0.00
ATOM   1393  HD2 PRO A  84     -12.739   1.189   7.487  0.00  0.00
ATOM   1394  CA  PRO A  84     -13.322   1.420  10.689  0.00  0.00
ATOM   1395  HA  PRO A  84     -13.508   2.469  10.867  0.00  0.00
ATOM   1396  CB  PRO A  84     -14.515   0.547  10.207  0.00  0.00
ATOM   1397  HB1 PRO A  84     -15.504   0.806  10.641  0.00  0.00
ATOM   1398  HB2 PRO A  84     -14.252  -0.502  10.461  0.00  0.00
ATOM   1399  CG  PRO A  84     -14.419   0.593   8.645  0.00  0.00
ATOM   1400  HG1 PRO A  84     -14.852  -0.318   8.180  0.00  0.00
ATOM   1401  HG2 PRO A  84     -14.850   1.523   8.216  0.00  0.00
ATOM   1402  C   PRO A  84     -12.864   0.821  12.055  0.00  0.00
ATOM   1403  O   PRO A  84     -13.218   1.308  13.176  0.00  0.00
ATOM   1404  N   PHE A  85     -12.043  -0.195  11.999  0.00  0.00
ATOM   1405  HN  PHE A  85     -11.733  -0.530  11.113  0.00  0.00
ATOM   1406  CA  PHE A  85     -11.369  -0.677  13.232  0.00  0.00
ATOM   1407  HA  PHE A  85     -12.024  -0.798  14.081  0.00  0.00
ATOM   1408  CB  PHE A  85     -10.660  -2.040  13.146  0.00  0.00
ATOM   1409  HB1 PHE A  85     -10.068  -2.177  14.076  0.00  0.00
ATOM   1410  HB2 PHE A  85      -9.874  -2.202  12.377  0.00  0.00
ATOM   1411  CG  PHE A  85     -11.780  -3.082  13.034  0.00  0.00
ATOM   1412  CD1 PHE A  85     -12.078  -3.562  11.764  0.00  0.00
ATOM   1413  HD1 PHE A  85     -11.555  -3.095  10.943  0.00  0.00
ATOM   1414  CE1 PHE A  85     -13.088  -4.614  11.562  0.00  0.00
ATOM   1415  HE1 PHE A  85     -13.340  -4.867  10.542  0.00  0.00
ATOM   1416  CZ  PHE A  85     -13.778  -5.040  12.699  0.00  0.00
ATOM   1417  HZ  PHE A  85     -14.657  -5.664  12.648  0.00  0.00
ATOM   1418  CD2 PHE A  85     -12.510  -3.528  14.130  0.00  0.00
ATOM   1419  HD2 PHE A  85     -12.322  -3.058  15.084  0.00  0.00
ATOM   1420  CE2 PHE A  85     -13.557  -4.412  13.947  0.00  0.00
ATOM   1421  HE2 PHE A  85     -14.181  -4.556  14.816  0.00  0.00
ATOM   1422  C   PHE A  85     -10.320   0.330  13.763  0.00  0.00
ATOM   1423  O   PHE A  85     -10.252   0.618  14.979  0.00  0.00
ATOM   1424  N   TRP A  86      -9.460   0.946  12.867  0.00  0.00
ATOM   1425  HN  TRP A  86      -9.512   0.708  11.901  0.00  0.00
ATOM   1426  CA  TRP A  86      -8.621   2.067  13.243  0.00  0.00
ATOM   1427  HA  TRP A  86      -8.100   1.789  14.147  0.00  0.00
ATOM   1428  CB  TRP A  86      -7.684   2.545  12.114  0.00  0.00
ATOM   1429  HB1 TRP A  86      -7.023   3.408  12.344  0.00  0.00
ATOM   1430  HB2 TRP A  86      -8.333   2.928  11.298  0.00  0.00
ATOM   1431  CG  TRP A  86      -6.930   1.417  11.460  0.00  0.00
ATOM   1432  CD1 TRP A  86      -6.669   1.185  10.107  0.00  0.00
ATOM   1433  HD1 TRP A  86      -6.799   1.924   9.330  0.00  0.00
ATOM   1434  NE1 TRP A  86      -6.121  -0.026   9.868  0.00  0.00
ATOM   1435  HE1 TRP A  86      -6.112  -0.499   9.015  0.00  0.00
ATOM   1436  CE2 TRP A  86      -5.810  -0.559  11.113  0.00  0.00
ATOM   1437  CD2 TRP A  86      -6.303   0.303  12.114  0.00  0.00
ATOM   1438  CE3 TRP A  86      -6.181  -0.075  13.454  0.00  0.00
ATOM   1439  HE3 TRP A  86      -6.486   0.644  14.200  0.00  0.00
ATOM   1440  CZ3 TRP A  86      -5.534  -1.329  13.757  0.00  0.00
ATOM   1441  HZ3 TRP A  86      -5.375  -1.643  14.778  0.00  0.00
ATOM   1442  CZ2 TRP A  86      -5.100  -1.699  11.412  0.00  0.00
ATOM   1443  HZ2 TRP A  86      -4.493  -2.266  10.721  0.00  0.00
ATOM   1444  CH2 TRP A  86      -4.943  -2.039  12.706  0.00  0.00
ATOM   1445  HH2 TRP A  86      -4.395  -2.926  12.984  0.00  0.00
ATOM   1446  C   TRP A  86      -9.399   3.319  13.741  0.00  0.00
ATOM   1447  O   TRP A  86      -8.998   3.955  14.737  0.00  0.00
ATOM   1448  N   ALA A  87     -10.529   3.599  13.048  0.00  0.00
ATOM   1449  HN  ALA A  87     -10.674   3.014  12.254  0.00  0.00
ATOM   1450  CA  ALA A  87     -11.436   4.635  13.539  0.00  0.00
ATOM   1451  HA  ALA A  87     -10.817   5.503  13.711  0.00  0.00
ATOM   1452  CB  ALA A  87     -12.379   5.039  12.387  0.00  0.00
ATOM   1453  HB1 ALA A  87     -12.962   5.947  12.654  0.00  0.00
ATOM   1454  HB2 ALA A  87     -13.177   4.266  12.401  0.00  0.00
ATOM   1455  HB3 ALA A  87     -11.833   5.168  11.428  0.00  0.00
ATOM   1456  C   ALA A  87     -12.103   4.365  14.894  0.00  0.00
ATOM   1457  O   ALA A  87     -12.432   5.321  15.682  0.00  0.00
ATOM   1458  N   HIS A  88     -12.425   3.073  15.212  0.00  0.00
ATOM   1459  HN  HIS A  88     -12.147   2.348  14.587  0.00  0.00
ATOM   1460  CA  HIS A  88     -13.016   2.714  16.429  0.00  0.00
ATOM   1461  HA  HIS A  88     -13.739   3.425  16.799  0.00  0.00
ATOM   1462  CB  HIS A  88     -13.582   1.334  16.288  0.00  0.00
ATOM   1463  HB1 HIS A  88     -12.808   0.573  16.054  0.00  0.00
ATOM   1464  HB2 HIS A  88     -14.326   1.323  15.463  0.00  0.00
ATOM   1465  ND1 HIS A  88     -13.912   0.133  18.622  0.00  0.00
ATOM   1466  HD1 HIS A  88     -12.995   0.198  19.014  0.00  0.00
ATOM   1467  CG  HIS A  88     -14.330   0.800  17.457  0.00  0.00
ATOM   1468  CE1 HIS A  88     -15.034  -0.021  19.352  0.00  0.00
ATOM   1469  HE1 HIS A  88     -14.982  -0.414  20.368  0.00  0.00
ATOM   1470  NE2 HIS A  88     -16.143   0.443  18.842  0.00  0.00
ATOM   1471  CD2 HIS A  88     -15.712   0.917  17.581  0.00  0.00
ATOM   1472  HD2 HIS A  88     -16.386   1.421  16.899  0.00  0.00
ATOM   1473  C   HIS A  88     -11.930   2.719  17.505  0.00  0.00
ATOM   1474  O   HIS A  88     -12.178   3.008  18.682  0.00  0.00
ATOM   1475  N   TYR A  89     -10.656   2.434  17.205  0.00  0.00
ATOM   1476  HN  TYR A  89     -10.482   1.900  16.383  0.00  0.00
ATOM   1477  CA  TYR A  89      -9.536   2.811  18.052  0.00  0.00
ATOM   1478  HA  TYR A  89      -9.807   2.294  18.960  0.00  0.00
ATOM   1479  CB  TYR A  89      -8.194   2.372  17.537  0.00  0.00
ATOM   1480  HB1 TYR A  89      -7.351   2.990  17.915  0.00  0.00
ATOM   1481  HB2 TYR A  89      -8.080   2.412  16.434  0.00  0.00
ATOM   1482  CG  TYR A  89      -7.812   0.966  17.974  0.00  0.00
ATOM   1483  CD1 TYR A  89      -7.693  -0.088  17.020  0.00  0.00
ATOM   1484  HD1 TYR A  89      -7.859   0.097  15.969  0.00  0.00
ATOM   1485  CE1 TYR A  89      -7.274  -1.335  17.427  0.00  0.00
ATOM   1486  HE1 TYR A  89      -7.398  -2.203  16.797  0.00  0.00
ATOM   1487  CZ  TYR A  89      -7.035  -1.501  18.824  0.00  0.00
ATOM   1488  OH  TYR A  89      -6.697  -2.784  19.270  0.00  0.00
ATOM   1489  HH  TYR A  89      -7.007  -3.286  18.513  0.00  0.00
ATOM   1490  CD2 TYR A  89      -7.414   0.742  19.352  0.00  0.00
ATOM   1491  HD2 TYR A  89      -7.684   1.545  20.021  0.00  0.00
ATOM   1492  CE2 TYR A  89      -7.110  -0.491  19.766  0.00  0.00
ATOM   1493  HE2 TYR A  89      -6.975  -0.725  20.812  0.00  0.00
ATOM   1494  C   TYR A  89      -9.452   4.232  18.424  0.00  0.00
ATOM   1495  O   TYR A  89      -9.028   4.496  19.569  0.00  0.00
ATOM   1496  N   ALA A  90      -9.687   5.183  17.481  0.00  0.00
ATOM   1497  HN  ALA A  90      -9.789   4.869  16.541  0.00  0.00
ATOM   1498  CA  ALA A  90      -9.716   6.555  17.732  0.00  0.00
ATOM   1499  HA  ALA A  90      -8.833   6.695  18.338  0.00  0.00
ATOM   1500  CB  ALA A  90      -9.566   7.386  16.468  0.00  0.00
ATOM   1501  HB1 ALA A  90     -10.444   7.025  15.890  0.00  0.00
ATOM   1502  HB2 ALA A  90      -8.653   7.148  15.881  0.00  0.00
ATOM   1503  HB3 ALA A  90      -9.747   8.422  16.824  0.00  0.00
ATOM   1504  C   ALA A  90     -10.874   7.062  18.592  0.00  0.00
ATOM   1505  O   ALA A  90     -10.649   7.830  19.533  0.00  0.00
ATOM   1506  N   ALA A  91     -12.111   6.622  18.203  0.00  0.00
ATOM   1507  HN  ALA A  91     -12.275   6.157  17.337  0.00  0.00
ATOM   1508  CA  ALA A  91     -13.245   6.726  19.092  0.00  0.00
ATOM   1509  HA  ALA A  91     -13.405   7.795  19.116  0.00  0.00
ATOM   1510  CB  ALA A  91     -14.562   6.219  18.426  0.00  0.00
ATOM   1511  HB1 ALA A  91     -14.438   5.128  18.256  0.00  0.00
ATOM   1512  HB2 ALA A  91     -14.664   6.704  17.432  0.00  0.00
ATOM   1513  HB3 ALA A  91     -15.539   6.406  18.920  0.00  0.00
ATOM   1514  C   ALA A  91     -13.081   6.042  20.503  0.00  0.00
ATOM   1515  O   ALA A  91     -13.392   6.675  21.507  0.00  0.00
ATOM   1516  N   ALA A  92     -12.587   4.828  20.594  0.00  0.00
ATOM   1517  HN  ALA A  92     -12.409   4.295  19.770  0.00  0.00
ATOM   1518  CA  ALA A  92     -12.528   4.166  21.903  0.00  0.00
ATOM   1519  HA  ALA A  92     -12.440   4.939  22.651  0.00  0.00
ATOM   1520  CB  ALA A  92     -13.820   3.337  22.155  0.00  0.00
ATOM   1521  HB1 ALA A  92     -14.046   2.645  21.316  0.00  0.00
ATOM   1522  HB2 ALA A  92     -14.713   3.998  22.143  0.00  0.00
ATOM   1523  HB3 ALA A  92     -13.806   2.840  23.148  0.00  0.00
ATOM   1524  C   ALA A  92     -11.361   3.258  22.121  0.00  0.00
ATOM   1525  O   ALA A  92     -10.215   3.703  22.301  0.00  0.00
ATOM   1526  N   GLN A  93     -11.600   1.891  22.190  0.00  0.00
ATOM   1527  HN  GLN A  93     -12.526   1.567  22.013  0.00  0.00
ATOM   1528  CA  GLN A  93     -10.644   0.887  22.461  0.00  0.00
ATOM   1529  HA  GLN A  93      -9.737   1.074  21.905  0.00  0.00
ATOM   1530  CB  GLN A  93     -10.354   0.623  23.956  0.00  0.00
ATOM   1531  HB1 GLN A  93     -10.083   1.630  24.341  0.00  0.00
ATOM   1532  HB2 GLN A  93      -9.520  -0.091  24.126  0.00  0.00
ATOM   1533  CG  GLN A  93     -11.591  -0.045  24.656  0.00  0.00
ATOM   1534  HG1 GLN A  93     -11.760  -1.082  24.294  0.00  0.00
ATOM   1535  HG2 GLN A  93     -12.530   0.496  24.417  0.00  0.00
ATOM   1536  CD  GLN A  93     -11.348  -0.241  26.172  0.00  0.00
ATOM   1537  OE1 GLN A  93     -10.707  -1.193  26.572  0.00  0.00
ATOM   1538  NE2 GLN A  93     -11.681   0.815  26.929  0.00  0.00
ATOM   1539  HE2 GLN A  93     -11.953   1.681  26.509  0.00  0.00
ATOM   1540  HE2 GLN A  93     -11.691   0.589  27.903  0.00  0.00
ATOM   1541  C   GLN A  93     -11.097  -0.493  21.894  0.00  0.00
ATOM   1542  O   GLN A  93     -12.136  -0.645  21.253  0.00  0.00
ATOM   1543  N   TRP A  94     -10.277  -1.571  22.048  0.00  0.00
ATOM   1544  HN  TRP A  94      -9.417  -1.475  22.542  0.00  0.00
ATOM   1545  CA  TRP A  94     -10.673  -2.834  21.541  0.00  0.00
ATOM   1546  HA  TRP A  94     -11.119  -2.689  20.568  0.00  0.00
ATOM   1547  CB  TRP A  94      -9.390  -3.696  21.332  0.00  0.00
ATOM   1548  HB1 TRP A  94      -9.001  -4.019  22.321  0.00  0.00
ATOM   1549  HB2 TRP A  94      -8.510  -3.159  20.917  0.00  0.00
ATOM   1550  CG  TRP A  94      -9.658  -4.856  20.407  0.00  0.00
ATOM   1551  CD1 TRP A  94      -9.740  -6.200  20.635  0.00  0.00
ATOM   1552  HD1 TRP A  94      -9.455  -6.713  21.542  0.00  0.00
ATOM   1553  NE1 TRP A  94     -10.029  -6.907  19.494  0.00  0.00
ATOM   1554  HE1 TRP A  94     -10.282  -7.847  19.417  0.00  0.00
ATOM   1555  CE2 TRP A  94     -10.049  -5.959  18.454  0.00  0.00
ATOM   1556  CD2 TRP A  94      -9.791  -4.661  18.995  0.00  0.00
ATOM   1557  CE3 TRP A  94      -9.889  -3.502  18.232  0.00  0.00
ATOM   1558  HE3 TRP A  94      -9.803  -2.499  18.621  0.00  0.00
ATOM   1559  CZ3 TRP A  94     -10.030  -3.720  16.827  0.00  0.00
ATOM   1560  HZ3 TRP A  94     -10.048  -2.917  16.104  0.00  0.00
ATOM   1561  CZ2 TRP A  94     -10.389  -6.117  17.164  0.00  0.00
ATOM   1562  HZ2 TRP A  94     -10.751  -7.048  16.753  0.00  0.00
ATOM   1563  CH2 TRP A  94     -10.425  -4.966  16.323  0.00  0.00
ATOM   1564  HH2 TRP A  94     -10.644  -5.110  15.275  0.00  0.00
ATOM   1565  C   TRP A  94     -11.720  -3.541  22.388  0.00  0.00
ATOM   1566  O   TRP A  94     -11.480  -3.955  23.550  0.00  0.00
ATOM   1567  N   ASP A  95     -12.932  -3.822  21.814  0.00  0.00
ATOM   1568  HN  ASP A  95     -13.019  -3.455  20.891  0.00  0.00
ATOM   1569  CA  ASP A  95     -13.914  -4.558  22.456  0.00  0.00
ATOM   1570  HA  ASP A  95     -13.558  -4.846  23.434  0.00  0.00
ATOM   1571  CB  ASP A  95     -15.183  -3.627  22.724  0.00  0.00
ATOM   1572  HB1 ASP A  95     -15.980  -4.197  23.248  0.00  0.00
ATOM   1573  HB2 ASP A  95     -15.600  -3.350  21.733  0.00  0.00
ATOM   1574  CG  ASP A  95     -14.903  -2.469  23.598  0.00  0.00
ATOM   1575  OD1 ASP A  95     -14.376  -2.627  24.725  0.00  0.00
ATOM   1576  OD2 ASP A  95     -15.133  -1.336  23.163  0.00  0.00
ATOM   1577  C   ASP A  95     -14.342  -5.762  21.632  0.00  0.00
ATOM   1578  O   ASP A  95     -15.473  -6.133  21.741  0.00  0.00
ATOM   1579  N   PHE A  96     -13.490  -6.328  20.727  0.00  0.00
ATOM   1580  HN  PHE A  96     -12.550  -6.054  20.544  0.00  0.00
ATOM   1581  CA  PHE A  96     -13.947  -7.350  19.807  0.00  0.00
ATOM   1582  HA  PHE A  96     -14.977  -7.635  19.959  0.00  0.00
ATOM   1583  CB  PHE A  96     -13.704  -7.107  18.347  0.00  0.00
ATOM   1584  HB1 PHE A  96     -14.238  -7.832  17.697  0.00  0.00
ATOM   1585  HB2 PHE A  96     -12.642  -7.071  18.024  0.00  0.00
ATOM   1586  CG  PHE A  96     -14.295  -5.751  18.009  0.00  0.00
ATOM   1587  CD1 PHE A  96     -13.582  -4.512  18.135  0.00  0.00
ATOM   1588  HD1 PHE A  96     -12.537  -4.491  18.406  0.00  0.00
ATOM   1589  CE1 PHE A  96     -14.242  -3.285  17.851  0.00  0.00
ATOM   1590  HE1 PHE A  96     -13.654  -2.380  17.868  0.00  0.00
ATOM   1591  CZ  PHE A  96     -15.553  -3.264  17.422  0.00  0.00
ATOM   1592  HZ  PHE A  96     -16.064  -2.322  17.291  0.00  0.00
ATOM   1593  CD2 PHE A  96     -15.664  -5.732  17.582  0.00  0.00
ATOM   1594  HD2 PHE A  96     -16.200  -6.663  17.467  0.00  0.00
ATOM   1595  CE2 PHE A  96     -16.269  -4.497  17.274  0.00  0.00
ATOM   1596  HE2 PHE A  96     -17.285  -4.312  16.957  0.00  0.00
ATOM   1597  C   PHE A  96     -13.191  -8.651  20.146  0.00  0.00
ATOM   1598  O   PHE A  96     -13.598  -9.685  19.645  0.00  0.00
ATOM   1599  N   GLY A  97     -12.112  -8.693  20.969  0.00  0.00
ATOM   1600  HN  GLY A  97     -11.726  -7.867  21.374  0.00  0.00
ATOM   1601  CA  GLY A  97     -11.555  -9.930  21.484  0.00  0.00
ATOM   1602  HA1 GLY A  97     -12.359 -10.645  21.387  0.00  0.00
ATOM   1603  HA2 GLY A  97     -11.208  -9.720  22.484  0.00  0.00
ATOM   1604  C   GLY A  97     -10.466 -10.416  20.629  0.00  0.00
ATOM   1605  O   GLY A  97     -10.105  -9.732  19.654  0.00  0.00
ATOM   1606  N   ASN A  98      -9.851 -11.523  21.093  0.00  0.00
ATOM   1607  HN  ASN A  98     -10.405 -12.037  21.743  0.00  0.00
ATOM   1608  CA  ASN A  98      -8.540 -12.100  20.534  0.00  0.00
ATOM   1609  HA  ASN A  98      -7.722 -11.400  20.607  0.00  0.00
ATOM   1610  CB  ASN A  98      -8.158 -13.403  21.302  0.00  0.00
ATOM   1611  HB1 ASN A  98      -7.370 -13.969  20.761  0.00  0.00
ATOM   1612  HB2 ASN A  98      -9.020 -14.076  21.499  0.00  0.00
ATOM   1613  CG  ASN A  98      -7.581 -13.178  22.711  0.00  0.00
ATOM   1614  OD1 ASN A  98      -6.419 -12.687  22.929  0.00  0.00
ATOM   1615  ND2 ASN A  98      -8.342 -13.648  23.791  0.00  0.00
ATOM   1616  HD2 ASN A  98      -7.877 -13.522  24.668  0.00  0.00
ATOM   1617  HD2 ASN A  98      -9.297 -13.881  23.609  0.00  0.00
ATOM   1618  C   ASN A  98      -8.560 -12.431  19.123  0.00  0.00
ATOM   1619  O   ASN A  98      -7.654 -12.041  18.364  0.00  0.00
ATOM   1620  N   THR A  99      -9.624 -13.154  18.704  0.00  0.00
ATOM   1621  HN  THR A  99     -10.393 -13.187  19.339  0.00  0.00
ATOM   1622  CA  THR A  99      -9.819 -13.721  17.350  0.00  0.00
ATOM   1623  HA  THR A  99      -8.960 -14.306  17.058  0.00  0.00
ATOM   1624  CB  THR A  99     -11.064 -14.547  17.080  0.00  0.00
ATOM   1625  HB  THR A  99     -11.285 -14.712  16.005  0.00  0.00
ATOM   1626  OG1 THR A  99     -12.226 -13.979  17.696  0.00  0.00
ATOM   1627  HG1 THR A  99     -12.915 -14.643  17.778  0.00  0.00
ATOM   1628  CG2 THR A  99     -10.841 -15.902  17.851  0.00  0.00
ATOM   1629  HG2 THR A  99     -11.608 -16.656  17.574  0.00  0.00
ATOM   1630  HG2 THR A  99     -10.911 -15.783  18.953  0.00  0.00
ATOM   1631  HG2 THR A  99      -9.885 -16.403  17.585  0.00  0.00
ATOM   1632  C   THR A  99      -9.879 -12.585  16.314  0.00  0.00
ATOM   1633  O   THR A  99      -9.196 -12.682  15.278  0.00  0.00
ATOM   1634  N   MET A 100     -10.582 -11.527  16.486  0.00  0.00
ATOM   1635  HN  MET A 100     -11.049 -11.374  17.353  0.00  0.00
ATOM   1636  CA  MET A 100     -10.641 -10.517  15.471  0.00  0.00
ATOM   1637  HA  MET A 100     -10.791 -10.863  14.460  0.00  0.00
ATOM   1638  CB  MET A 100     -11.838  -9.594  15.834  0.00  0.00
ATOM   1639  HB1 MET A 100     -11.486  -9.027  16.722  0.00  0.00
ATOM   1640  HB2 MET A 100     -12.757 -10.164  16.088  0.00  0.00
ATOM   1641  CG  MET A 100     -12.180  -8.505  14.743  0.00  0.00
ATOM   1642  HG1 MET A 100     -11.220  -7.983  14.541  0.00  0.00
ATOM   1643  HG2 MET A 100     -12.775  -7.697  15.220  0.00  0.00
ATOM   1644  SD  MET A 100     -12.970  -9.077  13.158  0.00  0.00
ATOM   1645  CE  MET A 100     -11.635  -8.496  12.048  0.00  0.00
ATOM   1646  HE1 MET A 100     -11.841  -8.836  11.011  0.00  0.00
ATOM   1647  HE2 MET A 100     -10.620  -8.814  12.370  0.00  0.00
ATOM   1648  HE3 MET A 100     -11.583  -7.400  12.220  0.00  0.00
ATOM   1649  C   MET A 100      -9.354  -9.646  15.464  0.00  0.00
ATOM   1650  O   MET A 100      -8.987  -9.110  14.416  0.00  0.00
ATOM   1651  N   CYS A 101      -8.580  -9.608  16.568  0.00  0.00
ATOM   1652  HN  CYS A 101      -8.849 -10.085  17.401  0.00  0.00
ATOM   1653  CA  CYS A 101      -7.215  -8.933  16.511  0.00  0.00
ATOM   1654  HA  CYS A 101      -7.402  -7.878  16.380  0.00  0.00
ATOM   1655  CB  CYS A 101      -6.336  -8.948  17.801  0.00  0.00
ATOM   1656  HB1 CYS A 101      -5.307  -8.631  17.528  0.00  0.00
ATOM   1657  HB2 CYS A 101      -6.246  -9.988  18.181  0.00  0.00
ATOM   1658  SG  CYS A 101      -6.897  -7.725  18.989  0.00  0.00
ATOM   1659  C   CYS A 101      -6.335  -9.649  15.533  0.00  0.00
ATOM   1660  O   CYS A 101      -5.694  -8.914  14.716  0.00  0.00
ATOM   1661  N   GLN A 102      -6.304 -11.047  15.447  0.00  0.00
ATOM   1662  HN  GLN A 102      -6.895 -11.626  16.002  0.00  0.00
ATOM   1663  CA  GLN A 102      -5.489 -11.797  14.541  0.00  0.00
ATOM   1664  HA  GLN A 102      -4.461 -11.511  14.709  0.00  0.00
ATOM   1665  CB  GLN A 102      -5.553 -13.265  14.780  0.00  0.00
ATOM   1666  HB1 GLN A 102      -4.671 -13.746  14.304  0.00  0.00
ATOM   1667  HB2 GLN A 102      -6.444 -13.703  14.280  0.00  0.00
ATOM   1668  CG  GLN A 102      -5.639 -13.696  16.288  0.00  0.00
ATOM   1669  HG1 GLN A 102      -6.643 -13.324  16.584  0.00  0.00
ATOM   1670  HG2 GLN A 102      -4.892 -13.136  16.889  0.00  0.00
ATOM   1671  CD  GLN A 102      -5.509 -15.210  16.399  0.00  0.00
ATOM   1672  OE1 GLN A 102      -6.512 -15.859  16.679  0.00  0.00
ATOM   1673  NE2 GLN A 102      -4.313 -15.753  16.109  0.00  0.00
ATOM   1674  HE2 GLN A 102      -3.577 -15.260  15.644  0.00  0.00
ATOM   1675  HE2 GLN A 102      -4.259 -16.740  16.267  0.00  0.00
ATOM   1676  C   GLN A 102      -5.752 -11.549  13.048  0.00  0.00
ATOM   1677  O   GLN A 102      -4.944 -11.401  12.150  0.00  0.00
ATOM   1678  N   LEU A 103      -7.037 -11.402  12.742  0.00  0.00
ATOM   1679  HN  LEU A 103      -7.736 -11.602  13.423  0.00  0.00
ATOM   1680  CA  LEU A 103      -7.622 -11.110  11.451  0.00  0.00
ATOM   1681  HA  LEU A 103      -7.094 -11.688  10.707  0.00  0.00
ATOM   1682  CB  LEU A 103      -9.122 -11.423  11.170  0.00  0.00
ATOM   1683  HB1 LEU A 103      -9.494 -10.829  10.309  0.00  0.00
ATOM   1684  HB2 LEU A 103      -9.669 -11.147  12.097  0.00  0.00
ATOM   1685  CG  LEU A 103      -9.459 -12.893  10.814  0.00  0.00
ATOM   1686  HG  LEU A 103      -8.986 -13.198   9.856  0.00  0.00
ATOM   1687  CD1 LEU A 103      -8.914 -13.930  11.856  0.00  0.00
ATOM   1688  HD1 LEU A 103      -9.299 -14.930  11.560  0.00  0.00
ATOM   1689  HD1 LEU A 103      -9.316 -13.620  12.843  0.00  0.00
ATOM   1690  HD1 LEU A 103      -7.810 -13.949  11.977  0.00  0.00
ATOM   1691  CD2 LEU A 103     -10.946 -13.099  10.622  0.00  0.00
ATOM   1692  HD2 LEU A 103     -11.234 -12.637   9.653  0.00  0.00
ATOM   1693  HD2 LEU A 103     -11.523 -12.721  11.492  0.00  0.00
ATOM   1694  HD2 LEU A 103     -11.153 -14.190  10.609  0.00  0.00
ATOM   1695  C   LEU A 103      -7.384  -9.613  11.136  0.00  0.00
ATOM   1696  O   LEU A 103      -7.099  -9.214  10.000  0.00  0.00
ATOM   1697  N   LEU A 104      -7.442  -8.671  12.091  0.00  0.00
ATOM   1698  HN  LEU A 104      -7.581  -8.997  13.023  0.00  0.00
ATOM   1699  CA  LEU A 104      -7.189  -7.245  11.913  0.00  0.00
ATOM   1700  HA  LEU A 104      -7.815  -6.884  11.110  0.00  0.00
ATOM   1701  CB  LEU A 104      -7.463  -6.449  13.182  0.00  0.00
ATOM   1702  HB1 LEU A 104      -6.733  -6.759  13.961  0.00  0.00
ATOM   1703  HB2 LEU A 104      -8.485  -6.709  13.531  0.00  0.00
ATOM   1704  CG  LEU A 104      -7.266  -4.917  13.044  0.00  0.00
ATOM   1705  HG  LEU A 104      -6.216  -4.759  12.717  0.00  0.00
ATOM   1706  CD1 LEU A 104      -8.052  -4.235  11.849  0.00  0.00
ATOM   1707  HD1 LEU A 104      -9.099  -4.567  12.011  0.00  0.00
ATOM   1708  HD1 LEU A 104      -7.727  -4.665  10.877  0.00  0.00
ATOM   1709  HD1 LEU A 104      -7.929  -3.131  11.869  0.00  0.00
ATOM   1710  CD2 LEU A 104      -7.441  -4.340  14.476  0.00  0.00
ATOM   1711  HD2 LEU A 104      -6.582  -4.723  15.068  0.00  0.00
ATOM   1712  HD2 LEU A 104      -8.389  -4.782  14.852  0.00  0.00
ATOM   1713  HD2 LEU A 104      -7.629  -3.248  14.410  0.00  0.00
ATOM   1714  C   LEU A 104      -5.811  -6.961  11.417  0.00  0.00
ATOM   1715  O   LEU A 104      -5.636  -6.280  10.440  0.00  0.00
ATOM   1716  N   THR A 105      -4.766  -7.508  12.131  0.00  0.00
ATOM   1717  HN  THR A 105      -5.070  -8.033  12.921  0.00  0.00
ATOM   1718  CA  THR A 105      -3.336  -7.365  11.841  0.00  0.00
ATOM   1719  HA  THR A 105      -3.114  -6.312  11.754  0.00  0.00
ATOM   1720  CB  THR A 105      -2.388  -7.796  12.966  0.00  0.00
ATOM   1721  HB  THR A 105      -1.352  -7.939  12.590  0.00  0.00
ATOM   1722  OG1 THR A 105      -2.861  -8.934  13.613  0.00  0.00
ATOM   1723  HG1 THR A 105      -2.179  -9.158  14.251  0.00  0.00
ATOM   1724  CG2 THR A 105      -2.280  -6.693  14.108  0.00  0.00
ATOM   1725  HG2 THR A 105      -1.505  -6.989  14.848  0.00  0.00
ATOM   1726  HG2 THR A 105      -3.323  -6.575  14.472  0.00  0.00
ATOM   1727  HG2 THR A 105      -2.000  -5.759  13.575  0.00  0.00
ATOM   1728  C   THR A 105      -2.927  -8.144  10.599  0.00  0.00
ATOM   1729  O   THR A 105      -2.265  -7.628   9.677  0.00  0.00
ATOM   1730  N   GLY A 106      -3.403  -9.388  10.462  0.00  0.00
ATOM   1731  HN  GLY A 106      -3.981  -9.747  11.190  0.00  0.00
ATOM   1732  CA  GLY A 106      -3.331 -10.191   9.233  0.00  0.00
ATOM   1733  HA1 GLY A 106      -3.911 -11.092   9.362  0.00  0.00
ATOM   1734  HA2 GLY A 106      -2.274 -10.401   9.157  0.00  0.00
ATOM   1735  C   GLY A 106      -3.776  -9.491   7.949  0.00  0.00
ATOM   1736  O   GLY A 106      -3.057  -9.390   6.973  0.00  0.00
ATOM   1737  N   LEU A 107      -4.984  -8.908   7.981  0.00  0.00
ATOM   1738  HN  LEU A 107      -5.670  -8.968   8.702  0.00  0.00
ATOM   1739  CA  LEU A 107      -5.566  -8.256   6.766  0.00  0.00
ATOM   1740  HA  LEU A 107      -5.532  -8.988   5.973  0.00  0.00
ATOM   1741  CB  LEU A 107      -7.027  -7.850   6.934  0.00  0.00
ATOM   1742  HB1 LEU A 107      -7.098  -7.119   7.767  0.00  0.00
ATOM   1743  HB2 LEU A 107      -7.606  -8.776   7.143  0.00  0.00
ATOM   1744  CG  LEU A 107      -7.600  -7.408   5.571  0.00  0.00
ATOM   1745  HG  LEU A 107      -7.118  -6.489   5.174  0.00  0.00
ATOM   1746  CD1 LEU A 107      -7.455  -8.468   4.477  0.00  0.00
ATOM   1747  HD1 LEU A 107      -7.991  -8.272   3.524  0.00  0.00
ATOM   1748  HD1 LEU A 107      -7.741  -9.499   4.779  0.00  0.00
ATOM   1749  HD1 LEU A 107      -6.419  -8.464   4.074  0.00  0.00
ATOM   1750  CD2 LEU A 107      -9.086  -7.047   5.967  0.00  0.00
ATOM   1751  HD2 LEU A 107      -9.069  -6.445   6.901  0.00  0.00
ATOM   1752  HD2 LEU A 107      -9.594  -8.009   6.196  0.00  0.00
ATOM   1753  HD2 LEU A 107      -9.648  -6.552   5.147  0.00  0.00
ATOM   1754  C   LEU A 107      -4.806  -7.025   6.367  0.00  0.00
ATOM   1755  O   LEU A 107      -4.546  -6.769   5.172  0.00  0.00
ATOM   1756  N   TYR A 108      -4.281  -6.231   7.381  0.00  0.00
ATOM   1757  HN  TYR A 108      -4.481  -6.670   8.254  0.00  0.00
ATOM   1758  CA  TYR A 108      -3.480  -5.044   7.266  0.00  0.00
ATOM   1759  HA  TYR A 108      -3.988  -4.221   6.786  0.00  0.00
ATOM   1760  CB  TYR A 108      -3.254  -4.444   8.724  0.00  0.00
ATOM   1761  HB1 TYR A 108      -2.608  -5.142   9.299  0.00  0.00
ATOM   1762  HB2 TYR A 108      -4.180  -4.276   9.314  0.00  0.00
ATOM   1763  CG  TYR A 108      -2.582  -3.130   8.575  0.00  0.00
ATOM   1764  CD1 TYR A 108      -3.269  -1.968   8.164  0.00  0.00
ATOM   1765  HD1 TYR A 108      -4.336  -2.034   8.011  0.00  0.00
ATOM   1766  CE1 TYR A 108      -2.610  -0.736   8.096  0.00  0.00
ATOM   1767  HE1 TYR A 108      -3.117   0.171   7.804  0.00  0.00
ATOM   1768  CZ  TYR A 108      -1.321  -0.656   8.567  0.00  0.00
ATOM   1769  OH  TYR A 108      -0.649   0.618   8.519  0.00  0.00
ATOM   1770  HH  TYR A 108       0.004   0.687   9.219  0.00  0.00
ATOM   1771  CD2 TYR A 108      -1.230  -2.977   9.009  0.00  0.00
ATOM   1772  HD2 TYR A 108      -0.659  -3.805   9.402  0.00  0.00
ATOM   1773  CE2 TYR A 108      -0.579  -1.803   8.963  0.00  0.00
ATOM   1774  HE2 TYR A 108       0.455  -1.766   9.272  0.00  0.00
ATOM   1775  C   TYR A 108      -2.108  -5.371   6.556  0.00  0.00
ATOM   1776  O   TYR A 108      -1.677  -4.649   5.679  0.00  0.00
ATOM   1777  N   PHE A 109      -1.444  -6.487   6.944  0.00  0.00
ATOM   1778  HN  PHE A 109      -1.738  -6.885   7.810  0.00  0.00
ATOM   1779  CA  PHE A 109      -0.287  -7.050   6.226  0.00  0.00
ATOM   1780  HA  PHE A 109       0.443  -6.267   6.084  0.00  0.00
ATOM   1781  CB  PHE A 109       0.464  -8.165   7.035  0.00  0.00
ATOM   1782  HB1 PHE A 109       1.385  -8.493   6.507  0.00  0.00
ATOM   1783  HB2 PHE A 109      -0.239  -9.012   7.182  0.00  0.00
ATOM   1784  CG  PHE A 109       0.965  -7.799   8.384  0.00  0.00
ATOM   1785  CD1 PHE A 109       0.902  -8.696   9.510  0.00  0.00
ATOM   1786  HD1 PHE A 109       0.572  -9.723   9.494  0.00  0.00
ATOM   1787  CE1 PHE A 109       1.204  -8.313  10.838  0.00  0.00
ATOM   1788  HE1 PHE A 109       0.932  -8.892  11.709  0.00  0.00
ATOM   1789  CZ  PHE A 109       1.539  -6.954  11.011  0.00  0.00
ATOM   1790  HZ  PHE A 109       1.722  -6.483  11.965  0.00  0.00
ATOM   1791  CD2 PHE A 109       1.291  -6.452   8.667  0.00  0.00
ATOM   1792  HD2 PHE A 109       1.453  -5.780   7.837  0.00  0.00
ATOM   1793  CE2 PHE A 109       1.624  -6.044   9.985  0.00  0.00
ATOM   1794  HE2 PHE A 109       2.026  -5.052  10.129  0.00  0.00
ATOM   1795  C   PHE A 109      -0.498  -7.508   4.812  0.00  0.00
ATOM   1796  O   PHE A 109       0.350  -7.328   3.898  0.00  0.00
ATOM   1797  N   ILE A 110      -1.683  -8.179   4.653  0.00  0.00
ATOM   1798  HN  ILE A 110      -2.185  -8.502   5.451  0.00  0.00
ATOM   1799  CA  ILE A 110      -2.073  -8.569   3.290  0.00  0.00
ATOM   1800  HA  ILE A 110      -1.198  -9.083   2.918  0.00  0.00
ATOM   1801  CB  ILE A 110      -3.264  -9.534   3.260  0.00  0.00
ATOM   1802  HB  ILE A 110      -4.239  -9.182   3.661  0.00  0.00
ATOM   1803  CG2 ILE A 110      -3.707  -9.731   1.817  0.00  0.00
ATOM   1804  HG2 ILE A 110      -2.848 -10.114   1.227  0.00  0.00
ATOM   1805  HG2 ILE A 110      -4.091  -8.803   1.341  0.00  0.00
ATOM   1806  HG2 ILE A 110      -4.445 -10.560   1.871  0.00  0.00
ATOM   1807  CG1 ILE A 110      -2.839 -10.858   3.957  0.00  0.00
ATOM   1808  HG1 ILE A 110      -3.695 -11.556   3.840  0.00  0.00
ATOM   1809  HG1 ILE A 110      -2.662 -10.637   5.031  0.00  0.00
ATOM   1810  CD1 ILE A 110      -1.705 -11.731   3.410  0.00  0.00
ATOM   1811  HD1 ILE A 110      -1.753 -12.148   2.382  0.00  0.00
ATOM   1812  HD2 ILE A 110      -1.579 -12.578   4.118  0.00  0.00
ATOM   1813  HD3 ILE A 110      -0.782 -11.114   3.378  0.00  0.00
ATOM   1814  C   ILE A 110      -2.195  -7.397   2.382  0.00  0.00
ATOM   1815  O   ILE A 110      -1.671  -7.399   1.266  0.00  0.00
ATOM   1816  N   GLY A 111      -2.811  -6.348   2.817  0.00  0.00
ATOM   1817  HN  GLY A 111      -3.019  -6.246   3.787  0.00  0.00
ATOM   1818  CA  GLY A 111      -2.961  -5.061   2.123  0.00  0.00
ATOM   1819  HA1 GLY A 111      -3.690  -4.400   2.569  0.00  0.00
ATOM   1820  HA2 GLY A 111      -3.314  -5.300   1.130  0.00  0.00
ATOM   1821  C   GLY A 111      -1.723  -4.182   2.020  0.00  0.00
ATOM   1822  O   GLY A 111      -1.368  -3.712   0.960  0.00  0.00
ATOM   1823  N   PHE A 112      -1.101  -3.897   3.167  0.00  0.00
ATOM   1824  HN  PHE A 112      -1.303  -4.296   4.057  0.00  0.00
ATOM   1825  CA  PHE A 112      -0.022  -2.921   3.245  0.00  0.00
ATOM   1826  HA  PHE A 112      -0.386  -1.956   2.923  0.00  0.00
ATOM   1827  CB  PHE A 112       0.387  -2.759   4.770  0.00  0.00
ATOM   1828  HB1 PHE A 112       0.638  -3.814   5.009  0.00  0.00
ATOM   1829  HB2 PHE A 112      -0.552  -2.437   5.269  0.00  0.00
ATOM   1830  CG  PHE A 112       1.517  -1.873   5.093  0.00  0.00
ATOM   1831  CD1 PHE A 112       2.201  -2.126   6.287  0.00  0.00
ATOM   1832  HD1 PHE A 112       2.012  -3.028   6.850  0.00  0.00
ATOM   1833  CE1 PHE A 112       3.258  -1.299   6.704  0.00  0.00
ATOM   1834  HE1 PHE A 112       3.958  -1.664   7.441  0.00  0.00
ATOM   1835  CZ  PHE A 112       3.622  -0.236   5.944  0.00  0.00
ATOM   1836  HZ  PHE A 112       4.482   0.399   6.103  0.00  0.00
ATOM   1837  CD2 PHE A 112       1.901  -0.751   4.357  0.00  0.00
ATOM   1838  HD2 PHE A 112       1.380  -0.361   3.497  0.00  0.00
ATOM   1839  CE2 PHE A 112       3.013   0.097   4.735  0.00  0.00
ATOM   1840  HE2 PHE A 112       3.337   0.954   4.161  0.00  0.00
ATOM   1841  C   PHE A 112       1.160  -3.242   2.261  0.00  0.00
ATOM   1842  O   PHE A 112       1.459  -2.401   1.448  0.00  0.00
ATOM   1843  N   PHE A 113       1.747  -4.373   2.296  0.00  0.00
ATOM   1844  HN  PHE A 113       1.521  -5.093   2.948  0.00  0.00
ATOM   1845  CA  PHE A 113       2.893  -4.662   1.427  0.00  0.00
ATOM   1846  HA  PHE A 113       3.643  -3.887   1.472  0.00  0.00
ATOM   1847  CB  PHE A 113       3.454  -6.002   2.017  0.00  0.00
ATOM   1848  HB1 PHE A 113       4.430  -6.122   1.500  0.00  0.00
ATOM   1849  HB2 PHE A 113       2.901  -6.942   1.805  0.00  0.00
ATOM   1850  CG  PHE A 113       3.759  -5.986   3.492  0.00  0.00
ATOM   1851  CD1 PHE A 113       4.376  -4.917   4.188  0.00  0.00
ATOM   1852  HD1 PHE A 113       4.644  -4.084   3.554  0.00  0.00
ATOM   1853  CE1 PHE A 113       4.503  -4.904   5.522  0.00  0.00
ATOM   1854  HE1 PHE A 113       4.972  -4.008   5.903  0.00  0.00
ATOM   1855  CZ  PHE A 113       4.147  -6.038   6.248  0.00  0.00
ATOM   1856  HZ  PHE A 113       4.242  -6.072   7.323  0.00  0.00
ATOM   1857  CD2 PHE A 113       3.505  -7.143   4.144  0.00  0.00
ATOM   1858  HD2 PHE A 113       3.155  -8.057   3.688  0.00  0.00
ATOM   1859  CE2 PHE A 113       3.619  -7.140   5.536  0.00  0.00
ATOM   1860  HE2 PHE A 113       3.271  -8.026   6.045  0.00  0.00
ATOM   1861  C   PHE A 113       2.530  -4.857   0.015  0.00  0.00
ATOM   1862  O   PHE A 113       3.201  -4.309  -0.886  0.00  0.00
ATOM   1863  N   SER A 114       1.399  -5.479  -0.343  0.00  0.00
ATOM   1864  HN  SER A 114       0.797  -5.882   0.342  0.00  0.00
ATOM   1865  CA  SER A 114       1.032  -5.819  -1.656  0.00  0.00
ATOM   1866  HA  SER A 114       1.865  -6.287  -2.158  0.00  0.00
ATOM   1867  CB  SER A 114      -0.195  -6.792  -1.758  0.00  0.00
ATOM   1868  HB1 SER A 114      -0.318  -7.192  -2.787  0.00  0.00
ATOM   1869  HB2 SER A 114      -1.178  -6.346  -1.493  0.00  0.00
ATOM   1870  OG  SER A 114      -0.057  -7.849  -0.839  0.00  0.00
ATOM   1871  HG1 SER A 114      -0.722  -7.689  -0.166  0.00  0.00
ATOM   1872  C   SER A 114       0.622  -4.635  -2.434  0.00  0.00
ATOM   1873  O   SER A 114       0.895  -4.575  -3.669  0.00  0.00
ATOM   1874  N   GLY A 115      -0.138  -3.576  -1.873  0.00  0.00
ATOM   1875  HN  GLY A 115      -0.219  -3.576  -0.879  0.00  0.00
ATOM   1876  CA  GLY A 115      -0.555  -2.292  -2.572  0.00  0.00
ATOM   1877  HA1 GLY A 115      -0.811  -1.697  -1.709  0.00  0.00
ATOM   1878  HA2 GLY A 115      -1.301  -2.478  -3.331  0.00  0.00
ATOM   1879  C   GLY A 115       0.559  -1.646  -3.279  0.00  0.00
ATOM   1880  O   GLY A 115       0.524  -1.315  -4.414  0.00  0.00
ATOM   1881  N   ILE A 116       1.576  -1.333  -2.496  0.00  0.00
ATOM   1882  HN  ILE A 116       1.734  -1.545  -1.535  0.00  0.00
ATOM   1883  CA  ILE A 116       2.847  -0.742  -3.014  0.00  0.00
ATOM   1884  HA  ILE A 116       2.543   0.068  -3.662  0.00  0.00
ATOM   1885  CB  ILE A 116       3.755  -0.161  -1.901  0.00  0.00
ATOM   1886  HB  ILE A 116       3.099   0.499  -1.293  0.00  0.00
ATOM   1887  CG2 ILE A 116       4.338  -1.207  -0.899  0.00  0.00
ATOM   1888  HG2 ILE A 116       3.642  -1.852  -0.322  0.00  0.00
ATOM   1889  HG2 ILE A 116       4.987  -0.762  -0.115  0.00  0.00
ATOM   1890  HG2 ILE A 116       5.018  -1.912  -1.424  0.00  0.00
ATOM   1891  CG1 ILE A 116       4.954   0.597  -2.329  0.00  0.00
ATOM   1892  HG1 ILE A 116       5.615  -0.170  -2.786  0.00  0.00
ATOM   1893  HG1 ILE A 116       5.487   1.093  -1.490  0.00  0.00
ATOM   1894  CD1 ILE A 116       4.801   1.680  -3.356  0.00  0.00
ATOM   1895  HD1 ILE A 116       5.816   1.952  -3.717  0.00  0.00
ATOM   1896  HD2 ILE A 116       4.389   2.628  -2.949  0.00  0.00
ATOM   1897  HD3 ILE A 116       4.165   1.344  -4.201  0.00  0.00
ATOM   1898  C   ILE A 116       3.576  -1.659  -3.988  0.00  0.00
ATOM   1899  O   ILE A 116       4.054  -1.202  -4.995  0.00  0.00
ATOM   1900  N   PHE A 117       3.653  -3.015  -3.719  0.00  0.00
ATOM   1901  HN  PHE A 117       3.385  -3.332  -2.812  0.00  0.00
ATOM   1902  CA  PHE A 117       4.507  -3.839  -4.512  0.00  0.00
ATOM   1903  HA  PHE A 117       5.370  -3.197  -4.604  0.00  0.00
ATOM   1904  CB  PHE A 117       4.858  -5.176  -3.902  0.00  0.00
ATOM   1905  HB1 PHE A 117       4.781  -5.905  -4.736  0.00  0.00
ATOM   1906  HB2 PHE A 117       4.201  -5.424  -3.041  0.00  0.00
ATOM   1907  CG  PHE A 117       6.290  -5.130  -3.404  0.00  0.00
ATOM   1908  CD1 PHE A 117       7.308  -5.190  -4.372  0.00  0.00
ATOM   1909  HD1 PHE A 117       6.985  -5.148  -5.402  0.00  0.00
ATOM   1910  CE1 PHE A 117       8.693  -5.250  -4.028  0.00  0.00
ATOM   1911  HE1 PHE A 117       9.498  -5.300  -4.745  0.00  0.00
ATOM   1912  CZ  PHE A 117       9.042  -5.362  -2.661  0.00  0.00
ATOM   1913  HZ  PHE A 117      10.044  -5.498  -2.279  0.00  0.00
ATOM   1914  CD2 PHE A 117       6.662  -5.187  -2.092  0.00  0.00
ATOM   1915  HD2 PHE A 117       5.829  -5.315  -1.416  0.00  0.00
ATOM   1916  CE2 PHE A 117       8.007  -5.299  -1.696  0.00  0.00
ATOM   1917  HE2 PHE A 117       8.221  -5.229  -0.639  0.00  0.00
ATOM   1918  C   PHE A 117       3.906  -3.956  -5.918  0.00  0.00
ATOM   1919  O   PHE A 117       4.547  -3.897  -6.936  0.00  0.00
ATOM   1920  N   PHE A 118       2.552  -4.009  -5.977  0.00  0.00
ATOM   1921  HN  PHE A 118       2.040  -4.024  -5.121  0.00  0.00
ATOM   1922  CA  PHE A 118       1.816  -3.934  -7.288  0.00  0.00
ATOM   1923  HA  PHE A 118       2.187  -4.755  -7.884  0.00  0.00
ATOM   1924  CB  PHE A 118       0.312  -4.143  -7.122  0.00  0.00
ATOM   1925  HB1 PHE A 118      -0.181  -3.838  -8.070  0.00  0.00
ATOM   1926  HB2 PHE A 118      -0.175  -3.614  -6.276  0.00  0.00
ATOM   1927  CG  PHE A 118      -0.054  -5.589  -6.834  0.00  0.00
ATOM   1928  CD1 PHE A 118      -0.817  -5.995  -5.747  0.00  0.00
ATOM   1929  HD1 PHE A 118      -1.105  -5.306  -4.967  0.00  0.00
ATOM   1930  CE1 PHE A 118      -1.054  -7.348  -5.519  0.00  0.00
ATOM   1931  HE1 PHE A 118      -1.389  -7.720  -4.562  0.00  0.00
ATOM   1932  CZ  PHE A 118      -0.566  -8.346  -6.389  0.00  0.00
ATOM   1933  HZ  PHE A 118      -0.913  -9.355  -6.216  0.00  0.00
ATOM   1934  CD2 PHE A 118       0.350  -6.614  -7.752  0.00  0.00
ATOM   1935  HD2 PHE A 118       0.807  -6.247  -8.661  0.00  0.00
ATOM   1936  CE2 PHE A 118       0.126  -8.032  -7.493  0.00  0.00
ATOM   1937  HE2 PHE A 118       0.420  -8.815  -8.178  0.00  0.00
ATOM   1938  C   PHE A 118       2.098  -2.725  -8.170  0.00  0.00
ATOM   1939  O   PHE A 118       2.206  -2.883  -9.371  0.00  0.00
ATOM   1940  N   ILE A 119       2.315  -1.475  -7.680  0.00  0.00
ATOM   1941  HN  ILE A 119       2.341  -1.315  -6.696  0.00  0.00
ATOM   1942  CA  ILE A 119       2.564  -0.305  -8.552  0.00  0.00
ATOM   1943  HA  ILE A 119       1.834  -0.287  -9.347  0.00  0.00
ATOM   1944  CB  ILE A 119       2.603   1.063  -7.794  0.00  0.00
ATOM   1945  HB  ILE A 119       3.493   1.187  -7.140  0.00  0.00
ATOM   1946  CG2 ILE A 119       2.463   2.108  -8.925  0.00  0.00
ATOM   1947  HG2 ILE A 119       1.614   1.835  -9.586  0.00  0.00
ATOM   1948  HG2 ILE A 119       3.320   2.136  -9.631  0.00  0.00
ATOM   1949  HG2 ILE A 119       2.206   3.118  -8.539  0.00  0.00
ATOM   1950  CG1 ILE A 119       1.502   1.062  -6.789  0.00  0.00
ATOM   1951  HG1 ILE A 119       1.560   0.159  -6.144  0.00  0.00
ATOM   1952  HG1 ILE A 119       0.619   0.920  -7.449  0.00  0.00
ATOM   1953  CD1 ILE A 119       1.396   2.344  -5.919  0.00  0.00
ATOM   1954  HD1 ILE A 119       1.354   3.257  -6.549  0.00  0.00
ATOM   1955  HD2 ILE A 119       2.261   2.337  -5.222  0.00  0.00
ATOM   1956  HD3 ILE A 119       0.443   2.368  -5.349  0.00  0.00
ATOM   1957  C   ILE A 119       3.972  -0.409  -9.152  0.00  0.00
ATOM   1958  O   ILE A 119       4.210  -0.109 -10.354  0.00  0.00
ATOM   1959  N   ILE A 120       4.967  -1.004  -8.367  0.00  0.00
ATOM   1960  HN  ILE A 120       4.706  -1.062  -7.406  0.00  0.00
ATOM   1961  CA  ILE A 120       6.321  -1.327  -8.819  0.00  0.00
ATOM   1962  HA  ILE A 120       6.763  -0.454  -9.276  0.00  0.00
ATOM   1963  CB  ILE A 120       7.155  -1.818  -7.625  0.00  0.00
ATOM   1964  HB  ILE A 120       6.543  -2.576  -7.091  0.00  0.00
ATOM   1965  CG2 ILE A 120       8.463  -2.452  -8.000  0.00  0.00
ATOM   1966  HG2 ILE A 120       9.061  -2.583  -7.072  0.00  0.00
ATOM   1967  HG2 ILE A 120       9.003  -1.748  -8.670  0.00  0.00
ATOM   1968  HG2 ILE A 120       8.305  -3.370  -8.604  0.00  0.00
ATOM   1969  CG1 ILE A 120       7.439  -0.659  -6.705  0.00  0.00
ATOM   1970  HG1 ILE A 120       6.517  -0.086  -6.471  0.00  0.00
ATOM   1971  HG1 ILE A 120       8.088   0.124  -7.151  0.00  0.00
ATOM   1972  CD1 ILE A 120       8.054  -0.958  -5.299  0.00  0.00
ATOM   1973  HD1 ILE A 120       7.966  -0.080  -4.622  0.00  0.00
ATOM   1974  HD2 ILE A 120       9.110  -1.284  -5.411  0.00  0.00
ATOM   1975  HD3 ILE A 120       7.491  -1.678  -4.668  0.00  0.00
ATOM   1976  C   ILE A 120       6.321  -2.377  -9.888  0.00  0.00
ATOM   1977  O   ILE A 120       7.067  -2.352 -10.869  0.00  0.00
ATOM   1978  N   LEU A 121       5.425  -3.401  -9.677  0.00  0.00
ATOM   1979  HN  LEU A 121       4.866  -3.439  -8.852  0.00  0.00
ATOM   1980  CA  LEU A 121       5.247  -4.479 -10.648  0.00  0.00
ATOM   1981  HA  LEU A 121       6.225  -4.746 -11.024  0.00  0.00
ATOM   1982  CB  LEU A 121       4.409  -5.623  -9.972  0.00  0.00
ATOM   1983  HB1 LEU A 121       3.987  -6.298 -10.748  0.00  0.00
ATOM   1984  HB2 LEU A 121       3.569  -5.117  -9.450  0.00  0.00
ATOM   1985  CG  LEU A 121       5.121  -6.452  -8.880  0.00  0.00
ATOM   1986  HG  LEU A 121       5.682  -5.783  -8.193  0.00  0.00
ATOM   1987  CD1 LEU A 121       4.154  -7.194  -7.934  0.00  0.00
ATOM   1988  HD1 LEU A 121       4.802  -7.573  -7.114  0.00  0.00
ATOM   1989  HD1 LEU A 121       3.617  -8.126  -8.213  0.00  0.00
ATOM   1990  HD1 LEU A 121       3.473  -6.519  -7.374  0.00  0.00
ATOM   1991  CD2 LEU A 121       6.138  -7.540  -9.524  0.00  0.00
ATOM   1992  HD2 LEU A 121       6.999  -6.998  -9.969  0.00  0.00
ATOM   1993  HD2 LEU A 121       5.620  -8.038 -10.371  0.00  0.00
ATOM   1994  HD2 LEU A 121       6.650  -8.156  -8.755  0.00  0.00
ATOM   1995  C   LEU A 121       4.475  -4.022 -11.895  0.00  0.00
ATOM   1996  O   LEU A 121       4.780  -4.544 -12.966  0.00  0.00
ATOM   1997  N   LEU A 122       3.588  -3.033 -11.846  0.00  0.00
ATOM   1998  HN  LEU A 122       3.164  -2.908 -10.954  0.00  0.00
ATOM   1999  CA  LEU A 122       3.123  -2.281 -13.029  0.00  0.00
ATOM   2000  HA  LEU A 122       2.675  -2.885 -13.804  0.00  0.00
ATOM   2001  CB  LEU A 122       2.031  -1.273 -12.570  0.00  0.00
ATOM   2002  HB1 LEU A 122       2.395  -0.680 -11.705  0.00  0.00
ATOM   2003  HB2 LEU A 122       1.213  -1.857 -12.096  0.00  0.00
ATOM   2004  CG  LEU A 122       1.315  -0.424 -13.645  0.00  0.00
ATOM   2005  HG  LEU A 122       2.066   0.113 -14.261  0.00  0.00
ATOM   2006  CD1 LEU A 122       0.398  -1.137 -14.625  0.00  0.00
ATOM   2007  HD1 LEU A 122      -0.034  -0.393 -15.328  0.00  0.00
ATOM   2008  HD1 LEU A 122      -0.403  -1.546 -13.972  0.00  0.00
ATOM   2009  HD1 LEU A 122       0.902  -1.941 -15.203  0.00  0.00
ATOM   2010  CD2 LEU A 122       0.456   0.706 -12.933  0.00  0.00
ATOM   2011  HD2 LEU A 122       1.205   1.228 -12.299  0.00  0.00
ATOM   2012  HD2 LEU A 122      -0.406   0.269 -12.385  0.00  0.00
ATOM   2013  HD2 LEU A 122      -0.038   1.283 -13.745  0.00  0.00
ATOM   2014  C   LEU A 122       4.243  -1.521 -13.732  0.00  0.00
ATOM   2015  O   LEU A 122       4.377  -1.450 -14.936  0.00  0.00
ATOM   2016  N   THR A 123       5.049  -0.818 -12.931  0.00  0.00
ATOM   2017  HN  THR A 123       4.690  -0.735 -12.004  0.00  0.00
ATOM   2018  CA  THR A 123       6.314  -0.165 -13.427  0.00  0.00
ATOM   2019  HA  THR A 123       6.033   0.519 -14.214  0.00  0.00
ATOM   2020  CB  THR A 123       7.016   0.721 -12.303  0.00  0.00
ATOM   2021  HB  THR A 123       7.526   0.154 -11.495  0.00  0.00
ATOM   2022  OG1 THR A 123       6.071   1.617 -11.768  0.00  0.00
ATOM   2023  HG1 THR A 123       5.320   1.207 -11.332  0.00  0.00
ATOM   2024  CG2 THR A 123       8.108   1.659 -12.973  0.00  0.00
ATOM   2025  HG2 THR A 123       7.637   2.154 -13.850  0.00  0.00
ATOM   2026  HG2 THR A 123       8.946   1.092 -13.431  0.00  0.00
ATOM   2027  HG2 THR A 123       8.469   2.367 -12.196  0.00  0.00
ATOM   2028  C   THR A 123       7.325  -1.030 -14.183  0.00  0.00
ATOM   2029  O   THR A 123       7.648  -0.796 -15.350  0.00  0.00
ATOM   2030  N   ILE A 124       7.637  -2.200 -13.608  0.00  0.00
ATOM   2031  HN  ILE A 124       7.166  -2.417 -12.756  0.00  0.00
ATOM   2032  CA  ILE A 124       8.524  -3.159 -14.167  0.00  0.00
ATOM   2033  HA  ILE A 124       9.346  -2.543 -14.500  0.00  0.00
ATOM   2034  CB  ILE A 124       9.132  -4.221 -13.104  0.00  0.00
ATOM   2035  HB  ILE A 124       9.207  -3.680 -12.137  0.00  0.00
ATOM   2036  CG2 ILE A 124       8.088  -5.438 -12.881  0.00  0.00
ATOM   2037  HG2 ILE A 124       8.052  -6.108 -13.766  0.00  0.00
ATOM   2038  HG2 ILE A 124       7.063  -5.053 -12.692  0.00  0.00
ATOM   2039  HG2 ILE A 124       8.387  -6.048 -12.001  0.00  0.00
ATOM   2040  CG1 ILE A 124      10.491  -4.680 -13.625  0.00  0.00
ATOM   2041  HG1 ILE A 124      10.600  -4.936 -14.700  0.00  0.00
ATOM   2042  HG1 ILE A 124      10.750  -5.608 -13.070  0.00  0.00
ATOM   2043  CD1 ILE A 124      11.573  -3.643 -13.395  0.00  0.00
ATOM   2044  HD1 ILE A 124      11.491  -3.196 -12.381  0.00  0.00
ATOM   2045  HD2 ILE A 124      11.445  -2.776 -14.079  0.00  0.00
ATOM   2046  HD3 ILE A 124      12.552  -4.165 -13.451  0.00  0.00
ATOM   2047  C   ILE A 124       7.844  -3.819 -15.434  0.00  0.00
ATOM   2048  O   ILE A 124       8.547  -4.025 -16.335  0.00  0.00
ATOM   2049  N   ASP A 125       6.483  -4.006 -15.488  0.00  0.00
ATOM   2050  HN  ASP A 125       5.921  -3.591 -14.776  0.00  0.00
ATOM   2051  CA  ASP A 125       5.749  -4.342 -16.702  0.00  0.00
ATOM   2052  HA  ASP A 125       6.119  -5.331 -16.934  0.00  0.00
ATOM   2053  CB  ASP A 125       4.257  -4.449 -16.324  0.00  0.00
ATOM   2054  HB1 ASP A 125       3.858  -3.438 -16.097  0.00  0.00
ATOM   2055  HB2 ASP A 125       4.048  -4.897 -15.329  0.00  0.00
ATOM   2056  CG  ASP A 125       3.572  -5.193 -17.443  0.00  0.00
ATOM   2057  OD1 ASP A 125       3.266  -4.554 -18.499  0.00  0.00
ATOM   2058  OD2 ASP A 125       3.083  -6.349 -17.205  0.00  0.00
ATOM   2059  C   ASP A 125       5.906  -3.463 -17.898  0.00  0.00
ATOM   2060  O   ASP A 125       6.394  -3.887 -18.899  0.00  0.00
ATOM   2061  N   ARG A 126       5.703  -2.099 -17.691  0.00  0.00
ATOM   2062  HN  ARG A 126       5.399  -1.784 -16.796  0.00  0.00
ATOM   2063  CA  ARG A 126       5.918  -1.098 -18.674  0.00  0.00
ATOM   2064  HA  ARG A 126       5.358  -1.378 -19.555  0.00  0.00
ATOM   2065  CB  ARG A 126       5.566   0.294 -18.096  0.00  0.00
ATOM   2066  HB1 ARG A 126       6.046   1.048 -18.756  0.00  0.00
ATOM   2067  HB2 ARG A 126       6.010   0.540 -17.108  0.00  0.00
ATOM   2068  CG  ARG A 126       4.065   0.738 -18.126  0.00  0.00
ATOM   2069  HG1 ARG A 126       3.630   0.490 -19.118  0.00  0.00
ATOM   2070  HG2 ARG A 126       4.046   1.849 -18.107  0.00  0.00
ATOM   2071  CD  ARG A 126       3.122   0.132 -17.127  0.00  0.00
ATOM   2072  HD1 ARG A 126       3.397   0.259 -16.058  0.00  0.00
ATOM   2073  HD2 ARG A 126       2.998  -0.960 -17.291  0.00  0.00
ATOM   2074  NE  ARG A 126       1.786   0.669 -17.534  0.00  0.00
ATOM   2075  HE  ARG A 126       1.474   1.575 -17.248  0.00  0.00
ATOM   2076  CZ  ARG A 126       1.047   0.027 -18.441  0.00  0.00
ATOM   2077  NH1 ARG A 126      -0.127   0.678 -18.736  0.00  0.00
ATOM   2078  HH1 ARG A 126      -0.234   1.543 -18.248  0.00  0.00
ATOM   2079  HH1 ARG A 126      -0.807   0.262 -19.341  0.00  0.00
ATOM   2080  NH2 ARG A 126       1.290  -1.091 -19.080  0.00  0.00
ATOM   2081  HH2 ARG A 126       0.549  -1.536 -19.582  0.00  0.00
ATOM   2082  HH2 ARG A 126       2.148  -1.544 -18.836  0.00  0.00
ATOM   2083  C   ARG A 126       7.404  -1.046 -19.114  0.00  0.00
ATOM   2084  O   ARG A 126       7.647  -0.866 -20.324  0.00  0.00
ATOM   2085  N   TYR A 127       8.323  -1.253 -18.227  0.00  0.00
ATOM   2086  HN  TYR A 127       8.069  -1.609 -17.331  0.00  0.00
ATOM   2087  CA  TYR A 127       9.790  -1.216 -18.518  0.00  0.00
ATOM   2088  HA  TYR A 127      10.118  -0.341 -19.060  0.00  0.00
ATOM   2089  CB  TYR A 127      10.448  -1.206 -17.129  0.00  0.00
ATOM   2090  HB1 TYR A 127       9.985  -1.867 -16.366  0.00  0.00
ATOM   2091  HB2 TYR A 127      10.313  -0.176 -16.735  0.00  0.00
ATOM   2092  CG  TYR A 127      11.984  -1.239 -17.246  0.00  0.00
ATOM   2093  CD1 TYR A 127      12.703  -2.401 -16.895  0.00  0.00
ATOM   2094  HD1 TYR A 127      12.264  -3.119 -16.217  0.00  0.00
ATOM   2095  CE1 TYR A 127      14.041  -2.574 -17.114  0.00  0.00
ATOM   2096  HE1 TYR A 127      14.588  -3.449 -16.793  0.00  0.00
ATOM   2097  CZ  TYR A 127      14.666  -1.534 -17.937  0.00  0.00
ATOM   2098  OH  TYR A 127      16.020  -1.641 -18.240  0.00  0.00
ATOM   2099  HH  TYR A 127      16.265  -2.569 -18.249  0.00  0.00
ATOM   2100  CD2 TYR A 127      12.676  -0.277 -17.984  0.00  0.00
ATOM   2101  HD2 TYR A 127      12.200   0.626 -18.338  0.00  0.00
ATOM   2102  CE2 TYR A 127      14.024  -0.456 -18.299  0.00  0.00
ATOM   2103  HE2 TYR A 127      14.467   0.330 -18.894  0.00  0.00
ATOM   2104  C   TYR A 127      10.272  -2.461 -19.312  0.00  0.00
ATOM   2105  O   TYR A 127      10.912  -2.383 -20.383  0.00  0.00
ATOM   2106  N   LEU A 128       9.658  -3.617 -18.991  0.00  0.00
ATOM   2107  HN  LEU A 128       8.961  -3.781 -18.297  0.00  0.00
ATOM   2108  CA  LEU A 128       9.994  -4.880 -19.715  0.00  0.00
ATOM   2109  HA  LEU A 128      11.022  -4.909 -20.045  0.00  0.00
ATOM   2110  CB  LEU A 128       9.766  -6.103 -18.803  0.00  0.00
ATOM   2111  HB1 LEU A 128       9.819  -7.023 -19.422  0.00  0.00
ATOM   2112  HB2 LEU A 128       8.747  -6.047 -18.365  0.00  0.00
ATOM   2113  CG  LEU A 128      10.732  -6.161 -17.570  0.00  0.00
ATOM   2114  HG  LEU A 128      10.446  -5.239 -17.019  0.00  0.00
ATOM   2115  CD1 LEU A 128      10.615  -7.486 -16.715  0.00  0.00
ATOM   2116  HD1 LEU A 128      11.314  -7.449 -15.852  0.00  0.00
ATOM   2117  HD1 LEU A 128      10.751  -8.387 -17.352  0.00  0.00
ATOM   2118  HD1 LEU A 128       9.612  -7.377 -16.252  0.00  0.00
ATOM   2119  CD2 LEU A 128      12.193  -6.122 -17.995  0.00  0.00
ATOM   2120  HD2 LEU A 128      12.374  -6.971 -18.689  0.00  0.00
ATOM   2121  HD2 LEU A 128      12.783  -6.340 -17.080  0.00  0.00
ATOM   2122  HD2 LEU A 128      12.462  -5.134 -18.429  0.00  0.00
ATOM   2123  C   LEU A 128       9.267  -4.997 -21.063  0.00  0.00
ATOM   2124  O   LEU A 128       9.767  -5.709 -21.943  0.00  0.00
ATOM   2125  N   ALA A 129       8.204  -4.139 -21.261  0.00  0.00
ATOM   2126  HN  ALA A 129       7.734  -3.690 -20.506  0.00  0.00
ATOM   2127  CA  ALA A 129       7.528  -4.090 -22.581  0.00  0.00
ATOM   2128  HA  ALA A 129       7.618  -4.928 -23.255  0.00  0.00
ATOM   2129  CB  ALA A 129       6.030  -3.883 -22.277  0.00  0.00
ATOM   2130  HB1 ALA A 129       5.475  -3.597 -23.197  0.00  0.00
ATOM   2131  HB2 ALA A 129       5.782  -3.023 -21.619  0.00  0.00
ATOM   2132  HB3 ALA A 129       5.699  -4.867 -21.880  0.00  0.00
ATOM   2133  C   ALA A 129       8.039  -2.914 -23.452  0.00  0.00
ATOM   2134  O   ALA A 129       7.486  -2.628 -24.497  0.00  0.00
ATOM   2135  N   VAL A 130       9.156  -2.222 -23.030  0.00  0.00
ATOM   2136  HN  VAL A 130       9.688  -2.374 -22.201  0.00  0.00
ATOM   2137  CA  VAL A 130       9.713  -1.050 -23.760  0.00  0.00
ATOM   2138  HA  VAL A 130       9.232  -1.053 -24.727  0.00  0.00
ATOM   2139  CB  VAL A 130       9.440   0.324 -23.144  0.00  0.00
ATOM   2140  HB  VAL A 130       8.351   0.357 -22.925  0.00  0.00
ATOM   2141  CG1 VAL A 130      10.219   0.545 -21.878  0.00  0.00
ATOM   2142  HG1 VAL A 130      11.322   0.618 -21.989  0.00  0.00
ATOM   2143  HG1 VAL A 130      10.138  -0.312 -21.177  0.00  0.00
ATOM   2144  HG1 VAL A 130       9.749   1.364 -21.293  0.00  0.00
ATOM   2145  CG2 VAL A 130       9.805   1.451 -24.106  0.00  0.00
ATOM   2146  HG2 VAL A 130       9.402   2.425 -23.757  0.00  0.00
ATOM   2147  HG2 VAL A 130       9.262   1.240 -25.052  0.00  0.00
ATOM   2148  HG2 VAL A 130      10.890   1.622 -24.274  0.00  0.00
ATOM   2149  C   VAL A 130      11.237  -1.182 -23.871  0.00  0.00
ATOM   2150  O   VAL A 130      11.717  -0.727 -24.881  0.00  0.00
ATOM   2151  N   VAL A 131      11.876  -1.945 -22.997  0.00  0.00
ATOM   2152  HN  VAL A 131      11.502  -2.212 -22.112  0.00  0.00
ATOM   2153  CA  VAL A 131      13.282  -2.327 -23.142  0.00  0.00
ATOM   2154  HA  VAL A 131      13.790  -1.445 -23.502  0.00  0.00
ATOM   2155  CB  VAL A 131      13.966  -2.794 -21.823  0.00  0.00
ATOM   2156  HB  VAL A 131      13.545  -2.098 -21.068  0.00  0.00
ATOM   2157  CG1 VAL A 131      13.517  -4.159 -21.479  0.00  0.00
ATOM   2158  HG1 VAL A 131      12.448  -4.440 -21.593  0.00  0.00
ATOM   2159  HG1 VAL A 131      13.754  -4.241 -20.397  0.00  0.00
ATOM   2160  HG1 VAL A 131      14.047  -4.970 -22.025  0.00  0.00
ATOM   2161  CG2 VAL A 131      15.466  -2.718 -22.025  0.00  0.00
ATOM   2162  HG2 VAL A 131      15.862  -1.788 -22.485  0.00  0.00
ATOM   2163  HG2 VAL A 131      15.729  -3.505 -22.763  0.00  0.00
ATOM   2164  HG2 VAL A 131      15.986  -2.905 -21.061  0.00  0.00
ATOM   2165  C   VAL A 131      13.411  -3.451 -24.193  0.00  0.00
ATOM   2166  O   VAL A 131      14.460  -3.722 -24.712  0.00  0.00
ATOM   2167  N   HIS A 132      12.274  -4.086 -24.486  0.00  0.00
ATOM   2168  HN  HIS A 132      11.432  -3.934 -23.973  0.00  0.00
ATOM   2169  CA  HIS A 132      12.173  -5.045 -25.605  0.00  0.00
ATOM   2170  HA  HIS A 132      13.073  -5.166 -26.190  0.00  0.00
ATOM   2171  CB  HIS A 132      11.572  -6.433 -25.145  0.00  0.00
ATOM   2172  HB1 HIS A 132      11.361  -7.043 -26.050  0.00  0.00
ATOM   2173  HB2 HIS A 132      10.696  -6.238 -24.491  0.00  0.00
ATOM   2174  ND1 HIS A 132      13.660  -7.838 -24.767  0.00  0.00
ATOM   2175  HD1 HIS A 132      13.798  -7.950 -25.752  0.00  0.00
ATOM   2176  CG  HIS A 132      12.530  -7.179 -24.203  0.00  0.00
ATOM   2177  CE1 HIS A 132      14.399  -8.319 -23.686  0.00  0.00
ATOM   2178  HE1 HIS A 132      15.190  -9.066 -23.618  0.00  0.00
ATOM   2179  NE2 HIS A 132      13.673  -8.106 -22.505  0.00  0.00
ATOM   2180  CD2 HIS A 132      12.529  -7.398 -22.835  0.00  0.00
ATOM   2181  HD2 HIS A 132      11.838  -6.993 -22.107  0.00  0.00
ATOM   2182  C   HIS A 132      11.158  -4.427 -26.602  0.00  0.00
ATOM   2183  O   HIS A 132      10.111  -3.876 -26.247  0.00  0.00
ATOM   2184  N   ALA A 133      11.406  -4.496 -27.972  0.00  0.00
ATOM   2185  HN  ALA A 133      12.246  -5.010 -28.128  0.00  0.00
ATOM   2186  CA  ALA A 133      10.686  -3.901 -29.091  0.00  0.00
ATOM   2187  HA  ALA A 133      10.760  -2.833 -28.950  0.00  0.00
ATOM   2188  CB  ALA A 133      11.190  -4.494 -30.443  0.00  0.00
ATOM   2189  HB1 ALA A 133      12.224  -4.159 -30.677  0.00  0.00
ATOM   2190  HB2 ALA A 133      10.622  -4.164 -31.339  0.00  0.00
ATOM   2191  HB3 ALA A 133      11.292  -5.599 -30.387  0.00  0.00
ATOM   2192  C   ALA A 133       9.152  -4.088 -29.080  0.00  0.00
ATOM   2193  O   ALA A 133       8.347  -3.236 -29.450  0.00  0.00
ATOM   2194  N   VAL A 134       8.759  -5.388 -28.918  0.00  0.00
ATOM   2195  HN  VAL A 134       9.543  -5.954 -28.677  0.00  0.00
ATOM   2196  CA  VAL A 134       7.537  -5.863 -29.315  0.00  0.00
ATOM   2197  HA  VAL A 134       6.808  -5.181 -28.905  0.00  0.00
ATOM   2198  CB  VAL A 134       7.452  -5.948 -30.860  0.00  0.00
ATOM   2199  HB  VAL A 134       7.778  -4.986 -31.309  0.00  0.00
ATOM   2200  CG1 VAL A 134       8.362  -7.065 -31.369  0.00  0.00
ATOM   2201  HG1 VAL A 134       8.312  -7.104 -32.478  0.00  0.00
ATOM   2202  HG1 VAL A 134       7.776  -7.964 -31.081  0.00  0.00
ATOM   2203  HG1 VAL A 134       9.413  -6.998 -31.015  0.00  0.00
ATOM   2204  CG2 VAL A 134       5.998  -6.172 -31.429  0.00  0.00
ATOM   2205  HG2 VAL A 134       5.651  -7.208 -31.224  0.00  0.00
ATOM   2206  HG2 VAL A 134       6.099  -5.904 -32.503  0.00  0.00
ATOM   2207  HG2 VAL A 134       5.387  -5.410 -30.901  0.00  0.00
ATOM   2208  C   VAL A 134       7.131  -7.180 -28.628  0.00  0.00
ATOM   2209  O   VAL A 134       6.055  -7.791 -28.880  0.00  0.00
ATOM   2210  N   PHE A 135       7.927  -7.578 -27.598  0.00  0.00
ATOM   2211  HN  PHE A 135       8.677  -7.019 -27.251  0.00  0.00
ATOM   2212  CA  PHE A 135       7.702  -8.735 -26.788  0.00  0.00
ATOM   2213  HA  PHE A 135       6.967  -9.326 -27.315  0.00  0.00
ATOM   2214  CB  PHE A 135       9.042  -9.453 -26.477  0.00  0.00
ATOM   2215  HB1 PHE A 135       8.903 -10.369 -25.867  0.00  0.00
ATOM   2216  HB2 PHE A 135       9.608  -8.742 -25.838  0.00  0.00
ATOM   2217  CG  PHE A 135       9.822  -9.882 -27.686  0.00  0.00
ATOM   2218  CD1 PHE A 135      11.245  -9.933 -27.572  0.00  0.00
ATOM   2219  HD1 PHE A 135      11.798  -9.708 -26.672  0.00  0.00
ATOM   2220  CE1 PHE A 135      12.018 -10.367 -28.663  0.00  0.00
ATOM   2221  HE1 PHE A 135      13.060 -10.315 -28.386  0.00  0.00
ATOM   2222  CZ  PHE A 135      11.447 -10.725 -29.864  0.00  0.00
ATOM   2223  HZ  PHE A 135      12.030 -11.002 -30.732  0.00  0.00
ATOM   2224  CD2 PHE A 135       9.226 -10.273 -28.935  0.00  0.00
ATOM   2225  HD2 PHE A 135       8.156 -10.202 -29.062  0.00  0.00
ATOM   2226  CE2 PHE A 135      10.057 -10.672 -30.033  0.00  0.00
ATOM   2227  HE2 PHE A 135       9.574 -10.855 -30.982  0.00  0.00
ATOM   2228  C   PHE A 135       6.939  -8.459 -25.527  0.00  0.00
ATOM   2229  O   PHE A 135       7.030  -9.166 -24.523  0.00  0.00
ATOM   2230  N   ALA A 136       5.993  -7.422 -25.589  0.00  0.00
ATOM   2231  HN  ALA A 136       5.938  -6.769 -26.340  0.00  0.00
ATOM   2232  CA  ALA A 136       5.203  -7.014 -24.351  0.00  0.00
ATOM   2233  HA  ALA A 136       6.006  -6.653 -23.725  0.00  0.00
ATOM   2234  CB  ALA A 136       4.439  -5.725 -24.789  0.00  0.00
ATOM   2235  HB1 ALA A 136       4.018  -5.174 -23.920  0.00  0.00
ATOM   2236  HB2 ALA A 136       3.597  -5.906 -25.490  0.00  0.00
ATOM   2237  HB3 ALA A 136       5.164  -5.019 -25.247  0.00  0.00
ATOM   2238  C   ALA A 136       4.314  -8.032 -23.649  0.00  0.00
ATOM   2239  O   ALA A 136       4.310  -7.990 -22.469  0.00  0.00
ATOM   2240  N   LEU A 137       3.676  -8.969 -24.452  0.00  0.00
ATOM   2241  HN  LEU A 137       3.662  -8.940 -25.449  0.00  0.00
ATOM   2242  CA  LEU A 137       2.829 -10.050 -23.915  0.00  0.00
ATOM   2243  HA  LEU A 137       2.147  -9.724 -23.144  0.00  0.00
ATOM   2244  CB  LEU A 137       1.875 -10.569 -25.042  0.00  0.00
ATOM   2245  HB1 LEU A 137       1.115 -11.177 -24.506  0.00  0.00
ATOM   2246  HB2 LEU A 137       2.471 -11.137 -25.788  0.00  0.00
ATOM   2247  CG  LEU A 137       1.077  -9.480 -25.837  0.00  0.00
ATOM   2248  HG  LEU A 137       1.764  -8.846 -26.437  0.00  0.00
ATOM   2249  CD1 LEU A 137       0.005 -10.009 -26.786  0.00  0.00
ATOM   2250  HD1 LEU A 137       0.507 -10.699 -27.497  0.00  0.00
ATOM   2251  HD1 LEU A 137      -0.580  -9.152 -27.185  0.00  0.00
ATOM   2252  HD1 LEU A 137      -0.603 -10.578 -26.050  0.00  0.00
ATOM   2253  CD2 LEU A 137       0.313  -8.539 -24.858  0.00  0.00
ATOM   2254  HD2 LEU A 137      -0.314  -9.121 -24.148  0.00  0.00
ATOM   2255  HD2 LEU A 137      -0.447  -7.930 -25.393  0.00  0.00
ATOM   2256  HD2 LEU A 137       1.019  -7.811 -24.406  0.00  0.00
ATOM   2257  C   LEU A 137       3.748 -11.168 -23.290  0.00  0.00
ATOM   2258  O   LEU A 137       3.347 -11.841 -22.298  0.00  0.00
ATOM   2259  N   LYS A 138       4.960 -11.284 -23.761  0.00  0.00
ATOM   2260  HN  LYS A 138       5.343 -10.841 -24.568  0.00  0.00
ATOM   2261  CA  LYS A 138       5.997 -12.189 -23.253  0.00  0.00
ATOM   2262  HA  LYS A 138       5.689 -13.185 -22.971  0.00  0.00
ATOM   2263  CB  LYS A 138       7.138 -12.343 -24.232  0.00  0.00
ATOM   2264  HB1 LYS A 138       7.882 -13.061 -23.827  0.00  0.00
ATOM   2265  HB2 LYS A 138       7.748 -11.443 -24.462  0.00  0.00
ATOM   2266  CG  LYS A 138       6.624 -13.055 -25.504  0.00  0.00
ATOM   2267  HG1 LYS A 138       5.826 -12.373 -25.865  0.00  0.00
ATOM   2268  HG2 LYS A 138       6.274 -14.025 -25.088  0.00  0.00
ATOM   2269  CD  LYS A 138       7.703 -13.359 -26.633  0.00  0.00
ATOM   2270  HD1 LYS A 138       8.239 -12.396 -26.777  0.00  0.00
ATOM   2271  HD2 LYS A 138       7.094 -13.555 -27.541  0.00  0.00
ATOM   2272  CE  LYS A 138       8.500 -14.632 -26.369  0.00  0.00
ATOM   2273  HE1 LYS A 138       7.789 -15.459 -26.155  0.00  0.00
ATOM   2274  HE2 LYS A 138       9.137 -14.502 -25.467  0.00  0.00
ATOM   2275  NZ  LYS A 138       9.363 -15.010 -27.536  0.00  0.00
ATOM   2276  HZ1 LYS A 138       9.907 -15.881 -27.371  0.00  0.00
ATOM   2277  HZ2 LYS A 138       9.994 -14.194 -27.672  0.00  0.00
ATOM   2278  HZ3 LYS A 138       8.824 -15.034 -28.424  0.00  0.00
ATOM   2279  C   LYS A 138       6.557 -11.604 -21.994  0.00  0.00
ATOM   2280  O   LYS A 138       6.709 -12.338 -21.010  0.00  0.00
ATOM   2281  N   ALA A 139       6.796 -10.248 -22.009  0.00  0.00
ATOM   2282  HN  ALA A 139       6.625  -9.728 -22.843  0.00  0.00
ATOM   2283  CA  ALA A 139       7.318  -9.557 -20.877  0.00  0.00
ATOM   2284  HA  ALA A 139       8.237 -10.045 -20.590  0.00  0.00
ATOM   2285  CB  ALA A 139       7.515  -8.059 -21.325  0.00  0.00
ATOM   2286  HB1 ALA A 139       6.553  -7.732 -21.773  0.00  0.00
ATOM   2287  HB2 ALA A 139       8.361  -8.072 -22.045  0.00  0.00
ATOM   2288  HB3 ALA A 139       7.731  -7.395 -20.460  0.00  0.00
ATOM   2289  C   ALA A 139       6.391  -9.514 -19.634  0.00  0.00
ATOM   2290  O   ALA A 139       6.862  -9.790 -18.543  0.00  0.00
ATOM   2291  N   ARG A 140       5.107  -9.233 -19.877  0.00  0.00
ATOM   2292  HN  ARG A 140       4.733  -8.995 -20.770  0.00  0.00
ATOM   2293  CA  ARG A 140       3.973  -9.287 -18.922  0.00  0.00
ATOM   2294  HA  ARG A 140       4.260  -8.711 -18.055  0.00  0.00
ATOM   2295  CB  ARG A 140       2.672  -8.854 -19.646  0.00  0.00
ATOM   2296  HB1 ARG A 140       2.645  -9.367 -20.632  0.00  0.00
ATOM   2297  HB2 ARG A 140       2.881  -7.794 -19.905  0.00  0.00
ATOM   2298  CG  ARG A 140       1.312  -9.093 -18.829  0.00  0.00
ATOM   2299  HG1 ARG A 140       1.545  -9.030 -17.745  0.00  0.00
ATOM   2300  HG2 ARG A 140       0.889 -10.099 -19.037  0.00  0.00
ATOM   2301  CD  ARG A 140       0.218  -8.052 -19.137  0.00  0.00
ATOM   2302  HD1 ARG A 140      -0.623  -8.258 -18.441  0.00  0.00
ATOM   2303  HD2 ARG A 140       0.052  -8.096 -20.235  0.00  0.00
ATOM   2304  NE  ARG A 140       0.737  -6.702 -18.657  0.00  0.00
ATOM   2305  HE  ARG A 140       1.612  -6.642 -18.177  0.00  0.00
ATOM   2306  CZ  ARG A 140       0.010  -5.556 -18.796  0.00  0.00
ATOM   2307  NH1 ARG A 140       0.523  -4.465 -18.325  0.00  0.00
ATOM   2308  HH1 ARG A 140       1.521  -4.508 -18.279  0.00  0.00
ATOM   2309  HH1 ARG A 140       0.039  -3.627 -18.578  0.00  0.00
ATOM   2310  NH2 ARG A 140      -1.176  -5.505 -19.408  0.00  0.00
ATOM   2311  HH2 ARG A 140      -1.681  -6.280 -19.789  0.00  0.00
ATOM   2312  HH2 ARG A 140      -1.433  -4.572 -19.660  0.00  0.00
ATOM   2313  C   ARG A 140       3.804 -10.638 -18.376  0.00  0.00
ATOM   2314  O   ARG A 140       3.345 -10.824 -17.262  0.00  0.00
ATOM   2315  N   THR A 141       3.919 -11.619 -19.282  0.00  0.00
ATOM   2316  HN  THR A 141       4.034 -11.380 -20.244  0.00  0.00
ATOM   2317  CA  THR A 141       3.671 -13.014 -18.897  0.00  0.00
ATOM   2318  HA  THR A 141       2.655 -12.972 -18.534  0.00  0.00
ATOM   2319  CB  THR A 141       3.628 -13.933 -20.013  0.00  0.00
ATOM   2320  HB  THR A 141       4.300 -13.719 -20.872  0.00  0.00
ATOM   2321  OG1 THR A 141       2.315 -13.778 -20.609  0.00  0.00
ATOM   2322  HG1 THR A 141       2.454 -13.180 -21.348  0.00  0.00
ATOM   2323  CG2 THR A 141       3.881 -15.405 -19.713  0.00  0.00
ATOM   2324  HG2 THR A 141       4.915 -15.613 -19.362  0.00  0.00
ATOM   2325  HG2 THR A 141       3.782 -16.058 -20.606  0.00  0.00
ATOM   2326  HG2 THR A 141       3.157 -15.742 -18.940  0.00  0.00
ATOM   2327  C   THR A 141       4.631 -13.461 -17.824  0.00  0.00
ATOM   2328  O   THR A 141       4.245 -13.986 -16.777  0.00  0.00
ATOM   2329  N   VAL A 142       5.966 -13.118 -18.066  0.00  0.00
ATOM   2330  HN  VAL A 142       6.187 -12.828 -18.994  0.00  0.00
ATOM   2331  CA  VAL A 142       7.009 -13.231 -16.996  0.00  0.00
ATOM   2332  HA  VAL A 142       7.055 -14.276 -16.729  0.00  0.00
ATOM   2333  CB  VAL A 142       8.352 -13.049 -17.617  0.00  0.00
ATOM   2334  HB  VAL A 142       8.560 -12.071 -18.102  0.00  0.00
ATOM   2335  CG1 VAL A 142       9.274 -13.322 -16.472  0.00  0.00
ATOM   2336  HG1 VAL A 142      10.308 -13.402 -16.868  0.00  0.00
ATOM   2337  HG1 VAL A 142       8.944 -14.168 -15.832  0.00  0.00
ATOM   2338  HG1 VAL A 142       9.261 -12.433 -15.806  0.00  0.00
ATOM   2339  CG2 VAL A 142       8.517 -14.171 -18.685  0.00  0.00
ATOM   2340  HG2 VAL A 142       8.019 -13.915 -19.645  0.00  0.00
ATOM   2341  HG2 VAL A 142       8.168 -15.161 -18.323  0.00  0.00
ATOM   2342  HG2 VAL A 142       9.544 -14.285 -19.092  0.00  0.00
ATOM   2343  C   VAL A 142       6.756 -12.363 -15.786  0.00  0.00
ATOM   2344  O   VAL A 142       6.843 -12.792 -14.622  0.00  0.00
ATOM   2345  N   THR A 143       6.377 -11.036 -16.005  0.00  0.00
ATOM   2346  HN  THR A 143       6.326 -10.712 -16.947  0.00  0.00
ATOM   2347  CA  THR A 143       5.996 -10.143 -14.975  0.00  0.00
ATOM   2348  HA  THR A 143       6.807 -10.205 -14.265  0.00  0.00
ATOM   2349  CB  THR A 143       5.724  -8.749 -15.430  0.00  0.00
ATOM   2350  HB  THR A 143       4.849  -8.668 -16.111  0.00  0.00
ATOM   2351  OG1 THR A 143       6.881  -8.280 -16.110  0.00  0.00
ATOM   2352  HG1 THR A 143       6.869  -8.717 -16.964  0.00  0.00
ATOM   2353  CG2 THR A 143       5.483  -7.823 -14.248  0.00  0.00
ATOM   2354  HG2 THR A 143       6.414  -7.740 -13.649  0.00  0.00
ATOM   2355  HG2 THR A 143       4.600  -8.153 -13.660  0.00  0.00
ATOM   2356  HG2 THR A 143       5.173  -6.814 -14.595  0.00  0.00
ATOM   2357  C   THR A 143       4.860 -10.643 -14.095  0.00  0.00
ATOM   2358  O   THR A 143       4.960 -10.739 -12.835  0.00  0.00
ATOM   2359  N   PHE A 144       3.754 -11.098 -14.649  0.00  0.00
ATOM   2360  HN  PHE A 144       3.641 -10.979 -15.632  0.00  0.00
ATOM   2361  CA  PHE A 144       2.641 -11.660 -13.893  0.00  0.00
ATOM   2362  HA  PHE A 144       2.501 -11.051 -13.011  0.00  0.00
ATOM   2363  CB  PHE A 144       1.282 -11.637 -14.683  0.00  0.00
ATOM   2364  HB1 PHE A 144       1.237 -12.401 -15.488  0.00  0.00
ATOM   2365  HB2 PHE A 144       1.238 -10.580 -15.024  0.00  0.00
ATOM   2366  CG  PHE A 144       0.171 -11.918 -13.736  0.00  0.00
ATOM   2367  CD1 PHE A 144      -0.600 -13.111 -13.794  0.00  0.00
ATOM   2368  HD1 PHE A 144      -0.452 -13.940 -14.470  0.00  0.00
ATOM   2369  CE1 PHE A 144      -1.640 -13.357 -12.885  0.00  0.00
ATOM   2370  HE1 PHE A 144      -2.262 -14.234 -12.981  0.00  0.00
ATOM   2371  CZ  PHE A 144      -1.973 -12.380 -11.918  0.00  0.00
ATOM   2372  HZ  PHE A 144      -2.775 -12.603 -11.229  0.00  0.00
ATOM   2373  CD2 PHE A 144      -0.291 -10.899 -12.835  0.00  0.00
ATOM   2374  HD2 PHE A 144       0.241  -9.961 -12.767  0.00  0.00
ATOM   2375  CE2 PHE A 144      -1.227 -11.199 -11.853  0.00  0.00
ATOM   2376  HE2 PHE A 144      -1.599 -10.425 -11.197  0.00  0.00
ATOM   2377  C   PHE A 144       2.849 -13.079 -13.254  0.00  0.00
ATOM   2378  O   PHE A 144       2.523 -13.302 -12.099  0.00  0.00
ATOM   2379  N   GLY A 145       3.429 -14.046 -14.028  0.00  0.00
ATOM   2380  HN  GLY A 145       3.593 -13.858 -14.993  0.00  0.00
ATOM   2381  CA  GLY A 145       3.567 -15.423 -13.606  0.00  0.00
ATOM   2382  HA1 GLY A 145       3.616 -15.991 -14.523  0.00  0.00
ATOM   2383  HA2 GLY A 145       2.680 -15.655 -13.035  0.00  0.00
ATOM   2384  C   GLY A 145       4.831 -15.689 -12.828  0.00  0.00
ATOM   2385  O   GLY A 145       4.865 -16.702 -12.139  0.00  0.00
ATOM   2386  N   VAL A 146       5.933 -14.898 -12.797  0.00  0.00
ATOM   2387  HN  VAL A 146       6.164 -14.172 -13.440  0.00  0.00
ATOM   2388  CA  VAL A 146       7.127 -15.238 -12.034  0.00  0.00
ATOM   2389  HA  VAL A 146       6.852 -16.065 -11.396  0.00  0.00
ATOM   2390  CB  VAL A 146       8.362 -15.594 -12.859  0.00  0.00
ATOM   2391  HB  VAL A 146       8.780 -14.682 -13.336  0.00  0.00
ATOM   2392  CG1 VAL A 146       9.406 -16.176 -11.930  0.00  0.00
ATOM   2393  HG1 VAL A 146       9.906 -15.443 -11.261  0.00  0.00
ATOM   2394  HG1 VAL A 146      10.214 -16.626 -12.546  0.00  0.00
ATOM   2395  HG1 VAL A 146       8.896 -16.917 -11.279  0.00  0.00
ATOM   2396  CG2 VAL A 146       8.055 -16.577 -14.007  0.00  0.00
ATOM   2397  HG2 VAL A 146       9.008 -17.091 -14.259  0.00  0.00
ATOM   2398  HG2 VAL A 146       7.689 -16.121 -14.952  0.00  0.00
ATOM   2399  HG2 VAL A 146       7.301 -17.339 -13.712  0.00  0.00
ATOM   2400  C   VAL A 146       7.397 -14.063 -11.043  0.00  0.00
ATOM   2401  O   VAL A 146       7.441 -14.278  -9.862  0.00  0.00
ATOM   2402  N   VAL A 147       7.609 -12.848 -11.507  0.00  0.00
ATOM   2403  HN  VAL A 147       7.430 -12.701 -12.477  0.00  0.00
ATOM   2404  CA  VAL A 147       8.213 -11.734 -10.749  0.00  0.00
ATOM   2405  HA  VAL A 147       9.113 -12.033 -10.232  0.00  0.00
ATOM   2406  CB  VAL A 147       8.505 -10.615 -11.734  0.00  0.00
ATOM   2407  HB  VAL A 147       7.593 -10.254 -12.255  0.00  0.00
ATOM   2408  CG1 VAL A 147       9.131  -9.400 -11.009  0.00  0.00
ATOM   2409  HG1 VAL A 147       9.034  -8.567 -11.739  0.00  0.00
ATOM   2410  HG1 VAL A 147      10.139  -9.559 -10.571  0.00  0.00
ATOM   2411  HG1 VAL A 147       8.564  -9.007 -10.138  0.00  0.00
ATOM   2412  CG2 VAL A 147       9.534 -11.211 -12.720  0.00  0.00
ATOM   2413  HG2 VAL A 147      10.351 -11.597 -12.074  0.00  0.00
ATOM   2414  HG2 VAL A 147      10.003 -10.361 -13.259  0.00  0.00
ATOM   2415  HG2 VAL A 147       9.147 -12.007 -13.391  0.00  0.00
ATOM   2416  C   VAL A 147       7.267 -11.252  -9.718  0.00  0.00
ATOM   2417  O   VAL A 147       7.665 -10.978  -8.574  0.00  0.00
ATOM   2418  N   THR A 148       5.985 -11.332 -10.053  0.00  0.00
ATOM   2419  HN  THR A 148       5.660 -11.348 -10.996  0.00  0.00
ATOM   2420  CA  THR A 148       4.801 -11.191  -9.104  0.00  0.00
ATOM   2421  HA  THR A 148       5.076 -10.271  -8.610  0.00  0.00
ATOM   2422  CB  THR A 148       3.504 -11.065  -9.805  0.00  0.00
ATOM   2423  HB  THR A 148       3.441 -11.928 -10.501  0.00  0.00
ATOM   2424  OG1 THR A 148       3.450  -9.848 -10.567  0.00  0.00
ATOM   2425  HG1 THR A 148       4.224  -9.928 -11.129  0.00  0.00
ATOM   2426  CG2 THR A 148       2.342 -11.015  -8.726  0.00  0.00
ATOM   2427  HG2 THR A 148       2.589 -10.275  -7.934  0.00  0.00
ATOM   2428  HG2 THR A 148       2.236 -12.023  -8.270  0.00  0.00
ATOM   2429  HG2 THR A 148       1.355 -10.671  -9.101  0.00  0.00
ATOM   2430  C   THR A 148       4.687 -12.395  -8.102  0.00  0.00
ATOM   2431  O   THR A 148       4.316 -12.279  -6.947  0.00  0.00
ATOM   2432  N   SER A 149       4.965 -13.664  -8.481  0.00  0.00
ATOM   2433  HN  SER A 149       5.361 -13.751  -9.392  0.00  0.00
ATOM   2434  CA  SER A 149       4.654 -14.822  -7.707  0.00  0.00
ATOM   2435  HA  SER A 149       3.601 -14.782  -7.469  0.00  0.00
ATOM   2436  CB  SER A 149       4.836 -16.081  -8.531  0.00  0.00
ATOM   2437  HB1 SER A 149       4.666 -16.972  -7.889  0.00  0.00
ATOM   2438  HB2 SER A 149       5.911 -16.114  -8.810  0.00  0.00
ATOM   2439  OG  SER A 149       3.921 -16.079  -9.673  0.00  0.00
ATOM   2440  HG1 SER A 149       4.321 -16.379 -10.492  0.00  0.00
ATOM   2441  C   SER A 149       5.419 -14.929  -6.412  0.00  0.00
ATOM   2442  O   SER A 149       4.893 -15.062  -5.328  0.00  0.00
ATOM   2443  N   VAL A 150       6.775 -14.770  -6.569  0.00  0.00
ATOM   2444  HN  VAL A 150       7.168 -14.715  -7.484  0.00  0.00
ATOM   2445  CA  VAL A 150       7.803 -14.876  -5.507  0.00  0.00
ATOM   2446  HA  VAL A 150       7.618 -15.812  -4.999  0.00  0.00
ATOM   2447  CB  VAL A 150       9.212 -14.838  -5.961  0.00  0.00
ATOM   2448  HB  VAL A 150       9.982 -15.005  -5.178  0.00  0.00
ATOM   2449  CG1 VAL A 150       9.351 -15.975  -6.970  0.00  0.00
ATOM   2450  HG1 VAL A 150       8.873 -16.936  -6.681  0.00  0.00
ATOM   2451  HG1 VAL A 150      10.436 -16.150  -7.129  0.00  0.00
ATOM   2452  HG1 VAL A 150       8.857 -15.650  -7.911  0.00  0.00
ATOM   2453  CG2 VAL A 150       9.547 -13.539  -6.658  0.00  0.00
ATOM   2454  HG2 VAL A 150       8.768 -13.049  -7.282  0.00  0.00
ATOM   2455  HG2 VAL A 150      10.373 -13.736  -7.375  0.00  0.00
ATOM   2456  HG2 VAL A 150      10.002 -12.858  -5.908  0.00  0.00
ATOM   2457  C   VAL A 150       7.457 -13.869  -4.358  0.00  0.00
ATOM   2458  O   VAL A 150       7.315 -14.193  -3.209  0.00  0.00
ATOM   2459  N   ILE A 151       7.237 -12.540  -4.664  0.00  0.00
ATOM   2460  HN  ILE A 151       7.493 -12.256  -5.585  0.00  0.00
ATOM   2461  CA  ILE A 151       6.779 -11.488  -3.833  0.00  0.00
ATOM   2462  HA  ILE A 151       7.454 -11.411  -2.994  0.00  0.00
ATOM   2463  CB  ILE A 151       6.791 -10.097  -4.497  0.00  0.00
ATOM   2464  HB  ILE A 151       5.914 -10.024  -5.176  0.00  0.00
ATOM   2465  CG2 ILE A 151       6.684  -8.996  -3.442  0.00  0.00
ATOM   2466  HG2 ILE A 151       5.726  -9.023  -2.880  0.00  0.00
ATOM   2467  HG2 ILE A 151       6.607  -8.014  -3.956  0.00  0.00
ATOM   2468  HG2 ILE A 151       7.498  -9.113  -2.695  0.00  0.00
ATOM   2469  CG1 ILE A 151       8.169  -9.878  -5.355  0.00  0.00
ATOM   2470  HG1 ILE A 151       8.140 -10.604  -6.196  0.00  0.00
ATOM   2471  HG1 ILE A 151       9.111  -9.984  -4.775  0.00  0.00
ATOM   2472  CD1 ILE A 151       8.414  -8.625  -6.070  0.00  0.00
ATOM   2473  HD1 ILE A 151       8.244  -7.737  -5.423  0.00  0.00
ATOM   2474  HD2 ILE A 151       7.703  -8.696  -6.920  0.00  0.00
ATOM   2475  HD3 ILE A 151       9.432  -8.496  -6.496  0.00  0.00
ATOM   2476  C   ILE A 151       5.383 -11.739  -3.186  0.00  0.00
ATOM   2477  O   ILE A 151       5.239 -11.538  -1.971  0.00  0.00
ATOM   2478  N   THR A 152       4.413 -12.319  -3.890  0.00  0.00
ATOM   2479  HN  THR A 152       4.683 -12.515  -4.830  0.00  0.00
ATOM   2480  CA  THR A 152       3.073 -12.819  -3.323  0.00  0.00
ATOM   2481  HA  THR A 152       2.610 -11.949  -2.882  0.00  0.00
ATOM   2482  CB  THR A 152       2.225 -13.519  -4.352  0.00  0.00
ATOM   2483  HB  THR A 152       2.580 -14.521  -4.674  0.00  0.00
ATOM   2484  OG1 THR A 152       2.048 -12.671  -5.444  0.00  0.00
ATOM   2485  HG1 THR A 152       2.949 -12.562  -5.758  0.00  0.00
ATOM   2486  CG2 THR A 152       0.806 -13.727  -3.786  0.00  0.00
ATOM   2487  HG2 THR A 152       0.156 -14.016  -4.639  0.00  0.00
ATOM   2488  HG2 THR A 152       0.490 -12.792  -3.275  0.00  0.00
ATOM   2489  HG2 THR A 152       0.817 -14.529  -3.016  0.00  0.00
ATOM   2490  C   THR A 152       3.332 -13.836  -2.215  0.00  0.00
ATOM   2491  O   THR A 152       2.814 -13.751  -1.066  0.00  0.00
ATOM   2492  N   TRP A 153       4.265 -14.776  -2.465  0.00  0.00
ATOM   2493  HN  TRP A 153       4.787 -14.763  -3.314  0.00  0.00
ATOM   2494  CA  TRP A 153       4.685 -15.760  -1.432  0.00  0.00
ATOM   2495  HA  TRP A 153       3.816 -16.322  -1.125  0.00  0.00
ATOM   2496  CB  TRP A 153       5.607 -16.806  -2.100  0.00  0.00
ATOM   2497  HB1 TRP A 153       6.025 -17.433  -1.283  0.00  0.00
ATOM   2498  HB2 TRP A 153       6.447 -16.280  -2.602  0.00  0.00
ATOM   2499  CG  TRP A 153       4.883 -17.554  -3.175  0.00  0.00
ATOM   2500  CD1 TRP A 153       3.558 -17.899  -3.365  0.00  0.00
ATOM   2501  HD1 TRP A 153       2.816 -17.616  -2.633  0.00  0.00
ATOM   2502  NE1 TRP A 153       3.376 -18.691  -4.446  0.00  0.00
ATOM   2503  HE1 TRP A 153       2.485 -18.745  -4.842  0.00  0.00
ATOM   2504  CE2 TRP A 153       4.643 -18.891  -5.063  0.00  0.00
ATOM   2505  CD2 TRP A 153       5.592 -18.251  -4.171  0.00  0.00
ATOM   2506  CE3 TRP A 153       6.962 -18.433  -4.438  0.00  0.00
ATOM   2507  HE3 TRP A 153       7.674 -17.929  -3.801  0.00  0.00
ATOM   2508  CZ3 TRP A 153       7.303 -19.087  -5.621  0.00  0.00
ATOM   2509  HZ3 TRP A 153       8.323 -19.156  -5.967  0.00  0.00
ATOM   2510  CZ2 TRP A 153       4.959 -19.626  -6.155  0.00  0.00
ATOM   2511  HZ2 TRP A 153       4.253 -20.221  -6.716  0.00  0.00
ATOM   2512  CH2 TRP A 153       6.324 -19.680  -6.384  0.00  0.00
ATOM   2513  HH2 TRP A 153       6.682 -20.306  -7.187  0.00  0.00
ATOM   2514  C   TRP A 153       5.395 -15.186  -0.209  0.00  0.00
ATOM   2515  O   TRP A 153       5.243 -15.787   0.867  0.00  0.00
ATOM   2516  N   VAL A 154       6.228 -14.132  -0.426  0.00  0.00
ATOM   2517  HN  VAL A 154       6.338 -13.748  -1.339  0.00  0.00
ATOM   2518  CA  VAL A 154       7.045 -13.528   0.630  0.00  0.00
ATOM   2519  HA  VAL A 154       7.551 -14.218   1.289  0.00  0.00
ATOM   2520  CB  VAL A 154       8.176 -12.598   0.037  0.00  0.00
ATOM   2521  HB  VAL A 154       7.756 -11.950  -0.761  0.00  0.00
ATOM   2522  CG1 VAL A 154       8.933 -11.763   1.170  0.00  0.00
ATOM   2523  HG1 VAL A 154       9.475 -12.495   1.807  0.00  0.00
ATOM   2524  HG1 VAL A 154       8.161 -11.222   1.758  0.00  0.00
ATOM   2525  HG1 VAL A 154       9.637 -11.144   0.575  0.00  0.00
ATOM   2526  CG2 VAL A 154       9.283 -13.469  -0.633  0.00  0.00
ATOM   2527  HG2 VAL A 154       9.739 -14.144   0.123  0.00  0.00
ATOM   2528  HG2 VAL A 154       9.990 -12.763  -1.119  0.00  0.00
ATOM   2529  HG2 VAL A 154       8.875 -14.008  -1.515  0.00  0.00
ATOM   2530  C   VAL A 154       6.069 -12.817   1.481  0.00  0.00
ATOM   2531  O   VAL A 154       6.176 -12.892   2.693  0.00  0.00
ATOM   2532  N   VAL A 155       5.067 -12.171   0.957  0.00  0.00
ATOM   2533  HN  VAL A 155       5.013 -12.022  -0.027  0.00  0.00
ATOM   2534  CA  VAL A 155       3.962 -11.545   1.725  0.00  0.00
ATOM   2535  HA  VAL A 155       4.452 -10.973   2.499  0.00  0.00
ATOM   2536  CB  VAL A 155       3.187 -10.545   0.825  0.00  0.00
ATOM   2537  HB  VAL A 155       2.788 -11.069  -0.070  0.00  0.00
ATOM   2538  CG1 VAL A 155       1.951 -10.017   1.676  0.00  0.00
ATOM   2539  HG1 VAL A 155       1.098 -10.727   1.619  0.00  0.00
ATOM   2540  HG1 VAL A 155       1.661  -9.040   1.234  0.00  0.00
ATOM   2541  HG1 VAL A 155       2.336  -9.857   2.707  0.00  0.00
ATOM   2542  CG2 VAL A 155       4.176  -9.445   0.460  0.00  0.00
ATOM   2543  HG2 VAL A 155       3.800  -8.537  -0.061  0.00  0.00
ATOM   2544  HG2 VAL A 155       4.918  -9.848  -0.261  0.00  0.00
ATOM   2545  HG2 VAL A 155       4.685  -9.070   1.373  0.00  0.00
ATOM   2546  C   VAL A 155       3.014 -12.472   2.438  0.00  0.00
ATOM   2547  O   VAL A 155       2.697 -12.266   3.612  0.00  0.00
ATOM   2548  N   ALA A 156       2.669 -13.615   1.832  0.00  0.00
ATOM   2549  HN  ALA A 156       2.969 -13.717   0.886  0.00  0.00
ATOM   2550  CA  ALA A 156       1.822 -14.681   2.470  0.00  0.00
ATOM   2551  HA  ALA A 156       1.104 -14.010   2.916  0.00  0.00
ATOM   2552  CB  ALA A 156       1.395 -15.767   1.433  0.00  0.00
ATOM   2553  HB1 ALA A 156       0.897 -15.231   0.598  0.00  0.00
ATOM   2554  HB2 ALA A 156       0.760 -16.503   1.971  0.00  0.00
ATOM   2555  HB3 ALA A 156       2.210 -16.225   0.834  0.00  0.00
ATOM   2556  C   ALA A 156       2.473 -15.346   3.693  0.00  0.00
ATOM   2557  O   ALA A 156       2.041 -15.411   4.824  0.00  0.00
ATOM   2558  N   VAL A 157       3.634 -15.938   3.402  0.00  0.00
ATOM   2559  HN  VAL A 157       3.922 -15.931   2.447  0.00  0.00
ATOM   2560  CA  VAL A 157       4.206 -16.829   4.429  0.00  0.00
ATOM   2561  HA  VAL A 157       3.375 -17.339   4.893  0.00  0.00
ATOM   2562  CB  VAL A 157       4.949 -17.875   3.685  0.00  0.00
ATOM   2563  HB  VAL A 157       5.891 -17.467   3.261  0.00  0.00
ATOM   2564  CG1 VAL A 157       5.173 -19.058   4.619  0.00  0.00
ATOM   2565  HG1 VAL A 157       5.767 -18.775   5.515  0.00  0.00
ATOM   2566  HG1 VAL A 157       5.620 -19.878   4.018  0.00  0.00
ATOM   2567  HG1 VAL A 157       4.196 -19.426   5.001  0.00  0.00
ATOM   2568  CG2 VAL A 157       3.993 -18.378   2.544  0.00  0.00
ATOM   2569  HG2 VAL A 157       4.115 -19.465   2.353  0.00  0.00
ATOM   2570  HG2 VAL A 157       4.194 -17.837   1.593  0.00  0.00
ATOM   2571  HG2 VAL A 157       2.918 -18.239   2.787  0.00  0.00
ATOM   2572  C   VAL A 157       5.107 -16.142   5.441  0.00  0.00
ATOM   2573  O   VAL A 157       4.827 -16.133   6.635  0.00  0.00
ATOM   2574  N   PHE A 158       6.222 -15.498   5.043  0.00  0.00
ATOM   2575  HN  PHE A 158       6.461 -15.458   4.075  0.00  0.00
ATOM   2576  CA  PHE A 158       7.212 -14.796   5.921  0.00  0.00
ATOM   2577  HA  PHE A 158       7.444 -15.418   6.773  0.00  0.00
ATOM   2578  CB  PHE A 158       8.333 -14.414   4.960  0.00  0.00
ATOM   2579  HB1 PHE A 158       7.960 -13.686   4.208  0.00  0.00
ATOM   2580  HB2 PHE A 158       8.753 -15.307   4.448  0.00  0.00
ATOM   2581  CG  PHE A 158       9.561 -13.869   5.719  0.00  0.00
ATOM   2582  CD1 PHE A 158      10.319 -14.854   6.349  0.00  0.00
ATOM   2583  HD1 PHE A 158      10.076 -15.900   6.230  0.00  0.00
ATOM   2584  CE1 PHE A 158      11.428 -14.392   7.069  0.00  0.00
ATOM   2585  HE1 PHE A 158      12.092 -15.189   7.368  0.00  0.00
ATOM   2586  CZ  PHE A 158      11.873 -13.062   6.993  0.00  0.00
ATOM   2587  HZ  PHE A 158      12.830 -12.912   7.470  0.00  0.00
ATOM   2588  CD2 PHE A 158       9.891 -12.499   5.708  0.00  0.00
ATOM   2589  HD2 PHE A 158       9.338 -11.750   5.160  0.00  0.00
ATOM   2590  CE2 PHE A 158      11.074 -12.097   6.243  0.00  0.00
ATOM   2591  HE2 PHE A 158      11.413 -11.072   6.224  0.00  0.00
ATOM   2592  C   PHE A 158       6.679 -13.531   6.583  0.00  0.00
ATOM   2593  O   PHE A 158       6.957 -13.226   7.780  0.00  0.00
ATOM   2594  N   ALA A 159       6.013 -12.574   5.887  0.00  0.00
ATOM   2595  HN  ALA A 159       5.746 -12.695   4.934  0.00  0.00
ATOM   2596  CA  ALA A 159       5.374 -11.448   6.495  0.00  0.00
ATOM   2597  HA  ALA A 159       6.090 -10.869   7.058  0.00  0.00
ATOM   2598  CB  ALA A 159       4.911 -10.464   5.393  0.00  0.00
ATOM   2599  HB1 ALA A 159       5.728 -10.312   4.656  0.00  0.00
ATOM   2600  HB2 ALA A 159       4.443  -9.552   5.823  0.00  0.00
ATOM   2601  HB3 ALA A 159       4.081 -10.896   4.794  0.00  0.00
ATOM   2602  C   ALA A 159       4.230 -11.855   7.364  0.00  0.00
ATOM   2603  O   ALA A 159       4.234 -11.572   8.610  0.00  0.00
ATOM   2604  N   SER A 160       3.165 -12.422   6.824  0.00  0.00
ATOM   2605  HN  SER A 160       3.217 -12.599   5.843  0.00  0.00
ATOM   2606  CA  SER A 160       1.871 -12.400   7.428  0.00  0.00
ATOM   2607  HA  SER A 160       1.762 -11.412   7.852  0.00  0.00
ATOM   2608  CB  SER A 160       0.729 -12.464   6.437  0.00  0.00
ATOM   2609  HB1 SER A 160      -0.282 -12.367   6.887  0.00  0.00
ATOM   2610  HB2 SER A 160       0.749 -13.372   5.799  0.00  0.00
ATOM   2611  OG  SER A 160       0.833 -11.459   5.512  0.00  0.00
ATOM   2612  HG1 SER A 160       1.460 -11.705   4.828  0.00  0.00
ATOM   2613  C   SER A 160       1.583 -13.493   8.439  0.00  0.00
ATOM   2614  O   SER A 160       1.179 -13.176   9.537  0.00  0.00
ATOM   2615  N   LEU A 161       1.850 -14.784   8.080  0.00  0.00
ATOM   2616  HN  LEU A 161       2.143 -15.079   7.174  0.00  0.00
ATOM   2617  CA  LEU A 161       1.515 -15.835   9.028  0.00  0.00
ATOM   2618  HA  LEU A 161       0.441 -15.925   9.088  0.00  0.00
ATOM   2619  CB  LEU A 161       1.800 -17.261   8.418  0.00  0.00
ATOM   2620  HB1 LEU A 161       2.904 -17.388   8.408  0.00  0.00
ATOM   2621  HB2 LEU A 161       1.394 -17.343   7.388  0.00  0.00
ATOM   2622  CG  LEU A 161       1.118 -18.437   9.148  0.00  0.00
ATOM   2623  HG  LEU A 161       1.409 -18.481  10.219  0.00  0.00
ATOM   2624  CD1 LEU A 161      -0.451 -18.280   9.146  0.00  0.00
ATOM   2625  HD1 LEU A 161      -0.962 -17.711   9.953  0.00  0.00
ATOM   2626  HD1 LEU A 161      -0.827 -19.299   9.377  0.00  0.00
ATOM   2627  HD1 LEU A 161      -0.796 -18.067   8.111  0.00  0.00
ATOM   2628  CD2 LEU A 161       1.455 -19.752   8.442  0.00  0.00
ATOM   2629  HD2 LEU A 161       1.130 -20.552   9.142  0.00  0.00
ATOM   2630  HD2 LEU A 161       2.529 -19.799   8.162  0.00  0.00
ATOM   2631  HD2 LEU A 161       0.831 -19.885   7.532  0.00  0.00
ATOM   2632  C   LEU A 161       2.042 -15.861  10.452  0.00  0.00
ATOM   2633  O   LEU A 161       1.218 -16.027  11.359  0.00  0.00
ATOM   2634  N   PRO A 162       3.274 -15.587  10.771  0.00  0.00
ATOM   2635  CD  PRO A 162       4.452 -15.491   9.839  0.00  0.00
ATOM   2636  HD1 PRO A 162       4.082 -14.991   8.919  0.00  0.00
ATOM   2637  HD2 PRO A 162       4.845 -16.489   9.549  0.00  0.00
ATOM   2638  CA  PRO A 162       3.720 -15.577  12.126  0.00  0.00
ATOM   2639  HA  PRO A 162       3.388 -16.467  12.640  0.00  0.00
ATOM   2640  CB  PRO A 162       5.276 -15.565  12.058  0.00  0.00
ATOM   2641  HB1 PRO A 162       5.754 -16.566  12.115  0.00  0.00
ATOM   2642  HB2 PRO A 162       5.669 -14.912  12.866  0.00  0.00
ATOM   2643  CG  PRO A 162       5.549 -14.909  10.668  0.00  0.00
ATOM   2644  HG1 PRO A 162       5.448 -13.803  10.699  0.00  0.00
ATOM   2645  HG2 PRO A 162       6.519 -15.145  10.181  0.00  0.00
ATOM   2646  C   PRO A 162       3.182 -14.438  12.885  0.00  0.00
ATOM   2647  O   PRO A 162       3.149 -14.502  14.094  0.00  0.00
ATOM   2648  N   GLY A 163       2.863 -13.332  12.210  0.00  0.00
ATOM   2649  HN  GLY A 163       2.902 -13.399  11.217  0.00  0.00
ATOM   2650  CA  GLY A 163       2.095 -12.230  12.731  0.00  0.00
ATOM   2651  HA1 GLY A 163       1.933 -11.516  11.937  0.00  0.00
ATOM   2652  HA2 GLY A 163       2.628 -11.980  13.637  0.00  0.00
ATOM   2653  C   GLY A 163       0.746 -12.483  13.207  0.00  0.00
ATOM   2654  O   GLY A 163       0.410 -12.122  14.321  0.00  0.00
ATOM   2655  N   ILE A 164       0.027 -13.282  12.400  0.00  0.00
ATOM   2656  HN  ILE A 164       0.478 -13.605  11.571  0.00  0.00
ATOM   2657  CA  ILE A 164      -1.316 -13.762  12.613  0.00  0.00
ATOM   2658  HA  ILE A 164      -1.973 -12.907  12.687  0.00  0.00
ATOM   2659  CB  ILE A 164      -1.827 -14.504  11.370  0.00  0.00
ATOM   2660  HB  ILE A 164      -1.108 -15.283  11.038  0.00  0.00
ATOM   2661  CG2 ILE A 164      -3.111 -15.326  11.798  0.00  0.00
ATOM   2662  HG2 ILE A 164      -3.795 -14.773  12.477  0.00  0.00
ATOM   2663  HG2 ILE A 164      -2.879 -16.189  12.459  0.00  0.00
ATOM   2664  HG2 ILE A 164      -3.591 -15.735  10.884  0.00  0.00
ATOM   2665  CG1 ILE A 164      -2.061 -13.477  10.250  0.00  0.00
ATOM   2666  HG1 ILE A 164      -1.178 -12.804  10.226  0.00  0.00
ATOM   2667  HG1 ILE A 164      -2.947 -12.942  10.654  0.00  0.00
ATOM   2668  CD1 ILE A 164      -2.353 -14.131   8.938  0.00  0.00
ATOM   2669  HD1 ILE A 164      -3.393 -14.454   8.722  0.00  0.00
ATOM   2670  HD2 ILE A 164      -1.640 -14.934   8.651  0.00  0.00
ATOM   2671  HD3 ILE A 164      -2.360 -13.329   8.169  0.00  0.00
ATOM   2672  C   ILE A 164      -1.434 -14.628  13.935  0.00  0.00
ATOM   2673  O   ILE A 164      -2.120 -14.303  14.914  0.00  0.00
ATOM   2674  N   ILE A 165      -0.489 -15.627  14.043  0.00  0.00
ATOM   2675  HN  ILE A 165       0.191 -15.751  13.324  0.00  0.00
ATOM   2676  CA  ILE A 165      -0.313 -16.480  15.228  0.00  0.00
ATOM   2677  HA  ILE A 165      -1.240 -16.931  15.550  0.00  0.00
ATOM   2678  CB  ILE A 165       0.614 -17.751  14.909  0.00  0.00
ATOM   2679  HB  ILE A 165       1.621 -17.303  14.766  0.00  0.00
ATOM   2680  CG2 ILE A 165       0.677 -18.771  16.044  0.00  0.00
ATOM   2681  HG2 ILE A 165       0.822 -18.441  17.096  0.00  0.00
ATOM   2682  HG2 ILE A 165       1.551 -19.428  15.847  0.00  0.00
ATOM   2683  HG2 ILE A 165      -0.235 -19.399  15.961  0.00  0.00
ATOM   2684  CG1 ILE A 165       0.206 -18.375  13.602  0.00  0.00
ATOM   2685  HG1 ILE A 165       0.217 -17.665  12.748  0.00  0.00
ATOM   2686  HG1 ILE A 165      -0.854 -18.689  13.713  0.00  0.00
ATOM   2687  CD1 ILE A 165       0.955 -19.704  13.281  0.00  0.00
ATOM   2688  HD1 ILE A 165       0.263 -20.471  13.691  0.00  0.00
ATOM   2689  HD2 ILE A 165       2.024 -19.784  13.573  0.00  0.00
ATOM   2690  HD3 ILE A 165       0.876 -19.910  12.192  0.00  0.00
ATOM   2691  C   ILE A 165       0.045 -15.768  16.543  0.00  0.00
ATOM   2692  O   ILE A 165      -0.351 -16.194  17.626  0.00  0.00
ATOM   2693  N   PHE A 166       0.836 -14.700  16.475  0.00  0.00
ATOM   2694  HN  PHE A 166       1.162 -14.308  15.618  0.00  0.00
ATOM   2695  CA  PHE A 166       1.242 -14.131  17.745  0.00  0.00
ATOM   2696  HA  PHE A 166       0.895 -14.643  18.631  0.00  0.00
ATOM   2697  CB  PHE A 166       2.801 -14.088  17.813  0.00  0.00
ATOM   2698  HB1 PHE A 166       3.225 -13.406  18.580  0.00  0.00
ATOM   2699  HB2 PHE A 166       3.160 -13.669  16.848  0.00  0.00
ATOM   2700  CG  PHE A 166       3.361 -15.420  17.990  0.00  0.00
ATOM   2701  CD1 PHE A 166       3.638 -16.312  16.919  0.00  0.00
ATOM   2702  HD1 PHE A 166       3.493 -15.923  15.923  0.00  0.00
ATOM   2703  CE1 PHE A 166       4.046 -17.592  17.134  0.00  0.00
ATOM   2704  HE1 PHE A 166       4.215 -18.229  16.279  0.00  0.00
ATOM   2705  CZ  PHE A 166       4.327 -18.014  18.512  0.00  0.00
ATOM   2706  HZ  PHE A 166       4.578 -19.033  18.771  0.00  0.00
ATOM   2707  CD2 PHE A 166       3.628 -15.854  19.294  0.00  0.00
ATOM   2708  HD2 PHE A 166       3.424 -15.128  20.067  0.00  0.00
ATOM   2709  CE2 PHE A 166       4.053 -17.173  19.588  0.00  0.00
ATOM   2710  HE2 PHE A 166       4.344 -17.485  20.581  0.00  0.00
ATOM   2711  C   PHE A 166       0.737 -12.670  17.710  0.00  0.00
ATOM   2712  O   PHE A 166       1.496 -11.680  17.757  0.00  0.00
ATOM   2713  N   THR A 167      -0.573 -12.495  17.484  0.00  0.00
ATOM   2714  HN  THR A 167      -1.198 -13.218  17.198  0.00  0.00
ATOM   2715  CA  THR A 167      -1.317 -11.253  17.797  0.00  0.00
ATOM   2716  HA  THR A 167      -0.731 -10.633  18.460  0.00  0.00
ATOM   2717  CB  THR A 167      -1.916 -10.530  16.530  0.00  0.00
ATOM   2718  HB  THR A 167      -2.657 -11.081  15.912  0.00  0.00
ATOM   2719  OG1 THR A 167      -0.850 -10.147  15.598  0.00  0.00
ATOM   2720  HG1 THR A 167      -0.300 -10.913  15.418  0.00  0.00
ATOM   2721  CG2 THR A 167      -2.610  -9.181  16.958  0.00  0.00
ATOM   2722  HG2 THR A 167      -3.497  -9.442  17.572  0.00  0.00
ATOM   2723  HG2 THR A 167      -3.077  -8.610  16.126  0.00  0.00
ATOM   2724  HG2 THR A 167      -1.974  -8.488  17.548  0.00  0.00
ATOM   2725  C   THR A 167      -2.401 -11.740  18.690  0.00  0.00
ATOM   2726  O   THR A 167      -2.911 -12.860  18.676  0.00  0.00
ATOM   2727  N   ARG A 168      -2.667 -10.931  19.751  0.00  0.00
ATOM   2728  HN  ARG A 168      -2.129 -10.107  19.913  0.00  0.00
ATOM   2729  CA  ARG A 168      -3.656 -11.191  20.767  0.00  0.00
ATOM   2730  HA  ARG A 168      -4.315 -11.934  20.342  0.00  0.00
ATOM   2731  CB  ARG A 168      -2.952 -11.735  22.087  0.00  0.00
ATOM   2732  HB1 ARG A 168      -3.606 -11.564  22.968  0.00  0.00
ATOM   2733  HB2 ARG A 168      -2.024 -11.139  22.224  0.00  0.00
ATOM   2734  CG  ARG A 168      -2.548 -13.177  22.058  0.00  0.00
ATOM   2735  HG1 ARG A 168      -2.210 -13.338  23.105  0.00  0.00
ATOM   2736  HG2 ARG A 168      -1.710 -13.439  21.377  0.00  0.00
ATOM   2737  CD  ARG A 168      -3.591 -14.197  21.843  0.00  0.00
ATOM   2738  HD1 ARG A 168      -4.073 -14.064  20.851  0.00  0.00
ATOM   2739  HD2 ARG A 168      -4.339 -14.141  22.663  0.00  0.00
ATOM   2740  NE  ARG A 168      -2.938 -15.546  21.937  0.00  0.00
ATOM   2741  HE  ARG A 168      -3.104 -16.068  22.774  0.00  0.00
ATOM   2742  CZ  ARG A 168      -2.234 -16.074  20.858  0.00  0.00
ATOM   2743  NH1 ARG A 168      -1.641 -17.251  21.040  0.00  0.00
ATOM   2744  HH1 ARG A 168      -1.721 -17.773  21.889  0.00  0.00
ATOM   2745  HH1 ARG A 168      -1.239 -17.792  20.302  0.00  0.00
ATOM   2746  NH2 ARG A 168      -2.151 -15.518  19.638  0.00  0.00
ATOM   2747  HH2 ARG A 168      -2.621 -14.650  19.478  0.00  0.00
ATOM   2748  HH2 ARG A 168      -1.580 -15.975  18.956  0.00  0.00
ATOM   2749  C   ARG A 168      -4.364  -9.890  21.134  0.00  0.00
ATOM   2750  O   ARG A 168      -3.899  -8.818  20.775  0.00  0.00
ATOM   2751  N   SER A 169      -5.451  -9.991  21.853  0.00  0.00
ATOM   2752  HN  SER A 169      -5.618 -10.871  22.291  0.00  0.00
ATOM   2753  CA  SER A 169      -6.045  -8.941  22.589  0.00  0.00
ATOM   2754  HA  SER A 169      -5.883  -8.006  22.071  0.00  0.00
ATOM   2755  CB  SER A 169      -7.573  -9.129  22.805  0.00  0.00
ATOM   2756  HB1 SER A 169      -7.738 -10.093  23.333  0.00  0.00
ATOM   2757  HB2 SER A 169      -8.032  -9.087  21.795  0.00  0.00
ATOM   2758  OG  SER A 169      -8.107  -8.056  23.575  0.00  0.00
ATOM   2759  HG1 SER A 169      -8.776  -8.477  24.119  0.00  0.00
ATOM   2760  C   SER A 169      -5.325  -8.839  23.970  0.00  0.00
ATOM   2761  O   SER A 169      -4.985  -9.816  24.662  0.00  0.00
ATOM   2762  N   GLN A 170      -4.958  -7.649  24.397  0.00  0.00
ATOM   2763  HN  GLN A 170      -5.200  -6.841  23.866  0.00  0.00
ATOM   2764  CA  GLN A 170      -3.971  -7.446  25.430  0.00  0.00
ATOM   2765  HA  GLN A 170      -3.734  -8.324  26.014  0.00  0.00
ATOM   2766  CB  GLN A 170      -2.779  -6.596  24.801  0.00  0.00
ATOM   2767  HB1 GLN A 170      -3.199  -5.601  24.541  0.00  0.00
ATOM   2768  HB2 GLN A 170      -2.463  -7.096  23.861  0.00  0.00
ATOM   2769  CG  GLN A 170      -1.486  -6.378  25.596  0.00  0.00
ATOM   2770  HG1 GLN A 170      -1.662  -5.445  26.172  0.00  0.00
ATOM   2771  HG2 GLN A 170      -0.566  -6.100  25.039  0.00  0.00
ATOM   2772  CD  GLN A 170      -1.185  -7.560  26.429  0.00  0.00
ATOM   2773  OE1 GLN A 170      -1.182  -7.673  27.614  0.00  0.00
ATOM   2774  NE2 GLN A 170      -1.058  -8.760  25.777  0.00  0.00
ATOM   2775  HE2 GLN A 170      -0.886  -9.592  26.305  0.00  0.00
ATOM   2776  HE2 GLN A 170      -1.394  -8.823  24.837  0.00  0.00
ATOM   2777  C   GLN A 170      -4.689  -6.506  26.343  0.00  0.00
ATOM   2778  O   GLN A 170      -5.528  -5.694  25.905  0.00  0.00
ATOM   2779  N   LYS A 171      -4.240  -6.468  27.571  0.00  0.00
ATOM   2780  HN  LYS A 171      -3.752  -7.230  27.988  0.00  0.00
ATOM   2781  CA  LYS A 171      -4.797  -5.625  28.639  0.00  0.00
ATOM   2782  HA  LYS A 171      -5.625  -5.068  28.224  0.00  0.00
ATOM   2783  CB  LYS A 171      -5.352  -6.545  29.806  0.00  0.00
ATOM   2784  HB1 LYS A 171      -4.532  -7.257  30.041  0.00  0.00
ATOM   2785  HB2 LYS A 171      -6.122  -7.115  29.244  0.00  0.00
ATOM   2786  CG  LYS A 171      -5.934  -5.963  31.093  0.00  0.00
ATOM   2787  HG1 LYS A 171      -5.122  -5.553  31.730  0.00  0.00
ATOM   2788  HG2 LYS A 171      -6.408  -6.828  31.604  0.00  0.00
ATOM   2789  CD  LYS A 171      -7.142  -5.027  30.898  0.00  0.00
ATOM   2790  HD1 LYS A 171      -8.034  -5.559  30.506  0.00  0.00
ATOM   2791  HD2 LYS A 171      -6.899  -4.195  30.202  0.00  0.00
ATOM   2792  CE  LYS A 171      -7.577  -4.502  32.283  0.00  0.00
ATOM   2793  HE1 LYS A 171      -6.682  -4.082  32.789  0.00  0.00
ATOM   2794  HE2 LYS A 171      -8.046  -5.359  32.811  0.00  0.00
ATOM   2795  NZ  LYS A 171      -8.668  -3.474  32.330  0.00  0.00
ATOM   2796  HZ1 LYS A 171      -9.533  -3.947  31.997  0.00  0.00
ATOM   2797  HZ2 LYS A 171      -8.408  -2.714  31.669  0.00  0.00
ATOM   2798  HZ3 LYS A 171      -8.859  -3.163  33.304  0.00  0.00
ATOM   2799  C   LYS A 171      -3.817  -4.599  29.121  0.00  0.00
ATOM   2800  O   LYS A 171      -4.141  -3.624  29.836  0.00  0.00
ATOM   2801  N   GLU A 172      -2.500  -4.698  28.725  0.00  0.00
ATOM   2802  HN  GLU A 172      -2.034  -5.389  28.179  0.00  0.00
ATOM   2803  CA  GLU A 172      -1.589  -3.785  29.325  0.00  0.00
ATOM   2804  HA  GLU A 172      -1.771  -3.720  30.387  0.00  0.00
ATOM   2805  CB  GLU A 172      -0.216  -4.424  29.066  0.00  0.00
ATOM   2806  HB1 GLU A 172       0.060  -4.541  27.996  0.00  0.00
ATOM   2807  HB2 GLU A 172      -0.339  -5.437  29.508  0.00  0.00
ATOM   2808  CG  GLU A 172       0.963  -3.651  29.754  0.00  0.00
ATOM   2809  HG1 GLU A 172       1.239  -2.737  29.184  0.00  0.00
ATOM   2810  HG2 GLU A 172       1.882  -4.258  29.601  0.00  0.00
ATOM   2811  CD  GLU A 172       0.788  -3.399  31.195  0.00  0.00
ATOM   2812  OE1 GLU A 172       0.843  -4.273  32.121  0.00  0.00
ATOM   2813  OE2 GLU A 172       0.532  -2.228  31.532  0.00  0.00
ATOM   2814  C   GLU A 172      -1.661  -2.323  28.699  0.00  0.00
ATOM   2815  O   GLU A 172      -1.987  -2.084  27.522  0.00  0.00
ATOM   2816  N   GLY A 173      -1.506  -1.301  29.584  0.00  0.00
ATOM   2817  HN  GLY A 173      -1.101  -1.526  30.467  0.00  0.00
ATOM   2818  CA  GLY A 173      -1.806   0.072  29.246  0.00  0.00
ATOM   2819  HA1 GLY A 173      -1.764   0.291  28.189  0.00  0.00
ATOM   2820  HA2 GLY A 173      -1.224   0.725  29.879  0.00  0.00
ATOM   2821  C   GLY A 173      -3.216   0.505  29.534  0.00  0.00
ATOM   2822  O   GLY A 173      -3.717   1.515  28.971  0.00  0.00
ATOM   2823  N   LEU A 174      -3.948  -0.174  30.418  0.00  0.00
ATOM   2824  HN  LEU A 174      -3.416  -0.981  30.666  0.00  0.00
ATOM   2825  CA  LEU A 174      -5.286   0.157  30.922  0.00  0.00
ATOM   2826  HA  LEU A 174      -5.338  -0.472  31.799  0.00  0.00
ATOM   2827  CB  LEU A 174      -5.442   1.575  31.424  0.00  0.00
ATOM   2828  HB1 LEU A 174      -5.516   2.303  30.589  0.00  0.00
ATOM   2829  HB2 LEU A 174      -4.444   1.835  31.836  0.00  0.00
ATOM   2830  CG  LEU A 174      -6.511   1.781  32.508  0.00  0.00
ATOM   2831  HG  LEU A 174      -7.448   1.384  32.064  0.00  0.00
ATOM   2832  CD1 LEU A 174      -6.224   1.108  33.874  0.00  0.00
ATOM   2833  HD1 LEU A 174      -6.052   0.011  33.828  0.00  0.00
ATOM   2834  HD1 LEU A 174      -7.090   1.277  34.549  0.00  0.00
ATOM   2835  HD1 LEU A 174      -5.281   1.538  34.276  0.00  0.00
ATOM   2836  CD2 LEU A 174      -6.737   3.227  32.919  0.00  0.00
ATOM   2837  HD2 LEU A 174      -7.447   3.217  33.773  0.00  0.00
ATOM   2838  HD2 LEU A 174      -7.199   3.789  32.077  0.00  0.00
ATOM   2839  HD2 LEU A 174      -5.774   3.723  33.164  0.00  0.00
ATOM   2840  C   LEU A 174      -6.365  -0.329  29.977  0.00  0.00
ATOM   2841  O   LEU A 174      -7.014  -1.347  30.335  0.00  0.00
ATOM   2842  N   HIS A 175      -6.477   0.271  28.787  0.00  0.00
ATOM   2843  HN  HIS A 175      -5.746   0.908  28.552  0.00  0.00
ATOM   2844  CA  HIS A 175      -7.318  -0.244  27.723  0.00  0.00
ATOM   2845  HA  HIS A 175      -8.278  -0.256  28.220  0.00  0.00
ATOM   2846  CB  HIS A 175      -7.349   0.698  26.509  0.00  0.00
ATOM   2847  HB1 HIS A 175      -8.058   0.329  25.738  0.00  0.00
ATOM   2848  HB2 HIS A 175      -6.293   0.646  26.166  0.00  0.00
ATOM   2849  ND1 HIS A 175      -7.418   3.173  26.079  0.00  0.00
ATOM   2850  HD1 HIS A 175      -7.012   3.176  25.165  0.00  0.00
ATOM   2851  CG  HIS A 175      -7.699   2.078  26.908  0.00  0.00
ATOM   2852  CE1 HIS A 175      -7.819   4.257  26.685  0.00  0.00
ATOM   2853  HE1 HIS A 175      -7.914   5.213  26.170  0.00  0.00
ATOM   2854  NE2 HIS A 175      -8.497   4.000  27.773  0.00  0.00
ATOM   2855  CD2 HIS A 175      -8.363   2.634  27.940  0.00  0.00
ATOM   2856  HD2 HIS A 175      -8.644   2.140  28.863  0.00  0.00
ATOM   2857  C   HIS A 175      -7.036  -1.645  27.194  0.00  0.00
ATOM   2858  O   HIS A 175      -5.890  -2.069  27.076  0.00  0.00
ATOM   2859  N   TYR A 176      -8.107  -2.417  26.834  0.00  0.00
ATOM   2860  HN  TYR A 176      -9.050  -2.100  26.901  0.00  0.00
ATOM   2861  CA  TYR A 176      -7.943  -3.619  26.028  0.00  0.00
ATOM   2862  HA  TYR A 176      -7.232  -4.243  26.549  0.00  0.00
ATOM   2863  CB  TYR A 176      -9.220  -4.554  25.844  0.00  0.00
ATOM   2864  HB1 TYR A 176      -8.895  -5.430  25.241  0.00  0.00
ATOM   2865  HB2 TYR A 176     -10.078  -4.042  25.357  0.00  0.00
ATOM   2866  CG  TYR A 176      -9.631  -5.163  27.165  0.00  0.00
ATOM   2867  CD1 TYR A 176     -10.676  -4.633  27.852  0.00  0.00
ATOM   2868  HD1 TYR A 176     -11.143  -3.748  27.445  0.00  0.00
ATOM   2869  CE1 TYR A 176     -11.171  -5.238  29.017  0.00  0.00
ATOM   2870  HE1 TYR A 176     -11.992  -4.773  29.545  0.00  0.00
ATOM   2871  CZ  TYR A 176     -10.576  -6.414  29.546  0.00  0.00
ATOM   2872  OH  TYR A 176     -10.955  -6.969  30.754  0.00  0.00
ATOM   2873  HH  TYR A 176     -11.603  -6.357  31.113  0.00  0.00
ATOM   2874  CD2 TYR A 176      -8.955  -6.308  27.718  0.00  0.00
ATOM   2875  HD2 TYR A 176      -8.167  -6.756  27.132  0.00  0.00
ATOM   2876  CE2 TYR A 176      -9.444  -6.916  28.892  0.00  0.00
ATOM   2877  HE2 TYR A 176      -9.084  -7.872  29.241  0.00  0.00
ATOM   2878  C   TYR A 176      -7.643  -3.222  24.589  0.00  0.00
ATOM   2879  O   TYR A 176      -8.149  -2.228  23.993  0.00  0.00
ATOM   2880  N   THR A 177      -6.591  -3.857  23.974  0.00  0.00
ATOM   2881  HN  THR A 177      -6.092  -4.641  24.334  0.00  0.00
ATOM   2882  CA  THR A 177      -5.954  -3.361  22.734  0.00  0.00
ATOM   2883  HA  THR A 177      -6.780  -2.975  22.155  0.00  0.00
ATOM   2884  CB  THR A 177      -4.784  -2.377  23.009  0.00  0.00
ATOM   2885  HB  THR A 177      -4.218  -2.096  22.095  0.00  0.00
ATOM   2886  OG1 THR A 177      -3.847  -2.933  23.964  0.00  0.00
ATOM   2887  HG1 THR A 177      -3.078  -2.376  24.103  0.00  0.00
ATOM   2888  CG2 THR A 177      -5.323  -1.024  23.523  0.00  0.00
ATOM   2889  HG2 THR A 177      -5.894  -0.483  22.737  0.00  0.00
ATOM   2890  HG2 THR A 177      -4.553  -0.401  24.024  0.00  0.00
ATOM   2891  HG2 THR A 177      -6.005  -1.225  24.377  0.00  0.00
ATOM   2892  C   THR A 177      -5.444  -4.582  22.061  0.00  0.00
ATOM   2893  O   THR A 177      -5.169  -5.528  22.753  0.00  0.00
ATOM   2894  N   CYS A 178      -5.307  -4.585  20.737  0.00  0.00
ATOM   2895  HN  CYS A 178      -5.577  -3.766  20.237  0.00  0.00
ATOM   2896  CA  CYS A 178      -4.479  -5.598  20.118  0.00  0.00
ATOM   2897  HA  CYS A 178      -4.661  -6.557  20.580  0.00  0.00
ATOM   2898  CB  CYS A 178      -4.679  -5.687  18.579  0.00  0.00
ATOM   2899  HB1 CYS A 178      -4.061  -6.506  18.151  0.00  0.00
ATOM   2900  HB2 CYS A 178      -4.340  -4.722  18.147  0.00  0.00
ATOM   2901  SG  CYS A 178      -6.438  -5.979  18.092  0.00  0.00
ATOM   2902  C   CYS A 178      -2.955  -5.285  20.351  0.00  0.00
ATOM   2903  O   CYS A 178      -2.535  -4.098  20.275  0.00  0.00
ATOM   2904  N   SER A 179      -2.104  -6.351  20.566  0.00  0.00
ATOM   2905  HN  SER A 179      -2.356  -7.315  20.517  0.00  0.00
ATOM   2906  CA  SER A 179      -0.645  -6.085  20.715  0.00  0.00
ATOM   2907  HA  SER A 179      -0.427  -5.204  20.129  0.00  0.00
ATOM   2908  CB  SER A 179      -0.124  -5.965  22.169  0.00  0.00
ATOM   2909  HB1 SER A 179      -0.062  -6.932  22.713  0.00  0.00
ATOM   2910  HB2 SER A 179      -0.887  -5.379  22.726  0.00  0.00
ATOM   2911  OG  SER A 179       1.154  -5.353  22.319  0.00  0.00
ATOM   2912  HG1 SER A 179       1.742  -6.102  22.439  0.00  0.00
ATOM   2913  C   SER A 179       0.033  -7.276  20.065  0.00  0.00
ATOM   2914  O   SER A 179      -0.663  -8.295  19.836  0.00  0.00
ATOM   2915  N   SER A 180       1.334  -7.208  19.754  0.00  0.00
ATOM   2916  HN  SER A 180       2.024  -6.596  20.134  0.00  0.00
ATOM   2917  CA  SER A 180       1.981  -8.369  19.264  0.00  0.00
ATOM   2918  HA  SER A 180       1.372  -8.775  18.469  0.00  0.00
ATOM   2919  CB  SER A 180       3.356  -7.984  18.595  0.00  0.00
ATOM   2920  HB1 SER A 180       3.292  -7.364  17.674  0.00  0.00
ATOM   2921  HB2 SER A 180       3.910  -8.911  18.334  0.00  0.00
ATOM   2922  OG  SER A 180       4.173  -7.237  19.570  0.00  0.00
ATOM   2923  HG1 SER A 180       4.023  -7.465  20.490  0.00  0.00
ATOM   2924  C   SER A 180       2.211  -9.342  20.495  0.00  0.00
ATOM   2925  O   SER A 180       2.404  -8.844  21.605  0.00  0.00
ATOM   2926  N   HIS A 181       2.100 -10.662  20.393  0.00  0.00
ATOM   2927  HN  HIS A 181       1.859 -11.089  19.525  0.00  0.00
ATOM   2928  CA  HIS A 181       2.150 -11.532  21.544  0.00  0.00
ATOM   2929  HA  HIS A 181       1.908 -10.912  22.394  0.00  0.00
ATOM   2930  CB  HIS A 181       0.996 -12.526  21.560  0.00  0.00
ATOM   2931  HB1 HIS A 181       1.267 -13.316  20.829  0.00  0.00
ATOM   2932  HB2 HIS A 181       0.148 -11.879  21.250  0.00  0.00
ATOM   2933  ND1 HIS A 181       0.440 -12.465  24.132  0.00  0.00
ATOM   2934  HD1 HIS A 181       0.311 -11.474  24.174  0.00  0.00
ATOM   2935  CG  HIS A 181       0.623 -13.106  22.895  0.00  0.00
ATOM   2936  CE1 HIS A 181       0.184 -13.411  25.045  0.00  0.00
ATOM   2937  HE1 HIS A 181       0.010 -13.028  26.050  0.00  0.00
ATOM   2938  NE2 HIS A 181       0.201 -14.640  24.534  0.00  0.00
ATOM   2939  CD2 HIS A 181       0.527 -14.413  23.163  0.00  0.00
ATOM   2940  HD2 HIS A 181       0.744 -15.268  22.533  0.00  0.00
ATOM   2941  C   HIS A 181       3.488 -12.271  21.724  0.00  0.00
ATOM   2942  O   HIS A 181       3.685 -13.090  22.589  0.00  0.00
ATOM   2943  N   PHE A 182       4.487 -11.936  20.911  0.00  0.00
ATOM   2944  HN  PHE A 182       4.337 -11.225  20.230  0.00  0.00
ATOM   2945  CA  PHE A 182       5.784 -12.590  20.920  0.00  0.00
ATOM   2946  HA  PHE A 182       5.648 -13.634  20.678  0.00  0.00
ATOM   2947  CB  PHE A 182       6.742 -11.968  19.871  0.00  0.00
ATOM   2948  HB1 PHE A 182       7.727 -12.472  19.771  0.00  0.00
ATOM   2949  HB2 PHE A 182       7.027 -10.931  20.148  0.00  0.00
ATOM   2950  CG  PHE A 182       6.176 -11.812  18.520  0.00  0.00
ATOM   2951  CD1 PHE A 182       5.901 -10.500  17.943  0.00  0.00
ATOM   2952  HD1 PHE A 182       6.165  -9.604  18.485  0.00  0.00
ATOM   2953  CE1 PHE A 182       5.374 -10.389  16.676  0.00  0.00
ATOM   2954  HE1 PHE A 182       5.051  -9.412  16.349  0.00  0.00
ATOM   2955  CZ  PHE A 182       5.170 -11.555  15.872  0.00  0.00
ATOM   2956  HZ  PHE A 182       4.816 -11.421  14.861  0.00  0.00
ATOM   2957  CD2 PHE A 182       6.006 -12.933  17.644  0.00  0.00
ATOM   2958  HD2 PHE A 182       6.435 -13.851  18.016  0.00  0.00
ATOM   2959  CE2 PHE A 182       5.447 -12.856  16.371  0.00  0.00
ATOM   2960  HE2 PHE A 182       5.466 -13.688  15.683  0.00  0.00
ATOM   2961  C   PHE A 182       6.512 -12.711  22.223  0.00  0.00
ATOM   2962  O   PHE A 182       6.945 -13.822  22.485  0.00  0.00
ATOM   2963  N   PRO A 183       6.767 -11.765  23.096  0.00  0.00
ATOM   2964  CD  PRO A 183       5.972 -10.521  23.278  0.00  0.00
ATOM   2965  HD1 PRO A 183       4.913 -10.643  23.589  0.00  0.00
ATOM   2966  HD2 PRO A 183       5.941  -9.861  22.385  0.00  0.00
ATOM   2967  CA  PRO A 183       7.857 -11.768  24.031  0.00  0.00
ATOM   2968  HA  PRO A 183       8.667 -12.298  23.552  0.00  0.00
ATOM   2969  CB  PRO A 183       8.128 -10.267  24.360  0.00  0.00
ATOM   2970  HB1 PRO A 183       8.826  -9.908  23.574  0.00  0.00
ATOM   2971  HB2 PRO A 183       8.570 -10.118  25.368  0.00  0.00
ATOM   2972  CG  PRO A 183       6.749  -9.621  24.314  0.00  0.00
ATOM   2973  HG1 PRO A 183       6.211  -9.712  25.281  0.00  0.00
ATOM   2974  HG2 PRO A 183       6.796  -8.552  24.015  0.00  0.00
ATOM   2975  C   PRO A 183       7.674 -12.565  25.305  0.00  0.00
ATOM   2976  O   PRO A 183       8.668 -12.649  26.079  0.00  0.00
ATOM   2977  N   TYR A 184       6.507 -13.174  25.573  0.00  0.00
ATOM   2978  HN  TYR A 184       5.905 -13.106  24.781  0.00  0.00
ATOM   2979  CA  TYR A 184       6.319 -14.228  26.528  0.00  0.00
ATOM   2980  HA  TYR A 184       6.735 -13.986  27.495  0.00  0.00
ATOM   2981  CB  TYR A 184       4.801 -14.457  26.748  0.00  0.00
ATOM   2982  HB1 TYR A 184       4.652 -15.236  27.528  0.00  0.00
ATOM   2983  HB2 TYR A 184       4.282 -14.747  25.810  0.00  0.00
ATOM   2984  CG  TYR A 184       4.199 -13.128  27.198  0.00  0.00
ATOM   2985  CD1 TYR A 184       3.355 -12.445  26.246  0.00  0.00
ATOM   2986  HD1 TYR A 184       3.005 -12.965  25.366  0.00  0.00
ATOM   2987  CE1 TYR A 184       2.713 -11.249  26.605  0.00  0.00
ATOM   2988  HE1 TYR A 184       2.116 -10.702  25.891  0.00  0.00
ATOM   2989  CZ  TYR A 184       2.991 -10.669  27.896  0.00  0.00
ATOM   2990  OH  TYR A 184       2.489  -9.419  28.254  0.00  0.00
ATOM   2991  HH  TYR A 184       3.195  -8.932  28.685  0.00  0.00
ATOM   2992  CD2 TYR A 184       4.397 -12.633  28.523  0.00  0.00
ATOM   2993  HD2 TYR A 184       4.905 -13.203  29.286  0.00  0.00
ATOM   2994  CE2 TYR A 184       3.878 -11.310  28.809  0.00  0.00
ATOM   2995  HE2 TYR A 184       4.098 -10.827  29.749  0.00  0.00
ATOM   2996  C   TYR A 184       7.047 -15.510  26.189  0.00  0.00
ATOM   2997  O   TYR A 184       7.642 -16.135  27.090  0.00  0.00
ATOM   2998  N   SER A 185       6.990 -15.931  24.933  0.00  0.00
ATOM   2999  HN  SER A 185       6.391 -15.463  24.288  0.00  0.00
ATOM   3000  CA  SER A 185       7.217 -17.333  24.657  0.00  0.00
ATOM   3001  HA  SER A 185       7.709 -17.842  25.472  0.00  0.00
ATOM   3002  CB  SER A 185       5.894 -18.014  24.292  0.00  0.00
ATOM   3003  HB1 SER A 185       5.429 -18.200  25.283  0.00  0.00
ATOM   3004  HB2 SER A 185       6.109 -18.969  23.766  0.00  0.00
ATOM   3005  OG  SER A 185       5.078 -17.155  23.470  0.00  0.00
ATOM   3006  HG1 SER A 185       4.125 -17.194  23.582  0.00  0.00
ATOM   3007  C   SER A 185       8.159 -17.484  23.514  0.00  0.00
ATOM   3008  O   SER A 185       8.799 -18.516  23.356  0.00  0.00
ATOM   3009  N   GLN A 186       8.310 -16.442  22.616  0.00  0.00
ATOM   3010  HN  GLN A 186       7.733 -15.638  22.494  0.00  0.00
ATOM   3011  CA  GLN A 186       9.400 -16.512  21.626  0.00  0.00
ATOM   3012  HA  GLN A 186       9.972 -17.426  21.701  0.00  0.00
ATOM   3013  CB  GLN A 186       8.722 -16.183  20.243  0.00  0.00
ATOM   3014  HB1 GLN A 186       9.492 -15.861  19.510  0.00  0.00
ATOM   3015  HB2 GLN A 186       7.956 -15.409  20.464  0.00  0.00
ATOM   3016  CG  GLN A 186       8.062 -17.390  19.672  0.00  0.00
ATOM   3017  HG1 GLN A 186       7.489 -17.152  18.751  0.00  0.00
ATOM   3018  HG2 GLN A 186       7.330 -17.856  20.366  0.00  0.00
ATOM   3019  CD  GLN A 186       8.950 -18.597  19.394  0.00  0.00
ATOM   3020  OE1 GLN A 186       8.737 -19.754  19.898  0.00  0.00
ATOM   3021  NE2 GLN A 186       9.953 -18.412  18.515  0.00  0.00
ATOM   3022  HE2 GLN A 186      10.660 -19.104  18.371  0.00  0.00
ATOM   3023  HE2 GLN A 186       9.993 -17.573  17.973  0.00  0.00
ATOM   3024  C   GLN A 186      10.448 -15.479  21.905  0.00  0.00
ATOM   3025  O   GLN A 186      11.406 -15.280  21.236  0.00  0.00
ATOM   3026  N   TYR A 187      10.211 -14.729  23.039  0.00  0.00
ATOM   3027  HN  TYR A 187       9.512 -15.063  23.666  0.00  0.00
ATOM   3028  CA  TYR A 187      11.013 -13.677  23.634  0.00  0.00
ATOM   3029  HA  TYR A 187      10.527 -13.526  24.587  0.00  0.00
ATOM   3030  CB  TYR A 187      12.518 -14.237  23.958  0.00  0.00
ATOM   3031  HB1 TYR A 187      13.006 -13.540  24.672  0.00  0.00
ATOM   3032  HB2 TYR A 187      13.102 -14.361  23.021  0.00  0.00
ATOM   3033  CG  TYR A 187      12.265 -15.548  24.704  0.00  0.00
ATOM   3034  CD1 TYR A 187      11.497 -15.625  25.843  0.00  0.00
ATOM   3035  HD1 TYR A 187      10.899 -14.820  26.244  0.00  0.00
ATOM   3036  CE1 TYR A 187      11.299 -16.825  26.543  0.00  0.00
ATOM   3037  HE1 TYR A 187      10.649 -16.782  27.403  0.00  0.00
ATOM   3038  CZ  TYR A 187      11.773 -18.025  26.019  0.00  0.00
ATOM   3039  OH  TYR A 187      11.609 -19.397  26.490  0.00  0.00
ATOM   3040  HH  TYR A 187      12.311 -19.983  26.197  0.00  0.00
ATOM   3041  CD2 TYR A 187      12.852 -16.750  24.223  0.00  0.00
ATOM   3042  HD2 TYR A 187      13.494 -16.725  23.355  0.00  0.00
ATOM   3043  CE2 TYR A 187      12.602 -17.962  24.873  0.00  0.00
ATOM   3044  HE2 TYR A 187      12.948 -18.920  24.514  0.00  0.00
ATOM   3045  C   TYR A 187      11.201 -12.336  22.915  0.00  0.00
ATOM   3046  O   TYR A 187      10.742 -12.101  21.802  0.00  0.00
ATOM   3047  N   GLN A 188      11.698 -11.221  23.617  0.00  0.00
ATOM   3048  HN  GLN A 188      12.092 -11.194  24.532  0.00  0.00
ATOM   3049  CA  GLN A 188      11.838  -9.895  23.027  0.00  0.00
ATOM   3050  HA  GLN A 188      10.937  -9.637  22.491  0.00  0.00
ATOM   3051  CB  GLN A 188      12.066  -8.867  24.107  0.00  0.00
ATOM   3052  HB1 GLN A 188      13.128  -8.676  24.371  0.00  0.00
ATOM   3053  HB2 GLN A 188      11.652  -9.289  25.047  0.00  0.00
ATOM   3054  CG  GLN A 188      11.473  -7.432  23.840  0.00  0.00
ATOM   3055  HG1 GLN A 188      10.363  -7.474  23.829  0.00  0.00
ATOM   3056  HG2 GLN A 188      11.910  -7.115  22.868  0.00  0.00
ATOM   3057  CD  GLN A 188      11.836  -6.289  24.810  0.00  0.00
ATOM   3058  OE1 GLN A 188      10.974  -5.769  25.529  0.00  0.00
ATOM   3059  NE2 GLN A 188      13.172  -6.033  24.899  0.00  0.00
ATOM   3060  HE2 GLN A 188      13.411  -5.573  25.754  0.00  0.00
ATOM   3061  HE2 GLN A 188      13.757  -6.661  24.385  0.00  0.00
ATOM   3062  C   GLN A 188      12.913  -9.908  21.982  0.00  0.00
ATOM   3063  O   GLN A 188      12.800  -9.022  21.089  0.00  0.00
ATOM   3064  N   PHE A 189      13.868 -10.840  21.853  0.00  0.00
ATOM   3065  HN  PHE A 189      13.859 -11.435  22.654  0.00  0.00
ATOM   3066  CA  PHE A 189      14.917 -11.021  20.872  0.00  0.00
ATOM   3067  HA  PHE A 189      15.451 -10.083  20.880  0.00  0.00
ATOM   3068  CB  PHE A 189      15.954 -12.049  21.340  0.00  0.00
ATOM   3069  HB1 PHE A 189      15.439 -12.849  21.914  0.00  0.00
ATOM   3070  HB2 PHE A 189      16.579 -11.671  22.177  0.00  0.00
ATOM   3071  CG  PHE A 189      16.797 -12.538  20.152  0.00  0.00
ATOM   3072  CD1 PHE A 189      16.636 -13.797  19.740  0.00  0.00
ATOM   3073  HD1 PHE A 189      15.807 -14.368  20.133  0.00  0.00
ATOM   3074  CE1 PHE A 189      17.576 -14.368  18.834  0.00  0.00
ATOM   3075  HE1 PHE A 189      17.433 -15.384  18.497  0.00  0.00
ATOM   3076  CZ  PHE A 189      18.617 -13.563  18.274  0.00  0.00
ATOM   3077  HZ  PHE A 189      19.418 -14.020  17.713  0.00  0.00
ATOM   3078  CD2 PHE A 189      17.848 -11.730  19.704  0.00  0.00
ATOM   3079  HD2 PHE A 189      17.965 -10.718  20.062  0.00  0.00
ATOM   3080  CE2 PHE A 189      18.774 -12.272  18.715  0.00  0.00
ATOM   3081  HE2 PHE A 189      19.608 -11.682  18.366  0.00  0.00
ATOM   3082  C   PHE A 189      14.212 -11.310  19.502  0.00  0.00
ATOM   3083  O   PHE A 189      14.415 -10.557  18.538  0.00  0.00
ATOM   3084  N   TRP A 190      13.225 -12.279  19.464  0.00  0.00
ATOM   3085  HN  TRP A 190      13.004 -12.861  20.243  0.00  0.00
ATOM   3086  CA  TRP A 190      12.561 -12.606  18.238  0.00  0.00
ATOM   3087  HA  TRP A 190      13.324 -12.758  17.489  0.00  0.00
ATOM   3088  CB  TRP A 190      11.725 -13.874  18.424  0.00  0.00
ATOM   3089  HB1 TRP A 190      11.071 -13.808  19.320  0.00  0.00
ATOM   3090  HB2 TRP A 190      12.403 -14.737  18.598  0.00  0.00
ATOM   3091  CG  TRP A 190      10.771 -14.262  17.365  0.00  0.00
ATOM   3092  CD1 TRP A 190       9.478 -13.864  17.321  0.00  0.00
ATOM   3093  HD1 TRP A 190       9.057 -12.987  17.791  0.00  0.00
ATOM   3094  NE1 TRP A 190       8.760 -14.683  16.411  0.00  0.00
ATOM   3095  HE1 TRP A 190       7.793 -14.748  16.297  0.00  0.00
ATOM   3096  CE2 TRP A 190       9.646 -15.465  15.761  0.00  0.00
ATOM   3097  CD2 TRP A 190      10.944 -15.132  16.252  0.00  0.00
ATOM   3098  CE3 TRP A 190      12.103 -15.610  15.715  0.00  0.00
ATOM   3099  HE3 TRP A 190      13.077 -15.334  16.092  0.00  0.00
ATOM   3100  CZ3 TRP A 190      11.948 -16.540  14.680  0.00  0.00
ATOM   3101  HZ3 TRP A 190      12.845 -17.014  14.309  0.00  0.00
ATOM   3102  CZ2 TRP A 190       9.523 -16.402  14.692  0.00  0.00
ATOM   3103  HZ2 TRP A 190       8.533 -16.657  14.343  0.00  0.00
ATOM   3104  CH2 TRP A 190      10.626 -16.925  14.281  0.00  0.00
ATOM   3105  HH2 TRP A 190      10.564 -17.735  13.571  0.00  0.00
ATOM   3106  C   TRP A 190      11.600 -11.422  17.911  0.00  0.00
ATOM   3107  O   TRP A 190      11.456 -11.045  16.785  0.00  0.00
ATOM   3108  N   LYS A 191      10.925 -10.726  18.883  0.00  0.00
ATOM   3109  HN  LYS A 191      11.116 -10.894  19.847  0.00  0.00
ATOM   3110  CA  LYS A 191      10.060  -9.597  18.579  0.00  0.00
ATOM   3111  HA  LYS A 191       9.221  -9.754  17.917  0.00  0.00
ATOM   3112  CB  LYS A 191       9.346  -9.110  19.896  0.00  0.00
ATOM   3113  HB1 LYS A 191      10.110  -8.546  20.473  0.00  0.00
ATOM   3114  HB2 LYS A 191       8.944  -9.939  20.517  0.00  0.00
ATOM   3115  CG  LYS A 191       8.278  -8.046  19.680  0.00  0.00
ATOM   3116  HG1 LYS A 191       7.705  -8.307  18.764  0.00  0.00
ATOM   3117  HG2 LYS A 191       8.877  -7.153  19.399  0.00  0.00
ATOM   3118  CD  LYS A 191       7.421  -7.853  20.966  0.00  0.00
ATOM   3119  HD1 LYS A 191       8.059  -8.059  21.851  0.00  0.00
ATOM   3120  HD2 LYS A 191       6.606  -8.606  20.926  0.00  0.00
ATOM   3121  CE  LYS A 191       6.925  -6.415  21.072  0.00  0.00
ATOM   3122  HE1 LYS A 191       6.070  -6.481  21.779  0.00  0.00
ATOM   3123  HE2 LYS A 191       6.475  -5.957  20.165  0.00  0.00
ATOM   3124  NZ  LYS A 191       7.881  -5.397  21.584  0.00  0.00
ATOM   3125  HZ1 LYS A 191       8.349  -5.795  22.423  0.00  0.00
ATOM   3126  HZ2 LYS A 191       7.449  -4.494  21.866  0.00  0.00
ATOM   3127  HZ3 LYS A 191       8.592  -5.178  20.857  0.00  0.00
ATOM   3128  C   LYS A 191      10.764  -8.441  17.928  0.00  0.00
ATOM   3129  O   LYS A 191      10.274  -7.723  16.964  0.00  0.00
ATOM   3130  N   ASN A 192      12.042  -8.168  18.313  0.00  0.00
ATOM   3131  HN  ASN A 192      12.524  -8.641  19.046  0.00  0.00
ATOM   3132  CA  ASN A 192      12.819  -7.227  17.606  0.00  0.00
ATOM   3133  HA  ASN A 192      12.319  -6.286  17.786  0.00  0.00
ATOM   3134  CB  ASN A 192      14.236  -7.206  18.255  0.00  0.00
ATOM   3135  HB1 ASN A 192      14.951  -6.816  17.498  0.00  0.00
ATOM   3136  HB2 ASN A 192      14.624  -8.222  18.482  0.00  0.00
ATOM   3137  CG  ASN A 192      14.433  -6.464  19.609  0.00  0.00
ATOM   3138  OD1 ASN A 192      13.507  -6.037  20.271  0.00  0.00
ATOM   3139  ND2 ASN A 192      15.690  -6.344  20.053  0.00  0.00
ATOM   3140  HD2 ASN A 192      15.876  -5.658  20.757  0.00  0.00
ATOM   3141  HD2 ASN A 192      16.346  -6.776  19.434  0.00  0.00
ATOM   3142  C   ASN A 192      13.059  -7.514  16.167  0.00  0.00
ATOM   3143  O   ASN A 192      12.941  -6.570  15.359  0.00  0.00
ATOM   3144  N   PHE A 193      13.163  -8.809  15.754  0.00  0.00
ATOM   3145  HN  PHE A 193      13.371  -9.646  16.254  0.00  0.00
ATOM   3146  CA  PHE A 193      13.117  -9.197  14.364  0.00  0.00
ATOM   3147  HA  PHE A 193      13.743  -8.554  13.762  0.00  0.00
ATOM   3148  CB  PHE A 193      13.514 -10.772  14.158  0.00  0.00
ATOM   3149  HB1 PHE A 193      13.407 -11.100  13.101  0.00  0.00
ATOM   3150  HB2 PHE A 193      12.787 -11.411  14.703  0.00  0.00
ATOM   3151  CG  PHE A 193      14.902 -11.209  14.487  0.00  0.00
ATOM   3152  CD1 PHE A 193      15.167 -12.386  15.047  0.00  0.00
ATOM   3153  HD1 PHE A 193      14.411 -13.063  15.418  0.00  0.00
ATOM   3154  CE1 PHE A 193      16.470 -12.773  15.249  0.00  0.00
ATOM   3155  HE1 PHE A 193      16.746 -13.758  15.596  0.00  0.00
ATOM   3156  CZ  PHE A 193      17.577 -11.897  14.979  0.00  0.00
ATOM   3157  HZ  PHE A 193      18.536 -12.343  15.197  0.00  0.00
ATOM   3158  CD2 PHE A 193      15.906 -10.255  14.236  0.00  0.00
ATOM   3159  HD2 PHE A 193      15.701  -9.260  13.871  0.00  0.00
ATOM   3160  CE2 PHE A 193      17.285 -10.592  14.472  0.00  0.00
ATOM   3161  HE2 PHE A 193      18.083  -9.906  14.229  0.00  0.00
ATOM   3162  C   PHE A 193      11.804  -9.021  13.650  0.00  0.00
ATOM   3163  O   PHE A 193      11.654  -8.369  12.592  0.00  0.00
ATOM   3164  N   GLN A 194      10.707  -9.488  14.302  0.00  0.00
ATOM   3165  HN  GLN A 194      10.793  -9.950  15.180  0.00  0.00
ATOM   3166  CA  GLN A 194       9.362  -9.407  13.693  0.00  0.00
ATOM   3167  HA  GLN A 194       9.424  -9.683  12.650  0.00  0.00
ATOM   3168  CB  GLN A 194       8.353 -10.333  14.449  0.00  0.00
ATOM   3169  HB1 GLN A 194       7.381 -10.192  13.931  0.00  0.00
ATOM   3170  HB2 GLN A 194       8.160  -9.812  15.411  0.00  0.00
ATOM   3171  CG  GLN A 194       8.723 -11.751  14.564  0.00  0.00
ATOM   3172  HG1 GLN A 194       7.926 -12.413  14.965  0.00  0.00
ATOM   3173  HG2 GLN A 194       9.572 -11.864  15.272  0.00  0.00
ATOM   3174  CD  GLN A 194       9.193 -12.334  13.175  0.00  0.00
ATOM   3175  OE1 GLN A 194       8.568 -11.967  12.180  0.00  0.00
ATOM   3176  NE2 GLN A 194      10.229 -13.165  13.059  0.00  0.00
ATOM   3177  HE2 GLN A 194      10.413 -13.503  12.137  0.00  0.00
ATOM   3178  HE2 GLN A 194      10.471 -13.724  13.851  0.00  0.00
ATOM   3179  C   GLN A 194       8.737  -8.059  13.605  0.00  0.00
ATOM   3180  O   GLN A 194       7.880  -7.923  12.749  0.00  0.00
ATOM   3181  N   THR A 195       9.129  -7.160  14.512  0.00  0.00
ATOM   3182  HN  THR A 195       9.657  -7.341  15.338  0.00  0.00
ATOM   3183  CA  THR A 195       8.781  -5.728  14.396  0.00  0.00
ATOM   3184  HA  THR A 195       7.784  -5.691  13.982  0.00  0.00
ATOM   3185  CB  THR A 195       8.886  -5.036  15.693  0.00  0.00
ATOM   3186  HB  THR A 195       8.624  -3.958  15.627  0.00  0.00
ATOM   3187  OG1 THR A 195      10.231  -5.150  16.306  0.00  0.00
ATOM   3188  HG1 THR A 195      10.212  -6.033  16.685  0.00  0.00
ATOM   3189  CG2 THR A 195       7.743  -5.526  16.609  0.00  0.00
ATOM   3190  HG2 THR A 195       6.774  -5.411  16.078  0.00  0.00
ATOM   3191  HG2 THR A 195       7.715  -4.810  17.457  0.00  0.00
ATOM   3192  HG2 THR A 195       7.921  -6.560  16.975  0.00  0.00
ATOM   3193  C   THR A 195       9.620  -4.986  13.376  0.00  0.00
ATOM   3194  O   THR A 195       9.000  -4.243  12.608  0.00  0.00
ATOM   3195  N   LEU A 196      10.955  -5.173  13.302  0.00  0.00
ATOM   3196  HN  LEU A 196      11.331  -5.749  14.023  0.00  0.00
ATOM   3197  CA  LEU A 196      11.838  -4.643  12.259  0.00  0.00
ATOM   3198  HA  LEU A 196      11.639  -3.582  12.301  0.00  0.00
ATOM   3199  CB  LEU A 196      13.327  -4.952  12.605  0.00  0.00
ATOM   3200  HB1 LEU A 196      13.493  -6.049  12.557  0.00  0.00
ATOM   3201  HB2 LEU A 196      13.492  -4.784  13.690  0.00  0.00
ATOM   3202  CG  LEU A 196      14.508  -4.247  11.907  0.00  0.00
ATOM   3203  HG  LEU A 196      14.288  -4.174  10.821  0.00  0.00
ATOM   3204  CD1 LEU A 196      14.645  -2.790  12.426  0.00  0.00
ATOM   3205  HD1 LEU A 196      15.535  -2.221  12.081  0.00  0.00
ATOM   3206  HD1 LEU A 196      14.759  -2.877  13.528  0.00  0.00
ATOM   3207  HD1 LEU A 196      13.683  -2.309  12.146  0.00  0.00
ATOM   3208  CD2 LEU A 196      15.802  -4.939  12.043  0.00  0.00
ATOM   3209  HD2 LEU A 196      16.184  -4.836  13.081  0.00  0.00
ATOM   3210  HD2 LEU A 196      16.500  -4.452  11.329  0.00  0.00
ATOM   3211  HD2 LEU A 196      15.821  -6.046  11.956  0.00  0.00
ATOM   3212  C   LEU A 196      11.456  -5.055  10.836  0.00  0.00
ATOM   3213  O   LEU A 196      11.323  -4.252   9.877  0.00  0.00
ATOM   3214  N   LYS A 197      10.999  -6.288  10.768  0.00  0.00
ATOM   3215  HN  LYS A 197      11.164  -6.811  11.602  0.00  0.00
ATOM   3216  CA  LYS A 197      10.406  -6.866   9.574  0.00  0.00
ATOM   3217  HA  LYS A 197      11.303  -6.813   8.974  0.00  0.00
ATOM   3218  CB  LYS A 197       9.966  -8.346   9.855  0.00  0.00
ATOM   3219  HB1 LYS A 197       9.138  -8.363  10.595  0.00  0.00
ATOM   3220  HB2 LYS A 197      10.895  -8.710  10.342  0.00  0.00
ATOM   3221  CG  LYS A 197       9.573  -8.996   8.544  0.00  0.00
ATOM   3222  HG1 LYS A 197      10.425  -9.210   7.865  0.00  0.00
ATOM   3223  HG2 LYS A 197       8.811  -8.404   7.995  0.00  0.00
ATOM   3224  CD  LYS A 197       8.851 -10.288   8.852  0.00  0.00
ATOM   3225  HD1 LYS A 197       9.549 -10.825   9.531  0.00  0.00
ATOM   3226  HD2 LYS A 197       8.774 -10.920   7.942  0.00  0.00
ATOM   3227  CE  LYS A 197       7.491 -10.064   9.513  0.00  0.00
ATOM   3228  HE1 LYS A 197       6.867  -9.698   8.671  0.00  0.00
ATOM   3229  HE2 LYS A 197       7.456  -9.451  10.439  0.00  0.00
ATOM   3230  NZ  LYS A 197       7.133 -11.396   9.903  0.00  0.00
ATOM   3231  HZ1 LYS A 197       7.506 -11.624  10.847  0.00  0.00
ATOM   3232  HZ2 LYS A 197       7.406 -12.179   9.278  0.00  0.00
ATOM   3233  HZ3 LYS A 197       6.101 -11.497   9.981  0.00  0.00
ATOM   3234  C   LYS A 197       9.288  -6.037   8.942  0.00  0.00
ATOM   3235  O   LYS A 197       9.270  -5.970   7.735  0.00  0.00
ATOM   3236  N   ILE A 198       8.410  -5.454   9.789  0.00  0.00
ATOM   3237  HN  ILE A 198       8.572  -5.637  10.755  0.00  0.00
ATOM   3238  CA  ILE A 198       7.329  -4.557   9.329  0.00  0.00
ATOM   3239  HA  ILE A 198       6.778  -5.141   8.607  0.00  0.00
ATOM   3240  CB  ILE A 198       6.305  -4.257  10.428  0.00  0.00
ATOM   3241  HB  ILE A 198       6.872  -3.732  11.227  0.00  0.00
ATOM   3242  CG2 ILE A 198       5.152  -3.391   9.803  0.00  0.00
ATOM   3243  HG2 ILE A 198       4.858  -3.945   8.886  0.00  0.00
ATOM   3244  HG2 ILE A 198       5.592  -2.392   9.592  0.00  0.00
ATOM   3245  HG2 ILE A 198       4.197  -3.267  10.358  0.00  0.00
ATOM   3246  CG1 ILE A 198       5.802  -5.581  11.005  0.00  0.00
ATOM   3247  HG1 ILE A 198       6.662  -6.164  11.398  0.00  0.00
ATOM   3248  HG1 ILE A 198       5.229  -6.144  10.237  0.00  0.00
ATOM   3249  CD1 ILE A 198       4.754  -5.376  12.151  0.00  0.00
ATOM   3250  HD1 ILE A 198       4.436  -6.389  12.478  0.00  0.00
ATOM   3251  HD2 ILE A 198       3.858  -4.827  11.791  0.00  0.00
ATOM   3252  HD3 ILE A 198       5.266  -4.988  13.057  0.00  0.00
ATOM   3253  C   ILE A 198       7.796  -3.342   8.589  0.00  0.00
ATOM   3254  O   ILE A 198       7.293  -2.921   7.592  0.00  0.00
ATOM   3255  N   VAL A 199       8.856  -2.632   9.056  0.00  0.00
ATOM   3256  HN  VAL A 199       9.404  -2.888   9.849  0.00  0.00
ATOM   3257  CA  VAL A 199       9.512  -1.461   8.464  0.00  0.00
ATOM   3258  HA  VAL A 199       8.749  -0.766   8.144  0.00  0.00
ATOM   3259  CB  VAL A 199      10.504  -0.762   9.444  0.00  0.00
ATOM   3260  HB  VAL A 199      11.407  -1.402   9.531  0.00  0.00
ATOM   3261  CG1 VAL A 199      10.906   0.541   8.765  0.00  0.00
ATOM   3262  HG1 VAL A 199      11.612   0.311   7.938  0.00  0.00
ATOM   3263  HG1 VAL A 199      11.464   1.167   9.493  0.00  0.00
ATOM   3264  HG1 VAL A 199       9.990   0.978   8.313  0.00  0.00
ATOM   3265  CG2 VAL A 199       9.932  -0.604  10.863  0.00  0.00
ATOM   3266  HG2 VAL A 199       8.865  -0.311  10.960  0.00  0.00
ATOM   3267  HG2 VAL A 199      10.544   0.185  11.351  0.00  0.00
ATOM   3268  HG2 VAL A 199      10.024  -1.513  11.495  0.00  0.00
ATOM   3269  C   VAL A 199      10.217  -1.786   7.105  0.00  0.00
ATOM   3270  O   VAL A 199       9.959  -1.095   6.127  0.00  0.00
ATOM   3271  N   ILE A 200      11.080  -2.802   7.019  0.00  0.00
ATOM   3272  HN  ILE A 200      11.331  -3.330   7.827  0.00  0.00
ATOM   3273  CA  ILE A 200      11.956  -3.243   5.882  0.00  0.00
ATOM   3274  HA  ILE A 200      12.521  -2.340   5.706  0.00  0.00
ATOM   3275  CB  ILE A 200      12.876  -4.451   6.272  0.00  0.00
ATOM   3276  HB  ILE A 200      12.272  -5.381   6.343  0.00  0.00
ATOM   3277  CG2 ILE A 200      13.895  -4.607   5.079  0.00  0.00
ATOM   3278  HG2 ILE A 200      14.474  -3.668   4.954  0.00  0.00
ATOM   3279  HG2 ILE A 200      13.374  -4.876   4.135  0.00  0.00
ATOM   3280  HG2 ILE A 200      14.688  -5.363   5.264  0.00  0.00
ATOM   3281  CG1 ILE A 200      13.777  -4.257   7.551  0.00  0.00
ATOM   3282  HG1 ILE A 200      13.207  -3.880   8.427  0.00  0.00
ATOM   3283  HG1 ILE A 200      14.585  -3.547   7.268  0.00  0.00
ATOM   3284  CD1 ILE A 200      14.363  -5.504   7.997  0.00  0.00
ATOM   3285  HD1 ILE A 200      15.207  -5.680   7.296  0.00  0.00
ATOM   3286  HD2 ILE A 200      13.598  -6.306   7.934  0.00  0.00
ATOM   3287  HD3 ILE A 200      14.918  -5.318   8.941  0.00  0.00
ATOM   3288  C   ILE A 200      11.097  -3.568   4.751  0.00  0.00
ATOM   3289  O   ILE A 200      11.445  -3.171   3.623  0.00  0.00
ATOM   3290  N   LEU A 201       9.985  -4.281   4.946  0.00  0.00
ATOM   3291  HN  LEU A 201       9.765  -4.541   5.884  0.00  0.00
ATOM   3292  CA  LEU A 201       8.947  -4.623   3.946  0.00  0.00
ATOM   3293  HA  LEU A 201       9.412  -4.772   2.982  0.00  0.00
ATOM   3294  CB  LEU A 201       8.071  -5.900   4.354  0.00  0.00
ATOM   3295  HB1 LEU A 201       7.258  -5.993   3.603  0.00  0.00
ATOM   3296  HB2 LEU A 201       7.566  -5.612   5.301  0.00  0.00
ATOM   3297  CG  LEU A 201       8.824  -7.162   4.421  0.00  0.00
ATOM   3298  HG  LEU A 201       9.438  -7.136   5.346  0.00  0.00
ATOM   3299  CD1 LEU A 201       7.900  -8.416   4.526  0.00  0.00
ATOM   3300  HD1 LEU A 201       6.997  -8.183   5.130  0.00  0.00
ATOM   3301  HD1 LEU A 201       8.545  -9.152   5.053  0.00  0.00
ATOM   3302  HD1 LEU A 201       7.624  -8.732   3.497  0.00  0.00
ATOM   3303  CD2 LEU A 201       9.956  -7.335   3.382  0.00  0.00
ATOM   3304  HD2 LEU A 201      10.496  -8.297   3.522  0.00  0.00
ATOM   3305  HD2 LEU A 201      10.546  -6.394   3.369  0.00  0.00
ATOM   3306  HD2 LEU A 201       9.493  -7.461   2.381  0.00  0.00
ATOM   3307  C   LEU A 201       8.028  -3.427   3.657  0.00  0.00
ATOM   3308  O   LEU A 201       7.521  -3.315   2.528  0.00  0.00
ATOM   3309  N   GLY A 202       7.612  -2.550   4.596  0.00  0.00
ATOM   3310  HN  GLY A 202       7.787  -2.610   5.576  0.00  0.00
ATOM   3311  CA  GLY A 202       6.699  -1.442   4.214  0.00  0.00
ATOM   3312  HA1 GLY A 202       6.200  -1.170   5.133  0.00  0.00
ATOM   3313  HA2 GLY A 202       5.961  -1.765   3.495  0.00  0.00
ATOM   3314  C   GLY A 202       7.354  -0.237   3.524  0.00  0.00
ATOM   3315  O   GLY A 202       6.714   0.587   2.825  0.00  0.00
ATOM   3316  N   LEU A 203       8.661  -0.067   3.555  0.00  0.00
ATOM   3317  HN  LEU A 203       9.196  -0.722   4.082  0.00  0.00
ATOM   3318  CA  LEU A 203       9.333   1.168   3.108  0.00  0.00
ATOM   3319  HA  LEU A 203       8.748   1.748   2.410  0.00  0.00
ATOM   3320  CB  LEU A 203       9.734   2.054   4.398  0.00  0.00
ATOM   3321  HB1 LEU A 203      10.483   1.517   5.019  0.00  0.00
ATOM   3322  HB2 LEU A 203       8.777   2.163   4.953  0.00  0.00
ATOM   3323  CG  LEU A 203      10.408   3.404   4.065  0.00  0.00
ATOM   3324  HG  LEU A 203      11.047   3.333   3.159  0.00  0.00
ATOM   3325  CD1 LEU A 203       9.305   4.456   3.813  0.00  0.00
ATOM   3326  HD1 LEU A 203       8.868   4.594   4.825  0.00  0.00
ATOM   3327  HD1 LEU A 203       8.594   4.007   3.087  0.00  0.00
ATOM   3328  HD1 LEU A 203       9.647   5.447   3.447  0.00  0.00
ATOM   3329  CD2 LEU A 203      11.332   3.708   5.226  0.00  0.00
ATOM   3330  HD2 LEU A 203      12.067   2.878   5.315  0.00  0.00
ATOM   3331  HD2 LEU A 203      10.683   3.760   6.127  0.00  0.00
ATOM   3332  HD2 LEU A 203      11.883   4.657   5.053  0.00  0.00
ATOM   3333  C   LEU A 203      10.546   0.842   2.293  0.00  0.00
ATOM   3334  O   LEU A 203      10.716   1.184   1.174  0.00  0.00
ATOM   3335  N   VAL A 204      11.585   0.295   2.978  0.00  0.00
ATOM   3336  HN  VAL A 204      11.336   0.000   3.897  0.00  0.00
ATOM   3337  CA  VAL A 204      12.952   0.232   2.487  0.00  0.00
ATOM   3338  HA  VAL A 204      13.207   1.214   2.119  0.00  0.00
ATOM   3339  CB  VAL A 204      13.959  -0.257   3.520  0.00  0.00
ATOM   3340  HB  VAL A 204      13.557  -1.228   3.880  0.00  0.00
ATOM   3341  CG1 VAL A 204      15.420  -0.448   2.997  0.00  0.00
ATOM   3342  HG1 VAL A 204      15.498  -1.346   2.348  0.00  0.00
ATOM   3343  HG1 VAL A 204      16.097  -0.583   3.868  0.00  0.00
ATOM   3344  HG1 VAL A 204      15.717   0.416   2.364  0.00  0.00
ATOM   3345  CG2 VAL A 204      13.970   0.725   4.674  0.00  0.00
ATOM   3346  HG2 VAL A 204      14.481   0.356   5.588  0.00  0.00
ATOM   3347  HG2 VAL A 204      12.965   0.869   5.125  0.00  0.00
ATOM   3348  HG2 VAL A 204      14.231   1.787   4.479  0.00  0.00
ATOM   3349  C   VAL A 204      13.070  -0.606   1.232  0.00  0.00
ATOM   3350  O   VAL A 204      13.522  -0.144   0.243  0.00  0.00
ATOM   3351  N   LEU A 205      12.544  -1.858   1.243  0.00  0.00
ATOM   3352  HN  LEU A 205      11.991  -2.311   1.939  0.00  0.00
ATOM   3353  CA  LEU A 205      12.544  -2.657  -0.001  0.00  0.00
ATOM   3354  HA  LEU A 205      13.568  -2.599  -0.341  0.00  0.00
ATOM   3355  CB  LEU A 205      12.235  -4.172   0.433  0.00  0.00
ATOM   3356  HB1 LEU A 205      11.129  -4.251   0.510  0.00  0.00
ATOM   3357  HB2 LEU A 205      12.668  -4.364   1.437  0.00  0.00
ATOM   3358  CG  LEU A 205      12.709  -5.298  -0.511  0.00  0.00
ATOM   3359  HG  LEU A 205      12.272  -5.157  -1.523  0.00  0.00
ATOM   3360  CD1 LEU A 205      14.262  -5.395  -0.641  0.00  0.00
ATOM   3361  HD1 LEU A 205      14.738  -5.257   0.353  0.00  0.00
ATOM   3362  HD1 LEU A 205      14.612  -4.644  -1.381  0.00  0.00
ATOM   3363  HD1 LEU A 205      14.533  -6.399  -1.030  0.00  0.00
ATOM   3364  CD2 LEU A 205      12.295  -6.673  -0.023  0.00  0.00
ATOM   3365  HD2 LEU A 205      11.202  -6.747   0.162  0.00  0.00
ATOM   3366  HD2 LEU A 205      12.701  -6.854   0.995  0.00  0.00
ATOM   3367  HD2 LEU A 205      12.660  -7.495  -0.674  0.00  0.00
ATOM   3368  C   LEU A 205      11.666  -2.118  -1.174  0.00  0.00
ATOM   3369  O   LEU A 205      12.176  -2.040  -2.273  0.00  0.00
ATOM   3370  N   PRO A 206      10.451  -1.580  -0.996  0.00  0.00
ATOM   3371  CD  PRO A 206       9.452  -2.030   0.079  0.00  0.00
ATOM   3372  HD1 PRO A 206       9.746  -1.584   1.052  0.00  0.00
ATOM   3373  HD2 PRO A 206       9.526  -3.124   0.255  0.00  0.00
ATOM   3374  CA  PRO A 206       9.770  -0.637  -1.888  0.00  0.00
ATOM   3375  HA  PRO A 206       9.462  -1.256  -2.717  0.00  0.00
ATOM   3376  CB  PRO A 206       8.541  -0.126  -1.104  0.00  0.00
ATOM   3377  HB1 PRO A 206       7.720   0.301  -1.718  0.00  0.00
ATOM   3378  HB2 PRO A 206       8.875   0.577  -0.312  0.00  0.00
ATOM   3379  CG  PRO A 206       8.153  -1.384  -0.325  0.00  0.00
ATOM   3380  HG1 PRO A 206       7.590  -1.113   0.593  0.00  0.00
ATOM   3381  HG2 PRO A 206       7.539  -1.999  -1.016  0.00  0.00
ATOM   3382  C   PRO A 206      10.626   0.446  -2.415  0.00  0.00
ATOM   3383  O   PRO A 206      10.454   0.819  -3.581  0.00  0.00
ATOM   3384  N   LEU A 207      11.462   1.104  -1.612  0.00  0.00
ATOM   3385  HN  LEU A 207      11.444   0.905  -0.635  0.00  0.00
ATOM   3386  CA  LEU A 207      12.344   2.173  -2.046  0.00  0.00
ATOM   3387  HA  LEU A 207      11.769   2.915  -2.579  0.00  0.00
ATOM   3388  CB  LEU A 207      12.897   2.846  -0.849  0.00  0.00
ATOM   3389  HB1 LEU A 207      13.436   2.120  -0.203  0.00  0.00
ATOM   3390  HB2 LEU A 207      12.061   3.239  -0.232  0.00  0.00
ATOM   3391  CG  LEU A 207      13.824   4.029  -1.254  0.00  0.00
ATOM   3392  HG  LEU A 207      14.658   3.595  -1.846  0.00  0.00
ATOM   3393  CD1 LEU A 207      13.151   5.205  -1.981  0.00  0.00
ATOM   3394  HD1 LEU A 207      12.359   5.594  -1.306  0.00  0.00
ATOM   3395  HD1 LEU A 207      12.670   4.938  -2.946  0.00  0.00
ATOM   3396  HD1 LEU A 207      13.810   6.095  -2.070  0.00  0.00
ATOM   3397  CD2 LEU A 207      14.521   4.739  -0.096  0.00  0.00
ATOM   3398  HD2 LEU A 207      15.345   5.369  -0.493  0.00  0.00
ATOM   3399  HD2 LEU A 207      14.876   3.964   0.617  0.00  0.00
ATOM   3400  HD2 LEU A 207      13.755   5.315   0.467  0.00  0.00
ATOM   3401  C   LEU A 207      13.476   1.640  -2.955  0.00  0.00
ATOM   3402  O   LEU A 207      13.778   2.128  -4.034  0.00  0.00
ATOM   3403  N   LEU A 208      14.109   0.469  -2.592  0.00  0.00
ATOM   3404  HN  LEU A 208      13.727   0.138  -1.733  0.00  0.00
ATOM   3405  CA  LEU A 208      15.108  -0.141  -3.365  0.00  0.00
ATOM   3406  HA  LEU A 208      15.806   0.621  -3.680  0.00  0.00
ATOM   3407  CB  LEU A 208      15.762  -1.304  -2.652  0.00  0.00
ATOM   3408  HB1 LEU A 208      16.312  -1.965  -3.354  0.00  0.00
ATOM   3409  HB2 LEU A 208      14.997  -1.885  -2.094  0.00  0.00
ATOM   3410  CG  LEU A 208      16.721  -0.823  -1.466  0.00  0.00
ATOM   3411  HG  LEU A 208      16.170   0.047  -1.051  0.00  0.00
ATOM   3412  CD1 LEU A 208      16.654  -1.826  -0.279  0.00  0.00
ATOM   3413  HD1 LEU A 208      17.201  -1.404   0.592  0.00  0.00
ATOM   3414  HD1 LEU A 208      17.135  -2.790  -0.552  0.00  0.00
ATOM   3415  HD1 LEU A 208      15.573  -1.929  -0.046  0.00  0.00
ATOM   3416  CD2 LEU A 208      18.078  -0.390  -1.951  0.00  0.00
ATOM   3417  HD2 LEU A 208      18.751   0.091  -1.209  0.00  0.00
ATOM   3418  HD2 LEU A 208      17.894   0.260  -2.834  0.00  0.00
ATOM   3419  HD2 LEU A 208      18.721  -1.233  -2.283  0.00  0.00
ATOM   3420  C   LEU A 208      14.612  -0.645  -4.742  0.00  0.00
ATOM   3421  O   LEU A 208      15.338  -0.505  -5.729  0.00  0.00
ATOM   3422  N   VAL A 209      13.476  -1.273  -4.839  0.00  0.00
ATOM   3423  HN  VAL A 209      12.994  -1.417  -3.977  0.00  0.00
ATOM   3424  CA  VAL A 209      12.976  -1.764  -6.091  0.00  0.00
ATOM   3425  HA  VAL A 209      13.841  -2.186  -6.581  0.00  0.00
ATOM   3426  CB  VAL A 209      11.892  -2.848  -5.942  0.00  0.00
ATOM   3427  HB  VAL A 209      10.894  -2.585  -5.532  0.00  0.00
ATOM   3428  CG1 VAL A 209      11.575  -3.470  -7.307  0.00  0.00
ATOM   3429  HG1 VAL A 209      11.295  -2.723  -8.080  0.00  0.00
ATOM   3430  HG1 VAL A 209      10.795  -4.260  -7.260  0.00  0.00
ATOM   3431  HG1 VAL A 209      12.442  -3.973  -7.786  0.00  0.00
ATOM   3432  CG2 VAL A 209      12.410  -3.894  -4.941  0.00  0.00
ATOM   3433  HG2 VAL A 209      12.647  -3.373  -3.989  0.00  0.00
ATOM   3434  HG2 VAL A 209      13.316  -4.443  -5.277  0.00  0.00
ATOM   3435  HG2 VAL A 209      11.590  -4.630  -4.796  0.00  0.00
ATOM   3436  C   VAL A 209      12.500  -0.504  -6.934  0.00  0.00
ATOM   3437  O   VAL A 209      12.607  -0.583  -8.140  0.00  0.00
ATOM   3438  N   MET A 210      12.003   0.539  -6.279  0.00  0.00
ATOM   3439  HN  MET A 210      11.902   0.529  -5.287  0.00  0.00
ATOM   3440  CA  MET A 210      11.849   1.772  -6.956  0.00  0.00
ATOM   3441  HA  MET A 210      11.091   1.694  -7.720  0.00  0.00
ATOM   3442  CB  MET A 210      11.155   2.781  -5.959  0.00  0.00
ATOM   3443  HB1 MET A 210      11.785   2.852  -5.046  0.00  0.00
ATOM   3444  HB2 MET A 210      10.185   2.309  -5.692  0.00  0.00
ATOM   3445  CG  MET A 210      11.014   4.157  -6.475  0.00  0.00
ATOM   3446  HG1 MET A 210      10.253   4.092  -7.281  0.00  0.00
ATOM   3447  HG2 MET A 210      11.973   4.472  -6.939  0.00  0.00
ATOM   3448  SD  MET A 210      10.653   5.515  -5.234  0.00  0.00
ATOM   3449  CE  MET A 210       9.111   5.077  -4.395  0.00  0.00
ATOM   3450  HE1 MET A 210       9.202   4.045  -3.992  0.00  0.00
ATOM   3451  HE2 MET A 210       8.231   4.996  -5.069  0.00  0.00
ATOM   3452  HE3 MET A 210       8.863   5.801  -3.589  0.00  0.00
ATOM   3453  C   MET A 210      12.983   2.382  -7.645  0.00  0.00
ATOM   3454  O   MET A 210      12.917   2.744  -8.866  0.00  0.00
ATOM   3455  N   VAL A 211      14.100   2.588  -6.910  0.00  0.00
ATOM   3456  HN  VAL A 211      14.144   2.529  -5.915  0.00  0.00
ATOM   3457  CA  VAL A 211      15.338   2.957  -7.569  0.00  0.00
ATOM   3458  HA  VAL A 211      15.113   3.949  -7.933  0.00  0.00
ATOM   3459  CB  VAL A 211      16.498   3.078  -6.533  0.00  0.00
ATOM   3460  HB  VAL A 211      16.686   2.095  -6.051  0.00  0.00
ATOM   3461  CG1 VAL A 211      17.807   3.558  -7.234  0.00  0.00
ATOM   3462  HG1 VAL A 211      17.711   4.560  -7.703  0.00  0.00
ATOM   3463  HG1 VAL A 211      18.124   2.835  -8.016  0.00  0.00
ATOM   3464  HG1 VAL A 211      18.678   3.679  -6.556  0.00  0.00
ATOM   3465  CG2 VAL A 211      16.123   4.110  -5.483  0.00  0.00
ATOM   3466  HG2 VAL A 211      15.036   4.163  -5.261  0.00  0.00
ATOM   3467  HG2 VAL A 211      16.464   5.132  -5.758  0.00  0.00
ATOM   3468  HG2 VAL A 211      16.499   3.815  -4.480  0.00  0.00
ATOM   3469  C   VAL A 211      15.738   2.027  -8.735  0.00  0.00
ATOM   3470  O   VAL A 211      16.183   2.468  -9.821  0.00  0.00
ATOM   3471  N   ILE A 212      15.524   0.721  -8.601  0.00  0.00
ATOM   3472  HN  ILE A 212      15.263   0.161  -7.818  0.00  0.00
ATOM   3473  CA  ILE A 212      15.870  -0.165  -9.642  0.00  0.00
ATOM   3474  HA  ILE A 212      16.879   0.017  -9.980  0.00  0.00
ATOM   3475  CB  ILE A 212      15.775  -1.645  -9.219  0.00  0.00
ATOM   3476  HB  ILE A 212      14.752  -1.866  -8.846  0.00  0.00
ATOM   3477  CG2 ILE A 212      15.985  -2.571 -10.378  0.00  0.00
ATOM   3478  HG2 ILE A 212      15.834  -3.639 -10.107  0.00  0.00
ATOM   3479  HG2 ILE A 212      16.870  -2.271 -10.979  0.00  0.00
ATOM   3480  HG2 ILE A 212      15.113  -2.584 -11.067  0.00  0.00
ATOM   3481  CG1 ILE A 212      16.838  -1.972  -8.142  0.00  0.00
ATOM   3482  HG1 ILE A 212      16.775  -1.263  -7.290  0.00  0.00
ATOM   3483  HG1 ILE A 212      17.887  -1.889  -8.501  0.00  0.00
ATOM   3484  CD1 ILE A 212      16.653  -3.307  -7.437  0.00  0.00
ATOM   3485  HD1 ILE A 212      17.065  -4.052  -8.150  0.00  0.00
ATOM   3486  HD2 ILE A 212      15.567  -3.514  -7.330  0.00  0.00
ATOM   3487  HD3 ILE A 212      17.199  -3.394  -6.473  0.00  0.00
ATOM   3488  C   ILE A 212      14.981   0.034 -10.808  0.00  0.00
ATOM   3489  O   ILE A 212      15.456   0.123 -11.991  0.00  0.00
ATOM   3490  N   CYS A 213      13.630   0.047 -10.644  0.00  0.00
ATOM   3491  HN  CYS A 213      13.168  -0.073  -9.768  0.00  0.00
ATOM   3492  CA  CYS A 213      12.730   0.444 -11.732  0.00  0.00
ATOM   3493  HA  CYS A 213      12.834  -0.277 -12.528  0.00  0.00
ATOM   3494  CB  CYS A 213      11.217   0.435 -11.253  0.00  0.00
ATOM   3495  HB1 CYS A 213      10.710   0.947 -12.099  0.00  0.00
ATOM   3496  HB2 CYS A 213      11.112   1.054 -10.336  0.00  0.00
ATOM   3497  SG  CYS A 213      10.486  -1.215 -10.985  0.00  0.00
ATOM   3498  HG1 CYS A 213      11.208  -1.544  -9.923  0.00  0.00
ATOM   3499  C   CYS A 213      12.932   1.799 -12.360  0.00  0.00
ATOM   3500  O   CYS A 213      12.863   2.054 -13.584  0.00  0.00
ATOM   3501  N   TYR A 214      13.289   2.834 -11.524  0.00  0.00
ATOM   3502  HN  TYR A 214      13.360   2.614 -10.554  0.00  0.00
ATOM   3503  CA  TYR A 214      13.567   4.210 -11.897  0.00  0.00
ATOM   3504  HA  TYR A 214      12.699   4.548 -12.444  0.00  0.00
ATOM   3505  CB  TYR A 214      13.970   5.089 -10.724  0.00  0.00
ATOM   3506  HB1 TYR A 214      14.870   4.685 -10.212  0.00  0.00
ATOM   3507  HB2 TYR A 214      13.069   5.083 -10.075  0.00  0.00
ATOM   3508  CG  TYR A 214      14.203   6.569 -11.046  0.00  0.00
ATOM   3509  CD1 TYR A 214      15.457   7.180 -10.654  0.00  0.00
ATOM   3510  HD1 TYR A 214      16.150   6.445 -10.271  0.00  0.00
ATOM   3511  CE1 TYR A 214      15.697   8.538 -10.874  0.00  0.00
ATOM   3512  HE1 TYR A 214      16.603   9.095 -10.688  0.00  0.00
ATOM   3513  CZ  TYR A 214      14.616   9.324 -11.278  0.00  0.00
ATOM   3514  OH  TYR A 214      14.709  10.714 -11.598  0.00  0.00
ATOM   3515  HH  TYR A 214      15.621  10.998 -11.502  0.00  0.00
ATOM   3516  CD2 TYR A 214      13.162   7.360 -11.456  0.00  0.00
ATOM   3517  HD2 TYR A 214      12.202   6.865 -11.481  0.00  0.00
ATOM   3518  CE2 TYR A 214      13.345   8.780 -11.591  0.00  0.00
ATOM   3519  HE2 TYR A 214      12.579   9.449 -11.955  0.00  0.00
ATOM   3520  C   TYR A 214      14.800   4.334 -12.850  0.00  0.00
ATOM   3521  O   TYR A 214      14.718   4.967 -13.876  0.00  0.00
ATOM   3522  N   SER A 215      15.875   3.478 -12.657  0.00  0.00
ATOM   3523  HN  SER A 215      15.889   2.953 -11.809  0.00  0.00
ATOM   3524  CA  SER A 215      17.089   3.479 -13.456  0.00  0.00
ATOM   3525  HA  SER A 215      17.621   4.408 -13.304  0.00  0.00
ATOM   3526  CB  SER A 215      18.195   2.561 -12.893  0.00  0.00
ATOM   3527  HB1 SER A 215      19.188   2.804 -13.329  0.00  0.00
ATOM   3528  HB2 SER A 215      17.869   1.508 -13.031  0.00  0.00
ATOM   3529  OG  SER A 215      18.266   2.801 -11.477  0.00  0.00
ATOM   3530  HG1 SER A 215      17.566   2.283 -11.073  0.00  0.00
ATOM   3531  C   SER A 215      16.881   3.269 -14.977  0.00  0.00
ATOM   3532  O   SER A 215      17.546   3.956 -15.770  0.00  0.00
ATOM   3533  N   GLY A 216      15.965   2.337 -15.326  0.00  0.00
ATOM   3534  HN  GLY A 216      15.583   1.859 -14.538  0.00  0.00
ATOM   3535  CA  GLY A 216      15.637   1.982 -16.687  0.00  0.00
ATOM   3536  HA1 GLY A 216      15.205   0.995 -16.627  0.00  0.00
ATOM   3537  HA2 GLY A 216      16.567   1.980 -17.236  0.00  0.00
ATOM   3538  C   GLY A 216      14.609   3.005 -17.352  0.00  0.00
ATOM   3539  O   GLY A 216      14.640   3.216 -18.557  0.00  0.00
ATOM   3540  N   ILE A 217      13.664   3.548 -16.599  0.00  0.00
ATOM   3541  HN  ILE A 217      13.628   3.116 -15.702  0.00  0.00
ATOM   3542  CA  ILE A 217      12.702   4.552 -17.079  0.00  0.00
ATOM   3543  HA  ILE A 217      12.248   4.275 -18.019  0.00  0.00
ATOM   3544  CB  ILE A 217      11.427   4.665 -16.403  0.00  0.00
ATOM   3545  HB  ILE A 217      10.763   5.443 -16.838  0.00  0.00
ATOM   3546  CG2 ILE A 217      10.534   3.431 -16.675  0.00  0.00
ATOM   3547  HG2 ILE A 217       9.524   3.517 -16.220  0.00  0.00
ATOM   3548  HG2 ILE A 217      10.972   2.530 -16.196  0.00  0.00
ATOM   3549  HG2 ILE A 217      10.410   3.306 -17.772  0.00  0.00
ATOM   3550  CG1 ILE A 217      11.567   4.889 -14.833  0.00  0.00
ATOM   3551  HG1 ILE A 217      12.355   5.648 -14.637  0.00  0.00
ATOM   3552  HG1 ILE A 217      11.861   3.937 -14.342  0.00  0.00
ATOM   3553  CD1 ILE A 217      10.264   5.329 -14.132  0.00  0.00
ATOM   3554  HD1 ILE A 217       9.818   6.178 -14.692  0.00  0.00
ATOM   3555  HD2 ILE A 217      10.384   5.664 -13.079  0.00  0.00
ATOM   3556  HD3 ILE A 217       9.565   4.465 -14.134  0.00  0.00
ATOM   3557  C   ILE A 217      13.351   5.860 -17.461  0.00  0.00
ATOM   3558  O   ILE A 217      12.985   6.579 -18.398  0.00  0.00
ATOM   3559  N   LEU A 218      14.361   6.300 -16.745  0.00  0.00
ATOM   3560  HN  LEU A 218      14.753   5.865 -15.938  0.00  0.00
ATOM   3561  CA  LEU A 218      14.917   7.619 -16.837  0.00  0.00
ATOM   3562  HA  LEU A 218      14.109   8.334 -16.868  0.00  0.00
ATOM   3563  CB  LEU A 218      15.775   7.993 -15.639  0.00  0.00
ATOM   3564  HB1 LEU A 218      16.475   7.166 -15.391  0.00  0.00
ATOM   3565  HB2 LEU A 218      15.151   7.939 -14.720  0.00  0.00
ATOM   3566  CG  LEU A 218      16.579   9.308 -15.536  0.00  0.00
ATOM   3567  HG  LEU A 218      17.390   9.229 -16.290  0.00  0.00
ATOM   3568  CD1 LEU A 218      15.767  10.567 -15.850  0.00  0.00
ATOM   3569  HD1 LEU A 218      14.923  10.723 -15.144  0.00  0.00
ATOM   3570  HD1 LEU A 218      15.404  10.418 -16.890  0.00  0.00
ATOM   3571  HD1 LEU A 218      16.395  11.479 -15.940  0.00  0.00
ATOM   3572  CD2 LEU A 218      17.338   9.412 -14.148  0.00  0.00
ATOM   3573  HD2 LEU A 218      16.581   9.730 -13.399  0.00  0.00
ATOM   3574  HD2 LEU A 218      18.074  10.238 -14.250  0.00  0.00
ATOM   3575  HD2 LEU A 218      17.937   8.506 -13.915  0.00  0.00
ATOM   3576  C   LEU A 218      15.708   7.794 -18.125  0.00  0.00
ATOM   3577  O   LEU A 218      15.505   8.756 -18.834  0.00  0.00
ATOM   3578  N   LYS A 219      16.569   6.836 -18.504  0.00  0.00
ATOM   3579  HN  LYS A 219      16.562   6.003 -17.958  0.00  0.00
ATOM   3580  CA  LYS A 219      17.490   6.930 -19.688  0.00  0.00
ATOM   3581  HA  LYS A 219      18.139   7.724 -19.347  0.00  0.00
ATOM   3582  CB  LYS A 219      18.276   5.639 -19.911  0.00  0.00
ATOM   3583  HB1 LYS A 219      18.911   5.647 -20.823  0.00  0.00
ATOM   3584  HB2 LYS A 219      17.565   4.804 -20.087  0.00  0.00
ATOM   3585  CG  LYS A 219      19.263   5.337 -18.699  0.00  0.00
ATOM   3586  HG1 LYS A 219      18.659   5.164 -17.783  0.00  0.00
ATOM   3587  HG2 LYS A 219      19.813   6.249 -18.385  0.00  0.00
ATOM   3588  CD  LYS A 219      20.077   4.011 -18.794  0.00  0.00
ATOM   3589  HD1 LYS A 219      19.359   3.186 -18.600  0.00  0.00
ATOM   3590  HD2 LYS A 219      20.808   4.167 -17.971  0.00  0.00
ATOM   3591  CE  LYS A 219      20.726   3.718 -20.143  0.00  0.00
ATOM   3592  HE1 LYS A 219      19.991   3.700 -20.975  0.00  0.00
ATOM   3593  HE2 LYS A 219      21.139   2.688 -20.081  0.00  0.00
ATOM   3594  NZ  LYS A 219      21.818   4.621 -20.475  0.00  0.00
ATOM   3595  HZ1 LYS A 219      21.517   5.612 -20.559  0.00  0.00
ATOM   3596  HZ2 LYS A 219      22.269   4.415 -21.389  0.00  0.00
ATOM   3597  HZ3 LYS A 219      22.597   4.634 -19.786  0.00  0.00
ATOM   3598  C   LYS A 219      16.835   7.332 -20.953  0.00  0.00
ATOM   3599  O   LYS A 219      15.734   6.818 -21.326  0.00  0.00
ATOM   3600  N   THR A 220      17.485   8.274 -21.688  0.00  0.00
ATOM   3601  HN  THR A 220      18.256   8.884 -21.523  0.00  0.00
ATOM   3602  CA  THR A 220      16.824   8.665 -22.983  0.00  0.00
ATOM   3603  HA  THR A 220      15.747   8.622 -22.907  0.00  0.00
ATOM   3604  CB  THR A 220      17.269  10.005 -23.468  0.00  0.00
ATOM   3605  HB  THR A 220      16.894  10.205 -24.494  0.00  0.00
ATOM   3606  OG1 THR A 220      18.676  10.148 -23.286  0.00  0.00
ATOM   3607  HG1 THR A 220      18.856  10.986 -23.720  0.00  0.00
ATOM   3608  CG2 THR A 220      16.595  10.922 -22.510  0.00  0.00
ATOM   3609  HG2 THR A 220      16.841  12.001 -22.608  0.00  0.00
ATOM   3610  HG2 THR A 220      16.642  10.678 -21.426  0.00  0.00
ATOM   3611  HG2 THR A 220      15.496  10.923 -22.673  0.00  0.00
ATOM   3612  C   THR A 220      17.195   7.775 -24.152  0.00  0.00
ATOM   3613  O   THR A 220      16.458   7.666 -25.144  0.00  0.00
ATOM   3614  N   LEU A 221      18.341   7.042 -24.007  0.00  0.00
ATOM   3615  HN  LEU A 221      18.902   7.175 -23.194  0.00  0.00
ATOM   3616  CA  LEU A 221      18.751   5.948 -24.829  0.00  0.00
ATOM   3617  HA  LEU A 221      17.875   5.659 -25.393  0.00  0.00
ATOM   3618  CB  LEU A 221      19.931   6.251 -25.690  0.00  0.00
ATOM   3619  HB1 LEU A 221      20.885   6.049 -25.157  0.00  0.00
ATOM   3620  HB2 LEU A 221      19.967   7.332 -25.943  0.00  0.00
ATOM   3621  CG  LEU A 221      19.999   5.400 -26.989  0.00  0.00
ATOM   3622  HG  LEU A 221      20.026   4.327 -26.706  0.00  0.00
ATOM   3623  CD1 LEU A 221      18.783   5.458 -27.979  0.00  0.00
ATOM   3624  HD1 LEU A 221      18.840   6.428 -28.518  0.00  0.00
ATOM   3625  HD1 LEU A 221      17.788   5.301 -27.509  0.00  0.00
ATOM   3626  HD1 LEU A 221      19.016   4.732 -28.786  0.00  0.00
ATOM   3627  CD2 LEU A 221      21.422   5.525 -27.565  0.00  0.00
ATOM   3628  HD2 LEU A 221      22.159   5.300 -26.765  0.00  0.00
ATOM   3629  HD2 LEU A 221      21.563   6.592 -27.841  0.00  0.00
ATOM   3630  HD2 LEU A 221      21.587   4.884 -28.457  0.00  0.00
ATOM   3631  C   LEU A 221      18.984   4.771 -23.944  0.00  0.00
ATOM   3632  O   LEU A 221      19.748   4.928 -23.022  0.00  0.00
ATOM   3633  N   LEU A 222      18.341   3.638 -24.254  0.00  0.00
ATOM   3634  HN  LEU A 222      17.721   3.637 -25.035  0.00  0.00
ATOM   3635  CA  LEU A 222      18.406   2.409 -23.473  0.00  0.00
ATOM   3636  HA  LEU A 222      19.244   2.389 -22.792  0.00  0.00
ATOM   3637  CB  LEU A 222      17.136   2.179 -22.675  0.00  0.00
ATOM   3638  HB1 LEU A 222      16.312   2.138 -23.419  0.00  0.00
ATOM   3639  HB2 LEU A 222      16.890   3.057 -22.040  0.00  0.00
ATOM   3640  CG  LEU A 222      17.106   0.887 -21.850  0.00  0.00
ATOM   3641  HG  LEU A 222      17.373  -0.051 -22.381  0.00  0.00
ATOM   3642  CD1 LEU A 222      18.112   0.884 -20.673  0.00  0.00
ATOM   3643  HD1 LEU A 222      17.931   1.802 -20.072  0.00  0.00
ATOM   3644  HD1 LEU A 222      19.170   0.991 -20.996  0.00  0.00
ATOM   3645  HD1 LEU A 222      18.012   0.023 -19.979  0.00  0.00
ATOM   3646  CD2 LEU A 222      15.714   0.688 -21.294  0.00  0.00
ATOM   3647  HD2 LEU A 222      15.538   1.489 -20.545  0.00  0.00
ATOM   3648  HD2 LEU A 222      15.731  -0.340 -20.871  0.00  0.00
ATOM   3649  HD2 LEU A 222      14.932   0.781 -22.077  0.00  0.00
ATOM   3650  C   LEU A 222      18.733   1.178 -24.322  0.00  0.00
ATOM   3651  O   LEU A 222      19.603   0.375 -24.016  0.00  0.00
ATOM   3652  N   ARG A 223      18.122   1.025 -25.534  0.00  0.00
ATOM   3653  HN  ARG A 223      17.391   1.667 -25.752  0.00  0.00
ATOM   3654  CA  ARG A 223      18.371   0.039 -26.529  0.00  0.00
ATOM   3655  HA  ARG A 223      19.165  -0.625 -26.223  0.00  0.00
ATOM   3656  CB  ARG A 223      17.145  -0.826 -26.773  0.00  0.00
ATOM   3657  HB1 ARG A 223      16.378  -0.197 -27.273  0.00  0.00
ATOM   3658  HB2 ARG A 223      16.831  -1.176 -25.766  0.00  0.00
ATOM   3659  CG  ARG A 223      17.293  -2.099 -27.610  0.00  0.00
ATOM   3660  HG1 ARG A 223      18.059  -2.752 -27.142  0.00  0.00
ATOM   3661  HG2 ARG A 223      17.602  -1.773 -28.627  0.00  0.00
ATOM   3662  CD  ARG A 223      16.015  -3.005 -27.833  0.00  0.00
ATOM   3663  HD1 ARG A 223      15.593  -3.300 -26.849  0.00  0.00
ATOM   3664  HD2 ARG A 223      16.357  -3.902 -28.393  0.00  0.00
ATOM   3665  NE  ARG A 223      14.988  -2.347 -28.642  0.00  0.00
ATOM   3666  HE  ARG A 223      15.229  -2.048 -29.565  0.00  0.00
ATOM   3667  CZ  ARG A 223      14.107  -1.522 -28.104  0.00  0.00
ATOM   3668  NH1 ARG A 223      13.626  -0.493 -28.759  0.00  0.00
ATOM   3669  HH1 ARG A 223      13.847  -0.346 -29.724  0.00  0.00
ATOM   3670  HH1 ARG A 223      12.706  -0.276 -28.431  0.00  0.00
ATOM   3671  NH2 ARG A 223      13.610  -1.696 -26.887  0.00  0.00
ATOM   3672  HH2 ARG A 223      12.899  -1.018 -26.700  0.00  0.00
ATOM   3673  HH2 ARG A 223      14.085  -2.298 -26.245  0.00  0.00
ATOM   3674  C   ARG A 223      18.842   0.732 -27.763  0.00  0.00
ATOM   3675  O   ARG A 223      20.065   0.915 -27.939  0.00  0.00
ATOM   3676  N   CYS A 224      17.988   1.103 -28.678  0.00  0.00
ATOM   3677  HN  CYS A 224      17.004   1.035 -28.535  0.00  0.00
ATOM   3678  CA  CYS A 224      18.407   1.574 -29.976  0.00  0.00
ATOM   3679  HA  CYS A 224      19.422   1.940 -29.935  0.00  0.00
ATOM   3680  CB  CYS A 224      18.310   0.432 -31.068  0.00  0.00
ATOM   3681  HB1 CYS A 224      19.155  -0.288 -31.029  0.00  0.00
ATOM   3682  HB2 CYS A 224      18.408   0.926 -32.059  0.00  0.00
ATOM   3683  SG  CYS A 224      16.743  -0.469 -31.086  0.00  0.00
ATOM   3684  HG1 CYS A 224      17.386  -1.543 -31.522  0.00  0.00
ATOM   3685  C   CYS A 224      17.553   2.749 -30.457  0.00  0.00
ATOM   3686  O   CYS A 224      17.773   3.321 -31.493  0.00  0.00
ATOM   3687  N   ARG A 225      16.491   3.176 -29.675  0.00  0.00
ATOM   3688  HN  ARG A 225      16.224   2.816 -28.784  0.00  0.00
ATOM   3689  CA  ARG A 225      15.801   4.437 -29.949  0.00  0.00
ATOM   3690  HA  ARG A 225      16.471   5.163 -30.383  0.00  0.00
ATOM   3691  CB  ARG A 225      14.646   4.102 -31.029  0.00  0.00
ATOM   3692  HB1 ARG A 225      15.207   4.026 -31.984  0.00  0.00
ATOM   3693  HB2 ARG A 225      14.005   5.007 -31.095  0.00  0.00
ATOM   3694  CG  ARG A 225      13.559   3.088 -30.715  0.00  0.00
ATOM   3695  HG1 ARG A 225      13.113   3.338 -29.728  0.00  0.00
ATOM   3696  HG2 ARG A 225      13.963   2.062 -30.583  0.00  0.00
ATOM   3697  CD  ARG A 225      12.407   2.952 -31.727  0.00  0.00
ATOM   3698  HD1 ARG A 225      11.866   2.005 -31.519  0.00  0.00
ATOM   3699  HD2 ARG A 225      12.957   2.836 -32.685  0.00  0.00
ATOM   3700  NE  ARG A 225      11.589   4.148 -31.756  0.00  0.00
ATOM   3701  HE  ARG A 225      11.799   4.972 -31.229  0.00  0.00
ATOM   3702  CZ  ARG A 225      10.506   4.361 -32.470  0.00  0.00
ATOM   3703  NH1 ARG A 225       9.972   5.560 -32.434  0.00  0.00
ATOM   3704  HH1 ARG A 225       9.391   5.829 -33.202  0.00  0.00
ATOM   3705  HH1 ARG A 225      10.241   6.323 -31.848  0.00  0.00
ATOM   3706  NH2 ARG A 225      10.077   3.469 -33.331  0.00  0.00
ATOM   3707  HH2 ARG A 225      10.730   2.777 -33.638  0.00  0.00
ATOM   3708  HH2 ARG A 225       9.213   3.650 -33.799  0.00  0.00
ATOM   3709  C   ARG A 225      15.169   5.074 -28.739  0.00  0.00
ATOM   3710  O   ARG A 225      14.879   4.420 -27.813  0.00  0.00
ATOM   3711  N   ASN A 226      14.810   6.363 -28.888  0.00  0.00
ATOM   3712  HN  ASN A 226      14.812   6.738 -29.812  0.00  0.00
ATOM   3713  CA  ASN A 226      13.891   6.977 -27.933  0.00  0.00
ATOM   3714  HA  ASN A 226      14.306   6.720 -26.970  0.00  0.00
ATOM   3715  CB  ASN A 226      13.928   8.470 -28.051  0.00  0.00
ATOM   3716  HB1 ASN A 226      13.383   8.856 -28.941  0.00  0.00
ATOM   3717  HB2 ASN A 226      14.960   8.865 -28.169  0.00  0.00
ATOM   3718  CG  ASN A 226      13.292   9.168 -26.795  0.00  0.00
ATOM   3719  OD1 ASN A 226      12.361   9.955 -26.867  0.00  0.00
ATOM   3720  ND2 ASN A 226      13.747   8.748 -25.573  0.00  0.00
ATOM   3721  HD2 ASN A 226      14.419   8.008 -25.543  0.00  0.00
ATOM   3722  HD2 ASN A 226      13.297   9.143 -24.772  0.00  0.00
ATOM   3723  C   ASN A 226      12.488   6.444 -28.081  0.00  0.00
ATOM   3724  O   ASN A 226      11.891   6.584 -29.129  0.00  0.00
ATOM   3725  N   GLU A 227      11.863   5.869 -27.029  0.00  0.00
ATOM   3726  HN  GLU A 227      12.348   5.648 -26.186  0.00  0.00
ATOM   3727  CA  GLU A 227      10.611   5.311 -26.992  0.00  0.00
ATOM   3728  HA  GLU A 227      10.144   5.404 -27.960  0.00  0.00
ATOM   3729  CB  GLU A 227      10.491   3.732 -26.816  0.00  0.00
ATOM   3730  HB1 GLU A 227       9.412   3.509 -26.675  0.00  0.00
ATOM   3731  HB2 GLU A 227      11.185   3.345 -26.039  0.00  0.00
ATOM   3732  CG  GLU A 227      10.828   2.900 -28.072  0.00  0.00
ATOM   3733  HG1 GLU A 227      11.930   2.852 -28.206  0.00  0.00
ATOM   3734  HG2 GLU A 227      10.476   3.486 -28.948  0.00  0.00
ATOM   3735  CD  GLU A 227      10.318   1.469 -28.091  0.00  0.00
ATOM   3736  OE1 GLU A 227      11.158   0.556 -28.326  0.00  0.00
ATOM   3737  OE2 GLU A 227       9.083   1.236 -28.148  0.00  0.00
ATOM   3738  C   GLU A 227       9.844   6.011 -25.916  0.00  0.00
ATOM   3739  O   GLU A 227      10.112   5.875 -24.700  0.00  0.00
ATOM   3740  N   LYS A 228       8.763   6.773 -26.279  0.00  0.00
ATOM   3741  HN  LYS A 228       8.608   6.940 -27.249  0.00  0.00
ATOM   3742  CA  LYS A 228       8.106   7.650 -25.273  0.00  0.00
ATOM   3743  HA  LYS A 228       8.887   8.286 -24.881  0.00  0.00
ATOM   3744  CB  LYS A 228       7.080   8.557 -25.926  0.00  0.00
ATOM   3745  HB1 LYS A 228       6.760   9.259 -25.127  0.00  0.00
ATOM   3746  HB2 LYS A 228       6.145   8.015 -26.184  0.00  0.00
ATOM   3747  CG  LYS A 228       7.585   9.289 -27.146  0.00  0.00
ATOM   3748  HG1 LYS A 228       8.147   8.522 -27.720  0.00  0.00
ATOM   3749  HG2 LYS A 228       8.320  10.080 -26.886  0.00  0.00
ATOM   3750  CD  LYS A 228       6.362   9.901 -27.887  0.00  0.00
ATOM   3751  HD1 LYS A 228       6.047  10.621 -27.102  0.00  0.00
ATOM   3752  HD2 LYS A 228       5.556   9.145 -28.007  0.00  0.00
ATOM   3753  CE  LYS A 228       6.626  10.446 -29.286  0.00  0.00
ATOM   3754  HE1 LYS A 228       6.813   9.569 -29.942  0.00  0.00
ATOM   3755  HE2 LYS A 228       7.438  11.200 -29.369  0.00  0.00
ATOM   3756  NZ  LYS A 228       5.407  11.129 -29.840  0.00  0.00
ATOM   3757  HZ1 LYS A 228       4.558  10.615 -29.531  0.00  0.00
ATOM   3758  HZ2 LYS A 228       5.368  11.275 -30.869  0.00  0.00
ATOM   3759  HZ3 LYS A 228       5.214  12.069 -29.438  0.00  0.00
ATOM   3760  C   LYS A 228       7.313   6.931 -24.179  0.00  0.00
ATOM   3761  O   LYS A 228       6.976   7.534 -23.162  0.00  0.00
ATOM   3762  N   LYS A 229       7.076   5.592 -24.287  0.00  0.00
ATOM   3763  HN  LYS A 229       7.280   5.136 -25.149  0.00  0.00
ATOM   3764  CA  LYS A 229       6.491   4.862 -23.220  0.00  0.00
ATOM   3765  HA  LYS A 229       5.505   5.269 -23.050  0.00  0.00
ATOM   3766  CB  LYS A 229       6.190   3.398 -23.629  0.00  0.00
ATOM   3767  HB1 LYS A 229       7.095   2.929 -24.072  0.00  0.00
ATOM   3768  HB2 LYS A 229       5.368   3.335 -24.375  0.00  0.00
ATOM   3769  CG  LYS A 229       5.601   2.458 -22.494  0.00  0.00
ATOM   3770  HG1 LYS A 229       4.652   2.916 -22.140  0.00  0.00
ATOM   3771  HG2 LYS A 229       6.202   2.452 -21.560  0.00  0.00
ATOM   3772  CD  LYS A 229       5.322   1.013 -23.051  0.00  0.00
ATOM   3773  HD1 LYS A 229       5.620   0.219 -22.333  0.00  0.00
ATOM   3774  HD2 LYS A 229       6.054   0.965 -23.887  0.00  0.00
ATOM   3775  CE  LYS A 229       3.866   0.769 -23.539  0.00  0.00
ATOM   3776  HE1 LYS A 229       3.809   0.010 -24.349  0.00  0.00
ATOM   3777  HE2 LYS A 229       3.635   1.809 -23.853  0.00  0.00
ATOM   3778  NZ  LYS A 229       2.953   0.360 -22.416  0.00  0.00
ATOM   3779  HZ1 LYS A 229       3.006   0.962 -21.569  0.00  0.00
ATOM   3780  HZ2 LYS A 229       3.239  -0.592 -22.110  0.00  0.00
ATOM   3781  HZ3 LYS A 229       1.926   0.334 -22.578  0.00  0.00
ATOM   3782  C   LYS A 229       7.360   4.895 -21.930  0.00  0.00
ATOM   3783  O   LYS A 229       6.842   4.876 -20.839  0.00  0.00
ATOM   3784  N   ARG A 230       8.745   4.940 -22.093  0.00  0.00
ATOM   3785  HN  ARG A 230       9.046   5.157 -23.018  0.00  0.00
ATOM   3786  CA  ARG A 230       9.687   5.000 -20.930  0.00  0.00
ATOM   3787  HA  ARG A 230       9.577   4.096 -20.350  0.00  0.00
ATOM   3788  CB  ARG A 230      11.161   5.080 -21.394  0.00  0.00
ATOM   3789  HB1 ARG A 230      11.791   5.269 -20.500  0.00  0.00
ATOM   3790  HB2 ARG A 230      11.336   5.957 -22.055  0.00  0.00
ATOM   3791  CG  ARG A 230      11.718   3.843 -22.102  0.00  0.00
ATOM   3792  HG1 ARG A 230      11.278   3.682 -23.110  0.00  0.00
ATOM   3793  HG2 ARG A 230      11.444   2.942 -21.513  0.00  0.00
ATOM   3794  CD  ARG A 230      13.248   3.942 -22.214  0.00  0.00
ATOM   3795  HD1 ARG A 230      13.721   3.599 -21.269  0.00  0.00
ATOM   3796  HD2 ARG A 230      13.573   4.977 -22.457  0.00  0.00
ATOM   3797  NE  ARG A 230      13.663   2.999 -23.341  0.00  0.00
ATOM   3798  HE  ARG A 230      13.460   2.021 -23.301  0.00  0.00
ATOM   3799  CZ  ARG A 230      14.046   3.345 -24.547  0.00  0.00
ATOM   3800  NH1 ARG A 230      14.124   2.405 -25.527  0.00  0.00
ATOM   3801  HH1 ARG A 230      13.565   1.576 -25.486  0.00  0.00
ATOM   3802  HH1 ARG A 230      14.384   2.665 -26.456  0.00  0.00
ATOM   3803  NH2 ARG A 230      14.708   4.492 -24.836  0.00  0.00
ATOM   3804  HH2 ARG A 230      14.770   5.186 -24.117  0.00  0.00
ATOM   3805  HH2 ARG A 230      15.115   4.524 -25.749  0.00  0.00
ATOM   3806  C   ARG A 230       9.412   6.292 -20.096  0.00  0.00
ATOM   3807  O   ARG A 230       9.204   6.300 -18.861  0.00  0.00
ATOM   3808  N   HIS A 231       9.314   7.483 -20.797  0.00  0.00
ATOM   3809  HN  HIS A 231       9.460   7.514 -21.783  0.00  0.00
ATOM   3810  CA  HIS A 231       9.045   8.759 -20.213  0.00  0.00
ATOM   3811  HA  HIS A 231       9.622   8.669 -19.305  0.00  0.00
ATOM   3812  CB  HIS A 231       9.460   9.910 -21.101  0.00  0.00
ATOM   3813  HB1 HIS A 231       9.448  10.834 -20.483  0.00  0.00
ATOM   3814  HB2 HIS A 231       8.736  10.129 -21.914  0.00  0.00
ATOM   3815  ND1 HIS A 231      11.922   9.342 -20.989  0.00  0.00
ATOM   3816  HD1 HIS A 231      12.047   9.334 -19.997  0.00  0.00
ATOM   3817  CG  HIS A 231      10.833   9.817 -21.646  0.00  0.00
ATOM   3818  CE1 HIS A 231      12.952   9.334 -21.877  0.00  0.00
ATOM   3819  HE1 HIS A 231      13.980   9.230 -21.531  0.00  0.00
ATOM   3820  NE2 HIS A 231      12.573   9.821 -23.049  0.00  0.00
ATOM   3821  CD2 HIS A 231      11.242  10.134 -22.837  0.00  0.00
ATOM   3822  HD2 HIS A 231      10.684  10.667 -23.598  0.00  0.00
ATOM   3823  C   HIS A 231       7.592   8.976 -19.846  0.00  0.00
ATOM   3824  O   HIS A 231       7.359   9.718 -18.931  0.00  0.00
ATOM   3825  N   ARG A 232       6.613   8.296 -20.484  0.00  0.00
ATOM   3826  HN  ARG A 232       6.761   7.744 -21.302  0.00  0.00
ATOM   3827  CA  ARG A 232       5.237   8.194 -19.988  0.00  0.00
ATOM   3828  HA  ARG A 232       4.909   9.202 -19.775  0.00  0.00
ATOM   3829  CB  ARG A 232       4.310   7.454 -21.092  0.00  0.00
ATOM   3830  HB1 ARG A 232       3.326   7.197 -20.646  0.00  0.00
ATOM   3831  HB2 ARG A 232       4.793   6.477 -21.309  0.00  0.00
ATOM   3832  CG  ARG A 232       4.038   8.288 -22.311  0.00  0.00
ATOM   3833  HG1 ARG A 232       4.982   8.561 -22.830  0.00  0.00
ATOM   3834  HG2 ARG A 232       3.620   9.197 -21.826  0.00  0.00
ATOM   3835  CD  ARG A 232       3.121   7.705 -23.370  0.00  0.00
ATOM   3836  HD1 ARG A 232       2.032   7.725 -23.153  0.00  0.00
ATOM   3837  HD2 ARG A 232       3.482   6.655 -23.405  0.00  0.00
ATOM   3838  NE  ARG A 232       3.434   8.420 -24.681  0.00  0.00
ATOM   3839  HE  ARG A 232       3.749   7.851 -25.441  0.00  0.00
ATOM   3840  CZ  ARG A 232       2.801   9.586 -25.054  0.00  0.00
ATOM   3841  NH1 ARG A 232       3.015  10.030 -26.283  0.00  0.00
ATOM   3842  HH1 ARG A 232       3.421   9.471 -27.005  0.00  0.00
ATOM   3843  HH1 ARG A 232       2.482  10.803 -26.628  0.00  0.00
ATOM   3844  NH2 ARG A 232       2.202  10.346 -24.214  0.00  0.00
ATOM   3845  HH2 ARG A 232       1.985  10.036 -23.288  0.00  0.00
ATOM   3846  HH2 ARG A 232       1.875  11.203 -24.613  0.00  0.00
ATOM   3847  C   ARG A 232       5.174   7.411 -18.640  0.00  0.00
ATOM   3848  O   ARG A 232       4.431   7.778 -17.748  0.00  0.00
ATOM   3849  N   ALA A 233       6.016   6.396 -18.461  0.00  0.00
ATOM   3850  HN  ALA A 233       6.422   6.022 -19.292  0.00  0.00
ATOM   3851  CA  ALA A 233       6.205   5.683 -17.190  0.00  0.00
ATOM   3852  HA  ALA A 233       5.188   5.493 -16.881  0.00  0.00
ATOM   3853  CB  ALA A 233       6.993   4.336 -17.227  0.00  0.00
ATOM   3854  HB1 ALA A 233       8.045   4.540 -17.522  0.00  0.00
ATOM   3855  HB2 ALA A 233       6.587   3.641 -17.993  0.00  0.00
ATOM   3856  HB3 ALA A 233       7.108   3.732 -16.302  0.00  0.00
ATOM   3857  C   ALA A 233       6.845   6.538 -16.112  0.00  0.00
ATOM   3858  O   ALA A 233       6.341   6.618 -15.002  0.00  0.00
ATOM   3859  N   VAL A 234       7.892   7.409 -16.362  0.00  0.00
ATOM   3860  HN  VAL A 234       8.273   7.445 -17.283  0.00  0.00
ATOM   3861  CA  VAL A 234       8.148   8.510 -15.368  0.00  0.00
ATOM   3862  HA  VAL A 234       8.412   7.974 -14.469  0.00  0.00
ATOM   3863  CB  VAL A 234       9.389   9.267 -15.859  0.00  0.00
ATOM   3864  HB  VAL A 234       9.106   9.745 -16.822  0.00  0.00
ATOM   3865  CG1 VAL A 234       9.808  10.279 -14.853  0.00  0.00
ATOM   3866  HG1 VAL A 234       8.957  10.986 -14.758  0.00  0.00
ATOM   3867  HG1 VAL A 234      10.686  10.847 -15.227  0.00  0.00
ATOM   3868  HG1 VAL A 234      10.170   9.818 -13.909  0.00  0.00
ATOM   3869  CG2 VAL A 234      10.576   8.339 -16.059  0.00  0.00
ATOM   3870  HG2 VAL A 234      10.443   7.399 -16.637  0.00  0.00
ATOM   3871  HG2 VAL A 234      11.082   8.060 -15.111  0.00  0.00
ATOM   3872  HG2 VAL A 234      11.287   8.965 -16.640  0.00  0.00
ATOM   3873  C   VAL A 234       7.004   9.502 -15.108  0.00  0.00
ATOM   3874  O   VAL A 234       6.723   9.770 -13.950  0.00  0.00
ATOM   3875  N   ARG A 235       6.348  10.038 -16.150  0.00  0.00
ATOM   3876  HN  ARG A 235       6.664   9.634 -17.004  0.00  0.00
ATOM   3877  CA  ARG A 235       5.221  10.981 -16.016  0.00  0.00
ATOM   3878  HA  ARG A 235       5.680  11.784 -15.457  0.00  0.00
ATOM   3879  CB  ARG A 235       4.784  11.548 -17.432  0.00  0.00
ATOM   3880  HB1 ARG A 235       4.209  10.739 -17.929  0.00  0.00
ATOM   3881  HB2 ARG A 235       5.757  11.707 -17.944  0.00  0.00
ATOM   3882  CG  ARG A 235       3.929  12.796 -17.510  0.00  0.00
ATOM   3883  HG1 ARG A 235       4.664  13.586 -17.244  0.00  0.00
ATOM   3884  HG2 ARG A 235       3.187  12.690 -16.689  0.00  0.00
ATOM   3885  CD  ARG A 235       3.265  12.925 -18.839  0.00  0.00
ATOM   3886  HD1 ARG A 235       2.738  13.902 -18.875  0.00  0.00
ATOM   3887  HD2 ARG A 235       2.594  12.046 -18.956  0.00  0.00
ATOM   3888  NE  ARG A 235       4.400  12.780 -19.833  0.00  0.00
ATOM   3889  HE  ARG A 235       5.314  13.091 -19.571  0.00  0.00
ATOM   3890  CZ  ARG A 235       4.380  12.286 -21.100  0.00  0.00
ATOM   3891  NH1 ARG A 235       5.585  12.166 -21.738  0.00  0.00
ATOM   3892  HH1 ARG A 235       6.500  12.342 -21.376  0.00  0.00
ATOM   3893  HH1 ARG A 235       5.542  11.755 -22.648  0.00  0.00
ATOM   3894  NH2 ARG A 235       3.239  11.938 -21.635  0.00  0.00
ATOM   3895  HH2 ARG A 235       3.349  12.068 -22.620  0.00  0.00
ATOM   3896  HH2 ARG A 235       2.461  12.263 -21.098  0.00  0.00
ATOM   3897  C   ARG A 235       4.019  10.504 -15.210  0.00  0.00
ATOM   3898  O   ARG A 235       3.263  11.308 -14.649  0.00  0.00
ATOM   3899  N   LEU A 236       3.739   9.173 -15.314  0.00  0.00
ATOM   3900  HN  LEU A 236       4.233   8.498 -15.857  0.00  0.00
ATOM   3901  CA  LEU A 236       2.394   8.657 -14.917  0.00  0.00
ATOM   3902  HA  LEU A 236       1.889   9.438 -14.368  0.00  0.00
ATOM   3903  CB  LEU A 236       1.523   8.154 -16.101  0.00  0.00
ATOM   3904  HB1 LEU A 236       0.489   7.964 -15.743  0.00  0.00
ATOM   3905  HB2 LEU A 236       1.951   7.251 -16.585  0.00  0.00
ATOM   3906  CG  LEU A 236       1.339   9.186 -17.312  0.00  0.00
ATOM   3907  HG  LEU A 236       2.344   9.540 -17.629  0.00  0.00
ATOM   3908  CD1 LEU A 236       0.680   8.514 -18.575  0.00  0.00
ATOM   3909  HD1 LEU A 236      -0.213   7.916 -18.293  0.00  0.00
ATOM   3910  HD1 LEU A 236       1.365   7.729 -18.960  0.00  0.00
ATOM   3911  HD1 LEU A 236       0.397   9.166 -19.428  0.00  0.00
ATOM   3912  CD2 LEU A 236       0.403  10.313 -16.845  0.00  0.00
ATOM   3913  HD2 LEU A 236       0.628  10.569 -15.787  0.00  0.00
ATOM   3914  HD2 LEU A 236      -0.639   9.928 -16.828  0.00  0.00
ATOM   3915  HD2 LEU A 236       0.382  11.309 -17.337  0.00  0.00
ATOM   3916  C   LEU A 236       2.388   7.567 -13.937  0.00  0.00
ATOM   3917  O   LEU A 236       1.650   7.575 -12.925  0.00  0.00
ATOM   3918  N   ILE A 237       3.203   6.516 -14.097  0.00  0.00
ATOM   3919  HN  ILE A 237       3.890   6.693 -14.797  0.00  0.00
ATOM   3920  CA  ILE A 237       3.176   5.210 -13.430  0.00  0.00
ATOM   3921  HA  ILE A 237       2.136   5.044 -13.191  0.00  0.00
ATOM   3922  CB  ILE A 237       3.636   4.194 -14.465  0.00  0.00
ATOM   3923  HB  ILE A 237       4.657   4.466 -14.807  0.00  0.00
ATOM   3924  CG2 ILE A 237       3.866   2.816 -13.720  0.00  0.00
ATOM   3925  HG2 ILE A 237       2.880   2.383 -13.448  0.00  0.00
ATOM   3926  HG2 ILE A 237       4.535   2.908 -12.837  0.00  0.00
ATOM   3927  HG2 ILE A 237       4.319   2.053 -14.387  0.00  0.00
ATOM   3928  CG1 ILE A 237       2.858   4.056 -15.747  0.00  0.00
ATOM   3929  HG1 ILE A 237       3.401   3.279 -16.326  0.00  0.00
ATOM   3930  HG1 ILE A 237       2.772   4.990 -16.343  0.00  0.00
ATOM   3931  CD1 ILE A 237       1.467   3.486 -15.511  0.00  0.00
ATOM   3932  HD1 ILE A 237       0.860   4.262 -14.997  0.00  0.00
ATOM   3933  HD2 ILE A 237       1.584   2.540 -14.940  0.00  0.00
ATOM   3934  HD3 ILE A 237       0.927   3.330 -16.469  0.00  0.00
ATOM   3935  C   ILE A 237       4.054   5.388 -12.231  0.00  0.00
ATOM   3936  O   ILE A 237       3.701   5.042 -11.120  0.00  0.00
ATOM   3937  N   PHE A 238       5.185   6.112 -12.409  0.00  0.00
ATOM   3938  HN  PHE A 238       5.399   6.310 -13.362  0.00  0.00
ATOM   3939  CA  PHE A 238       6.087   6.521 -11.389  0.00  0.00
ATOM   3940  HA  PHE A 238       6.433   5.721 -10.751  0.00  0.00
ATOM   3941  CB  PHE A 238       7.365   7.060 -11.999  0.00  0.00
ATOM   3942  HB1 PHE A 238       7.168   8.065 -12.431  0.00  0.00
ATOM   3943  HB2 PHE A 238       7.602   6.427 -12.882  0.00  0.00
ATOM   3944  CG  PHE A 238       8.451   7.115 -11.035  0.00  0.00
ATOM   3945  CD1 PHE A 238       9.151   5.958 -10.644  0.00  0.00
ATOM   3946  HD1 PHE A 238       8.889   5.033 -11.135  0.00  0.00
ATOM   3947  CE1 PHE A 238      10.200   6.010  -9.728  0.00  0.00
ATOM   3948  HE1 PHE A 238      10.669   5.085  -9.424  0.00  0.00
ATOM   3949  CZ  PHE A 238      10.572   7.241  -9.176  0.00  0.00
ATOM   3950  HZ  PHE A 238      11.412   7.229  -8.497  0.00  0.00
ATOM   3951  CD2 PHE A 238       8.795   8.324 -10.440  0.00  0.00
ATOM   3952  HD2 PHE A 238       8.212   9.200 -10.687  0.00  0.00
ATOM   3953  CE2 PHE A 238       9.811   8.371  -9.490  0.00  0.00
ATOM   3954  HE2 PHE A 238      10.064   9.311  -9.022  0.00  0.00
ATOM   3955  C   PHE A 238       5.403   7.522 -10.517  0.00  0.00
ATOM   3956  O   PHE A 238       5.495   7.465  -9.311  0.00  0.00
ATOM   3957  N   THR A 239       4.590   8.475 -11.023  0.00  0.00
ATOM   3958  HN  THR A 239       4.503   8.719 -11.985  0.00  0.00
ATOM   3959  CA  THR A 239       3.956   9.438 -10.147  0.00  0.00
ATOM   3960  HA  THR A 239       4.735   9.975  -9.629  0.00  0.00
ATOM   3961  CB  THR A 239       3.177  10.464 -11.051  0.00  0.00
ATOM   3962  HB  THR A 239       2.322  10.099 -11.660  0.00  0.00
ATOM   3963  OG1 THR A 239       4.102  10.955 -11.957  0.00  0.00
ATOM   3964  HG1 THR A 239       3.629  11.344 -12.696  0.00  0.00
ATOM   3965  CG2 THR A 239       2.826  11.638 -10.160  0.00  0.00
ATOM   3966  HG2 THR A 239       2.409  12.474 -10.762  0.00  0.00
ATOM   3967  HG2 THR A 239       3.737  12.082  -9.702  0.00  0.00
ATOM   3968  HG2 THR A 239       2.039  11.437  -9.402  0.00  0.00
ATOM   3969  C   THR A 239       2.984   8.833  -9.158  0.00  0.00
ATOM   3970  O   THR A 239       3.015   9.282  -8.024  0.00  0.00
ATOM   3971  N   ILE A 240       2.078   7.848  -9.504  0.00  0.00
ATOM   3972  HN  ILE A 240       2.003   7.536 -10.449  0.00  0.00
ATOM   3973  CA  ILE A 240       1.356   7.080  -8.431  0.00  0.00
ATOM   3974  HA  ILE A 240       0.852   7.815  -7.821  0.00  0.00
ATOM   3975  CB  ILE A 240       0.334   6.111  -9.122  0.00  0.00
ATOM   3976  HB  ILE A 240      -0.323   6.831  -9.655  0.00  0.00
ATOM   3977  CG2 ILE A 240       0.880   5.168 -10.253  0.00  0.00
ATOM   3978  HG2 ILE A 240       1.699   4.488  -9.934  0.00  0.00
ATOM   3979  HG2 ILE A 240       1.202   5.786 -11.118  0.00  0.00
ATOM   3980  HG2 ILE A 240       0.109   4.532 -10.739  0.00  0.00
ATOM   3981  CG1 ILE A 240      -0.598   5.430  -8.023  0.00  0.00
ATOM   3982  HG1 ILE A 240      -0.905   6.240  -7.327  0.00  0.00
ATOM   3983  HG1 ILE A 240       0.040   4.692  -7.490  0.00  0.00
ATOM   3984  CD1 ILE A 240      -1.877   4.712  -8.614  0.00  0.00
ATOM   3985  HD1 ILE A 240      -2.443   4.278  -7.762  0.00  0.00
ATOM   3986  HD2 ILE A 240      -1.498   3.891  -9.260  0.00  0.00
ATOM   3987  HD3 ILE A 240      -2.530   5.352  -9.245  0.00  0.00
ATOM   3988  C   ILE A 240       2.266   6.282  -7.530  0.00  0.00
ATOM   3989  O   ILE A 240       2.055   6.195  -6.298  0.00  0.00
ATOM   3990  N   MET A 241       3.267   5.615  -7.987  0.00  0.00
ATOM   3991  HN  MET A 241       3.479   5.590  -8.960  0.00  0.00
ATOM   3992  CA  MET A 241       4.108   4.709  -7.138  0.00  0.00
ATOM   3993  HA  MET A 241       3.489   3.963  -6.661  0.00  0.00
ATOM   3994  CB  MET A 241       5.213   4.007  -8.029  0.00  0.00
ATOM   3995  HB1 MET A 241       5.970   4.773  -8.308  0.00  0.00
ATOM   3996  HB2 MET A 241       4.759   3.648  -8.977  0.00  0.00
ATOM   3997  CG  MET A 241       5.784   2.823  -7.278  0.00  0.00
ATOM   3998  HG1 MET A 241       5.617   1.894  -7.865  0.00  0.00
ATOM   3999  HG2 MET A 241       5.381   2.869  -6.244  0.00  0.00
ATOM   4000  SD  MET A 241       7.487   2.936  -7.023  0.00  0.00
ATOM   4001  CE  MET A 241       7.891   2.603  -8.863  0.00  0.00
ATOM   4002  HE1 MET A 241       7.640   3.477  -9.502  0.00  0.00
ATOM   4003  HE2 MET A 241       7.206   1.793  -9.192  0.00  0.00
ATOM   4004  HE3 MET A 241       8.905   2.310  -9.208  0.00  0.00
ATOM   4005  C   MET A 241       4.844   5.402  -5.996  0.00  0.00
ATOM   4006  O   MET A 241       4.679   5.167  -4.823  0.00  0.00
ATOM   4007  N   ILE A 242       5.611   6.447  -6.404  0.00  0.00
ATOM   4008  HN  ILE A 242       5.589   6.728  -7.360  0.00  0.00
ATOM   4009  CA  ILE A 242       6.185   7.346  -5.397  0.00  0.00
ATOM   4010  HA  ILE A 242       6.885   6.929  -4.688  0.00  0.00
ATOM   4011  CB  ILE A 242       7.172   8.419  -5.995  0.00  0.00
ATOM   4012  HB  ILE A 242       7.792   7.788  -6.668  0.00  0.00
ATOM   4013  CG2 ILE A 242       6.562   9.513  -6.961  0.00  0.00
ATOM   4014  HG2 ILE A 242       5.809   9.072  -7.648  0.00  0.00
ATOM   4015  HG2 ILE A 242       7.281  10.109  -7.562  0.00  0.00
ATOM   4016  HG2 ILE A 242       6.007  10.224  -6.312  0.00  0.00
ATOM   4017  CG1 ILE A 242       8.096   9.178  -4.903  0.00  0.00
ATOM   4018  HG1 ILE A 242       8.479   8.443  -4.164  0.00  0.00
ATOM   4019  HG1 ILE A 242       7.364   9.888  -4.463  0.00  0.00
ATOM   4020  CD1 ILE A 242       9.240   9.920  -5.514  0.00  0.00
ATOM   4021  HD1 ILE A 242       9.927  10.490  -4.852  0.00  0.00
ATOM   4022  HD2 ILE A 242       8.807  10.668  -6.212  0.00  0.00
ATOM   4023  HD3 ILE A 242       9.773   9.328  -6.287  0.00  0.00
ATOM   4024  C   ILE A 242       5.094   8.096  -4.602  0.00  0.00
ATOM   4025  O   ILE A 242       5.178   8.205  -3.434  0.00  0.00
ATOM   4026  N   VAL A 243       3.993   8.622  -5.097  0.00  0.00
ATOM   4027  HN  VAL A 243       3.731   8.687  -6.057  0.00  0.00
ATOM   4028  CA  VAL A 243       3.084   9.240  -4.134  0.00  0.00
ATOM   4029  HA  VAL A 243       3.638   9.990  -3.589  0.00  0.00
ATOM   4030  CB  VAL A 243       1.926   9.982  -4.859  0.00  0.00
ATOM   4031  HB  VAL A 243       1.441   9.387  -5.663  0.00  0.00
ATOM   4032  CG1 VAL A 243       0.796  10.399  -3.926  0.00  0.00
ATOM   4033  HG1 VAL A 243       0.193   9.594  -3.454  0.00  0.00
ATOM   4034  HG1 VAL A 243       0.009  10.973  -4.459  0.00  0.00
ATOM   4035  HG1 VAL A 243       1.188  11.155  -3.211  0.00  0.00
ATOM   4036  CG2 VAL A 243       2.600  11.224  -5.559  0.00  0.00
ATOM   4037  HG2 VAL A 243       3.492  10.896  -6.133  0.00  0.00
ATOM   4038  HG2 VAL A 243       3.059  11.895  -4.802  0.00  0.00
ATOM   4039  HG2 VAL A 243       1.886  11.803  -6.183  0.00  0.00
ATOM   4040  C   VAL A 243       2.471   8.318  -3.132  0.00  0.00
ATOM   4041  O   VAL A 243       2.354   8.599  -1.974  0.00  0.00
ATOM   4042  N   TYR A 244       2.118   7.097  -3.558  0.00  0.00
ATOM   4043  HN  TYR A 244       2.076   6.787  -4.504  0.00  0.00
ATOM   4044  CA  TYR A 244       1.673   6.044  -2.604  0.00  0.00
ATOM   4045  HA  TYR A 244       0.882   6.407  -1.964  0.00  0.00
ATOM   4046  CB  TYR A 244       1.392   4.774  -3.479  0.00  0.00
ATOM   4047  HB1 TYR A 244       2.342   4.264  -3.747  0.00  0.00
ATOM   4048  HB2 TYR A 244       0.936   5.175  -4.410  0.00  0.00
ATOM   4049  CG  TYR A 244       0.458   3.871  -2.825  0.00  0.00
ATOM   4050  CD1 TYR A 244      -0.945   4.146  -2.707  0.00  0.00
ATOM   4051  HD1 TYR A 244      -1.414   5.031  -3.109  0.00  0.00
ATOM   4052  CE1 TYR A 244      -1.822   3.257  -2.012  0.00  0.00
ATOM   4053  HE1 TYR A 244      -2.841   3.587  -1.873  0.00  0.00
ATOM   4054  CZ  TYR A 244      -1.317   2.139  -1.418  0.00  0.00
ATOM   4055  OH  TYR A 244      -2.060   1.402  -0.468  0.00  0.00
ATOM   4056  HH  TYR A 244      -2.977   1.658  -0.587  0.00  0.00
ATOM   4057  CD2 TYR A 244       0.881   2.600  -2.446  0.00  0.00
ATOM   4058  HD2 TYR A 244       1.938   2.379  -2.491  0.00  0.00
ATOM   4059  CE2 TYR A 244       0.040   1.737  -1.668  0.00  0.00
ATOM   4060  HE2 TYR A 244       0.517   0.873  -1.231  0.00  0.00
ATOM   4061  C   TYR A 244       2.705   5.642  -1.543  0.00  0.00
ATOM   4062  O   TYR A 244       2.369   5.600  -0.371  0.00  0.00
ATOM   4063  N   PHE A 245       3.990   5.473  -1.908  0.00  0.00
ATOM   4064  HN  PHE A 245       4.197   5.661  -2.866  0.00  0.00
ATOM   4065  CA  PHE A 245       5.112   5.332  -1.024  0.00  0.00
ATOM   4066  HA  PHE A 245       4.994   4.486  -0.362  0.00  0.00
ATOM   4067  CB  PHE A 245       6.377   5.253  -2.000  0.00  0.00
ATOM   4068  HB1 PHE A 245       6.418   6.126  -2.686  0.00  0.00
ATOM   4069  HB2 PHE A 245       6.357   4.297  -2.564  0.00  0.00
ATOM   4070  CG  PHE A 245       7.721   5.125  -1.270  0.00  0.00
ATOM   4071  CD1 PHE A 245       8.273   3.845  -1.081  0.00  0.00
ATOM   4072  HD1 PHE A 245       7.943   2.974  -1.628  0.00  0.00
ATOM   4073  CE1 PHE A 245       9.353   3.660  -0.217  0.00  0.00
ATOM   4074  HE1 PHE A 245       9.779   2.687  -0.020  0.00  0.00
ATOM   4075  CZ  PHE A 245       9.951   4.764   0.359  0.00  0.00
ATOM   4076  HZ  PHE A 245      10.881   4.697   0.903  0.00  0.00
ATOM   4077  CD2 PHE A 245       8.309   6.203  -0.663  0.00  0.00
ATOM   4078  HD2 PHE A 245       7.899   7.172  -0.900  0.00  0.00
ATOM   4079  CE2 PHE A 245       9.438   6.023   0.102  0.00  0.00
ATOM   4080  HE2 PHE A 245       9.929   6.958   0.322  0.00  0.00
ATOM   4081  C   PHE A 245       5.263   6.487  -0.130  0.00  0.00
ATOM   4082  O   PHE A 245       5.466   6.292   1.084  0.00  0.00
ATOM   4083  N   LEU A 246       5.079   7.723  -0.637  0.00  0.00
ATOM   4084  HN  LEU A 246       4.981   7.749  -1.628  0.00  0.00
ATOM   4085  CA  LEU A 246       5.139   9.004   0.065  0.00  0.00
ATOM   4086  HA  LEU A 246       6.107   9.012   0.545  0.00  0.00
ATOM   4087  CB  LEU A 246       5.229  10.168  -1.007  0.00  0.00
ATOM   4088  HB1 LEU A 246       4.334  10.055  -1.655  0.00  0.00
ATOM   4089  HB2 LEU A 246       6.108   9.987  -1.662  0.00  0.00
ATOM   4090  CG  LEU A 246       5.315  11.495  -0.366  0.00  0.00
ATOM   4091  HG  LEU A 246       4.337  11.698   0.121  0.00  0.00
ATOM   4092  CD1 LEU A 246       6.453  11.539   0.711  0.00  0.00
ATOM   4093  HD1 LEU A 246       7.434  11.168   0.344  0.00  0.00
ATOM   4094  HD1 LEU A 246       6.156  10.936   1.596  0.00  0.00
ATOM   4095  HD1 LEU A 246       6.582  12.610   0.976  0.00  0.00
ATOM   4096  CD2 LEU A 246       5.414  12.643  -1.339  0.00  0.00
ATOM   4097  HD2 LEU A 246       6.343  12.560  -1.943  0.00  0.00
ATOM   4098  HD2 LEU A 246       5.343  13.599  -0.776  0.00  0.00
ATOM   4099  HD2 LEU A 246       4.470  12.536  -1.916  0.00  0.00
ATOM   4100  C   LEU A 246       4.027   9.111   1.052  0.00  0.00
ATOM   4101  O   LEU A 246       4.170   9.466   2.222  0.00  0.00
ATOM   4102  N   PHE A 247       2.797   8.684   0.681  0.00  0.00
ATOM   4103  HN  PHE A 247       2.621   8.367  -0.248  0.00  0.00
ATOM   4104  CA  PHE A 247       1.674   8.657   1.628  0.00  0.00
ATOM   4105  HA  PHE A 247       1.562   9.548   2.229  0.00  0.00
ATOM   4106  CB  PHE A 247       0.325   8.678   0.811  0.00  0.00
ATOM   4107  HB1 PHE A 247      -0.504   8.452   1.515  0.00  0.00
ATOM   4108  HB2 PHE A 247       0.446   7.951  -0.020  0.00  0.00
ATOM   4109  CG  PHE A 247      -0.079   9.922   0.177  0.00  0.00
ATOM   4110  CD1 PHE A 247       0.636  11.135   0.269  0.00  0.00
ATOM   4111  HD1 PHE A 247       1.429  11.358   0.967  0.00  0.00
ATOM   4112  CE1 PHE A 247       0.092  12.318  -0.311  0.00  0.00
ATOM   4113  HE1 PHE A 247       0.414  13.345  -0.228  0.00  0.00
ATOM   4114  CZ  PHE A 247      -1.170  12.270  -0.955  0.00  0.00
ATOM   4115  HZ  PHE A 247      -1.507  13.208  -1.375  0.00  0.00
ATOM   4116  CD2 PHE A 247      -1.245   9.839  -0.588  0.00  0.00
ATOM   4117  HD2 PHE A 247      -1.839   8.937  -0.571  0.00  0.00
ATOM   4118  CE2 PHE A 247      -1.826  11.059  -1.123  0.00  0.00
ATOM   4119  HE2 PHE A 247      -2.774  10.963  -1.631  0.00  0.00
ATOM   4120  C   PHE A 247       1.778   7.621   2.702  0.00  0.00
ATOM   4121  O   PHE A 247       1.315   7.808   3.849  0.00  0.00
ATOM   4122  N   TRP A 248       2.549   6.548   2.511  0.00  0.00
ATOM   4123  HN  TRP A 248       2.777   6.330   1.564  0.00  0.00
ATOM   4124  CA  TRP A 248       2.857   5.547   3.493  0.00  0.00
ATOM   4125  HA  TRP A 248       1.977   5.432   4.108  0.00  0.00
ATOM   4126  CB  TRP A 248       3.139   4.138   2.940  0.00  0.00
ATOM   4127  HB1 TRP A 248       3.623   3.556   3.753  0.00  0.00
ATOM   4128  HB2 TRP A 248       3.645   4.121   1.951  0.00  0.00
ATOM   4129  CG  TRP A 248       1.950   3.396   2.631  0.00  0.00
ATOM   4130  CD1 TRP A 248       1.409   3.155   1.386  0.00  0.00
ATOM   4131  HD1 TRP A 248       1.985   3.425   0.514  0.00  0.00
ATOM   4132  NE1 TRP A 248       0.220   2.564   1.519  0.00  0.00
ATOM   4133  HE1 TRP A 248      -0.428   2.302   0.838  0.00  0.00
ATOM   4134  CE2 TRP A 248       0.023   2.221   2.825  0.00  0.00
ATOM   4135  CD2 TRP A 248       1.138   2.737   3.558  0.00  0.00
ATOM   4136  CE3 TRP A 248       1.169   2.695   4.904  0.00  0.00
ATOM   4137  HE3 TRP A 248       2.031   3.075   5.431  0.00  0.00
ATOM   4138  CZ3 TRP A 248       0.007   2.235   5.583  0.00  0.00
ATOM   4139  HZ3 TRP A 248       0.120   2.065   6.643  0.00  0.00
ATOM   4140  CZ2 TRP A 248      -1.030   1.596   3.487  0.00  0.00
ATOM   4141  HZ2 TRP A 248      -1.927   1.271   2.981  0.00  0.00
ATOM   4142  CH2 TRP A 248      -1.050   1.631   4.881  0.00  0.00
ATOM   4143  HH2 TRP A 248      -1.883   1.155   5.375  0.00  0.00
ATOM   4144  C   TRP A 248       3.973   6.025   4.398  0.00  0.00
ATOM   4145  O   TRP A 248       4.072   5.546   5.557  0.00  0.00
ATOM   4146  N   ALA A 249       4.804   6.928   3.944  0.00  0.00
ATOM   4147  HN  ALA A 249       4.616   7.386   3.078  0.00  0.00
ATOM   4148  CA  ALA A 249       6.069   7.280   4.647  0.00  0.00
ATOM   4149  HA  ALA A 249       6.681   6.396   4.747  0.00  0.00
ATOM   4150  CB  ALA A 249       6.905   8.368   3.808  0.00  0.00
ATOM   4151  HB1 ALA A 249       7.830   8.468   4.413  0.00  0.00
ATOM   4152  HB2 ALA A 249       6.300   9.294   3.695  0.00  0.00
ATOM   4153  HB3 ALA A 249       7.046   7.801   2.863  0.00  0.00
ATOM   4154  C   ALA A 249       5.868   7.905   6.057  0.00  0.00
ATOM   4155  O   ALA A 249       6.616   7.462   6.881  0.00  0.00
ATOM   4156  N   PRO A 250       4.893   8.833   6.462  0.00  0.00
ATOM   4157  CD  PRO A 250       4.099   9.721   5.559  0.00  0.00
ATOM   4158  HD1 PRO A 250       3.173   9.138   5.369  0.00  0.00
ATOM   4159  HD2 PRO A 250       4.523   9.933   4.554  0.00  0.00
ATOM   4160  CA  PRO A 250       4.871   9.236   7.857  0.00  0.00
ATOM   4161  HA  PRO A 250       5.908   9.454   8.062  0.00  0.00
ATOM   4162  CB  PRO A 250       3.963  10.469   7.858  0.00  0.00
ATOM   4163  HB1 PRO A 250       4.498  11.297   8.372  0.00  0.00
ATOM   4164  HB2 PRO A 250       2.955  10.335   8.306  0.00  0.00
ATOM   4165  CG  PRO A 250       3.823  10.941   6.413  0.00  0.00
ATOM   4166  HG1 PRO A 250       2.861  11.460   6.216  0.00  0.00
ATOM   4167  HG2 PRO A 250       4.707  11.540   6.108  0.00  0.00
ATOM   4168  C   PRO A 250       4.474   8.140   8.811  0.00  0.00
ATOM   4169  O   PRO A 250       4.909   8.311   9.955  0.00  0.00
ATOM   4170  N   TYR A 251       3.703   7.115   8.386  0.00  0.00
ATOM   4171  HN  TYR A 251       3.282   7.081   7.482  0.00  0.00
ATOM   4172  CA  TYR A 251       3.543   5.917   9.204  0.00  0.00
ATOM   4173  HA  TYR A 251       3.235   6.195  10.201  0.00  0.00
ATOM   4174  CB  TYR A 251       2.479   4.809   8.668  0.00  0.00
ATOM   4175  HB1 TYR A 251       2.808   4.589   7.630  0.00  0.00
ATOM   4176  HB2 TYR A 251       1.481   5.298   8.684  0.00  0.00
ATOM   4177  CG  TYR A 251       2.278   3.607   9.565  0.00  0.00
ATOM   4178  CD1 TYR A 251       1.781   3.839  10.845  0.00  0.00
ATOM   4179  HD1 TYR A 251       1.440   4.821  11.138  0.00  0.00
ATOM   4180  CE1 TYR A 251       1.392   2.767  11.712  0.00  0.00
ATOM   4181  HE1 TYR A 251       0.991   3.066  12.669  0.00  0.00
ATOM   4182  CZ  TYR A 251       1.701   1.464  11.307  0.00  0.00
ATOM   4183  OH  TYR A 251       1.458   0.337  12.045  0.00  0.00
ATOM   4184  HH  TYR A 251       1.279   0.612  12.948  0.00  0.00
ATOM   4185  CD2 TYR A 251       2.527   2.262   9.211  0.00  0.00
ATOM   4186  HD2 TYR A 251       2.785   2.102   8.175  0.00  0.00
ATOM   4187  CE2 TYR A 251       2.357   1.205  10.114  0.00  0.00
ATOM   4188  HE2 TYR A 251       2.653   0.207   9.826  0.00  0.00
ATOM   4189  C   TYR A 251       4.855   5.162   9.398  0.00  0.00
ATOM   4190  O   TYR A 251       5.274   4.827  10.494  0.00  0.00
ATOM   4191  N   ASN A 252       5.624   4.934   8.321  0.00  0.00
ATOM   4192  HN  ASN A 252       5.255   5.225   7.442  0.00  0.00
ATOM   4193  CA  ASN A 252       6.874   4.224   8.386  0.00  0.00
ATOM   4194  HA  ASN A 252       6.839   3.384   9.064  0.00  0.00
ATOM   4195  CB  ASN A 252       7.191   3.728   6.962  0.00  0.00
ATOM   4196  HB1 ASN A 252       8.210   3.286   6.969  0.00  0.00
ATOM   4197  HB2 ASN A 252       7.049   4.513   6.189  0.00  0.00
ATOM   4198  CG  ASN A 252       6.259   2.589   6.649  0.00  0.00
ATOM   4199  OD1 ASN A 252       6.710   1.435   6.723  0.00  0.00
ATOM   4200  ND2 ASN A 252       5.046   2.877   6.169  0.00  0.00
ATOM   4201  HD2 ASN A 252       4.529   2.091   5.830  0.00  0.00
ATOM   4202  HD2 ASN A 252       4.810   3.821   5.937  0.00  0.00
ATOM   4203  C   ASN A 252       8.132   4.969   8.795  0.00  0.00
ATOM   4204  O   ASN A 252       9.153   4.330   9.182  0.00  0.00
ATOM   4205  N   ILE A 253       8.217   6.287   8.807  0.00  0.00
ATOM   4206  HN  ILE A 253       7.503   6.864   8.419  0.00  0.00
ATOM   4207  CA  ILE A 253       9.344   6.998   9.482  0.00  0.00
ATOM   4208  HA  ILE A 253      10.254   6.692   8.987  0.00  0.00
ATOM   4209  CB  ILE A 253       9.098   8.525   9.220  0.00  0.00
ATOM   4210  HB  ILE A 253       8.041   8.790   9.436  0.00  0.00
ATOM   4211  CG2 ILE A 253       9.939   9.342  10.280  0.00  0.00
ATOM   4212  HG2 ILE A 253      10.981   9.015  10.080  0.00  0.00
ATOM   4213  HG2 ILE A 253       9.610   9.241  11.336  0.00  0.00
ATOM   4214  HG2 ILE A 253      10.048  10.418  10.023  0.00  0.00
ATOM   4215  CG1 ILE A 253       9.430   8.967   7.836  0.00  0.00
ATOM   4216  HG1 ILE A 253       9.144   8.178   7.108  0.00  0.00
ATOM   4217  HG1 ILE A 253      10.538   8.975   7.759  0.00  0.00
ATOM   4218  CD1 ILE A 253       8.864  10.347   7.294  0.00  0.00
ATOM   4219  HD1 ILE A 253       7.849  10.152   6.887  0.00  0.00
ATOM   4220  HD2 ILE A 253       9.529  10.852   6.561  0.00  0.00
ATOM   4221  HD3 ILE A 253       8.865  10.958   8.222  0.00  0.00
ATOM   4222  C   ILE A 253       9.402   6.708  11.026  0.00  0.00
ATOM   4223  O   ILE A 253      10.371   6.367  11.708  0.00  0.00
ATOM   4224  N   VAL A 254       8.166   6.859  11.605  0.00  0.00
ATOM   4225  HN  VAL A 254       7.384   7.157  11.063  0.00  0.00
ATOM   4226  CA  VAL A 254       7.966   6.810  13.055  0.00  0.00
ATOM   4227  HA  VAL A 254       8.779   7.372  13.492  0.00  0.00
ATOM   4228  CB  VAL A 254       6.747   7.577  13.508  0.00  0.00
ATOM   4229  HB  VAL A 254       6.679   7.613  14.617  0.00  0.00
ATOM   4230  CG1 VAL A 254       6.922   9.034  12.957  0.00  0.00
ATOM   4231  HG1 VAL A 254       7.938   9.397  13.225  0.00  0.00
ATOM   4232  HG1 VAL A 254       6.184   9.785  13.309  0.00  0.00
ATOM   4233  HG1 VAL A 254       6.847   9.076  11.850  0.00  0.00
ATOM   4234  CG2 VAL A 254       5.412   7.063  12.966  0.00  0.00
ATOM   4235  HG2 VAL A 254       4.619   7.708  13.401  0.00  0.00
ATOM   4236  HG2 VAL A 254       5.193   6.006  13.230  0.00  0.00
ATOM   4237  HG2 VAL A 254       5.464   7.083  11.857  0.00  0.00
ATOM   4238  C   VAL A 254       8.047   5.355  13.501  0.00  0.00
ATOM   4239  O   VAL A 254       8.497   5.049  14.558  0.00  0.00
ATOM   4240  N   LEU A 255       7.693   4.380  12.635  0.00  0.00
ATOM   4241  HN  LEU A 255       7.292   4.581  11.744  0.00  0.00
ATOM   4242  CA  LEU A 255       7.995   2.941  12.859  0.00  0.00
ATOM   4243  HA  LEU A 255       7.653   2.657  13.843  0.00  0.00
ATOM   4244  CB  LEU A 255       7.170   2.151  11.826  0.00  0.00
ATOM   4245  HB1 LEU A 255       7.851   1.613  11.133  0.00  0.00
ATOM   4246  HB2 LEU A 255       6.554   2.764  11.132  0.00  0.00
ATOM   4247  CG  LEU A 255       6.311   1.022  12.434  0.00  0.00
ATOM   4248  HG  LEU A 255       6.899   0.337  13.081  0.00  0.00
ATOM   4249  CD1 LEU A 255       5.082   1.555  13.192  0.00  0.00
ATOM   4250  HD1 LEU A 255       5.369   2.079  14.129  0.00  0.00
ATOM   4251  HD1 LEU A 255       4.391   0.713  13.412  0.00  0.00
ATOM   4252  HD1 LEU A 255       4.561   2.224  12.474  0.00  0.00
ATOM   4253  CD2 LEU A 255       5.801   0.217  11.185  0.00  0.00
ATOM   4254  HD2 LEU A 255       6.598  -0.124  10.491  0.00  0.00
ATOM   4255  HD2 LEU A 255       5.131   0.915  10.638  0.00  0.00
ATOM   4256  HD2 LEU A 255       5.141  -0.591  11.565  0.00  0.00
ATOM   4257  C   LEU A 255       9.427   2.568  12.782  0.00  0.00
ATOM   4258  O   LEU A 255       9.939   1.722  13.502  0.00  0.00
ATOM   4259  N   LEU A 256      10.222   3.205  11.985  0.00  0.00
ATOM   4260  HN  LEU A 256       9.864   3.923  11.394  0.00  0.00
ATOM   4261  CA  LEU A 256      11.614   2.940  11.822  0.00  0.00
ATOM   4262  HA  LEU A 256      11.786   1.878  11.728  0.00  0.00
ATOM   4263  CB  LEU A 256      12.162   3.715  10.595  0.00  0.00
ATOM   4264  HB1 LEU A 256      12.250   4.822  10.615  0.00  0.00
ATOM   4265  HB2 LEU A 256      11.298   3.654   9.899  0.00  0.00
ATOM   4266  CG  LEU A 256      13.451   3.166   9.963  0.00  0.00
ATOM   4267  HG  LEU A 256      13.334   2.083   9.741  0.00  0.00
ATOM   4268  CD1 LEU A 256      13.628   3.884   8.581  0.00  0.00
ATOM   4269  HD1 LEU A 256      12.817   3.450   7.958  0.00  0.00
ATOM   4270  HD1 LEU A 256      14.523   3.541   8.019  0.00  0.00
ATOM   4271  HD1 LEU A 256      13.631   4.985   8.724  0.00  0.00
ATOM   4272  CD2 LEU A 256      14.685   3.468  10.767  0.00  0.00
ATOM   4273  HD2 LEU A 256      14.686   2.925  11.736  0.00  0.00
ATOM   4274  HD2 LEU A 256      14.587   4.526  11.092  0.00  0.00
ATOM   4275  HD2 LEU A 256      15.655   3.268  10.264  0.00  0.00
ATOM   4276  C   LEU A 256      12.413   3.380  13.111  0.00  0.00
ATOM   4277  O   LEU A 256      13.227   2.602  13.621  0.00  0.00
ATOM   4278  N   LEU A 257      12.050   4.564  13.740  0.00  0.00
ATOM   4279  HN  LEU A 257      11.364   5.146  13.309  0.00  0.00
ATOM   4280  CA  LEU A 257      12.467   5.017  15.050  0.00  0.00
ATOM   4281  HA  LEU A 257      13.544   4.933  15.064  0.00  0.00
ATOM   4282  CB  LEU A 257      12.072   6.469  15.254  0.00  0.00
ATOM   4283  HB1 LEU A 257      12.589   6.727  16.204  0.00  0.00
ATOM   4284  HB2 LEU A 257      10.965   6.557  15.245  0.00  0.00
ATOM   4285  CG  LEU A 257      12.643   7.447  14.207  0.00  0.00
ATOM   4286  HG  LEU A 257      12.231   7.187  13.207  0.00  0.00
ATOM   4287  CD1 LEU A 257      12.141   8.781  14.626  0.00  0.00
ATOM   4288  HD1 LEU A 257      12.549   9.068  15.619  0.00  0.00
ATOM   4289  HD1 LEU A 257      11.038   8.905  14.685  0.00  0.00
ATOM   4290  HD1 LEU A 257      12.560   9.459  13.853  0.00  0.00
ATOM   4291  CD2 LEU A 257      14.176   7.477  14.131  0.00  0.00
ATOM   4292  HD2 LEU A 257      14.447   8.294  13.429  0.00  0.00
ATOM   4293  HD2 LEU A 257      14.618   6.470  13.975  0.00  0.00
ATOM   4294  HD2 LEU A 257      14.545   7.815  15.123  0.00  0.00
ATOM   4295  C   LEU A 257      11.906   4.172  16.311  0.00  0.00
ATOM   4296  O   LEU A 257      12.580   3.744  17.213  0.00  0.00
ATOM   4297  N   ASN A 258      10.645   3.743  16.125  0.00  0.00
ATOM   4298  HN  ASN A 258      10.036   4.215  15.491  0.00  0.00
ATOM   4299  CA  ASN A 258      10.069   2.787  17.044  0.00  0.00
ATOM   4300  HA  ASN A 258      10.263   3.243  18.003  0.00  0.00
ATOM   4301  CB  ASN A 258       8.544   2.586  16.776  0.00  0.00
ATOM   4302  HB1 ASN A 258       8.306   1.543  17.072  0.00  0.00
ATOM   4303  HB2 ASN A 258       8.292   2.437  15.704  0.00  0.00
ATOM   4304  CG  ASN A 258       7.675   3.568  17.630  0.00  0.00
ATOM   4305  OD1 ASN A 258       7.527   3.369  18.850  0.00  0.00
ATOM   4306  ND2 ASN A 258       6.953   4.469  16.993  0.00  0.00
ATOM   4307  HD2 ASN A 258       6.299   4.935  17.590  0.00  0.00
ATOM   4308  HD2 ASN A 258       7.155   4.683  16.037  0.00  0.00
ATOM   4309  C   ASN A 258      10.729   1.410  17.109  0.00  0.00
ATOM   4310  O   ASN A 258      10.939   0.844  18.159  0.00  0.00
ATOM   4311  N   THR A 259      11.096   0.810  15.890  0.00  0.00
ATOM   4312  HN  THR A 259      10.855   1.277  15.042  0.00  0.00
ATOM   4313  CA  THR A 259      11.894  -0.441  15.854  0.00  0.00
ATOM   4314  HA  THR A 259      11.385  -1.172  16.464  0.00  0.00
ATOM   4315  CB  THR A 259      11.841  -1.119  14.480  0.00  0.00
ATOM   4316  HB  THR A 259      12.491  -2.010  14.348  0.00  0.00
ATOM   4317  OG1 THR A 259      12.107  -0.157  13.508  0.00  0.00
ATOM   4318  HG1 THR A 259      11.360   0.444  13.477  0.00  0.00
ATOM   4319  CG2 THR A 259      10.402  -1.601  14.323  0.00  0.00
ATOM   4320  HG2 THR A 259      10.184  -2.084  13.347  0.00  0.00
ATOM   4321  HG2 THR A 259       9.662  -0.774  14.344  0.00  0.00
ATOM   4322  HG2 THR A 259      10.212  -2.427  15.043  0.00  0.00
ATOM   4323  C   THR A 259      13.374  -0.211  16.068  0.00  0.00
ATOM   4324  O   THR A 259      14.083  -1.094  16.513  0.00  0.00
ATOM   4325  N   PHE A 260      13.919   0.968  15.796  0.00  0.00
ATOM   4326  HN  PHE A 260      13.265   1.578  15.354  0.00  0.00
ATOM   4327  CA  PHE A 260      15.233   1.318  16.344  0.00  0.00
ATOM   4328  HA  PHE A 260      15.979   0.591  16.059  0.00  0.00
ATOM   4329  CB  PHE A 260      15.721   2.690  15.727  0.00  0.00
ATOM   4330  HB1 PHE A 260      15.140   3.561  16.098  0.00  0.00
ATOM   4331  HB2 PHE A 260      15.435   2.619  14.656  0.00  0.00
ATOM   4332  CG  PHE A 260      17.219   2.999  15.874  0.00  0.00
ATOM   4333  CD1 PHE A 260      17.571   4.115  16.633  0.00  0.00
ATOM   4334  HD1 PHE A 260      16.853   4.792  17.071  0.00  0.00
ATOM   4335  CE1 PHE A 260      18.942   4.424  16.737  0.00  0.00
ATOM   4336  HE1 PHE A 260      19.345   5.201  17.369  0.00  0.00
ATOM   4337  CZ  PHE A 260      19.919   3.562  16.167  0.00  0.00
ATOM   4338  HZ  PHE A 260      20.969   3.760  16.328  0.00  0.00
ATOM   4339  CD2 PHE A 260      18.217   2.153  15.310  0.00  0.00
ATOM   4340  HD2 PHE A 260      17.870   1.356  14.668  0.00  0.00
ATOM   4341  CE2 PHE A 260      19.589   2.422  15.528  0.00  0.00
ATOM   4342  HE2 PHE A 260      20.337   1.797  15.062  0.00  0.00
ATOM   4343  C   PHE A 260      15.249   1.334  17.933  0.00  0.00
ATOM   4344  O   PHE A 260      16.095   0.796  18.599  0.00  0.00
ATOM   4345  N   GLN A 261      14.127   1.815  18.505  0.00  0.00
ATOM   4346  HN  GLN A 261      13.354   2.322  18.132  0.00  0.00
ATOM   4347  CA  GLN A 261      13.937   1.614  19.948  0.00  0.00
ATOM   4348  HA  GLN A 261      14.809   1.860  20.536  0.00  0.00
ATOM   4349  CB  GLN A 261      12.817   2.589  20.388  0.00  0.00
ATOM   4350  HB1 GLN A 261      11.898   2.247  19.866  0.00  0.00
ATOM   4351  HB2 GLN A 261      13.007   3.560  19.883  0.00  0.00
ATOM   4352  CG  GLN A 261      12.625   2.943  21.849  0.00  0.00
ATOM   4353  HG1 GLN A 261      12.125   2.153  22.448  0.00  0.00
ATOM   4354  HG2 GLN A 261      11.984   3.845  21.941  0.00  0.00
ATOM   4355  CD  GLN A 261      13.931   3.199  22.682  0.00  0.00
ATOM   4356  OE1 GLN A 261      15.056   3.234  22.208  0.00  0.00
ATOM   4357  NE2 GLN A 261      13.783   3.396  24.012  0.00  0.00
ATOM   4358  HE2 GLN A 261      14.623   3.311  24.548  0.00  0.00
ATOM   4359  HE2 GLN A 261      12.910   3.278  24.486  0.00  0.00
ATOM   4360  C   GLN A 261      13.673   0.207  20.470  0.00  0.00
ATOM   4361  O   GLN A 261      13.854  -0.024  21.624  0.00  0.00
ATOM   4362  N   GLU A 262      13.262  -0.817  19.671  0.00  0.00
ATOM   4363  HN  GLU A 262      12.863  -0.747  18.760  0.00  0.00
ATOM   4364  CA  GLU A 262      13.268  -2.210  20.159  0.00  0.00
ATOM   4365  HA  GLU A 262      12.828  -2.275  21.143  0.00  0.00
ATOM   4366  CB  GLU A 262      12.583  -3.040  19.131  0.00  0.00
ATOM   4367  HB1 GLU A 262      12.604  -4.133  19.332  0.00  0.00
ATOM   4368  HB2 GLU A 262      13.205  -2.855  18.230  0.00  0.00
ATOM   4369  CG  GLU A 262      11.053  -2.731  18.886  0.00  0.00
ATOM   4370  HG1 GLU A 262      10.707  -3.494  18.155  0.00  0.00
ATOM   4371  HG2 GLU A 262      10.812  -1.713  18.512  0.00  0.00
ATOM   4372  CD  GLU A 262      10.303  -2.996  20.126  0.00  0.00
ATOM   4373  OE1 GLU A 262       9.714  -2.059  20.740  0.00  0.00
ATOM   4374  OE2 GLU A 262      10.200  -4.190  20.591  0.00  0.00
ATOM   4375  C   GLU A 262      14.649  -2.770  20.353  0.00  0.00
ATOM   4376  O   GLU A 262      14.867  -3.574  21.268  0.00  0.00
ATOM   4377  N   PHE A 263      15.719  -2.304  19.696  0.00  0.00
ATOM   4378  HN  PHE A 263      15.531  -1.568  19.051  0.00  0.00
ATOM   4379  CA  PHE A 263      17.034  -2.712  20.034  0.00  0.00
ATOM   4380  HA  PHE A 263      17.022  -3.732  20.390  0.00  0.00
ATOM   4381  CB  PHE A 263      17.914  -2.807  18.772  0.00  0.00
ATOM   4382  HB1 PHE A 263      18.952  -2.651  19.135  0.00  0.00
ATOM   4383  HB2 PHE A 263      17.713  -2.000  18.036  0.00  0.00
ATOM   4384  CG  PHE A 263      17.800  -4.146  17.978  0.00  0.00
ATOM   4385  CD1 PHE A 263      16.965  -4.312  16.892  0.00  0.00
ATOM   4386  HD1 PHE A 263      16.253  -3.539  16.643  0.00  0.00
ATOM   4387  CE1 PHE A 263      17.081  -5.478  16.179  0.00  0.00
ATOM   4388  HE1 PHE A 263      16.498  -5.577  15.275  0.00  0.00
ATOM   4389  CZ  PHE A 263      18.055  -6.408  16.528  0.00  0.00
ATOM   4390  HZ  PHE A 263      18.068  -7.346  15.995  0.00  0.00
ATOM   4391  CD2 PHE A 263      18.797  -5.114  18.325  0.00  0.00
ATOM   4392  HD2 PHE A 263      19.518  -4.926  19.107  0.00  0.00
ATOM   4393  CE2 PHE A 263      18.772  -6.344  17.743  0.00  0.00
ATOM   4394  HE2 PHE A 263      19.468  -7.140  17.967  0.00  0.00
ATOM   4395  C   PHE A 263      17.648  -1.717  21.081  0.00  0.00
ATOM   4396  O   PHE A 263      18.822  -1.753  21.442  0.00  0.00
ATOM   4397  N   PHE A 264      16.781  -0.749  21.667  0.00  0.00
ATOM   4398  HN  PHE A 264      15.864  -0.648  21.289  0.00  0.00
ATOM   4399  CA  PHE A 264      17.183   0.286  22.710  0.00  0.00
ATOM   4400  HA  PHE A 264      16.331   0.905  22.947  0.00  0.00
ATOM   4401  CB  PHE A 264      17.658  -0.287  24.098  0.00  0.00
ATOM   4402  HB1 PHE A 264      18.192   0.491  24.682  0.00  0.00
ATOM   4403  HB2 PHE A 264      18.362  -1.140  23.984  0.00  0.00
ATOM   4404  CG  PHE A 264      16.516  -0.909  24.887  0.00  0.00
ATOM   4405  CD1 PHE A 264      15.797  -2.059  24.362  0.00  0.00
ATOM   4406  HD1 PHE A 264      16.112  -2.502  23.428  0.00  0.00
ATOM   4407  CE1 PHE A 264      14.897  -2.752  25.199  0.00  0.00
ATOM   4408  HE1 PHE A 264      14.455  -3.655  24.803  0.00  0.00
ATOM   4409  CZ  PHE A 264      14.640  -2.313  26.481  0.00  0.00
ATOM   4410  HZ  PHE A 264      13.984  -2.837  27.159  0.00  0.00
ATOM   4411  CD2 PHE A 264      16.160  -0.444  26.171  0.00  0.00
ATOM   4412  HD2 PHE A 264      16.622   0.454  26.553  0.00  0.00
ATOM   4413  CE2 PHE A 264      15.212  -1.103  26.997  0.00  0.00
ATOM   4414  HE2 PHE A 264      15.032  -0.715  27.988  0.00  0.00
ATOM   4415  C   PHE A 264      18.150   1.268  22.220  0.00  0.00
ATOM   4416  O   PHE A 264      19.117   1.620  22.892  0.00  0.00
ATOM   4417  N   GLY A 265      17.929   1.798  21.001  0.00  0.00
ATOM   4418  HN  GLY A 265      17.228   1.356  20.446  0.00  0.00
ATOM   4419  CA  GLY A 265      18.805   2.695  20.340  0.00  0.00
ATOM   4420  HA1 GLY A 265      18.733   2.443  19.292  0.00  0.00
ATOM   4421  HA2 GLY A 265      19.800   2.579  20.744  0.00  0.00
ATOM   4422  C   GLY A 265      18.495   4.089  20.455  0.00  0.00
ATOM   4423  O   GLY A 265      19.457   4.882  20.336  0.00  0.00
ATOM   4424  N   LEU A 266      17.196   4.556  20.665  0.00  0.00
ATOM   4425  HN  LEU A 266      16.409   3.947  20.602  0.00  0.00
ATOM   4426  CA  LEU A 266      16.995   6.005  21.050  0.00  0.00
ATOM   4427  HA  LEU A 266      17.686   6.648  20.524  0.00  0.00
ATOM   4428  CB  LEU A 266      15.517   6.502  20.893  0.00  0.00
ATOM   4429  HB1 LEU A 266      15.413   7.565  21.198  0.00  0.00
ATOM   4430  HB2 LEU A 266      14.993   5.962  21.711  0.00  0.00
ATOM   4431  CG  LEU A 266      14.880   6.381  19.509  0.00  0.00
ATOM   4432  HG  LEU A 266      14.806   5.311  19.221  0.00  0.00
ATOM   4433  CD1 LEU A 266      13.392   6.825  19.479  0.00  0.00
ATOM   4434  HD1 LEU A 266      13.276   7.884  19.795  0.00  0.00
ATOM   4435  HD1 LEU A 266      12.863   6.139  20.175  0.00  0.00
ATOM   4436  HD1 LEU A 266      12.869   6.500  18.554  0.00  0.00
ATOM   4437  CD2 LEU A 266      15.673   7.162  18.454  0.00  0.00
ATOM   4438  HD2 LEU A 266      15.470   6.891  17.395  0.00  0.00
ATOM   4439  HD2 LEU A 266      16.771   7.013  18.529  0.00  0.00
ATOM   4440  HD2 LEU A 266      15.566   8.254  18.629  0.00  0.00
ATOM   4441  C   LEU A 266      17.386   6.213  22.505  0.00  0.00
ATOM   4442  O   LEU A 266      17.834   7.304  22.937  0.00  0.00
ATOM   4443  N   ASN A 267      17.334   5.150  23.354  0.00  0.00
ATOM   4444  HN  ASN A 267      16.883   4.317  23.044  0.00  0.00
ATOM   4445  CA  ASN A 267      17.840   4.948  24.715  0.00  0.00
ATOM   4446  HA  ASN A 267      17.321   4.089  25.113  0.00  0.00
ATOM   4447  CB  ASN A 267      19.417   4.748  24.680  0.00  0.00
ATOM   4448  HB1 ASN A 267      19.885   5.755  24.651  0.00  0.00
ATOM   4449  HB2 ASN A 267      19.658   4.234  23.725  0.00  0.00
ATOM   4450  CG  ASN A 267      19.863   3.823  25.855  0.00  0.00
ATOM   4451  OD1 ASN A 267      20.427   4.260  26.844  0.00  0.00
ATOM   4452  ND2 ASN A 267      19.530   2.522  25.794  0.00  0.00
ATOM   4453  HD2 ASN A 267      19.238   2.116  24.927  0.00  0.00
ATOM   4454  HD2 ASN A 267      19.697   2.094  26.682  0.00  0.00
ATOM   4455  C   ASN A 267      17.388   5.973  25.800  0.00  0.00
ATOM   4456  O   ASN A 267      18.111   6.299  26.727  0.00  0.00
ATOM   4457  N   ASN A 268      16.078   6.359  25.838  0.00  0.00
ATOM   4458  HN  ASN A 268      15.504   6.303  25.025  0.00  0.00
ATOM   4459  CA  ASN A 268      15.353   6.895  27.002  0.00  0.00
ATOM   4460  HA  ASN A 268      15.476   6.226  27.840  0.00  0.00
ATOM   4461  CB  ASN A 268      15.830   8.344  27.283  0.00  0.00
ATOM   4462  HB1 ASN A 268      15.185   8.929  26.593  0.00  0.00
ATOM   4463  HB2 ASN A 268      16.896   8.599  27.104  0.00  0.00
ATOM   4464  CG  ASN A 268      15.549   8.845  28.714  0.00  0.00
ATOM   4465  OD1 ASN A 268      14.365   9.160  28.953  0.00  0.00
ATOM   4466  ND2 ASN A 268      16.462   8.848  29.716  0.00  0.00
ATOM   4467  HD2 ASN A 268      16.260   9.172  30.640  0.00  0.00
ATOM   4468  HD2 ASN A 268      17.337   8.467  29.419  0.00  0.00
ATOM   4469  C   ASN A 268      13.860   6.880  26.851  0.00  0.00
ATOM   4470  O   ASN A 268      13.363   6.888  25.708  0.00  0.00
ATOM   4471  N   CYS A 269      13.108   6.865  27.985  0.00  0.00
ATOM   4472  HN  CYS A 269      13.492   7.080  28.879  0.00  0.00
ATOM   4473  CA  CYS A 269      11.680   6.900  27.931  0.00  0.00
ATOM   4474  HA  CYS A 269      11.350   6.219  27.161  0.00  0.00
ATOM   4475  CB  CYS A 269      11.112   6.392  29.234  0.00  0.00
ATOM   4476  HB1 CYS A 269      11.567   6.936  30.090  0.00  0.00
ATOM   4477  HB2 CYS A 269      11.513   5.376  29.434  0.00  0.00
ATOM   4478  SG  CYS A 269       9.333   6.293  29.260  0.00  0.00
ATOM   4479  C   CYS A 269      11.164   8.317  27.556  0.00  0.00
ATOM   4480  O   CYS A 269      10.076   8.392  27.015  0.00  0.00
ATOM   4481  N   SER A 270      11.985   9.400  27.656  0.00  0.00
ATOM   4482  HN  SER A 270      12.891   9.263  28.048  0.00  0.00
ATOM   4483  CA  SER A 270      11.623  10.735  27.252  0.00  0.00
ATOM   4484  HA  SER A 270      10.654  11.030  27.628  0.00  0.00
ATOM   4485  CB  SER A 270      12.706  11.704  27.718  0.00  0.00
ATOM   4486  HB1 SER A 270      12.833  11.648  28.820  0.00  0.00
ATOM   4487  HB2 SER A 270      12.485  12.776  27.529  0.00  0.00
ATOM   4488  OG  SER A 270      14.022  11.319  27.167  0.00  0.00
ATOM   4489  HG1 SER A 270      14.631  11.998  27.468  0.00  0.00
ATOM   4490  C   SER A 270      11.267  10.896  25.754  0.00  0.00
ATOM   4491  O   SER A 270      10.141  11.181  25.325  0.00  0.00
ATOM   4492  N   SER A 271      12.228  10.404  24.929  0.00  0.00
ATOM   4493  HN  SER A 271      13.132  10.364  25.347  0.00  0.00
ATOM   4494  CA  SER A 271      12.249  10.105  23.498  0.00  0.00
ATOM   4495  HA  SER A 271      12.039  10.978  22.897  0.00  0.00
ATOM   4496  CB  SER A 271      13.637   9.464  23.202  0.00  0.00
ATOM   4497  HB1 SER A 271      13.657   9.347  22.097  0.00  0.00
ATOM   4498  HB2 SER A 271      13.737   8.462  23.671  0.00  0.00
ATOM   4499  OG  SER A 271      14.725  10.272  23.688  0.00  0.00
ATOM   4500  HG1 SER A 271      15.472  10.110  23.107  0.00  0.00
ATOM   4501  C   SER A 271      11.186   9.099  23.189  0.00  0.00
ATOM   4502  O   SER A 271      10.536   9.352  22.144  0.00  0.00
ATOM   4503  N   SER A 272      11.025   7.963  23.934  0.00  0.00
ATOM   4504  HN  SER A 272      11.688   7.715  24.636  0.00  0.00
ATOM   4505  CA  SER A 272      10.051   6.949  23.600  0.00  0.00
ATOM   4506  HA  SER A 272      10.323   6.589  22.618  0.00  0.00
ATOM   4507  CB  SER A 272      10.387   5.751  24.586  0.00  0.00
ATOM   4508  HB1 SER A 272       9.853   5.986  25.531  0.00  0.00
ATOM   4509  HB2 SER A 272      11.446   5.796  24.918  0.00  0.00
ATOM   4510  OG  SER A 272       9.897   4.500  24.069  0.00  0.00
ATOM   4511  HG1 SER A 272      10.122   3.828  24.718  0.00  0.00
ATOM   4512  C   SER A 272       8.634   7.489  23.724  0.00  0.00
ATOM   4513  O   SER A 272       7.773   7.237  22.865  0.00  0.00
ATOM   4514  N   ASN A 273       8.364   8.283  24.772  0.00  0.00
ATOM   4515  HN  ASN A 273       9.014   8.377  25.522  0.00  0.00
ATOM   4516  CA  ASN A 273       7.042   8.894  25.016  0.00  0.00
ATOM   4517  HA  ASN A 273       6.332   8.118  24.769  0.00  0.00
ATOM   4518  CB  ASN A 273       6.936   9.357  26.415  0.00  0.00
ATOM   4519  HB1 ASN A 273       6.081  10.047  26.581  0.00  0.00
ATOM   4520  HB2 ASN A 273       7.876   9.901  26.647  0.00  0.00
ATOM   4521  CG  ASN A 273       6.705   8.148  27.298  0.00  0.00
ATOM   4522  OD1 ASN A 273       6.813   6.976  26.901  0.00  0.00
ATOM   4523  ND2 ASN A 273       6.243   8.572  28.544  0.00  0.00
ATOM   4524  HD2 ASN A 273       5.927   7.942  29.253  0.00  0.00
ATOM   4525  HD2 ASN A 273       6.078   9.515  28.833  0.00  0.00
ATOM   4526  C   ASN A 273       6.717   9.955  24.061  0.00  0.00
ATOM   4527  O   ASN A 273       5.637  10.148  23.564  0.00  0.00
ATOM   4528  N   ARG A 274       7.696  10.804  23.705  0.00  0.00
ATOM   4529  HN  ARG A 274       8.520  10.642  24.243  0.00  0.00
ATOM   4530  CA  ARG A 274       7.645  11.884  22.719  0.00  0.00
ATOM   4531  HA  ARG A 274       6.791  12.501  22.961  0.00  0.00
ATOM   4532  CB  ARG A 274       9.004  12.659  22.724  0.00  0.00
ATOM   4533  HB1 ARG A 274       9.701  11.807  22.575  0.00  0.00
ATOM   4534  HB2 ARG A 274       9.234  13.075  23.729  0.00  0.00
ATOM   4535  CG  ARG A 274       9.254  13.805  21.673  0.00  0.00
ATOM   4536  HG1 ARG A 274       8.739  14.678  22.127  0.00  0.00
ATOM   4537  HG2 ARG A 274       8.810  13.636  20.668  0.00  0.00
ATOM   4538  CD  ARG A 274      10.729  14.045  21.324  0.00  0.00
ATOM   4539  HD1 ARG A 274      11.298  14.260  22.253  0.00  0.00
ATOM   4540  HD2 ARG A 274      10.698  14.862  20.572  0.00  0.00
ATOM   4541  NE  ARG A 274      11.189  12.768  20.632  0.00  0.00
ATOM   4542  HE  ARG A 274      10.497  12.431  19.994  0.00  0.00
ATOM   4543  CZ  ARG A 274      12.484  12.446  20.497  0.00  0.00
ATOM   4544  NH1 ARG A 274      12.871  11.269  20.022  0.00  0.00
ATOM   4545  HH1 ARG A 274      12.203  10.709  19.531  0.00  0.00
ATOM   4546  HH1 ARG A 274      13.859  11.132  19.961  0.00  0.00
ATOM   4547  NH2 ARG A 274      13.450  13.217  21.083  0.00  0.00
ATOM   4548  HH2 ARG A 274      12.983  13.982  21.526  0.00  0.00
ATOM   4549  HH2 ARG A 274      14.419  12.981  21.160  0.00  0.00
ATOM   4550  C   ARG A 274       7.307  11.371  21.332  0.00  0.00
ATOM   4551  O   ARG A 274       6.489  11.948  20.649  0.00  0.00
ATOM   4552  N   LEU A 275       7.927  10.241  20.904  0.00  0.00
ATOM   4553  HN  LEU A 275       8.728   9.890  21.383  0.00  0.00
ATOM   4554  CA  LEU A 275       7.654   9.499  19.677  0.00  0.00
ATOM   4555  HA  LEU A 275       7.819  10.251  18.920  0.00  0.00
ATOM   4556  CB  LEU A 275       8.668   8.330  19.535  0.00  0.00
ATOM   4557  HB1 LEU A 275       8.600   7.701  20.448  0.00  0.00
ATOM   4558  HB2 LEU A 275       9.680   8.787  19.557  0.00  0.00
ATOM   4559  CG  LEU A 275       8.598   7.502  18.219  0.00  0.00
ATOM   4560  HG  LEU A 275       7.694   6.862  18.294  0.00  0.00
ATOM   4561  CD1 LEU A 275       8.701   8.377  16.924  0.00  0.00
ATOM   4562  HD1 LEU A 275       9.599   9.025  17.016  0.00  0.00
ATOM   4563  HD1 LEU A 275       7.842   9.071  16.809  0.00  0.00
ATOM   4564  HD1 LEU A 275       8.748   7.712  16.035  0.00  0.00
ATOM   4565  CD2 LEU A 275       9.897   6.594  18.245  0.00  0.00
ATOM   4566  HD2 LEU A 275      10.876   7.093  18.087  0.00  0.00
ATOM   4567  HD2 LEU A 275       9.923   5.936  17.351  0.00  0.00
ATOM   4568  HD2 LEU A 275       9.901   6.096  19.239  0.00  0.00
ATOM   4569  C   LEU A 275       6.300   8.928  19.603  0.00  0.00
ATOM   4570  O   LEU A 275       5.583   9.078  18.595  0.00  0.00
ATOM   4571  N   ASP A 276       5.803   8.346  20.697  0.00  0.00
ATOM   4572  HN  ASP A 276       6.365   8.162  21.500  0.00  0.00
ATOM   4573  CA  ASP A 276       4.434   7.793  20.697  0.00  0.00
ATOM   4574  HA  ASP A 276       4.300   6.957  20.027  0.00  0.00
ATOM   4575  CB  ASP A 276       4.111   7.063  22.035  0.00  0.00
ATOM   4576  HB1 ASP A 276       3.067   6.685  22.085  0.00  0.00
ATOM   4577  HB2 ASP A 276       4.200   7.735  22.916  0.00  0.00
ATOM   4578  CG  ASP A 276       5.006   5.905  22.300  0.00  0.00
ATOM   4579  OD1 ASP A 276       5.113   5.015  21.352  0.00  0.00
ATOM   4580  OD2 ASP A 276       5.403   5.741  23.423  0.00  0.00
ATOM   4581  C   ASP A 276       3.320   8.827  20.519  0.00  0.00
ATOM   4582  O   ASP A 276       2.316   8.661  19.866  0.00  0.00
ATOM   4583  N   GLN A 277       3.475  10.008  21.187  0.00  0.00
ATOM   4584  HN  GLN A 277       4.327  10.079  21.700  0.00  0.00
ATOM   4585  CA  GLN A 277       2.624  11.180  21.147  0.00  0.00
ATOM   4586  HA  GLN A 277       1.642  10.780  21.348  0.00  0.00
ATOM   4587  CB  GLN A 277       3.072  12.210  22.215  0.00  0.00
ATOM   4588  HB1 GLN A 277       2.463  13.136  22.141  0.00  0.00
ATOM   4589  HB2 GLN A 277       4.137  12.394  21.960  0.00  0.00
ATOM   4590  CG  GLN A 277       2.988  11.826  23.698  0.00  0.00
ATOM   4591  HG1 GLN A 277       3.469  12.615  24.316  0.00  0.00
ATOM   4592  HG2 GLN A 277       3.453  10.833  23.878  0.00  0.00
ATOM   4593  CD  GLN A 277       1.485  11.703  24.126  0.00  0.00
ATOM   4594  OE1 GLN A 277       1.003  10.574  23.975  0.00  0.00
ATOM   4595  NE2 GLN A 277       0.842  12.722  24.643  0.00  0.00
ATOM   4596  HE2 GLN A 277      -0.138  12.662  24.830  0.00  0.00
ATOM   4597  HE2 GLN A 277       1.211  13.651  24.625  0.00  0.00
ATOM   4598  C   GLN A 277       2.556  11.703  19.704  0.00  0.00
ATOM   4599  O   GLN A 277       1.458  11.892  19.135  0.00  0.00
ATOM   4600  N   ALA A 278       3.765  11.886  19.065  0.00  0.00
ATOM   4601  HN  ALA A 278       4.616  11.725  19.560  0.00  0.00
ATOM   4602  CA  ALA A 278       3.953  12.311  17.694  0.00  0.00
ATOM   4603  HA  ALA A 278       3.421  13.240  17.545  0.00  0.00
ATOM   4604  CB  ALA A 278       5.458  12.406  17.510  0.00  0.00
ATOM   4605  HB1 ALA A 278       5.893  13.006  18.338  0.00  0.00
ATOM   4606  HB2 ALA A 278       5.909  12.865  16.604  0.00  0.00
ATOM   4607  HB3 ALA A 278       5.851  11.375  17.646  0.00  0.00
ATOM   4608  C   ALA A 278       3.420  11.464  16.674  0.00  0.00
ATOM   4609  O   ALA A 278       2.865  11.928  15.672  0.00  0.00
ATOM   4610  N   MET A 279       3.476  10.126  16.897  0.00  0.00
ATOM   4611  HN  MET A 279       3.959   9.791  17.703  0.00  0.00
ATOM   4612  CA  MET A 279       2.816   9.130  16.110  0.00  0.00
ATOM   4613  HA  MET A 279       3.217   9.164  15.108  0.00  0.00
ATOM   4614  CB  MET A 279       3.169   7.664  16.510  0.00  0.00
ATOM   4615  HB1 MET A 279       2.632   7.553  17.477  0.00  0.00
ATOM   4616  HB2 MET A 279       4.266   7.635  16.683  0.00  0.00
ATOM   4617  CG  MET A 279       2.775   6.592  15.560  0.00  0.00
ATOM   4618  HG1 MET A 279       2.935   7.108  14.589  0.00  0.00
ATOM   4619  HG2 MET A 279       1.701   6.334  15.682  0.00  0.00
ATOM   4620  SD  MET A 279       3.914   5.095  15.877  0.00  0.00
ATOM   4621  CE  MET A 279       3.233   3.988  14.591  0.00  0.00
ATOM   4622  HE1 MET A 279       3.837   4.218  13.687  0.00  0.00
ATOM   4623  HE2 MET A 279       2.195   4.269  14.313  0.00  0.00
ATOM   4624  HE3 MET A 279       3.119   2.917  14.862  0.00  0.00
ATOM   4625  C   MET A 279       1.276   9.320  15.955  0.00  0.00
ATOM   4626  O   MET A 279       0.769   8.980  14.935  0.00  0.00
ATOM   4627  N   GLN A 280       0.524   9.887  16.985  0.00  0.00
ATOM   4628  HN  GLN A 280       1.027  10.215  17.781  0.00  0.00
ATOM   4629  CA  GLN A 280      -0.921  10.255  16.829  0.00  0.00
ATOM   4630  HA  GLN A 280      -1.528   9.392  16.599  0.00  0.00
ATOM   4631  CB  GLN A 280      -1.524  10.877  18.173  0.00  0.00
ATOM   4632  HB1 GLN A 280      -2.621  10.996  18.044  0.00  0.00
ATOM   4633  HB2 GLN A 280      -1.069  11.874  18.353  0.00  0.00
ATOM   4634  CG  GLN A 280      -1.287   9.868  19.295  0.00  0.00
ATOM   4635  HG1 GLN A 280      -0.221   9.881  19.610  0.00  0.00
ATOM   4636  HG2 GLN A 280      -1.389   8.812  18.966  0.00  0.00
ATOM   4637  CD  GLN A 280      -2.046  10.003  20.596  0.00  0.00
ATOM   4638  OE1 GLN A 280      -2.597  11.052  20.919  0.00  0.00
ATOM   4639  NE2 GLN A 280      -1.894   8.956  21.465  0.00  0.00
ATOM   4640  HE2 GLN A 280      -2.411   8.883  22.318  0.00  0.00
ATOM   4641  HE2 GLN A 280      -1.106   8.372  21.273  0.00  0.00
ATOM   4642  C   GLN A 280      -1.099  11.256  15.688  0.00  0.00
ATOM   4643  O   GLN A 280      -2.160  11.349  15.014  0.00  0.00
ATOM   4644  N   VAL A 281      -0.103  12.147  15.477  0.00  0.00
ATOM   4645  HN  VAL A 281       0.741  12.164  16.007  0.00  0.00
ATOM   4646  CA  VAL A 281      -0.232  13.241  14.519  0.00  0.00
ATOM   4647  HA  VAL A 281      -1.265  13.509  14.352  0.00  0.00
ATOM   4648  CB  VAL A 281       0.576  14.465  14.911  0.00  0.00
ATOM   4649  HB  VAL A 281       1.646  14.317  14.650  0.00  0.00
ATOM   4650  CG1 VAL A 281       0.158  15.587  13.953  0.00  0.00
ATOM   4651  HG1 VAL A 281       0.513  16.537  14.406  0.00  0.00
ATOM   4652  HG1 VAL A 281      -0.943  15.653  13.821  0.00  0.00
ATOM   4653  HG1 VAL A 281       0.613  15.390  12.958  0.00  0.00
ATOM   4654  CG2 VAL A 281       0.237  14.854  16.393  0.00  0.00
ATOM   4655  HG2 VAL A 281      -0.868  14.846  16.503  0.00  0.00
ATOM   4656  HG2 VAL A 281       0.703  15.809  16.717  0.00  0.00
ATOM   4657  HG2 VAL A 281       0.592  14.000  17.008  0.00  0.00
ATOM   4658  C   VAL A 281       0.184  12.697  13.146  0.00  0.00
ATOM   4659  O   VAL A 281      -0.402  13.012  12.105  0.00  0.00
ATOM   4660  N   THR A 282       1.211  11.763  13.039  0.00  0.00
ATOM   4661  HN  THR A 282       1.764  11.469  13.816  0.00  0.00
ATOM   4662  CA  THR A 282       1.586  11.210  11.741  0.00  0.00
ATOM   4663  HA  THR A 282       1.531  12.063  11.081  0.00  0.00
ATOM   4664  CB  THR A 282       3.026  10.645  11.653  0.00  0.00
ATOM   4665  HB  THR A 282       3.212  10.454  10.575  0.00  0.00
ATOM   4666  OG1 THR A 282       3.205   9.468  12.416  0.00  0.00
ATOM   4667  HG1 THR A 282       3.976   9.008  12.076  0.00  0.00
ATOM   4668  CG2 THR A 282       4.124  11.633  12.135  0.00  0.00
ATOM   4669  HG2 THR A 282       5.175  11.409  11.851  0.00  0.00
ATOM   4670  HG2 THR A 282       4.182  11.723  13.241  0.00  0.00
ATOM   4671  HG2 THR A 282       3.893  12.653  11.760  0.00  0.00
ATOM   4672  C   THR A 282       0.623  10.105  11.225  0.00  0.00
ATOM   4673  O   THR A 282       0.564   9.867  10.009  0.00  0.00
ATOM   4674  N   GLU A 283      -0.193   9.541  12.149  0.00  0.00
ATOM   4675  HN  GLU A 283       0.040   9.494  13.117  0.00  0.00
ATOM   4676  CA  GLU A 283      -1.383   8.797  11.850  0.00  0.00
ATOM   4677  HA  GLU A 283      -1.135   7.993  11.174  0.00  0.00
ATOM   4678  CB  GLU A 283      -1.970   8.089  13.152  0.00  0.00
ATOM   4679  HB1 GLU A 283      -2.211   8.859  13.917  0.00  0.00
ATOM   4680  HB2 GLU A 283      -1.206   7.422  13.603  0.00  0.00
ATOM   4681  CG  GLU A 283      -3.344   7.408  12.925  0.00  0.00
ATOM   4682  HG1 GLU A 283      -4.043   8.125  12.445  0.00  0.00
ATOM   4683  HG2 GLU A 283      -3.835   7.134  13.882  0.00  0.00
ATOM   4684  CD  GLU A 283      -3.145   6.122  12.151  0.00  0.00
ATOM   4685  OE1 GLU A 283      -2.038   5.914  11.612  0.00  0.00
ATOM   4686  OE2 GLU A 283      -4.027   5.254  12.191  0.00  0.00
ATOM   4687  C   GLU A 283      -2.494   9.619  11.205  0.00  0.00
ATOM   4688  O   GLU A 283      -3.029   9.261  10.179  0.00  0.00
ATOM   4689  N   THR A 284      -2.719  10.832  11.782  0.00  0.00
ATOM   4690  HN  THR A 284      -1.972  11.027  12.413  0.00  0.00
ATOM   4691  CA  THR A 284      -3.666  11.810  11.194  0.00  0.00
ATOM   4692  HA  THR A 284      -4.639  11.376  11.023  0.00  0.00
ATOM   4693  CB  THR A 284      -3.899  13.003  12.095  0.00  0.00
ATOM   4694  HB  THR A 284      -2.997  13.630  12.256  0.00  0.00
ATOM   4695  OG1 THR A 284      -4.293  12.537  13.435  0.00  0.00
ATOM   4696  HG1 THR A 284      -3.509  12.130  13.811  0.00  0.00
ATOM   4697  CG2 THR A 284      -5.156  13.751  11.502  0.00  0.00
ATOM   4698  HG2 THR A 284      -4.795  14.173  10.539  0.00  0.00
ATOM   4699  HG2 THR A 284      -5.565  14.523  12.188  0.00  0.00
ATOM   4700  HG2 THR A 284      -5.939  13.016  11.219  0.00  0.00
ATOM   4701  C   THR A 284      -3.149  12.339   9.817  0.00  0.00
ATOM   4702  O   THR A 284      -4.004  12.621   9.043  0.00  0.00
ATOM   4703  N   LEU A 285      -1.843  12.492   9.503  0.00  0.00
ATOM   4704  HN  LEU A 285      -1.175  12.313  10.221  0.00  0.00
ATOM   4705  CA  LEU A 285      -1.322  12.757   8.212  0.00  0.00
ATOM   4706  HA  LEU A 285      -2.019  13.461   7.785  0.00  0.00
ATOM   4707  CB  LEU A 285       0.093  13.262   8.341  0.00  0.00
ATOM   4708  HB1 LEU A 285       0.811  12.428   8.493  0.00  0.00
ATOM   4709  HB2 LEU A 285       0.174  13.872   9.265  0.00  0.00
ATOM   4710  CG  LEU A 285       0.486  14.177   7.147  0.00  0.00
ATOM   4711  HG  LEU A 285       0.301  13.517   6.272  0.00  0.00
ATOM   4712  CD1 LEU A 285      -0.282  15.501   7.239  0.00  0.00
ATOM   4713  HD1 LEU A 285      -1.368  15.267   7.259  0.00  0.00
ATOM   4714  HD1 LEU A 285      -0.074  16.114   6.335  0.00  0.00
ATOM   4715  HD1 LEU A 285       0.106  16.093   8.096  0.00  0.00
ATOM   4716  CD2 LEU A 285       2.017  14.470   7.201  0.00  0.00
ATOM   4717  HD2 LEU A 285       2.328  15.241   6.464  0.00  0.00
ATOM   4718  HD2 LEU A 285       2.594  13.538   7.019  0.00  0.00
ATOM   4719  HD2 LEU A 285       2.228  14.785   8.245  0.00  0.00
ATOM   4720  C   LEU A 285      -1.397  11.692   7.253  0.00  0.00
ATOM   4721  O   LEU A 285      -1.974  11.691   6.149  0.00  0.00
ATOM   4722  N   GLY A 286      -0.866  10.515   7.605  0.00  0.00
ATOM   4723  HN  GLY A 286      -0.675  10.350   8.571  0.00  0.00
ATOM   4724  CA  GLY A 286      -0.498   9.359   6.788  0.00  0.00
ATOM   4725  HA1 GLY A 286       0.474   9.040   7.132  0.00  0.00
ATOM   4726  HA2 GLY A 286      -0.524   9.679   5.756  0.00  0.00
ATOM   4727  C   GLY A 286      -1.487   8.234   6.903  0.00  0.00
ATOM   4728  O   GLY A 286      -1.104   7.090   7.039  0.00  0.00
ATOM   4729  N   MET A 287      -2.793   8.498   6.851  0.00  0.00
ATOM   4730  HN  MET A 287      -2.998   9.466   6.734  0.00  0.00
ATOM   4731  CA  MET A 287      -3.984   7.627   6.816  0.00  0.00
ATOM   4732  HA  MET A 287      -3.735   6.598   7.032  0.00  0.00
ATOM   4733  CB  MET A 287      -5.154   8.095   7.741  0.00  0.00
ATOM   4734  HB1 MET A 287      -4.933   7.868   8.806  0.00  0.00
ATOM   4735  HB2 MET A 287      -6.111   7.534   7.665  0.00  0.00
ATOM   4736  CG  MET A 287      -5.407   9.596   7.679  0.00  0.00
ATOM   4737  HG1 MET A 287      -5.702   9.891   6.649  0.00  0.00
ATOM   4738  HG2 MET A 287      -4.422  10.032   7.952  0.00  0.00
ATOM   4739  SD  MET A 287      -6.785  10.226   8.745  0.00  0.00
ATOM   4740  CE  MET A 287      -7.124  11.831   7.899  0.00  0.00
ATOM   4741  HE1 MET A 287      -6.809  11.856   6.834  0.00  0.00
ATOM   4742  HE2 MET A 287      -6.597  12.504   8.609  0.00  0.00
ATOM   4743  HE3 MET A 287      -8.214  11.992   8.047  0.00  0.00
ATOM   4744  C   MET A 287      -4.427   7.560   5.364  0.00  0.00
ATOM   4745  O   MET A 287      -5.469   7.043   4.944  0.00  0.00
ATOM   4746  N   THR A 288      -3.692   8.234   4.527  0.00  0.00
ATOM   4747  HN  THR A 288      -2.943   8.713   4.977  0.00  0.00
ATOM   4748  CA  THR A 288      -4.260   8.975   3.381  0.00  0.00
ATOM   4749  HA  THR A 288      -5.326   8.972   3.553  0.00  0.00
ATOM   4750  CB  THR A 288      -3.675  10.396   3.268  0.00  0.00
ATOM   4751  HB  THR A 288      -3.795  10.836   2.255  0.00  0.00
ATOM   4752  OG1 THR A 288      -2.276  10.331   3.643  0.00  0.00
ATOM   4753  HG1 THR A 288      -2.028  11.216   3.925  0.00  0.00
ATOM   4754  CG2 THR A 288      -4.428  11.266   4.302  0.00  0.00
ATOM   4755  HG2 THR A 288      -5.535  11.173   4.265  0.00  0.00
ATOM   4756  HG2 THR A 288      -4.305  12.369   4.353  0.00  0.00
ATOM   4757  HG2 THR A 288      -4.172  10.857   5.302  0.00  0.00
ATOM   4758  C   THR A 288      -4.079   8.305   1.969  0.00  0.00
ATOM   4759  O   THR A 288      -4.360   8.955   0.959  0.00  0.00
ATOM   4760  N   HIS A 289      -3.614   7.044   1.954  0.00  0.00
ATOM   4761  HN  HIS A 289      -3.690   6.442   2.746  0.00  0.00
ATOM   4762  CA  HIS A 289      -2.983   6.428   0.742  0.00  0.00
ATOM   4763  HA  HIS A 289      -2.192   7.053   0.352  0.00  0.00
ATOM   4764  CB  HIS A 289      -2.425   5.075   1.139  0.00  0.00
ATOM   4765  HB1 HIS A 289      -1.450   4.995   0.612  0.00  0.00
ATOM   4766  HB2 HIS A 289      -3.108   4.223   0.931  0.00  0.00
ATOM   4767  ND1 HIS A 289      -0.962   5.460   3.286  0.00  0.00
ATOM   4768  HD1 HIS A 289      -0.238   6.042   2.914  0.00  0.00
ATOM   4769  CG  HIS A 289      -2.104   5.020   2.614  0.00  0.00
ATOM   4770  CE1 HIS A 289      -1.214   5.241   4.649  0.00  0.00
ATOM   4771  HE1 HIS A 289      -0.479   5.513   5.408  0.00  0.00
ATOM   4772  NE2 HIS A 289      -2.397   4.680   4.822  0.00  0.00
ATOM   4773  CD2 HIS A 289      -2.929   4.456   3.580  0.00  0.00
ATOM   4774  HD2 HIS A 289      -3.842   3.916   3.364  0.00  0.00
ATOM   4775  C   HIS A 289      -3.984   6.292  -0.450  0.00  0.00
ATOM   4776  O   HIS A 289      -3.594   6.306  -1.586  0.00  0.00
ATOM   4777  N   CYS A 290      -5.264   6.179  -0.167  0.00  0.00
ATOM   4778  HN  CYS A 290      -5.447   6.162   0.813  0.00  0.00
ATOM   4779  CA  CYS A 290      -6.254   5.835  -1.184  0.00  0.00
ATOM   4780  HA  CYS A 290      -5.922   5.007  -1.794  0.00  0.00
ATOM   4781  CB  CYS A 290      -7.507   5.368  -0.447  0.00  0.00
ATOM   4782  HB1 CYS A 290      -8.211   4.918  -1.180  0.00  0.00
ATOM   4783  HB2 CYS A 290      -8.044   6.244  -0.027  0.00  0.00
ATOM   4784  SG  CYS A 290      -7.208   4.269   0.997  0.00  0.00
ATOM   4785  HG1 CYS A 290      -6.230   3.557   0.456  0.00  0.00
ATOM   4786  C   CYS A 290      -6.616   6.961  -2.090  0.00  0.00
ATOM   4787  O   CYS A 290      -7.172   6.648  -3.165  0.00  0.00
ATOM   4788  N   CYS A 291      -6.291   8.210  -1.715  0.00  0.00
ATOM   4789  HN  CYS A 291      -5.688   8.340  -0.931  0.00  0.00
ATOM   4790  CA  CYS A 291      -6.738   9.502  -2.290  0.00  0.00
ATOM   4791  HA  CYS A 291      -7.811   9.486  -2.412  0.00  0.00
ATOM   4792  CB  CYS A 291      -6.306  10.621  -1.338  0.00  0.00
ATOM   4793  HB1 CYS A 291      -6.620  11.628  -1.685  0.00  0.00
ATOM   4794  HB2 CYS A 291      -5.209  10.774  -1.248  0.00  0.00
ATOM   4795  SG  CYS A 291      -7.154  10.618   0.261  0.00  0.00
ATOM   4796  HG1 CYS A 291      -5.959  10.811   0.801  0.00  0.00
ATOM   4797  C   CYS A 291      -6.118   9.673  -3.683  0.00  0.00
ATOM   4798  O   CYS A 291      -6.747  10.317  -4.510  0.00  0.00
ATOM   4799  N   ILE A 292      -4.912   9.144  -3.880  0.00  0.00
ATOM   4800  HN  ILE A 292      -4.544   8.539  -3.178  0.00  0.00
ATOM   4801  CA  ILE A 292      -4.221   9.316  -5.155  0.00  0.00
ATOM   4802  HA  ILE A 292      -4.345  10.340  -5.478  0.00  0.00
ATOM   4803  CB  ILE A 292      -2.698   9.134  -5.231  0.00  0.00
ATOM   4804  HB  ILE A 292      -2.277   9.966  -4.626  0.00  0.00
ATOM   4805  CG2 ILE A 292      -2.175   7.769  -4.674  0.00  0.00
ATOM   4806  HG2 ILE A 292      -2.245   6.926  -5.396  0.00  0.00
ATOM   4807  HG2 ILE A 292      -2.643   7.465  -3.714  0.00  0.00
ATOM   4808  HG2 ILE A 292      -1.109   7.912  -4.396  0.00  0.00
ATOM   4809  CG1 ILE A 292      -1.948   9.441  -6.589  0.00  0.00
ATOM   4810  HG1 ILE A 292      -2.224   8.568  -7.219  0.00  0.00
ATOM   4811  HG1 ILE A 292      -0.875   9.413  -6.301  0.00  0.00
ATOM   4812  CD1 ILE A 292      -2.264  10.839  -7.245  0.00  0.00
ATOM   4813  HD1 ILE A 292      -1.706  11.135  -8.160  0.00  0.00
ATOM   4814  HD2 ILE A 292      -2.223  11.740  -6.596  0.00  0.00
ATOM   4815  HD3 ILE A 292      -3.321  10.674  -7.547  0.00  0.00
ATOM   4816  C   ILE A 292      -4.813   8.408  -6.247  0.00  0.00
ATOM   4817  O   ILE A 292      -4.780   8.794  -7.419  0.00  0.00
ATOM   4818  N   ASN A 293      -5.446   7.245  -5.921  0.00  0.00
ATOM   4819  HN  ASN A 293      -5.676   7.234  -4.951  0.00  0.00
ATOM   4820  CA  ASN A 293      -5.763   6.141  -6.890  0.00  0.00
ATOM   4821  HA  ASN A 293      -4.838   6.051  -7.441  0.00  0.00
ATOM   4822  CB  ASN A 293      -6.156   4.816  -6.201  0.00  0.00
ATOM   4823  HB1 ASN A 293      -6.502   4.023  -6.897  0.00  0.00
ATOM   4824  HB2 ASN A 293      -6.990   5.037  -5.500  0.00  0.00
ATOM   4825  CG  ASN A 293      -5.015   4.285  -5.245  0.00  0.00
ATOM   4826  OD1 ASN A 293      -3.824   4.604  -5.435  0.00  0.00
ATOM   4827  ND2 ASN A 293      -5.315   3.472  -4.222  0.00  0.00
ATOM   4828  HD2 ASN A 293      -6.238   3.089  -4.192  0.00  0.00
ATOM   4829  HD2 ASN A 293      -4.663   3.196  -3.517  0.00  0.00
ATOM   4830  C   ASN A 293      -6.865   6.620  -7.806  0.00  0.00
ATOM   4831  O   ASN A 293      -6.708   6.372  -8.967  0.00  0.00
ATOM   4832  N   PRO A 294      -7.836   7.410  -7.442  0.00  0.00
ATOM   4833  CD  PRO A 294      -8.401   7.469  -6.093  0.00  0.00
ATOM   4834  HD1 PRO A 294      -7.688   7.896  -5.355  0.00  0.00
ATOM   4835  HD2 PRO A 294      -8.719   6.492  -5.672  0.00  0.00
ATOM   4836  CA  PRO A 294      -8.817   7.829  -8.440  0.00  0.00
ATOM   4837  HA  PRO A 294      -8.920   7.064  -9.196  0.00  0.00
ATOM   4838  CB  PRO A 294     -10.148   8.069  -7.662  0.00  0.00
ATOM   4839  HB1 PRO A 294     -10.637   7.075  -7.581  0.00  0.00
ATOM   4840  HB2 PRO A 294     -10.849   8.852  -8.022  0.00  0.00
ATOM   4841  CG  PRO A 294      -9.511   8.511  -6.283  0.00  0.00
ATOM   4842  HG1 PRO A 294      -8.981   9.479  -6.415  0.00  0.00
ATOM   4843  HG2 PRO A 294     -10.210   8.527  -5.419  0.00  0.00
ATOM   4844  C   PRO A 294      -8.332   9.073  -9.179  0.00  0.00
ATOM   4845  O   PRO A 294      -8.856   9.277 -10.251  0.00  0.00
ATOM   4846  N   ILE A 295      -7.363   9.915  -8.631  0.00  0.00
ATOM   4847  HN  ILE A 295      -6.927   9.606  -7.789  0.00  0.00
ATOM   4848  CA  ILE A 295      -6.888  11.109  -9.275  0.00  0.00
ATOM   4849  HA  ILE A 295      -7.769  11.619  -9.634  0.00  0.00
ATOM   4850  CB  ILE A 295      -6.074  12.036  -8.379  0.00  0.00
ATOM   4851  HB  ILE A 295      -5.248  11.339  -8.121  0.00  0.00
ATOM   4852  CG2 ILE A 295      -5.431  13.267  -9.081  0.00  0.00
ATOM   4853  HG2 ILE A 295      -5.042  13.941  -8.287  0.00  0.00
ATOM   4854  HG2 ILE A 295      -6.175  13.834  -9.681  0.00  0.00
ATOM   4855  HG2 ILE A 295      -4.586  13.022  -9.759  0.00  0.00
ATOM   4856  CG1 ILE A 295      -6.732  12.356  -7.055  0.00  0.00
ATOM   4857  HG1 ILE A 295      -5.960  12.724  -6.345  0.00  0.00
ATOM   4858  HG1 ILE A 295      -7.299  11.484  -6.667  0.00  0.00
ATOM   4859  CD1 ILE A 295      -7.811  13.472  -7.171  0.00  0.00
ATOM   4860  HD1 ILE A 295      -7.400  14.372  -7.676  0.00  0.00
ATOM   4861  HD2 ILE A 295      -8.177  13.725  -6.153  0.00  0.00
ATOM   4862  HD3 ILE A 295      -8.662  13.115  -7.789  0.00  0.00
ATOM   4863  C   ILE A 295      -6.112  10.811 -10.568  0.00  0.00
ATOM   4864  O   ILE A 295      -6.389  11.398 -11.606  0.00  0.00
ATOM   4865  N   ILE A 296      -5.163   9.878 -10.523  0.00  0.00
ATOM   4866  HN  ILE A 296      -5.232   9.255  -9.747  0.00  0.00
ATOM   4867  CA  ILE A 296      -4.149   9.666 -11.547  0.00  0.00
ATOM   4868  HA  ILE A 296      -3.806  10.671 -11.743  0.00  0.00
ATOM   4869  CB  ILE A 296      -3.000   8.857 -10.858  0.00  0.00
ATOM   4870  HB  ILE A 296      -2.676   9.361  -9.922  0.00  0.00
ATOM   4871  CG2 ILE A 296      -3.497   7.425 -10.472  0.00  0.00
ATOM   4872  HG2 ILE A 296      -3.382   7.224  -9.385  0.00  0.00
ATOM   4873  HG2 ILE A 296      -2.807   6.782 -11.057  0.00  0.00
ATOM   4874  HG2 ILE A 296      -4.555   7.144 -10.665  0.00  0.00
ATOM   4875  CG1 ILE A 296      -1.875   8.716 -11.866  0.00  0.00
ATOM   4876  HG1 ILE A 296      -2.281   8.163 -12.739  0.00  0.00
ATOM   4877  HG1 ILE A 296      -0.981   8.166 -11.501  0.00  0.00
ATOM   4878  CD1 ILE A 296      -1.198  10.098 -12.228  0.00  0.00
ATOM   4879  HD1 ILE A 296      -0.847  10.650 -11.331  0.00  0.00
ATOM   4880  HD2 ILE A 296      -1.968  10.775 -12.654  0.00  0.00
ATOM   4881  HD3 ILE A 296      -0.313   9.925 -12.877  0.00  0.00
ATOM   4882  C   ILE A 296      -4.788   9.076 -12.777  0.00  0.00
ATOM   4883  O   ILE A 296      -4.437   9.575 -13.879  0.00  0.00
ATOM   4884  N   TYR A 297      -5.699   8.143 -12.630  0.00  0.00
ATOM   4885  HN  TYR A 297      -5.983   7.752 -11.759  0.00  0.00
ATOM   4886  CA  TYR A 297      -6.466   7.617 -13.795  0.00  0.00
ATOM   4887  HA  TYR A 297      -5.834   7.773 -14.657  0.00  0.00
ATOM   4888  CB  TYR A 297      -6.601   5.990 -13.739  0.00  0.00
ATOM   4889  HB1 TYR A 297      -7.642   5.732 -13.447  0.00  0.00
ATOM   4890  HB2 TYR A 297      -6.015   5.641 -12.863  0.00  0.00
ATOM   4891  CG  TYR A 297      -6.308   5.394 -15.057  0.00  0.00
ATOM   4892  CD1 TYR A 297      -7.370   4.776 -15.870  0.00  0.00
ATOM   4893  HD1 TYR A 297      -8.415   4.637 -15.636  0.00  0.00
ATOM   4894  CE1 TYR A 297      -6.977   4.140 -17.099  0.00  0.00
ATOM   4895  HE1 TYR A 297      -7.583   3.486 -17.708  0.00  0.00
ATOM   4896  CZ  TYR A 297      -5.640   4.273 -17.542  0.00  0.00
ATOM   4897  OH  TYR A 297      -5.251   3.858 -18.816  0.00  0.00
ATOM   4898  HH  TYR A 297      -4.292   3.881 -18.857  0.00  0.00
ATOM   4899  CD2 TYR A 297      -4.975   5.457 -15.563  0.00  0.00
ATOM   4900  HD2 TYR A 297      -4.166   5.948 -15.042  0.00  0.00
ATOM   4901  CE2 TYR A 297      -4.662   4.892 -16.753  0.00  0.00
ATOM   4902  HE2 TYR A 297      -3.627   4.875 -17.062  0.00  0.00
ATOM   4903  C   TYR A 297      -7.887   8.307 -14.158  0.00  0.00
ATOM   4904  O   TYR A 297      -8.557   7.948 -15.091  0.00  0.00
ATOM   4905  N   ALA A 298      -8.270   9.289 -13.400  0.00  0.00
ATOM   4906  HN  ALA A 298      -7.929   9.510 -12.489  0.00  0.00
ATOM   4907  CA  ALA A 298      -9.220  10.272 -13.839  0.00  0.00
ATOM   4908  HA  ALA A 298     -10.069   9.729 -14.229  0.00  0.00
ATOM   4909  CB  ALA A 298      -9.789  11.073 -12.559  0.00  0.00
ATOM   4910  HB1 ALA A 298     -10.679  11.709 -12.756  0.00  0.00
ATOM   4911  HB2 ALA A 298      -8.921  11.664 -12.194  0.00  0.00
ATOM   4912  HB3 ALA A 298     -10.072  10.198 -11.937  0.00  0.00
ATOM   4913  C   ALA A 298      -8.642  11.227 -14.842  0.00  0.00
ATOM   4914  O   ALA A 298      -9.317  11.476 -15.823  0.00  0.00
ATOM   4915  N   PHE A 299      -7.354  11.656 -14.701  0.00  0.00
ATOM   4916  HN  PHE A 299      -7.013  11.422 -13.793  0.00  0.00
ATOM   4917  CA  PHE A 299      -6.656  12.452 -15.693  0.00  0.00
ATOM   4918  HA  PHE A 299      -7.112  13.432 -15.703  0.00  0.00
ATOM   4919  CB  PHE A 299      -5.240  12.631 -15.137  0.00  0.00
ATOM   4920  HB1 PHE A 299      -4.754  11.658 -14.913  0.00  0.00
ATOM   4921  HB2 PHE A 299      -5.359  13.021 -14.103  0.00  0.00
ATOM   4922  CG  PHE A 299      -4.226  13.471 -15.957  0.00  0.00
ATOM   4923  CD1 PHE A 299      -2.904  13.135 -15.853  0.00  0.00
ATOM   4924  HD1 PHE A 299      -2.532  12.336 -15.227  0.00  0.00
ATOM   4925  CE1 PHE A 299      -1.915  13.976 -16.450  0.00  0.00
ATOM   4926  HE1 PHE A 299      -0.884  13.674 -16.341  0.00  0.00
ATOM   4927  CZ  PHE A 299      -2.299  15.126 -17.215  0.00  0.00
ATOM   4928  HZ  PHE A 299      -1.507  15.702 -17.670  0.00  0.00
ATOM   4929  CD2 PHE A 299      -4.613  14.611 -16.722  0.00  0.00
ATOM   4930  HD2 PHE A 299      -5.646  14.914 -16.798  0.00  0.00
ATOM   4931  CE2 PHE A 299      -3.642  15.399 -17.265  0.00  0.00
ATOM   4932  HE2 PHE A 299      -3.920  16.303 -17.785  0.00  0.00
ATOM   4933  C   PHE A 299      -6.466  11.750 -16.994  0.00  0.00
ATOM   4934  O   PHE A 299      -6.728  12.356 -18.077  0.00  0.00
ATOM   4935  N   VAL A 300      -5.955  10.440 -16.944  0.00  0.00
ATOM   4936  HN  VAL A 300      -5.654  10.028 -16.087  0.00  0.00
ATOM   4937  CA  VAL A 300      -5.671   9.672 -18.149  0.00  0.00
ATOM   4938  HA  VAL A 300      -5.173  10.294 -18.879  0.00  0.00
ATOM   4939  CB  VAL A 300      -4.828   8.476 -17.808  0.00  0.00
ATOM   4940  HB  VAL A 300      -5.295   7.916 -16.971  0.00  0.00
ATOM   4941  CG1 VAL A 300      -4.588   7.643 -19.042  0.00  0.00
ATOM   4942  HG1 VAL A 300      -5.495   7.160 -19.463  0.00  0.00
ATOM   4943  HG1 VAL A 300      -4.071   6.740 -18.651  0.00  0.00
ATOM   4944  HG1 VAL A 300      -3.976   8.017 -19.890  0.00  0.00
ATOM   4945  CG2 VAL A 300      -3.481   8.893 -17.087  0.00  0.00
ATOM   4946  HG2 VAL A 300      -3.651   9.619 -16.264  0.00  0.00
ATOM   4947  HG2 VAL A 300      -2.879   9.494 -17.802  0.00  0.00
ATOM   4948  HG2 VAL A 300      -2.919   7.998 -16.742  0.00  0.00
ATOM   4949  C   VAL A 300      -6.973   9.191 -18.878  0.00  0.00
ATOM   4950  O   VAL A 300      -7.178   9.442 -20.025  0.00  0.00
ATOM   4951  N   GLY A 301      -7.961   8.587 -18.172  0.00  0.00
ATOM   4952  HN  GLY A 301      -7.975   8.364 -17.200  0.00  0.00
ATOM   4953  CA  GLY A 301      -9.235   8.103 -18.796  0.00  0.00
ATOM   4954  HA1 GLY A 301      -9.807   8.979 -19.060  0.00  0.00
ATOM   4955  HA2 GLY A 301      -9.524   7.413 -18.016  0.00  0.00
ATOM   4956  C   GLY A 301      -9.119   7.268 -20.080  0.00  0.00
ATOM   4957  O   GLY A 301      -8.098   6.653 -20.325  0.00  0.00
ATOM   4958  N   GLU A 302     -10.159   7.292 -20.886  0.00  0.00
ATOM   4959  HN  GLU A 302     -11.038   7.717 -20.684  0.00  0.00
ATOM   4960  CA  GLU A 302     -10.104   6.501 -22.103  0.00  0.00
ATOM   4961  HA  GLU A 302      -9.835   5.497 -21.810  0.00  0.00
ATOM   4962  CB  GLU A 302     -11.576   6.354 -22.635  0.00  0.00
ATOM   4963  HB1 GLU A 302     -11.844   7.314 -23.128  0.00  0.00
ATOM   4964  HB2 GLU A 302     -12.196   6.358 -21.714  0.00  0.00
ATOM   4965  CG  GLU A 302     -11.813   5.085 -23.554  0.00  0.00
ATOM   4966  HG1 GLU A 302     -11.890   4.180 -22.913  0.00  0.00
ATOM   4967  HG2 GLU A 302     -10.961   4.942 -24.252  0.00  0.00
ATOM   4968  CD  GLU A 302     -12.971   5.164 -24.523  0.00  0.00
ATOM   4969  OE1 GLU A 302     -13.082   6.213 -25.229  0.00  0.00
ATOM   4970  OE2 GLU A 302     -13.779   4.219 -24.616  0.00  0.00
ATOM   4971  C   GLU A 302      -9.173   7.003 -23.289  0.00  0.00
ATOM   4972  O   GLU A 302      -8.666   6.231 -24.098  0.00  0.00
ATOM   4973  N   LYS A 303      -9.007   8.277 -23.403  0.00  0.00
ATOM   4974  HN  LYS A 303      -9.391   8.778 -22.632  0.00  0.00
ATOM   4975  CA  LYS A 303      -8.553   9.028 -24.485  0.00  0.00
ATOM   4976  HA  LYS A 303      -8.678   8.424 -25.371  0.00  0.00
ATOM   4977  CB  LYS A 303      -9.538  10.236 -24.670  0.00  0.00
ATOM   4978  HB1 LYS A 303     -10.526   9.729 -24.707  0.00  0.00
ATOM   4979  HB2 LYS A 303      -9.256  10.816 -25.576  0.00  0.00
ATOM   4980  CG  LYS A 303      -9.527  11.315 -23.556  0.00  0.00
ATOM   4981  HG1 LYS A 303      -8.488  11.639 -23.334  0.00  0.00
ATOM   4982  HG2 LYS A 303      -9.789  10.913 -22.554  0.00  0.00
ATOM   4983  CD  LYS A 303     -10.454  12.469 -23.908  0.00  0.00
ATOM   4984  HD1 LYS A 303     -11.069  12.799 -23.044  0.00  0.00
ATOM   4985  HD2 LYS A 303     -11.207  12.107 -24.640  0.00  0.00
ATOM   4986  CE  LYS A 303      -9.780  13.782 -24.399  0.00  0.00
ATOM   4987  HE1 LYS A 303     -10.519  14.497 -24.819  0.00  0.00
ATOM   4988  HE2 LYS A 303      -9.164  13.772 -25.323  0.00  0.00
ATOM   4989  NZ  LYS A 303      -9.019  14.544 -23.408  0.00  0.00
ATOM   4990  HZ1 LYS A 303      -9.481  14.406 -22.486  0.00  0.00
ATOM   4991  HZ2 LYS A 303      -9.058  15.570 -23.571  0.00  0.00
ATOM   4992  HZ3 LYS A 303      -8.071  14.181 -23.183  0.00  0.00
ATOM   4993  C   LYS A 303      -7.079   9.520 -24.493  0.00  0.00
ATOM   4994  O   LYS A 303      -6.496  10.006 -25.479  0.00  0.00
ATOM   4995  N   PHE A 304      -6.471   9.278 -23.308  0.00  0.00
ATOM   4996  HN  PHE A 304      -6.947   9.175 -22.438  0.00  0.00
ATOM   4997  CA  PHE A 304      -5.059   9.408 -23.218  0.00  0.00
ATOM   4998  HA  PHE A 304      -4.658   9.773 -24.151  0.00  0.00
ATOM   4999  CB  PHE A 304      -4.816  10.409 -22.050  0.00  0.00
ATOM   5000  HB1 PHE A 304      -5.111   9.951 -21.081  0.00  0.00
ATOM   5001  HB2 PHE A 304      -5.500  11.255 -22.275  0.00  0.00
ATOM   5002  CG  PHE A 304      -3.379  10.877 -22.050  0.00  0.00
ATOM   5003  CD1 PHE A 304      -2.821  11.467 -23.174  0.00  0.00
ATOM   5004  HD1 PHE A 304      -3.463  11.534 -24.040  0.00  0.00
ATOM   5005  CE1 PHE A 304      -1.455  11.685 -23.205  0.00  0.00
ATOM   5006  HE1 PHE A 304      -1.128  12.085 -24.153  0.00  0.00
ATOM   5007  CZ  PHE A 304      -0.612  11.391 -22.124  0.00  0.00
ATOM   5008  HZ  PHE A 304       0.443  11.578 -22.259  0.00  0.00
ATOM   5009  CD2 PHE A 304      -2.563  10.671 -20.907  0.00  0.00
ATOM   5010  HD2 PHE A 304      -2.876  10.110 -20.039  0.00  0.00
ATOM   5011  CE2 PHE A 304      -1.189  10.962 -20.923  0.00  0.00
ATOM   5012  HE2 PHE A 304      -0.598  10.783 -20.037  0.00  0.00
ATOM   5013  C   PHE A 304      -4.465   7.980 -22.969  0.00  0.00
ATOM   5014  O   PHE A 304      -3.324   7.852 -22.579  0.00  0.00
ATOM   5015  N   ARG A 305      -5.289   6.924 -23.103  0.00  0.00
ATOM   5016  HN  ARG A 305      -6.260   7.131 -23.204  0.00  0.00
ATOM   5017  CA  ARG A 305      -4.816   5.548 -22.801  0.00  0.00
ATOM   5018  HA  ARG A 305      -4.075   5.458 -22.019  0.00  0.00
ATOM   5019  CB  ARG A 305      -6.044   4.752 -22.439  0.00  0.00
ATOM   5020  HB1 ARG A 305      -6.777   4.767 -23.273  0.00  0.00
ATOM   5021  HB2 ARG A 305      -6.555   5.330 -21.639  0.00  0.00
ATOM   5022  CG  ARG A 305      -5.956   3.335 -21.814  0.00  0.00
ATOM   5023  HG1 ARG A 305      -6.736   3.186 -21.036  0.00  0.00
ATOM   5024  HG2 ARG A 305      -4.978   3.142 -21.324  0.00  0.00
ATOM   5025  CD  ARG A 305      -6.078   2.188 -22.856  0.00  0.00
ATOM   5026  HD1 ARG A 305      -6.112   1.176 -22.400  0.00  0.00
ATOM   5027  HD2 ARG A 305      -5.151   2.151 -23.467  0.00  0.00
ATOM   5028  NE  ARG A 305      -7.309   2.495 -23.632  0.00  0.00
ATOM   5029  HE  ARG A 305      -8.008   2.956 -23.085  0.00  0.00
ATOM   5030  CZ  ARG A 305      -7.278   2.737 -24.948  0.00  0.00
ATOM   5031  NH1 ARG A 305      -8.218   3.565 -25.447  0.00  0.00
ATOM   5032  HH1 ARG A 305      -8.124   3.827 -26.408  0.00  0.00
ATOM   5033  HH1 ARG A 305      -8.401   4.411 -24.946  0.00  0.00
ATOM   5034  NH2 ARG A 305      -6.485   2.118 -25.765  0.00  0.00
ATOM   5035  HH2 ARG A 305      -5.973   1.377 -25.331  0.00  0.00
ATOM   5036  HH2 ARG A 305      -6.599   2.291 -26.744  0.00  0.00
ATOM   5037  C   ARG A 305      -4.232   4.903 -24.028  0.00  0.00
ATOM   5038  O   ARG A 305      -3.377   3.986 -23.996  0.00  0.00
ATOM   5039  N   ASN A 306      -4.655   5.350 -25.249  0.00  0.00
ATOM   5040  HN  ASN A 306      -5.464   5.932 -25.283  0.00  0.00
ATOM   5041  CA  ASN A 306      -4.075   4.900 -26.494  0.00  0.00
ATOM   5042  HA  ASN A 306      -4.389   3.898 -26.749  0.00  0.00
ATOM   5043  CB  ASN A 306      -4.611   5.828 -27.645  0.00  0.00
ATOM   5044  HB1 ASN A 306      -4.203   5.479 -28.618  0.00  0.00
ATOM   5045  HB2 ASN A 306      -4.304   6.887 -27.508  0.00  0.00
ATOM   5046  CG  ASN A 306      -6.143   5.851 -27.746  0.00  0.00
ATOM   5047  OD1 ASN A 306      -6.735   6.442 -26.877  0.00  0.00
ATOM   5048  ND2 ASN A 306      -6.767   5.261 -28.800  0.00  0.00
ATOM   5049  HD2 ASN A 306      -6.260   5.081 -29.643  0.00  0.00
ATOM   5050  HD2 ASN A 306      -7.759   5.195 -28.690  0.00  0.00
ATOM   5051  C   ASN A 306      -2.607   5.038 -26.570  0.00  0.00
ATOM   5052  O   ASN A 306      -2.056   4.160 -27.179  0.00  0.00
ATOM   5053  N   TYR A 307      -2.014   6.102 -25.918  0.00  0.00
ATOM   5054  HN  TYR A 307      -2.624   6.610 -25.313  0.00  0.00
ATOM   5055  CA  TYR A 307      -0.641   6.399 -25.823  0.00  0.00
ATOM   5056  HA  TYR A 307      -0.111   6.532 -26.754  0.00  0.00
ATOM   5057  CB  TYR A 307      -0.474   7.688 -25.092  0.00  0.00
ATOM   5058  HB1 TYR A 307       0.578   8.006 -24.930  0.00  0.00
ATOM   5059  HB2 TYR A 307      -1.048   7.689 -24.141  0.00  0.00
ATOM   5060  CG  TYR A 307      -0.944   8.742 -25.954  0.00  0.00
ATOM   5061  CD1 TYR A 307      -2.207   9.305 -25.735  0.00  0.00
ATOM   5062  HD1 TYR A 307      -2.787   9.020 -24.869  0.00  0.00
ATOM   5063  CE1 TYR A 307      -2.816  10.193 -26.609  0.00  0.00
ATOM   5064  HE1 TYR A 307      -3.779  10.657 -26.450  0.00  0.00
ATOM   5065  CZ  TYR A 307      -2.028  10.692 -27.641  0.00  0.00
ATOM   5066  OH  TYR A 307      -2.437  11.746 -28.435  0.00  0.00
ATOM   5067  HH  TYR A 307      -3.379  11.912 -28.349  0.00  0.00
ATOM   5068  CD2 TYR A 307      -0.207   9.152 -27.073  0.00  0.00
ATOM   5069  HD2 TYR A 307       0.793   8.779 -27.241  0.00  0.00
ATOM   5070  CE2 TYR A 307      -0.719  10.171 -27.831  0.00  0.00
ATOM   5071  HE2 TYR A 307      -0.093  10.513 -28.643  0.00  0.00
ATOM   5072  C   TYR A 307       0.113   5.273 -25.023  0.00  0.00
ATOM   5073  O   TYR A 307       1.266   4.931 -25.285  0.00  0.00
ATOM   5074  N   LEU A 308      -0.646   4.478 -24.178  0.00  0.00
ATOM   5075  HN  LEU A 308      -1.595   4.618 -23.907  0.00  0.00
ATOM   5076  CA  LEU A 308      -0.046   3.335 -23.536  0.00  0.00
ATOM   5077  HA  LEU A 308       1.027   3.400 -23.430  0.00  0.00
ATOM   5078  CB  LEU A 308      -0.481   3.212 -22.069  0.00  0.00
ATOM   5079  HB1 LEU A 308      -0.163   2.331 -21.472  0.00  0.00
ATOM   5080  HB2 LEU A 308      -1.572   3.404 -21.987  0.00  0.00
ATOM   5081  CG  LEU A 308       0.051   4.415 -21.258  0.00  0.00
ATOM   5082  HG  LEU A 308       0.234   5.265 -21.949  0.00  0.00
ATOM   5083  CD1 LEU A 308      -0.986   5.026 -20.313  0.00  0.00
ATOM   5084  HD1 LEU A 308      -0.514   5.916 -19.846  0.00  0.00
ATOM   5085  HD1 LEU A 308      -1.230   4.262 -19.544  0.00  0.00
ATOM   5086  HD1 LEU A 308      -1.926   5.424 -20.750  0.00  0.00
ATOM   5087  CD2 LEU A 308       1.372   4.110 -20.510  0.00  0.00
ATOM   5088  HD2 LEU A 308       2.037   3.561 -21.212  0.00  0.00
ATOM   5089  HD2 LEU A 308       1.114   3.535 -19.596  0.00  0.00
ATOM   5090  HD2 LEU A 308       1.810   5.062 -20.143  0.00  0.00
ATOM   5091  C   LEU A 308      -0.287   2.021 -24.287  0.00  0.00
ATOM   5092  O   LEU A 308       0.551   1.108 -24.319  0.00  0.00
ATOM   5093  N   LEU A 309      -1.363   1.905 -24.991  0.00  0.00
ATOM   5094  HN  LEU A 309      -2.029   2.644 -25.057  0.00  0.00
ATOM   5095  CA  LEU A 309      -1.649   0.864 -25.946  0.00  0.00
ATOM   5096  HA  LEU A 309      -1.491  -0.071 -25.430  0.00  0.00
ATOM   5097  CB  LEU A 309      -3.080   0.909 -26.466  0.00  0.00
ATOM   5098  HB1 LEU A 309      -3.255   1.835 -27.055  0.00  0.00
ATOM   5099  HB2 LEU A 309      -3.728   0.994 -25.568  0.00  0.00
ATOM   5100  CG  LEU A 309      -3.539  -0.273 -27.377  0.00  0.00
ATOM   5101  HG  LEU A 309      -2.802  -0.326 -28.206  0.00  0.00
ATOM   5102  CD1 LEU A 309      -3.542  -1.511 -26.508  0.00  0.00
ATOM   5103  HD1 LEU A 309      -4.132  -1.319 -25.587  0.00  0.00
ATOM   5104  HD1 LEU A 309      -2.511  -1.756 -26.174  0.00  0.00
ATOM   5105  HD1 LEU A 309      -3.898  -2.409 -27.058  0.00  0.00
ATOM   5106  CD2 LEU A 309      -4.957  -0.190 -27.760  0.00  0.00
ATOM   5107  HD2 LEU A 309      -5.296   0.807 -28.113  0.00  0.00
ATOM   5108  HD2 LEU A 309      -5.519  -0.477 -26.845  0.00  0.00
ATOM   5109  HD2 LEU A 309      -5.175  -0.948 -28.542  0.00  0.00
ATOM   5110  C   LEU A 309      -0.708   0.850 -27.084  0.00  0.00
ATOM   5111  O   LEU A 309      -0.409  -0.237 -27.481  0.00  0.00
ATOM   5112  N   VAL A 310      -0.329   2.038 -27.651  0.00  0.00
ATOM   5113  HN  VAL A 310      -0.811   2.849 -27.330  0.00  0.00
ATOM   5114  CA  VAL A 310       0.247   2.088 -29.018  0.00  0.00
ATOM   5115  HA  VAL A 310      -0.395   1.384 -29.528  0.00  0.00
ATOM   5116  CB  VAL A 310       0.015   3.499 -29.623  0.00  0.00
ATOM   5117  HB  VAL A 310      -1.025   3.861 -29.473  0.00  0.00
ATOM   5118  CG1 VAL A 310       0.955   4.542 -28.941  0.00  0.00
ATOM   5119  HG1 VAL A 310       0.406   5.509 -28.965  0.00  0.00
ATOM   5120  HG1 VAL A 310       1.950   4.524 -29.435  0.00  0.00
ATOM   5121  HG1 VAL A 310       1.026   4.209 -27.884  0.00  0.00
ATOM   5122  CG2 VAL A 310       0.109   3.469 -31.152  0.00  0.00
ATOM   5123  HG2 VAL A 310       1.179   3.448 -31.449  0.00  0.00
ATOM   5124  HG2 VAL A 310      -0.356   4.324 -31.686  0.00  0.00
ATOM   5125  HG2 VAL A 310      -0.377   2.521 -31.469  0.00  0.00
ATOM   5126  C   VAL A 310       1.668   1.513 -29.100  0.00  0.00
ATOM   5127  O   VAL A 310       2.121   0.868 -30.032  0.00  0.00
ATOM   5128  N   PHE A 311       2.335   1.763 -28.008  0.00  0.00
ATOM   5129  HN  PHE A 311       1.943   2.221 -27.213  0.00  0.00
ATOM   5130  CA  PHE A 311       3.703   1.307 -27.867  0.00  0.00
ATOM   5131  HA  PHE A 311       4.244   1.246 -28.800  0.00  0.00
ATOM   5132  CB  PHE A 311       4.430   2.285 -26.889  0.00  0.00
ATOM   5133  HB1 PHE A 311       5.306   1.789 -26.419  0.00  0.00
ATOM   5134  HB2 PHE A 311       3.707   2.524 -26.080  0.00  0.00
ATOM   5135  CG  PHE A 311       4.945   3.553 -27.485  0.00  0.00
ATOM   5136  CD1 PHE A 311       4.275   4.750 -27.208  0.00  0.00
ATOM   5137  HD1 PHE A 311       3.412   4.619 -26.572  0.00  0.00
ATOM   5138  CE1 PHE A 311       4.807   5.980 -27.623  0.00  0.00
ATOM   5139  HE1 PHE A 311       4.318   6.893 -27.318  0.00  0.00
ATOM   5140  CZ  PHE A 311       6.016   6.075 -28.310  0.00  0.00
ATOM   5141  HZ  PHE A 311       6.271   6.969 -28.860  0.00  0.00
ATOM   5142  CD2 PHE A 311       6.257   3.594 -28.085  0.00  0.00
ATOM   5143  HD2 PHE A 311       6.931   2.757 -28.190  0.00  0.00
ATOM   5144  CE2 PHE A 311       6.709   4.854 -28.556  0.00  0.00
ATOM   5145  HE2 PHE A 311       7.662   4.979 -29.047  0.00  0.00
ATOM   5146  C   PHE A 311       3.829  -0.055 -27.281  0.00  0.00
ATOM   5147  O   PHE A 311       4.887  -0.694 -27.265  0.00  0.00
ATOM   5148  N   PHE A 312       2.623  -0.685 -26.904  0.00  0.00
ATOM   5149  HN  PHE A 312       1.747  -0.223 -27.011  0.00  0.00
ATOM   5150  CA  PHE A 312       2.457  -2.084 -26.491  0.00  0.00
ATOM   5151  HA  PHE A 312       3.361  -2.499 -26.071  0.00  0.00
ATOM   5152  CB  PHE A 312       1.300  -2.209 -25.432  0.00  0.00
ATOM   5153  HB1 PHE A 312       0.282  -2.432 -25.815  0.00  0.00
ATOM   5154  HB2 PHE A 312       1.228  -1.269 -24.844  0.00  0.00
ATOM   5155  CG  PHE A 312       1.472  -3.357 -24.355  0.00  0.00
ATOM   5156  CD1 PHE A 312       0.570  -4.419 -24.239  0.00  0.00
ATOM   5157  HD1 PHE A 312      -0.158  -4.588 -25.020  0.00  0.00
ATOM   5158  CE1 PHE A 312       0.602  -5.191 -23.061  0.00  0.00
ATOM   5159  HE1 PHE A 312      -0.157  -5.953 -22.969  0.00  0.00
ATOM   5160  CZ  PHE A 312       1.447  -4.921 -22.013  0.00  0.00
ATOM   5161  HZ  PHE A 312       1.419  -5.476 -21.087  0.00  0.00
ATOM   5162  CD2 PHE A 312       2.288  -3.016 -23.258  0.00  0.00
ATOM   5163  HD2 PHE A 312       3.053  -2.254 -23.294  0.00  0.00
ATOM   5164  CE2 PHE A 312       2.192  -3.742 -22.019  0.00  0.00
ATOM   5165  HE2 PHE A 312       2.849  -3.487 -21.201  0.00  0.00
ATOM   5166  C   PHE A 312       2.169  -2.966 -27.759  0.00  0.00
ATOM   5167  O   PHE A 312       2.452  -4.107 -27.797  0.00  0.00
ATOM   5168  N   GLN A 313       1.687  -2.373 -28.884  0.00  0.00
ATOM   5169  HN  GLN A 313       1.428  -1.414 -28.799  0.00  0.00
ATOM   5170  CA  GLN A 313       1.403  -3.039 -30.195  0.00  0.00
ATOM   5171  HA  GLN A 313       1.190  -4.078 -29.992  0.00  0.00
ATOM   5172  CB  GLN A 313       0.191  -2.336 -30.860  0.00  0.00
ATOM   5173  HB1 GLN A 313       0.103  -2.543 -31.949  0.00  0.00
ATOM   5174  HB2 GLN A 313       0.467  -1.263 -30.951  0.00  0.00
ATOM   5175  CG  GLN A 313      -1.150  -2.337 -30.158  0.00  0.00
ATOM   5176  HG1 GLN A 313      -1.905  -1.812 -30.782  0.00  0.00
ATOM   5177  HG2 GLN A 313      -1.185  -1.682 -29.261  0.00  0.00
ATOM   5178  CD  GLN A 313      -1.745  -3.726 -29.930  0.00  0.00
ATOM   5179  OE1 GLN A 313      -2.534  -4.334 -30.685  0.00  0.00
ATOM   5180  NE2 GLN A 313      -1.354  -4.297 -28.743  0.00  0.00
ATOM   5181  HE2 GLN A 313      -0.693  -3.834 -28.151  0.00  0.00
ATOM   5182  HE2 GLN A 313      -1.837  -5.073 -28.338  0.00  0.00
ATOM   5183  C   GLN A 313       2.533  -2.990 -31.150  0.00  0.00
ATOM   5184  O   GLN A 313       3.649  -2.392 -30.983  0.00  0.00
ATOM   5185  N   LYS A 314       2.411  -3.742 -32.227  0.00  0.00
ATOM   5186  HN  LYS A 314       1.577  -4.275 -32.347  0.00  0.00
ATOM   5187  CA  LYS A 314       3.353  -3.818 -33.320  0.00  0.00
ATOM   5188  HA  LYS A 314       4.300  -4.051 -32.856  0.00  0.00
ATOM   5189  CB  LYS A 314       2.921  -5.020 -34.147  0.00  0.00
ATOM   5190  HB1 LYS A 314       2.037  -4.815 -34.789  0.00  0.00
ATOM   5191  HB2 LYS A 314       2.790  -5.811 -33.378  0.00  0.00
ATOM   5192  CG  LYS A 314       4.062  -5.584 -35.128  0.00  0.00
ATOM   5193  HG1 LYS A 314       4.855  -5.800 -34.381  0.00  0.00
ATOM   5194  HG2 LYS A 314       4.432  -4.826 -35.852  0.00  0.00
ATOM   5195  CD  LYS A 314       3.670  -6.816 -35.993  0.00  0.00
ATOM   5196  HD1 LYS A 314       2.841  -6.486 -36.655  0.00  0.00
ATOM   5197  HD2 LYS A 314       3.296  -7.666 -35.384  0.00  0.00
ATOM   5198  CE  LYS A 314       4.703  -7.561 -36.875  0.00  0.00
ATOM   5199  HE1 LYS A 314       4.241  -8.499 -37.248  0.00  0.00
ATOM   5200  HE2 LYS A 314       5.622  -7.681 -36.262  0.00  0.00
ATOM   5201  NZ  LYS A 314       5.045  -6.683 -37.943  0.00  0.00
ATOM   5202  HZ1 LYS A 314       5.606  -7.104 -38.712  0.00  0.00
ATOM   5203  HZ2 LYS A 314       5.516  -5.825 -37.591  0.00  0.00
ATOM   5204  HZ3 LYS A 314       4.149  -6.438 -38.412  0.00  0.00
ATOM   5205  C   LYS A 314       3.572  -2.627 -34.180  0.00  0.00
ATOM   5206  O   LYS A 314       4.698  -2.264 -34.468  0.00  0.00
ATOM   5207  N   HIS A 315       2.503  -1.987 -34.574  0.00  0.00
ATOM   5208  HN  HIS A 315       1.606  -2.317 -34.291  0.00  0.00
ATOM   5209  CA  HIS A 315       2.501  -0.782 -35.418  0.00  0.00
ATOM   5210  HA  HIS A 315       3.475  -0.315 -35.418  0.00  0.00
ATOM   5211  CB  HIS A 315       2.270  -1.132 -36.892  0.00  0.00
ATOM   5212  HB1 HIS A 315       2.447  -0.166 -37.412  0.00  0.00
ATOM   5213  HB2 HIS A 315       1.215  -1.386 -37.133  0.00  0.00
ATOM   5214  ND1 HIS A 315       4.618  -1.940 -37.536  0.00  0.00
ATOM   5215  HD1 HIS A 315       5.075  -1.207 -37.031  0.00  0.00
ATOM   5216  CG  HIS A 315       3.254  -2.074 -37.469  0.00  0.00
ATOM   5217  CE1 HIS A 315       5.099  -3.060 -38.144  0.00  0.00
ATOM   5218  HE1 HIS A 315       6.130  -3.283 -38.420  0.00  0.00
ATOM   5219  NE2 HIS A 315       4.105  -3.900 -38.461  0.00  0.00
ATOM   5220  CD2 HIS A 315       2.988  -3.245 -38.063  0.00  0.00
ATOM   5221  HD2 HIS A 315       2.037  -3.762 -38.070  0.00  0.00
ATOM   5222  C   HIS A 315       1.477   0.287 -34.954  0.00  0.00
ATOM   5223  O   HIS A 315       1.879   1.371 -34.597  0.00  0.00
ATOM   5224  N   ILE A 316       0.171  -0.091 -35.019  0.00  0.00
ATOM   5225  HN  ILE A 316      -0.084  -0.997 -35.349  0.00  0.00
ATOM   5226  CA  ILE A 316      -0.966   0.762 -34.880  0.00  0.00
ATOM   5227  HA  ILE A 316      -0.682   1.762 -34.588  0.00  0.00
ATOM   5228  CB  ILE A 316      -1.657   0.955 -36.247  0.00  0.00
ATOM   5229  HB  ILE A 316      -0.787   1.267 -36.862  0.00  0.00
ATOM   5230  CG2 ILE A 316      -2.310  -0.337 -36.840  0.00  0.00
ATOM   5231  HG2 ILE A 316      -2.747  -0.158 -37.846  0.00  0.00
ATOM   5232  HG2 ILE A 316      -3.149  -0.778 -36.262  0.00  0.00
ATOM   5233  HG2 ILE A 316      -1.603  -1.158 -37.091  0.00  0.00
ATOM   5234  CG1 ILE A 316      -2.455   2.233 -36.307  0.00  0.00
ATOM   5235  HG1 ILE A 316      -1.929   3.033 -35.741  0.00  0.00
ATOM   5236  HG1 ILE A 316      -3.428   2.199 -35.771  0.00  0.00
ATOM   5237  CD1 ILE A 316      -2.939   2.748 -37.668  0.00  0.00
ATOM   5238  HD1 ILE A 316      -2.303   3.544 -38.108  0.00  0.00
ATOM   5239  HD2 ILE A 316      -3.943   3.217 -37.594  0.00  0.00
ATOM   5240  HD3 ILE A 316      -2.873   1.998 -38.485  0.00  0.00
ATOM   5241  C   ILE A 316      -1.972   0.169 -33.875  0.00  0.00
ATOM   5242  O   ILE A 316      -2.329  -1.027 -33.800  0.00  0.00
ATOM   5243  N   ALA A 317      -2.390   1.084 -32.976  0.00  0.00
ATOM   5244  HN  ALA A 317      -2.036   2.015 -32.963  0.00  0.00
ATOM   5245  CA  ALA A 317      -3.479   0.912 -31.988  0.00  0.00
ATOM   5246  HA  ALA A 317      -3.244  -0.075 -31.618  0.00  0.00
ATOM   5247  CB  ALA A 317      -3.607   2.022 -30.961  0.00  0.00
ATOM   5248  HB1 ALA A 317      -2.796   2.113 -30.207  0.00  0.00
ATOM   5249  HB2 ALA A 317      -4.573   1.911 -30.424  0.00  0.00
ATOM   5250  HB3 ALA A 317      -3.558   2.972 -31.536  0.00  0.00
ATOM   5251  C   ALA A 317      -4.820   0.809 -32.712  0.00  0.00
ATOM   5252  O   ALA A 317      -5.021   1.338 -33.766  0.00  0.00
ATOM   5253  N   LYS A 318      -5.716   0.072 -32.064  0.00  0.00
ATOM   5254  HN  LYS A 318      -5.328  -0.386 -31.267  0.00  0.00
ATOM   5255  CA  LYS A 318      -7.127  -0.175 -32.352  0.00  0.00
ATOM   5256  HA  LYS A 318      -7.221  -0.477 -33.385  0.00  0.00
ATOM   5257  CB  LYS A 318      -7.660  -1.316 -31.394  0.00  0.00
ATOM   5258  HB1 LYS A 318      -8.701  -1.543 -31.708  0.00  0.00
ATOM   5259  HB2 LYS A 318      -7.703  -0.997 -30.330  0.00  0.00
ATOM   5260  CG  LYS A 318      -6.922  -2.644 -31.603  0.00  0.00
ATOM   5261  HG1 LYS A 318      -5.819  -2.545 -31.512  0.00  0.00
ATOM   5262  HG2 LYS A 318      -7.132  -3.165 -32.561  0.00  0.00
ATOM   5263  CD  LYS A 318      -7.397  -3.654 -30.575  0.00  0.00
ATOM   5264  HD1 LYS A 318      -8.414  -3.917 -30.938  0.00  0.00
ATOM   5265  HD2 LYS A 318      -7.502  -3.162 -29.583  0.00  0.00
ATOM   5266  CE  LYS A 318      -6.533  -4.939 -30.379  0.00  0.00
ATOM   5267  HE1 LYS A 318      -5.637  -4.537 -29.861  0.00  0.00
ATOM   5268  HE2 LYS A 318      -6.172  -5.455 -31.294  0.00  0.00
ATOM   5269  NZ  LYS A 318      -7.179  -5.937 -29.603  0.00  0.00
ATOM   5270  HZ1 LYS A 318      -6.487  -6.617 -29.227  0.00  0.00
ATOM   5271  HZ2 LYS A 318      -7.976  -6.450 -30.031  0.00  0.00
ATOM   5272  HZ3 LYS A 318      -7.551  -5.450 -28.763  0.00  0.00
ATOM   5273  C   LYS A 318      -8.096   0.942 -32.228  0.00  0.00
ATOM   5274  O   LYS A 318      -9.008   0.830 -33.046  0.00  0.00
ATOM   5275  N   ARG A 319      -7.949   1.878 -31.298  0.00  0.00
ATOM   5276  HN  ARG A 319      -7.289   1.804 -30.554  0.00  0.00
ATOM   5277  CA  ARG A 319      -9.072   2.820 -30.973  0.00  0.00
ATOM   5278  HA  ARG A 319      -9.849   2.767 -31.722  0.00  0.00
ATOM   5279  CB  ARG A 319      -9.518   2.433 -29.534  0.00  0.00
ATOM   5280  HB1 ARG A 319     -10.103   3.285 -29.126  0.00  0.00
ATOM   5281  HB2 ARG A 319      -8.655   2.348 -28.840  0.00  0.00
ATOM   5282  CG  ARG A 319     -10.407   1.138 -29.542  0.00  0.00
ATOM   5283  HG1 ARG A 319      -9.900   0.262 -29.998  0.00  0.00
ATOM   5284  HG2 ARG A 319     -11.298   1.331 -30.179  0.00  0.00
ATOM   5285  CD  ARG A 319     -10.844   0.802 -28.062  0.00  0.00
ATOM   5286  HD1 ARG A 319     -11.519  -0.080 -28.037  0.00  0.00
ATOM   5287  HD2 ARG A 319     -11.257   1.708 -27.569  0.00  0.00
ATOM   5288  NE  ARG A 319      -9.662   0.284 -27.321  0.00  0.00
ATOM   5289  HE  ARG A 319      -8.924  -0.123 -27.858  0.00  0.00
ATOM   5290  CZ  ARG A 319      -9.545   0.179 -26.021  0.00  0.00
ATOM   5291  NH1 ARG A 319      -8.560  -0.587 -25.553  0.00  0.00
ATOM   5292  HH1 ARG A 319      -8.118  -1.138 -26.262  0.00  0.00
ATOM   5293  HH1 ARG A 319      -8.145  -0.374 -24.669  0.00  0.00
ATOM   5294  NH2 ARG A 319     -10.242   0.972 -25.200  0.00  0.00
ATOM   5295  HH2 ARG A 319     -10.687   1.782 -25.581  0.00  0.00
ATOM   5296  HH2 ARG A 319      -9.936   0.891 -24.251  0.00  0.00
ATOM   5297  C   ARG A 319      -8.675   4.216 -31.058  0.00  0.00
ATOM   5298  O   ARG A 319      -9.138   5.172 -30.433  0.00  0.00
ATOM   5299  N   PHE A 320      -7.627   4.403 -31.868  0.00  0.00
ATOM   5300  HN  PHE A 320      -7.093   3.604 -32.135  0.00  0.00
ATOM   5301  CA  PHE A 320      -7.175   5.746 -32.136  0.00  0.00
ATOM   5302  HA  PHE A 320      -7.226   6.354 -31.246  0.00  0.00
ATOM   5303  CB  PHE A 320      -5.653   5.855 -32.664  0.00  0.00
ATOM   5304  HB1 PHE A 320      -5.678   6.331 -33.668  0.00  0.00
ATOM   5305  HB2 PHE A 320      -5.332   4.798 -32.779  0.00  0.00
ATOM   5306  CG  PHE A 320      -4.643   6.422 -31.813  0.00  0.00
ATOM   5307  CD1 PHE A 320      -4.865   7.622 -31.201  0.00  0.00
ATOM   5308  HD1 PHE A 320      -5.808   8.141 -31.281  0.00  0.00
ATOM   5309  CE1 PHE A 320      -3.956   8.151 -30.297  0.00  0.00
ATOM   5310  HE1 PHE A 320      -4.171   9.034 -29.713  0.00  0.00
ATOM   5311  CZ  PHE A 320      -2.746   7.498 -30.089  0.00  0.00
ATOM   5312  HZ  PHE A 320      -2.112   7.879 -29.303  0.00  0.00
ATOM   5313  CD2 PHE A 320      -3.422   5.827 -31.714  0.00  0.00
ATOM   5314  HD2 PHE A 320      -3.284   4.842 -32.135  0.00  0.00
ATOM   5315  CE2 PHE A 320      -2.482   6.329 -30.819  0.00  0.00
ATOM   5316  HE2 PHE A 320      -1.581   5.746 -30.700  0.00  0.00
ATOM   5317  C   PHE A 320      -8.030   6.516 -33.146  0.00  0.00
ATOM   5318  O   PHE A 320      -7.970   7.782 -33.202  0.00  0.00
ATOM   5319  N   CYS A 321      -8.834   5.775 -33.911  0.00  0.00
ATOM   5320  HN  CYS A 321      -8.980   4.817 -33.677  0.00  0.00
ATOM   5321  CA  CYS A 321      -9.748   6.297 -34.939  0.00  0.00
ATOM   5322  HA  CYS A 321      -9.131   6.775 -35.685  0.00  0.00
ATOM   5323  CB  CYS A 321     -10.713   5.227 -35.538  0.00  0.00
ATOM   5324  HB1 CYS A 321     -11.266   5.755 -36.344  0.00  0.00
ATOM   5325  HB2 CYS A 321     -11.515   5.051 -34.790  0.00  0.00
ATOM   5326  SG  CYS A 321      -9.929   3.679 -35.985  0.00  0.00
ATOM   5327  HG1 CYS A 321     -10.939   3.079 -36.598  0.00  0.00
ATOM   5328  C   CYS A 321     -10.732   7.345 -34.502  0.00  0.00
ATOM   5329  O   CYS A 321     -10.956   8.340 -35.182  0.00  0.00
ATOM   5330  N   LYS A 322     -11.392   7.052 -33.366  0.00  0.00
ATOM   5331  HN  LYS A 322     -11.356   6.188 -32.869  0.00  0.00
ATOM   5332  CA  LYS A 322     -12.394   7.968 -32.855  0.00  0.00
ATOM   5333  HA  LYS A 322     -13.161   8.088 -33.606  0.00  0.00
ATOM   5334  CB  LYS A 322     -13.079   7.342 -31.637  0.00  0.00
ATOM   5335  HB1 LYS A 322     -13.614   6.400 -31.886  0.00  0.00
ATOM   5336  HB2 LYS A 322     -14.028   7.831 -31.329  0.00  0.00
ATOM   5337  CG  LYS A 322     -12.180   7.050 -30.385  0.00  0.00
ATOM   5338  HG1 LYS A 322     -11.947   8.043 -29.946  0.00  0.00
ATOM   5339  HG2 LYS A 322     -11.193   6.607 -30.637  0.00  0.00
ATOM   5340  CD  LYS A 322     -12.743   5.956 -29.468  0.00  0.00
ATOM   5341  HD1 LYS A 322     -12.863   5.010 -30.037  0.00  0.00
ATOM   5342  HD2 LYS A 322     -13.649   6.322 -28.940  0.00  0.00
ATOM   5343  CE  LYS A 322     -11.741   5.520 -28.459  0.00  0.00
ATOM   5344  HE1 LYS A 322     -10.701   5.283 -28.772  0.00  0.00
ATOM   5345  HE2 LYS A 322     -12.059   4.579 -27.960  0.00  0.00
ATOM   5346  NZ  LYS A 322     -11.570   6.470 -27.422  0.00  0.00
ATOM   5347  HZ1 LYS A 322     -12.366   6.410 -26.756  0.00  0.00
ATOM   5348  HZ2 LYS A 322     -11.650   7.463 -27.721  0.00  0.00
ATOM   5349  HZ3 LYS A 322     -10.684   6.458 -26.878  0.00  0.00
ATOM   5350  C   LYS A 322     -11.850   9.354 -32.495  0.00  0.00
ATOM   5351  O   LYS A 322     -10.745   9.496 -32.062  0.00  0.00
ATOM   5352  N   CYS A 323     -12.659  10.466 -32.780  0.00  0.00
ATOM   5353  HN  CYS A 323     -13.588  10.375 -33.128  0.00  0.00
ATOM   5354  CA  CYS A 323     -12.161  11.835 -32.780  0.00  0.00
ATOM   5355  HA  CYS A 323     -11.383  11.891 -33.528  0.00  0.00
ATOM   5356  CB  CYS A 323     -13.369  12.677 -33.229  0.00  0.00
ATOM   5357  HB1 CYS A 323     -13.217  13.772 -33.109  0.00  0.00
ATOM   5358  HB2 CYS A 323     -14.257  12.439 -32.606  0.00  0.00
ATOM   5359  SG  CYS A 323     -13.765  12.419 -34.933  0.00  0.00
ATOM   5360  HG1 CYS A 323     -14.498  13.494 -35.187  0.00  0.00
ATOM   5361  C   CYS A 323     -11.562  12.378 -31.468  0.00  0.00
ATOM   5362  O   CYS A 323     -10.504  13.067 -31.429  0.00  0.00
ATOM   5363  N   CYS A 324     -12.113  11.880 -30.363  0.00  0.00
ATOM   5364  HN  CYS A 324     -12.952  11.350 -30.464  0.00  0.00
ATOM   5365  CA  CYS A 324     -11.659  12.126 -29.059  0.00  0.00
ATOM   5366  HA  CYS A 324     -11.482  13.181 -28.914  0.00  0.00
ATOM   5367  CB  CYS A 324     -12.592  11.694 -27.974  0.00  0.00
ATOM   5368  HB1 CYS A 324     -13.368  12.485 -27.907  0.00  0.00
ATOM   5369  HB2 CYS A 324     -12.083  11.811 -26.993  0.00  0.00
ATOM   5370  SG  CYS A 324     -13.438  10.064 -28.289  0.00  0.00
ATOM   5371  HG1 CYS A 324     -14.273  10.104 -27.261  0.00  0.00
ATOM   5372  C   CYS A 324     -10.271  11.556 -28.701  0.00  0.00
ATOM   5373  O   CYS A 324      -9.709  12.161 -27.747  0.00  0.00
ATOM   5374  N   SER A 325      -9.726  10.560 -29.482  0.00  0.00
ATOM   5375  HN  SER A 325     -10.217  10.321 -30.316  0.00  0.00
ATOM   5376  CA  SER A 325      -8.386  10.057 -29.067  0.00  0.00
ATOM   5377  HA  SER A 325      -8.187  10.410 -28.066  0.00  0.00
ATOM   5378  CB  SER A 325      -8.330   8.511 -29.019  0.00  0.00
ATOM   5379  HB1 SER A 325      -7.335   8.026 -28.925  0.00  0.00
ATOM   5380  HB2 SER A 325      -8.750   8.242 -30.011  0.00  0.00
ATOM   5381  OG  SER A 325      -9.058   7.831 -28.005  0.00  0.00
ATOM   5382  HG1 SER A 325      -8.426   7.341 -27.474  0.00  0.00
ATOM   5383  C   SER A 325      -7.319  10.627 -29.900  0.00  0.00
ATOM   5384  O   SER A 325      -6.161  10.488 -29.554  0.00  0.00
ATOM   5385  N   ILE A 326      -7.648  11.415 -31.004  0.00  0.00
ATOM   5386  HN  ILE A 326      -8.597  11.613 -31.240  0.00  0.00
ATOM   5387  CA  ILE A 326      -6.643  11.867 -31.984  0.00  0.00
ATOM   5388  HA  ILE A 326      -5.702  11.375 -31.783  0.00  0.00
ATOM   5389  CB  ILE A 326      -7.089  11.420 -33.378  0.00  0.00
ATOM   5390  HB  ILE A 326      -7.480  10.381 -33.326  0.00  0.00
ATOM   5391  CG2 ILE A 326      -8.364  12.204 -33.910  0.00  0.00
ATOM   5392  HG2 ILE A 326      -9.093  12.435 -33.103  0.00  0.00
ATOM   5393  HG2 ILE A 326      -8.898  11.738 -34.766  0.00  0.00
ATOM   5394  HG2 ILE A 326      -8.115  13.159 -34.421  0.00  0.00
ATOM   5395  CG1 ILE A 326      -6.071  11.335 -34.526  0.00  0.00
ATOM   5396  HG1 ILE A 326      -5.538  12.293 -34.704  0.00  0.00
ATOM   5397  HG1 ILE A 326      -6.632  11.002 -35.425  0.00  0.00
ATOM   5398  CD1 ILE A 326      -4.952  10.258 -34.266  0.00  0.00
ATOM   5399  HD1 ILE A 326      -4.228  10.676 -33.534  0.00  0.00
ATOM   5400  HD2 ILE A 326      -4.372  10.165 -35.209  0.00  0.00
ATOM   5401  HD3 ILE A 326      -5.345   9.299 -33.865  0.00  0.00
ATOM   5402  C   ILE A 326      -6.385  13.386 -31.911  0.00  0.00
ATOM   5403  O   ILE A 326      -7.324  14.177 -32.093  0.00  0.00
ATOM   5404  N   PHE A 327      -5.159  13.764 -31.624  0.00  0.00
ATOM   5405  HN  PHE A 327      -4.530  12.999 -31.508  0.00  0.00
ATOM   5406  CA  PHE A 327      -4.618  15.087 -31.435  0.00  0.00
ATOM   5407  HA  PHE A 327      -5.320  15.791 -31.857  0.00  0.00
ATOM   5408  CB  PHE A 327      -4.297  15.514 -29.991  0.00  0.00
ATOM   5409  HB1 PHE A 327      -3.757  16.484 -29.979  0.00  0.00
ATOM   5410  HB2 PHE A 327      -3.602  14.807 -29.487  0.00  0.00
ATOM   5411  CG  PHE A 327      -5.550  15.497 -29.098  0.00  0.00
ATOM   5412  CD1 PHE A 327      -6.582  16.364 -29.428  0.00  0.00
ATOM   5413  HD1 PHE A 327      -6.424  16.998 -30.288  0.00  0.00
ATOM   5414  CE1 PHE A 327      -7.642  16.573 -28.509  0.00  0.00
ATOM   5415  HE1 PHE A 327      -8.496  17.222 -28.640  0.00  0.00
ATOM   5416  CZ  PHE A 327      -7.829  15.671 -27.426  0.00  0.00
ATOM   5417  HZ  PHE A 327      -8.610  15.894 -26.713  0.00  0.00
ATOM   5418  CD2 PHE A 327      -5.786  14.527 -28.072  0.00  0.00
ATOM   5419  HD2 PHE A 327      -5.059  13.741 -27.925  0.00  0.00
ATOM   5420  CE2 PHE A 327      -6.891  14.666 -27.161  0.00  0.00
ATOM   5421  HE2 PHE A 327      -6.877  14.013 -26.300  0.00  0.00
ATOM   5422  C   PHE A 327      -3.295  15.211 -32.213  0.00  0.00
ATOM   5423  O   PHE A 327      -2.395  15.937 -31.736  0.00  0.00
ATOM   5424  N   GLN A 328      -3.096  14.414 -33.229  0.00  0.00
ATOM   5425  HN  GLN A 328      -3.766  13.703 -33.431  0.00  0.00
ATOM   5426  CA  GLN A 328      -1.830  14.179 -33.945  0.00  0.00
ATOM   5427  HA  GLN A 328      -1.219  15.031 -33.689  0.00  0.00
ATOM   5428  CB  GLN A 328      -0.997  12.908 -33.631  0.00  0.00
ATOM   5429  HB1 GLN A 328       0.042  13.074 -33.987  0.00  0.00
ATOM   5430  HB2 GLN A 328      -1.379  12.009 -34.162  0.00  0.00
ATOM   5431  CG  GLN A 328      -0.965  12.627 -32.150  0.00  0.00
ATOM   5432  HG1 GLN A 328      -1.227  13.504 -31.520  0.00  0.00
ATOM   5433  HG2 GLN A 328       0.094  12.414 -31.891  0.00  0.00
ATOM   5434  CD  GLN A 328      -1.921  11.466 -31.756  0.00  0.00
ATOM   5435  OE1 GLN A 328      -3.124  11.686 -31.720  0.00  0.00
ATOM   5436  NE2 GLN A 328      -1.413  10.230 -31.579  0.00  0.00
ATOM   5437  HE2 GLN A 328      -2.038   9.553 -31.191  0.00  0.00
ATOM   5438  HE2 GLN A 328      -0.442   9.990 -31.587  0.00  0.00
ATOM   5439  C   GLN A 328      -2.127  14.123 -35.402  0.00  0.00
ATOM   5440  O   GLN A 328      -3.294  14.114 -35.817  0.00  0.00
ATOM   5441  N   GLN A 329      -1.095  14.208 -36.258  0.00  0.00
ATOM   5442  HN  GLN A 329      -0.123  14.341 -36.083  0.00  0.00
ATOM   5443  CA  GLN A 329      -1.324  14.127 -37.688  0.00  0.00
ATOM   5444  HA  GLN A 329      -2.167  14.784 -37.841  0.00  0.00
ATOM   5445  CB  GLN A 329      -0.136  14.681 -38.418  0.00  0.00
ATOM   5446  HB1 GLN A 329      -0.387  14.720 -39.500  0.00  0.00
ATOM   5447  HB2 GLN A 329       0.773  14.061 -38.262  0.00  0.00
ATOM   5448  CG  GLN A 329       0.191  16.063 -37.907  0.00  0.00
ATOM   5449  HG1 GLN A 329       0.536  16.221 -36.863  0.00  0.00
ATOM   5450  HG2 GLN A 329      -0.689  16.735 -38.011  0.00  0.00
ATOM   5451  CD  GLN A 329       1.318  16.647 -38.805  0.00  0.00
ATOM   5452  OE1 GLN A 329       1.563  17.851 -38.797  0.00  0.00
ATOM   5453  NE2 GLN A 329       1.995  15.795 -39.654  0.00  0.00
ATOM   5454  HE2 GLN A 329       1.678  14.864 -39.836  0.00  0.00
ATOM   5455  HE2 GLN A 329       2.927  15.990 -39.959  0.00  0.00
ATOM   5456  C   GLN A 329      -1.787  12.767 -38.141  0.00  0.00
ATOM   5457  O   GLN A 329      -2.622  12.734 -39.021  0.00  0.00
ATOM   5458  N   GLU A 330      -1.316  11.711 -37.513  0.00  0.00
ATOM   5459  HN  GLU A 330      -0.533  11.769 -36.897  0.00  0.00
ATOM   5460  CA  GLU A 330      -1.805  10.391 -37.711  0.00  0.00
ATOM   5461  HA  GLU A 330      -2.881  10.428 -37.790  0.00  0.00
ATOM   5462  CB  GLU A 330      -1.075   9.689 -38.869  0.00  0.00
ATOM   5463  HB1 GLU A 330      -0.027   9.552 -38.525  0.00  0.00
ATOM   5464  HB2 GLU A 330      -1.082  10.374 -39.743  0.00  0.00
ATOM   5465  CG  GLU A 330      -1.706   8.312 -39.249  0.00  0.00
ATOM   5466  HG1 GLU A 330      -1.428   7.534 -38.506  0.00  0.00
ATOM   5467  HG2 GLU A 330      -1.368   8.019 -40.266  0.00  0.00
ATOM   5468  CD  GLU A 330      -3.224   8.191 -39.473  0.00  0.00
ATOM   5469  OE1 GLU A 330      -3.753   8.623 -40.515  0.00  0.00
ATOM   5470  OE2 GLU A 330      -3.944   7.704 -38.519  0.00  0.00
ATOM   5471  C   GLU A 330      -1.563   9.647 -36.399  0.00  0.00
ATOM   5472  O   GLU A 330      -0.743  10.004 -35.560  0.00  0.00
ATOM   5473  N   ALA A 331      -2.342   8.592 -36.132  0.00  0.00
ATOM   5474  HN  ALA A 331      -2.931   8.189 -36.828  0.00  0.00
ATOM   5475  CA  ALA A 331      -2.295   7.876 -34.915  0.00  0.00
ATOM   5476  HA  ALA A 331      -2.756   8.450 -34.124  0.00  0.00
ATOM   5477  CB  ALA A 331      -3.250   6.679 -35.182  0.00  0.00
ATOM   5478  HB1 ALA A 331      -4.215   7.220 -35.280  0.00  0.00
ATOM   5479  HB2 ALA A 331      -3.249   6.009 -34.297  0.00  0.00
ATOM   5480  HB3 ALA A 331      -3.022   6.069 -36.083  0.00  0.00
ATOM   5481  C   ALA A 331      -0.904   7.391 -34.428  0.00  0.00
ATOM   5482  O   ALA A 331      -0.682   7.618 -33.225  0.00  0.00
ATOM   5483  N   PRO A 332       0.103   6.769 -35.011  0.00  0.00
ATOM   5484  CD  PRO A 332       0.151   6.583 -36.459  0.00  0.00
ATOM   5485  HD1 PRO A 332       0.609   7.521 -36.838  0.00  0.00
ATOM   5486  HD2 PRO A 332      -0.861   6.239 -36.763  0.00  0.00
ATOM   5487  CA  PRO A 332       0.960   5.753 -34.391  0.00  0.00
ATOM   5488  HA  PRO A 332       0.427   5.296 -33.570  0.00  0.00
ATOM   5489  CB  PRO A 332       1.223   4.734 -35.499  0.00  0.00
ATOM   5490  HB1 PRO A 332       0.376   4.018 -35.540  0.00  0.00
ATOM   5491  HB2 PRO A 332       2.216   4.239 -35.438  0.00  0.00
ATOM   5492  CG  PRO A 332       1.135   5.505 -36.791  0.00  0.00
ATOM   5493  HG1 PRO A 332       2.158   5.910 -36.942  0.00  0.00
ATOM   5494  HG2 PRO A 332       0.858   4.929 -37.700  0.00  0.00
ATOM   5495  C   PRO A 332       2.278   6.400 -33.853  0.00  0.00
ATOM   5496  O   PRO A 332       3.146   6.860 -34.587  0.00  0.00
ATOM   5497  N   GLU A 333       2.429   6.406 -32.529  0.00  0.00
ATOM   5498  HN  GLU A 333       1.729   6.049 -31.914  0.00  0.00
ATOM   5499  CA  GLU A 333       3.486   7.150 -31.770  0.00  0.00
ATOM   5500  HA  GLU A 333       3.460   8.181 -32.089  0.00  0.00
ATOM   5501  CB  GLU A 333       3.163   7.250 -30.289  0.00  0.00
ATOM   5502  HB1 GLU A 333       3.974   7.858 -29.834  0.00  0.00
ATOM   5503  HB2 GLU A 333       3.203   6.218 -29.879  0.00  0.00
ATOM   5504  CG  GLU A 333       1.908   8.005 -29.877  0.00  0.00
ATOM   5505  HG1 GLU A 333       1.714   7.917 -28.786  0.00  0.00
ATOM   5506  HG2 GLU A 333       1.075   7.532 -30.440  0.00  0.00
ATOM   5507  CD  GLU A 333       2.075   9.478 -30.150  0.00  0.00
ATOM   5508  OE1 GLU A 333       1.374  10.178 -30.931  0.00  0.00
ATOM   5509  OE2 GLU A 333       2.965  10.088 -29.438  0.00  0.00
ATOM   5510  C   GLU A 333       4.821   6.649 -32.042  0.00  0.00
ATOM   5511  O   GLU A 333       5.746   7.450 -32.118  0.00  0.00
ATOM   5512  N   ARG A 334       4.885   5.346 -32.254  0.00  0.00
ATOM   5513  HN  ARG A 334       4.053   4.804 -32.166  0.00  0.00
ATOM   5514  CA  ARG A 334       6.117   4.631 -32.492  0.00  0.00
ATOM   5515  HA  ARG A 334       6.886   5.198 -31.987  0.00  0.00
ATOM   5516  CB  ARG A 334       5.964   3.195 -32.077  0.00  0.00
ATOM   5517  HB1 ARG A 334       5.549   2.621 -32.933  0.00  0.00
ATOM   5518  HB2 ARG A 334       5.216   3.041 -31.270  0.00  0.00
ATOM   5519  CG  ARG A 334       7.334   2.509 -31.542  0.00  0.00
ATOM   5520  HG1 ARG A 334       7.753   3.017 -30.648  0.00  0.00
ATOM   5521  HG2 ARG A 334       7.928   2.425 -32.478  0.00  0.00
ATOM   5522  CD  ARG A 334       7.066   1.058 -31.097  0.00  0.00
ATOM   5523  HD1 ARG A 334       6.855   0.600 -32.087  0.00  0.00
ATOM   5524  HD2 ARG A 334       6.266   0.801 -30.371  0.00  0.00
ATOM   5525  NE  ARG A 334       8.439   0.500 -30.608  0.00  0.00
ATOM   5526  HE  ARG A 334       8.754   0.882 -29.739  0.00  0.00
ATOM   5527  CZ  ARG A 334       9.371  -0.068 -31.378  0.00  0.00
ATOM   5528  NH1 ARG A 334      10.603  -0.163 -30.885  0.00  0.00
ATOM   5529  HH1 ARG A 334      11.204  -0.664 -31.508  0.00  0.00
ATOM   5530  HH1 ARG A 334      10.670   0.011 -29.902  0.00  0.00
ATOM   5531  NH2 ARG A 334       9.105  -0.596 -32.566  0.00  0.00
ATOM   5532  HH2 ARG A 334       8.173  -0.671 -32.921  0.00  0.00
ATOM   5533  HH2 ARG A 334       9.828  -1.009 -33.121  0.00  0.00
ATOM   5534  C   ARG A 334       6.526   4.780 -33.926  0.00  0.00
ATOM   5535  O   ARG A 334       7.651   4.464 -34.270  0.00  0.00
ATOM   5536  N   ALA A 335       5.613   5.313 -34.797  0.00  0.00
ATOM   5537  HN  ALA A 335       4.741   5.621 -34.425  0.00  0.00
ATOM   5538  CA  ALA A 335       5.803   5.304 -36.230  0.00  0.00
ATOM   5539  HA  ALA A 335       6.860   5.216 -36.432  0.00  0.00
ATOM   5540  CB  ALA A 335       4.963   4.152 -36.809  0.00  0.00
ATOM   5541  HB1 ALA A 335       5.328   3.198 -36.372  0.00  0.00
ATOM   5542  HB2 ALA A 335       5.040   4.103 -37.917  0.00  0.00
ATOM   5543  HB3 ALA A 335       3.920   4.312 -36.460  0.00  0.00
ATOM   5544  C   ALA A 335       5.481   6.664 -36.769  0.00  0.00
ATOM   5545  O   ALA A 335       4.715   6.818 -37.759  0.00  0.00
ATOM   5546  N   SER A 336       6.060   7.677 -36.123  0.00  0.00
ATOM   5547  HN  SER A 336       6.696   7.523 -35.372  0.00  0.00
ATOM   5548  CA  SER A 336       5.826   9.104 -36.527  0.00  0.00
ATOM   5549  HA  SER A 336       6.311   9.500 -35.647  0.00  0.00
ATOM   5550  CB  SER A 336       6.720   9.515 -37.733  0.00  0.00
ATOM   5551  HB1 SER A 336       6.230   9.251 -38.694  0.00  0.00
ATOM   5552  HB2 SER A 336       7.717   9.026 -37.753  0.00  0.00
ATOM   5553  OG  SER A 336       6.732  10.931 -37.760  0.00  0.00
ATOM   5554  HG1 SER A 336       7.613  11.260 -37.955  0.00  0.00
ATOM   5555  C   SER A 336       4.415   9.617 -36.611  0.00  0.00
ATOM   5556  O   SER A 336       3.946  10.093 -37.705  0.00  0.00
ATOM   5557  N   SER A 337       3.747   9.873 -35.383  0.00  0.00
ATOM   5558  HN  SER A 337       4.102   9.564 -34.504  0.00  0.00
ATOM   5559  CA  SER A 337       2.455  10.533 -35.313  0.00  0.00
ATOM   5560  HA  SER A 337       1.763   9.997 -35.945  0.00  0.00
ATOM   5561  CB  SER A 337       2.065  10.344 -33.821  0.00  0.00
ATOM   5562  HB1 SER A 337       1.961   9.242 -33.731  0.00  0.00
ATOM   5563  HB2 SER A 337       1.078  10.846 -33.727  0.00  0.00
ATOM   5564  OG  SER A 337       2.984  10.889 -32.830  0.00  0.00
ATOM   5565  HG1 SER A 337       2.748  10.488 -31.990  0.00  0.00
ATOM   5566  C   SER A 337       2.363  12.064 -35.655  0.00  0.00
ATOM   5567  O   SER A 337       1.537  12.486 -36.447  0.00  0.00
ATOM   5568  N   VAL A 338       3.200  12.839 -34.901  0.00  0.00
ATOM   5569  HN  VAL A 338       3.867  12.422 -34.288  0.00  0.00
ATOM   5570  CA  VAL A 338       3.406  14.245 -34.882  0.00  0.00
ATOM   5571  HA  VAL A 338       4.230  14.457 -34.216  0.00  0.00
ATOM   5572  CB  VAL A 338       3.649  14.724 -36.239  0.00  0.00
ATOM   5573  HB  VAL A 338       2.858  14.370 -36.936  0.00  0.00
ATOM   5574  CG1 VAL A 338       3.632  16.312 -36.235  0.00  0.00
ATOM   5575  HG1 VAL A 338       2.581  16.655 -36.133  0.00  0.00
ATOM   5576  HG1 VAL A 338       3.903  16.674 -37.250  0.00  0.00
ATOM   5577  HG1 VAL A 338       4.345  16.756 -35.508  0.00  0.00
ATOM   5578  CG2 VAL A 338       4.883  14.133 -36.857  0.00  0.00
ATOM   5579  HG2 VAL A 338       5.808  14.173 -36.243  0.00  0.00
ATOM   5580  HG2 VAL A 338       5.121  14.729 -37.765  0.00  0.00
ATOM   5581  HG2 VAL A 338       4.709  13.101 -37.229  0.00  0.00
ATOM   5582  C   VAL A 338       2.230  15.024 -34.265  0.00  0.00
ATOM   5583  O   VAL A 338       1.101  15.131 -34.796  0.00  0.00
ATOM   5584  N   TYR A 339       2.397  15.512 -33.086  0.00  0.00
ATOM   5585  HN  TYR A 339       3.328  15.439 -32.737  0.00  0.00
ATOM   5586  CA  TYR A 339       1.481  16.368 -32.384  0.00  0.00
ATOM   5587  HA  TYR A 339       0.501  15.913 -32.394  0.00  0.00
ATOM   5588  CB  TYR A 339       2.029  16.653 -30.938  0.00  0.00
ATOM   5589  HB1 TYR A 339       1.567  17.583 -30.543  0.00  0.00
ATOM   5590  HB2 TYR A 339       3.078  17.019 -30.924  0.00  0.00
ATOM   5591  CG  TYR A 339       1.779  15.566 -29.909  0.00  0.00
ATOM   5592  CD1 TYR A 339       2.859  15.094 -29.132  0.00  0.00
ATOM   5593  HD1 TYR A 339       3.876  15.442 -29.234  0.00  0.00
ATOM   5594  CE1 TYR A 339       2.434  14.136 -28.178  0.00  0.00
ATOM   5595  HE1 TYR A 339       3.153  13.862 -27.420  0.00  0.00
ATOM   5596  CZ  TYR A 339       1.120  13.710 -27.965  0.00  0.00
ATOM   5597  OH  TYR A 339       0.796  12.721 -26.957  0.00  0.00
ATOM   5598  HH  TYR A 339      -0.098  12.452 -27.179  0.00  0.00
ATOM   5599  CD2 TYR A 339       0.506  15.136 -29.768  0.00  0.00
ATOM   5600  HD2 TYR A 339      -0.283  15.548 -30.380  0.00  0.00
ATOM   5601  CE2 TYR A 339       0.151  14.301 -28.729  0.00  0.00
ATOM   5602  HE2 TYR A 339      -0.898  14.054 -28.669  0.00  0.00
ATOM   5603  C   TYR A 339       1.247  17.677 -33.075  0.00  0.00
ATOM   5604  O   TYR A 339       2.158  18.439 -33.477  0.00  0.00
ATOM   5605  N   THR A 340      -0.068  18.013 -33.233  0.00  0.00
ATOM   5606  HN  THR A 340      -0.768  17.319 -33.081  0.00  0.00
ATOM   5607  CA  THR A 340      -0.526  19.356 -33.785  0.00  0.00
ATOM   5608  HA  THR A 340       0.184  19.655 -34.542  0.00  0.00
ATOM   5609  CB  THR A 340      -1.928  19.269 -34.409  0.00  0.00
ATOM   5610  HB  THR A 340      -2.219  20.313 -34.654  0.00  0.00
ATOM   5611  OG1 THR A 340      -2.974  18.724 -33.534  0.00  0.00
ATOM   5612  HG1 THR A 340      -3.797  18.689 -34.027  0.00  0.00
ATOM   5613  CG2 THR A 340      -1.807  18.461 -35.697  0.00  0.00
ATOM   5614  HG2 THR A 340      -1.746  17.386 -35.423  0.00  0.00
ATOM   5615  HG2 THR A 340      -0.877  18.725 -36.244  0.00  0.00
ATOM   5616  HG2 THR A 340      -2.688  18.718 -36.324  0.00  0.00
ATOM   5617  C   THR A 340      -0.554  20.460 -32.741  0.00  0.00
ATOM   5618  O   THR A 340      -0.120  21.548 -33.069  0.00  0.00
ATOM   5619  N   ARG A 341      -1.099  20.204 -31.550  0.00  0.00
ATOM   5620  HN  ARG A 341      -1.420  19.301 -31.278  0.00  0.00
ATOM   5621  CA  ARG A 341      -1.175  21.255 -30.497  0.00  0.00
ATOM   5622  HA  ARG A 341      -1.578  20.739 -29.638  0.00  0.00
ATOM   5623  CB  ARG A 341       0.294  21.680 -30.075  0.00  0.00
ATOM   5624  HB1 ARG A 341       0.267  22.407 -29.235  0.00  0.00
ATOM   5625  HB2 ARG A 341       0.694  22.237 -30.949  0.00  0.00
ATOM   5626  CG  ARG A 341       1.209  20.571 -29.604  0.00  0.00
ATOM   5627  HG1 ARG A 341       1.256  19.873 -30.467  0.00  0.00
ATOM   5628  HG2 ARG A 341       0.793  20.057 -28.711  0.00  0.00
ATOM   5629  CD  ARG A 341       2.644  21.099 -29.381  0.00  0.00
ATOM   5630  HD1 ARG A 341       2.844  21.827 -28.566  0.00  0.00
ATOM   5631  HD2 ARG A 341       2.915  21.624 -30.322  0.00  0.00
ATOM   5632  NE  ARG A 341       3.553  19.941 -29.298  0.00  0.00
ATOM   5633  HE  ARG A 341       4.229  19.723 -30.002  0.00  0.00
ATOM   5634  CZ  ARG A 341       3.537  19.059 -28.295  0.00  0.00
ATOM   5635  NH1 ARG A 341       4.357  18.044 -28.305  0.00  0.00
ATOM   5636  HH1 ARG A 341       4.209  17.265 -27.697  0.00  0.00
ATOM   5637  HH1 ARG A 341       5.091  18.021 -28.984  0.00  0.00
ATOM   5638  NH2 ARG A 341       2.674  19.102 -27.293  0.00  0.00
ATOM   5639  HH2 ARG A 341       2.014  19.852 -27.238  0.00  0.00
ATOM   5640  HH2 ARG A 341       2.904  18.511 -26.520  0.00  0.00
ATOM   5641  C   ARG A 341      -2.095  22.477 -30.658  0.00  0.00
ATOM   5642  O   ARG A 341      -1.789  23.426 -29.941  0.00  0.00
ATOM   5643  N   SER A 342      -3.275  22.427 -31.347  0.00  0.00
ATOM   5644  HN  SER A 342      -3.546  21.679 -31.947  0.00  0.00
ATOM   5645  CA  SER A 342      -4.159  23.561 -31.341  0.00  0.00
ATOM   5646  HA  SER A 342      -3.678  24.496 -31.093  0.00  0.00
ATOM   5647  CB  SER A 342      -4.429  23.899 -32.783  0.00  0.00
ATOM   5648  HB1 SER A 342      -3.496  24.320 -33.216  0.00  0.00
ATOM   5649  HB2 SER A 342      -5.186  24.711 -32.734  0.00  0.00
ATOM   5650  OG  SER A 342      -4.875  22.684 -33.480  0.00  0.00
ATOM   5651  HG1 SER A 342      -4.486  22.560 -34.349  0.00  0.00
ATOM   5652  C   SER A 342      -5.456  23.293 -30.635  0.00  0.00
ATOM   5653  O   SER A 342      -6.386  24.134 -30.538  0.00  0.00
ATOM   5654  N   THR A 343      -5.568  22.094 -29.964  0.00  0.00
ATOM   5655  HN  THR A 343      -4.780  21.484 -29.954  0.00  0.00
ATOM   5656  CA  THR A 343      -6.854  21.652 -29.213  0.00  0.00
ATOM   5657  HA  THR A 343      -7.777  22.120 -29.518  0.00  0.00
ATOM   5658  CB  THR A 343      -7.239  20.090 -29.137  0.00  0.00
ATOM   5659  HB  THR A 343      -8.184  20.078 -28.553  0.00  0.00
ATOM   5660  OG1 THR A 343      -6.048  19.430 -28.703  0.00  0.00
ATOM   5661  HG1 THR A 343      -6.079  18.488 -28.888  0.00  0.00
ATOM   5662  CG2 THR A 343      -7.399  19.621 -30.541  0.00  0.00
ATOM   5663  HG2 THR A 343      -8.259  20.146 -31.011  0.00  0.00
ATOM   5664  HG2 THR A 343      -7.693  18.551 -30.576  0.00  0.00
ATOM   5665  HG2 THR A 343      -6.474  19.742 -31.144  0.00  0.00
ATOM   5666  C   THR A 343      -6.747  22.126 -27.770  0.00  0.00
ATOM   5667  O   THR A 343      -7.718  22.231 -27.011  0.00  0.00
ATOM   5668  N   GLY A 344      -5.577  22.530 -27.346  0.00  0.00
ATOM   5669  HN  GLY A 344      -4.728  22.468 -27.864  0.00  0.00
ATOM   5670  CA  GLY A 344      -5.372  23.066 -25.961  0.00  0.00
ATOM   5671  HA1 GLY A 344      -6.267  23.604 -25.686  0.00  0.00
ATOM   5672  HA2 GLY A 344      -4.511  23.708 -25.846  0.00  0.00
ATOM   5673  C   GLY A 344      -5.340  22.006 -24.931  0.00  0.00
ATOM   5674  O   GLY A 344      -5.398  22.310 -23.745  0.00  0.00
ATOM   5675  N   GLU A 345      -5.335  20.724 -25.391  0.00  0.00
ATOM   5676  HN  GLU A 345      -5.200  20.484 -26.348  0.00  0.00
ATOM   5677  CA  GLU A 345      -5.267  19.534 -24.544  0.00  0.00
ATOM   5678  HA  GLU A 345      -6.056  19.553 -23.808  0.00  0.00
ATOM   5679  CB  GLU A 345      -5.483  18.257 -25.299  0.00  0.00
ATOM   5680  HB1 GLU A 345      -4.575  18.112 -25.922  0.00  0.00
ATOM   5681  HB2 GLU A 345      -6.372  18.328 -25.962  0.00  0.00
ATOM   5682  CG  GLU A 345      -5.756  16.995 -24.413  0.00  0.00
ATOM   5683  HG1 GLU A 345      -4.809  16.794 -23.869  0.00  0.00
ATOM   5684  HG2 GLU A 345      -6.063  16.105 -25.005  0.00  0.00
ATOM   5685  CD  GLU A 345      -6.860  17.208 -23.372  0.00  0.00
ATOM   5686  OE1 GLU A 345      -8.037  16.978 -23.759  0.00  0.00
ATOM   5687  OE2 GLU A 345      -6.562  17.783 -22.307  0.00  0.00
ATOM   5688  C   GLU A 345      -3.953  19.381 -23.660  0.00  0.00
ATOM   5689  O   GLU A 345      -2.874  19.678 -24.120  0.00  0.00
ATOM   5690  N   GLN A 346      -4.136  19.015 -22.382  0.00  0.00
ATOM   5691  HN  GLN A 346      -5.005  18.691 -22.017  0.00  0.00
ATOM   5692  CA  GLN A 346      -2.945  19.010 -21.511  0.00  0.00
ATOM   5693  HA  GLN A 346      -2.024  19.272 -22.010  0.00  0.00
ATOM   5694  CB  GLN A 346      -3.013  20.003 -20.267  0.00  0.00
ATOM   5695  HB1 GLN A 346      -2.210  20.054 -19.500  0.00  0.00
ATOM   5696  HB2 GLN A 346      -3.798  19.495 -19.668  0.00  0.00
ATOM   5697  CG  GLN A 346      -3.441  21.419 -20.786  0.00  0.00
ATOM   5698  HG1 GLN A 346      -3.683  22.167 -20.002  0.00  0.00
ATOM   5699  HG2 GLN A 346      -4.343  21.255 -21.413  0.00  0.00
ATOM   5700  CD  GLN A 346      -2.357  22.159 -21.691  0.00  0.00
ATOM   5701  OE1 GLN A 346      -1.201  22.246 -21.297  0.00  0.00
ATOM   5702  NE2 GLN A 346      -2.861  22.887 -22.723  0.00  0.00
ATOM   5703  HE2 GLN A 346      -2.280  23.572 -23.162  0.00  0.00
ATOM   5704  HE2 GLN A 346      -3.857  22.870 -22.816  0.00  0.00
ATOM   5705  C   GLN A 346      -2.497  17.674 -20.978  0.00  0.00
ATOM   5706  O   GLN A 346      -1.479  17.508 -20.286  0.00  0.00
ATOM   5707  N   GLU A 347      -3.255  16.602 -21.300  0.00  0.00
ATOM   5708  HN  GLU A 347      -4.112  16.662 -21.806  0.00  0.00
ATOM   5709  CA  GLU A 347      -2.867  15.254 -21.102  0.00  0.00
ATOM   5710  HA  GLU A 347      -2.701  15.025 -20.059  0.00  0.00
ATOM   5711  CB  GLU A 347      -3.991  14.309 -21.648  0.00  0.00
ATOM   5712  HB1 GLU A 347      -3.741  13.248 -21.435  0.00  0.00
ATOM   5713  HB2 GLU A 347      -4.165  14.429 -22.739  0.00  0.00
ATOM   5714  CG  GLU A 347      -5.270  14.489 -20.783  0.00  0.00
ATOM   5715  HG1 GLU A 347      -5.338  15.406 -20.160  0.00  0.00
ATOM   5716  HG2 GLU A 347      -5.226  13.717 -19.986  0.00  0.00
ATOM   5717  CD  GLU A 347      -6.498  14.330 -21.601  0.00  0.00
ATOM   5718  OE1 GLU A 347      -6.488  13.825 -22.728  0.00  0.00
ATOM   5719  OE2 GLU A 347      -7.560  14.782 -21.126  0.00  0.00
ATOM   5720  C   GLU A 347      -1.635  14.840 -21.908  0.00  0.00
ATOM   5721  O   GLU A 347      -0.654  14.323 -21.346  0.00  0.00
ATOM   5722  N   ILE A 348      -1.626  15.253 -23.209  0.00  0.00
ATOM   5723  HN  ILE A 348      -2.516  15.646 -23.430  0.00  0.00
ATOM   5724  CA  ILE A 348      -0.628  15.062 -24.234  0.00  0.00
ATOM   5725  HA  ILE A 348      -0.419  14.009 -24.355  0.00  0.00
ATOM   5726  CB  ILE A 348      -1.176  15.498 -25.578  0.00  0.00
ATOM   5727  HB  ILE A 348      -0.336  15.301 -26.277  0.00  0.00
ATOM   5728  CG2 ILE A 348      -2.355  14.651 -26.068  0.00  0.00
ATOM   5729  HG2 ILE A 348      -3.312  14.827 -25.532  0.00  0.00
ATOM   5730  HG2 ILE A 348      -2.090  13.572 -26.047  0.00  0.00
ATOM   5731  HG2 ILE A 348      -2.657  14.837 -27.121  0.00  0.00
ATOM   5732  CG1 ILE A 348      -1.551  16.999 -25.587  0.00  0.00
ATOM   5733  HG1 ILE A 348      -0.842  17.569 -24.949  0.00  0.00
ATOM   5734  HG1 ILE A 348      -2.508  17.121 -25.035  0.00  0.00
ATOM   5735  CD1 ILE A 348      -1.556  17.638 -27.062  0.00  0.00
ATOM   5736  HD1 ILE A 348      -2.418  17.156 -27.571  0.00  0.00
ATOM   5737  HD2 ILE A 348      -0.724  17.158 -27.620  0.00  0.00
ATOM   5738  HD3 ILE A 348      -1.647  18.746 -27.042  0.00  0.00
ATOM   5739  C   ILE A 348       0.746  15.610 -23.983  0.00  0.00
ATOM   5740  O   ILE A 348       0.892  16.584 -23.196  0.00  0.00
ATOM   5741  N   SER A 349       1.798  14.959 -24.491  0.00  0.00
ATOM   5742  HN  SER A 349       1.671  14.152 -25.062  0.00  0.00
ATOM   5743  CA  SER A 349       3.264  15.251 -24.128  0.00  0.00
ATOM   5744  HA  SER A 349       3.335  15.222 -23.051  0.00  0.00
ATOM   5745  CB  SER A 349       4.368  14.205 -24.502  0.00  0.00
ATOM   5746  HB1 SER A 349       5.239  14.209 -23.812  0.00  0.00
ATOM   5747  HB2 SER A 349       4.671  14.220 -25.571  0.00  0.00
ATOM   5748  OG  SER A 349       3.930  12.828 -24.485  0.00  0.00
ATOM   5749  HG1 SER A 349       4.573  12.324 -24.990  0.00  0.00
ATOM   5750  C   SER A 349       3.850  16.559 -24.572  0.00  0.00
ATOM   5751  O   SER A 349       3.860  16.826 -25.771  0.00  0.00
ATOM   5752  N   VAL A 350       4.391  17.405 -23.652  0.00  0.00
ATOM   5753  HN  VAL A 350       4.376  17.142 -22.691  0.00  0.00
ATOM   5754  CA  VAL A 350       4.894  18.743 -23.830  0.00  0.00
ATOM   5755  HA  VAL A 350       4.279  19.289 -24.529  0.00  0.00
ATOM   5756  CB  VAL A 350       4.860  19.522 -22.476  0.00  0.00
ATOM   5757  HB  VAL A 350       5.567  19.054 -21.757  0.00  0.00
ATOM   5758  CG1 VAL A 350       5.314  21.003 -22.589  0.00  0.00
ATOM   5759  HG1 VAL A 350       6.273  21.122 -23.137  0.00  0.00
ATOM   5760  HG1 VAL A 350       5.464  21.314 -21.532  0.00  0.00
ATOM   5761  HG1 VAL A 350       4.563  21.635 -23.109  0.00  0.00
ATOM   5762  CG2 VAL A 350       3.448  19.526 -21.879  0.00  0.00
ATOM   5763  HG2 VAL A 350       3.295  18.484 -21.524  0.00  0.00
ATOM   5764  HG2 VAL A 350       2.624  19.667 -22.610  0.00  0.00
ATOM   5765  HG2 VAL A 350       3.295  20.155 -20.976  0.00  0.00
ATOM   5766  C   VAL A 350       6.298  18.597 -24.425  0.00  0.00
ATOM   5767  O   VAL A 350       7.151  17.882 -23.824  0.00  0.00
ATOM   5768  N   GLY A 351       6.539  19.132 -25.588  0.00  0.00
ATOM   5769  HN  GLY A 351       5.885  19.746 -26.023  0.00  0.00
ATOM   5770  CA  GLY A 351       7.856  19.148 -26.174  0.00  0.00
ATOM   5771  HA1 GLY A 351       8.550  19.380 -25.380  0.00  0.00
ATOM   5772  HA2 GLY A 351       7.849  20.006 -26.830  0.00  0.00
ATOM   5773  C   GLY A 351       8.286  17.887 -26.892  0.00  0.00
ATOM   5774  O   GLY A 351       9.452  17.777 -27.331  0.00  0.00
ATOM   5775  N   LEU A 352       7.446  16.864 -27.015  0.00  0.00
ATOM   5776  HN  LEU A 352       6.535  16.904 -26.612  0.00  0.00
ATOM   5777  CA  LEU A 352       7.745  15.730 -27.873  0.00  0.00
ATOM   5778  HA  LEU A 352       8.802  15.744 -28.098  0.00  0.00
ATOM   5779  CB  LEU A 352       7.347  14.362 -27.269  0.00  0.00
ATOM   5780  HB1 LEU A 352       7.908  13.539 -27.762  0.00  0.00
ATOM   5781  HB2 LEU A 352       6.266  14.121 -27.347  0.00  0.00
ATOM   5782  CG  LEU A 352       7.778  14.113 -25.773  0.00  0.00
ATOM   5783  HG  LEU A 352       7.306  14.968 -25.244  0.00  0.00
ATOM   5784  CD1 LEU A 352       7.293  12.798 -25.186  0.00  0.00
ATOM   5785  HD1 LEU A 352       6.205  12.613 -25.316  0.00  0.00
ATOM   5786  HD1 LEU A 352       7.605  12.651 -24.131  0.00  0.00
ATOM   5787  HD1 LEU A 352       7.807  11.937 -25.666  0.00  0.00
ATOM   5788  CD2 LEU A 352       9.262  14.174 -25.518  0.00  0.00
ATOM   5789  HD2 LEU A 352       9.493  14.217 -24.432  0.00  0.00
ATOM   5790  HD2 LEU A 352       9.827  15.035 -25.937  0.00  0.00
ATOM   5791  HD2 LEU A 352       9.861  13.296 -25.839  0.00  0.00
ATOM   5792  C   LEU A 352       7.079  15.888 -29.231  0.00  0.00
ATOM   5793  OT1 LEU A 352       6.669  17.038 -29.620  0.00  0.00
ATOM   5794  OT2 LEU A 352       6.924  14.966 -30.027  0.00  0.00
ATOM   5795  N   CYS B   1      28.695  -3.674  40.714  0.00  0.00
ATOM   5796  HT1 CYS B   1      28.391  -3.752  39.723  0.00  0.00
ATOM   5797  HT2 CYS B   1      28.275  -4.433  41.288  0.00  0.00
ATOM   5798  HT3 CYS B   1      29.713  -3.881  40.665  0.00  0.00
ATOM   5799  CA  CYS B   1      28.497  -2.299  41.282  0.00  0.00
ATOM   5800  HA  CYS B   1      28.878  -2.207  42.289  0.00  0.00
ATOM   5801  CB  CYS B   1      29.255  -1.277  40.339  0.00  0.00
ATOM   5802  HB1 CYS B   1      29.132  -0.213  40.632  0.00  0.00
ATOM   5803  HB2 CYS B   1      28.747  -1.236  39.352  0.00  0.00
ATOM   5804  SG  CYS B   1      30.967  -1.550  40.196  0.00  0.00
ATOM   5805  C   CYS B   1      26.975  -1.819  41.415  0.00  0.00
ATOM   5806  O   CYS B   1      26.103  -2.538  41.915  0.00  0.00
ATOM   5807  N   THR B   2      26.536  -0.594  40.954  0.00  0.00
ATOM   5808  HN  THR B   2      27.147   0.033  40.477  0.00  0.00
ATOM   5809  CA  THR B   2      25.220   0.035  41.156  0.00  0.00
ATOM   5810  HA  THR B   2      24.827  -0.268  42.116  0.00  0.00
ATOM   5811  CB  THR B   2      25.342   1.489  41.351  0.00  0.00
ATOM   5812  HB  THR B   2      24.339   1.877  41.629  0.00  0.00
ATOM   5813  OG1 THR B   2      25.842   2.158  40.203  0.00  0.00
ATOM   5814  HG1 THR B   2      26.417   2.923  40.276  0.00  0.00
ATOM   5815  CG2 THR B   2      26.441   1.789  42.425  0.00  0.00
ATOM   5816  HG2 THR B   2      26.414   2.870  42.680  0.00  0.00
ATOM   5817  HG2 THR B   2      27.417   1.368  42.103  0.00  0.00
ATOM   5818  HG2 THR B   2      26.076   1.262  43.332  0.00  0.00
ATOM   5819  C   THR B   2      24.262  -0.276  40.019  0.00  0.00
ATOM   5820  O   THR B   2      23.102   0.093  40.135  0.00  0.00
ATOM   5821  N   ARG B   3      24.705  -0.861  38.869  0.00  0.00
ATOM   5822  HN  ARG B   3      25.689  -1.021  38.868  0.00  0.00
ATOM   5823  CA  ARG B   3      23.855  -1.029  37.713  0.00  0.00
ATOM   5824  HA  ARG B   3      22.909  -0.512  37.778  0.00  0.00
ATOM   5825  CB  ARG B   3      24.537  -0.394  36.558  0.00  0.00
ATOM   5826  HB1 ARG B   3      24.036  -0.652  35.600  0.00  0.00
ATOM   5827  HB2 ARG B   3      25.627  -0.612  36.554  0.00  0.00
ATOM   5828  CG  ARG B   3      24.498   1.141  36.637  0.00  0.00
ATOM   5829  HG1 ARG B   3      25.245   1.543  37.355  0.00  0.00
ATOM   5830  HG2 ARG B   3      23.517   1.361  37.110  0.00  0.00
ATOM   5831  CD  ARG B   3      24.667   1.862  35.331  0.00  0.00
ATOM   5832  HD1 ARG B   3      24.483   2.940  35.533  0.00  0.00
ATOM   5833  HD2 ARG B   3      23.960   1.562  34.527  0.00  0.00
ATOM   5834  NE  ARG B   3      26.061   1.543  34.848  0.00  0.00
ATOM   5835  HE  ARG B   3      26.767   1.562  35.557  0.00  0.00
ATOM   5836  CZ  ARG B   3      26.500   1.719  33.595  0.00  0.00
ATOM   5837  NH1 ARG B   3      27.728   1.299  33.299  0.00  0.00
ATOM   5838  HH1 ARG B   3      28.462   1.233  33.975  0.00  0.00
ATOM   5839  HH1 ARG B   3      28.017   1.534  32.371  0.00  0.00
ATOM   5840  NH2 ARG B   3      25.824   2.052  32.528  0.00  0.00
ATOM   5841  HH2 ARG B   3      24.869   2.329  32.637  0.00  0.00
ATOM   5842  HH2 ARG B   3      26.272   1.752  31.686  0.00  0.00
ATOM   5843  C   ARG B   3      23.594  -2.561  37.305  0.00  0.00
ATOM   5844  O   ARG B   3      24.052  -3.003  36.235  0.00  0.00
ATOM   5845  N   PRO B   4      22.862  -3.323  38.064  0.00  0.00
ATOM   5846  CD  PRO B   4      22.706  -3.132  39.508  0.00  0.00
ATOM   5847  HD1 PRO B   4      22.416  -2.069  39.652  0.00  0.00
ATOM   5848  HD2 PRO B   4      23.618  -3.498  40.027  0.00  0.00
ATOM   5849  CA  PRO B   4      22.097  -4.469  37.537  0.00  0.00
ATOM   5850  HA  PRO B   4      22.661  -5.115  36.880  0.00  0.00
ATOM   5851  CB  PRO B   4      21.698  -5.235  38.817  0.00  0.00
ATOM   5852  HB1 PRO B   4      22.459  -5.982  39.125  0.00  0.00
ATOM   5853  HB2 PRO B   4      20.714  -5.736  38.692  0.00  0.00
ATOM   5854  CG  PRO B   4      21.646  -4.172  39.913  0.00  0.00
ATOM   5855  HG1 PRO B   4      20.734  -3.540  39.869  0.00  0.00
ATOM   5856  HG2 PRO B   4      21.757  -4.607  40.929  0.00  0.00
ATOM   5857  C   PRO B   4      20.986  -3.996  36.593  0.00  0.00
ATOM   5858  O   PRO B   4      20.333  -3.012  36.878  0.00  0.00
ATOM   5859  N   ASN B   5      20.781  -4.677  35.461  0.00  0.00
ATOM   5860  HN  ASN B   5      21.516  -5.300  35.205  0.00  0.00
ATOM   5861  CA  ASN B   5      19.670  -4.413  34.545  0.00  0.00
ATOM   5862  HA  ASN B   5      19.416  -3.363  34.557  0.00  0.00
ATOM   5863  CB  ASN B   5      20.028  -4.722  33.046  0.00  0.00
ATOM   5864  HB1 ASN B   5      19.165  -4.532  32.372  0.00  0.00
ATOM   5865  HB2 ASN B   5      20.419  -5.760  33.086  0.00  0.00
ATOM   5866  CG  ASN B   5      21.166  -3.795  32.597  0.00  0.00
ATOM   5867  OD1 ASN B   5      20.910  -2.713  32.007  0.00  0.00
ATOM   5868  ND2 ASN B   5      22.430  -4.153  32.883  0.00  0.00
ATOM   5869  HD2 ASN B   5      23.137  -3.456  32.998  0.00  0.00
ATOM   5870  HD2 ASN B   5      22.577  -5.015  33.369  0.00  0.00
ATOM   5871  C   ASN B   5      18.475  -5.339  34.948  0.00  0.00
ATOM   5872  O   ASN B   5      18.638  -6.530  34.905  0.00  0.00
ATOM   5873  N   ASN B   6      17.357  -4.727  35.406  0.00  0.00
ATOM   5874  HN  ASN B   6      17.399  -3.731  35.424  0.00  0.00
ATOM   5875  CA  ASN B   6      16.072  -5.402  35.510  0.00  0.00
ATOM   5876  HA  ASN B   6      16.256  -6.280  36.113  0.00  0.00
ATOM   5877  CB  ASN B   6      14.894  -4.732  36.304  0.00  0.00
ATOM   5878  HB1 ASN B   6      13.997  -5.377  36.183  0.00  0.00
ATOM   5879  HB2 ASN B   6      14.684  -3.790  35.755  0.00  0.00
ATOM   5880  CG  ASN B   6      15.176  -4.504  37.780  0.00  0.00
ATOM   5881  OD1 ASN B   6      16.025  -5.174  38.406  0.00  0.00
ATOM   5882  ND2 ASN B   6      14.423  -3.598  38.448  0.00  0.00
ATOM   5883  HD2 ASN B   6      14.727  -3.365  39.371  0.00  0.00
ATOM   5884  HD2 ASN B   6      13.930  -2.884  37.948  0.00  0.00
ATOM   5885  C   ASN B   6      15.503  -5.658  34.116  0.00  0.00
ATOM   5886  O   ASN B   6      15.631  -4.849  33.124  0.00  0.00
ATOM   5887  N   ASN B   7      14.767  -6.741  33.882  0.00  0.00
ATOM   5888  HN  ASN B   7      14.945  -7.471  34.537  0.00  0.00
ATOM   5889  CA  ASN B   7      14.172  -7.158  32.646  0.00  0.00
ATOM   5890  HA  ASN B   7      14.774  -6.752  31.847  0.00  0.00
ATOM   5891  CB  ASN B   7      14.171  -8.718  32.492  0.00  0.00
ATOM   5892  HB1 ASN B   7      13.869  -8.919  31.442  0.00  0.00
ATOM   5893  HB2 ASN B   7      13.362  -9.219  33.066  0.00  0.00
ATOM   5894  CG  ASN B   7      15.523  -9.440  32.484  0.00  0.00
ATOM   5895  OD1 ASN B   7      16.538  -8.942  32.885  0.00  0.00
ATOM   5896  ND2 ASN B   7      15.543 -10.653  31.798  0.00  0.00
ATOM   5897  HD2 ASN B   7      14.682 -11.161  31.778  0.00  0.00
ATOM   5898  HD2 ASN B   7      16.465 -11.009  31.640  0.00  0.00
ATOM   5899  C   ASN B   7      12.706  -6.728  32.417  0.00  0.00
ATOM   5900  O   ASN B   7      11.892  -6.660  33.356  0.00  0.00
ATOM   5901  N   THR B   8      12.305  -6.464  31.186  0.00  0.00
ATOM   5902  HN  THR B   8      12.795  -6.806  30.388  0.00  0.00
ATOM   5903  CA  THR B   8      11.104  -5.756  30.800  0.00  0.00
ATOM   5904  HA  THR B   8      10.360  -5.889  31.573  0.00  0.00
ATOM   5905  CB  THR B   8      11.363  -4.207  30.764  0.00  0.00
ATOM   5906  HB  THR B   8      12.138  -3.979  31.526  0.00  0.00
ATOM   5907  OG1 THR B   8      10.141  -3.627  31.223  0.00  0.00
ATOM   5908  HG1 THR B   8      10.374  -2.839  31.720  0.00  0.00
ATOM   5909  CG2 THR B   8      11.735  -3.658  29.390  0.00  0.00
ATOM   5910  HG2 THR B   8      12.235  -4.377  28.706  0.00  0.00
ATOM   5911  HG2 THR B   8      12.151  -2.631  29.316  0.00  0.00
ATOM   5912  HG2 THR B   8      10.757  -3.699  28.863  0.00  0.00
ATOM   5913  C   THR B   8      10.712  -6.300  29.534  0.00  0.00
ATOM   5914  O   THR B   8      11.509  -6.804  28.745  0.00  0.00
ATOM   5915  N   ARG B   9       9.392  -6.248  29.248  0.00  0.00
ATOM   5916  HN  ARG B   9       8.743  -5.979  29.955  0.00  0.00
ATOM   5917  CA  ARG B   9       8.787  -6.623  27.998  0.00  0.00
ATOM   5918  HA  ARG B   9       9.571  -6.868  27.298  0.00  0.00
ATOM   5919  CB  ARG B   9       7.749  -7.793  28.038  0.00  0.00
ATOM   5920  HB1 ARG B   9       7.161  -7.720  27.098  0.00  0.00
ATOM   5921  HB2 ARG B   9       7.015  -7.616  28.854  0.00  0.00
ATOM   5922  CG  ARG B   9       8.509  -9.087  28.311  0.00  0.00
ATOM   5923  HG1 ARG B   9       9.241  -8.706  29.055  0.00  0.00
ATOM   5924  HG2 ARG B   9       9.033  -9.260  27.346  0.00  0.00
ATOM   5925  CD  ARG B   9       7.503 -10.231  28.626  0.00  0.00
ATOM   5926  HD1 ARG B   9       6.772 -10.304  27.793  0.00  0.00
ATOM   5927  HD2 ARG B   9       6.945 -10.015  29.562  0.00  0.00
ATOM   5928  NE  ARG B   9       8.321 -11.476  28.678  0.00  0.00
ATOM   5929  HE  ARG B   9       8.613 -11.879  27.811  0.00  0.00
ATOM   5930  CZ  ARG B   9       8.207 -12.400  29.701  0.00  0.00
ATOM   5931  NH1 ARG B   9       7.639 -12.210  30.863  0.00  0.00
ATOM   5932  HH1 ARG B   9       7.200 -11.363  31.164  0.00  0.00
ATOM   5933  HH1 ARG B   9       7.575 -13.013  31.456  0.00  0.00
ATOM   5934  NH2 ARG B   9       8.771 -13.581  29.459  0.00  0.00
ATOM   5935  HH2 ARG B   9       9.423 -13.699  28.710  0.00  0.00
ATOM   5936  HH2 ARG B   9       8.647 -14.334  30.105  0.00  0.00
ATOM   5937  C   ARG B   9       8.080  -5.384  27.605  0.00  0.00
ATOM   5938  O   ARG B   9       7.214  -4.887  28.313  0.00  0.00
ATOM   5939  N   LYS B  10       8.517  -4.809  26.488  0.00  0.00
ATOM   5940  HN  LYS B  10       9.346  -5.138  26.043  0.00  0.00
ATOM   5941  CA  LYS B  10       7.863  -3.621  26.007  0.00  0.00
ATOM   5942  HA  LYS B  10       7.317  -3.125  26.796  0.00  0.00
ATOM   5943  CB  LYS B  10       8.767  -2.598  25.413  0.00  0.00
ATOM   5944  HB1 LYS B  10       8.184  -1.779  24.940  0.00  0.00
ATOM   5945  HB2 LYS B  10       9.310  -3.086  24.575  0.00  0.00
ATOM   5946  CG  LYS B  10       9.792  -1.758  26.317  0.00  0.00
ATOM   5947  HG1 LYS B  10      10.488  -2.439  26.851  0.00  0.00
ATOM   5948  HG2 LYS B  10       9.169  -1.245  27.080  0.00  0.00
ATOM   5949  CD  LYS B  10      10.423  -0.664  25.440  0.00  0.00
ATOM   5950  HD1 LYS B  10      11.079  -0.015  26.057  0.00  0.00
ATOM   5951  HD2 LYS B  10       9.691   0.045  24.997  0.00  0.00
ATOM   5952  CE  LYS B  10      11.323  -1.253  24.390  0.00  0.00
ATOM   5953  HE1 LYS B  10      10.739  -1.809  23.626  0.00  0.00
ATOM   5954  HE2 LYS B  10      12.070  -1.926  24.861  0.00  0.00
ATOM   5955  NZ  LYS B  10      12.066  -0.184  23.729  0.00  0.00
ATOM   5956  HZ1 LYS B  10      12.970  -0.501  23.324  0.00  0.00
ATOM   5957  HZ2 LYS B  10      12.195   0.614  24.384  0.00  0.00
ATOM   5958  HZ3 LYS B  10      11.574   0.167  22.883  0.00  0.00
ATOM   5959  C   LYS B  10       6.781  -4.075  25.037  0.00  0.00
ATOM   5960  O   LYS B  10       7.031  -4.668  23.987  0.00  0.00
ATOM   5961  N   ARG B  11       5.491  -3.656  25.244  0.00  0.00
ATOM   5962  HN  ARG B  11       5.273  -2.988  25.952  0.00  0.00
ATOM   5963  CA  ARG B  11       4.376  -4.156  24.499  0.00  0.00
ATOM   5964  HA  ARG B  11       4.599  -5.065  23.959  0.00  0.00
[truncated: 26,000 more chars]
