# Supplementary material for: Molecular Recognition of CCR5 by an HIV-1 gp120 V3 Loop
Source: PLoS One. 2014 Apr 24;9(4):e95767. doi: 10.1371/journal.pone.0095767 (PMC3999033; doi:10.1371/journal.pone.0095767)
Supplement: Coordinates S9 — (PDB) [file pone.0095767.s020.pdb]

TITLE MOLECULAR RECOGNITION OF CCR5 BY AN HIV-1 GP120 V3 LOOP
COMPND     MOLECULE: CCR5;
COMPND     CHAIN: A;
COMPND     MOLECULE: V3 LOOP FRAGMENT OF HIV-1 GP120;
COMPND     CHAIN: B;
REMARK Authors: Phanourios Tamamis and Christodoulos A. Floudas
REMARK Structure 9 of 10
REMARK The MD simulation was performed at Tiger Cluster, Princeton University
ATOM      1  N   MET A   1      10.840 -14.983  37.128  0.00  0.00
ATOM      2  HT1 MET A   1      11.514 -15.657  37.543  0.00  0.00
ATOM      3  HT2 MET A   1      10.144 -14.633  37.817  0.00  0.00
ATOM      4  HT3 MET A   1      11.346 -14.133  36.807  0.00  0.00
ATOM      5  CA  MET A   1      10.065 -15.503  35.906  0.00  0.00
ATOM      6  HA  MET A   1       9.387 -16.195  36.384  0.00  0.00
ATOM      7  CB  MET A   1       9.260 -14.315  35.277  0.00  0.00
ATOM      8  HB1 MET A   1       8.862 -14.688  34.309  0.00  0.00
ATOM      9  HB2 MET A   1       9.971 -13.472  35.142  0.00  0.00
ATOM     10  CG  MET A   1       7.997 -13.926  36.069  0.00  0.00
ATOM     11  HG1 MET A   1       7.492 -13.049  35.610  0.00  0.00
ATOM     12  HG2 MET A   1       8.272 -13.678  37.116  0.00  0.00
ATOM     13  SD  MET A   1       6.746 -15.211  36.042  0.00  0.00
ATOM     14  CE  MET A   1       5.534 -14.425  37.194  0.00  0.00
ATOM     15  HE1 MET A   1       4.502 -14.820  37.076  0.00  0.00
ATOM     16  HE2 MET A   1       5.554 -13.323  37.058  0.00  0.00
ATOM     17  HE3 MET A   1       5.921 -14.582  38.224  0.00  0.00
ATOM     18  C   MET A   1      10.981 -16.168  34.888  0.00  0.00
ATOM     19  O   MET A   1      11.715 -17.041  35.310  0.00  0.00
ATOM     20  N   ASP A   2      10.987 -15.721  33.601  0.00  0.00
ATOM     21  HN  ASP A   2      10.479 -14.899  33.357  0.00  0.00
ATOM     22  CA  ASP A   2      11.568 -16.526  32.543  0.00  0.00
ATOM     23  HA  ASP A   2      11.375 -17.557  32.799  0.00  0.00
ATOM     24  CB  ASP A   2      11.085 -16.020  31.231  0.00  0.00
ATOM     25  HB1 ASP A   2      11.694 -16.417  30.393  0.00  0.00
ATOM     26  HB2 ASP A   2      11.043 -14.916  31.111  0.00  0.00
ATOM     27  CG  ASP A   2       9.692 -16.487  31.044  0.00  0.00
ATOM     28  OD1 ASP A   2       8.698 -15.781  30.989  0.00  0.00
ATOM     29  OD2 ASP A   2       9.576 -17.751  30.874  0.00  0.00
ATOM     30  C   ASP A   2      13.091 -16.410  32.443  0.00  0.00
ATOM     31  O   ASP A   2      13.800 -17.397  32.108  0.00  0.00
ATOM     32  N   TYS A   3      13.699 -15.240  32.949  0.00  0.00
ATOM     33  HN  TYS A   3      13.168 -14.505  33.363  0.00  0.00
ATOM     34  CA  TYS A   3      15.139 -14.933  32.647  0.00  0.00
ATOM     35  HA  TYS A   3      15.288 -13.879  32.828  0.00  0.00
ATOM     36  CB  TYS A   3      16.150 -15.695  33.527  0.00  0.00
ATOM     37  HB1 TYS A   3      17.207 -15.676  33.187  0.00  0.00
ATOM     38  HB2 TYS A   3      15.925 -16.777  33.420  0.00  0.00
ATOM     39  CG  TYS A   3      16.145 -15.328  35.045  0.00  0.00
ATOM     40  CD1 TYS A   3      15.430 -16.062  35.993  0.00  0.00
ATOM     41  HD1 TYS A   3      14.742 -16.818  35.643  0.00  0.00
ATOM     42  CE1 TYS A   3      15.386 -15.767  37.362  0.00  0.00
ATOM     43  HE1 TYS A   3      14.797 -16.345  38.059  0.00  0.00
ATOM     44  CZ  TYS A   3      16.137 -14.680  37.771  0.00  0.00
ATOM     45  OH  TYS A   3      16.312 -14.549  39.224  0.00  0.00
ATOM     46  S   TYS A   3      15.680 -13.209  39.750  0.00  0.00
ATOM     47  OS2 TYS A   3      16.274 -12.132  39.045  0.00  0.00
ATOM     48  OS3 TYS A   3      14.245 -13.269  39.607  0.00  0.00
ATOM     49  OS4 TYS A   3      16.089 -13.372  41.063  0.00  0.00
ATOM     50  CD2 TYS A   3      16.994 -14.311  35.584  0.00  0.00
ATOM     51  HD2 TYS A   3      17.648 -13.837  34.867  0.00  0.00
ATOM     52  CE2 TYS A   3      17.009 -13.942  36.930  0.00  0.00
ATOM     53  HE2 TYS A   3      17.656 -13.179  37.338  0.00  0.00
ATOM     54  C   TYS A   3      15.450 -14.975  31.224  0.00  0.00
ATOM     55  O   TYS A   3      16.493 -15.509  30.737  0.00  0.00
ATOM     56  N   GLN A   4      14.589 -14.430  30.295  0.00  0.00
ATOM     57  HN  GLN A   4      13.762 -13.950  30.578  0.00  0.00
ATOM     58  CA  GLN A   4      14.692 -14.483  28.863  0.00  0.00
ATOM     59  HA  GLN A   4      14.646 -15.559  28.789  0.00  0.00
ATOM     60  CB  GLN A   4      13.405 -13.860  28.258  0.00  0.00
ATOM     61  HB1 GLN A   4      12.466 -14.169  28.764  0.00  0.00
ATOM     62  HB2 GLN A   4      13.318 -14.200  27.204  0.00  0.00
ATOM     63  CG  GLN A   4      13.505 -12.208  28.190  0.00  0.00
ATOM     64  HG1 GLN A   4      14.130 -11.869  27.336  0.00  0.00
ATOM     65  HG2 GLN A   4      13.907 -11.915  29.183  0.00  0.00
ATOM     66  CD  GLN A   4      12.086 -11.747  27.947  0.00  0.00
ATOM     67  OE1 GLN A   4      11.717 -11.739  26.755  0.00  0.00
ATOM     68  NE2 GLN A   4      11.252 -11.302  28.876  0.00  0.00
ATOM     69  HE2 GLN A   4      10.354 -11.007  28.550  0.00  0.00
ATOM     70  HE2 GLN A   4      11.436 -11.343  29.858  0.00  0.00
ATOM     71  C   GLN A   4      15.924 -13.941  28.111  0.00  0.00
ATOM     72  O   GLN A   4      16.768 -13.144  28.656  0.00  0.00
ATOM     73  N   VAL A   5      16.090 -14.342  26.854  0.00  0.00
ATOM     74  HN  VAL A   5      15.414 -14.962  26.463  0.00  0.00
ATOM     75  CA  VAL A   5      17.186 -13.962  25.992  0.00  0.00
ATOM     76  HA  VAL A   5      18.112 -14.195  26.497  0.00  0.00
ATOM     77  CB  VAL A   5      17.103 -14.795  24.737  0.00  0.00
ATOM     78  HB  VAL A   5      18.005 -14.412  24.212  0.00  0.00
ATOM     79  CG1 VAL A   5      17.211 -16.330  25.060  0.00  0.00
ATOM     80  HG1 VAL A   5      16.273 -16.687  25.538  0.00  0.00
ATOM     81  HG1 VAL A   5      18.022 -16.616  25.764  0.00  0.00
ATOM     82  HG1 VAL A   5      17.471 -16.959  24.182  0.00  0.00
ATOM     83  CG2 VAL A   5      15.841 -14.394  23.872  0.00  0.00
ATOM     84  HG2 VAL A   5      14.948 -14.891  24.309  0.00  0.00
ATOM     85  HG2 VAL A   5      15.972 -14.789  22.842  0.00  0.00
ATOM     86  HG2 VAL A   5      15.711 -13.292  23.808  0.00  0.00
ATOM     87  C   VAL A   5      17.205 -12.496  25.634  0.00  0.00
ATOM     88  O   VAL A   5      16.219 -11.728  25.842  0.00  0.00
ATOM     89  N   SER A   6      18.314 -11.984  25.077  0.00  0.00
ATOM     90  HN  SER A   6      19.137 -12.545  25.014  0.00  0.00
ATOM     91  CA  SER A   6      18.524 -10.669  24.510  0.00  0.00
ATOM     92  HA  SER A   6      17.621 -10.370  23.998  0.00  0.00
ATOM     93  CB  SER A   6      18.862  -9.711  25.669  0.00  0.00
ATOM     94  HB1 SER A   6      19.793  -9.892  26.248  0.00  0.00
ATOM     95  HB2 SER A   6      18.087  -9.768  26.462  0.00  0.00
ATOM     96  OG  SER A   6      18.799  -8.379  25.222  0.00  0.00
ATOM     97  HG1 SER A   6      17.861  -8.237  25.070  0.00  0.00
ATOM     98  C   SER A   6      19.620 -10.734  23.544  0.00  0.00
ATOM     99  O   SER A   6      20.333 -11.668  23.446  0.00  0.00
ATOM    100  N   SER A   7      19.884  -9.707  22.742  0.00  0.00
ATOM    101  HN  SER A   7      19.427  -8.828  22.852  0.00  0.00
ATOM    102  CA  SER A   7      20.682  -9.930  21.549  0.00  0.00
ATOM    103  HA  SER A   7      20.065 -10.650  21.033  0.00  0.00
ATOM    104  CB  SER A   7      20.628  -8.702  20.607  0.00  0.00
ATOM    105  HB1 SER A   7      19.576  -8.358  20.513  0.00  0.00
ATOM    106  HB2 SER A   7      21.159  -8.879  19.647  0.00  0.00
ATOM    107  OG  SER A   7      21.274  -7.541  21.106  0.00  0.00
ATOM    108  HG1 SER A   7      20.830  -6.844  20.619  0.00  0.00
ATOM    109  C   SER A   7      22.159 -10.408  21.594  0.00  0.00
ATOM    110  O   SER A   7      22.489 -11.260  20.767  0.00  0.00
ATOM    111  N   PRO A   8      23.097  -9.955  22.457  0.00  0.00
ATOM    112  CD  PRO A   8      24.266 -10.832  22.724  0.00  0.00
ATOM    113  HD1 PRO A   8      25.137 -10.406  22.183  0.00  0.00
ATOM    114  HD2 PRO A   8      24.208 -11.879  22.355  0.00  0.00
ATOM    115  CA  PRO A   8      22.770  -9.203  23.678  0.00  0.00
ATOM    116  HA  PRO A   8      21.781  -8.771  23.714  0.00  0.00
ATOM    117  CB  PRO A   8      23.221 -10.243  24.767  0.00  0.00
ATOM    118  HB1 PRO A   8      22.480 -11.063  24.658  0.00  0.00
ATOM    119  HB2 PRO A   8      23.350  -9.773  25.765  0.00  0.00
ATOM    120  CG  PRO A   8      24.526 -10.849  24.234  0.00  0.00
ATOM    121  HG1 PRO A   8      25.397 -10.220  24.515  0.00  0.00
ATOM    122  HG2 PRO A   8      24.747 -11.866  24.627  0.00  0.00
ATOM    123  C   PRO A   8      23.764  -7.963  23.752  0.00  0.00
ATOM    124  O   PRO A   8      24.153  -7.498  24.904  0.00  0.00
ATOM    125  N   ILE A   9      24.152  -7.404  22.621  0.00  0.00
ATOM    126  HN  ILE A   9      23.804  -7.846  21.799  0.00  0.00
ATOM    127  CA  ILE A   9      24.868  -6.150  22.586  0.00  0.00
ATOM    128  HA  ILE A   9      25.790  -6.370  23.105  0.00  0.00
ATOM    129  CB  ILE A   9      25.260  -5.785  21.171  0.00  0.00
ATOM    130  HB  ILE A   9      25.850  -4.845  21.227  0.00  0.00
ATOM    131  CG2 ILE A   9      26.097  -6.829  20.440  0.00  0.00
ATOM    132  HG2 ILE A   9      25.434  -7.638  20.067  0.00  0.00
ATOM    133  HG2 ILE A   9      26.922  -7.228  21.068  0.00  0.00
ATOM    134  HG2 ILE A   9      26.618  -6.374  19.570  0.00  0.00
ATOM    135  CG1 ILE A   9      23.944  -5.464  20.403  0.00  0.00
ATOM    136  HG1 ILE A   9      23.196  -4.971  21.061  0.00  0.00
ATOM    137  HG1 ILE A   9      23.547  -6.434  20.036  0.00  0.00
ATOM    138  CD1 ILE A   9      24.353  -4.551  19.185  0.00  0.00
ATOM    139  HD1 ILE A   9      25.169  -5.018  18.592  0.00  0.00
ATOM    140  HD2 ILE A   9      24.621  -3.594  19.680  0.00  0.00
ATOM    141  HD3 ILE A   9      23.527  -4.441  18.451  0.00  0.00
ATOM    142  C   ILE A   9      24.313  -4.880  23.359  0.00  0.00
ATOM    143  O   ILE A   9      25.108  -3.913  23.639  0.00  0.00
ATOM    144  N   TYS A  10      22.972  -4.783  23.728  0.00  0.00
ATOM    145  HN  TYS A  10      22.340  -5.443  23.327  0.00  0.00
ATOM    146  CA  TYS A  10      22.348  -3.660  24.515  0.00  0.00
ATOM    147  HA  TYS A  10      23.098  -2.896  24.656  0.00  0.00
ATOM    148  CB  TYS A  10      21.118  -3.068  23.754  0.00  0.00
ATOM    149  HB1 TYS A  10      21.385  -2.597  22.784  0.00  0.00
ATOM    150  HB2 TYS A  10      20.814  -2.182  24.351  0.00  0.00
ATOM    151  CG  TYS A  10      19.898  -3.863  23.606  0.00  0.00
ATOM    152  CD1 TYS A  10      19.773  -4.584  22.443  0.00  0.00
ATOM    153  HD1 TYS A  10      20.541  -4.457  21.695  0.00  0.00
ATOM    154  CE1 TYS A  10      18.603  -5.322  22.163  0.00  0.00
ATOM    155  HE1 TYS A  10      18.450  -5.787  21.201  0.00  0.00
ATOM    156  CZ  TYS A  10      17.794  -5.530  23.232  0.00  0.00
ATOM    157  OH  TYS A  10      16.548  -6.020  22.876  0.00  0.00
ATOM    158  S   TYS A  10      16.296  -7.561  23.093  0.00  0.00
ATOM    159  OS2 TYS A  10      17.309  -8.278  22.398  0.00  0.00
ATOM    160  OS3 TYS A  10      16.342  -7.705  24.559  0.00  0.00
ATOM    161  OS4 TYS A  10      14.982  -7.752  22.551  0.00  0.00
ATOM    162  CD2 TYS A  10      18.915  -3.943  24.637  0.00  0.00
ATOM    163  HD2 TYS A  10      19.013  -3.221  25.435  0.00  0.00
ATOM    164  CE2 TYS A  10      17.827  -4.765  24.403  0.00  0.00
ATOM    165  HE2 TYS A  10      17.122  -4.919  25.207  0.00  0.00
ATOM    166  C   TYS A  10      21.985  -4.123  25.958  0.00  0.00
ATOM    167  O   TYS A  10      21.612  -3.292  26.762  0.00  0.00
ATOM    168  N   ASP A  11      22.218  -5.364  26.340  0.00  0.00
ATOM    169  HN  ASP A  11      22.807  -5.898  25.737  0.00  0.00
ATOM    170  CA  ASP A  11      21.770  -5.925  27.602  0.00  0.00
ATOM    171  HA  ASP A  11      20.718  -5.685  27.649  0.00  0.00
ATOM    172  CB  ASP A  11      21.992  -7.415  27.616  0.00  0.00
ATOM    173  HB1 ASP A  11      23.021  -7.828  27.688  0.00  0.00
ATOM    174  HB2 ASP A  11      21.598  -7.792  26.649  0.00  0.00
ATOM    175  CG  ASP A  11      21.180  -8.234  28.589  0.00  0.00
ATOM    176  OD1 ASP A  11      20.459  -7.751  29.503  0.00  0.00
ATOM    177  OD2 ASP A  11      21.516  -9.435  28.655  0.00  0.00
ATOM    178  C   ASP A  11      22.427  -5.323  28.869  0.00  0.00
ATOM    179  O   ASP A  11      21.792  -5.161  29.831  0.00  0.00
ATOM    180  N   ILE A  12      23.635  -4.757  28.758  0.00  0.00
ATOM    181  HN  ILE A  12      24.091  -4.769  27.872  0.00  0.00
ATOM    182  CA  ILE A  12      24.187  -3.963  29.737  0.00  0.00
ATOM    183  HA  ILE A  12      23.900  -4.376  30.692  0.00  0.00
ATOM    184  CB  ILE A  12      25.710  -4.061  29.514  0.00  0.00
ATOM    185  HB  ILE A  12      26.108  -3.359  30.277  0.00  0.00
ATOM    186  CG2 ILE A  12      26.309  -5.453  29.728  0.00  0.00
ATOM    187  HG2 ILE A  12      25.965  -6.301  29.097  0.00  0.00
ATOM    188  HG2 ILE A  12      26.138  -5.711  30.796  0.00  0.00
ATOM    189  HG2 ILE A  12      27.388  -5.323  29.497  0.00  0.00
ATOM    190  CG1 ILE A  12      26.068  -3.522  28.060  0.00  0.00
ATOM    191  HG1 ILE A  12      25.411  -2.683  27.744  0.00  0.00
ATOM    192  HG1 ILE A  12      25.850  -4.371  27.377  0.00  0.00
ATOM    193  CD1 ILE A  12      27.490  -2.983  27.936  0.00  0.00
ATOM    194  HD1 ILE A  12      27.850  -2.416  28.821  0.00  0.00
ATOM    195  HD2 ILE A  12      27.607  -2.289  27.076  0.00  0.00
ATOM    196  HD3 ILE A  12      28.237  -3.764  27.678  0.00  0.00
ATOM    197  C   ILE A  12      23.709  -2.552  29.814  0.00  0.00
ATOM    198  O   ILE A  12      23.894  -1.911  30.819  0.00  0.00
ATOM    199  N   ASN A  13      23.020  -2.102  28.737  0.00  0.00
ATOM    200  HN  ASN A  13      22.957  -2.743  27.974  0.00  0.00
ATOM    201  CA  ASN A  13      22.410  -0.771  28.562  0.00  0.00
ATOM    202  HA  ASN A  13      22.823  -0.018  29.217  0.00  0.00
ATOM    203  CB  ASN A  13      22.569  -0.142  27.209  0.00  0.00
ATOM    204  HB1 ASN A  13      22.281   0.925  27.319  0.00  0.00
ATOM    205  HB2 ASN A  13      21.961  -0.560  26.378  0.00  0.00
ATOM    206  CG  ASN A  13      24.054  -0.371  26.712  0.00  0.00
ATOM    207  OD1 ASN A  13      24.202  -0.929  25.608  0.00  0.00
ATOM    208  ND2 ASN A  13      25.079   0.152  27.458  0.00  0.00
ATOM    209  HD2 ASN A  13      24.798   0.729  28.224  0.00  0.00
ATOM    210  HD2 ASN A  13      25.999  -0.025  27.109  0.00  0.00
ATOM    211  C   ASN A  13      20.845  -0.924  28.698  0.00  0.00
ATOM    212  O   ASN A  13      20.130   0.005  28.278  0.00  0.00
ATOM    213  N   TYS A  14      20.366  -2.004  29.271  0.00  0.00
ATOM    214  HN  TYS A  14      20.968  -2.720  29.615  0.00  0.00
ATOM    215  CA  TYS A  14      18.927  -2.348  29.377  0.00  0.00
ATOM    216  HA  TYS A  14      18.539  -2.313  28.370  0.00  0.00
ATOM    217  CB  TYS A  14      18.707  -3.790  29.913  0.00  0.00
ATOM    218  HB1 TYS A  14      18.561  -3.831  31.013  0.00  0.00
ATOM    219  HB2 TYS A  14      19.560  -4.407  29.559  0.00  0.00
ATOM    220  CG  TYS A  14      17.576  -4.548  29.336  0.00  0.00
ATOM    221  CD1 TYS A  14      16.397  -4.656  30.104  0.00  0.00
ATOM    222  HD1 TYS A  14      16.347  -4.228  31.095  0.00  0.00
ATOM    223  CE1 TYS A  14      15.328  -5.433  29.561  0.00  0.00
ATOM    224  HE1 TYS A  14      14.478  -5.571  30.212  0.00  0.00
ATOM    225  CZ  TYS A  14      15.491  -6.025  28.330  0.00  0.00
ATOM    226  OH  TYS A  14      14.394  -6.591  27.672  0.00  0.00
ATOM    227  S   TYS A  14      14.056  -8.070  28.110  0.00  0.00
ATOM    228  OS2 TYS A  14      12.993  -8.476  27.253  0.00  0.00
ATOM    229  OS3 TYS A  14      15.275  -8.751  27.937  0.00  0.00
ATOM    230  OS4 TYS A  14      13.694  -7.993  29.479  0.00  0.00
ATOM    231  CD2 TYS A  14      17.696  -5.204  28.058  0.00  0.00
ATOM    232  HD2 TYS A  14      18.631  -5.159  27.519  0.00  0.00
ATOM    233  CE2 TYS A  14      16.610  -5.911  27.519  0.00  0.00
ATOM    234  HE2 TYS A  14      16.682  -6.344  26.534  0.00  0.00
ATOM    235  C   TYS A  14      18.170  -1.295  30.162  0.00  0.00
ATOM    236  O   TYS A  14      17.130  -0.784  29.708  0.00  0.00
ATOM    237  N   TYR A  15      18.737  -0.897  31.275  0.00  0.00
ATOM    238  HN  TYR A  15      19.614  -1.268  31.569  0.00  0.00
ATOM    239  CA  TYR A  15      18.096  -0.178  32.343  0.00  0.00
ATOM    240  HA  TYR A  15      17.390  -0.843  32.818  0.00  0.00
ATOM    241  CB  TYR A  15      19.072   0.067  33.536  0.00  0.00
ATOM    242  HB1 TYR A  15      19.487  -0.922  33.824  0.00  0.00
ATOM    243  HB2 TYR A  15      18.464   0.483  34.368  0.00  0.00
ATOM    244  CG  TYR A  15      20.221   0.973  33.188  0.00  0.00
ATOM    245  CD1 TYR A  15      20.171   2.327  33.466  0.00  0.00
ATOM    246  HD1 TYR A  15      19.344   2.718  34.041  0.00  0.00
ATOM    247  CE1 TYR A  15      21.276   3.174  33.108  0.00  0.00
ATOM    248  HE1 TYR A  15      21.439   4.204  33.388  0.00  0.00
ATOM    249  CZ  TYR A  15      22.332   2.622  32.299  0.00  0.00
ATOM    250  OH  TYR A  15      23.428   3.407  31.801  0.00  0.00
ATOM    251  HH  TYR A  15      23.199   4.223  32.254  0.00  0.00
ATOM    252  CD2 TYR A  15      21.341   0.381  32.573  0.00  0.00
ATOM    253  HD2 TYR A  15      21.409  -0.676  32.360  0.00  0.00
ATOM    254  CE2 TYR A  15      22.384   1.269  32.093  0.00  0.00
ATOM    255  HE2 TYR A  15      23.195   0.825  31.535  0.00  0.00
ATOM    256  C   TYR A  15      17.423   1.165  32.047  0.00  0.00
ATOM    257  O   TYR A  15      16.466   1.543  32.721  0.00  0.00
ATOM    258  N   THR A  16      17.898   1.956  31.111  0.00  0.00
ATOM    259  HN  THR A  16      18.688   1.635  30.596  0.00  0.00
ATOM    260  CA  THR A  16      17.287   3.250  30.787  0.00  0.00
ATOM    261  HA  THR A  16      17.128   3.760  31.725  0.00  0.00
ATOM    262  CB  THR A  16      18.184   4.235  29.918  0.00  0.00
ATOM    263  HB  THR A  16      17.693   5.213  29.726  0.00  0.00
ATOM    264  OG1 THR A  16      18.413   3.596  28.643  0.00  0.00
ATOM    265  HG1 THR A  16      18.859   4.322  28.201  0.00  0.00
ATOM    266  CG2 THR A  16      19.582   4.461  30.480  0.00  0.00
ATOM    267  HG2 THR A  16      19.689   5.051  31.416  0.00  0.00
ATOM    268  HG2 THR A  16      20.266   4.976  29.772  0.00  0.00
ATOM    269  HG2 THR A  16      20.008   3.453  30.669  0.00  0.00
ATOM    270  C   THR A  16      15.910   3.139  30.257  0.00  0.00
ATOM    271  O   THR A  16      15.051   3.993  30.488  0.00  0.00
ATOM    272  N   SER A  17      15.610   2.157  29.390  0.00  0.00
ATOM    273  HN  SER A  17      16.428   1.686  29.068  0.00  0.00
ATOM    274  CA  SER A  17      14.346   1.980  28.621  0.00  0.00
ATOM    275  HA  SER A  17      13.787   2.904  28.624  0.00  0.00
ATOM    276  CB  SER A  17      14.665   1.427  27.211  0.00  0.00
ATOM    277  HB1 SER A  17      13.784   1.219  26.566  0.00  0.00
ATOM    278  HB2 SER A  17      15.272   0.501  27.305  0.00  0.00
ATOM    279  OG  SER A  17      15.411   2.392  26.506  0.00  0.00
ATOM    280  HG1 SER A  17      16.195   2.557  27.036  0.00  0.00
ATOM    281  C   SER A  17      13.551   0.927  29.319  0.00  0.00
ATOM    282  O   SER A  17      12.535   0.564  28.794  0.00  0.00
ATOM    283  N   GLU A  18      14.041   0.409  30.460  0.00  0.00
ATOM    284  HN  GLU A  18      14.967   0.621  30.763  0.00  0.00
ATOM    285  CA  GLU A  18      13.369  -0.465  31.439  0.00  0.00
ATOM    286  HA  GLU A  18      13.070  -1.331  30.867  0.00  0.00
ATOM    287  CB  GLU A  18      14.355  -1.034  32.527  0.00  0.00
ATOM    288  HB1 GLU A  18      14.997  -0.156  32.754  0.00  0.00
ATOM    289  HB2 GLU A  18      15.073  -1.679  31.977  0.00  0.00
ATOM    290  CG  GLU A  18      13.844  -1.593  33.889  0.00  0.00
ATOM    291  HG1 GLU A  18      13.495  -2.616  33.629  0.00  0.00
ATOM    292  HG2 GLU A  18      13.006  -1.006  34.324  0.00  0.00
ATOM    293  CD  GLU A  18      14.933  -1.791  34.983  0.00  0.00
ATOM    294  OE1 GLU A  18      14.751  -1.447  36.183  0.00  0.00
ATOM    295  OE2 GLU A  18      16.026  -2.296  34.582  0.00  0.00
ATOM    296  C   GLU A  18      12.057  -0.040  32.127  0.00  0.00
ATOM    297  O   GLU A  18      11.016  -0.710  31.890  0.00  0.00
ATOM    298  N   PRO A  19      11.931   1.089  32.832  0.00  0.00
ATOM    299  CD  PRO A  19      12.897   2.181  33.045  0.00  0.00
ATOM    300  HD1 PRO A  19      12.827   2.976  32.273  0.00  0.00
ATOM    301  HD2 PRO A  19      13.955   1.843  33.020  0.00  0.00
ATOM    302  CA  PRO A  19      10.720   1.243  33.701  0.00  0.00
ATOM    303  HA  PRO A  19      10.257   0.288  33.900  0.00  0.00
ATOM    304  CB  PRO A  19      11.353   1.863  35.000  0.00  0.00
ATOM    305  HB1 PRO A  19      11.848   1.029  35.540  0.00  0.00
ATOM    306  HB2 PRO A  19      10.608   2.498  35.526  0.00  0.00
ATOM    307  CG  PRO A  19      12.409   2.774  34.428  0.00  0.00
ATOM    308  HG1 PRO A  19      12.028   3.795  34.213  0.00  0.00
ATOM    309  HG2 PRO A  19      13.255   2.881  35.141  0.00  0.00
ATOM    310  C   PRO A  19       9.723   2.076  33.095  0.00  0.00
ATOM    311  O   PRO A  19       9.558   3.187  33.475  0.00  0.00
ATOM    312  N   CYS A  20       9.070   1.572  32.021  0.00  0.00
ATOM    313  HN  CYS A  20       9.329   0.644  31.760  0.00  0.00
ATOM    314  CA  CYS A  20       8.379   2.410  31.056  0.00  0.00
ATOM    315  HA  CYS A  20       8.367   3.409  31.469  0.00  0.00
ATOM    316  CB  CYS A  20       9.107   2.350  29.794  0.00  0.00
ATOM    317  HB1 CYS A  20       9.010   1.395  29.233  0.00  0.00
ATOM    318  HB2 CYS A  20      10.214   2.381  29.885  0.00  0.00
ATOM    319  SG  CYS A  20       8.922   3.888  28.862  0.00  0.00
ATOM    320  C   CYS A  20       6.992   1.948  30.765  0.00  0.00
ATOM    321  O   CYS A  20       6.587   2.034  29.618  0.00  0.00
ATOM    322  N   GLN A  21       6.211   1.383  31.667  0.00  0.00
ATOM    323  HN  GLN A  21       6.657   1.299  32.554  0.00  0.00
ATOM    324  CA  GLN A  21       4.805   1.195  31.567  0.00  0.00
ATOM    325  HA  GLN A  21       4.617   0.623  30.671  0.00  0.00
ATOM    326  CB  GLN A  21       4.376   0.310  32.851  0.00  0.00
ATOM    327  HB1 GLN A  21       4.377   1.048  33.681  0.00  0.00
ATOM    328  HB2 GLN A  21       5.284  -0.328  32.917  0.00  0.00
ATOM    329  CG  GLN A  21       3.091  -0.551  32.706  0.00  0.00
ATOM    330  HG1 GLN A  21       3.109  -1.135  31.761  0.00  0.00
ATOM    331  HG2 GLN A  21       2.257   0.160  32.888  0.00  0.00
ATOM    332  CD  GLN A  21       3.069  -1.592  33.882  0.00  0.00
ATOM    333  OE1 GLN A  21       3.334  -2.785  33.775  0.00  0.00
ATOM    334  NE2 GLN A  21       2.850  -1.029  35.145  0.00  0.00
ATOM    335  HE2 GLN A  21       2.912  -1.622  35.948  0.00  0.00
ATOM    336  HE2 GLN A  21       2.642  -0.069  35.332  0.00  0.00
ATOM    337  C   GLN A  21       4.011   2.569  31.433  0.00  0.00
ATOM    338  O   GLN A  21       4.284   3.562  32.114  0.00  0.00
ATOM    339  N   LYS A  22       2.978   2.561  30.614  0.00  0.00
ATOM    340  HN  LYS A  22       2.702   1.681  30.235  0.00  0.00
ATOM    341  CA  LYS A  22       2.151   3.746  30.391  0.00  0.00
ATOM    342  HA  LYS A  22       1.970   4.243  31.333  0.00  0.00
ATOM    343  CB  LYS A  22       2.707   4.878  29.501  0.00  0.00
ATOM    344  HB1 LYS A  22       3.553   5.278  30.101  0.00  0.00
ATOM    345  HB2 LYS A  22       2.059   5.777  29.422  0.00  0.00
ATOM    346  CG  LYS A  22       3.197   4.436  28.129  0.00  0.00
ATOM    347  HG1 LYS A  22       2.326   3.989  27.604  0.00  0.00
ATOM    348  HG2 LYS A  22       3.973   3.649  28.239  0.00  0.00
ATOM    349  CD  LYS A  22       3.696   5.612  27.230  0.00  0.00
ATOM    350  HD1 LYS A  22       4.588   6.016  27.757  0.00  0.00
ATOM    351  HD2 LYS A  22       2.943   6.424  27.149  0.00  0.00
ATOM    352  CE  LYS A  22       4.005   5.157  25.771  0.00  0.00
ATOM    353  HE1 LYS A  22       4.144   6.051  25.126  0.00  0.00
ATOM    354  HE2 LYS A  22       3.178   4.666  25.216  0.00  0.00
ATOM    355  NZ  LYS A  22       5.304   4.475  25.612  0.00  0.00
ATOM    356  HZ1 LYS A  22       6.072   5.028  26.042  0.00  0.00
ATOM    357  HZ2 LYS A  22       5.465   4.341  24.593  0.00  0.00
ATOM    358  HZ3 LYS A  22       5.355   3.576  26.131  0.00  0.00
ATOM    359  C   LYS A  22       0.860   3.395  29.758  0.00  0.00
ATOM    360  O   LYS A  22       0.662   2.271  29.322  0.00  0.00
ATOM    361  N   ILE A  23      -0.120   4.318  29.840  0.00  0.00
ATOM    362  HN  ILE A  23       0.169   5.189  30.227  0.00  0.00
ATOM    363  CA  ILE A  23      -1.587   4.087  29.598  0.00  0.00
ATOM    364  HA  ILE A  23      -1.746   3.026  29.477  0.00  0.00
ATOM    365  CB  ILE A  23      -2.356   4.273  30.915  0.00  0.00
ATOM    366  HB  ILE A  23      -3.445   4.179  30.715  0.00  0.00
ATOM    367  CG2 ILE A  23      -2.045   3.125  31.901  0.00  0.00
ATOM    368  HG2 ILE A  23      -2.079   2.163  31.347  0.00  0.00
ATOM    369  HG2 ILE A  23      -2.880   3.106  32.633  0.00  0.00
ATOM    370  HG2 ILE A  23      -1.072   3.291  32.409  0.00  0.00
ATOM    371  CG1 ILE A  23      -2.129   5.631  31.640  0.00  0.00
ATOM    372  HG1 ILE A  23      -2.304   6.521  30.998  0.00  0.00
ATOM    373  HG1 ILE A  23      -1.072   5.687  31.978  0.00  0.00
ATOM    374  CD1 ILE A  23      -2.895   5.822  32.972  0.00  0.00
ATOM    375  HD1 ILE A  23      -2.727   6.880  33.267  0.00  0.00
ATOM    376  HD2 ILE A  23      -2.351   5.182  33.697  0.00  0.00
ATOM    377  HD3 ILE A  23      -3.988   5.623  32.974  0.00  0.00
ATOM    378  C   ILE A  23      -2.161   4.806  28.388  0.00  0.00
ATOM    379  O   ILE A  23      -1.699   5.869  28.088  0.00  0.00
ATOM    380  N   ASN A  24      -3.085   4.232  27.616  0.00  0.00
ATOM    381  HN  ASN A  24      -3.376   3.289  27.760  0.00  0.00
ATOM    382  CA  ASN A  24      -3.555   4.808  26.341  0.00  0.00
ATOM    383  HA  ASN A  24      -2.739   4.973  25.653  0.00  0.00
ATOM    384  CB  ASN A  24      -4.478   3.747  25.684  0.00  0.00
ATOM    385  HB1 ASN A  24      -4.808   4.027  24.661  0.00  0.00
ATOM    386  HB2 ASN A  24      -5.388   3.610  26.307  0.00  0.00
ATOM    387  CG  ASN A  24      -3.699   2.389  25.599  0.00  0.00
ATOM    388  OD1 ASN A  24      -3.678   1.571  26.520  0.00  0.00
ATOM    389  ND2 ASN A  24      -3.114   2.157  24.404  0.00  0.00
ATOM    390  HD2 ASN A  24      -2.788   1.223  24.253  0.00  0.00
ATOM    391  HD2 ASN A  24      -3.211   2.853  23.692  0.00  0.00
ATOM    392  C   ASN A  24      -4.286   6.152  26.393  0.00  0.00
ATOM    393  O   ASN A  24      -5.539   6.126  26.399  0.00  0.00
ATOM    394  N   VAL A  25      -3.663   7.296  26.149  0.00  0.00
ATOM    395  HN  VAL A  25      -2.671   7.237  26.076  0.00  0.00
ATOM    396  CA  VAL A  25      -4.368   8.552  26.117  0.00  0.00
ATOM    397  HA  VAL A  25      -5.442   8.473  26.201  0.00  0.00
ATOM    398  CB  VAL A  25      -4.006   9.604  27.274  0.00  0.00
ATOM    399  HB  VAL A  25      -4.465  10.565  26.959  0.00  0.00
ATOM    400  CG1 VAL A  25      -4.648   9.066  28.555  0.00  0.00
ATOM    401  HG1 VAL A  25      -4.594   9.784  29.400  0.00  0.00
ATOM    402  HG1 VAL A  25      -4.068   8.188  28.909  0.00  0.00
ATOM    403  HG1 VAL A  25      -5.727   8.840  28.411  0.00  0.00
ATOM    404  CG2 VAL A  25      -2.415   9.746  27.287  0.00  0.00
ATOM    405  HG2 VAL A  25      -2.024  10.029  26.287  0.00  0.00
ATOM    406  HG2 VAL A  25      -1.946   8.820  27.681  0.00  0.00
ATOM    407  HG2 VAL A  25      -2.171  10.562  28.000  0.00  0.00
ATOM    408  C   VAL A  25      -4.215   9.172  24.755  0.00  0.00
ATOM    409  O   VAL A  25      -3.257   8.967  24.008  0.00  0.00
ATOM    410  N   LYS A  26      -5.278   9.904  24.362  0.00  0.00
ATOM    411  HN  LYS A  26      -5.939  10.235  25.030  0.00  0.00
ATOM    412  CA  LYS A  26      -5.476  10.250  22.945  0.00  0.00
ATOM    413  HA  LYS A  26      -4.674   9.906  22.308  0.00  0.00
ATOM    414  CB  LYS A  26      -6.779   9.627  22.362  0.00  0.00
ATOM    415  HB1 LYS A  26      -6.925   9.830  21.280  0.00  0.00
ATOM    416  HB2 LYS A  26      -7.543  10.226  22.902  0.00  0.00
ATOM    417  CG  LYS A  26      -6.946   8.122  22.528  0.00  0.00
ATOM    418  HG1 LYS A  26      -5.874   7.834  22.483  0.00  0.00
ATOM    419  HG2 LYS A  26      -7.328   7.677  21.585  0.00  0.00
ATOM    420  CD  LYS A  26      -7.737   7.557  23.739  0.00  0.00
ATOM    421  HD1 LYS A  26      -8.723   8.059  23.633  0.00  0.00
ATOM    422  HD2 LYS A  26      -7.323   7.925  24.702  0.00  0.00
ATOM    423  CE  LYS A  26      -7.846   6.031  24.002  0.00  0.00
ATOM    424  HE1 LYS A  26      -6.876   5.491  24.009  0.00  0.00
ATOM    425  HE2 LYS A  26      -8.486   5.593  23.206  0.00  0.00
ATOM    426  NZ  LYS A  26      -8.504   5.809  25.303  0.00  0.00
ATOM    427  HZ1 LYS A  26      -8.820   4.818  25.301  0.00  0.00
ATOM    428  HZ2 LYS A  26      -9.400   6.332  25.361  0.00  0.00
ATOM    429  HZ3 LYS A  26      -7.841   6.009  26.079  0.00  0.00
ATOM    430  C   LYS A  26      -5.395  11.772  22.783  0.00  0.00
ATOM    431  O   LYS A  26      -6.203  12.570  23.285  0.00  0.00
ATOM    432  N   GLN A  27      -4.277  12.273  22.188  0.00  0.00
ATOM    433  HN  GLN A  27      -3.704  11.628  21.687  0.00  0.00
ATOM    434  CA  GLN A  27      -3.865  13.707  22.091  0.00  0.00
ATOM    435  HA  GLN A  27      -3.989  14.233  23.026  0.00  0.00
ATOM    436  CB  GLN A  27      -2.333  13.904  21.758  0.00  0.00
ATOM    437  HB1 GLN A  27      -2.035  14.974  21.728  0.00  0.00
ATOM    438  HB2 GLN A  27      -2.075  13.465  20.770  0.00  0.00
ATOM    439  CG  GLN A  27      -1.386  13.091  22.708  0.00  0.00
ATOM    440  HG1 GLN A  27      -0.347  13.040  22.319  0.00  0.00
ATOM    441  HG2 GLN A  27      -1.680  12.044  22.933  0.00  0.00
ATOM    442  CD  GLN A  27      -1.287  13.746  24.064  0.00  0.00
ATOM    443  OE1 GLN A  27      -0.627  14.823  24.200  0.00  0.00
ATOM    444  NE2 GLN A  27      -1.924  13.176  25.071  0.00  0.00
ATOM    445  HE2 GLN A  27      -2.250  12.231  25.038  0.00  0.00
ATOM    446  HE2 GLN A  27      -1.849  13.642  25.952  0.00  0.00
ATOM    447  C   GLN A  27      -4.695  14.348  21.019  0.00  0.00
ATOM    448  O   GLN A  27      -5.591  13.860  20.404  0.00  0.00
ATOM    449  N   ILE A  28      -4.521  15.644  20.850  0.00  0.00
ATOM    450  HN  ILE A  28      -3.823  16.193  21.305  0.00  0.00
ATOM    451  CA  ILE A  28      -5.520  16.502  20.104  0.00  0.00
ATOM    452  HA  ILE A  28      -6.497  16.484  20.562  0.00  0.00
ATOM    453  CB  ILE A  28      -5.116  17.982  19.929  0.00  0.00
ATOM    454  HB  ILE A  28      -4.091  18.016  19.504  0.00  0.00
ATOM    455  CG2 ILE A  28      -6.244  18.895  19.288  0.00  0.00
ATOM    456  HG2 ILE A  28      -7.165  18.788  19.901  0.00  0.00
ATOM    457  HG2 ILE A  28      -6.448  18.630  18.228  0.00  0.00
ATOM    458  HG2 ILE A  28      -5.974  19.971  19.246  0.00  0.00
ATOM    459  CG1 ILE A  28      -5.032  18.508  21.422  0.00  0.00
ATOM    460  HG1 ILE A  28      -4.389  17.804  21.990  0.00  0.00
ATOM    461  HG1 ILE A  28      -6.082  18.434  21.779  0.00  0.00
ATOM    462  CD1 ILE A  28      -4.405  19.909  21.467  0.00  0.00
ATOM    463  HD1 ILE A  28      -4.500  20.352  22.481  0.00  0.00
ATOM    464  HD2 ILE A  28      -4.915  20.658  20.824  0.00  0.00
ATOM    465  HD3 ILE A  28      -3.325  19.883  21.207  0.00  0.00
ATOM    466  C   ILE A  28      -5.645  16.082  18.676  0.00  0.00
ATOM    467  O   ILE A  28      -6.754  16.067  18.142  0.00  0.00
ATOM    468  N   ALA A  29      -4.579  15.670  17.949  0.00  0.00
ATOM    469  HN  ALA A  29      -3.648  15.679  18.308  0.00  0.00
ATOM    470  CA  ALA A  29      -4.680  15.085  16.673  0.00  0.00
ATOM    471  HA  ALA A  29      -5.256  15.761  16.058  0.00  0.00
ATOM    472  CB  ALA A  29      -3.399  14.905  15.849  0.00  0.00
ATOM    473  HB1 ALA A  29      -2.829  15.858  15.848  0.00  0.00
ATOM    474  HB2 ALA A  29      -3.755  14.835  14.799  0.00  0.00
ATOM    475  HB3 ALA A  29      -2.707  14.055  16.032  0.00  0.00
ATOM    476  C   ALA A  29      -5.516  13.738  16.687  0.00  0.00
ATOM    477  O   ALA A  29      -6.230  13.473  15.745  0.00  0.00
ATOM    478  N   ALA A  30      -5.512  12.919  17.778  0.00  0.00
ATOM    479  HN  ALA A  30      -5.012  13.206  18.591  0.00  0.00
ATOM    480  CA  ALA A  30      -6.301  11.721  17.868  0.00  0.00
ATOM    481  HA  ALA A  30      -6.076  11.115  17.003  0.00  0.00
ATOM    482  CB  ALA A  30      -5.717  10.975  18.996  0.00  0.00
ATOM    483  HB1 ALA A  30      -5.879  11.568  19.921  0.00  0.00
ATOM    484  HB2 ALA A  30      -4.635  10.752  18.885  0.00  0.00
ATOM    485  HB3 ALA A  30      -6.274  10.021  19.118  0.00  0.00
ATOM    486  C   ALA A  30      -7.791  12.016  18.057  0.00  0.00
ATOM    487  O   ALA A  30      -8.704  11.310  17.663  0.00  0.00
ATOM    488  N   ARG A  31      -8.040  13.150  18.602  0.00  0.00
ATOM    489  HN  ARG A  31      -7.236  13.679  18.864  0.00  0.00
ATOM    490  CA  ARG A  31      -9.357  13.630  18.867  0.00  0.00
ATOM    491  HA  ARG A  31     -10.020  12.854  19.220  0.00  0.00
ATOM    492  CB  ARG A  31      -9.379  14.723  19.925  0.00  0.00
ATOM    493  HB1 ARG A  31     -10.396  15.166  19.980  0.00  0.00
ATOM    494  HB2 ARG A  31      -8.763  15.506  19.434  0.00  0.00
ATOM    495  CG  ARG A  31      -8.847  14.332  21.302  0.00  0.00
ATOM    496  HG1 ARG A  31      -7.825  13.922  21.152  0.00  0.00
ATOM    497  HG2 ARG A  31      -9.371  13.528  21.860  0.00  0.00
ATOM    498  CD  ARG A  31      -8.797  15.511  22.296  0.00  0.00
ATOM    499  HD1 ARG A  31      -9.839  15.643  22.660  0.00  0.00
ATOM    500  HD2 ARG A  31      -8.556  16.424  21.713  0.00  0.00
ATOM    501  NE  ARG A  31      -7.863  14.993  23.385  0.00  0.00
ATOM    502  HE  ARG A  31      -7.649  14.016  23.409  0.00  0.00
ATOM    503  CZ  ARG A  31      -7.289  15.813  24.284  0.00  0.00
ATOM    504  NH1 ARG A  31      -6.258  15.322  24.999  0.00  0.00
ATOM    505  HH1 ARG A  31      -5.795  14.497  24.674  0.00  0.00
ATOM    506  HH1 ARG A  31      -5.929  15.824  25.799  0.00  0.00
ATOM    507  NH2 ARG A  31      -7.703  17.052  24.547  0.00  0.00
ATOM    508  HH2 ARG A  31      -8.657  17.234  24.307  0.00  0.00
ATOM    509  HH2 ARG A  31      -7.170  17.547  25.233  0.00  0.00
ATOM    510  C   ARG A  31     -10.077  13.995  17.585  0.00  0.00
ATOM    511  O   ARG A  31     -11.237  13.610  17.405  0.00  0.00
ATOM    512  N   LEU A  32      -9.379  14.699  16.668  0.00  0.00
ATOM    513  HN  LEU A  32      -8.417  14.944  16.759  0.00  0.00
ATOM    514  CA  LEU A  32      -9.851  15.006  15.352  0.00  0.00
ATOM    515  HA  LEU A  32     -10.821  15.474  15.437  0.00  0.00
ATOM    516  CB  LEU A  32      -8.907  16.096  14.665  0.00  0.00
ATOM    517  HB1 LEU A  32      -9.254  16.390  13.650  0.00  0.00
ATOM    518  HB2 LEU A  32      -7.929  15.614  14.451  0.00  0.00
ATOM    519  CG  LEU A  32      -8.667  17.291  15.458  0.00  0.00
ATOM    520  HG  LEU A  32      -8.458  17.022  16.516  0.00  0.00
ATOM    521  CD1 LEU A  32      -7.391  18.006  14.908  0.00  0.00
ATOM    522  HD1 LEU A  32      -6.541  17.290  14.888  0.00  0.00
ATOM    523  HD1 LEU A  32      -7.112  18.863  15.558  0.00  0.00
ATOM    524  HD1 LEU A  32      -7.692  18.300  13.880  0.00  0.00
ATOM    525  CD2 LEU A  32      -9.938  18.159  15.454  0.00  0.00
ATOM    526  HD2 LEU A  32      -9.945  18.935  16.248  0.00  0.00
ATOM    527  HD2 LEU A  32     -10.826  17.512  15.618  0.00  0.00
ATOM    528  HD2 LEU A  32     -10.066  18.662  14.471  0.00  0.00
ATOM    529  C   LEU A  32      -9.859  13.858  14.371  0.00  0.00
ATOM    530  O   LEU A  32     -10.706  13.875  13.448  0.00  0.00
ATOM    531  N   LEU A  33      -9.042  12.805  14.658  0.00  0.00
ATOM    532  HN  LEU A  33      -8.459  12.822  15.466  0.00  0.00
ATOM    533  CA  LEU A  33      -8.865  11.596  13.806  0.00  0.00
ATOM    534  HA  LEU A  33      -8.606  11.990  12.835  0.00  0.00
ATOM    535  CB  LEU A  33      -7.733  10.786  14.374  0.00  0.00
ATOM    536  HB1 LEU A  33      -8.129  10.274  15.277  0.00  0.00
ATOM    537  HB2 LEU A  33      -6.834  11.410  14.568  0.00  0.00
ATOM    538  CG  LEU A  33      -7.112   9.671  13.394  0.00  0.00
ATOM    539  HG  LEU A  33      -7.994   9.000  13.316  0.00  0.00
ATOM    540  CD1 LEU A  33      -6.739  10.135  11.927  0.00  0.00
ATOM    541  HD1 LEU A  33      -6.120   9.325  11.486  0.00  0.00
ATOM    542  HD1 LEU A  33      -6.140  11.063  12.042  0.00  0.00
ATOM    543  HD1 LEU A  33      -7.647  10.366  11.331  0.00  0.00
ATOM    544  CD2 LEU A  33      -5.993   8.902  14.068  0.00  0.00
ATOM    545  HD2 LEU A  33      -6.266   8.466  15.053  0.00  0.00
ATOM    546  HD2 LEU A  33      -5.108   9.559  14.207  0.00  0.00
ATOM    547  HD2 LEU A  33      -5.795   8.039  13.398  0.00  0.00
ATOM    548  C   LEU A  33     -10.123  10.805  13.399  0.00  0.00
ATOM    549  O   LEU A  33     -10.265  10.509  12.188  0.00  0.00
ATOM    550  N   PRO A  34     -11.091  10.272  14.246  0.00  0.00
ATOM    551  CD  PRO A  34     -11.036  10.395  15.699  0.00  0.00
ATOM    552  HD1 PRO A  34     -10.930  11.472  15.952  0.00  0.00
ATOM    553  HD2 PRO A  34     -10.168   9.919  16.204  0.00  0.00
ATOM    554  CA  PRO A  34     -12.231   9.510  13.724  0.00  0.00
ATOM    555  HA  PRO A  34     -11.782   8.742  13.112  0.00  0.00
ATOM    556  CB  PRO A  34     -13.039   9.154  14.948  0.00  0.00
ATOM    557  HB1 PRO A  34     -12.780   8.075  15.012  0.00  0.00
ATOM    558  HB2 PRO A  34     -14.146   9.242  14.957  0.00  0.00
ATOM    559  CG  PRO A  34     -12.387   9.858  16.182  0.00  0.00
ATOM    560  HG1 PRO A  34     -12.942  10.745  16.555  0.00  0.00
ATOM    561  HG2 PRO A  34     -12.139   9.231  17.064  0.00  0.00
ATOM    562  C   PRO A  34     -13.130  10.223  12.704  0.00  0.00
ATOM    563  O   PRO A  34     -13.415   9.548  11.745  0.00  0.00
ATOM    564  N   PRO A  35     -13.580  11.497  12.668  0.00  0.00
ATOM    565  CD  PRO A  35     -13.689  12.440  13.730  0.00  0.00
ATOM    566  HD1 PRO A  35     -12.720  12.947  13.928  0.00  0.00
ATOM    567  HD2 PRO A  35     -13.983  11.850  14.624  0.00  0.00
ATOM    568  CA  PRO A  35     -14.169  12.149  11.493  0.00  0.00
ATOM    569  HA  PRO A  35     -14.955  11.546  11.061  0.00  0.00
ATOM    570  CB  PRO A  35     -14.488  13.570  11.874  0.00  0.00
ATOM    571  HB1 PRO A  35     -15.442  13.904  11.413  0.00  0.00
ATOM    572  HB2 PRO A  35     -13.632  14.265  11.737  0.00  0.00
ATOM    573  CG  PRO A  35     -14.833  13.397  13.413  0.00  0.00
ATOM    574  HG1 PRO A  35     -14.766  14.330  14.012  0.00  0.00
ATOM    575  HG2 PRO A  35     -15.804  12.877  13.560  0.00  0.00
ATOM    576  C   PRO A  35     -13.190  12.185  10.358  0.00  0.00
ATOM    577  O   PRO A  35     -13.612  11.896   9.238  0.00  0.00
ATOM    578  N   LEU A  36     -11.889  12.565  10.465  0.00  0.00
ATOM    579  HN  LEU A  36     -11.404  12.748  11.317  0.00  0.00
ATOM    580  CA  LEU A  36     -11.083  12.579   9.308  0.00  0.00
ATOM    581  HA  LEU A  36     -11.588  13.161   8.551  0.00  0.00
ATOM    582  CB  LEU A  36      -9.732  13.410   9.536  0.00  0.00
ATOM    583  HB1 LEU A  36      -9.004  13.354   8.699  0.00  0.00
ATOM    584  HB2 LEU A  36      -9.248  12.942  10.420  0.00  0.00
ATOM    585  CG  LEU A  36      -9.955  14.964   9.689  0.00  0.00
ATOM    586  HG  LEU A  36     -10.742  15.137  10.453  0.00  0.00
ATOM    587  CD1 LEU A  36      -8.681  15.681  10.080  0.00  0.00
ATOM    588  HD1 LEU A  36      -8.162  15.074  10.852  0.00  0.00
ATOM    589  HD1 LEU A  36      -8.914  16.669  10.534  0.00  0.00
ATOM    590  HD1 LEU A  36      -7.824  15.706   9.373  0.00  0.00
ATOM    591  CD2 LEU A  36     -10.421  15.653   8.410  0.00  0.00
ATOM    592  HD2 LEU A  36      -9.537  15.944   7.803  0.00  0.00
ATOM    593  HD2 LEU A  36     -10.979  16.557   8.736  0.00  0.00
ATOM    594  HD2 LEU A  36     -11.135  14.966   7.908  0.00  0.00
ATOM    595  C   LEU A  36     -10.779  11.299   8.557  0.00  0.00
ATOM    596  O   LEU A  36     -10.924  11.295   7.311  0.00  0.00
ATOM    597  N   TYR A  37     -10.511  10.213   9.304  0.00  0.00
ATOM    598  HN  TYR A  37     -10.355  10.433  10.264  0.00  0.00
ATOM    599  CA  TYR A  37     -10.519   8.825   8.869  0.00  0.00
ATOM    600  HA  TYR A  37      -9.826   8.707   8.049  0.00  0.00
ATOM    601  CB  TYR A  37     -10.147   7.879  10.006  0.00  0.00
ATOM    602  HB1 TYR A  37     -10.900   7.063  10.014  0.00  0.00
ATOM    603  HB2 TYR A  37      -9.986   8.366  10.991  0.00  0.00
ATOM    604  CG  TYR A  37      -8.799   7.104   9.873  0.00  0.00
ATOM    605  CD1 TYR A  37      -8.070   6.853  11.086  0.00  0.00
ATOM    606  HD1 TYR A  37      -8.556   7.245  11.968  0.00  0.00
ATOM    607  CE1 TYR A  37      -6.944   6.065  11.023  0.00  0.00
ATOM    608  HE1 TYR A  37      -6.245   5.853  11.818  0.00  0.00
ATOM    609  CZ  TYR A  37      -6.484   5.458   9.817  0.00  0.00
ATOM    610  OH  TYR A  37      -5.325   4.712   9.853  0.00  0.00
ATOM    611  HH  TYR A  37      -4.906   4.932  10.689  0.00  0.00
ATOM    612  CD2 TYR A  37      -8.377   6.494   8.690  0.00  0.00
ATOM    613  HD2 TYR A  37      -8.844   6.785   7.761  0.00  0.00
ATOM    614  CE2 TYR A  37      -7.193   5.729   8.652  0.00  0.00
ATOM    615  HE2 TYR A  37      -6.796   5.356   7.719  0.00  0.00
ATOM    616  C   TYR A  37     -11.886   8.463   8.278  0.00  0.00
ATOM    617  O   TYR A  37     -11.907   7.756   7.262  0.00  0.00
ATOM    618  N   SER A  38     -13.041   8.926   8.856  0.00  0.00
ATOM    619  HN  SER A  38     -13.052   9.418   9.723  0.00  0.00
ATOM    620  CA  SER A  38     -14.365   8.610   8.311  0.00  0.00
ATOM    621  HA  SER A  38     -14.483   7.537   8.312  0.00  0.00
ATOM    622  CB  SER A  38     -15.522   9.281   9.166  0.00  0.00
ATOM    623  HB1 SER A  38     -16.512   9.163   8.675  0.00  0.00
ATOM    624  HB2 SER A  38     -15.278  10.339   9.398  0.00  0.00
ATOM    625  OG  SER A  38     -15.726   8.511  10.319  0.00  0.00
ATOM    626  HG1 SER A  38     -14.940   8.696  10.838  0.00  0.00
ATOM    627  C   SER A  38     -14.526   9.296   6.878  0.00  0.00
ATOM    628  O   SER A  38     -14.846   8.615   5.917  0.00  0.00
ATOM    629  N   LEU A  39     -14.103  10.602   6.710  0.00  0.00
ATOM    630  HN  LEU A  39     -13.818  11.188   7.464  0.00  0.00
ATOM    631  CA  LEU A  39     -14.136  11.369   5.441  0.00  0.00
ATOM    632  HA  LEU A  39     -15.128  11.171   5.064  0.00  0.00
ATOM    633  CB  LEU A  39     -13.877  12.892   5.686  0.00  0.00
ATOM    634  HB1 LEU A  39     -13.841  13.450   4.726  0.00  0.00
ATOM    635  HB2 LEU A  39     -12.891  12.911   6.197  0.00  0.00
ATOM    636  CG  LEU A  39     -14.962  13.523   6.552  0.00  0.00
ATOM    637  HG  LEU A  39     -15.381  12.854   7.332  0.00  0.00
ATOM    638  CD1 LEU A  39     -14.514  14.745   7.314  0.00  0.00
ATOM    639  HD1 LEU A  39     -13.691  14.532   8.028  0.00  0.00
ATOM    640  HD1 LEU A  39     -15.409  15.222   7.767  0.00  0.00
ATOM    641  HD1 LEU A  39     -14.119  15.485   6.585  0.00  0.00
ATOM    642  CD2 LEU A  39     -16.134  13.791   5.597  0.00  0.00
ATOM    643  HD2 LEU A  39     -16.797  14.535   6.086  0.00  0.00
ATOM    644  HD2 LEU A  39     -16.684  12.895   5.235  0.00  0.00
ATOM    645  HD2 LEU A  39     -15.838  14.317   4.665  0.00  0.00
ATOM    646  C   LEU A  39     -13.174  10.770   4.280  0.00  0.00
ATOM    647  O   LEU A  39     -13.661  10.465   3.184  0.00  0.00
ATOM    648  N   VAL A  40     -11.933  10.409   4.591  0.00  0.00
ATOM    649  HN  VAL A  40     -11.635  10.680   5.503  0.00  0.00
ATOM    650  CA  VAL A  40     -10.988   9.633   3.769  0.00  0.00
ATOM    651  HA  VAL A  40     -10.801  10.105   2.816  0.00  0.00
ATOM    652  CB  VAL A  40      -9.625   9.416   4.311  0.00  0.00
ATOM    653  HB  VAL A  40      -9.692   8.909   5.298  0.00  0.00
ATOM    654  CG1 VAL A  40      -8.779   8.497   3.402  0.00  0.00
ATOM    655  HG1 VAL A  40      -7.814   8.343   3.932  0.00  0.00
ATOM    656  HG1 VAL A  40      -8.589   9.031   2.446  0.00  0.00
ATOM    657  HG1 VAL A  40      -9.282   7.532   3.180  0.00  0.00
ATOM    658  CG2 VAL A  40      -8.851  10.710   4.459  0.00  0.00
ATOM    659  HG2 VAL A  40      -8.723  11.257   3.500  0.00  0.00
ATOM    660  HG2 VAL A  40      -7.821  10.481   4.807  0.00  0.00
ATOM    661  HG2 VAL A  40      -9.377  11.286   5.250  0.00  0.00
ATOM    662  C   VAL A  40     -11.589   8.252   3.387  0.00  0.00
ATOM    663  O   VAL A  40     -11.564   7.854   2.214  0.00  0.00
ATOM    664  N   PHE A  41     -12.337   7.579   4.347  0.00  0.00
ATOM    665  HN  PHE A  41     -12.581   7.986   5.224  0.00  0.00
ATOM    666  CA  PHE A  41     -12.959   6.291   4.118  0.00  0.00
ATOM    667  HA  PHE A  41     -12.224   5.615   3.706  0.00  0.00
ATOM    668  CB  PHE A  41     -13.317   5.621   5.459  0.00  0.00
ATOM    669  HB1 PHE A  41     -13.848   6.377   6.076  0.00  0.00
ATOM    670  HB2 PHE A  41     -12.351   5.351   5.937  0.00  0.00
ATOM    671  CG  PHE A  41     -14.153   4.375   5.361  0.00  0.00
ATOM    672  CD1 PHE A  41     -13.558   3.131   5.027  0.00  0.00
ATOM    673  HD1 PHE A  41     -12.484   3.182   4.927  0.00  0.00
ATOM    674  CE1 PHE A  41     -14.319   2.003   4.898  0.00  0.00
ATOM    675  HE1 PHE A  41     -13.798   1.062   4.802  0.00  0.00
ATOM    676  CZ  PHE A  41     -15.658   2.050   5.205  0.00  0.00
ATOM    677  HZ  PHE A  41     -16.217   1.136   5.336  0.00  0.00
ATOM    678  CD2 PHE A  41     -15.542   4.433   5.547  0.00  0.00
ATOM    679  HD2 PHE A  41     -16.073   5.364   5.682  0.00  0.00
ATOM    680  CE2 PHE A  41     -16.273   3.234   5.699  0.00  0.00
ATOM    681  HE2 PHE A  41     -17.322   3.253   5.955  0.00  0.00
ATOM    682  C   PHE A  41     -14.106   6.384   3.163  0.00  0.00
ATOM    683  O   PHE A  41     -14.049   5.602   2.275  0.00  0.00
ATOM    684  N   ILE A  42     -15.063   7.297   3.370  0.00  0.00
ATOM    685  HN  ILE A  42     -14.997   7.891   4.168  0.00  0.00
ATOM    686  CA  ILE A  42     -16.115   7.556   2.416  0.00  0.00
ATOM    687  HA  ILE A  42     -16.649   6.654   2.155  0.00  0.00
ATOM    688  CB  ILE A  42     -17.169   8.499   3.016  0.00  0.00
ATOM    689  HB  ILE A  42     -16.716   9.483   3.263  0.00  0.00
ATOM    690  CG2 ILE A  42     -18.275   8.801   1.927  0.00  0.00
ATOM    691  HG2 ILE A  42     -17.849   9.277   1.019  0.00  0.00
ATOM    692  HG2 ILE A  42     -19.002   9.520   2.361  0.00  0.00
ATOM    693  HG2 ILE A  42     -18.759   7.817   1.750  0.00  0.00
ATOM    694  CG1 ILE A  42     -17.814   7.861   4.359  0.00  0.00
ATOM    695  HG1 ILE A  42     -16.974   7.888   5.084  0.00  0.00
ATOM    696  HG1 ILE A  42     -18.137   6.799   4.326  0.00  0.00
ATOM    697  CD1 ILE A  42     -19.013   8.661   4.949  0.00  0.00
ATOM    698  HD1 ILE A  42     -19.423   8.076   5.801  0.00  0.00
ATOM    699  HD2 ILE A  42     -19.817   8.874   4.212  0.00  0.00
ATOM    700  HD3 ILE A  42     -18.638   9.618   5.370  0.00  0.00
ATOM    701  C   ILE A  42     -15.561   7.965   1.042  0.00  0.00
ATOM    702  O   ILE A  42     -16.158   7.559   0.036  0.00  0.00
ATOM    703  N   PHE A  43     -14.601   8.888   0.891  0.00  0.00
ATOM    704  HN  PHE A  43     -14.213   9.362   1.678  0.00  0.00
ATOM    705  CA  PHE A  43     -13.978   9.095  -0.451  0.00  0.00
ATOM    706  HA  PHE A  43     -14.806   9.335  -1.102  0.00  0.00
ATOM    707  CB  PHE A  43     -12.955  10.266  -0.321  0.00  0.00
ATOM    708  HB1 PHE A  43     -12.066  10.086   0.320  0.00  0.00
ATOM    709  HB2 PHE A  43     -13.481  11.172   0.048  0.00  0.00
ATOM    710  CG  PHE A  43     -12.564  10.671  -1.777  0.00  0.00
ATOM    711  CD1 PHE A  43     -11.247  10.504  -2.197  0.00  0.00
ATOM    712  HD1 PHE A  43     -10.491  10.250  -1.469  0.00  0.00
ATOM    713  CE1 PHE A  43     -10.822  10.946  -3.409  0.00  0.00
ATOM    714  HE1 PHE A  43      -9.796  10.846  -3.734  0.00  0.00
ATOM    715  CZ  PHE A  43     -11.701  11.453  -4.326  0.00  0.00
ATOM    716  HZ  PHE A  43     -11.390  11.809  -5.297  0.00  0.00
ATOM    717  CD2 PHE A  43     -13.518  11.046  -2.779  0.00  0.00
ATOM    718  HD2 PHE A  43     -14.560  11.193  -2.536  0.00  0.00
ATOM    719  CE2 PHE A  43     -13.058  11.363  -4.073  0.00  0.00
ATOM    720  HE2 PHE A  43     -13.743  11.632  -4.863  0.00  0.00
ATOM    721  C   PHE A  43     -13.205   7.941  -1.130  0.00  0.00
ATOM    722  O   PHE A  43     -13.304   7.698  -2.348  0.00  0.00
ATOM    723  N   GLY A  44     -12.389   7.174  -0.421  0.00  0.00
ATOM    724  HN  GLY A  44     -12.073   7.548   0.447  0.00  0.00
ATOM    725  CA  GLY A  44     -11.589   6.119  -1.041  0.00  0.00
ATOM    726  HA1 GLY A  44     -10.941   5.806  -0.236  0.00  0.00
ATOM    727  HA2 GLY A  44     -11.031   6.510  -1.880  0.00  0.00
ATOM    728  C   GLY A  44     -12.353   4.854  -1.449  0.00  0.00
ATOM    729  O   GLY A  44     -11.951   4.178  -2.427  0.00  0.00
ATOM    730  N   PHE A  45     -13.379   4.499  -0.662  0.00  0.00
ATOM    731  HN  PHE A  45     -13.518   5.017   0.179  0.00  0.00
ATOM    732  CA  PHE A  45     -14.251   3.341  -0.941  0.00  0.00
ATOM    733  HA  PHE A  45     -13.644   2.455  -1.057  0.00  0.00
ATOM    734  CB  PHE A  45     -15.315   3.131   0.225  0.00  0.00
ATOM    735  HB1 PHE A  45     -16.373   3.279  -0.081  0.00  0.00
ATOM    736  HB2 PHE A  45     -15.101   3.886   1.012  0.00  0.00
ATOM    737  CG  PHE A  45     -15.227   1.729   0.780  0.00  0.00
ATOM    738  CD1 PHE A  45     -14.265   1.372   1.666  0.00  0.00
ATOM    739  HD1 PHE A  45     -13.459   2.004   2.007  0.00  0.00
ATOM    740  CE1 PHE A  45     -14.371   0.070   2.262  0.00  0.00
ATOM    741  HE1 PHE A  45     -13.602  -0.259   2.945  0.00  0.00
ATOM    742  CZ  PHE A  45     -15.295  -0.842   1.834  0.00  0.00
ATOM    743  HZ  PHE A  45     -15.310  -1.866   2.178  0.00  0.00
ATOM    744  CD2 PHE A  45     -16.133   0.769   0.266  0.00  0.00
ATOM    745  HD2 PHE A  45     -16.865   1.062  -0.472  0.00  0.00
ATOM    746  CE2 PHE A  45     -16.160  -0.523   0.776  0.00  0.00
ATOM    747  HE2 PHE A  45     -16.806  -1.235   0.285  0.00  0.00
ATOM    748  C   PHE A  45     -15.027   3.489  -2.262  0.00  0.00
ATOM    749  O   PHE A  45     -15.164   2.541  -3.028  0.00  0.00
ATOM    750  N   VAL A  46     -15.489   4.750  -2.624  0.00  0.00
ATOM    751  HN  VAL A  46     -15.411   5.466  -1.936  0.00  0.00
ATOM    752  CA  VAL A  46     -16.058   5.071  -3.930  0.00  0.00
ATOM    753  HA  VAL A  46     -16.630   4.264  -4.364  0.00  0.00
ATOM    754  CB  VAL A  46     -16.893   6.355  -3.979  0.00  0.00
ATOM    755  HB  VAL A  46     -17.282   6.524  -5.006  0.00  0.00
ATOM    756  CG1 VAL A  46     -18.207   6.120  -3.144  0.00  0.00
ATOM    757  HG1 VAL A  46     -18.823   5.261  -3.486  0.00  0.00
ATOM    758  HG1 VAL A  46     -18.884   6.993  -3.269  0.00  0.00
ATOM    759  HG1 VAL A  46     -17.968   6.066  -2.060  0.00  0.00
ATOM    760  CG2 VAL A  46     -16.237   7.601  -3.514  0.00  0.00
ATOM    761  HG2 VAL A  46     -15.497   7.914  -4.281  0.00  0.00
ATOM    762  HG2 VAL A  46     -15.823   7.608  -2.484  0.00  0.00
ATOM    763  HG2 VAL A  46     -17.007   8.395  -3.624  0.00  0.00
ATOM    764  C   VAL A  46     -14.920   5.165  -4.953  0.00  0.00
ATOM    765  O   VAL A  46     -15.075   4.699  -6.046  0.00  0.00
ATOM    766  N   GLY A  47     -13.727   5.744  -4.605  0.00  0.00
ATOM    767  HN  GLY A  47     -13.725   6.092  -3.671  0.00  0.00
ATOM    768  CA  GLY A  47     -12.585   6.021  -5.548  0.00  0.00
ATOM    769  HA1 GLY A  47     -11.777   6.431  -4.960  0.00  0.00
ATOM    770  HA2 GLY A  47     -12.806   6.678  -6.376  0.00  0.00
ATOM    771  C   GLY A  47     -12.001   4.766  -6.128  0.00  0.00
ATOM    772  O   GLY A  47     -11.594   4.729  -7.301  0.00  0.00
ATOM    773  N   ASN A  48     -11.885   3.659  -5.326  0.00  0.00
ATOM    774  HN  ASN A  48     -12.133   3.759  -4.366  0.00  0.00
ATOM    775  CA  ASN A  48     -11.292   2.484  -5.927  0.00  0.00
ATOM    776  HA  ASN A  48     -10.539   2.833  -6.619  0.00  0.00
ATOM    777  CB  ASN A  48     -10.623   1.586  -4.875  0.00  0.00
ATOM    778  HB1 ASN A  48     -10.251   0.622  -5.284  0.00  0.00
ATOM    779  HB2 ASN A  48     -11.296   1.261  -4.053  0.00  0.00
ATOM    780  CG  ASN A  48      -9.428   2.276  -4.318  0.00  0.00
ATOM    781  OD1 ASN A  48      -8.432   2.455  -5.010  0.00  0.00
ATOM    782  ND2 ASN A  48      -9.388   2.709  -3.041  0.00  0.00
ATOM    783  HD2 ASN A  48      -8.492   2.731  -2.597  0.00  0.00
ATOM    784  HD2 ASN A  48     -10.208   2.832  -2.482  0.00  0.00
ATOM    785  C   ASN A  48     -12.311   1.779  -6.858  0.00  0.00
ATOM    786  O   ASN A  48     -11.984   0.956  -7.704  0.00  0.00
ATOM    787  N   MET A  49     -13.599   1.983  -6.658  0.00  0.00
ATOM    788  HN  MET A  49     -13.847   2.532  -5.864  0.00  0.00
ATOM    789  CA  MET A  49     -14.605   1.354  -7.537  0.00  0.00
ATOM    790  HA  MET A  49     -14.359   0.320  -7.729  0.00  0.00
ATOM    791  CB  MET A  49     -16.092   1.580  -7.115  0.00  0.00
ATOM    792  HB1 MET A  49     -16.740   1.140  -7.904  0.00  0.00
ATOM    793  HB2 MET A  49     -16.391   2.648  -7.062  0.00  0.00
ATOM    794  CG  MET A  49     -16.356   0.825  -5.873  0.00  0.00
ATOM    795  HG1 MET A  49     -17.451   0.791  -5.689  0.00  0.00
ATOM    796  HG2 MET A  49     -15.963   1.376  -4.992  0.00  0.00
ATOM    797  SD  MET A  49     -15.539  -0.822  -5.778  0.00  0.00
ATOM    798  CE  MET A  49     -16.513  -1.616  -4.451  0.00  0.00
ATOM    799  HE1 MET A  49     -17.500  -1.853  -4.903  0.00  0.00
ATOM    800  HE2 MET A  49     -16.709  -0.832  -3.690  0.00  0.00
ATOM    801  HE3 MET A  49     -16.057  -2.507  -3.967  0.00  0.00
ATOM    802  C   MET A  49     -14.569   2.129  -8.824  0.00  0.00
ATOM    803  O   MET A  49     -14.954   1.564  -9.820  0.00  0.00
ATOM    804  N   LEU A  50     -14.169   3.409  -8.853  0.00  0.00
ATOM    805  HN  LEU A  50     -13.936   3.837  -7.984  0.00  0.00
ATOM    806  CA  LEU A  50     -13.881   4.219 -10.023  0.00  0.00
ATOM    807  HA  LEU A  50     -14.784   4.110 -10.605  0.00  0.00
ATOM    808  CB  LEU A  50     -13.841   5.655  -9.498  0.00  0.00
ATOM    809  HB1 LEU A  50     -13.036   5.690  -8.733  0.00  0.00
ATOM    810  HB2 LEU A  50     -14.777   5.945  -8.974  0.00  0.00
ATOM    811  CG  LEU A  50     -13.484   6.765 -10.527  0.00  0.00
ATOM    812  HG  LEU A  50     -13.366   7.700  -9.937  0.00  0.00
ATOM    813  CD1 LEU A  50     -12.150   6.678 -11.309  0.00  0.00
ATOM    814  HD1 LEU A  50     -11.321   6.212 -10.735  0.00  0.00
ATOM    815  HD1 LEU A  50     -11.930   7.700 -11.688  0.00  0.00
ATOM    816  HD1 LEU A  50     -12.383   6.081 -12.218  0.00  0.00
ATOM    817  CD2 LEU A  50     -14.631   7.175 -11.539  0.00  0.00
ATOM    818  HD2 LEU A  50     -14.850   6.290 -12.175  0.00  0.00
ATOM    819  HD2 LEU A  50     -14.292   7.959 -12.248  0.00  0.00
ATOM    820  HD2 LEU A  50     -15.534   7.583 -11.036  0.00  0.00
ATOM    821  C   LEU A  50     -12.624   3.621 -10.709  0.00  0.00
ATOM    822  O   LEU A  50     -12.541   3.292 -11.901  0.00  0.00
ATOM    823  N   VAL A  51     -11.582   3.199  -9.914  0.00  0.00
ATOM    824  HN  VAL A  51     -11.548   3.554  -8.983  0.00  0.00
ATOM    825  CA  VAL A  51     -10.411   2.494 -10.477  0.00  0.00
ATOM    826  HA  VAL A  51      -9.977   3.116 -11.246  0.00  0.00
ATOM    827  CB  VAL A  51      -9.378   2.327  -9.364  0.00  0.00
ATOM    828  HB  VAL A  51      -9.808   1.826  -8.470  0.00  0.00
ATOM    829  CG1 VAL A  51      -8.210   1.424  -9.720  0.00  0.00
ATOM    830  HG1 VAL A  51      -7.600   1.522  -8.797  0.00  0.00
ATOM    831  HG1 VAL A  51      -7.598   1.827 -10.555  0.00  0.00
ATOM    832  HG1 VAL A  51      -8.476   0.365  -9.922  0.00  0.00
ATOM    833  CG2 VAL A  51      -8.869   3.783  -9.148  0.00  0.00
ATOM    834  HG2 VAL A  51      -7.904   3.661  -8.610  0.00  0.00
ATOM    835  HG2 VAL A  51      -9.516   4.445  -8.534  0.00  0.00
ATOM    836  HG2 VAL A  51      -8.539   4.325 -10.060  0.00  0.00
ATOM    837  C   VAL A  51     -10.747   1.146 -11.164  0.00  0.00
ATOM    838  O   VAL A  51     -10.422   0.798 -12.318  0.00  0.00
ATOM    839  N   ILE A  52     -11.578   0.379 -10.425  0.00  0.00
ATOM    840  HN  ILE A  52     -11.763   0.722  -9.507  0.00  0.00
ATOM    841  CA  ILE A  52     -12.122  -0.876 -10.815  0.00  0.00
ATOM    842  HA  ILE A  52     -11.265  -1.502 -11.014  0.00  0.00
ATOM    843  CB  ILE A  52     -12.948  -1.596  -9.769  0.00  0.00
ATOM    844  HB  ILE A  52     -13.724  -0.940  -9.320  0.00  0.00
ATOM    845  CG2 ILE A  52     -13.649  -2.854 -10.342  0.00  0.00
ATOM    846  HG2 ILE A  52     -13.071  -3.216 -11.218  0.00  0.00
ATOM    847  HG2 ILE A  52     -14.617  -2.535 -10.783  0.00  0.00
ATOM    848  HG2 ILE A  52     -13.801  -3.641  -9.573  0.00  0.00
ATOM    849  CG1 ILE A  52     -11.928  -2.047  -8.651  0.00  0.00
ATOM    850  HG1 ILE A  52     -11.173  -1.265  -8.423  0.00  0.00
ATOM    851  HG1 ILE A  52     -11.275  -2.847  -9.062  0.00  0.00
ATOM    852  CD1 ILE A  52     -12.488  -2.576  -7.385  0.00  0.00
ATOM    853  HD1 ILE A  52     -12.929  -3.562  -7.644  0.00  0.00
ATOM    854  HD2 ILE A  52     -13.230  -1.833  -7.022  0.00  0.00
ATOM    855  HD3 ILE A  52     -11.719  -2.735  -6.598  0.00  0.00
ATOM    856  C   ILE A  52     -12.948  -0.687 -12.132  0.00  0.00
ATOM    857  O   ILE A  52     -12.727  -1.472 -13.120  0.00  0.00
ATOM    858  N   LEU A  53     -13.815   0.253 -12.236  0.00  0.00
ATOM    859  HN  LEU A  53     -13.702   0.896 -11.483  0.00  0.00
ATOM    860  CA  LEU A  53     -14.577   0.661 -13.420  0.00  0.00
ATOM    861  HA  LEU A  53     -15.223  -0.107 -13.818  0.00  0.00
ATOM    862  CB  LEU A  53     -15.514   1.736 -12.859  0.00  0.00
ATOM    863  HB1 LEU A  53     -14.825   2.570 -12.606  0.00  0.00
ATOM    864  HB2 LEU A  53     -15.949   1.391 -11.897  0.00  0.00
ATOM    865  CG  LEU A  53     -16.469   2.404 -13.901  0.00  0.00
ATOM    866  HG  LEU A  53     -15.924   2.664 -14.833  0.00  0.00
ATOM    867  CD1 LEU A  53     -17.645   1.468 -14.257  0.00  0.00
ATOM    868  HD1 LEU A  53     -18.336   1.340 -13.396  0.00  0.00
ATOM    869  HD1 LEU A  53     -17.195   0.486 -14.516  0.00  0.00
ATOM    870  HD1 LEU A  53     -18.199   1.875 -15.129  0.00  0.00
ATOM    871  CD2 LEU A  53     -16.940   3.710 -13.288  0.00  0.00
ATOM    872  HD2 LEU A  53     -16.133   4.421 -13.007  0.00  0.00
ATOM    873  HD2 LEU A  53     -17.536   3.557 -12.362  0.00  0.00
ATOM    874  HD2 LEU A  53     -17.601   4.190 -14.041  0.00  0.00
ATOM    875  C   LEU A  53     -13.763   1.161 -14.606  0.00  0.00
ATOM    876  O   LEU A  53     -13.995   0.801 -15.755  0.00  0.00
ATOM    877  N   ILE A  54     -12.684   1.937 -14.325  0.00  0.00
ATOM    878  HN  ILE A  54     -12.460   2.147 -13.376  0.00  0.00
ATOM    879  CA  ILE A  54     -11.564   2.274 -15.231  0.00  0.00
ATOM    880  HA  ILE A  54     -11.992   2.800 -16.072  0.00  0.00
ATOM    881  CB  ILE A  54     -10.485   3.285 -14.719  0.00  0.00
ATOM    882  HB  ILE A  54     -10.380   3.042 -13.639  0.00  0.00
ATOM    883  CG2 ILE A  54      -9.181   3.186 -15.514  0.00  0.00
ATOM    884  HG2 ILE A  54      -8.324   3.410 -14.844  0.00  0.00
ATOM    885  HG2 ILE A  54      -9.287   3.868 -16.385  0.00  0.00
ATOM    886  HG2 ILE A  54      -8.751   2.213 -15.835  0.00  0.00
ATOM    887  CG1 ILE A  54     -11.045   4.713 -14.796  0.00  0.00
ATOM    888  HG1 ILE A  54     -12.000   4.703 -14.228  0.00  0.00
ATOM    889  HG1 ILE A  54     -11.326   4.892 -15.856  0.00  0.00
ATOM    890  CD1 ILE A  54     -10.225   5.719 -14.057  0.00  0.00
ATOM    891  HD1 ILE A  54      -9.181   5.611 -14.422  0.00  0.00
ATOM    892  HD2 ILE A  54     -10.167   5.522 -12.965  0.00  0.00
ATOM    893  HD3 ILE A  54     -10.560   6.757 -14.271  0.00  0.00
ATOM    894  C   ILE A  54     -10.861   1.031 -15.861  0.00  0.00
ATOM    895  O   ILE A  54     -10.750   0.935 -17.070  0.00  0.00
ATOM    896  N   LEU A  55     -10.551  -0.091 -15.180  0.00  0.00
ATOM    897  HN  LEU A  55     -10.887  -0.108 -14.242  0.00  0.00
ATOM    898  CA  LEU A  55      -9.933  -1.301 -15.664  0.00  0.00
ATOM    899  HA  LEU A  55      -9.002  -1.068 -16.158  0.00  0.00
ATOM    900  CB  LEU A  55      -9.628  -2.076 -14.285  0.00  0.00
ATOM    901  HB1 LEU A  55     -10.528  -2.097 -13.634  0.00  0.00
ATOM    902  HB2 LEU A  55      -8.973  -1.437 -13.654  0.00  0.00
ATOM    903  CG  LEU A  55      -8.970  -3.412 -14.348  0.00  0.00
ATOM    904  HG  LEU A  55      -8.582  -3.646 -13.335  0.00  0.00
ATOM    905  CD1 LEU A  55      -9.888  -4.615 -14.734  0.00  0.00
ATOM    906  HD1 LEU A  55     -10.010  -4.792 -15.824  0.00  0.00
ATOM    907  HD1 LEU A  55     -10.897  -4.456 -14.297  0.00  0.00
ATOM    908  HD1 LEU A  55      -9.589  -5.586 -14.285  0.00  0.00
ATOM    909  CD2 LEU A  55      -7.760  -3.334 -15.284  0.00  0.00
ATOM    910  HD2 LEU A  55      -7.161  -2.442 -15.005  0.00  0.00
ATOM    911  HD2 LEU A  55      -8.076  -3.320 -16.349  0.00  0.00
ATOM    912  HD2 LEU A  55      -7.130  -4.219 -15.049  0.00  0.00
ATOM    913  C   LEU A  55     -10.786  -2.038 -16.661  0.00  0.00
ATOM    914  O   LEU A  55     -10.487  -2.302 -17.800  0.00  0.00
ATOM    915  N   ILE A  56     -12.086  -2.347 -16.200  0.00  0.00
ATOM    916  HN  ILE A  56     -12.404  -2.189 -15.269  0.00  0.00
ATOM    917  CA  ILE A  56     -13.010  -2.970 -17.118  0.00  0.00
ATOM    918  HA  ILE A  56     -12.556  -3.797 -17.645  0.00  0.00
ATOM    919  CB  ILE A  56     -14.168  -3.515 -16.379  0.00  0.00
ATOM    920  HB  ILE A  56     -14.861  -4.067 -17.050  0.00  0.00
ATOM    921  CG2 ILE A  56     -13.541  -4.543 -15.423  0.00  0.00
ATOM    922  HG2 ILE A  56     -13.137  -4.045 -14.516  0.00  0.00
ATOM    923  HG2 ILE A  56     -12.742  -5.157 -15.892  0.00  0.00
ATOM    924  HG2 ILE A  56     -14.352  -5.146 -14.963  0.00  0.00
ATOM    925  CG1 ILE A  56     -14.951  -2.472 -15.572  0.00  0.00
ATOM    926  HG1 ILE A  56     -15.321  -1.601 -16.155  0.00  0.00
ATOM    927  HG1 ILE A  56     -14.269  -2.069 -14.792  0.00  0.00
ATOM    928  CD1 ILE A  56     -16.174  -3.021 -14.899  0.00  0.00
ATOM    929  HD1 ILE A  56     -15.857  -3.652 -14.041  0.00  0.00
ATOM    930  HD2 ILE A  56     -16.831  -3.509 -15.650  0.00  0.00
ATOM    931  HD3 ILE A  56     -16.693  -2.153 -14.437  0.00  0.00
ATOM    932  C   ILE A  56     -13.429  -2.078 -18.271  0.00  0.00
ATOM    933  O   ILE A  56     -13.626  -2.586 -19.389  0.00  0.00
ATOM    934  N   ASN A  57     -13.643  -0.780 -18.095  0.00  0.00
ATOM    935  HN  ASN A  57     -13.537  -0.415 -17.173  0.00  0.00
ATOM    936  CA  ASN A  57     -14.053   0.049 -19.239  0.00  0.00
ATOM    937  HA  ASN A  57     -14.816  -0.478 -19.793  0.00  0.00
ATOM    938  CB  ASN A  57     -14.479   1.451 -18.708  0.00  0.00
ATOM    939  HB1 ASN A  57     -13.613   1.966 -18.239  0.00  0.00
ATOM    940  HB2 ASN A  57     -15.271   1.318 -17.939  0.00  0.00
ATOM    941  CG  ASN A  57     -15.172   2.429 -19.591  0.00  0.00
ATOM    942  OD1 ASN A  57     -16.232   2.200 -20.171  0.00  0.00
ATOM    943  ND2 ASN A  57     -14.541   3.639 -19.760  0.00  0.00
ATOM    944  HD2 ASN A  57     -14.913   4.113 -20.558  0.00  0.00
ATOM    945  HD2 ASN A  57     -13.601   3.811 -19.466  0.00  0.00
ATOM    946  C   ASN A  57     -12.929   0.269 -20.140  0.00  0.00
ATOM    947  O   ASN A  57     -13.239   0.170 -21.328  0.00  0.00
ATOM    948  N   CYS A  58     -11.673   0.648 -19.690  0.00  0.00
ATOM    949  HN  CYS A  58     -11.343   0.725 -18.753  0.00  0.00
ATOM    950  CA  CYS A  58     -10.747   1.347 -20.631  0.00  0.00
ATOM    951  HA  CYS A  58     -11.338   1.670 -21.476  0.00  0.00
ATOM    952  CB  CYS A  58      -9.988   2.490 -19.982  0.00  0.00
ATOM    953  HB1 CYS A  58      -9.427   3.036 -20.770  0.00  0.00
ATOM    954  HB2 CYS A  58      -9.288   2.054 -19.238  0.00  0.00
ATOM    955  SG  CYS A  58     -11.001   3.738 -19.176  0.00  0.00
ATOM    956  HG1 CYS A  58      -9.938   4.516 -19.323  0.00  0.00
ATOM    957  C   CYS A  58      -9.799   0.319 -21.324  0.00  0.00
ATOM    958  O   CYS A  58      -9.176   0.604 -22.377  0.00  0.00
ATOM    959  N   LYS A  59      -9.618  -0.882 -20.690  0.00  0.00
ATOM    960  HN  LYS A  59      -9.999  -1.062 -19.786  0.00  0.00
ATOM    961  CA  LYS A  59      -8.724  -1.892 -21.197  0.00  0.00
ATOM    962  HA  LYS A  59      -7.977  -1.454 -21.842  0.00  0.00
ATOM    963  CB  LYS A  59      -7.988  -2.556 -20.053  0.00  0.00
ATOM    964  HB1 LYS A  59      -7.319  -3.209 -20.654  0.00  0.00
ATOM    965  HB2 LYS A  59      -8.691  -3.132 -19.414  0.00  0.00
ATOM    966  CG  LYS A  59      -7.324  -1.641 -19.059  0.00  0.00
ATOM    967  HG1 LYS A  59      -6.886  -2.192 -18.200  0.00  0.00
ATOM    968  HG2 LYS A  59      -8.119  -0.946 -18.713  0.00  0.00
ATOM    969  CD  LYS A  59      -6.121  -0.873 -19.683  0.00  0.00
ATOM    970  HD1 LYS A  59      -6.612  -0.324 -20.514  0.00  0.00
ATOM    971  HD2 LYS A  59      -5.347  -1.417 -20.266  0.00  0.00
ATOM    972  CE  LYS A  59      -5.643   0.226 -18.809  0.00  0.00
ATOM    973  HE1 LYS A  59      -5.582  -0.034 -17.730  0.00  0.00
ATOM    974  HE2 LYS A  59      -6.324   1.102 -18.867  0.00  0.00
ATOM    975  NZ  LYS A  59      -4.259   0.683 -19.308  0.00  0.00
ATOM    976  HZ1 LYS A  59      -4.367   0.854 -20.328  0.00  0.00
ATOM    977  HZ2 LYS A  59      -3.532  -0.048 -19.169  0.00  0.00
ATOM    978  HZ3 LYS A  59      -3.967   1.544 -18.805  0.00  0.00
ATOM    979  C   LYS A  59      -9.517  -2.872 -21.966  0.00  0.00
ATOM    980  O   LYS A  59      -9.077  -3.980 -22.228  0.00  0.00
ATOM    981  N   ARG A  60     -10.782  -2.592 -22.250  0.00  0.00
ATOM    982  HN  ARG A  60     -11.202  -1.702 -22.092  0.00  0.00
ATOM    983  CA  ARG A  60     -11.711  -3.583 -22.701  0.00  0.00
ATOM    984  HA  ARG A  60     -11.846  -4.235 -21.850  0.00  0.00
ATOM    985  CB  ARG A  60     -13.129  -3.032 -22.877  0.00  0.00
ATOM    986  HB1 ARG A  60     -13.432  -2.455 -21.978  0.00  0.00
ATOM    987  HB2 ARG A  60     -13.873  -3.841 -23.042  0.00  0.00
ATOM    988  CG  ARG A  60     -13.260  -2.001 -24.033  0.00  0.00
ATOM    989  HG1 ARG A  60     -13.041  -2.399 -25.046  0.00  0.00
ATOM    990  HG2 ARG A  60     -12.480  -1.228 -23.867  0.00  0.00
ATOM    991  CD  ARG A  60     -14.609  -1.187 -23.995  0.00  0.00
ATOM    992  HD1 ARG A  60     -14.584  -0.787 -22.959  0.00  0.00
ATOM    993  HD2 ARG A  60     -15.583  -1.710 -24.111  0.00  0.00
ATOM    994  NE  ARG A  60     -14.510  -0.149 -24.956  0.00  0.00
ATOM    995  HE  ARG A  60     -14.631  -0.343 -25.929  0.00  0.00
ATOM    996  CZ  ARG A  60     -14.363   1.210 -24.779  0.00  0.00
ATOM    997  NH1 ARG A  60     -14.606   1.976 -25.872  0.00  0.00
ATOM    998  HH1 ARG A  60     -14.738   1.580 -26.781  0.00  0.00
ATOM    999  HH1 ARG A  60     -14.437   2.959 -25.807  0.00  0.00
ATOM   1000  NH2 ARG A  60     -14.170   1.785 -23.600  0.00  0.00
ATOM   1001  HH2 ARG A  60     -14.103   2.782 -23.537  0.00  0.00
ATOM   1002  HH2 ARG A  60     -13.968   1.138 -22.865  0.00  0.00
ATOM   1003  C   ARG A  60     -11.402  -4.379 -23.921  0.00  0.00
ATOM   1004  O   ARG A  60     -11.851  -5.524 -23.999  0.00  0.00
ATOM   1005  N   LEU A  61     -10.697  -3.852 -24.855  0.00  0.00
ATOM   1006  HN  LEU A  61     -10.526  -2.875 -24.954  0.00  0.00
ATOM   1007  CA  LEU A  61     -10.318  -4.537 -26.076  0.00  0.00
ATOM   1008  HA  LEU A  61     -10.706  -5.544 -26.036  0.00  0.00
ATOM   1009  CB  LEU A  61     -10.925  -3.714 -27.310  0.00  0.00
ATOM   1010  HB1 LEU A  61     -10.244  -3.800 -28.183  0.00  0.00
ATOM   1011  HB2 LEU A  61     -10.908  -2.645 -27.009  0.00  0.00
ATOM   1012  CG  LEU A  61     -12.305  -4.081 -27.851  0.00  0.00
ATOM   1013  HG  LEU A  61     -12.984  -3.907 -26.989  0.00  0.00
ATOM   1014  CD1 LEU A  61     -12.734  -3.118 -28.973  0.00  0.00
ATOM   1015  HD1 LEU A  61     -12.106  -3.305 -29.870  0.00  0.00
ATOM   1016  HD1 LEU A  61     -12.511  -2.085 -28.629  0.00  0.00
ATOM   1017  HD1 LEU A  61     -13.825  -3.122 -29.180  0.00  0.00
ATOM   1018  CD2 LEU A  61     -12.469  -5.572 -28.277  0.00  0.00
ATOM   1019  HD2 LEU A  61     -13.527  -5.832 -28.498  0.00  0.00
ATOM   1020  HD2 LEU A  61     -12.169  -6.183 -27.400  0.00  0.00
ATOM   1021  HD2 LEU A  61     -11.730  -5.809 -29.071  0.00  0.00
ATOM   1022  C   LEU A  61      -8.835  -4.632 -26.180  0.00  0.00
ATOM   1023  O   LEU A  61      -8.314  -4.885 -27.274  0.00  0.00
ATOM   1024  N   LYS A  62      -8.042  -4.444 -25.130  0.00  0.00
ATOM   1025  HN  LYS A  62      -8.346  -4.430 -24.180  0.00  0.00
ATOM   1026  CA  LYS A  62      -6.599  -4.519 -25.138  0.00  0.00
ATOM   1027  HA  LYS A  62      -6.323  -4.187 -26.129  0.00  0.00
ATOM   1028  CB  LYS A  62      -5.829  -3.587 -24.009  0.00  0.00
ATOM   1029  HB1 LYS A  62      -6.442  -3.695 -23.089  0.00  0.00
ATOM   1030  HB2 LYS A  62      -6.032  -2.543 -24.330  0.00  0.00
ATOM   1031  CG  LYS A  62      -4.366  -3.846 -23.791  0.00  0.00
ATOM   1032  HG1 LYS A  62      -3.951  -3.627 -24.797  0.00  0.00
ATOM   1033  HG2 LYS A  62      -4.166  -4.905 -23.521  0.00  0.00
ATOM   1034  CD  LYS A  62      -3.789  -2.850 -22.837  0.00  0.00
ATOM   1035  HD1 LYS A  62      -4.083  -3.135 -21.805  0.00  0.00
ATOM   1036  HD2 LYS A  62      -4.086  -1.809 -23.089  0.00  0.00
ATOM   1037  CE  LYS A  62      -2.231  -2.782 -22.943  0.00  0.00
ATOM   1038  HE1 LYS A  62      -2.035  -2.297 -23.923  0.00  0.00
ATOM   1039  HE2 LYS A  62      -1.758  -3.787 -22.967  0.00  0.00
ATOM   1040  NZ  LYS A  62      -1.520  -2.053 -21.857  0.00  0.00
ATOM   1041  HZ1 LYS A  62      -0.623  -1.549 -22.007  0.00  0.00
ATOM   1042  HZ2 LYS A  62      -1.361  -2.771 -21.122  0.00  0.00
ATOM   1043  HZ3 LYS A  62      -2.225  -1.386 -21.482  0.00  0.00
ATOM   1044  C   LYS A  62      -6.157  -5.992 -25.068  0.00  0.00
ATOM   1045  O   LYS A  62      -6.756  -6.674 -24.258  0.00  0.00
ATOM   1046  N   SER A  63      -5.124  -6.397 -25.788  0.00  0.00
ATOM   1047  HN  SER A  63      -4.506  -5.818 -26.314  0.00  0.00
ATOM   1048  CA  SER A  63      -4.766  -7.789 -25.916  0.00  0.00
ATOM   1049  HA  SER A  63      -5.668  -8.183 -26.359  0.00  0.00
ATOM   1050  CB  SER A  63      -3.550  -7.946 -26.843  0.00  0.00
ATOM   1051  HB1 SER A  63      -3.269  -9.020 -26.882  0.00  0.00
ATOM   1052  HB2 SER A  63      -2.685  -7.317 -26.544  0.00  0.00
ATOM   1053  OG  SER A  63      -3.916  -7.486 -28.139  0.00  0.00
ATOM   1054  HG1 SER A  63      -3.206  -7.684 -28.753  0.00  0.00
ATOM   1055  C   SER A  63      -4.507  -8.554 -24.580  0.00  0.00
ATOM   1056  O   SER A  63      -5.259  -9.506 -24.257  0.00  0.00
ATOM   1057  N   MET A  64      -3.658  -7.986 -23.773  0.00  0.00
ATOM   1058  HN  MET A  64      -3.159  -7.153 -24.002  0.00  0.00
ATOM   1059  CA  MET A  64      -3.623  -8.411 -22.405  0.00  0.00
ATOM   1060  HA  MET A  64      -4.294  -9.208 -22.124  0.00  0.00
ATOM   1061  CB  MET A  64      -2.266  -9.006 -21.894  0.00  0.00
ATOM   1062  HB1 MET A  64      -2.162  -9.137 -20.795  0.00  0.00
ATOM   1063  HB2 MET A  64      -1.435  -8.349 -22.226  0.00  0.00
ATOM   1064  CG  MET A  64      -1.894 -10.362 -22.615  0.00  0.00
ATOM   1065  HG1 MET A  64      -1.723 -10.075 -23.674  0.00  0.00
ATOM   1066  HG2 MET A  64      -2.780 -11.031 -22.554  0.00  0.00
ATOM   1067  SD  MET A  64      -0.396 -11.117 -21.985  0.00  0.00
ATOM   1068  CE  MET A  64      -0.585 -12.770 -22.859  0.00  0.00
ATOM   1069  HE1 MET A  64      -1.264 -13.425 -22.272  0.00  0.00
ATOM   1070  HE2 MET A  64       0.353 -13.248 -23.213  0.00  0.00
ATOM   1071  HE3 MET A  64      -1.140 -12.452 -23.768  0.00  0.00
ATOM   1072  C   MET A  64      -3.986  -7.275 -21.474  0.00  0.00
ATOM   1073  O   MET A  64      -3.386  -6.221 -21.489  0.00  0.00
ATOM   1074  N   THR A  65      -4.928  -7.463 -20.586  0.00  0.00
ATOM   1075  HN  THR A  65      -5.360  -8.356 -20.478  0.00  0.00
ATOM   1076  CA  THR A  65      -5.368  -6.372 -19.670  0.00  0.00
ATOM   1077  HA  THR A  65      -5.480  -5.444 -20.209  0.00  0.00
ATOM   1078  CB  THR A  65      -6.575  -6.819 -18.893  0.00  0.00
ATOM   1079  HB  THR A  65      -6.440  -7.756 -18.311  0.00  0.00
ATOM   1080  OG1 THR A  65      -7.618  -7.085 -19.775  0.00  0.00
ATOM   1081  HG1 THR A  65      -7.828  -8.022 -19.801  0.00  0.00
ATOM   1082  CG2 THR A  65      -7.138  -5.608 -18.135  0.00  0.00
ATOM   1083  HG2 THR A  65      -7.180  -4.697 -18.770  0.00  0.00
ATOM   1084  HG2 THR A  65      -6.475  -5.514 -17.247  0.00  0.00
ATOM   1085  HG2 THR A  65      -8.151  -5.753 -17.703  0.00  0.00
ATOM   1086  C   THR A  65      -4.252  -6.010 -18.644  0.00  0.00
ATOM   1087  O   THR A  65      -3.548  -6.853 -18.113  0.00  0.00
ATOM   1088  N   ASP A  66      -4.121  -4.660 -18.325  0.00  0.00
ATOM   1089  HN  ASP A  66      -4.654  -3.929 -18.745  0.00  0.00
ATOM   1090  CA  ASP A  66      -3.329  -4.282 -17.211  0.00  0.00
ATOM   1091  HA  ASP A  66      -2.425  -4.859 -17.337  0.00  0.00
ATOM   1092  CB  ASP A  66      -2.962  -2.765 -17.353  0.00  0.00
ATOM   1093  HB1 ASP A  66      -2.238  -2.491 -16.555  0.00  0.00
ATOM   1094  HB2 ASP A  66      -3.834  -2.081 -17.275  0.00  0.00
ATOM   1095  CG  ASP A  66      -2.305  -2.431 -18.647  0.00  0.00
ATOM   1096  OD1 ASP A  66      -1.118  -2.722 -18.833  0.00  0.00
ATOM   1097  OD2 ASP A  66      -3.051  -1.842 -19.484  0.00  0.00
ATOM   1098  C   ASP A  66      -3.869  -4.576 -15.898  0.00  0.00
ATOM   1099  O   ASP A  66      -4.267  -3.631 -15.172  0.00  0.00
ATOM   1100  N   ILE A  67      -3.908  -5.870 -15.490  0.00  0.00
ATOM   1101  HN  ILE A  67      -3.547  -6.522 -16.153  0.00  0.00
ATOM   1102  CA  ILE A  67      -4.723  -6.510 -14.456  0.00  0.00
ATOM   1103  HA  ILE A  67      -5.687  -6.028 -14.529  0.00  0.00
ATOM   1104  CB  ILE A  67      -4.824  -7.991 -14.679  0.00  0.00
ATOM   1105  HB  ILE A  67      -5.134  -8.115 -15.739  0.00  0.00
ATOM   1106  CG2 ILE A  67      -3.400  -8.579 -14.705  0.00  0.00
ATOM   1107  HG2 ILE A  67      -3.437  -9.582 -15.182  0.00  0.00
ATOM   1108  HG2 ILE A  67      -3.143  -8.703 -13.631  0.00  0.00
ATOM   1109  HG2 ILE A  67      -2.687  -7.994 -15.326  0.00  0.00
ATOM   1110  CG1 ILE A  67      -5.838  -8.667 -13.702  0.00  0.00
ATOM   1111  HG1 ILE A  67      -6.775  -8.073 -13.749  0.00  0.00
ATOM   1112  HG1 ILE A  67      -5.639  -8.621 -12.610  0.00  0.00
ATOM   1113  CD1 ILE A  67      -6.122 -10.159 -14.074  0.00  0.00
ATOM   1114  HD1 ILE A  67      -6.966 -10.620 -13.517  0.00  0.00
ATOM   1115  HD2 ILE A  67      -5.223 -10.727 -13.752  0.00  0.00
ATOM   1116  HD3 ILE A  67      -6.088 -10.321 -15.172  0.00  0.00
ATOM   1117  C   ILE A  67      -4.201  -6.082 -13.085  0.00  0.00
ATOM   1118  O   ILE A  67      -4.856  -6.257 -12.050  0.00  0.00
ATOM   1119  N   TYR A  68      -2.997  -5.472 -13.036  0.00  0.00
ATOM   1120  HN  TYR A  68      -2.387  -5.439 -13.824  0.00  0.00
ATOM   1121  CA  TYR A  68      -2.356  -4.991 -11.835  0.00  0.00
ATOM   1122  HA  TYR A  68      -2.287  -5.770 -11.091  0.00  0.00
ATOM   1123  CB  TYR A  68      -0.930  -4.293 -12.282  0.00  0.00
ATOM   1124  HB1 TYR A  68      -0.373  -4.082 -11.345  0.00  0.00
ATOM   1125  HB2 TYR A  68      -1.215  -3.417 -12.905  0.00  0.00
ATOM   1126  CG  TYR A  68      -0.139  -5.395 -12.951  0.00  0.00
ATOM   1127  CD1 TYR A  68       0.134  -5.199 -14.344  0.00  0.00
ATOM   1128  HD1 TYR A  68      -0.190  -4.350 -14.926  0.00  0.00
ATOM   1129  CE1 TYR A  68       0.899  -6.136 -15.025  0.00  0.00
ATOM   1130  HE1 TYR A  68       1.131  -5.926 -16.059  0.00  0.00
ATOM   1131  CZ  TYR A  68       1.304  -7.282 -14.364  0.00  0.00
ATOM   1132  OH  TYR A  68       1.821  -8.308 -15.156  0.00  0.00
ATOM   1133  HH  TYR A  68       2.226  -7.783 -15.851  0.00  0.00
ATOM   1134  CD2 TYR A  68       0.320  -6.493 -12.279  0.00  0.00
ATOM   1135  HD2 TYR A  68       0.115  -6.595 -11.223  0.00  0.00
ATOM   1136  CE2 TYR A  68       1.047  -7.486 -12.999  0.00  0.00
ATOM   1137  HE2 TYR A  68       1.458  -8.403 -12.604  0.00  0.00
ATOM   1138  C   TYR A  68      -3.132  -3.836 -11.220  0.00  0.00
ATOM   1139  O   TYR A  68      -3.054  -3.657 -10.006  0.00  0.00
ATOM   1140  N   LEU A  69      -3.911  -3.080 -11.984  0.00  0.00
ATOM   1141  HN  LEU A  69      -3.888  -3.177 -12.976  0.00  0.00
ATOM   1142  CA  LEU A  69      -4.809  -2.027 -11.513  0.00  0.00
ATOM   1143  HA  LEU A  69      -4.300  -1.419 -10.779  0.00  0.00
ATOM   1144  CB  LEU A  69      -5.245  -1.157 -12.751  0.00  0.00
ATOM   1145  HB1 LEU A  69      -6.064  -1.566 -13.380  0.00  0.00
ATOM   1146  HB2 LEU A  69      -4.386  -1.089 -13.452  0.00  0.00
ATOM   1147  CG  LEU A  69      -5.660   0.299 -12.353  0.00  0.00
ATOM   1148  HG  LEU A  69      -6.409   0.109 -11.553  0.00  0.00
ATOM   1149  CD1 LEU A  69      -4.498   1.035 -11.777  0.00  0.00
ATOM   1150  HD1 LEU A  69      -4.108   0.576 -10.843  0.00  0.00
ATOM   1151  HD1 LEU A  69      -4.714   2.091 -11.507  0.00  0.00
ATOM   1152  HD1 LEU A  69      -3.641   1.115 -12.478  0.00  0.00
ATOM   1153  CD2 LEU A  69      -6.424   1.057 -13.443  0.00  0.00
ATOM   1154  HD2 LEU A  69      -7.509   0.835 -13.354  0.00  0.00
ATOM   1155  HD2 LEU A  69      -5.977   0.919 -14.451  0.00  0.00
ATOM   1156  HD2 LEU A  69      -6.402   2.151 -13.253  0.00  0.00
ATOM   1157  C   LEU A  69      -5.983  -2.493 -10.689  0.00  0.00
ATOM   1158  O   LEU A  69      -6.326  -1.922  -9.653  0.00  0.00
ATOM   1159  N   LEU A  70      -6.555  -3.648 -11.118  0.00  0.00
ATOM   1160  HN  LEU A  70      -6.036  -4.040 -11.873  0.00  0.00
ATOM   1161  CA  LEU A  70      -7.600  -4.400 -10.395  0.00  0.00
ATOM   1162  HA  LEU A  70      -8.334  -3.673 -10.079  0.00  0.00
ATOM   1163  CB  LEU A  70      -8.136  -5.659 -11.205  0.00  0.00
ATOM   1164  HB1 LEU A  70      -7.497  -6.543 -10.994  0.00  0.00
ATOM   1165  HB2 LEU A  70      -8.222  -5.414 -12.285  0.00  0.00
ATOM   1166  CG  LEU A  70      -9.613  -6.032 -10.772  0.00  0.00
ATOM   1167  HG  LEU A  70      -9.598  -6.334  -9.704  0.00  0.00
ATOM   1168  CD1 LEU A  70     -10.670  -4.919 -11.028  0.00  0.00
ATOM   1169  HD1 LEU A  70     -10.458  -4.144 -10.261  0.00  0.00
ATOM   1170  HD1 LEU A  70     -11.726  -5.265 -11.027  0.00  0.00
ATOM   1171  HD1 LEU A  70     -10.523  -4.444 -12.021  0.00  0.00
ATOM   1172  CD2 LEU A  70     -10.042  -7.255 -11.588  0.00  0.00
ATOM   1173  HD2 LEU A  70      -9.338  -8.096 -11.411  0.00  0.00
ATOM   1174  HD2 LEU A  70     -10.063  -6.936 -12.652  0.00  0.00
ATOM   1175  HD2 LEU A  70     -11.068  -7.567 -11.298  0.00  0.00
ATOM   1176  C   LEU A  70      -7.006  -4.892  -9.121  0.00  0.00
ATOM   1177  O   LEU A  70      -7.613  -4.767  -8.043  0.00  0.00
ATOM   1178  N   ASN A  71      -5.744  -5.371  -9.132  0.00  0.00
ATOM   1179  HN  ASN A  71      -5.248  -5.501  -9.986  0.00  0.00
ATOM   1180  CA  ASN A  71      -5.079  -5.837  -7.943  0.00  0.00
ATOM   1181  HA  ASN A  71      -5.741  -6.516  -7.427  0.00  0.00
ATOM   1182  CB  ASN A  71      -3.856  -6.638  -8.335  0.00  0.00
ATOM   1183  HB1 ASN A  71      -3.251  -6.903  -7.442  0.00  0.00
ATOM   1184  HB2 ASN A  71      -3.248  -6.125  -9.110  0.00  0.00
ATOM   1185  CG  ASN A  71      -4.213  -7.957  -8.939  0.00  0.00
ATOM   1186  OD1 ASN A  71      -5.151  -8.664  -8.496  0.00  0.00
ATOM   1187  ND2 ASN A  71      -3.635  -8.413 -10.048  0.00  0.00
ATOM   1188  HD2 ASN A  71      -3.021  -7.895 -10.644  0.00  0.00
ATOM   1189  HD2 ASN A  71      -3.820  -9.372 -10.266  0.00  0.00
ATOM   1190  C   ASN A  71      -4.684  -4.722  -6.951  0.00  0.00
ATOM   1191  O   ASN A  71      -4.742  -4.967  -5.746  0.00  0.00
ATOM   1192  N   LEU A  72      -4.269  -3.529  -7.438  0.00  0.00
ATOM   1193  HN  LEU A  72      -4.040  -3.534  -8.408  0.00  0.00
ATOM   1194  CA  LEU A  72      -4.160  -2.330  -6.605  0.00  0.00
ATOM   1195  HA  LEU A  72      -3.448  -2.527  -5.817  0.00  0.00
ATOM   1196  CB  LEU A  72      -3.644  -1.101  -7.416  0.00  0.00
ATOM   1197  HB1 LEU A  72      -4.461  -0.996  -8.161  0.00  0.00
ATOM   1198  HB2 LEU A  72      -2.663  -1.248  -7.917  0.00  0.00
ATOM   1199  CG  LEU A  72      -3.499   0.229  -6.648  0.00  0.00
ATOM   1200  HG  LEU A  72      -4.548   0.424  -6.338  0.00  0.00
ATOM   1201  CD1 LEU A  72      -2.577   0.094  -5.434  0.00  0.00
ATOM   1202  HD1 LEU A  72      -2.988  -0.493  -4.585  0.00  0.00
ATOM   1203  HD1 LEU A  72      -2.360   1.123  -5.073  0.00  0.00
ATOM   1204  HD1 LEU A  72      -1.583  -0.187  -5.842  0.00  0.00
ATOM   1205  CD2 LEU A  72      -3.138   1.420  -7.483  0.00  0.00
ATOM   1206  HD2 LEU A  72      -2.097   1.265  -7.839  0.00  0.00
ATOM   1207  HD2 LEU A  72      -3.180   2.305  -6.813  0.00  0.00
ATOM   1208  HD2 LEU A  72      -3.894   1.530  -8.290  0.00  0.00
ATOM   1209  C   LEU A  72      -5.391  -1.906  -5.912  0.00  0.00
ATOM   1210  O   LEU A  72      -5.436  -1.724  -4.710  0.00  0.00
ATOM   1211  N   ALA A  73      -6.490  -1.823  -6.677  0.00  0.00
ATOM   1212  HN  ALA A  73      -6.453  -1.960  -7.663  0.00  0.00
ATOM   1213  CA  ALA A  73      -7.826  -1.551  -6.235  0.00  0.00
ATOM   1214  HA  ALA A  73      -7.875  -0.549  -5.837  0.00  0.00
ATOM   1215  CB  ALA A  73      -8.702  -1.270  -7.401  0.00  0.00
ATOM   1216  HB1 ALA A  73      -8.817  -2.258  -7.897  0.00  0.00
ATOM   1217  HB2 ALA A  73      -8.379  -0.420  -8.040  0.00  0.00
ATOM   1218  HB3 ALA A  73      -9.726  -0.994  -7.072  0.00  0.00
ATOM   1219  C   ALA A  73      -8.457  -2.419  -5.111  0.00  0.00
ATOM   1220  O   ALA A  73      -9.119  -1.976  -4.111  0.00  0.00
ATOM   1221  N   ILE A  74      -8.322  -3.768  -5.255  0.00  0.00
ATOM   1222  HN  ILE A  74      -7.989  -4.101  -6.135  0.00  0.00
ATOM   1223  CA  ILE A  74      -8.645  -4.775  -4.299  0.00  0.00
ATOM   1224  HA  ILE A  74      -9.637  -4.703  -3.878  0.00  0.00
ATOM   1225  CB  ILE A  74      -8.491  -6.109  -4.942  0.00  0.00
ATOM   1226  HB  ILE A  74      -7.551  -6.282  -5.508  0.00  0.00
ATOM   1227  CG2 ILE A  74      -8.753  -7.153  -3.803  0.00  0.00
ATOM   1228  HG2 ILE A  74      -7.959  -7.244  -3.031  0.00  0.00
ATOM   1229  HG2 ILE A  74      -8.698  -8.139  -4.308  0.00  0.00
ATOM   1230  HG2 ILE A  74      -9.799  -6.950  -3.485  0.00  0.00
ATOM   1231  CG1 ILE A  74      -9.589  -6.293  -6.059  0.00  0.00
ATOM   1232  HG1 ILE A  74      -9.640  -5.470  -6.802  0.00  0.00
ATOM   1233  HG1 ILE A  74     -10.590  -6.281  -5.577  0.00  0.00
ATOM   1234  CD1 ILE A  74      -9.632  -7.543  -6.931  0.00  0.00
ATOM   1235  HD1 ILE A  74      -8.678  -7.641  -7.491  0.00  0.00
ATOM   1236  HD2 ILE A  74     -10.437  -7.414  -7.685  0.00  0.00
ATOM   1237  HD3 ILE A  74      -9.569  -8.507  -6.384  0.00  0.00
ATOM   1238  C   ILE A  74      -7.697  -4.588  -3.078  0.00  0.00
ATOM   1239  O   ILE A  74      -8.164  -4.662  -1.965  0.00  0.00
ATOM   1240  N   SER A  75      -6.394  -4.342  -3.315  0.00  0.00
ATOM   1241  HN  SER A  75      -5.956  -4.362  -4.211  0.00  0.00
ATOM   1242  CA  SER A  75      -5.451  -4.254  -2.239  0.00  0.00
ATOM   1243  HA  SER A  75      -5.641  -5.116  -1.616  0.00  0.00
ATOM   1244  CB  SER A  75      -3.985  -4.272  -2.722  0.00  0.00
ATOM   1245  HB1 SER A  75      -3.387  -4.132  -1.797  0.00  0.00
ATOM   1246  HB2 SER A  75      -3.736  -3.466  -3.444  0.00  0.00
ATOM   1247  OG  SER A  75      -3.654  -5.575  -3.350  0.00  0.00
ATOM   1248  HG1 SER A  75      -3.824  -5.475  -4.289  0.00  0.00
ATOM   1249  C   SER A  75      -5.582  -3.050  -1.279  0.00  0.00
ATOM   1250  O   SER A  75      -5.475  -3.143  -0.074  0.00  0.00
ATOM   1251  N   ASP A  76      -5.914  -1.893  -1.910  0.00  0.00
ATOM   1252  HN  ASP A  76      -5.802  -1.787  -2.896  0.00  0.00
ATOM   1253  CA  ASP A  76      -6.283  -0.626  -1.274  0.00  0.00
ATOM   1254  HA  ASP A  76      -5.534  -0.487  -0.508  0.00  0.00
ATOM   1255  CB  ASP A  76      -6.198   0.406  -2.356  0.00  0.00
ATOM   1256  HB1 ASP A  76      -7.070   0.416  -3.044  0.00  0.00
ATOM   1257  HB2 ASP A  76      -5.260   0.260  -2.933  0.00  0.00
ATOM   1258  CG  ASP A  76      -6.077   1.691  -1.607  0.00  0.00
ATOM   1259  OD1 ASP A  76      -5.034   1.962  -0.947  0.00  0.00
ATOM   1260  OD2 ASP A  76      -6.925   2.595  -1.948  0.00  0.00
ATOM   1261  C   ASP A  76      -7.692  -0.771  -0.614  0.00  0.00
ATOM   1262  O   ASP A  76      -7.857  -0.189   0.450  0.00  0.00
ATOM   1263  N   LEU A  77      -8.727  -1.522  -1.114  0.00  0.00
ATOM   1264  HN  LEU A  77      -8.568  -1.913  -2.017  0.00  0.00
ATOM   1265  CA  LEU A  77      -9.914  -1.967  -0.423  0.00  0.00
ATOM   1266  HA  LEU A  77     -10.396  -1.059  -0.088  0.00  0.00
ATOM   1267  CB  LEU A  77     -10.938  -2.533  -1.439  0.00  0.00
ATOM   1268  HB1 LEU A  77     -11.580  -3.287  -0.933  0.00  0.00
ATOM   1269  HB2 LEU A  77     -10.365  -3.041  -2.244  0.00  0.00
ATOM   1270  CG  LEU A  77     -11.814  -1.435  -2.209  0.00  0.00
ATOM   1271  HG  LEU A  77     -11.126  -0.589  -2.421  0.00  0.00
ATOM   1272  CD1 LEU A  77     -12.510  -1.741  -3.583  0.00  0.00
ATOM   1273  HD1 LEU A  77     -13.319  -2.487  -3.432  0.00  0.00
ATOM   1274  HD1 LEU A  77     -11.735  -2.147  -4.268  0.00  0.00
ATOM   1275  HD1 LEU A  77     -13.030  -0.886  -4.065  0.00  0.00
ATOM   1276  CD2 LEU A  77     -12.908  -0.766  -1.274  0.00  0.00
ATOM   1277  HD2 LEU A  77     -13.755  -1.451  -1.060  0.00  0.00
ATOM   1278  HD2 LEU A  77     -13.215   0.104  -1.893  0.00  0.00
ATOM   1279  HD2 LEU A  77     -12.424  -0.516  -0.306  0.00  0.00
ATOM   1280  C   LEU A  77      -9.584  -2.948   0.716  0.00  0.00
ATOM   1281  O   LEU A  77     -10.274  -2.952   1.720  0.00  0.00
ATOM   1282  N   PHE A  78      -8.559  -3.787   0.613  0.00  0.00
ATOM   1283  HN  PHE A  78      -8.047  -3.888  -0.236  0.00  0.00
ATOM   1284  CA  PHE A  78      -7.988  -4.535   1.833  0.00  0.00
ATOM   1285  HA  PHE A  78      -8.821  -5.077   2.256  0.00  0.00
ATOM   1286  CB  PHE A  78      -6.971  -5.579   1.393  0.00  0.00
ATOM   1287  HB1 PHE A  78      -6.407  -6.018   2.244  0.00  0.00
ATOM   1288  HB2 PHE A  78      -6.192  -5.191   0.702  0.00  0.00
ATOM   1289  CG  PHE A  78      -7.565  -6.791   0.646  0.00  0.00
ATOM   1290  CD1 PHE A  78      -8.969  -7.141   0.603  0.00  0.00
ATOM   1291  HD1 PHE A  78      -9.742  -6.513   1.022  0.00  0.00
ATOM   1292  CE1 PHE A  78      -9.440  -8.320   0.019  0.00  0.00
ATOM   1293  HE1 PHE A  78     -10.506  -8.492  -0.001  0.00  0.00
ATOM   1294  CZ  PHE A  78      -8.486  -9.200  -0.459  0.00  0.00
ATOM   1295  HZ  PHE A  78      -8.847 -10.080  -0.970  0.00  0.00
ATOM   1296  CD2 PHE A  78      -6.621  -7.715   0.120  0.00  0.00
ATOM   1297  HD2 PHE A  78      -5.546  -7.617   0.151  0.00  0.00
ATOM   1298  CE2 PHE A  78      -7.112  -8.949  -0.386  0.00  0.00
ATOM   1299  HE2 PHE A  78      -6.316  -9.581  -0.751  0.00  0.00
ATOM   1300  C   PHE A  78      -7.428  -3.724   2.951  0.00  0.00
ATOM   1301  O   PHE A  78      -7.704  -3.971   4.112  0.00  0.00
ATOM   1302  N   PHE A  79      -6.675  -2.591   2.631  0.00  0.00
ATOM   1303  HN  PHE A  79      -6.453  -2.576   1.658  0.00  0.00
ATOM   1304  CA  PHE A  79      -6.325  -1.593   3.611  0.00  0.00
ATOM   1305  HA  PHE A  79      -5.849  -2.049   4.466  0.00  0.00
ATOM   1306  CB  PHE A  79      -5.308  -0.568   2.999  0.00  0.00
ATOM   1307  HB1 PHE A  79      -5.616  -0.279   1.971  0.00  0.00
ATOM   1308  HB2 PHE A  79      -4.261  -0.941   3.025  0.00  0.00
ATOM   1309  CG  PHE A  79      -5.242   0.753   3.790  0.00  0.00
ATOM   1310  CD1 PHE A  79      -4.752   0.678   5.117  0.00  0.00
ATOM   1311  HD1 PHE A  79      -4.324  -0.244   5.481  0.00  0.00
ATOM   1312  CE1 PHE A  79      -4.909   1.797   6.018  0.00  0.00
ATOM   1313  HE1 PHE A  79      -4.575   1.694   7.041  0.00  0.00
ATOM   1314  CZ  PHE A  79      -5.503   2.975   5.517  0.00  0.00
ATOM   1315  HZ  PHE A  79      -5.645   3.729   6.277  0.00  0.00
ATOM   1316  CD2 PHE A  79      -5.657   2.009   3.342  0.00  0.00
ATOM   1317  HD2 PHE A  79      -6.072   2.088   2.348  0.00  0.00
ATOM   1318  CE2 PHE A  79      -5.869   3.127   4.128  0.00  0.00
ATOM   1319  HE2 PHE A  79      -6.278   4.030   3.701  0.00  0.00
ATOM   1320  C   PHE A  79      -7.652  -0.790   4.080  0.00  0.00
ATOM   1321  O   PHE A  79      -7.928  -0.717   5.276  0.00  0.00
ATOM   1322  N   LEU A  80      -8.537  -0.371   3.149  0.00  0.00
ATOM   1323  HN  LEU A  80      -8.363  -0.585   2.191  0.00  0.00
ATOM   1324  CA  LEU A  80      -9.746   0.360   3.565  0.00  0.00
ATOM   1325  HA  LEU A  80      -9.392   1.181   4.170  0.00  0.00
ATOM   1326  CB  LEU A  80     -10.522   0.967   2.303  0.00  0.00
ATOM   1327  HB1 LEU A  80     -11.593   1.101   2.568  0.00  0.00
ATOM   1328  HB2 LEU A  80     -10.402   0.201   1.508  0.00  0.00
ATOM   1329  CG  LEU A  80      -9.940   2.292   1.672  0.00  0.00
ATOM   1330  HG  LEU A  80      -8.835   2.194   1.599  0.00  0.00
ATOM   1331  CD1 LEU A  80     -10.268   2.428   0.145  0.00  0.00
ATOM   1332  HD1 LEU A  80      -9.683   3.344  -0.086  0.00  0.00
ATOM   1333  HD1 LEU A  80     -11.341   2.536  -0.125  0.00  0.00
ATOM   1334  HD1 LEU A  80      -9.859   1.561  -0.416  0.00  0.00
ATOM   1335  CD2 LEU A  80     -10.395   3.503   2.489  0.00  0.00
ATOM   1336  HD2 LEU A  80     -10.099   4.449   1.985  0.00  0.00
ATOM   1337  HD2 LEU A  80     -10.010   3.586   3.528  0.00  0.00
ATOM   1338  HD2 LEU A  80     -11.496   3.364   2.542  0.00  0.00
ATOM   1339  C   LEU A  80     -10.709  -0.477   4.415  0.00  0.00
ATOM   1340  O   LEU A  80     -11.340   0.091   5.321  0.00  0.00
ATOM   1341  N   LEU A  81     -10.900  -1.759   4.226  0.00  0.00
ATOM   1342  HN  LEU A  81     -10.555  -2.254   3.433  0.00  0.00
ATOM   1343  CA  LEU A  81     -11.560  -2.665   5.152  0.00  0.00
ATOM   1344  HA  LEU A  81     -12.536  -2.209   5.238  0.00  0.00
ATOM   1345  CB  LEU A  81     -11.749  -4.119   4.675  0.00  0.00
ATOM   1346  HB1 LEU A  81     -12.225  -4.780   5.431  0.00  0.00
ATOM   1347  HB2 LEU A  81     -10.752  -4.465   4.327  0.00  0.00
ATOM   1348  CG  LEU A  81     -12.731  -4.300   3.434  0.00  0.00
ATOM   1349  HG  LEU A  81     -12.432  -3.509   2.714  0.00  0.00
ATOM   1350  CD1 LEU A  81     -12.679  -5.693   2.951  0.00  0.00
ATOM   1351  HD1 LEU A  81     -13.256  -5.694   2.002  0.00  0.00
ATOM   1352  HD1 LEU A  81     -13.029  -6.421   3.713  0.00  0.00
ATOM   1353  HD1 LEU A  81     -11.670  -5.959   2.572  0.00  0.00
ATOM   1354  CD2 LEU A  81     -14.176  -3.910   3.879  0.00  0.00
ATOM   1355  HD2 LEU A  81     -14.872  -3.835   3.016  0.00  0.00
ATOM   1356  HD2 LEU A  81     -14.300  -2.948   4.421  0.00  0.00
ATOM   1357  HD2 LEU A  81     -14.606  -4.575   4.658  0.00  0.00
ATOM   1358  C   LEU A  81     -10.993  -2.701   6.619  0.00  0.00
ATOM   1359  O   LEU A  81     -11.755  -2.912   7.605  0.00  0.00
ATOM   1360  N   THR A  82      -9.693  -2.393   6.796  0.00  0.00
ATOM   1361  HN  THR A  82      -9.072  -2.450   6.017  0.00  0.00
ATOM   1362  CA  THR A  82      -9.077  -2.065   8.100  0.00  0.00
ATOM   1363  HA  THR A  82      -9.492  -2.829   8.740  0.00  0.00
ATOM   1364  CB  THR A  82      -7.593  -2.329   8.267  0.00  0.00
ATOM   1365  HB  THR A  82      -7.446  -2.304   9.367  0.00  0.00
ATOM   1366  OG1 THR A  82      -6.756  -1.343   7.644  0.00  0.00
ATOM   1367  HG1 THR A  82      -7.052  -1.129   6.757  0.00  0.00
ATOM   1368  CG2 THR A  82      -7.348  -3.797   7.762  0.00  0.00
ATOM   1369  HG2 THR A  82      -7.602  -3.907   6.686  0.00  0.00
ATOM   1370  HG2 THR A  82      -8.032  -4.487   8.302  0.00  0.00
ATOM   1371  HG2 THR A  82      -6.270  -3.950   7.986  0.00  0.00
ATOM   1372  C   THR A  82      -9.466  -0.790   8.732  0.00  0.00
ATOM   1373  O   THR A  82      -9.668  -0.693   9.959  0.00  0.00
ATOM   1374  N   VAL A  83      -9.753   0.293   7.879  0.00  0.00
ATOM   1375  HN  VAL A  83      -9.548   0.252   6.904  0.00  0.00
ATOM   1376  CA  VAL A  83     -10.109   1.612   8.251  0.00  0.00
ATOM   1377  HA  VAL A  83      -9.221   1.994   8.732  0.00  0.00
ATOM   1378  CB  VAL A  83     -10.115   2.507   7.049  0.00  0.00
ATOM   1379  HB  VAL A  83     -10.741   2.143   6.205  0.00  0.00
ATOM   1380  CG1 VAL A  83     -10.670   3.905   7.426  0.00  0.00
ATOM   1381  HG1 VAL A  83     -11.708   3.871   7.821  0.00  0.00
ATOM   1382  HG1 VAL A  83     -10.589   4.474   6.475  0.00  0.00
ATOM   1383  HG1 VAL A  83     -10.057   4.335   8.247  0.00  0.00
ATOM   1384  CG2 VAL A  83      -8.765   2.588   6.345  0.00  0.00
ATOM   1385  HG2 VAL A  83      -8.006   3.075   6.993  0.00  0.00
ATOM   1386  HG2 VAL A  83      -8.805   3.166   5.396  0.00  0.00
ATOM   1387  HG2 VAL A  83      -8.373   1.579   6.095  0.00  0.00
ATOM   1388  C   VAL A  83     -11.248   1.695   9.191  0.00  0.00
ATOM   1389  O   VAL A  83     -11.068   2.315  10.210  0.00  0.00
ATOM   1390  N   PRO A  84     -12.450   1.119   9.023  0.00  0.00
ATOM   1391  CD  PRO A  84     -12.979   0.740   7.652  0.00  0.00
ATOM   1392  HD1 PRO A  84     -12.499  -0.237   7.427  0.00  0.00
ATOM   1393  HD2 PRO A  84     -12.941   1.580   6.926  0.00  0.00
ATOM   1394  CA  PRO A  84     -13.403   0.828  10.132  0.00  0.00
ATOM   1395  HA  PRO A  84     -14.004   1.724  10.186  0.00  0.00
ATOM   1396  CB  PRO A  84     -14.226  -0.287   9.467  0.00  0.00
ATOM   1397  HB1 PRO A  84     -15.212  -0.349   9.975  0.00  0.00
ATOM   1398  HB2 PRO A  84     -13.784  -1.306   9.489  0.00  0.00
ATOM   1399  CG  PRO A  84     -14.344   0.329   8.042  0.00  0.00
ATOM   1400  HG1 PRO A  84     -14.771  -0.400   7.320  0.00  0.00
ATOM   1401  HG2 PRO A  84     -15.038   1.196   8.041  0.00  0.00
ATOM   1402  C   PRO A  84     -12.930   0.531  11.500  0.00  0.00
ATOM   1403  O   PRO A  84     -13.334   1.208  12.445  0.00  0.00
ATOM   1404  N   PHE A  85     -12.046  -0.417  11.643  0.00  0.00
ATOM   1405  HN  PHE A  85     -11.798  -0.844  10.776  0.00  0.00
ATOM   1406  CA  PHE A  85     -11.483  -0.844  12.891  0.00  0.00
ATOM   1407  HA  PHE A  85     -12.260  -0.868  13.641  0.00  0.00
ATOM   1408  CB  PHE A  85     -10.760  -2.186  12.823  0.00  0.00
ATOM   1409  HB1 PHE A  85     -10.359  -2.494  13.813  0.00  0.00
ATOM   1410  HB2 PHE A  85      -9.924  -2.125  12.095  0.00  0.00
ATOM   1411  CG  PHE A  85     -11.697  -3.305  12.443  0.00  0.00
ATOM   1412  CD1 PHE A  85     -11.387  -4.083  11.308  0.00  0.00
ATOM   1413  HD1 PHE A  85     -10.442  -3.873  10.830  0.00  0.00
ATOM   1414  CE1 PHE A  85     -12.197  -5.238  10.999  0.00  0.00
ATOM   1415  HE1 PHE A  85     -11.958  -5.840  10.134  0.00  0.00
ATOM   1416  CZ  PHE A  85     -13.394  -5.451  11.680  0.00  0.00
ATOM   1417  HZ  PHE A  85     -13.987  -6.325  11.452  0.00  0.00
ATOM   1418  CD2 PHE A  85     -12.883  -3.547  13.134  0.00  0.00
ATOM   1419  HD2 PHE A  85     -13.113  -2.918  13.982  0.00  0.00
ATOM   1420  CE2 PHE A  85     -13.714  -4.587  12.760  0.00  0.00
ATOM   1421  HE2 PHE A  85     -14.685  -4.758  13.203  0.00  0.00
ATOM   1422  C   PHE A  85     -10.481   0.185  13.538  0.00  0.00
ATOM   1423  O   PHE A  85     -10.438   0.487  14.724  0.00  0.00
ATOM   1424  N   TRP A  86      -9.707   0.789  12.605  0.00  0.00
ATOM   1425  HN  TRP A  86      -9.742   0.562  11.635  0.00  0.00
ATOM   1426  CA  TRP A  86      -8.921   1.999  12.889  0.00  0.00
ATOM   1427  HA  TRP A  86      -8.251   1.825  13.717  0.00  0.00
ATOM   1428  CB  TRP A  86      -7.976   2.525  11.784  0.00  0.00
ATOM   1429  HB1 TRP A  86      -7.524   3.495  12.084  0.00  0.00
ATOM   1430  HB2 TRP A  86      -8.547   2.750  10.858  0.00  0.00
ATOM   1431  CG  TRP A  86      -7.007   1.461  11.294  0.00  0.00
ATOM   1432  CD1 TRP A  86      -6.839   1.094   9.981  0.00  0.00
ATOM   1433  HD1 TRP A  86      -7.086   1.749   9.157  0.00  0.00
ATOM   1434  NE1 TRP A  86      -5.972   0.079   9.870  0.00  0.00
ATOM   1435  HE1 TRP A  86      -5.875  -0.508   9.096  0.00  0.00
ATOM   1436  CE2 TRP A  86      -5.806  -0.453  11.066  0.00  0.00
ATOM   1437  CD2 TRP A  86      -6.370   0.406  12.045  0.00  0.00
ATOM   1438  CE3 TRP A  86      -6.352   0.045  13.384  0.00  0.00
ATOM   1439  HE3 TRP A  86      -6.732   0.647  14.197  0.00  0.00
ATOM   1440  CZ3 TRP A  86      -5.585  -1.099  13.737  0.00  0.00
ATOM   1441  HZ3 TRP A  86      -5.412  -1.179  14.800  0.00  0.00
ATOM   1442  CZ2 TRP A  86      -5.140  -1.586  11.434  0.00  0.00
ATOM   1443  HZ2 TRP A  86      -4.854  -2.351  10.727  0.00  0.00
ATOM   1444  CH2 TRP A  86      -5.013  -1.831  12.783  0.00  0.00
ATOM   1445  HH2 TRP A  86      -4.616  -2.797  13.057  0.00  0.00
ATOM   1446  C   TRP A  86      -9.794   3.186  13.405  0.00  0.00
ATOM   1447  O   TRP A  86      -9.320   3.772  14.373  0.00  0.00
ATOM   1448  N   ALA A  87     -11.007   3.496  12.806  0.00  0.00
ATOM   1449  HN  ALA A  87     -11.298   2.940  12.031  0.00  0.00
ATOM   1450  CA  ALA A  87     -11.936   4.500  13.210  0.00  0.00
ATOM   1451  HA  ALA A  87     -11.326   5.351  13.471  0.00  0.00
ATOM   1452  CB  ALA A  87     -13.039   4.782  12.199  0.00  0.00
ATOM   1453  HB1 ALA A  87     -13.739   3.924  12.114  0.00  0.00
ATOM   1454  HB2 ALA A  87     -12.533   5.116  11.267  0.00  0.00
ATOM   1455  HB3 ALA A  87     -13.589   5.717  12.440  0.00  0.00
ATOM   1456  C   ALA A  87     -12.569   4.160  14.530  0.00  0.00
ATOM   1457  O   ALA A  87     -12.609   5.065  15.413  0.00  0.00
ATOM   1458  N   HIS A  88     -12.949   2.833  14.806  0.00  0.00
ATOM   1459  HN  HIS A  88     -12.913   2.103  14.129  0.00  0.00
ATOM   1460  CA  HIS A  88     -13.377   2.326  16.115  0.00  0.00
ATOM   1461  HA  HIS A  88     -14.249   2.906  16.378  0.00  0.00
ATOM   1462  CB  HIS A  88     -13.698   0.803  16.013  0.00  0.00
ATOM   1463  HB1 HIS A  88     -12.781   0.186  16.132  0.00  0.00
ATOM   1464  HB2 HIS A  88     -14.119   0.546  15.018  0.00  0.00
ATOM   1465  ND1 HIS A  88     -14.146  -0.296  18.150  0.00  0.00
ATOM   1466  HD1 HIS A  88     -13.200  -0.518  18.387  0.00  0.00
ATOM   1467  CG  HIS A  88     -14.671   0.315  17.024  0.00  0.00
ATOM   1468  CE1 HIS A  88     -15.193  -0.822  18.820  0.00  0.00
ATOM   1469  HE1 HIS A  88     -15.060  -1.293  19.794  0.00  0.00
ATOM   1470  NE2 HIS A  88     -16.341  -0.568  18.262  0.00  0.00
ATOM   1471  CD2 HIS A  88     -16.015   0.119  17.079  0.00  0.00
ATOM   1472  HD2 HIS A  88     -16.780   0.382  16.359  0.00  0.00
ATOM   1473  C   HIS A  88     -12.374   2.505  17.205  0.00  0.00
ATOM   1474  O   HIS A  88     -12.730   3.052  18.238  0.00  0.00
ATOM   1475  N   TYR A  89     -11.052   2.102  17.064  0.00  0.00
ATOM   1476  HN  TYR A  89     -10.936   1.609  16.206  0.00  0.00
ATOM   1477  CA  TYR A  89      -9.908   2.399  17.950  0.00  0.00
ATOM   1478  HA  TYR A  89     -10.205   2.000  18.909  0.00  0.00
ATOM   1479  CB  TYR A  89      -8.644   1.638  17.416  0.00  0.00
ATOM   1480  HB1 TYR A  89      -7.712   2.170  17.704  0.00  0.00
ATOM   1481  HB2 TYR A  89      -8.727   1.556  16.311  0.00  0.00
ATOM   1482  CG  TYR A  89      -8.542   0.249  17.843  0.00  0.00
ATOM   1483  CD1 TYR A  89      -8.222  -0.738  16.936  0.00  0.00
ATOM   1484  HD1 TYR A  89      -7.998  -0.551  15.896  0.00  0.00
ATOM   1485  CE1 TYR A  89      -7.994  -2.026  17.315  0.00  0.00
ATOM   1486  HE1 TYR A  89      -8.077  -2.786  16.552  0.00  0.00
ATOM   1487  CZ  TYR A  89      -7.960  -2.252  18.685  0.00  0.00
ATOM   1488  OH  TYR A  89      -7.754  -3.568  19.113  0.00  0.00
ATOM   1489  HH  TYR A  89      -8.403  -4.133  18.688  0.00  0.00
ATOM   1490  CD2 TYR A  89      -8.653  -0.045  19.277  0.00  0.00
ATOM   1491  HD2 TYR A  89      -9.004   0.726  19.946  0.00  0.00
ATOM   1492  CE2 TYR A  89      -8.347  -1.300  19.666  0.00  0.00
ATOM   1493  HE2 TYR A  89      -8.356  -1.619  20.698  0.00  0.00
ATOM   1494  C   TYR A  89      -9.573   3.872  18.097  0.00  0.00
ATOM   1495  O   TYR A  89      -9.123   4.316  19.163  0.00  0.00
ATOM   1496  N   ALA A  90      -9.698   4.781  17.077  0.00  0.00
ATOM   1497  HN  ALA A  90      -9.999   4.523  16.163  0.00  0.00
ATOM   1498  CA  ALA A  90      -9.569   6.254  17.168  0.00  0.00
ATOM   1499  HA  ALA A  90      -8.595   6.407  17.610  0.00  0.00
ATOM   1500  CB  ALA A  90      -9.586   6.884  15.821  0.00  0.00
ATOM   1501  HB1 ALA A  90     -10.543   6.750  15.273  0.00  0.00
ATOM   1502  HB2 ALA A  90      -8.788   6.525  15.137  0.00  0.00
ATOM   1503  HB3 ALA A  90      -9.442   7.975  15.977  0.00  0.00
ATOM   1504  C   ALA A  90     -10.564   6.874  18.076  0.00  0.00
ATOM   1505  O   ALA A  90     -10.231   7.756  18.887  0.00  0.00
ATOM   1506  N   ALA A  91     -11.820   6.401  17.918  0.00  0.00
ATOM   1507  HN  ALA A  91     -11.969   5.726  17.199  0.00  0.00
ATOM   1508  CA  ALA A  91     -12.989   6.804  18.711  0.00  0.00
ATOM   1509  HA  ALA A  91     -12.876   7.875  18.795  0.00  0.00
ATOM   1510  CB  ALA A  91     -14.383   6.449  18.045  0.00  0.00
ATOM   1511  HB1 ALA A  91     -14.622   5.367  18.121  0.00  0.00
ATOM   1512  HB2 ALA A  91     -14.374   6.894  17.028  0.00  0.00
ATOM   1513  HB3 ALA A  91     -15.230   7.000  18.508  0.00  0.00
ATOM   1514  C   ALA A  91     -13.029   6.176  20.067  0.00  0.00
ATOM   1515  O   ALA A  91     -13.284   6.745  21.114  0.00  0.00
ATOM   1516  N   ALA A  92     -12.807   4.839  20.107  0.00  0.00
ATOM   1517  HN  ALA A  92     -12.490   4.319  19.317  0.00  0.00
ATOM   1518  CA  ALA A  92     -13.416   3.988  21.163  0.00  0.00
ATOM   1519  HA  ALA A  92     -13.604   4.588  22.041  0.00  0.00
ATOM   1520  CB  ALA A  92     -14.736   3.342  20.645  0.00  0.00
ATOM   1521  HB1 ALA A  92     -15.356   4.196  20.298  0.00  0.00
ATOM   1522  HB2 ALA A  92     -15.178   2.800  21.509  0.00  0.00
ATOM   1523  HB3 ALA A  92     -14.577   2.490  19.951  0.00  0.00
ATOM   1524  C   ALA A  92     -12.474   2.858  21.662  0.00  0.00
ATOM   1525  O   ALA A  92     -11.318   3.017  21.804  0.00  0.00
ATOM   1526  N   GLN A  93     -12.967   1.619  21.946  0.00  0.00
ATOM   1527  HN  GLN A  93     -13.937   1.392  21.910  0.00  0.00
ATOM   1528  CA  GLN A  93     -12.131   0.542  22.398  0.00  0.00
ATOM   1529  HA  GLN A  93     -11.123   0.580  22.015  0.00  0.00
ATOM   1530  CB  GLN A  93     -12.145   0.636  23.843  0.00  0.00
ATOM   1531  HB1 GLN A  93     -11.862   1.674  24.120  0.00  0.00
ATOM   1532  HB2 GLN A  93     -11.430  -0.060  24.331  0.00  0.00
ATOM   1533  CG  GLN A  93     -13.506   0.421  24.558  0.00  0.00
ATOM   1534  HG1 GLN A  93     -13.995  -0.555  24.351  0.00  0.00
ATOM   1535  HG2 GLN A  93     -14.125   1.287  24.238  0.00  0.00
ATOM   1536  CD  GLN A  93     -13.207   0.509  26.070  0.00  0.00
ATOM   1537  OE1 GLN A  93     -13.203   1.573  26.639  0.00  0.00
ATOM   1538  NE2 GLN A  93     -12.758  -0.626  26.586  0.00  0.00
ATOM   1539  HE2 GLN A  93     -12.666  -1.408  25.970  0.00  0.00
ATOM   1540  HE2 GLN A  93     -12.657  -0.717  27.576  0.00  0.00
ATOM   1541  C   GLN A  93     -12.601  -0.800  21.841  0.00  0.00
ATOM   1542  O   GLN A  93     -13.703  -1.063  21.372  0.00  0.00
ATOM   1543  N   TRP A  94     -11.705  -1.795  21.869  0.00  0.00
ATOM   1544  HN  TRP A  94     -10.808  -1.693  22.292  0.00  0.00
ATOM   1545  CA  TRP A  94     -12.025  -3.062  21.357  0.00  0.00
ATOM   1546  HA  TRP A  94     -12.382  -2.924  20.348  0.00  0.00
ATOM   1547  CB  TRP A  94     -10.701  -3.946  21.326  0.00  0.00
ATOM   1548  HB1 TRP A  94     -10.684  -4.500  22.289  0.00  0.00
ATOM   1549  HB2 TRP A  94      -9.858  -3.245  21.146  0.00  0.00
ATOM   1550  CG  TRP A  94     -10.639  -5.080  20.238  0.00  0.00
ATOM   1551  CD1 TRP A  94     -10.626  -6.473  20.424  0.00  0.00
ATOM   1552  HD1 TRP A  94     -10.627  -6.931  21.402  0.00  0.00
ATOM   1553  NE1 TRP A  94     -10.479  -7.125  19.209  0.00  0.00
ATOM   1554  HE1 TRP A  94     -10.290  -8.069  19.055  0.00  0.00
ATOM   1555  CE2 TRP A  94     -10.520  -6.130  18.202  0.00  0.00
ATOM   1556  CD2 TRP A  94     -10.660  -4.827  18.866  0.00  0.00
ATOM   1557  CE3 TRP A  94     -10.747  -3.632  18.128  0.00  0.00
ATOM   1558  HE3 TRP A  94     -10.962  -2.626  18.455  0.00  0.00
ATOM   1559  CZ3 TRP A  94     -10.699  -3.789  16.733  0.00  0.00
ATOM   1560  HZ3 TRP A  94     -10.920  -2.928  16.120  0.00  0.00
ATOM   1561  CZ2 TRP A  94     -10.353  -6.175  16.848  0.00  0.00
ATOM   1562  HZ2 TRP A  94     -10.286  -7.175  16.447  0.00  0.00
ATOM   1563  CH2 TRP A  94     -10.528  -4.996  16.096  0.00  0.00
ATOM   1564  HH2 TRP A  94     -10.535  -4.893  15.021  0.00  0.00
ATOM   1565  C   TRP A  94     -13.180  -3.844  22.043  0.00  0.00
ATOM   1566  O   TRP A  94     -13.248  -4.045  23.278  0.00  0.00
ATOM   1567  N   ASP A  95     -14.042  -4.419  21.120  0.00  0.00
ATOM   1568  HN  ASP A  95     -14.126  -4.160  20.162  0.00  0.00
ATOM   1569  CA  ASP A  95     -15.070  -5.257  21.702  0.00  0.00
ATOM   1570  HA  ASP A  95     -15.011  -5.301  22.780  0.00  0.00
ATOM   1571  CB  ASP A  95     -16.394  -4.538  21.243  0.00  0.00
ATOM   1572  HB1 ASP A  95     -16.470  -4.761  20.157  0.00  0.00
ATOM   1573  HB2 ASP A  95     -16.218  -3.444  21.325  0.00  0.00
ATOM   1574  CG  ASP A  95     -17.599  -4.907  22.041  0.00  0.00
ATOM   1575  OD1 ASP A  95     -17.694  -4.723  23.251  0.00  0.00
ATOM   1576  OD2 ASP A  95     -18.568  -5.429  21.378  0.00  0.00
ATOM   1577  C   ASP A  95     -15.065  -6.682  21.226  0.00  0.00
ATOM   1578  O   ASP A  95     -15.771  -7.572  21.691  0.00  0.00
ATOM   1579  N   PHE A  96     -14.194  -6.924  20.235  0.00  0.00
ATOM   1580  HN  PHE A  96     -13.658  -6.120  19.993  0.00  0.00
ATOM   1581  CA  PHE A  96     -14.358  -8.003  19.252  0.00  0.00
ATOM   1582  HA  PHE A  96     -15.396  -8.300  19.260  0.00  0.00
ATOM   1583  CB  PHE A  96     -14.157  -7.454  17.788  0.00  0.00
ATOM   1584  HB1 PHE A  96     -14.400  -8.286  17.091  0.00  0.00
ATOM   1585  HB2 PHE A  96     -13.112  -7.121  17.608  0.00  0.00
ATOM   1586  CG  PHE A  96     -15.163  -6.371  17.350  0.00  0.00
ATOM   1587  CD1 PHE A  96     -14.621  -5.086  17.027  0.00  0.00
ATOM   1588  HD1 PHE A  96     -13.564  -4.911  16.896  0.00  0.00
ATOM   1589  CE1 PHE A  96     -15.461  -4.027  16.839  0.00  0.00
ATOM   1590  HE1 PHE A  96     -15.020  -3.041  16.857  0.00  0.00
ATOM   1591  CZ  PHE A  96     -16.863  -4.187  16.925  0.00  0.00
ATOM   1592  HZ  PHE A  96     -17.497  -3.319  16.830  0.00  0.00
ATOM   1593  CD2 PHE A  96     -16.550  -6.551  17.269  0.00  0.00
ATOM   1594  HD2 PHE A  96     -16.942  -7.555  17.348  0.00  0.00
ATOM   1595  CE2 PHE A  96     -17.439  -5.428  17.101  0.00  0.00
ATOM   1596  HE2 PHE A  96     -18.481  -5.691  16.997  0.00  0.00
ATOM   1597  C   PHE A  96     -13.377  -9.197  19.594  0.00  0.00
ATOM   1598  O   PHE A  96     -13.441 -10.114  18.813  0.00  0.00
ATOM   1599  N   GLY A  97     -12.545  -9.146  20.678  0.00  0.00
ATOM   1600  HN  GLY A  97     -12.571  -8.334  21.257  0.00  0.00
ATOM   1601  CA  GLY A  97     -11.737 -10.255  21.139  0.00  0.00
ATOM   1602  HA1 GLY A  97     -12.286 -11.177  21.256  0.00  0.00
ATOM   1603  HA2 GLY A  97     -11.131  -9.881  21.951  0.00  0.00
ATOM   1604  C   GLY A  97     -10.609 -10.574  20.211  0.00  0.00
ATOM   1605  O   GLY A  97     -10.395  -9.985  19.136  0.00  0.00
ATOM   1606  N   ASN A  98      -9.855 -11.659  20.558  0.00  0.00
ATOM   1607  HN  ASN A  98     -10.208 -12.089  21.385  0.00  0.00
ATOM   1608  CA  ASN A  98      -8.636 -12.131  19.947  0.00  0.00
ATOM   1609  HA  ASN A  98      -7.911 -11.331  19.983  0.00  0.00
ATOM   1610  CB  ASN A  98      -8.226 -13.390  20.757  0.00  0.00
ATOM   1611  HB1 ASN A  98      -7.309 -13.862  20.345  0.00  0.00
ATOM   1612  HB2 ASN A  98      -9.097 -14.075  20.837  0.00  0.00
ATOM   1613  CG  ASN A  98      -7.846 -12.957  22.211  0.00  0.00
ATOM   1614  OD1 ASN A  98      -6.851 -12.302  22.520  0.00  0.00
ATOM   1615  ND2 ASN A  98      -8.677 -13.457  23.159  0.00  0.00
ATOM   1616  HD2 ASN A  98      -8.714 -13.071  24.081  0.00  0.00
ATOM   1617  HD2 ASN A  98      -9.452 -13.984  22.810  0.00  0.00
ATOM   1618  C   ASN A  98      -8.720 -12.578  18.493  0.00  0.00
ATOM   1619  O   ASN A  98      -7.786 -12.321  17.772  0.00  0.00
ATOM   1620  N   THR A  99      -9.796 -13.231  17.979  0.00  0.00
ATOM   1621  HN  THR A  99     -10.516 -13.610  18.555  0.00  0.00
ATOM   1622  CA  THR A  99      -9.961 -13.580  16.536  0.00  0.00
ATOM   1623  HA  THR A  99      -9.091 -14.112  16.180  0.00  0.00
ATOM   1624  CB  THR A  99     -11.203 -14.457  16.295  0.00  0.00
ATOM   1625  HB  THR A  99     -12.179 -13.927  16.289  0.00  0.00
ATOM   1626  OG1 THR A  99     -11.202 -15.525  17.236  0.00  0.00
ATOM   1627  HG1 THR A  99     -12.099 -15.854  17.327  0.00  0.00
ATOM   1628  CG2 THR A  99     -11.030 -15.228  14.982  0.00  0.00
ATOM   1629  HG2 THR A  99     -11.924 -15.881  14.886  0.00  0.00
ATOM   1630  HG2 THR A  99     -10.043 -15.734  15.041  0.00  0.00
ATOM   1631  HG2 THR A  99     -11.062 -14.520  14.126  0.00  0.00
ATOM   1632  C   THR A  99     -10.004 -12.410  15.598  0.00  0.00
ATOM   1633  O   THR A  99      -9.468 -12.417  14.459  0.00  0.00
ATOM   1634  N   MET A 100     -10.723 -11.386  16.022  0.00  0.00
ATOM   1635  HN  MET A 100     -11.023 -11.370  16.972  0.00  0.00
ATOM   1636  CA  MET A 100     -10.856 -10.190  15.089  0.00  0.00
ATOM   1637  HA  MET A 100     -11.130 -10.567  14.114  0.00  0.00
ATOM   1638  CB  MET A 100     -12.008  -9.276  15.511  0.00  0.00
ATOM   1639  HB1 MET A 100     -11.728  -8.925  16.528  0.00  0.00
ATOM   1640  HB2 MET A 100     -12.901  -9.887  15.762  0.00  0.00
ATOM   1641  CG  MET A 100     -12.442  -8.188  14.547  0.00  0.00
ATOM   1642  HG1 MET A 100     -11.604  -7.462  14.607  0.00  0.00
ATOM   1643  HG2 MET A 100     -13.408  -7.722  14.835  0.00  0.00
ATOM   1644  SD  MET A 100     -12.644  -8.654  12.841  0.00  0.00
ATOM   1645  CE  MET A 100     -14.093  -9.829  12.669  0.00  0.00
ATOM   1646  HE1 MET A 100     -14.626  -9.508  11.750  0.00  0.00
ATOM   1647  HE2 MET A 100     -14.785  -9.773  13.537  0.00  0.00
ATOM   1648  HE3 MET A 100     -13.783 -10.895  12.692  0.00  0.00
ATOM   1649  C   MET A 100      -9.504  -9.496  15.005  0.00  0.00
ATOM   1650  O   MET A 100      -9.207  -9.033  13.895  0.00  0.00
ATOM   1651  N   CYS A 101      -8.630  -9.505  16.051  0.00  0.00
ATOM   1652  HN  CYS A 101      -8.851  -9.906  16.936  0.00  0.00
ATOM   1653  CA  CYS A 101      -7.230  -9.056  16.092  0.00  0.00
ATOM   1654  HA  CYS A 101      -7.271  -8.053  15.693  0.00  0.00
ATOM   1655  CB  CYS A 101      -6.491  -9.103  17.487  0.00  0.00
ATOM   1656  HB1 CYS A 101      -5.406  -8.921  17.327  0.00  0.00
ATOM   1657  HB2 CYS A 101      -6.570 -10.119  17.931  0.00  0.00
ATOM   1658  SG  CYS A 101      -7.092  -7.849  18.647  0.00  0.00
ATOM   1659  C   CYS A 101      -6.261  -9.832  15.172  0.00  0.00
ATOM   1660  O   CYS A 101      -5.488  -9.280  14.373  0.00  0.00
ATOM   1661  N   GLN A 102      -6.390 -11.166  15.196  0.00  0.00
ATOM   1662  HN  GLN A 102      -6.864 -11.514  16.000  0.00  0.00
ATOM   1663  CA  GLN A 102      -5.632 -12.043  14.314  0.00  0.00
ATOM   1664  HA  GLN A 102      -4.583 -11.797  14.378  0.00  0.00
ATOM   1665  CB  GLN A 102      -5.948 -13.500  14.607  0.00  0.00
ATOM   1666  HB1 GLN A 102      -5.533 -14.158  13.813  0.00  0.00
ATOM   1667  HB2 GLN A 102      -7.046 -13.575  14.759  0.00  0.00
ATOM   1668  CG  GLN A 102      -5.222 -13.935  15.913  0.00  0.00
ATOM   1669  HG1 GLN A 102      -5.474 -13.402  16.854  0.00  0.00
ATOM   1670  HG2 GLN A 102      -4.128 -13.808  15.770  0.00  0.00
ATOM   1671  CD  GLN A 102      -5.428 -15.484  16.200  0.00  0.00
ATOM   1672  OE1 GLN A 102      -6.276 -15.804  17.048  0.00  0.00
ATOM   1673  NE2 GLN A 102      -4.614 -16.313  15.527  0.00  0.00
ATOM   1674  HE2 GLN A 102      -3.916 -15.862  14.971  0.00  0.00
ATOM   1675  HE2 GLN A 102      -4.668 -17.294  15.714  0.00  0.00
ATOM   1676  C   GLN A 102      -6.023 -11.798  12.916  0.00  0.00
ATOM   1677  O   GLN A 102      -5.148 -11.704  12.020  0.00  0.00
ATOM   1678  N   LEU A 103      -7.368 -11.617  12.618  0.00  0.00
ATOM   1679  HN  LEU A 103      -7.999 -11.685  13.388  0.00  0.00
ATOM   1680  CA  LEU A 103      -7.753 -11.146  11.338  0.00  0.00
ATOM   1681  HA  LEU A 103      -7.422 -11.644  10.438  0.00  0.00
ATOM   1682  CB  LEU A 103      -9.321 -11.273  11.184  0.00  0.00
ATOM   1683  HB1 LEU A 103      -9.866 -10.744  11.995  0.00  0.00
ATOM   1684  HB2 LEU A 103      -9.494 -12.361  11.329  0.00  0.00
ATOM   1685  CG  LEU A 103      -9.981 -10.999   9.842  0.00  0.00
ATOM   1686  HG  LEU A 103      -9.796  -9.949   9.527  0.00  0.00
ATOM   1687  CD1 LEU A 103      -9.355 -11.921   8.748  0.00  0.00
ATOM   1688  HD1 LEU A 103      -9.931 -11.796   7.806  0.00  0.00
ATOM   1689  HD1 LEU A 103      -9.538 -12.911   9.216  0.00  0.00
ATOM   1690  HD1 LEU A 103      -8.266 -11.734   8.636  0.00  0.00
ATOM   1691  CD2 LEU A 103     -11.490 -11.166   9.883  0.00  0.00
ATOM   1692  HD2 LEU A 103     -11.953 -10.412  10.554  0.00  0.00
ATOM   1693  HD2 LEU A 103     -11.803 -12.192  10.172  0.00  0.00
ATOM   1694  HD2 LEU A 103     -11.860 -10.916   8.866  0.00  0.00
ATOM   1695  C   LEU A 103      -7.375  -9.681  10.946  0.00  0.00
ATOM   1696  O   LEU A 103      -6.986  -9.355   9.821  0.00  0.00
ATOM   1697  N   LEU A 104      -7.423  -8.681  11.923  0.00  0.00
ATOM   1698  HN  LEU A 104      -7.901  -8.821  12.786  0.00  0.00
ATOM   1699  CA  LEU A 104      -6.988  -7.285  11.789  0.00  0.00
ATOM   1700  HA  LEU A 104      -7.549  -6.854  10.973  0.00  0.00
ATOM   1701  CB  LEU A 104      -7.217  -6.611  13.160  0.00  0.00
ATOM   1702  HB1 LEU A 104      -6.596  -7.096  13.943  0.00  0.00
ATOM   1703  HB2 LEU A 104      -8.303  -6.694  13.377  0.00  0.00
ATOM   1704  CG  LEU A 104      -6.934  -5.078  13.118  0.00  0.00
ATOM   1705  HG  LEU A 104      -5.900  -4.861  12.773  0.00  0.00
ATOM   1706  CD1 LEU A 104      -7.884  -4.323  12.227  0.00  0.00
ATOM   1707  HD1 LEU A 104      -7.719  -3.226  12.169  0.00  0.00
ATOM   1708  HD1 LEU A 104      -8.952  -4.483  12.491  0.00  0.00
ATOM   1709  HD1 LEU A 104      -7.588  -4.702  11.225  0.00  0.00
ATOM   1710  CD2 LEU A 104      -7.085  -4.533  14.563  0.00  0.00
ATOM   1711  HD2 LEU A 104      -6.603  -3.546  14.729  0.00  0.00
ATOM   1712  HD2 LEU A 104      -6.642  -5.325  15.204  0.00  0.00
ATOM   1713  HD2 LEU A 104      -8.179  -4.488  14.753  0.00  0.00
ATOM   1714  C   LEU A 104      -5.564  -7.097  11.366  0.00  0.00
ATOM   1715  O   LEU A 104      -5.269  -6.319  10.449  0.00  0.00
ATOM   1716  N   THR A 105      -4.616  -7.806  11.988  0.00  0.00
ATOM   1717  HN  THR A 105      -4.708  -8.488  12.708  0.00  0.00
ATOM   1718  CA  THR A 105      -3.181  -7.503  11.683  0.00  0.00
ATOM   1719  HA  THR A 105      -3.016  -6.435  11.676  0.00  0.00
ATOM   1720  CB  THR A 105      -2.217  -7.893  12.732  0.00  0.00
ATOM   1721  HB  THR A 105      -1.153  -7.795  12.430  0.00  0.00
ATOM   1722  OG1 THR A 105      -2.250  -9.304  13.062  0.00  0.00
ATOM   1723  HG1 THR A 105      -1.525  -9.441  13.676  0.00  0.00
ATOM   1724  CG2 THR A 105      -2.466  -7.140  14.020  0.00  0.00
ATOM   1725  HG2 THR A 105      -1.715  -7.478  14.765  0.00  0.00
ATOM   1726  HG2 THR A 105      -3.414  -7.394  14.539  0.00  0.00
ATOM   1727  HG2 THR A 105      -2.314  -6.049  13.871  0.00  0.00
ATOM   1728  C   THR A 105      -2.793  -8.110  10.412  0.00  0.00
ATOM   1729  O   THR A 105      -2.113  -7.530   9.562  0.00  0.00
ATOM   1730  N   GLY A 106      -3.270  -9.394  10.208  0.00  0.00
ATOM   1731  HN  GLY A 106      -3.711  -9.882  10.957  0.00  0.00
ATOM   1732  CA  GLY A 106      -3.106 -10.074   8.918  0.00  0.00
ATOM   1733  HA1 GLY A 106      -3.747 -10.939   9.004  0.00  0.00
ATOM   1734  HA2 GLY A 106      -2.074 -10.143   8.607  0.00  0.00
ATOM   1735  C   GLY A 106      -3.730  -9.347   7.704  0.00  0.00
ATOM   1736  O   GLY A 106      -3.052  -9.109   6.722  0.00  0.00
ATOM   1737  N   LEU A 107      -5.015  -9.019   7.722  0.00  0.00
ATOM   1738  HN  LEU A 107      -5.662  -9.156   8.468  0.00  0.00
ATOM   1739  CA  LEU A 107      -5.585  -8.246   6.599  0.00  0.00
ATOM   1740  HA  LEU A 107      -5.321  -8.831   5.730  0.00  0.00
ATOM   1741  CB  LEU A 107      -7.137  -8.115   6.749  0.00  0.00
ATOM   1742  HB1 LEU A 107      -7.320  -7.891   7.821  0.00  0.00
ATOM   1743  HB2 LEU A 107      -7.575  -9.126   6.611  0.00  0.00
ATOM   1744  CG  LEU A 107      -7.902  -7.165   5.873  0.00  0.00
ATOM   1745  HG  LEU A 107      -7.470  -6.141   5.893  0.00  0.00
ATOM   1746  CD1 LEU A 107      -7.993  -7.627   4.412  0.00  0.00
ATOM   1747  HD1 LEU A 107      -6.992  -7.559   3.933  0.00  0.00
ATOM   1748  HD1 LEU A 107      -8.649  -7.002   3.768  0.00  0.00
ATOM   1749  HD1 LEU A 107      -8.475  -8.626   4.346  0.00  0.00
ATOM   1750  CD2 LEU A 107      -9.317  -7.006   6.543  0.00  0.00
ATOM   1751  HD2 LEU A 107      -9.709  -6.069   6.090  0.00  0.00
ATOM   1752  HD2 LEU A 107      -9.324  -6.907   7.650  0.00  0.00
ATOM   1753  HD2 LEU A 107      -9.970  -7.792   6.109  0.00  0.00
ATOM   1754  C   LEU A 107      -4.929  -6.890   6.442  0.00  0.00
ATOM   1755  O   LEU A 107      -4.485  -6.545   5.352  0.00  0.00
ATOM   1756  N   TYR A 108      -4.641  -6.129   7.546  0.00  0.00
ATOM   1757  HN  TYR A 108      -5.049  -6.430   8.404  0.00  0.00
ATOM   1758  CA  TYR A 108      -3.791  -4.920   7.419  0.00  0.00
ATOM   1759  HA  TYR A 108      -4.425  -4.180   6.954  0.00  0.00
ATOM   1760  CB  TYR A 108      -3.519  -4.294   8.873  0.00  0.00
ATOM   1761  HB1 TYR A 108      -3.129  -5.221   9.346  0.00  0.00
ATOM   1762  HB2 TYR A 108      -4.478  -4.096   9.398  0.00  0.00
ATOM   1763  CG  TYR A 108      -2.629  -3.132   8.933  0.00  0.00
ATOM   1764  CD1 TYR A 108      -2.980  -2.046   8.160  0.00  0.00
ATOM   1765  HD1 TYR A 108      -3.829  -2.093   7.494  0.00  0.00
ATOM   1766  CE1 TYR A 108      -2.153  -0.879   8.138  0.00  0.00
ATOM   1767  HE1 TYR A 108      -2.446  -0.030   7.538  0.00  0.00
ATOM   1768  CZ  TYR A 108      -0.995  -0.739   8.909  0.00  0.00
ATOM   1769  OH  TYR A 108      -0.135   0.365   8.977  0.00  0.00
ATOM   1770  HH  TYR A 108       0.400   0.309   9.772  0.00  0.00
ATOM   1771  CD2 TYR A 108      -1.460  -3.056   9.750  0.00  0.00
ATOM   1772  HD2 TYR A 108      -1.184  -3.855  10.423  0.00  0.00
ATOM   1773  CE2 TYR A 108      -0.719  -1.857   9.783  0.00  0.00
ATOM   1774  HE2 TYR A 108       0.111  -1.740  10.465  0.00  0.00
ATOM   1775  C   TYR A 108      -2.397  -5.031   6.697  0.00  0.00
ATOM   1776  O   TYR A 108      -2.144  -4.452   5.645  0.00  0.00
ATOM   1777  N   PHE A 109      -1.525  -5.960   7.181  0.00  0.00
ATOM   1778  HN  PHE A 109      -1.741  -6.451   8.022  0.00  0.00
ATOM   1779  CA  PHE A 109      -0.249  -6.244   6.561  0.00  0.00
ATOM   1780  HA  PHE A 109       0.227  -5.285   6.413  0.00  0.00
ATOM   1781  CB  PHE A 109       0.633  -7.183   7.403  0.00  0.00
ATOM   1782  HB1 PHE A 109       1.551  -7.401   6.818  0.00  0.00
ATOM   1783  HB2 PHE A 109       0.031  -8.056   7.735  0.00  0.00
ATOM   1784  CG  PHE A 109       1.114  -6.546   8.658  0.00  0.00
ATOM   1785  CD1 PHE A 109       1.085  -7.310   9.809  0.00  0.00
ATOM   1786  HD1 PHE A 109       0.638  -8.289   9.909  0.00  0.00
ATOM   1787  CE1 PHE A 109       1.618  -6.680  10.952  0.00  0.00
ATOM   1788  HE1 PHE A 109       1.556  -7.303  11.832  0.00  0.00
ATOM   1789  CZ  PHE A 109       1.976  -5.324  10.942  0.00  0.00
ATOM   1790  HZ  PHE A 109       2.171  -4.752  11.836  0.00  0.00
ATOM   1791  CD2 PHE A 109       1.584  -5.241   8.610  0.00  0.00
ATOM   1792  HD2 PHE A 109       1.669  -4.695   7.682  0.00  0.00
ATOM   1793  CE2 PHE A 109       2.026  -4.647   9.763  0.00  0.00
ATOM   1794  HE2 PHE A 109       2.270  -3.599   9.671  0.00  0.00
ATOM   1795  C   PHE A 109      -0.352  -6.852   5.131  0.00  0.00
ATOM   1796  O   PHE A 109       0.296  -6.404   4.197  0.00  0.00
ATOM   1797  N   ILE A 110      -1.338  -7.749   4.874  0.00  0.00
ATOM   1798  HN  ILE A 110      -1.957  -8.043   5.598  0.00  0.00
ATOM   1799  CA  ILE A 110      -1.654  -8.217   3.519  0.00  0.00
ATOM   1800  HA  ILE A 110      -0.733  -8.595   3.100  0.00  0.00
ATOM   1801  CB  ILE A 110      -2.626  -9.455   3.500  0.00  0.00
ATOM   1802  HB  ILE A 110      -3.398  -9.058   4.194  0.00  0.00
ATOM   1803  CG2 ILE A 110      -2.974  -9.761   2.010  0.00  0.00
ATOM   1804  HG2 ILE A 110      -3.514  -8.890   1.580  0.00  0.00
ATOM   1805  HG2 ILE A 110      -3.741 -10.565   2.032  0.00  0.00
ATOM   1806  HG2 ILE A 110      -2.049  -9.919   1.416  0.00  0.00
ATOM   1807  CG1 ILE A 110      -2.088 -10.717   4.188  0.00  0.00
ATOM   1808  HG1 ILE A 110      -1.639 -10.497   5.179  0.00  0.00
ATOM   1809  HG1 ILE A 110      -1.346 -11.270   3.573  0.00  0.00
ATOM   1810  CD1 ILE A 110      -3.095 -11.856   4.293  0.00  0.00
ATOM   1811  HD1 ILE A 110      -2.673 -12.838   4.596  0.00  0.00
ATOM   1812  HD2 ILE A 110      -3.627 -12.063   3.340  0.00  0.00
ATOM   1813  HD3 ILE A 110      -3.974 -11.610   4.928  0.00  0.00
ATOM   1814  C   ILE A 110      -2.039  -7.035   2.637  0.00  0.00
ATOM   1815  O   ILE A 110      -1.574  -6.990   1.468  0.00  0.00
ATOM   1816  N   GLY A 111      -2.833  -6.111   3.156  0.00  0.00
ATOM   1817  HN  GLY A 111      -3.030  -6.118   4.133  0.00  0.00
ATOM   1818  CA  GLY A 111      -3.247  -4.977   2.326  0.00  0.00
ATOM   1819  HA1 GLY A 111      -4.055  -4.541   2.894  0.00  0.00
ATOM   1820  HA2 GLY A 111      -3.621  -5.364   1.390  0.00  0.00
ATOM   1821  C   GLY A 111      -2.227  -3.908   2.129  0.00  0.00
ATOM   1822  O   GLY A 111      -2.096  -3.364   1.088  0.00  0.00
ATOM   1823  N   PHE A 112      -1.371  -3.698   3.132  0.00  0.00
ATOM   1824  HN  PHE A 112      -1.383  -4.306   3.922  0.00  0.00
ATOM   1825  CA  PHE A 112      -0.386  -2.639   3.281  0.00  0.00
ATOM   1826  HA  PHE A 112      -0.787  -1.714   2.895  0.00  0.00
ATOM   1827  CB  PHE A 112      -0.034  -2.443   4.828  0.00  0.00
ATOM   1828  HB1 PHE A 112       0.183  -3.473   5.185  0.00  0.00
ATOM   1829  HB2 PHE A 112      -0.979  -2.115   5.312  0.00  0.00
ATOM   1830  CG  PHE A 112       1.275  -1.650   5.169  0.00  0.00
ATOM   1831  CD1 PHE A 112       2.018  -2.068   6.252  0.00  0.00
ATOM   1832  HD1 PHE A 112       1.529  -2.757   6.925  0.00  0.00
ATOM   1833  CE1 PHE A 112       3.252  -1.519   6.461  0.00  0.00
ATOM   1834  HE1 PHE A 112       3.732  -1.865   7.364  0.00  0.00
ATOM   1835  CZ  PHE A 112       3.832  -0.546   5.561  0.00  0.00
ATOM   1836  HZ  PHE A 112       4.861  -0.320   5.800  0.00  0.00
ATOM   1837  CD2 PHE A 112       1.826  -0.740   4.208  0.00  0.00
ATOM   1838  HD2 PHE A 112       1.379  -0.505   3.254  0.00  0.00
ATOM   1839  CE2 PHE A 112       3.112  -0.229   4.445  0.00  0.00
ATOM   1840  HE2 PHE A 112       3.572   0.339   3.650  0.00  0.00
ATOM   1841  C   PHE A 112       0.824  -2.892   2.346  0.00  0.00
ATOM   1842  O   PHE A 112       1.179  -2.074   1.527  0.00  0.00
ATOM   1843  N   PHE A 113       1.268  -4.145   2.436  0.00  0.00
ATOM   1844  HN  PHE A 113       0.910  -4.647   3.219  0.00  0.00
ATOM   1845  CA  PHE A 113       2.324  -4.692   1.676  0.00  0.00
ATOM   1846  HA  PHE A 113       3.054  -3.905   1.561  0.00  0.00
ATOM   1847  CB  PHE A 113       3.033  -5.963   2.235  0.00  0.00
ATOM   1848  HB1 PHE A 113       3.842  -6.267   1.537  0.00  0.00
ATOM   1849  HB2 PHE A 113       2.269  -6.767   2.298  0.00  0.00
ATOM   1850  CG  PHE A 113       3.583  -5.908   3.687  0.00  0.00
ATOM   1851  CD1 PHE A 113       4.359  -4.840   4.200  0.00  0.00
ATOM   1852  HD1 PHE A 113       4.482  -3.907   3.670  0.00  0.00
ATOM   1853  CE1 PHE A 113       4.934  -4.808   5.542  0.00  0.00
ATOM   1854  HE1 PHE A 113       5.285  -3.880   5.966  0.00  0.00
ATOM   1855  CZ  PHE A 113       4.799  -6.011   6.216  0.00  0.00
ATOM   1856  HZ  PHE A 113       5.232  -6.055   7.205  0.00  0.00
ATOM   1857  CD2 PHE A 113       3.311  -6.941   4.646  0.00  0.00
ATOM   1858  HD2 PHE A 113       2.859  -7.866   4.319  0.00  0.00
ATOM   1859  CE2 PHE A 113       3.976  -7.031   5.875  0.00  0.00
ATOM   1860  HE2 PHE A 113       3.955  -7.980   6.391  0.00  0.00
ATOM   1861  C   PHE A 113       1.940  -4.899   0.194  0.00  0.00
ATOM   1862  O   PHE A 113       2.794  -4.766  -0.678  0.00  0.00
ATOM   1863  N   SER A 114       0.679  -5.245  -0.083  0.00  0.00
ATOM   1864  HN  SER A 114       0.197  -5.511   0.748  0.00  0.00
ATOM   1865  CA  SER A 114       0.081  -5.499  -1.408  0.00  0.00
ATOM   1866  HA  SER A 114       0.851  -5.963  -2.006  0.00  0.00
ATOM   1867  CB  SER A 114      -1.072  -6.528  -1.474  0.00  0.00
ATOM   1868  HB1 SER A 114      -1.312  -6.549  -2.559  0.00  0.00
ATOM   1869  HB2 SER A 114      -2.000  -6.188  -0.966  0.00  0.00
ATOM   1870  OG  SER A 114      -0.648  -7.791  -1.119  0.00  0.00
ATOM   1871  HG1 SER A 114      -0.876  -7.808  -0.187  0.00  0.00
ATOM   1872  C   SER A 114      -0.223  -4.185  -2.154  0.00  0.00
ATOM   1873  O   SER A 114       0.111  -3.897  -3.275  0.00  0.00
ATOM   1874  N   GLY A 115      -0.810  -3.212  -1.459  0.00  0.00
ATOM   1875  HN  GLY A 115      -1.039  -3.302  -0.493  0.00  0.00
ATOM   1876  CA  GLY A 115      -1.101  -1.760  -1.779  0.00  0.00
ATOM   1877  HA1 GLY A 115      -1.261  -1.242  -0.845  0.00  0.00
ATOM   1878  HA2 GLY A 115      -1.948  -1.709  -2.447  0.00  0.00
ATOM   1879  C   GLY A 115       0.021  -1.058  -2.461  0.00  0.00
ATOM   1880  O   GLY A 115      -0.104  -0.481  -3.518  0.00  0.00
ATOM   1881  N   ILE A 116       1.263  -1.157  -1.925  0.00  0.00
ATOM   1882  HN  ILE A 116       1.267  -1.453  -0.974  0.00  0.00
ATOM   1883  CA  ILE A 116       2.465  -0.653  -2.457  0.00  0.00
ATOM   1884  HA  ILE A 116       2.235   0.277  -2.955  0.00  0.00
ATOM   1885  CB  ILE A 116       3.464  -0.287  -1.401  0.00  0.00
ATOM   1886  HB  ILE A 116       3.047   0.511  -0.751  0.00  0.00
ATOM   1887  CG2 ILE A 116       3.779  -1.428  -0.441  0.00  0.00
ATOM   1888  HG2 ILE A 116       2.866  -2.035  -0.261  0.00  0.00
ATOM   1889  HG2 ILE A 116       4.155  -1.155   0.568  0.00  0.00
ATOM   1890  HG2 ILE A 116       4.628  -2.042  -0.811  0.00  0.00
ATOM   1891  CG1 ILE A 116       4.813   0.308  -1.883  0.00  0.00
ATOM   1892  HG1 ILE A 116       5.239  -0.414  -2.613  0.00  0.00
ATOM   1893  HG1 ILE A 116       5.438   0.456  -0.977  0.00  0.00
ATOM   1894  CD1 ILE A 116       4.655   1.714  -2.608  0.00  0.00
ATOM   1895  HD1 ILE A 116       5.640   2.062  -2.986  0.00  0.00
ATOM   1896  HD2 ILE A 116       4.368   2.399  -1.781  0.00  0.00
ATOM   1897  HD3 ILE A 116       3.911   1.570  -3.422  0.00  0.00
ATOM   1898  C   ILE A 116       3.104  -1.545  -3.481  0.00  0.00
ATOM   1899  O   ILE A 116       3.658  -1.060  -4.435  0.00  0.00
ATOM   1900  N   PHE A 117       3.117  -2.894  -3.359  0.00  0.00
ATOM   1901  HN  PHE A 117       2.726  -3.397  -2.591  0.00  0.00
ATOM   1902  CA  PHE A 117       3.729  -3.730  -4.397  0.00  0.00
ATOM   1903  HA  PHE A 117       4.723  -3.386  -4.641  0.00  0.00
ATOM   1904  CB  PHE A 117       3.895  -5.156  -3.901  0.00  0.00
ATOM   1905  HB1 PHE A 117       3.594  -5.904  -4.666  0.00  0.00
ATOM   1906  HB2 PHE A 117       3.209  -5.224  -3.030  0.00  0.00
ATOM   1907  CG  PHE A 117       5.353  -5.507  -3.480  0.00  0.00
ATOM   1908  CD1 PHE A 117       6.381  -5.379  -4.409  0.00  0.00
ATOM   1909  HD1 PHE A 117       6.110  -5.271  -5.449  0.00  0.00
ATOM   1910  CE1 PHE A 117       7.764  -5.367  -4.079  0.00  0.00
ATOM   1911  HE1 PHE A 117       8.509  -5.291  -4.857  0.00  0.00
ATOM   1912  CZ  PHE A 117       8.170  -5.672  -2.795  0.00  0.00
ATOM   1913  HZ  PHE A 117       9.196  -5.760  -2.469  0.00  0.00
ATOM   1914  CD2 PHE A 117       5.796  -5.721  -2.133  0.00  0.00
ATOM   1915  HD2 PHE A 117       5.026  -5.710  -1.376  0.00  0.00
ATOM   1916  CE2 PHE A 117       7.174  -5.822  -1.801  0.00  0.00
ATOM   1917  HE2 PHE A 117       7.466  -6.032  -0.783  0.00  0.00
ATOM   1918  C   PHE A 117       2.990  -3.807  -5.703  0.00  0.00
ATOM   1919  O   PHE A 117       3.632  -4.074  -6.696  0.00  0.00
ATOM   1920  N   PHE A 118       1.659  -3.648  -5.791  0.00  0.00
ATOM   1921  HN  PHE A 118       1.155  -3.766  -4.939  0.00  0.00
ATOM   1922  CA  PHE A 118       0.949  -3.663  -7.045  0.00  0.00
ATOM   1923  HA  PHE A 118       1.415  -4.525  -7.497  0.00  0.00
ATOM   1924  CB  PHE A 118      -0.577  -3.933  -6.975  0.00  0.00
ATOM   1925  HB1 PHE A 118      -1.155  -3.580  -7.856  0.00  0.00
ATOM   1926  HB2 PHE A 118      -0.898  -3.366  -6.075  0.00  0.00
ATOM   1927  CG  PHE A 118      -0.791  -5.411  -6.818  0.00  0.00
ATOM   1928  CD1 PHE A 118      -1.269  -6.002  -5.636  0.00  0.00
ATOM   1929  HD1 PHE A 118      -1.451  -5.353  -4.791  0.00  0.00
ATOM   1930  CE1 PHE A 118      -1.330  -7.365  -5.469  0.00  0.00
ATOM   1931  HE1 PHE A 118      -1.628  -7.747  -4.503  0.00  0.00
ATOM   1932  CZ  PHE A 118      -0.954  -8.230  -6.527  0.00  0.00
ATOM   1933  HZ  PHE A 118      -0.989  -9.292  -6.328  0.00  0.00
ATOM   1934  CD2 PHE A 118      -0.449  -6.251  -7.956  0.00  0.00
ATOM   1935  HD2 PHE A 118      -0.178  -5.805  -8.902  0.00  0.00
ATOM   1936  CE2 PHE A 118      -0.610  -7.631  -7.741  0.00  0.00
ATOM   1937  HE2 PHE A 118      -0.418  -8.233  -8.616  0.00  0.00
ATOM   1938  C   PHE A 118       1.210  -2.502  -8.005  0.00  0.00
ATOM   1939  O   PHE A 118       1.176  -2.624  -9.238  0.00  0.00
ATOM   1940  N   ILE A 119       1.621  -1.391  -7.404  0.00  0.00
ATOM   1941  HN  ILE A 119       1.419  -1.267  -6.436  0.00  0.00
ATOM   1942  CA  ILE A 119       2.174  -0.315  -8.181  0.00  0.00
ATOM   1943  HA  ILE A 119       1.553  -0.288  -9.064  0.00  0.00
ATOM   1944  CB  ILE A 119       2.143   0.958  -7.339  0.00  0.00
ATOM   1945  HB  ILE A 119       2.990   1.040  -6.624  0.00  0.00
ATOM   1946  CG2 ILE A 119       2.319   2.107  -8.284  0.00  0.00
ATOM   1947  HG2 ILE A 119       1.999   3.019  -7.736  0.00  0.00
ATOM   1948  HG2 ILE A 119       1.556   2.194  -9.086  0.00  0.00
ATOM   1949  HG2 ILE A 119       3.329   2.132  -8.745  0.00  0.00
ATOM   1950  CG1 ILE A 119       0.854   1.029  -6.564  0.00  0.00
ATOM   1951  HG1 ILE A 119       0.617   0.136  -5.948  0.00  0.00
ATOM   1952  HG1 ILE A 119      -0.011   1.109  -7.258  0.00  0.00
ATOM   1953  CD1 ILE A 119       0.776   2.205  -5.538  0.00  0.00
ATOM   1954  HD1 ILE A 119       1.658   2.156  -4.864  0.00  0.00
ATOM   1955  HD2 ILE A 119      -0.137   1.998  -4.940  0.00  0.00
ATOM   1956  HD3 ILE A 119       0.777   3.203  -6.027  0.00  0.00
ATOM   1957  C   ILE A 119       3.593  -0.574  -8.565  0.00  0.00
ATOM   1958  O   ILE A 119       3.952  -0.235  -9.695  0.00  0.00
ATOM   1959  N   ILE A 120       4.486  -1.143  -7.724  0.00  0.00
ATOM   1960  HN  ILE A 120       4.253  -1.322  -6.771  0.00  0.00
ATOM   1961  CA  ILE A 120       5.770  -1.667  -8.115  0.00  0.00
ATOM   1962  HA  ILE A 120       6.336  -0.870  -8.573  0.00  0.00
ATOM   1963  CB  ILE A 120       6.612  -2.182  -7.011  0.00  0.00
ATOM   1964  HB  ILE A 120       6.059  -2.915  -6.385  0.00  0.00
ATOM   1965  CG2 ILE A 120       7.880  -2.905  -7.608  0.00  0.00
ATOM   1966  HG2 ILE A 120       8.337  -2.335  -8.445  0.00  0.00
ATOM   1967  HG2 ILE A 120       7.577  -3.840  -8.129  0.00  0.00
ATOM   1968  HG2 ILE A 120       8.614  -3.136  -6.807  0.00  0.00
ATOM   1969  CG1 ILE A 120       6.995  -1.013  -6.132  0.00  0.00
ATOM   1970  HG1 ILE A 120       6.103  -0.380  -5.935  0.00  0.00
ATOM   1971  HG1 ILE A 120       7.725  -0.397  -6.702  0.00  0.00
ATOM   1972  CD1 ILE A 120       7.747  -1.379  -4.847  0.00  0.00
ATOM   1973  HD1 ILE A 120       8.589  -2.103  -4.877  0.00  0.00
ATOM   1974  HD2 ILE A 120       6.998  -1.895  -4.208  0.00  0.00
ATOM   1975  HD3 ILE A 120       8.094  -0.530  -4.220  0.00  0.00
ATOM   1976  C   ILE A 120       5.618  -2.698  -9.319  0.00  0.00
ATOM   1977  O   ILE A 120       6.167  -2.466 -10.367  0.00  0.00
ATOM   1978  N   LEU A 121       4.764  -3.701  -9.183  0.00  0.00
ATOM   1979  HN  LEU A 121       4.428  -3.912  -8.268  0.00  0.00
ATOM   1980  CA  LEU A 121       4.621  -4.665 -10.164  0.00  0.00
ATOM   1981  HA  LEU A 121       5.635  -4.988 -10.347  0.00  0.00
ATOM   1982  CB  LEU A 121       3.732  -5.808  -9.739  0.00  0.00
ATOM   1983  HB1 LEU A 121       3.459  -6.482 -10.579  0.00  0.00
ATOM   1984  HB2 LEU A 121       2.793  -5.302  -9.426  0.00  0.00
ATOM   1985  CG  LEU A 121       4.294  -6.730  -8.628  0.00  0.00
ATOM   1986  HG  LEU A 121       4.645  -6.095  -7.787  0.00  0.00
ATOM   1987  CD1 LEU A 121       3.301  -7.734  -8.096  0.00  0.00
ATOM   1988  HD1 LEU A 121       3.599  -8.167  -7.117  0.00  0.00
ATOM   1989  HD1 LEU A 121       3.106  -8.522  -8.854  0.00  0.00
ATOM   1990  HD1 LEU A 121       2.270  -7.333  -7.996  0.00  0.00
ATOM   1991  CD2 LEU A 121       5.568  -7.432  -9.194  0.00  0.00
ATOM   1992  HD2 LEU A 121       5.462  -7.989 -10.150  0.00  0.00
ATOM   1993  HD2 LEU A 121       5.869  -8.136  -8.390  0.00  0.00
ATOM   1994  HD2 LEU A 121       6.294  -6.604  -9.338  0.00  0.00
ATOM   1995  C   LEU A 121       4.126  -4.131 -11.539  0.00  0.00
ATOM   1996  O   LEU A 121       4.622  -4.534 -12.597  0.00  0.00
ATOM   1997  N   LEU A 122       3.100  -3.188 -11.485  0.00  0.00
ATOM   1998  HN  LEU A 122       2.593  -2.887 -10.681  0.00  0.00
ATOM   1999  CA  LEU A 122       2.682  -2.453 -12.724  0.00  0.00
ATOM   2000  HA  LEU A 122       2.215  -3.179 -13.375  0.00  0.00
ATOM   2001  CB  LEU A 122       1.639  -1.501 -12.325  0.00  0.00
ATOM   2002  HB1 LEU A 122       1.952  -1.021 -11.372  0.00  0.00
ATOM   2003  HB2 LEU A 122       0.765  -2.019 -11.876  0.00  0.00
ATOM   2004  CG  LEU A 122       1.114  -0.537 -13.447  0.00  0.00
ATOM   2005  HG  LEU A 122       1.843   0.248 -13.744  0.00  0.00
ATOM   2006  CD1 LEU A 122       0.850  -1.317 -14.739  0.00  0.00
ATOM   2007  HD1 LEU A 122       0.109  -2.130 -14.580  0.00  0.00
ATOM   2008  HD1 LEU A 122       1.742  -1.751 -15.240  0.00  0.00
ATOM   2009  HD1 LEU A 122       0.394  -0.610 -15.465  0.00  0.00
ATOM   2010  CD2 LEU A 122      -0.095   0.338 -13.009  0.00  0.00
ATOM   2011  HD2 LEU A 122      -1.025  -0.261 -12.908  0.00  0.00
ATOM   2012  HD2 LEU A 122      -0.342   1.116 -13.765  0.00  0.00
ATOM   2013  HD2 LEU A 122       0.066   0.853 -12.038  0.00  0.00
ATOM   2014  C   LEU A 122       3.849  -1.799 -13.436  0.00  0.00
ATOM   2015  O   LEU A 122       4.020  -1.947 -14.647  0.00  0.00
ATOM   2016  N   THR A 123       4.722  -1.103 -12.642  0.00  0.00
ATOM   2017  HN  THR A 123       4.399  -0.781 -11.755  0.00  0.00
ATOM   2018  CA  THR A 123       5.937  -0.524 -13.129  0.00  0.00
ATOM   2019  HA  THR A 123       5.571   0.133 -13.903  0.00  0.00
ATOM   2020  CB  THR A 123       6.597   0.424 -12.051  0.00  0.00
ATOM   2021  HB  THR A 123       7.013  -0.186 -11.220  0.00  0.00
ATOM   2022  OG1 THR A 123       5.643   1.131 -11.285  0.00  0.00
ATOM   2023  HG1 THR A 123       5.179   0.449 -10.794  0.00  0.00
ATOM   2024  CG2 THR A 123       7.605   1.379 -12.658  0.00  0.00
ATOM   2025  HG2 THR A 123       7.825   2.198 -11.939  0.00  0.00
ATOM   2026  HG2 THR A 123       7.149   1.930 -13.508  0.00  0.00
ATOM   2027  HG2 THR A 123       8.507   0.797 -12.944  0.00  0.00
ATOM   2028  C   THR A 123       6.977  -1.476 -13.716  0.00  0.00
ATOM   2029  O   THR A 123       7.645  -1.099 -14.674  0.00  0.00
ATOM   2030  N   ILE A 124       7.179  -2.615 -13.045  0.00  0.00
ATOM   2031  HN  ILE A 124       6.763  -2.823 -12.164  0.00  0.00
ATOM   2032  CA  ILE A 124       8.013  -3.684 -13.628  0.00  0.00
ATOM   2033  HA  ILE A 124       8.986  -3.217 -13.686  0.00  0.00
ATOM   2034  CB  ILE A 124       8.061  -4.779 -12.575  0.00  0.00
ATOM   2035  HB  ILE A 124       7.024  -5.011 -12.250  0.00  0.00
ATOM   2036  CG2 ILE A 124       8.670  -6.167 -13.090  0.00  0.00
ATOM   2037  HG2 ILE A 124       8.568  -6.929 -12.288  0.00  0.00
ATOM   2038  HG2 ILE A 124       9.757  -6.083 -13.304  0.00  0.00
ATOM   2039  HG2 ILE A 124       8.165  -6.573 -13.992  0.00  0.00
ATOM   2040  CG1 ILE A 124       8.819  -4.380 -11.243  0.00  0.00
ATOM   2041  HG1 ILE A 124       8.337  -4.912 -10.396  0.00  0.00
ATOM   2042  HG1 ILE A 124       8.646  -3.296 -11.066  0.00  0.00
ATOM   2043  CD1 ILE A 124      10.322  -4.608 -11.283  0.00  0.00
ATOM   2044  HD1 ILE A 124      10.765  -5.599 -11.520  0.00  0.00
ATOM   2045  HD2 ILE A 124      10.657  -4.363 -10.252  0.00  0.00
ATOM   2046  HD3 ILE A 124      10.805  -3.855 -11.942  0.00  0.00
ATOM   2047  C   ILE A 124       7.495  -4.211 -14.976  0.00  0.00
ATOM   2048  O   ILE A 124       8.268  -4.432 -15.893  0.00  0.00
ATOM   2049  N   ASP A 125       6.158  -4.341 -15.159  0.00  0.00
ATOM   2050  HN  ASP A 125       5.510  -4.252 -14.407  0.00  0.00
ATOM   2051  CA  ASP A 125       5.624  -4.626 -16.521  0.00  0.00
ATOM   2052  HA  ASP A 125       6.219  -5.472 -16.829  0.00  0.00
ATOM   2053  CB  ASP A 125       4.113  -4.796 -16.367  0.00  0.00
ATOM   2054  HB1 ASP A 125       3.562  -3.833 -16.288  0.00  0.00
ATOM   2055  HB2 ASP A 125       3.963  -5.190 -15.340  0.00  0.00
ATOM   2056  CG  ASP A 125       3.564  -5.674 -17.351  0.00  0.00
ATOM   2057  OD1 ASP A 125       3.427  -5.141 -18.487  0.00  0.00
ATOM   2058  OD2 ASP A 125       3.272  -6.883 -17.033  0.00  0.00
ATOM   2059  C   ASP A 125       5.921  -3.583 -17.609  0.00  0.00
ATOM   2060  O   ASP A 125       6.281  -3.944 -18.722  0.00  0.00
ATOM   2061  N   ARG A 126       5.777  -2.261 -17.253  0.00  0.00
ATOM   2062  HN  ARG A 126       5.590  -1.954 -16.324  0.00  0.00
ATOM   2063  CA  ARG A 126       6.040  -1.230 -18.180  0.00  0.00
ATOM   2064  HA  ARG A 126       5.575  -1.415 -19.137  0.00  0.00
ATOM   2065  CB  ARG A 126       5.615   0.183 -17.608  0.00  0.00
ATOM   2066  HB1 ARG A 126       5.998   0.972 -18.292  0.00  0.00
ATOM   2067  HB2 ARG A 126       6.099   0.373 -16.626  0.00  0.00
ATOM   2068  CG  ARG A 126       4.063   0.405 -17.531  0.00  0.00
ATOM   2069  HG1 ARG A 126       3.975   1.370 -16.988  0.00  0.00
ATOM   2070  HG2 ARG A 126       3.533  -0.312 -16.868  0.00  0.00
ATOM   2071  CD  ARG A 126       3.513   0.671 -18.935  0.00  0.00
ATOM   2072  HD1 ARG A 126       3.824  -0.203 -19.548  0.00  0.00
ATOM   2073  HD2 ARG A 126       4.052   1.503 -19.435  0.00  0.00
ATOM   2074  NE  ARG A 126       2.023   0.844 -19.052  0.00  0.00
ATOM   2075  HE  ARG A 126       1.560   1.675 -18.740  0.00  0.00
ATOM   2076  CZ  ARG A 126       1.167  -0.185 -19.047  0.00  0.00
ATOM   2077  NH1 ARG A 126      -0.133   0.075 -18.993  0.00  0.00
ATOM   2078  HH1 ARG A 126      -0.456   0.980 -18.713  0.00  0.00
ATOM   2079  HH1 ARG A 126      -0.754  -0.707 -18.946  0.00  0.00
ATOM   2080  NH2 ARG A 126       1.585  -1.474 -18.972  0.00  0.00
ATOM   2081  HH2 ARG A 126       0.831  -2.114 -18.827  0.00  0.00
ATOM   2082  HH2 ARG A 126       2.544  -1.758 -18.963  0.00  0.00
ATOM   2083  C   ARG A 126       7.596  -1.194 -18.511  0.00  0.00
ATOM   2084  O   ARG A 126       7.955  -0.961 -19.648  0.00  0.00
ATOM   2085  N   TYR A 127       8.484  -1.415 -17.466  0.00  0.00
ATOM   2086  HN  TYR A 127       8.122  -1.600 -16.555  0.00  0.00
ATOM   2087  CA  TYR A 127       9.916  -1.462 -17.475  0.00  0.00
ATOM   2088  HA  TYR A 127      10.315  -0.590 -17.972  0.00  0.00
ATOM   2089  CB  TYR A 127      10.516  -1.603 -16.022  0.00  0.00
ATOM   2090  HB1 TYR A 127      10.402  -2.645 -15.653  0.00  0.00
ATOM   2091  HB2 TYR A 127      10.036  -0.956 -15.256  0.00  0.00
ATOM   2092  CG  TYR A 127      12.020  -1.346 -15.906  0.00  0.00
ATOM   2093  CD1 TYR A 127      12.576  -1.393 -14.612  0.00  0.00
ATOM   2094  HD1 TYR A 127      11.893  -1.659 -13.819  0.00  0.00
ATOM   2095  CE1 TYR A 127      13.960  -1.529 -14.444  0.00  0.00
ATOM   2096  HE1 TYR A 127      14.402  -1.573 -13.459  0.00  0.00
ATOM   2097  CZ  TYR A 127      14.780  -1.444 -15.616  0.00  0.00
ATOM   2098  OH  TYR A 127      16.184  -1.666 -15.504  0.00  0.00
ATOM   2099  HH  TYR A 127      16.532  -1.800 -16.388  0.00  0.00
ATOM   2100  CD2 TYR A 127      12.862  -1.112 -17.018  0.00  0.00
ATOM   2101  HD2 TYR A 127      12.515  -0.906 -18.021  0.00  0.00
ATOM   2102  CE2 TYR A 127      14.255  -1.244 -16.855  0.00  0.00
ATOM   2103  HE2 TYR A 127      14.892  -1.157 -17.723  0.00  0.00
ATOM   2104  C   TYR A 127      10.331  -2.645 -18.298  0.00  0.00
ATOM   2105  O   TYR A 127      11.101  -2.442 -19.204  0.00  0.00
ATOM   2106  N   LEU A 128       9.824  -3.868 -17.996  0.00  0.00
ATOM   2107  HN  LEU A 128       9.167  -4.091 -17.279  0.00  0.00
ATOM   2108  CA  LEU A 128      10.312  -5.010 -18.755  0.00  0.00
ATOM   2109  HA  LEU A 128      11.388  -4.919 -18.731  0.00  0.00
ATOM   2110  CB  LEU A 128      10.095  -6.292 -17.886  0.00  0.00
ATOM   2111  HB1 LEU A 128      10.381  -7.188 -18.476  0.00  0.00
ATOM   2112  HB2 LEU A 128       9.016  -6.351 -17.628  0.00  0.00
ATOM   2113  CG  LEU A 128      11.019  -6.293 -16.646  0.00  0.00
ATOM   2114  HG  LEU A 128      10.905  -5.289 -16.186  0.00  0.00
ATOM   2115  CD1 LEU A 128      10.485  -7.369 -15.727  0.00  0.00
ATOM   2116  HD1 LEU A 128       9.484  -7.110 -15.321  0.00  0.00
ATOM   2117  HD1 LEU A 128      11.104  -7.316 -14.806  0.00  0.00
ATOM   2118  HD1 LEU A 128      10.683  -8.385 -16.131  0.00  0.00
ATOM   2119  CD2 LEU A 128      12.559  -6.446 -16.995  0.00  0.00
ATOM   2120  HD2 LEU A 128      12.689  -7.319 -17.669  0.00  0.00
ATOM   2121  HD2 LEU A 128      13.196  -6.615 -16.101  0.00  0.00
ATOM   2122  HD2 LEU A 128      12.963  -5.512 -17.442  0.00  0.00
ATOM   2123  C   LEU A 128       9.847  -5.134 -20.226  0.00  0.00
ATOM   2124  O   LEU A 128      10.485  -5.677 -21.041  0.00  0.00
ATOM   2125  N   ALA A 129       8.648  -4.569 -20.583  0.00  0.00
ATOM   2126  HN  ALA A 129       7.967  -4.166 -19.976  0.00  0.00
ATOM   2127  CA  ALA A 129       8.230  -4.502 -21.976  0.00  0.00
ATOM   2128  HA  ALA A 129       8.278  -5.504 -22.378  0.00  0.00
ATOM   2129  CB  ALA A 129       6.734  -3.999 -22.047  0.00  0.00
ATOM   2130  HB1 ALA A 129       6.133  -4.527 -21.275  0.00  0.00
ATOM   2131  HB2 ALA A 129       6.334  -4.225 -23.058  0.00  0.00
ATOM   2132  HB3 ALA A 129       6.588  -2.905 -21.918  0.00  0.00
ATOM   2133  C   ALA A 129       9.044  -3.537 -22.838  0.00  0.00
ATOM   2134  O   ALA A 129       9.186  -3.701 -24.032  0.00  0.00
ATOM   2135  N   VAL A 130       9.661  -2.562 -22.177  0.00  0.00
ATOM   2136  HN  VAL A 130       9.428  -2.120 -21.315  0.00  0.00
ATOM   2137  CA  VAL A 130      10.693  -1.729 -22.855  0.00  0.00
ATOM   2138  HA  VAL A 130      10.394  -1.501 -23.867  0.00  0.00
ATOM   2139  CB  VAL A 130      10.811  -0.496 -22.024  0.00  0.00
ATOM   2140  HB  VAL A 130      10.646  -0.609 -20.931  0.00  0.00
ATOM   2141  CG1 VAL A 130      12.207   0.178 -22.246  0.00  0.00
ATOM   2142  HG1 VAL A 130      12.178   0.468 -23.319  0.00  0.00
ATOM   2143  HG1 VAL A 130      12.989  -0.534 -21.905  0.00  0.00
ATOM   2144  HG1 VAL A 130      12.199   1.124 -21.663  0.00  0.00
ATOM   2145  CG2 VAL A 130       9.596   0.395 -22.485  0.00  0.00
ATOM   2146  HG2 VAL A 130       9.511   1.338 -21.904  0.00  0.00
ATOM   2147  HG2 VAL A 130       8.636  -0.089 -22.205  0.00  0.00
ATOM   2148  HG2 VAL A 130       9.637   0.744 -23.539  0.00  0.00
ATOM   2149  C   VAL A 130      12.063  -2.435 -23.111  0.00  0.00
ATOM   2150  O   VAL A 130      12.653  -2.391 -24.175  0.00  0.00
ATOM   2151  N   VAL A 131      12.540  -3.170 -22.139  0.00  0.00
ATOM   2152  HN  VAL A 131      12.009  -3.271 -21.302  0.00  0.00
ATOM   2153  CA  VAL A 131      13.688  -4.070 -22.335  0.00  0.00
ATOM   2154  HA  VAL A 131      14.462  -3.434 -22.736  0.00  0.00
ATOM   2155  CB  VAL A 131      14.139  -4.757 -21.023  0.00  0.00
ATOM   2156  HB  VAL A 131      13.346  -5.416 -20.610  0.00  0.00
ATOM   2157  CG1 VAL A 131      15.413  -5.556 -21.196  0.00  0.00
ATOM   2158  HG1 VAL A 131      16.204  -5.129 -21.850  0.00  0.00
ATOM   2159  HG1 VAL A 131      15.097  -6.482 -21.721  0.00  0.00
ATOM   2160  HG1 VAL A 131      15.811  -5.962 -20.242  0.00  0.00
ATOM   2161  CG2 VAL A 131      14.412  -3.653 -20.020  0.00  0.00
ATOM   2162  HG2 VAL A 131      14.775  -4.020 -19.037  0.00  0.00
ATOM   2163  HG2 VAL A 131      13.476  -3.144 -19.703  0.00  0.00
ATOM   2164  HG2 VAL A 131      15.264  -3.034 -20.375  0.00  0.00
ATOM   2165  C   VAL A 131      13.362  -5.131 -23.411  0.00  0.00
ATOM   2166  O   VAL A 131      14.177  -5.505 -24.231  0.00  0.00
ATOM   2167  N   HIS A 132      12.091  -5.785 -23.319  0.00  0.00
ATOM   2168  HN  HIS A 132      11.383  -5.608 -22.639  0.00  0.00
ATOM   2169  CA  HIS A 132      11.650  -6.799 -24.235  0.00  0.00
ATOM   2170  HA  HIS A 132      12.514  -7.417 -24.427  0.00  0.00
ATOM   2171  CB  HIS A 132      10.544  -7.723 -23.621  0.00  0.00
ATOM   2172  HB1 HIS A 132       9.999  -8.189 -24.470  0.00  0.00
ATOM   2173  HB2 HIS A 132       9.849  -7.010 -23.126  0.00  0.00
ATOM   2174  ND1 HIS A 132      11.293  -8.320 -21.316  0.00  0.00
ATOM   2175  HD1 HIS A 132      11.228  -7.356 -21.054  0.00  0.00
ATOM   2176  CG  HIS A 132      11.079  -8.762 -22.608  0.00  0.00
ATOM   2177  CE1 HIS A 132      11.788  -9.364 -20.668  0.00  0.00
ATOM   2178  HE1 HIS A 132      12.050  -9.367 -19.610  0.00  0.00
ATOM   2179  NE2 HIS A 132      12.011 -10.422 -21.458  0.00  0.00
ATOM   2180  CD2 HIS A 132      11.537 -10.033 -22.699  0.00  0.00
ATOM   2181  HD2 HIS A 132      11.488 -10.825 -23.435  0.00  0.00
ATOM   2182  C   HIS A 132      11.243  -6.292 -25.641  0.00  0.00
ATOM   2183  O   HIS A 132      10.915  -7.002 -26.582  0.00  0.00
ATOM   2184  N   ALA A 133      11.288  -4.931 -25.825  0.00  0.00
ATOM   2185  HN  ALA A 133      11.324  -4.256 -25.092  0.00  0.00
ATOM   2186  CA  ALA A 133      11.204  -4.281 -27.156  0.00  0.00
ATOM   2187  HA  ALA A 133      11.327  -3.261 -26.824  0.00  0.00
ATOM   2188  CB  ALA A 133      12.498  -4.530 -28.001  0.00  0.00
ATOM   2189  HB1 ALA A 133      12.738  -3.869 -28.862  0.00  0.00
ATOM   2190  HB2 ALA A 133      12.551  -5.622 -28.198  0.00  0.00
ATOM   2191  HB3 ALA A 133      13.362  -4.408 -27.312  0.00  0.00
ATOM   2192  C   ALA A 133       9.844  -4.244 -27.896  0.00  0.00
ATOM   2193  O   ALA A 133       9.086  -3.307 -27.865  0.00  0.00
ATOM   2194  N   VAL A 134       9.549  -5.460 -28.560  0.00  0.00
ATOM   2195  HN  VAL A 134      10.282  -6.116 -28.397  0.00  0.00
ATOM   2196  CA  VAL A 134       8.382  -5.701 -29.369  0.00  0.00
ATOM   2197  HA  VAL A 134       7.824  -4.782 -29.473  0.00  0.00
ATOM   2198  CB  VAL A 134       8.826  -6.138 -30.774  0.00  0.00
ATOM   2199  HB  VAL A 134       9.467  -5.252 -30.976  0.00  0.00
ATOM   2200  CG1 VAL A 134       9.574  -7.508 -30.985  0.00  0.00
ATOM   2201  HG1 VAL A 134      10.575  -7.344 -30.531  0.00  0.00
ATOM   2202  HG1 VAL A 134       9.772  -7.691 -32.063  0.00  0.00
ATOM   2203  HG1 VAL A 134       9.106  -8.351 -30.434  0.00  0.00
ATOM   2204  CG2 VAL A 134       7.564  -5.933 -31.614  0.00  0.00
ATOM   2205  HG2 VAL A 134       7.049  -4.984 -31.354  0.00  0.00
ATOM   2206  HG2 VAL A 134       6.823  -6.734 -31.406  0.00  0.00
ATOM   2207  HG2 VAL A 134       7.786  -5.954 -32.703  0.00  0.00
ATOM   2208  C   VAL A 134       7.449  -6.737 -28.616  0.00  0.00
ATOM   2209  O   VAL A 134       6.262  -6.900 -28.894  0.00  0.00
ATOM   2210  N   PHE A 135       8.016  -7.519 -27.592  0.00  0.00
ATOM   2211  HN  PHE A 135       8.998  -7.403 -27.462  0.00  0.00
ATOM   2212  CA  PHE A 135       7.488  -8.701 -26.981  0.00  0.00
ATOM   2213  HA  PHE A 135       6.661  -9.104 -27.546  0.00  0.00
ATOM   2214  CB  PHE A 135       8.550  -9.803 -26.693  0.00  0.00
ATOM   2215  HB1 PHE A 135       8.080 -10.758 -26.377  0.00  0.00
ATOM   2216  HB2 PHE A 135       9.289  -9.418 -25.958  0.00  0.00
ATOM   2217  CG  PHE A 135       9.310 -10.236 -27.850  0.00  0.00
ATOM   2218  CD1 PHE A 135       8.584 -10.822 -28.898  0.00  0.00
ATOM   2219  HD1 PHE A 135       7.506 -10.887 -28.869  0.00  0.00
ATOM   2220  CE1 PHE A 135       9.265 -11.257 -30.076  0.00  0.00
ATOM   2221  HE1 PHE A 135       8.715 -11.504 -30.973  0.00  0.00
ATOM   2222  CZ  PHE A 135      10.669 -11.185 -30.089  0.00  0.00
ATOM   2223  HZ  PHE A 135      11.252 -11.571 -30.912  0.00  0.00
ATOM   2224  CD2 PHE A 135      10.733 -10.157 -27.868  0.00  0.00
ATOM   2225  HD2 PHE A 135      11.217  -9.562 -27.107  0.00  0.00
ATOM   2226  CE2 PHE A 135      11.376 -10.712 -28.984  0.00  0.00
ATOM   2227  HE2 PHE A 135      12.443 -10.551 -28.971  0.00  0.00
ATOM   2228  C   PHE A 135       6.825  -8.293 -25.718  0.00  0.00
ATOM   2229  O   PHE A 135       7.151  -8.939 -24.718  0.00  0.00
ATOM   2230  N   ALA A 136       5.822  -7.350 -25.699  0.00  0.00
ATOM   2231  HN  ALA A 136       5.631  -6.934 -26.585  0.00  0.00
ATOM   2232  CA  ALA A 136       5.148  -7.002 -24.518  0.00  0.00
ATOM   2233  HA  ALA A 136       5.889  -6.537 -23.883  0.00  0.00
ATOM   2234  CB  ALA A 136       4.201  -5.887 -24.839  0.00  0.00
ATOM   2235  HB1 ALA A 136       4.796  -5.073 -25.304  0.00  0.00
ATOM   2236  HB2 ALA A 136       3.609  -5.570 -23.954  0.00  0.00
ATOM   2237  HB3 ALA A 136       3.518  -6.216 -25.651  0.00  0.00
ATOM   2238  C   ALA A 136       4.460  -8.196 -23.756  0.00  0.00
ATOM   2239  O   ALA A 136       4.647  -8.388 -22.586  0.00  0.00
ATOM   2240  N   LEU A 137       3.682  -9.025 -24.497  0.00  0.00
ATOM   2241  HN  LEU A 137       3.581  -8.821 -25.468  0.00  0.00
ATOM   2242  CA  LEU A 137       2.832 -10.072 -23.841  0.00  0.00
ATOM   2243  HA  LEU A 137       2.271  -9.588 -23.055  0.00  0.00
ATOM   2244  CB  LEU A 137       1.881 -10.576 -24.899  0.00  0.00
ATOM   2245  HB1 LEU A 137       1.076 -11.055 -24.301  0.00  0.00
ATOM   2246  HB2 LEU A 137       2.346 -11.322 -25.577  0.00  0.00
ATOM   2247  CG  LEU A 137       1.261  -9.576 -25.958  0.00  0.00
ATOM   2248  HG  LEU A 137       2.066  -9.235 -26.643  0.00  0.00
ATOM   2249  CD1 LEU A 137       0.219 -10.312 -26.813  0.00  0.00
ATOM   2250  HD1 LEU A 137      -0.538 -10.740 -26.121  0.00  0.00
ATOM   2251  HD1 LEU A 137       0.773 -11.128 -27.326  0.00  0.00
ATOM   2252  HD1 LEU A 137      -0.184  -9.644 -27.603  0.00  0.00
ATOM   2253  CD2 LEU A 137       0.659  -8.370 -25.289  0.00  0.00
ATOM   2254  HD2 LEU A 137      -0.143  -8.702 -24.595  0.00  0.00
ATOM   2255  HD2 LEU A 137       0.299  -7.619 -26.023  0.00  0.00
ATOM   2256  HD2 LEU A 137       1.351  -7.847 -24.594  0.00  0.00
ATOM   2257  C   LEU A 137       3.783 -11.166 -23.245  0.00  0.00
ATOM   2258  O   LEU A 137       3.495 -11.799 -22.250  0.00  0.00
ATOM   2259  N   LYS A 138       4.885 -11.461 -23.945  0.00  0.00
ATOM   2260  HN  LYS A 138       5.048 -11.060 -24.843  0.00  0.00
ATOM   2261  CA  LYS A 138       5.909 -12.398 -23.548  0.00  0.00
ATOM   2262  HA  LYS A 138       5.470 -13.370 -23.375  0.00  0.00
ATOM   2263  CB  LYS A 138       6.870 -12.709 -24.718  0.00  0.00
ATOM   2264  HB1 LYS A 138       7.278 -11.699 -24.941  0.00  0.00
ATOM   2265  HB2 LYS A 138       6.298 -13.010 -25.621  0.00  0.00
ATOM   2266  CG  LYS A 138       8.001 -13.668 -24.484  0.00  0.00
ATOM   2267  HG1 LYS A 138       7.698 -14.519 -23.837  0.00  0.00
ATOM   2268  HG2 LYS A 138       8.803 -13.097 -23.970  0.00  0.00
ATOM   2269  CD  LYS A 138       8.586 -14.102 -25.779  0.00  0.00
ATOM   2270  HD1 LYS A 138       8.597 -13.222 -26.457  0.00  0.00
ATOM   2271  HD2 LYS A 138       7.930 -14.783 -26.362  0.00  0.00
ATOM   2272  CE  LYS A 138      10.013 -14.691 -25.689  0.00  0.00
ATOM   2273  HE1 LYS A 138      10.652 -13.913 -25.219  0.00  0.00
ATOM   2274  HE2 LYS A 138      10.504 -14.880 -26.668  0.00  0.00
ATOM   2275  NZ  LYS A 138      10.001 -15.837 -24.797  0.00  0.00
ATOM   2276  HZ1 LYS A 138      10.883 -16.384 -24.731  0.00  0.00
ATOM   2277  HZ2 LYS A 138       9.468 -16.577 -25.297  0.00  0.00
ATOM   2278  HZ3 LYS A 138       9.519 -15.756 -23.879  0.00  0.00
ATOM   2279  C   LYS A 138       6.716 -11.902 -22.331  0.00  0.00
ATOM   2280  O   LYS A 138       7.199 -12.683 -21.534  0.00  0.00
ATOM   2281  N   ALA A 139       6.872 -10.619 -22.160  0.00  0.00
ATOM   2282  HN  ALA A 139       6.571 -10.006 -22.885  0.00  0.00
ATOM   2283  CA  ALA A 139       7.325  -9.956 -20.971  0.00  0.00
ATOM   2284  HA  ALA A 139       8.120 -10.539 -20.529  0.00  0.00
ATOM   2285  CB  ALA A 139       7.906  -8.561 -21.312  0.00  0.00
ATOM   2286  HB1 ALA A 139       8.543  -8.756 -22.202  0.00  0.00
ATOM   2287  HB2 ALA A 139       8.532  -8.173 -20.481  0.00  0.00
ATOM   2288  HB3 ALA A 139       7.040  -7.903 -21.537  0.00  0.00
ATOM   2289  C   ALA A 139       6.357  -9.929 -19.757  0.00  0.00
ATOM   2290  O   ALA A 139       6.768 -10.139 -18.666  0.00  0.00
ATOM   2291  N   ARG A 140       5.001  -9.742 -20.006  0.00  0.00
ATOM   2292  HN  ARG A 140       4.702  -9.531 -20.934  0.00  0.00
ATOM   2293  CA  ARG A 140       3.919  -9.837 -19.097  0.00  0.00
ATOM   2294  HA  ARG A 140       4.125  -9.204 -18.246  0.00  0.00
ATOM   2295  CB  ARG A 140       2.659  -9.195 -19.724  0.00  0.00
ATOM   2296  HB1 ARG A 140       2.464  -9.705 -20.691  0.00  0.00
ATOM   2297  HB2 ARG A 140       2.806  -8.147 -20.059  0.00  0.00
ATOM   2298  CG  ARG A 140       1.448  -9.352 -18.832  0.00  0.00
ATOM   2299  HG1 ARG A 140       1.701  -9.286 -17.752  0.00  0.00
ATOM   2300  HG2 ARG A 140       1.011 -10.363 -18.980  0.00  0.00
ATOM   2301  CD  ARG A 140       0.415  -8.283 -19.175  0.00  0.00
ATOM   2302  HD1 ARG A 140      -0.604  -8.553 -18.825  0.00  0.00
ATOM   2303  HD2 ARG A 140       0.555  -8.321 -20.276  0.00  0.00
ATOM   2304  NE  ARG A 140       0.839  -6.989 -18.633  0.00  0.00
ATOM   2305  HE  ARG A 140       1.743  -6.802 -18.249  0.00  0.00
ATOM   2306  CZ  ARG A 140       0.127  -5.916 -18.902  0.00  0.00
ATOM   2307  NH1 ARG A 140       0.618  -4.759 -18.569  0.00  0.00
ATOM   2308  HH1 ARG A 140       1.598  -4.743 -18.368  0.00  0.00
ATOM   2309  HH1 ARG A 140       0.012  -3.973 -18.690  0.00  0.00
ATOM   2310  NH2 ARG A 140      -1.061  -5.911 -19.498  0.00  0.00
ATOM   2311  HH2 ARG A 140      -1.678  -6.595 -19.108  0.00  0.00
ATOM   2312  HH2 ARG A 140      -1.472  -5.037 -19.757  0.00  0.00
ATOM   2313  C   ARG A 140       3.734 -11.213 -18.523  0.00  0.00
ATOM   2314  O   ARG A 140       3.451 -11.280 -17.332  0.00  0.00
ATOM   2315  N   THR A 141       3.997 -12.293 -19.264  0.00  0.00
ATOM   2316  HN  THR A 141       3.873 -12.238 -20.253  0.00  0.00
ATOM   2317  CA  THR A 141       4.071 -13.665 -18.742  0.00  0.00
ATOM   2318  HA  THR A 141       3.130 -13.896 -18.266  0.00  0.00
ATOM   2319  CB  THR A 141       4.226 -14.682 -19.790  0.00  0.00
ATOM   2320  HB  THR A 141       5.172 -14.428 -20.314  0.00  0.00
ATOM   2321  OG1 THR A 141       3.109 -14.678 -20.650  0.00  0.00
ATOM   2322  HG1 THR A 141       3.161 -15.369 -21.316  0.00  0.00
ATOM   2323  CG2 THR A 141       4.374 -16.218 -19.267  0.00  0.00
ATOM   2324  HG2 THR A 141       3.419 -16.545 -18.803  0.00  0.00
ATOM   2325  HG2 THR A 141       5.124 -16.334 -18.455  0.00  0.00
ATOM   2326  HG2 THR A 141       4.621 -16.932 -20.081  0.00  0.00
ATOM   2327  C   THR A 141       5.113 -13.892 -17.653  0.00  0.00
ATOM   2328  O   THR A 141       4.874 -14.310 -16.542  0.00  0.00
ATOM   2329  N   VAL A 142       6.366 -13.415 -17.887  0.00  0.00
ATOM   2330  HN  VAL A 142       6.655 -12.940 -18.715  0.00  0.00
ATOM   2331  CA  VAL A 142       7.361 -13.347 -16.802  0.00  0.00
ATOM   2332  HA  VAL A 142       7.635 -14.352 -16.517  0.00  0.00
ATOM   2333  CB  VAL A 142       8.683 -12.834 -17.301  0.00  0.00
ATOM   2334  HB  VAL A 142       8.513 -11.869 -17.826  0.00  0.00
ATOM   2335  CG1 VAL A 142       9.690 -12.559 -16.160  0.00  0.00
ATOM   2336  HG1 VAL A 142       9.393 -11.731 -15.481  0.00  0.00
ATOM   2337  HG1 VAL A 142      10.654 -12.215 -16.592  0.00  0.00
ATOM   2338  HG1 VAL A 142       9.884 -13.433 -15.502  0.00  0.00
ATOM   2339  CG2 VAL A 142       9.155 -13.734 -18.523  0.00  0.00
ATOM   2340  HG2 VAL A 142      10.045 -13.279 -19.007  0.00  0.00
ATOM   2341  HG2 VAL A 142       8.375 -13.827 -19.308  0.00  0.00
ATOM   2342  HG2 VAL A 142       9.380 -14.748 -18.129  0.00  0.00
ATOM   2343  C   VAL A 142       6.992 -12.416 -15.690  0.00  0.00
ATOM   2344  O   VAL A 142       7.237 -12.756 -14.524  0.00  0.00
ATOM   2345  N   THR A 143       6.311 -11.295 -15.871  0.00  0.00
ATOM   2346  HN  THR A 143       6.222 -10.864 -16.765  0.00  0.00
ATOM   2347  CA  THR A 143       5.752 -10.436 -14.825  0.00  0.00
ATOM   2348  HA  THR A 143       6.646 -10.118 -14.309  0.00  0.00
ATOM   2349  CB  THR A 143       5.177  -9.106 -15.309  0.00  0.00
ATOM   2350  HB  THR A 143       4.177  -9.377 -15.711  0.00  0.00
ATOM   2351  OG1 THR A 143       5.929  -8.435 -16.303  0.00  0.00
ATOM   2352  HG1 THR A 143       5.321  -7.702 -16.426  0.00  0.00
ATOM   2353  CG2 THR A 143       5.055  -8.072 -14.193  0.00  0.00
ATOM   2354  HG2 THR A 143       4.270  -8.418 -13.486  0.00  0.00
ATOM   2355  HG2 THR A 143       4.661  -7.057 -14.418  0.00  0.00
ATOM   2356  HG2 THR A 143       6.051  -7.868 -13.745  0.00  0.00
ATOM   2357  C   THR A 143       4.720 -10.998 -13.800  0.00  0.00
ATOM   2358  O   THR A 143       4.944 -11.038 -12.589  0.00  0.00
ATOM   2359  N   PHE A 144       3.656 -11.606 -14.411  0.00  0.00
ATOM   2360  HN  PHE A 144       3.739 -11.776 -15.391  0.00  0.00
ATOM   2361  CA  PHE A 144       2.513 -12.213 -13.700  0.00  0.00
ATOM   2362  HA  PHE A 144       2.352 -11.515 -12.892  0.00  0.00
ATOM   2363  CB  PHE A 144       1.199 -12.209 -14.546  0.00  0.00
ATOM   2364  HB1 PHE A 144       1.186 -12.955 -15.369  0.00  0.00
ATOM   2365  HB2 PHE A 144       1.166 -11.202 -15.015  0.00  0.00
ATOM   2366  CG  PHE A 144      -0.032 -12.383 -13.743  0.00  0.00
ATOM   2367  CD1 PHE A 144      -0.584 -13.713 -13.566  0.00  0.00
ATOM   2368  HD1 PHE A 144      -0.160 -14.589 -14.033  0.00  0.00
ATOM   2369  CE1 PHE A 144      -1.761 -13.867 -12.849  0.00  0.00
ATOM   2370  HE1 PHE A 144      -2.185 -14.850 -12.708  0.00  0.00
ATOM   2371  CZ  PHE A 144      -2.465 -12.793 -12.404  0.00  0.00
ATOM   2372  HZ  PHE A 144      -3.358 -12.980 -11.828  0.00  0.00
ATOM   2373  CD2 PHE A 144      -0.736 -11.266 -13.167  0.00  0.00
ATOM   2374  HD2 PHE A 144      -0.225 -10.317 -13.116  0.00  0.00
ATOM   2375  CE2 PHE A 144      -1.958 -11.432 -12.518  0.00  0.00
ATOM   2376  HE2 PHE A 144      -2.558 -10.595 -12.193  0.00  0.00
ATOM   2377  C   PHE A 144       2.879 -13.564 -13.241  0.00  0.00
ATOM   2378  O   PHE A 144       2.381 -13.886 -12.152  0.00  0.00
ATOM   2379  N   GLY A 145       3.722 -14.396 -13.959  0.00  0.00
ATOM   2380  HN  GLY A 145       4.053 -14.285 -14.894  0.00  0.00
ATOM   2381  CA  GLY A 145       3.926 -15.767 -13.608  0.00  0.00
ATOM   2382  HA1 GLY A 145       4.100 -16.199 -14.582  0.00  0.00
ATOM   2383  HA2 GLY A 145       3.065 -16.200 -13.120  0.00  0.00
ATOM   2384  C   GLY A 145       5.196 -15.937 -12.730  0.00  0.00
ATOM   2385  O   GLY A 145       5.377 -16.990 -12.166  0.00  0.00
ATOM   2386  N   VAL A 146       5.987 -14.914 -12.566  0.00  0.00
ATOM   2387  HN  VAL A 146       6.002 -14.146 -13.202  0.00  0.00
ATOM   2388  CA  VAL A 146       7.254 -15.171 -11.824  0.00  0.00
ATOM   2389  HA  VAL A 146       7.191 -16.102 -11.279  0.00  0.00
ATOM   2390  CB  VAL A 146       8.540 -15.255 -12.771  0.00  0.00
ATOM   2391  HB  VAL A 146       8.720 -14.278 -13.269  0.00  0.00
ATOM   2392  CG1 VAL A 146       9.744 -15.807 -11.964  0.00  0.00
ATOM   2393  HG1 VAL A 146      10.682 -15.809 -12.560  0.00  0.00
ATOM   2394  HG1 VAL A 146       9.543 -16.882 -11.765  0.00  0.00
ATOM   2395  HG1 VAL A 146       9.918 -15.233 -11.028  0.00  0.00
ATOM   2396  CG2 VAL A 146       8.306 -16.208 -13.989  0.00  0.00
ATOM   2397  HG2 VAL A 146       9.254 -16.219 -14.569  0.00  0.00
ATOM   2398  HG2 VAL A 146       7.525 -15.663 -14.561  0.00  0.00
ATOM   2399  HG2 VAL A 146       7.931 -17.216 -13.708  0.00  0.00
ATOM   2400  C   VAL A 146       7.516 -14.073 -10.845  0.00  0.00
ATOM   2401  O   VAL A 146       7.675 -14.317  -9.615  0.00  0.00
ATOM   2402  N   VAL A 147       7.517 -12.753 -11.225  0.00  0.00
ATOM   2403  HN  VAL A 147       7.523 -12.419 -12.165  0.00  0.00
ATOM   2404  CA  VAL A 147       7.752 -11.659 -10.249  0.00  0.00
ATOM   2405  HA  VAL A 147       8.697 -11.831  -9.756  0.00  0.00
ATOM   2406  CB  VAL A 147       8.004 -10.270 -10.856  0.00  0.00
ATOM   2407  HB  VAL A 147       7.070  -9.810 -11.245  0.00  0.00
ATOM   2408  CG1 VAL A 147       8.562  -9.403  -9.728  0.00  0.00
ATOM   2409  HG1 VAL A 147       7.812  -9.136  -8.953  0.00  0.00
ATOM   2410  HG1 VAL A 147       8.943  -8.466 -10.189  0.00  0.00
ATOM   2411  HG1 VAL A 147       9.353  -9.914  -9.137  0.00  0.00
ATOM   2412  CG2 VAL A 147       9.014 -10.500 -12.007  0.00  0.00
ATOM   2413  HG2 VAL A 147       9.455  -9.568 -12.420  0.00  0.00
ATOM   2414  HG2 VAL A 147       8.495 -10.981 -12.864  0.00  0.00
ATOM   2415  HG2 VAL A 147       9.875 -11.126 -11.688  0.00  0.00
ATOM   2416  C   VAL A 147       6.632 -11.588  -9.177  0.00  0.00
ATOM   2417  O   VAL A 147       6.840 -11.632  -8.015  0.00  0.00
ATOM   2418  N   THR A 148       5.342 -11.640  -9.668  0.00  0.00
ATOM   2419  HN  THR A 148       5.238 -11.593 -10.658  0.00  0.00
ATOM   2420  CA  THR A 148       4.098 -11.571  -8.929  0.00  0.00
ATOM   2421  HA  THR A 148       4.127 -10.619  -8.420  0.00  0.00
ATOM   2422  CB  THR A 148       2.753 -11.519  -9.812  0.00  0.00
ATOM   2423  HB  THR A 148       2.791 -12.434 -10.439  0.00  0.00
ATOM   2424  OG1 THR A 148       2.773 -10.363 -10.663  0.00  0.00
ATOM   2425  HG1 THR A 148       3.289 -10.632 -11.426  0.00  0.00
ATOM   2426  CG2 THR A 148       1.534 -11.367  -8.887  0.00  0.00
ATOM   2427  HG2 THR A 148       0.552 -11.340  -9.407  0.00  0.00
ATOM   2428  HG2 THR A 148       1.643 -10.363  -8.424  0.00  0.00
ATOM   2429  HG2 THR A 148       1.536 -12.135  -8.084  0.00  0.00
ATOM   2430  C   THR A 148       4.016 -12.739  -8.033  0.00  0.00
ATOM   2431  O   THR A 148       3.783 -12.663  -6.863  0.00  0.00
ATOM   2432  N   SER A 149       4.174 -13.938  -8.587  0.00  0.00
ATOM   2433  HN  SER A 149       4.122 -14.081  -9.572  0.00  0.00
ATOM   2434  CA  SER A 149       4.441 -15.122  -7.852  0.00  0.00
ATOM   2435  HA  SER A 149       3.441 -15.355  -7.516  0.00  0.00
ATOM   2436  CB  SER A 149       4.876 -16.257  -8.766  0.00  0.00
ATOM   2437  HB1 SER A 149       4.973 -17.121  -8.075  0.00  0.00
ATOM   2438  HB2 SER A 149       5.854 -15.998  -9.226  0.00  0.00
ATOM   2439  OG  SER A 149       3.886 -16.602  -9.650  0.00  0.00
ATOM   2440  HG1 SER A 149       4.259 -17.261 -10.239  0.00  0.00
ATOM   2441  C   SER A 149       5.404 -15.129  -6.669  0.00  0.00
ATOM   2442  O   SER A 149       4.984 -15.423  -5.526  0.00  0.00
ATOM   2443  N   VAL A 150       6.720 -14.929  -6.826  0.00  0.00
ATOM   2444  HN  VAL A 150       7.160 -14.682  -7.686  0.00  0.00
ATOM   2445  CA  VAL A 150       7.652 -14.893  -5.715  0.00  0.00
ATOM   2446  HA  VAL A 150       7.486 -15.781  -5.122  0.00  0.00
ATOM   2447  CB  VAL A 150       9.212 -14.881  -6.024  0.00  0.00
ATOM   2448  HB  VAL A 150       9.737 -14.940  -5.047  0.00  0.00
ATOM   2449  CG1 VAL A 150       9.482 -16.276  -6.655  0.00  0.00
ATOM   2450  HG1 VAL A 150      10.571 -16.496  -6.660  0.00  0.00
ATOM   2451  HG1 VAL A 150       8.995 -16.428  -7.641  0.00  0.00
ATOM   2452  HG1 VAL A 150       9.129 -17.024  -5.912  0.00  0.00
ATOM   2453  CG2 VAL A 150       9.510 -13.703  -6.763  0.00  0.00
ATOM   2454  HG2 VAL A 150       9.371 -13.881  -7.851  0.00  0.00
ATOM   2455  HG2 VAL A 150      10.580 -13.460  -6.589  0.00  0.00
ATOM   2456  HG2 VAL A 150       9.004 -12.750  -6.499  0.00  0.00
ATOM   2457  C   VAL A 150       7.353 -13.726  -4.783  0.00  0.00
ATOM   2458  O   VAL A 150       7.252 -13.893  -3.566  0.00  0.00
ATOM   2459  N   ILE A 151       6.960 -12.464  -5.218  0.00  0.00
ATOM   2460  HN  ILE A 151       6.994 -12.256  -6.192  0.00  0.00
ATOM   2461  CA  ILE A 151       6.663 -11.387  -4.350  0.00  0.00
ATOM   2462  HA  ILE A 151       7.544 -11.307  -3.729  0.00  0.00
ATOM   2463  CB  ILE A 151       6.495 -10.055  -5.027  0.00  0.00
ATOM   2464  HB  ILE A 151       5.702 -10.231  -5.785  0.00  0.00
ATOM   2465  CG2 ILE A 151       5.892  -9.017  -4.063  0.00  0.00
ATOM   2466  HG2 ILE A 151       5.777  -8.020  -4.539  0.00  0.00
ATOM   2467  HG2 ILE A 151       6.513  -8.860  -3.155  0.00  0.00
ATOM   2468  HG2 ILE A 151       4.825  -9.146  -3.780  0.00  0.00
ATOM   2469  CG1 ILE A 151       7.786  -9.531  -5.726  0.00  0.00
ATOM   2470  HG1 ILE A 151       7.613  -8.544  -6.207  0.00  0.00
ATOM   2471  HG1 ILE A 151       8.043 -10.284  -6.501  0.00  0.00
ATOM   2472  CD1 ILE A 151       9.077  -9.383  -4.813  0.00  0.00
ATOM   2473  HD1 ILE A 151       9.443 -10.353  -4.414  0.00  0.00
ATOM   2474  HD2 ILE A 151       8.755  -8.736  -3.969  0.00  0.00
ATOM   2475  HD3 ILE A 151       9.954  -8.911  -5.305  0.00  0.00
ATOM   2476  C   ILE A 151       5.535 -11.737  -3.435  0.00  0.00
ATOM   2477  O   ILE A 151       5.615 -11.483  -2.214  0.00  0.00
ATOM   2478  N   THR A 152       4.506 -12.369  -4.002  0.00  0.00
ATOM   2479  HN  THR A 152       4.605 -12.567  -4.974  0.00  0.00
ATOM   2480  CA  THR A 152       3.325 -12.796  -3.190  0.00  0.00
ATOM   2481  HA  THR A 152       3.070 -11.875  -2.686  0.00  0.00
ATOM   2482  CB  THR A 152       2.172 -13.175  -4.095  0.00  0.00
ATOM   2483  HB  THR A 152       2.319 -14.127  -4.648  0.00  0.00
ATOM   2484  OG1 THR A 152       1.832 -12.105  -4.926  0.00  0.00
ATOM   2485  HG1 THR A 152       2.488 -12.154  -5.625  0.00  0.00
ATOM   2486  CG2 THR A 152       0.925 -13.503  -3.197  0.00  0.00
ATOM   2487  HG2 THR A 152       1.139 -14.411  -2.594  0.00  0.00
ATOM   2488  HG2 THR A 152       0.080 -13.734  -3.880  0.00  0.00
ATOM   2489  HG2 THR A 152       0.730 -12.598  -2.584  0.00  0.00
ATOM   2490  C   THR A 152       3.703 -13.878  -2.212  0.00  0.00
ATOM   2491  O   THR A 152       3.174 -13.928  -1.131  0.00  0.00
ATOM   2492  N   TRP A 153       4.589 -14.895  -2.462  0.00  0.00
ATOM   2493  HN  TRP A 153       5.087 -15.022  -3.316  0.00  0.00
ATOM   2494  CA  TRP A 153       5.171 -15.744  -1.416  0.00  0.00
ATOM   2495  HA  TRP A 153       4.368 -16.310  -0.967  0.00  0.00
ATOM   2496  CB  TRP A 153       6.036 -16.827  -2.161  0.00  0.00
ATOM   2497  HB1 TRP A 153       6.578 -17.363  -1.353  0.00  0.00
ATOM   2498  HB2 TRP A 153       6.774 -16.366  -2.851  0.00  0.00
ATOM   2499  CG  TRP A 153       5.164 -17.900  -2.902  0.00  0.00
ATOM   2500  CD1 TRP A 153       3.869 -18.354  -2.662  0.00  0.00
ATOM   2501  HD1 TRP A 153       3.220 -18.101  -1.837  0.00  0.00
ATOM   2502  NE1 TRP A 153       3.503 -19.427  -3.427  0.00  0.00
ATOM   2503  HE1 TRP A 153       2.739 -20.033  -3.410  0.00  0.00
ATOM   2504  CE2 TRP A 153       4.533 -19.589  -4.356  0.00  0.00
ATOM   2505  CD2 TRP A 153       5.636 -18.774  -3.939  0.00  0.00
ATOM   2506  CE3 TRP A 153       6.865 -18.753  -4.647  0.00  0.00
ATOM   2507  HE3 TRP A 153       7.504 -17.882  -4.638  0.00  0.00
ATOM   2508  CZ3 TRP A 153       6.910 -19.602  -5.794  0.00  0.00
ATOM   2509  HZ3 TRP A 153       7.739 -19.407  -6.460  0.00  0.00
ATOM   2510  CZ2 TRP A 153       4.645 -20.467  -5.461  0.00  0.00
ATOM   2511  HZ2 TRP A 153       3.896 -21.208  -5.699  0.00  0.00
ATOM   2512  CH2 TRP A 153       5.828 -20.423  -6.236  0.00  0.00
ATOM   2513  HH2 TRP A 153       6.075 -21.134  -7.011  0.00  0.00
ATOM   2514  C   TRP A 153       5.929 -15.006  -0.256  0.00  0.00
ATOM   2515  O   TRP A 153       5.648 -15.388   0.915  0.00  0.00
ATOM   2516  N   VAL A 154       6.716 -13.984  -0.429  0.00  0.00
ATOM   2517  HN  VAL A 154       6.889 -13.758  -1.385  0.00  0.00
ATOM   2518  CA  VAL A 154       7.364 -13.237   0.672  0.00  0.00
ATOM   2519  HA  VAL A 154       7.729 -14.014   1.329  0.00  0.00
ATOM   2520  CB  VAL A 154       8.548 -12.367   0.229  0.00  0.00
ATOM   2521  HB  VAL A 154       8.242 -11.381  -0.182  0.00  0.00
ATOM   2522  CG1 VAL A 154       9.623 -12.233   1.361  0.00  0.00
ATOM   2523  HG1 VAL A 154       9.265 -11.482   2.097  0.00  0.00
ATOM   2524  HG1 VAL A 154      10.677 -12.048   1.063  0.00  0.00
ATOM   2525  HG1 VAL A 154       9.645 -13.102   2.052  0.00  0.00
ATOM   2526  CG2 VAL A 154       9.269 -12.987  -0.990  0.00  0.00
ATOM   2527  HG2 VAL A 154       9.630 -13.998  -0.708  0.00  0.00
ATOM   2528  HG2 VAL A 154      10.111 -12.375  -1.377  0.00  0.00
ATOM   2529  HG2 VAL A 154       8.665 -13.126  -1.913  0.00  0.00
ATOM   2530  C   VAL A 154       6.465 -12.461   1.553  0.00  0.00
ATOM   2531  O   VAL A 154       6.578 -12.454   2.764  0.00  0.00
ATOM   2532  N   VAL A 155       5.469 -11.774   0.913  0.00  0.00
ATOM   2533  HN  VAL A 155       5.320 -11.674  -0.067  0.00  0.00
ATOM   2534  CA  VAL A 155       4.439 -11.145   1.671  0.00  0.00
ATOM   2535  HA  VAL A 155       4.941 -10.523   2.398  0.00  0.00
ATOM   2536  CB  VAL A 155       3.476 -10.485   0.702  0.00  0.00
ATOM   2537  HB  VAL A 155       3.307 -11.067  -0.230  0.00  0.00
ATOM   2538  CG1 VAL A 155       2.148  -9.992   1.456  0.00  0.00
ATOM   2539  HG1 VAL A 155       1.453  -9.354   0.868  0.00  0.00
ATOM   2540  HG1 VAL A 155       2.469  -9.432   2.361  0.00  0.00
ATOM   2541  HG1 VAL A 155       1.495 -10.862   1.680  0.00  0.00
ATOM   2542  CG2 VAL A 155       4.122  -9.186   0.263  0.00  0.00
ATOM   2543  HG2 VAL A 155       5.119  -9.300  -0.212  0.00  0.00
ATOM   2544  HG2 VAL A 155       4.234  -8.548   1.165  0.00  0.00
ATOM   2545  HG2 VAL A 155       3.435  -8.629  -0.408  0.00  0.00
ATOM   2546  C   VAL A 155       3.579 -12.213   2.440  0.00  0.00
ATOM   2547  O   VAL A 155       3.372 -11.994   3.647  0.00  0.00
ATOM   2548  N   ALA A 156       3.172 -13.356   1.850  0.00  0.00
ATOM   2549  HN  ALA A 156       3.338 -13.492   0.876  0.00  0.00
ATOM   2550  CA  ALA A 156       2.569 -14.457   2.494  0.00  0.00
ATOM   2551  HA  ALA A 156       1.639 -14.137   2.941  0.00  0.00
ATOM   2552  CB  ALA A 156       2.064 -15.431   1.454  0.00  0.00
ATOM   2553  HB1 ALA A 156       2.923 -16.034   1.090  0.00  0.00
ATOM   2554  HB2 ALA A 156       1.740 -14.951   0.506  0.00  0.00
ATOM   2555  HB3 ALA A 156       1.291 -16.100   1.887  0.00  0.00
ATOM   2556  C   ALA A 156       3.291 -15.177   3.715  0.00  0.00
ATOM   2557  O   ALA A 156       2.947 -15.001   4.889  0.00  0.00
ATOM   2558  N   VAL A 157       4.374 -15.929   3.401  0.00  0.00
ATOM   2559  HN  VAL A 157       4.686 -15.771   2.468  0.00  0.00
ATOM   2560  CA  VAL A 157       5.028 -16.796   4.394  0.00  0.00
ATOM   2561  HA  VAL A 157       4.289 -17.369   4.934  0.00  0.00
ATOM   2562  CB  VAL A 157       5.929 -17.830   3.773  0.00  0.00
ATOM   2563  HB  VAL A 157       6.822 -17.277   3.411  0.00  0.00
ATOM   2564  CG1 VAL A 157       6.466 -18.858   4.797  0.00  0.00
ATOM   2565  HG1 VAL A 157       5.648 -19.518   5.157  0.00  0.00
ATOM   2566  HG1 VAL A 157       6.843 -18.389   5.730  0.00  0.00
ATOM   2567  HG1 VAL A 157       7.188 -19.647   4.494  0.00  0.00
ATOM   2568  CG2 VAL A 157       5.209 -18.529   2.591  0.00  0.00
ATOM   2569  HG2 VAL A 157       4.954 -17.746   1.847  0.00  0.00
ATOM   2570  HG2 VAL A 157       4.338 -19.031   3.064  0.00  0.00
ATOM   2571  HG2 VAL A 157       5.823 -19.262   2.025  0.00  0.00
ATOM   2572  C   VAL A 157       5.813 -16.089   5.450  0.00  0.00
ATOM   2573  O   VAL A 157       5.745 -16.356   6.632  0.00  0.00
ATOM   2574  N   PHE A 158       6.739 -15.271   4.927  0.00  0.00
ATOM   2575  HN  PHE A 158       6.780 -15.027   3.961  0.00  0.00
ATOM   2576  CA  PHE A 158       7.732 -14.606   5.679  0.00  0.00
ATOM   2577  HA  PHE A 158       8.152 -15.237   6.448  0.00  0.00
ATOM   2578  CB  PHE A 158       8.883 -14.233   4.630  0.00  0.00
ATOM   2579  HB1 PHE A 158       8.593 -13.405   3.948  0.00  0.00
ATOM   2580  HB2 PHE A 158       9.096 -15.141   4.025  0.00  0.00
ATOM   2581  CG  PHE A 158      10.209 -13.955   5.348  0.00  0.00
ATOM   2582  CD1 PHE A 158      10.705 -14.897   6.239  0.00  0.00
ATOM   2583  HD1 PHE A 158      10.257 -15.873   6.337  0.00  0.00
ATOM   2584  CE1 PHE A 158      11.925 -14.584   6.838  0.00  0.00
ATOM   2585  HE1 PHE A 158      12.304 -15.351   7.498  0.00  0.00
ATOM   2586  CZ  PHE A 158      12.467 -13.300   6.751  0.00  0.00
ATOM   2587  HZ  PHE A 158      13.387 -13.109   7.284  0.00  0.00
ATOM   2588  CD2 PHE A 158      10.803 -12.654   5.254  0.00  0.00
ATOM   2589  HD2 PHE A 158      10.459 -12.012   4.456  0.00  0.00
ATOM   2590  CE2 PHE A 158      12.012 -12.317   5.950  0.00  0.00
ATOM   2591  HE2 PHE A 158      12.590 -11.410   5.842  0.00  0.00
ATOM   2592  C   PHE A 158       7.211 -13.390   6.445  0.00  0.00
ATOM   2593  O   PHE A 158       7.408 -13.209   7.589  0.00  0.00
ATOM   2594  N   ALA A 159       6.488 -12.489   5.747  0.00  0.00
ATOM   2595  HN  ALA A 159       6.357 -12.525   4.759  0.00  0.00
ATOM   2596  CA  ALA A 159       6.135 -11.255   6.290  0.00  0.00
ATOM   2597  HA  ALA A 159       6.885 -10.921   6.992  0.00  0.00
ATOM   2598  CB  ALA A 159       6.044 -10.169   5.165  0.00  0.00
ATOM   2599  HB1 ALA A 159       5.163 -10.551   4.605  0.00  0.00
ATOM   2600  HB2 ALA A 159       7.022 -10.122   4.641  0.00  0.00
ATOM   2601  HB3 ALA A 159       5.907  -9.111   5.472  0.00  0.00
ATOM   2602  C   ALA A 159       4.843 -11.331   7.121  0.00  0.00
ATOM   2603  O   ALA A 159       4.846 -11.043   8.338  0.00  0.00
ATOM   2604  N   SER A 160       3.740 -11.757   6.497  0.00  0.00
ATOM   2605  HN  SER A 160       3.962 -12.116   5.595  0.00  0.00
ATOM   2606  CA  SER A 160       2.421 -11.865   7.102  0.00  0.00
ATOM   2607  HA  SER A 160       2.271 -10.976   7.699  0.00  0.00
ATOM   2608  CB  SER A 160       1.234 -11.871   6.037  0.00  0.00
ATOM   2609  HB1 SER A 160       0.284 -11.628   6.558  0.00  0.00
ATOM   2610  HB2 SER A 160       1.108 -12.911   5.670  0.00  0.00
ATOM   2611  OG  SER A 160       1.439 -10.821   5.088  0.00  0.00
ATOM   2612  HG1 SER A 160       1.992 -11.279   4.450  0.00  0.00
ATOM   2613  C   SER A 160       2.144 -12.981   8.044  0.00  0.00
ATOM   2614  O   SER A 160       1.608 -12.692   9.117  0.00  0.00
ATOM   2615  N   LEU A 161       2.504 -14.225   7.742  0.00  0.00
ATOM   2616  HN  LEU A 161       2.793 -14.504   6.829  0.00  0.00
ATOM   2617  CA  LEU A 161       2.016 -15.329   8.582  0.00  0.00
ATOM   2618  HA  LEU A 161       0.957 -15.159   8.705  0.00  0.00
ATOM   2619  CB  LEU A 161       2.263 -16.668   7.914  0.00  0.00
ATOM   2620  HB1 LEU A 161       3.356 -16.816   7.775  0.00  0.00
ATOM   2621  HB2 LEU A 161       1.783 -16.710   6.913  0.00  0.00
ATOM   2622  CG  LEU A 161       1.732 -17.856   8.632  0.00  0.00
ATOM   2623  HG  LEU A 161       1.967 -17.702   9.706  0.00  0.00
ATOM   2624  CD1 LEU A 161       0.216 -18.058   8.496  0.00  0.00
ATOM   2625  HD1 LEU A 161       0.016 -17.963   7.407  0.00  0.00
ATOM   2626  HD1 LEU A 161      -0.347 -17.270   9.040  0.00  0.00
ATOM   2627  HD1 LEU A 161      -0.159 -19.066   8.771  0.00  0.00
ATOM   2628  CD2 LEU A 161       2.502 -19.067   8.058  0.00  0.00
ATOM   2629  HD2 LEU A 161       2.411 -19.140   6.953  0.00  0.00
ATOM   2630  HD2 LEU A 161       2.058 -20.015   8.429  0.00  0.00
ATOM   2631  HD2 LEU A 161       3.592 -18.948   8.238  0.00  0.00
ATOM   2632  C   LEU A 161       2.585 -15.317   9.992  0.00  0.00
ATOM   2633  O   LEU A 161       1.772 -15.572  10.874  0.00  0.00
ATOM   2634  N   PRO A 162       3.793 -14.984  10.391  0.00  0.00
ATOM   2635  CD  PRO A 162       4.938 -15.098   9.503  0.00  0.00
ATOM   2636  HD1 PRO A 162       4.968 -14.345   8.687  0.00  0.00
ATOM   2637  HD2 PRO A 162       4.868 -16.132   9.103  0.00  0.00
ATOM   2638  CA  PRO A 162       4.204 -14.685  11.740  0.00  0.00
ATOM   2639  HA  PRO A 162       4.035 -15.555  12.359  0.00  0.00
ATOM   2640  CB  PRO A 162       5.696 -14.235  11.555  0.00  0.00
ATOM   2641  HB1 PRO A 162       6.239 -14.547  12.473  0.00  0.00
ATOM   2642  HB2 PRO A 162       5.806 -13.147  11.367  0.00  0.00
ATOM   2643  CG  PRO A 162       6.150 -15.027  10.371  0.00  0.00
ATOM   2644  HG1 PRO A 162       6.989 -14.535   9.834  0.00  0.00
ATOM   2645  HG2 PRO A 162       6.506 -16.030  10.690  0.00  0.00
ATOM   2646  C   PRO A 162       3.432 -13.611  12.484  0.00  0.00
ATOM   2647  O   PRO A 162       3.428 -13.707  13.732  0.00  0.00
ATOM   2648  N   GLY A 163       2.840 -12.636  11.787  0.00  0.00
ATOM   2649  HN  GLY A 163       3.030 -12.466  10.823  0.00  0.00
ATOM   2650  CA  GLY A 163       1.926 -11.703  12.367  0.00  0.00
ATOM   2651  HA1 GLY A 163       1.658 -10.930  11.662  0.00  0.00
ATOM   2652  HA2 GLY A 163       2.214 -11.473  13.383  0.00  0.00
ATOM   2653  C   GLY A 163       0.597 -12.305  12.747  0.00  0.00
ATOM   2654  O   GLY A 163       0.166 -12.185  13.901  0.00  0.00
ATOM   2655  N   ILE A 164      -0.047 -13.063  11.845  0.00  0.00
ATOM   2656  HN  ILE A 164       0.481 -13.235  11.018  0.00  0.00
ATOM   2657  CA  ILE A 164      -1.414 -13.655  11.974  0.00  0.00
ATOM   2658  HA  ILE A 164      -2.070 -12.808  12.113  0.00  0.00
ATOM   2659  CB  ILE A 164      -1.918 -14.436  10.763  0.00  0.00
ATOM   2660  HB  ILE A 164      -1.386 -15.410  10.720  0.00  0.00
ATOM   2661  CG2 ILE A 164      -3.428 -14.693  10.938  0.00  0.00
ATOM   2662  HG2 ILE A 164      -3.846 -15.062   9.977  0.00  0.00
ATOM   2663  HG2 ILE A 164      -3.984 -13.751  11.134  0.00  0.00
ATOM   2664  HG2 ILE A 164      -3.701 -15.472  11.680  0.00  0.00
ATOM   2665  CG1 ILE A 164      -1.700 -13.788   9.397  0.00  0.00
ATOM   2666  HG1 ILE A 164      -0.623 -13.540   9.286  0.00  0.00
ATOM   2667  HG1 ILE A 164      -2.179 -12.790   9.302  0.00  0.00
ATOM   2668  CD1 ILE A 164      -2.087 -14.654   8.181  0.00  0.00
ATOM   2669  HD1 ILE A 164      -3.101 -15.109   8.198  0.00  0.00
ATOM   2670  HD2 ILE A 164      -1.315 -15.444   8.059  0.00  0.00
ATOM   2671  HD3 ILE A 164      -2.074 -14.078   7.231  0.00  0.00
ATOM   2672  C   ILE A 164      -1.530 -14.594  13.126  0.00  0.00
ATOM   2673  O   ILE A 164      -2.547 -14.535  13.860  0.00  0.00
ATOM   2674  N   ILE A 165      -0.516 -15.464  13.280  0.00  0.00
ATOM   2675  HN  ILE A 165       0.256 -15.379  12.656  0.00  0.00
ATOM   2676  CA  ILE A 165      -0.579 -16.496  14.254  0.00  0.00
ATOM   2677  HA  ILE A 165      -1.564 -16.915  14.116  0.00  0.00
ATOM   2678  CB  ILE A 165       0.482 -17.598  13.980  0.00  0.00
ATOM   2679  HB  ILE A 165       1.415 -17.022  13.808  0.00  0.00
ATOM   2680  CG2 ILE A 165       0.487 -18.614  15.166  0.00  0.00
ATOM   2681  HG2 ILE A 165      -0.528 -19.056  15.249  0.00  0.00
ATOM   2682  HG2 ILE A 165       0.737 -17.986  16.048  0.00  0.00
ATOM   2683  HG2 ILE A 165       1.356 -19.246  14.882  0.00  0.00
ATOM   2684  CG1 ILE A 165       0.136 -18.324  12.657  0.00  0.00
ATOM   2685  HG1 ILE A 165      -0.115 -17.568  11.882  0.00  0.00
ATOM   2686  HG1 ILE A 165      -0.778 -18.956  12.675  0.00  0.00
ATOM   2687  CD1 ILE A 165       1.336 -19.176  12.058  0.00  0.00
ATOM   2688  HD1 ILE A 165       1.664 -19.832  12.892  0.00  0.00
ATOM   2689  HD2 ILE A 165       2.138 -18.487  11.716  0.00  0.00
ATOM   2690  HD3 ILE A 165       1.142 -19.862  11.205  0.00  0.00
ATOM   2691  C   ILE A 165      -0.415 -15.863  15.651  0.00  0.00
ATOM   2692  O   ILE A 165      -1.079 -16.275  16.577  0.00  0.00
ATOM   2693  N   PHE A 166       0.403 -14.749  15.767  0.00  0.00
ATOM   2694  HN  PHE A 166       0.904 -14.439  14.963  0.00  0.00
ATOM   2695  CA  PHE A 166       0.806 -14.313  17.102  0.00  0.00
ATOM   2696  HA  PHE A 166       0.259 -14.863  17.854  0.00  0.00
ATOM   2697  CB  PHE A 166       2.329 -14.400  17.046  0.00  0.00
ATOM   2698  HB1 PHE A 166       2.713 -13.750  17.860  0.00  0.00
ATOM   2699  HB2 PHE A 166       2.701 -14.021  16.070  0.00  0.00
ATOM   2700  CG  PHE A 166       2.903 -15.782  17.253  0.00  0.00
ATOM   2701  CD1 PHE A 166       3.888 -16.286  16.379  0.00  0.00
ATOM   2702  HD1 PHE A 166       4.033 -15.699  15.483  0.00  0.00
ATOM   2703  CE1 PHE A 166       4.614 -17.402  16.758  0.00  0.00
ATOM   2704  HE1 PHE A 166       5.403 -17.697  16.083  0.00  0.00
ATOM   2705  CZ  PHE A 166       4.371 -17.992  18.024  0.00  0.00
ATOM   2706  HZ  PHE A 166       4.991 -18.841  18.272  0.00  0.00
ATOM   2707  CD2 PHE A 166       2.658 -16.454  18.484  0.00  0.00
ATOM   2708  HD2 PHE A 166       1.944 -16.043  19.183  0.00  0.00
ATOM   2709  CE2 PHE A 166       3.391 -17.504  18.862  0.00  0.00
ATOM   2710  HE2 PHE A 166       3.281 -17.781  19.900  0.00  0.00
ATOM   2711  C   PHE A 166       0.378 -12.856  17.370  0.00  0.00
ATOM   2712  O   PHE A 166       1.204 -12.090  17.940  0.00  0.00
ATOM   2713  N   THR A 167      -0.921 -12.560  17.042  0.00  0.00
ATOM   2714  HN  THR A 167      -1.418 -13.173  16.433  0.00  0.00
ATOM   2715  CA  THR A 167      -1.572 -11.388  17.462  0.00  0.00
ATOM   2716  HA  THR A 167      -0.898 -10.706  17.958  0.00  0.00
ATOM   2717  CB  THR A 167      -2.104 -10.556  16.277  0.00  0.00
ATOM   2718  HB  THR A 167      -2.912 -11.078  15.722  0.00  0.00
ATOM   2719  OG1 THR A 167      -1.014 -10.261  15.337  0.00  0.00
ATOM   2720  HG1 THR A 167      -0.524 -11.069  15.165  0.00  0.00
ATOM   2721  CG2 THR A 167      -2.676  -9.278  16.805  0.00  0.00
ATOM   2722  HG2 THR A 167      -3.331  -8.798  16.047  0.00  0.00
ATOM   2723  HG2 THR A 167      -1.844  -8.565  16.986  0.00  0.00
ATOM   2724  HG2 THR A 167      -3.310  -9.428  17.705  0.00  0.00
ATOM   2725  C   THR A 167      -2.668 -11.900  18.366  0.00  0.00
ATOM   2726  O   THR A 167      -3.351 -12.935  18.142  0.00  0.00
ATOM   2727  N   ARG A 168      -2.875 -11.135  19.466  0.00  0.00
ATOM   2728  HN  ARG A 168      -2.306 -10.317  19.495  0.00  0.00
ATOM   2729  CA  ARG A 168      -3.977 -11.337  20.501  0.00  0.00
ATOM   2730  HA  ARG A 168      -4.811 -11.723  19.935  0.00  0.00
ATOM   2731  CB  ARG A 168      -3.547 -12.112  21.753  0.00  0.00
ATOM   2732  HB1 ARG A 168      -4.327 -12.394  22.493  0.00  0.00
ATOM   2733  HB2 ARG A 168      -2.847 -11.455  22.310  0.00  0.00
ATOM   2734  CG  ARG A 168      -2.915 -13.472  21.522  0.00  0.00
ATOM   2735  HG1 ARG A 168      -2.542 -13.822  22.508  0.00  0.00
ATOM   2736  HG2 ARG A 168      -2.077 -13.447  20.792  0.00  0.00
ATOM   2737  CD  ARG A 168      -3.844 -14.657  21.102  0.00  0.00
ATOM   2738  HD1 ARG A 168      -4.534 -14.439  20.259  0.00  0.00
ATOM   2739  HD2 ARG A 168      -4.519 -14.867  21.959  0.00  0.00
ATOM   2740  NE  ARG A 168      -3.061 -15.959  20.951  0.00  0.00
ATOM   2741  HE  ARG A 168      -2.598 -16.296  21.770  0.00  0.00
ATOM   2742  CZ  ARG A 168      -2.359 -16.239  19.827  0.00  0.00
ATOM   2743  NH1 ARG A 168      -1.556 -17.305  19.860  0.00  0.00
ATOM   2744  HH1 ARG A 168      -1.165 -17.529  20.752  0.00  0.00
ATOM   2745  HH1 ARG A 168      -0.993 -17.519  19.062  0.00  0.00
ATOM   2746  NH2 ARG A 168      -2.522 -15.566  18.675  0.00  0.00
ATOM   2747  HH2 ARG A 168      -3.127 -14.776  18.573  0.00  0.00
ATOM   2748  HH2 ARG A 168      -2.027 -15.882  17.866  0.00  0.00
ATOM   2749  C   ARG A 168      -4.519 -10.004  21.002  0.00  0.00
ATOM   2750  O   ARG A 168      -4.000  -8.939  20.636  0.00  0.00
ATOM   2751  N   SER A 169      -5.558  -9.896  21.861  0.00  0.00
ATOM   2752  HN  SER A 169      -5.980 -10.751  22.154  0.00  0.00
ATOM   2753  CA  SER A 169      -6.131  -8.745  22.458  0.00  0.00
ATOM   2754  HA  SER A 169      -5.967  -7.867  21.851  0.00  0.00
ATOM   2755  CB  SER A 169      -7.687  -8.809  22.397  0.00  0.00
ATOM   2756  HB1 SER A 169      -8.014  -9.777  22.836  0.00  0.00
ATOM   2757  HB2 SER A 169      -7.950  -8.761  21.318  0.00  0.00
ATOM   2758  OG  SER A 169      -8.301  -7.679  22.978  0.00  0.00
ATOM   2759  HG1 SER A 169      -9.246  -7.728  22.819  0.00  0.00
ATOM   2760  C   SER A 169      -5.560  -8.530  23.911  0.00  0.00
ATOM   2761  O   SER A 169      -5.567  -9.422  24.700  0.00  0.00
ATOM   2762  N   GLN A 170      -4.930  -7.358  24.258  0.00  0.00
ATOM   2763  HN  GLN A 170      -4.791  -6.577  23.654  0.00  0.00
ATOM   2764  CA  GLN A 170      -4.035  -7.262  25.408  0.00  0.00
ATOM   2765  HA  GLN A 170      -3.918  -8.220  25.894  0.00  0.00
ATOM   2766  CB  GLN A 170      -2.597  -7.028  24.925  0.00  0.00
ATOM   2767  HB1 GLN A 170      -2.489  -5.937  24.748  0.00  0.00
ATOM   2768  HB2 GLN A 170      -2.616  -7.456  23.900  0.00  0.00
ATOM   2769  CG  GLN A 170      -1.414  -7.536  25.672  0.00  0.00
ATOM   2770  HG1 GLN A 170      -1.447  -7.197  26.730  0.00  0.00
ATOM   2771  HG2 GLN A 170      -0.488  -7.065  25.279  0.00  0.00
ATOM   2772  CD  GLN A 170      -1.288  -9.051  25.608  0.00  0.00
ATOM   2773  OE1 GLN A 170      -1.109  -9.562  24.483  0.00  0.00
ATOM   2774  NE2 GLN A 170      -1.210  -9.743  26.720  0.00  0.00
ATOM   2775  HE2 GLN A 170      -1.090 -10.736  26.749  0.00  0.00
ATOM   2776  HE2 GLN A 170      -1.159  -9.257  27.592  0.00  0.00
ATOM   2777  C   GLN A 170      -4.477  -6.259  26.428  0.00  0.00
ATOM   2778  O   GLN A 170      -5.012  -5.195  26.131  0.00  0.00
ATOM   2779  N   LYS A 171      -4.539  -6.751  27.723  0.00  0.00
ATOM   2780  HN  LYS A 171      -4.244  -7.676  27.950  0.00  0.00
ATOM   2781  CA  LYS A 171      -5.097  -6.020  28.855  0.00  0.00
ATOM   2782  HA  LYS A 171      -6.087  -5.620  28.689  0.00  0.00
ATOM   2783  CB  LYS A 171      -5.111  -7.118  29.977  0.00  0.00
ATOM   2784  HB1 LYS A 171      -4.123  -7.616  30.066  0.00  0.00
ATOM   2785  HB2 LYS A 171      -5.788  -7.903  29.577  0.00  0.00
ATOM   2786  CG  LYS A 171      -5.533  -6.563  31.336  0.00  0.00
ATOM   2787  HG1 LYS A 171      -6.499  -6.039  31.170  0.00  0.00
ATOM   2788  HG2 LYS A 171      -4.813  -5.790  31.681  0.00  0.00
ATOM   2789  CD  LYS A 171      -5.765  -7.721  32.390  0.00  0.00
ATOM   2790  HD1 LYS A 171      -6.011  -7.302  33.388  0.00  0.00
ATOM   2791  HD2 LYS A 171      -4.786  -8.247  32.375  0.00  0.00
ATOM   2792  CE  LYS A 171      -7.074  -8.483  32.132  0.00  0.00
ATOM   2793  HE1 LYS A 171      -7.140  -8.980  31.140  0.00  0.00
ATOM   2794  HE2 LYS A 171      -7.980  -7.850  32.247  0.00  0.00
ATOM   2795  NZ  LYS A 171      -7.195  -9.606  33.152  0.00  0.00
ATOM   2796  HZ1 LYS A 171      -8.191  -9.899  33.209  0.00  0.00
ATOM   2797  HZ2 LYS A 171      -6.943  -9.208  34.079  0.00  0.00
ATOM   2798  HZ3 LYS A 171      -6.592 -10.415  32.900  0.00  0.00
ATOM   2799  C   LYS A 171      -4.193  -4.825  29.355  0.00  0.00
ATOM   2800  O   LYS A 171      -4.718  -3.853  29.908  0.00  0.00
ATOM   2801  N   GLU A 172      -2.819  -4.980  29.170  0.00  0.00
ATOM   2802  HN  GLU A 172      -2.569  -5.691  28.517  0.00  0.00
ATOM   2803  CA  GLU A 172      -1.850  -4.049  29.793  0.00  0.00
ATOM   2804  HA  GLU A 172      -2.118  -4.009  30.839  0.00  0.00
ATOM   2805  CB  GLU A 172      -0.447  -4.554  29.538  0.00  0.00
ATOM   2806  HB1 GLU A 172      -0.088  -4.479  28.490  0.00  0.00
ATOM   2807  HB2 GLU A 172      -0.346  -5.648  29.700  0.00  0.00
ATOM   2808  CG  GLU A 172       0.676  -3.895  30.409  0.00  0.00
ATOM   2809  HG1 GLU A 172       0.828  -2.816  30.193  0.00  0.00
ATOM   2810  HG2 GLU A 172       1.659  -4.384  30.244  0.00  0.00
ATOM   2811  CD  GLU A 172       0.318  -4.050  31.857  0.00  0.00
ATOM   2812  OE1 GLU A 172       0.287  -5.224  32.236  0.00  0.00
ATOM   2813  OE2 GLU A 172      -0.140  -3.074  32.552  0.00  0.00
ATOM   2814  C   GLU A 172      -2.030  -2.628  29.157  0.00  0.00
ATOM   2815  O   GLU A 172      -2.341  -2.567  27.992  0.00  0.00
ATOM   2816  N   GLY A 173      -1.918  -1.532  29.938  0.00  0.00
ATOM   2817  HN  GLY A 173      -1.600  -1.796  30.844  0.00  0.00
ATOM   2818  CA  GLY A 173      -2.210  -0.170  29.600  0.00  0.00
ATOM   2819  HA1 GLY A 173      -2.206  -0.024  28.530  0.00  0.00
ATOM   2820  HA2 GLY A 173      -1.514   0.382  30.215  0.00  0.00
ATOM   2821  C   GLY A 173      -3.649   0.166  30.036  0.00  0.00
ATOM   2822  O   GLY A 173      -4.082   1.257  29.879  0.00  0.00
ATOM   2823  N   LEU A 174      -4.322  -0.720  30.742  0.00  0.00
ATOM   2824  HN  LEU A 174      -3.923  -1.634  30.775  0.00  0.00
ATOM   2825  CA  LEU A 174      -5.564  -0.583  31.538  0.00  0.00
ATOM   2826  HA  LEU A 174      -5.580  -1.491  32.123  0.00  0.00
ATOM   2827  CB  LEU A 174      -5.496   0.616  32.381  0.00  0.00
ATOM   2828  HB1 LEU A 174      -6.452   0.905  32.866  0.00  0.00
ATOM   2829  HB2 LEU A 174      -5.275   1.567  31.851  0.00  0.00
ATOM   2830  CG  LEU A 174      -4.460   0.481  33.504  0.00  0.00
ATOM   2831  HG  LEU A 174      -3.430   0.394  33.095  0.00  0.00
ATOM   2832  CD1 LEU A 174      -4.618   1.796  34.355  0.00  0.00
ATOM   2833  HD1 LEU A 174      -3.867   1.815  35.173  0.00  0.00
ATOM   2834  HD1 LEU A 174      -5.670   1.911  34.693  0.00  0.00
ATOM   2835  HD1 LEU A 174      -4.475   2.645  33.652  0.00  0.00
ATOM   2836  CD2 LEU A 174      -4.698  -0.758  34.516  0.00  0.00
ATOM   2837  HD2 LEU A 174      -5.739  -0.899  34.879  0.00  0.00
ATOM   2838  HD2 LEU A 174      -3.993  -0.530  35.344  0.00  0.00
ATOM   2839  HD2 LEU A 174      -4.343  -1.686  34.022  0.00  0.00
ATOM   2840  C   LEU A 174      -6.847  -0.643  30.773  0.00  0.00
ATOM   2841  O   LEU A 174      -7.937  -0.371  31.294  0.00  0.00
ATOM   2842  N   HIS A 175      -6.856  -1.099  29.513  0.00  0.00
ATOM   2843  HN  HIS A 175      -5.975  -1.295  29.089  0.00  0.00
ATOM   2844  CA  HIS A 175      -8.034  -1.401  28.713  0.00  0.00
ATOM   2845  HA  HIS A 175      -8.618  -2.053  29.346  0.00  0.00
ATOM   2846  CB  HIS A 175      -8.923  -0.162  28.223  0.00  0.00
ATOM   2847  HB1 HIS A 175      -9.215   0.298  29.192  0.00  0.00
ATOM   2848  HB2 HIS A 175      -9.849  -0.613  27.805  0.00  0.00
ATOM   2849  ND1 HIS A 175      -8.934   0.618  25.859  0.00  0.00
ATOM   2850  HD1 HIS A 175      -9.371  -0.190  25.463  0.00  0.00
ATOM   2851  CG  HIS A 175      -8.501   0.796  27.160  0.00  0.00
ATOM   2852  CE1 HIS A 175      -8.728   1.828  25.232  0.00  0.00
ATOM   2853  HE1 HIS A 175      -8.745   2.016  24.158  0.00  0.00
ATOM   2854  NE2 HIS A 175      -8.234   2.713  26.091  0.00  0.00
ATOM   2855  CD2 HIS A 175      -8.049   2.087  27.301  0.00  0.00
ATOM   2856  HD2 HIS A 175      -7.868   2.525  28.275  0.00  0.00
ATOM   2857  C   HIS A 175      -7.613  -2.190  27.478  0.00  0.00
ATOM   2858  O   HIS A 175      -6.409  -2.173  27.122  0.00  0.00
ATOM   2859  N   TYR A 176      -8.476  -3.014  26.836  0.00  0.00
ATOM   2860  HN  TYR A 176      -9.460  -2.945  26.983  0.00  0.00
ATOM   2861  CA  TYR A 176      -8.222  -3.987  25.778  0.00  0.00
ATOM   2862  HA  TYR A 176      -7.390  -4.638  25.999  0.00  0.00
ATOM   2863  CB  TYR A 176      -9.498  -4.886  25.664  0.00  0.00
ATOM   2864  HB1 TYR A 176      -9.464  -5.347  24.655  0.00  0.00
ATOM   2865  HB2 TYR A 176     -10.465  -4.365  25.830  0.00  0.00
ATOM   2866  CG  TYR A 176      -9.390  -6.078  26.530  0.00  0.00
ATOM   2867  CD1 TYR A 176     -10.047  -6.139  27.741  0.00  0.00
ATOM   2868  HD1 TYR A 176     -10.665  -5.308  28.051  0.00  0.00
ATOM   2869  CE1 TYR A 176      -9.676  -7.149  28.698  0.00  0.00
ATOM   2870  HE1 TYR A 176      -9.948  -7.134  29.743  0.00  0.00
ATOM   2871  CZ  TYR A 176      -8.774  -8.181  28.365  0.00  0.00
ATOM   2872  OH  TYR A 176      -8.595  -9.267  29.280  0.00  0.00
ATOM   2873  HH  TYR A 176      -7.836  -9.783  28.997  0.00  0.00
ATOM   2874  CD2 TYR A 176      -8.365  -7.067  26.257  0.00  0.00
ATOM   2875  HD2 TYR A 176      -7.796  -6.959  25.346  0.00  0.00
ATOM   2876  CE2 TYR A 176      -8.112  -8.090  27.127  0.00  0.00
ATOM   2877  HE2 TYR A 176      -7.383  -8.836  26.846  0.00  0.00
ATOM   2878  C   TYR A 176      -7.910  -3.394  24.426  0.00  0.00
ATOM   2879  O   TYR A 176      -8.774  -2.767  23.838  0.00  0.00
ATOM   2880  N   THR A 177      -6.640  -3.556  23.997  0.00  0.00
ATOM   2881  HN  THR A 177      -5.940  -4.078  24.478  0.00  0.00
ATOM   2882  CA  THR A 177      -6.422  -3.272  22.562  0.00  0.00
ATOM   2883  HA  THR A 177      -7.355  -3.360  22.025  0.00  0.00
ATOM   2884  CB  THR A 177      -5.737  -1.928  22.100  0.00  0.00
ATOM   2885  HB  THR A 177      -5.649  -1.900  20.993  0.00  0.00
ATOM   2886  OG1 THR A 177      -4.451  -1.614  22.681  0.00  0.00
ATOM   2887  HG1 THR A 177      -4.156  -0.797  22.271  0.00  0.00
ATOM   2888  CG2 THR A 177      -6.532  -0.676  22.662  0.00  0.00
ATOM   2889  HG2 THR A 177      -6.549  -0.735  23.771  0.00  0.00
ATOM   2890  HG2 THR A 177      -7.589  -0.508  22.363  0.00  0.00
ATOM   2891  HG2 THR A 177      -6.021   0.259  22.347  0.00  0.00
ATOM   2892  C   THR A 177      -5.609  -4.413  21.940  0.00  0.00
ATOM   2893  O   THR A 177      -4.862  -5.019  22.674  0.00  0.00
ATOM   2894  N   CYS A 178      -5.604  -4.767  20.634  0.00  0.00
ATOM   2895  HN  CYS A 178      -6.345  -4.413  20.069  0.00  0.00
ATOM   2896  CA  CYS A 178      -4.645  -5.624  19.983  0.00  0.00
ATOM   2897  HA  CYS A 178      -4.752  -6.604  20.425  0.00  0.00
ATOM   2898  CB  CYS A 178      -4.781  -5.874  18.472  0.00  0.00
ATOM   2899  HB1 CYS A 178      -4.197  -6.761  18.143  0.00  0.00
ATOM   2900  HB2 CYS A 178      -4.284  -5.022  17.960  0.00  0.00
ATOM   2901  SG  CYS A 178      -6.473  -6.064  17.945  0.00  0.00
ATOM   2902  C   CYS A 178      -3.175  -5.409  20.226  0.00  0.00
ATOM   2903  O   CYS A 178      -2.727  -4.281  20.299  0.00  0.00
ATOM   2904  N   SER A 179      -2.395  -6.408  20.398  0.00  0.00
ATOM   2905  HN  SER A 179      -2.764  -7.334  20.414  0.00  0.00
ATOM   2906  CA  SER A 179      -0.943  -6.385  20.428  0.00  0.00
ATOM   2907  HA  SER A 179      -0.688  -5.477  19.902  0.00  0.00
ATOM   2908  CB  SER A 179      -0.354  -6.225  21.929  0.00  0.00
ATOM   2909  HB1 SER A 179      -0.543  -7.231  22.362  0.00  0.00
ATOM   2910  HB2 SER A 179      -0.833  -5.301  22.319  0.00  0.00
ATOM   2911  OG  SER A 179       1.077  -5.991  21.938  0.00  0.00
ATOM   2912  HG1 SER A 179       1.667  -6.739  21.818  0.00  0.00
ATOM   2913  C   SER A 179      -0.431  -7.643  19.804  0.00  0.00
ATOM   2914  O   SER A 179      -1.104  -8.672  19.704  0.00  0.00
ATOM   2915  N   SER A 180       0.810  -7.689  19.344  0.00  0.00
ATOM   2916  HN  SER A 180       1.291  -6.819  19.265  0.00  0.00
ATOM   2917  CA  SER A 180       1.620  -8.920  19.110  0.00  0.00
ATOM   2918  HA  SER A 180       1.017  -9.588  18.512  0.00  0.00
ATOM   2919  CB  SER A 180       2.893  -8.802  18.271  0.00  0.00
ATOM   2920  HB1 SER A 180       2.548  -8.375  17.305  0.00  0.00
ATOM   2921  HB2 SER A 180       3.420  -9.773  18.161  0.00  0.00
ATOM   2922  OG  SER A 180       3.861  -7.958  18.901  0.00  0.00
ATOM   2923  HG1 SER A 180       4.653  -7.955  18.359  0.00  0.00
ATOM   2924  C   SER A 180       1.875  -9.650  20.352  0.00  0.00
ATOM   2925  O   SER A 180       1.846  -9.095  21.444  0.00  0.00
ATOM   2926  N   HIS A 181       1.942 -10.990  20.280  0.00  0.00
ATOM   2927  HN  HIS A 181       1.731 -11.368  19.381  0.00  0.00
ATOM   2928  CA  HIS A 181       1.889 -11.905  21.375  0.00  0.00
ATOM   2929  HA  HIS A 181       2.132 -11.338  22.262  0.00  0.00
ATOM   2930  CB  HIS A 181       0.705 -12.801  21.453  0.00  0.00
ATOM   2931  HB1 HIS A 181       0.983 -13.662  20.807  0.00  0.00
ATOM   2932  HB2 HIS A 181      -0.030 -12.155  20.927  0.00  0.00
ATOM   2933  ND1 HIS A 181      -0.210 -12.296  23.698  0.00  0.00
ATOM   2934  HD1 HIS A 181      -0.429 -11.352  23.452  0.00  0.00
ATOM   2935  CG  HIS A 181       0.340 -13.140  22.812  0.00  0.00
ATOM   2936  CE1 HIS A 181      -0.450 -12.978  24.784  0.00  0.00
ATOM   2937  HE1 HIS A 181      -1.016 -12.561  25.617  0.00  0.00
ATOM   2938  NE2 HIS A 181      -0.045 -14.267  24.703  0.00  0.00
ATOM   2939  CD2 HIS A 181       0.443 -14.379  23.432  0.00  0.00
ATOM   2940  HD2 HIS A 181       0.870 -15.315  23.093  0.00  0.00
ATOM   2941  C   HIS A 181       3.160 -12.653  21.250  0.00  0.00
ATOM   2942  O   HIS A 181       3.137 -13.782  21.685  0.00  0.00
ATOM   2943  N   PHE A 182       4.265 -12.071  20.721  0.00  0.00
ATOM   2944  HN  PHE A 182       4.151 -11.153  20.349  0.00  0.00
ATOM   2945  CA  PHE A 182       5.556 -12.703  20.608  0.00  0.00
ATOM   2946  HA  PHE A 182       5.309 -13.661  20.174  0.00  0.00
ATOM   2947  CB  PHE A 182       6.597 -11.803  19.762  0.00  0.00
ATOM   2948  HB1 PHE A 182       7.608 -12.239  19.912  0.00  0.00
ATOM   2949  HB2 PHE A 182       6.612 -10.804  20.247  0.00  0.00
ATOM   2950  CG  PHE A 182       6.277 -11.740  18.334  0.00  0.00
ATOM   2951  CD1 PHE A 182       6.175 -10.475  17.767  0.00  0.00
ATOM   2952  HD1 PHE A 182       6.567  -9.627  18.310  0.00  0.00
ATOM   2953  CE1 PHE A 182       5.702 -10.214  16.468  0.00  0.00
ATOM   2954  HE1 PHE A 182       5.698  -9.213  16.063  0.00  0.00
ATOM   2955  CZ  PHE A 182       5.239 -11.326  15.709  0.00  0.00
ATOM   2956  HZ  PHE A 182       4.855 -11.153  14.714  0.00  0.00
ATOM   2957  CD2 PHE A 182       5.767 -12.831  17.551  0.00  0.00
ATOM   2958  HD2 PHE A 182       5.735 -13.811  18.003  0.00  0.00
ATOM   2959  CE2 PHE A 182       5.249 -12.609  16.265  0.00  0.00
ATOM   2960  HE2 PHE A 182       4.887 -13.425  15.656  0.00  0.00
ATOM   2961  C   PHE A 182       6.301 -13.008  21.929  0.00  0.00
ATOM   2962  O   PHE A 182       6.872 -14.122  21.951  0.00  0.00
ATOM   2963  N   PRO A 183       6.331 -12.163  23.057  0.00  0.00
ATOM   2964  CD  PRO A 183       5.786 -10.848  23.145  0.00  0.00
ATOM   2965  HD1 PRO A 183       4.679 -10.939  23.141  0.00  0.00
ATOM   2966  HD2 PRO A 183       6.135 -10.369  22.206  0.00  0.00
ATOM   2967  CA  PRO A 183       7.559 -12.156  23.823  0.00  0.00
ATOM   2968  HA  PRO A 183       8.476 -12.453  23.336  0.00  0.00
ATOM   2969  CB  PRO A 183       7.745 -10.739  24.310  0.00  0.00
ATOM   2970  HB1 PRO A 183       8.334 -10.197  23.540  0.00  0.00
ATOM   2971  HB2 PRO A 183       8.330 -10.580  25.242  0.00  0.00
ATOM   2972  CG  PRO A 183       6.404 -10.105  24.320  0.00  0.00
ATOM   2973  HG1 PRO A 183       5.965 -10.320  25.318  0.00  0.00
ATOM   2974  HG2 PRO A 183       6.415  -9.004  24.173  0.00  0.00
ATOM   2975  C   PRO A 183       7.326 -12.978  25.055  0.00  0.00
ATOM   2976  O   PRO A 183       8.285 -13.505  25.666  0.00  0.00
ATOM   2977  N   TYR A 184       6.054 -13.372  25.329  0.00  0.00
ATOM   2978  HN  TYR A 184       5.272 -13.008  24.830  0.00  0.00
ATOM   2979  CA  TYR A 184       5.662 -14.309  26.326  0.00  0.00
ATOM   2980  HA  TYR A 184       6.130 -13.959  27.235  0.00  0.00
ATOM   2981  CB  TYR A 184       4.094 -14.282  26.496  0.00  0.00
ATOM   2982  HB1 TYR A 184       3.717 -15.019  27.236  0.00  0.00
ATOM   2983  HB2 TYR A 184       3.525 -14.464  25.559  0.00  0.00
ATOM   2984  CG  TYR A 184       3.541 -13.027  27.127  0.00  0.00
ATOM   2985  CD1 TYR A 184       2.666 -12.275  26.315  0.00  0.00
ATOM   2986  HD1 TYR A 184       2.544 -12.711  25.334  0.00  0.00
ATOM   2987  CE1 TYR A 184       2.076 -11.118  26.856  0.00  0.00
ATOM   2988  HE1 TYR A 184       1.293 -10.601  26.321  0.00  0.00
ATOM   2989  CZ  TYR A 184       2.467 -10.645  28.148  0.00  0.00
ATOM   2990  OH  TYR A 184       1.848  -9.551  28.732  0.00  0.00
ATOM   2991  HH  TYR A 184       2.498  -9.159  29.320  0.00  0.00
ATOM   2992  CD2 TYR A 184       4.080 -12.505  28.267  0.00  0.00
ATOM   2993  HD2 TYR A 184       4.872 -12.966  28.839  0.00  0.00
ATOM   2994  CE2 TYR A 184       3.476 -11.324  28.814  0.00  0.00
ATOM   2995  HE2 TYR A 184       3.810 -11.014  29.793  0.00  0.00
ATOM   2996  C   TYR A 184       6.207 -15.724  26.096  0.00  0.00
ATOM   2997  O   TYR A 184       6.694 -16.300  27.083  0.00  0.00
ATOM   2998  N   SER A 185       6.067 -16.291  24.870  0.00  0.00
ATOM   2999  HN  SER A 185       5.489 -15.819  24.209  0.00  0.00
ATOM   3000  CA  SER A 185       6.374 -17.661  24.388  0.00  0.00
ATOM   3001  HA  SER A 185       6.577 -18.227  25.285  0.00  0.00
ATOM   3002  CB  SER A 185       5.321 -18.293  23.432  0.00  0.00
ATOM   3003  HB1 SER A 185       4.422 -18.422  24.072  0.00  0.00
ATOM   3004  HB2 SER A 185       5.738 -19.295  23.196  0.00  0.00
ATOM   3005  OG  SER A 185       4.985 -17.319  22.408  0.00  0.00
ATOM   3006  HG1 SER A 185       4.380 -17.692  21.762  0.00  0.00
ATOM   3007  C   SER A 185       7.726 -17.731  23.648  0.00  0.00
ATOM   3008  O   SER A 185       8.410 -18.761  23.726  0.00  0.00
ATOM   3009  N   GLN A 186       8.037 -16.746  22.734  0.00  0.00
ATOM   3010  HN  GLN A 186       7.311 -16.066  22.665  0.00  0.00
ATOM   3011  CA  GLN A 186       9.143 -16.688  21.803  0.00  0.00
ATOM   3012  HA  GLN A 186       9.614 -17.658  21.747  0.00  0.00
ATOM   3013  CB  GLN A 186       8.635 -16.387  20.356  0.00  0.00
ATOM   3014  HB1 GLN A 186       9.478 -16.224  19.651  0.00  0.00
ATOM   3015  HB2 GLN A 186       8.037 -15.452  20.298  0.00  0.00
ATOM   3016  CG  GLN A 186       7.803 -17.567  19.783  0.00  0.00
ATOM   3017  HG1 GLN A 186       7.391 -17.247  18.803  0.00  0.00
ATOM   3018  HG2 GLN A 186       7.017 -17.907  20.492  0.00  0.00
ATOM   3019  CD  GLN A 186       8.718 -18.794  19.633  0.00  0.00
ATOM   3020  OE1 GLN A 186       8.529 -19.763  20.299  0.00  0.00
ATOM   3021  NE2 GLN A 186       9.716 -18.639  18.754  0.00  0.00
ATOM   3022  HE2 GLN A 186      10.341 -19.412  18.643  0.00  0.00
ATOM   3023  HE2 GLN A 186       9.640 -17.962  18.022  0.00  0.00
ATOM   3024  C   GLN A 186      10.245 -15.617  22.209  0.00  0.00
ATOM   3025  O   GLN A 186      11.313 -15.496  21.500  0.00  0.00
ATOM   3026  N   TYR A 187      10.074 -14.978  23.400  0.00  0.00
ATOM   3027  HN  TYR A 187       9.198 -15.078  23.865  0.00  0.00
ATOM   3028  CA  TYR A 187      11.001 -13.986  24.026  0.00  0.00
ATOM   3029  HA  TYR A 187      10.483 -13.592  24.887  0.00  0.00
ATOM   3030  CB  TYR A 187      12.319 -14.581  24.630  0.00  0.00
ATOM   3031  HB1 TYR A 187      12.857 -13.766  25.160  0.00  0.00
ATOM   3032  HB2 TYR A 187      12.967 -14.931  23.797  0.00  0.00
ATOM   3033  CG  TYR A 187      11.892 -15.669  25.548  0.00  0.00
ATOM   3034  CD1 TYR A 187      10.903 -15.367  26.511  0.00  0.00
ATOM   3035  HD1 TYR A 187      10.666 -14.327  26.680  0.00  0.00
ATOM   3036  CE1 TYR A 187      10.615 -16.314  27.548  0.00  0.00
ATOM   3037  HE1 TYR A 187       9.865 -16.023  28.269  0.00  0.00
ATOM   3038  CZ  TYR A 187      11.071 -17.597  27.463  0.00  0.00
ATOM   3039  OH  TYR A 187      10.731 -18.595  28.446  0.00  0.00
ATOM   3040  HH  TYR A 187      10.544 -18.164  29.283  0.00  0.00
ATOM   3041  CD2 TYR A 187      12.397 -16.972  25.445  0.00  0.00
ATOM   3042  HD2 TYR A 187      13.089 -17.190  24.645  0.00  0.00
ATOM   3043  CE2 TYR A 187      11.923 -17.853  26.350  0.00  0.00
ATOM   3044  HE2 TYR A 187      12.430 -18.795  26.204  0.00  0.00
ATOM   3045  C   TYR A 187      11.368 -12.762  23.207  0.00  0.00
ATOM   3046  O   TYR A 187      11.132 -12.610  22.005  0.00  0.00
ATOM   3047  N   GLN A 188      11.793 -11.647  23.885  0.00  0.00
ATOM   3048  HN  GLN A 188      11.979 -11.689  24.864  0.00  0.00
ATOM   3049  CA  GLN A 188      11.731 -10.343  23.250  0.00  0.00
ATOM   3050  HA  GLN A 188      10.711 -10.261  22.905  0.00  0.00
ATOM   3051  CB  GLN A 188      11.872  -9.324  24.372  0.00  0.00
ATOM   3052  HB1 GLN A 188      12.967  -9.164  24.472  0.00  0.00
ATOM   3053  HB2 GLN A 188      11.538  -9.681  25.370  0.00  0.00
ATOM   3054  CG  GLN A 188      11.159  -7.987  23.957  0.00  0.00
ATOM   3055  HG1 GLN A 188      10.054  -7.978  24.072  0.00  0.00
ATOM   3056  HG2 GLN A 188      11.415  -7.638  22.934  0.00  0.00
ATOM   3057  CD  GLN A 188      11.619  -6.793  24.755  0.00  0.00
ATOM   3058  OE1 GLN A 188      10.829  -6.026  25.312  0.00  0.00
ATOM   3059  NE2 GLN A 188      12.954  -6.454  24.743  0.00  0.00
ATOM   3060  HE2 GLN A 188      13.269  -5.695  25.314  0.00  0.00
ATOM   3061  HE2 GLN A 188      13.530  -6.846  24.026  0.00  0.00
ATOM   3062  C   GLN A 188      12.634 -10.036  22.004  0.00  0.00
ATOM   3063  O   GLN A 188      12.484  -9.213  21.154  0.00  0.00
ATOM   3064  N   PHE A 189      13.731 -10.780  21.887  0.00  0.00
ATOM   3065  HN  PHE A 189      13.946 -11.581  22.440  0.00  0.00
ATOM   3066  CA  PHE A 189      14.590 -10.847  20.768  0.00  0.00
ATOM   3067  HA  PHE A 189      14.818  -9.796  20.669  0.00  0.00
ATOM   3068  CB  PHE A 189      15.858 -11.704  21.195  0.00  0.00
ATOM   3069  HB1 PHE A 189      15.438 -12.731  21.236  0.00  0.00
ATOM   3070  HB2 PHE A 189      16.201 -11.276  22.162  0.00  0.00
ATOM   3071  CG  PHE A 189      17.068 -11.568  20.233  0.00  0.00
ATOM   3072  CD1 PHE A 189      17.937 -12.621  19.872  0.00  0.00
ATOM   3073  HD1 PHE A 189      17.872 -13.653  20.185  0.00  0.00
ATOM   3074  CE1 PHE A 189      18.969 -12.464  18.960  0.00  0.00
ATOM   3075  HE1 PHE A 189      19.573 -13.303  18.649  0.00  0.00
ATOM   3076  CZ  PHE A 189      19.124 -11.263  18.348  0.00  0.00
ATOM   3077  HZ  PHE A 189      19.972 -11.029  17.721  0.00  0.00
ATOM   3078  CD2 PHE A 189      17.265 -10.309  19.609  0.00  0.00
ATOM   3079  HD2 PHE A 189      16.700  -9.416  19.834  0.00  0.00
ATOM   3080  CE2 PHE A 189      18.304 -10.199  18.680  0.00  0.00
ATOM   3081  HE2 PHE A 189      18.366  -9.277  18.122  0.00  0.00
ATOM   3082  C   PHE A 189      13.942 -11.354  19.427  0.00  0.00
ATOM   3083  O   PHE A 189      14.149 -10.751  18.358  0.00  0.00
ATOM   3084  N   TRP A 190      13.016 -12.299  19.530  0.00  0.00
ATOM   3085  HN  TRP A 190      12.690 -12.728  20.370  0.00  0.00
ATOM   3086  CA  TRP A 190      12.072 -12.623  18.463  0.00  0.00
ATOM   3087  HA  TRP A 190      12.830 -12.852  17.727  0.00  0.00
ATOM   3088  CB  TRP A 190      11.261 -13.905  18.798  0.00  0.00
ATOM   3089  HB1 TRP A 190      10.564 -13.703  19.639  0.00  0.00
ATOM   3090  HB2 TRP A 190      11.996 -14.699  19.051  0.00  0.00
ATOM   3091  CG  TRP A 190      10.399 -14.431  17.665  0.00  0.00
ATOM   3092  CD1 TRP A 190       9.058 -14.035  17.488  0.00  0.00
ATOM   3093  HD1 TRP A 190       8.643 -13.201  18.033  0.00  0.00
ATOM   3094  NE1 TRP A 190       8.496 -14.794  16.527  0.00  0.00
ATOM   3095  HE1 TRP A 190       7.622 -14.729  16.097  0.00  0.00
ATOM   3096  CE2 TRP A 190       9.397 -15.802  16.199  0.00  0.00
ATOM   3097  CD2 TRP A 190      10.620 -15.623  16.919  0.00  0.00
ATOM   3098  CE3 TRP A 190      11.649 -16.609  16.887  0.00  0.00
ATOM   3099  HE3 TRP A 190      12.591 -16.383  17.366  0.00  0.00
ATOM   3100  CZ3 TRP A 190      11.506 -17.704  15.944  0.00  0.00
ATOM   3101  HZ3 TRP A 190      12.326 -18.407  15.913  0.00  0.00
ATOM   3102  CZ2 TRP A 190       9.262 -16.886  15.333  0.00  0.00
ATOM   3103  HZ2 TRP A 190       8.298 -16.967  14.855  0.00  0.00
ATOM   3104  CH2 TRP A 190      10.322 -17.857  15.232  0.00  0.00
ATOM   3105  HH2 TRP A 190      10.255 -18.733  14.604  0.00  0.00
ATOM   3106  C   TRP A 190      11.179 -11.446  18.027  0.00  0.00
ATOM   3107  O   TRP A 190      10.895 -11.213  16.843  0.00  0.00
ATOM   3108  N   LYS A 191      10.608 -10.693  19.074  0.00  0.00
ATOM   3109  HN  LYS A 191      10.845 -10.999  19.993  0.00  0.00
ATOM   3110  CA  LYS A 191       9.705  -9.607  18.967  0.00  0.00
ATOM   3111  HA  LYS A 191       8.852  -9.867  18.358  0.00  0.00
ATOM   3112  CB  LYS A 191       9.323  -9.055  20.416  0.00  0.00
ATOM   3113  HB1 LYS A 191      10.142  -8.779  21.114  0.00  0.00
ATOM   3114  HB2 LYS A 191       8.729  -9.839  20.932  0.00  0.00
ATOM   3115  CG  LYS A 191       8.483  -7.768  20.344  0.00  0.00
ATOM   3116  HG1 LYS A 191       7.679  -7.846  19.582  0.00  0.00
ATOM   3117  HG2 LYS A 191       8.996  -6.881  19.912  0.00  0.00
ATOM   3118  CD  LYS A 191       7.792  -7.367  21.640  0.00  0.00
ATOM   3119  HD1 LYS A 191       8.574  -7.167  22.403  0.00  0.00
ATOM   3120  HD2 LYS A 191       7.219  -8.296  21.848  0.00  0.00
ATOM   3121  CE  LYS A 191       6.690  -6.224  21.412  0.00  0.00
ATOM   3122  HE1 LYS A 191       6.207  -6.001  22.388  0.00  0.00
ATOM   3123  HE2 LYS A 191       5.925  -6.702  20.764  0.00  0.00
ATOM   3124  NZ  LYS A 191       7.251  -5.006  20.839  0.00  0.00
ATOM   3125  HZ1 LYS A 191       6.792  -4.174  21.262  0.00  0.00
ATOM   3126  HZ2 LYS A 191       7.319  -5.042  19.802  0.00  0.00
ATOM   3127  HZ3 LYS A 191       8.229  -5.098  21.179  0.00  0.00
ATOM   3128  C   LYS A 191      10.415  -8.477  18.207  0.00  0.00
ATOM   3129  O   LYS A 191       9.867  -7.959  17.200  0.00  0.00
ATOM   3130  N   ASN A 192      11.699  -8.153  18.535  0.00  0.00
ATOM   3131  HN  ASN A 192      11.990  -8.598  19.378  0.00  0.00
ATOM   3132  CA  ASN A 192      12.514  -7.289  17.850  0.00  0.00
ATOM   3133  HA  ASN A 192      12.034  -6.323  17.907  0.00  0.00
ATOM   3134  CB  ASN A 192      13.975  -7.379  18.476  0.00  0.00
ATOM   3135  HB1 ASN A 192      14.861  -7.158  17.844  0.00  0.00
ATOM   3136  HB2 ASN A 192      14.122  -8.378  18.939  0.00  0.00
ATOM   3137  CG  ASN A 192      14.034  -6.417  19.663  0.00  0.00
ATOM   3138  OD1 ASN A 192      12.984  -6.265  20.308  0.00  0.00
ATOM   3139  ND2 ASN A 192      15.119  -5.805  20.006  0.00  0.00
ATOM   3140  HD2 ASN A 192      14.937  -5.139  20.730  0.00  0.00
ATOM   3141  HD2 ASN A 192      15.874  -5.664  19.366  0.00  0.00
ATOM   3142  C   ASN A 192      12.681  -7.628  16.367  0.00  0.00
ATOM   3143  O   ASN A 192      12.593  -6.755  15.469  0.00  0.00
ATOM   3144  N   PHE A 193      12.904  -8.948  16.067  0.00  0.00
ATOM   3145  HN  PHE A 193      12.880  -9.720  16.698  0.00  0.00
ATOM   3146  CA  PHE A 193      13.326  -9.478  14.794  0.00  0.00
ATOM   3147  HA  PHE A 193      14.058  -8.834  14.329  0.00  0.00
ATOM   3148  CB  PHE A 193      13.954 -10.933  15.022  0.00  0.00
ATOM   3149  HB1 PHE A 193      13.118 -11.543  15.425  0.00  0.00
ATOM   3150  HB2 PHE A 193      14.842 -10.886  15.688  0.00  0.00
ATOM   3151  CG  PHE A 193      14.187 -11.471  13.612  0.00  0.00
ATOM   3152  CD1 PHE A 193      15.439 -11.226  13.170  0.00  0.00
ATOM   3153  HD1 PHE A 193      16.202 -10.712  13.736  0.00  0.00
ATOM   3154  CE1 PHE A 193      15.792 -11.711  11.896  0.00  0.00
ATOM   3155  HE1 PHE A 193      16.733 -11.531  11.396  0.00  0.00
ATOM   3156  CZ  PHE A 193      14.825 -12.319  11.052  0.00  0.00
ATOM   3157  HZ  PHE A 193      15.017 -12.629  10.035  0.00  0.00
ATOM   3158  CD2 PHE A 193      13.262 -12.123  12.857  0.00  0.00
ATOM   3159  HD2 PHE A 193      12.276 -12.406  13.196  0.00  0.00
ATOM   3160  CE2 PHE A 193      13.539 -12.586  11.544  0.00  0.00
ATOM   3161  HE2 PHE A 193      12.792 -13.080  10.938  0.00  0.00
ATOM   3162  C   PHE A 193      12.086  -9.491  13.833  0.00  0.00
ATOM   3163  O   PHE A 193      12.104  -8.949  12.732  0.00  0.00
ATOM   3164  N   GLN A 194      10.899  -9.943  14.316  0.00  0.00
ATOM   3165  HN  GLN A 194      10.917 -10.420  15.190  0.00  0.00
ATOM   3166  CA  GLN A 194       9.687  -9.959  13.543  0.00  0.00
ATOM   3167  HA  GLN A 194       9.883 -10.380  12.568  0.00  0.00
ATOM   3168  CB  GLN A 194       8.578 -10.672  14.241  0.00  0.00
ATOM   3169  HB1 GLN A 194       7.587 -10.524  13.759  0.00  0.00
ATOM   3170  HB2 GLN A 194       8.318 -10.141  15.181  0.00  0.00
ATOM   3171  CG  GLN A 194       8.706 -12.263  14.381  0.00  0.00
ATOM   3172  HG1 GLN A 194       7.836 -12.672  14.938  0.00  0.00
ATOM   3173  HG2 GLN A 194       9.612 -12.462  14.991  0.00  0.00
ATOM   3174  CD  GLN A 194       8.826 -13.070  13.053  0.00  0.00
ATOM   3175  OE1 GLN A 194       8.576 -12.482  11.967  0.00  0.00
ATOM   3176  NE2 GLN A 194       9.312 -14.298  13.132  0.00  0.00
ATOM   3177  HE2 GLN A 194       9.363 -14.901  12.336  0.00  0.00
ATOM   3178  HE2 GLN A 194       9.562 -14.521  14.074  0.00  0.00
ATOM   3179  C   GLN A 194       9.226  -8.507  13.262  0.00  0.00
ATOM   3180  O   GLN A 194       8.654  -8.201  12.226  0.00  0.00
ATOM   3181  N   THR A 195       9.254  -7.569  14.232  0.00  0.00
ATOM   3182  HN  THR A 195       9.731  -7.847  15.062  0.00  0.00
ATOM   3183  CA  THR A 195       8.938  -6.155  14.002  0.00  0.00
ATOM   3184  HA  THR A 195       8.051  -6.113  13.387  0.00  0.00
ATOM   3185  CB  THR A 195       8.509  -5.349  15.238  0.00  0.00
ATOM   3186  HB  THR A 195       8.197  -4.376  14.802  0.00  0.00
ATOM   3187  OG1 THR A 195       9.664  -5.322  16.107  0.00  0.00
ATOM   3188  HG1 THR A 195       9.310  -5.874  16.808  0.00  0.00
ATOM   3189  CG2 THR A 195       7.423  -5.968  15.973  0.00  0.00
ATOM   3190  HG2 THR A 195       7.700  -7.009  16.242  0.00  0.00
ATOM   3191  HG2 THR A 195       6.543  -6.101  15.308  0.00  0.00
ATOM   3192  HG2 THR A 195       7.100  -5.302  16.803  0.00  0.00
ATOM   3193  C   THR A 195       9.918  -5.362  13.071  0.00  0.00
ATOM   3194  O   THR A 195       9.579  -4.456  12.368  0.00  0.00
ATOM   3195  N   LEU A 196      11.209  -5.697  13.094  0.00  0.00
ATOM   3196  HN  LEU A 196      11.423  -6.249  13.897  0.00  0.00
ATOM   3197  CA  LEU A 196      12.262  -5.112  12.252  0.00  0.00
ATOM   3198  HA  LEU A 196      12.063  -4.051  12.295  0.00  0.00
ATOM   3199  CB  LEU A 196      13.695  -5.552  12.616  0.00  0.00
ATOM   3200  HB1 LEU A 196      13.647  -6.649  12.446  0.00  0.00
ATOM   3201  HB2 LEU A 196      13.849  -5.656  13.711  0.00  0.00
ATOM   3202  CG  LEU A 196      14.842  -4.916  11.748  0.00  0.00
ATOM   3203  HG  LEU A 196      14.791  -5.227  10.683  0.00  0.00
ATOM   3204  CD1 LEU A 196      14.782  -3.387  11.815  0.00  0.00
ATOM   3205  HD1 LEU A 196      13.810  -2.972  11.472  0.00  0.00
ATOM   3206  HD1 LEU A 196      15.657  -3.061  11.213  0.00  0.00
ATOM   3207  HD1 LEU A 196      14.961  -3.068  12.863  0.00  0.00
ATOM   3208  CD2 LEU A 196      16.311  -5.286  12.182  0.00  0.00
ATOM   3209  HD2 LEU A 196      16.510  -6.369  12.321  0.00  0.00
ATOM   3210  HD2 LEU A 196      16.437  -4.742  13.143  0.00  0.00
ATOM   3211  HD2 LEU A 196      16.870  -4.760  11.377  0.00  0.00
ATOM   3212  C   LEU A 196      12.090  -5.449  10.818  0.00  0.00
ATOM   3213  O   LEU A 196      12.211  -4.665   9.925  0.00  0.00
ATOM   3214  N   LYS A 197      11.647  -6.663  10.549  0.00  0.00
ATOM   3215  HN  LYS A 197      11.616  -7.313  11.306  0.00  0.00
ATOM   3216  CA  LYS A 197      11.151  -7.173   9.257  0.00  0.00
ATOM   3217  HA  LYS A 197      11.922  -7.249   8.505  0.00  0.00
ATOM   3218  CB  LYS A 197      10.748  -8.611   9.651  0.00  0.00
ATOM   3219  HB1 LYS A 197       9.921  -8.504  10.386  0.00  0.00
ATOM   3220  HB2 LYS A 197      11.562  -9.115  10.214  0.00  0.00
ATOM   3221  CG  LYS A 197      10.336  -9.476   8.464  0.00  0.00
ATOM   3222  HG1 LYS A 197      11.110  -9.845   7.757  0.00  0.00
ATOM   3223  HG2 LYS A 197       9.729  -8.898   7.736  0.00  0.00
ATOM   3224  CD  LYS A 197       9.498 -10.666   8.813  0.00  0.00
ATOM   3225  HD1 LYS A 197      10.204 -11.128   9.537  0.00  0.00
ATOM   3226  HD2 LYS A 197       9.559 -11.200   7.841  0.00  0.00
ATOM   3227  CE  LYS A 197       8.120 -10.375   9.368  0.00  0.00
ATOM   3228  HE1 LYS A 197       7.508  -9.910   8.566  0.00  0.00
ATOM   3229  HE2 LYS A 197       8.078  -9.695  10.246  0.00  0.00
ATOM   3230  NZ  LYS A 197       7.421 -11.543   9.762  0.00  0.00
ATOM   3231  HZ1 LYS A 197       6.416 -11.285   9.833  0.00  0.00
ATOM   3232  HZ2 LYS A 197       7.813 -12.000  10.610  0.00  0.00
ATOM   3233  HZ3 LYS A 197       7.473 -12.253   9.005  0.00  0.00
ATOM   3234  C   LYS A 197      10.017  -6.299   8.690  0.00  0.00
ATOM   3235  O   LYS A 197       9.946  -6.064   7.451  0.00  0.00
ATOM   3236  N   ILE A 198       9.064  -5.753   9.522  0.00  0.00
ATOM   3237  HN  ILE A 198       9.091  -5.795  10.517  0.00  0.00
ATOM   3238  CA  ILE A 198       7.884  -4.992   9.044  0.00  0.00
ATOM   3239  HA  ILE A 198       7.289  -5.714   8.504  0.00  0.00
ATOM   3240  CB  ILE A 198       6.958  -4.655  10.212  0.00  0.00
ATOM   3241  HB  ILE A 198       7.402  -3.975  10.970  0.00  0.00
ATOM   3242  CG2 ILE A 198       5.679  -3.966   9.650  0.00  0.00
ATOM   3243  HG2 ILE A 198       5.106  -4.511   8.870  0.00  0.00
ATOM   3244  HG2 ILE A 198       5.832  -2.948   9.231  0.00  0.00
ATOM   3245  HG2 ILE A 198       5.015  -3.800  10.526  0.00  0.00
ATOM   3246  CG1 ILE A 198       6.397  -5.929  11.022  0.00  0.00
ATOM   3247  HG1 ILE A 198       5.722  -5.513  11.801  0.00  0.00
ATOM   3248  HG1 ILE A 198       7.177  -6.403  11.655  0.00  0.00
ATOM   3249  CD1 ILE A 198       5.667  -6.995  10.229  0.00  0.00
ATOM   3250  HD1 ILE A 198       5.018  -7.667  10.829  0.00  0.00
ATOM   3251  HD2 ILE A 198       6.457  -7.642   9.791  0.00  0.00
ATOM   3252  HD3 ILE A 198       5.074  -6.555   9.398  0.00  0.00
ATOM   3253  C   ILE A 198       8.178  -3.733   8.265  0.00  0.00
ATOM   3254  O   ILE A 198       7.554  -3.379   7.264  0.00  0.00
ATOM   3255  N   VAL A 199       9.285  -3.095   8.603  0.00  0.00
ATOM   3256  HN  VAL A 199       9.750  -3.495   9.389  0.00  0.00
ATOM   3257  CA  VAL A 199       9.858  -1.883   7.947  0.00  0.00
ATOM   3258  HA  VAL A 199       9.002  -1.423   7.477  0.00  0.00
ATOM   3259  CB  VAL A 199      10.372  -0.941   9.028  0.00  0.00
ATOM   3260  HB  VAL A 199       9.637  -1.046   9.853  0.00  0.00
ATOM   3261  CG1 VAL A 199      11.765  -1.384   9.570  0.00  0.00
ATOM   3262  HG1 VAL A 199      11.834  -0.832  10.532  0.00  0.00
ATOM   3263  HG1 VAL A 199      12.621  -1.129   8.909  0.00  0.00
ATOM   3264  HG1 VAL A 199      11.798  -2.485   9.717  0.00  0.00
ATOM   3265  CG2 VAL A 199      10.301   0.576   8.617  0.00  0.00
ATOM   3266  HG2 VAL A 199      10.577   1.172   9.514  0.00  0.00
ATOM   3267  HG2 VAL A 199       9.313   0.693   8.123  0.00  0.00
ATOM   3268  HG2 VAL A 199      11.075   0.650   7.824  0.00  0.00
ATOM   3269  C   VAL A 199      10.882  -2.043   6.883  0.00  0.00
ATOM   3270  O   VAL A 199      11.120  -1.171   5.980  0.00  0.00
ATOM   3271  N   ILE A 200      11.419  -3.286   6.800  0.00  0.00
ATOM   3272  HN  ILE A 200      11.137  -3.971   7.466  0.00  0.00
ATOM   3273  CA  ILE A 200      12.059  -3.785   5.681  0.00  0.00
ATOM   3274  HA  ILE A 200      12.764  -3.056   5.311  0.00  0.00
ATOM   3275  CB  ILE A 200      12.936  -5.030   6.086  0.00  0.00
ATOM   3276  HB  ILE A 200      12.371  -5.843   6.593  0.00  0.00
ATOM   3277  CG2 ILE A 200      13.387  -5.681   4.809  0.00  0.00
ATOM   3278  HG2 ILE A 200      12.515  -5.882   4.151  0.00  0.00
ATOM   3279  HG2 ILE A 200      13.959  -6.616   4.987  0.00  0.00
ATOM   3280  HG2 ILE A 200      14.067  -5.046   4.201  0.00  0.00
ATOM   3281  CG1 ILE A 200      14.099  -4.701   7.008  0.00  0.00
ATOM   3282  HG1 ILE A 200      13.633  -4.035   7.765  0.00  0.00
ATOM   3283  HG1 ILE A 200      14.767  -3.970   6.505  0.00  0.00
ATOM   3284  CD1 ILE A 200      14.831  -5.886   7.695  0.00  0.00
ATOM   3285  HD1 ILE A 200      14.058  -6.469   8.241  0.00  0.00
ATOM   3286  HD2 ILE A 200      15.534  -5.506   8.467  0.00  0.00
ATOM   3287  HD3 ILE A 200      15.396  -6.510   6.970  0.00  0.00
ATOM   3288  C   ILE A 200      11.081  -4.047   4.532  0.00  0.00
ATOM   3289  O   ILE A 200      11.313  -3.498   3.471  0.00  0.00
ATOM   3290  N   LEU A 201       9.977  -4.777   4.778  0.00  0.00
ATOM   3291  HN  LEU A 201       9.797  -5.156   5.683  0.00  0.00
ATOM   3292  CA  LEU A 201       8.949  -4.918   3.765  0.00  0.00
ATOM   3293  HA  LEU A 201       9.447  -5.033   2.814  0.00  0.00
ATOM   3294  CB  LEU A 201       7.874  -6.016   4.220  0.00  0.00
ATOM   3295  HB1 LEU A 201       7.032  -5.980   3.498  0.00  0.00
ATOM   3296  HB2 LEU A 201       7.569  -5.805   5.267  0.00  0.00
ATOM   3297  CG  LEU A 201       8.381  -7.508   4.048  0.00  0.00
ATOM   3298  HG  LEU A 201       7.655  -8.131   4.615  0.00  0.00
ATOM   3299  CD1 LEU A 201       8.261  -7.970   2.587  0.00  0.00
ATOM   3300  HD1 LEU A 201       8.319  -9.080   2.595  0.00  0.00
ATOM   3301  HD1 LEU A 201       9.051  -7.533   1.939  0.00  0.00
ATOM   3302  HD1 LEU A 201       7.257  -7.692   2.201  0.00  0.00
ATOM   3303  CD2 LEU A 201       9.790  -7.777   4.603  0.00  0.00
ATOM   3304  HD2 LEU A 201      10.022  -7.170   5.505  0.00  0.00
ATOM   3305  HD2 LEU A 201      10.554  -7.482   3.854  0.00  0.00
ATOM   3306  HD2 LEU A 201       9.968  -8.852   4.824  0.00  0.00
ATOM   3307  C   LEU A 201       8.203  -3.605   3.477  0.00  0.00
ATOM   3308  O   LEU A 201       7.854  -3.328   2.320  0.00  0.00
ATOM   3309  N   GLY A 202       7.936  -2.692   4.525  0.00  0.00
ATOM   3310  HN  GLY A 202       8.218  -2.943   5.448  0.00  0.00
ATOM   3311  CA  GLY A 202       7.285  -1.410   4.272  0.00  0.00
ATOM   3312  HA1 GLY A 202       6.868  -1.075   5.210  0.00  0.00
ATOM   3313  HA2 GLY A 202       6.482  -1.554   3.563  0.00  0.00
ATOM   3314  C   GLY A 202       7.970  -0.197   3.686  0.00  0.00
ATOM   3315  O   GLY A 202       7.503   0.385   2.698  0.00  0.00
ATOM   3316  N   LEU A 203       9.136   0.103   4.224  0.00  0.00
ATOM   3317  HN  LEU A 203       9.505  -0.413   4.994  0.00  0.00
ATOM   3318  CA  LEU A 203       9.982   1.192   3.728  0.00  0.00
ATOM   3319  HA  LEU A 203       9.438   1.919   3.142  0.00  0.00
ATOM   3320  CB  LEU A 203      10.585   1.864   4.994  0.00  0.00
ATOM   3321  HB1 LEU A 203      11.062   1.053   5.585  0.00  0.00
ATOM   3322  HB2 LEU A 203       9.684   2.126   5.588  0.00  0.00
ATOM   3323  CG  LEU A 203      11.510   3.057   4.715  0.00  0.00
ATOM   3324  HG  LEU A 203      12.375   2.752   4.087  0.00  0.00
ATOM   3325  CD1 LEU A 203      10.674   4.242   4.004  0.00  0.00
ATOM   3326  HD1 LEU A 203      11.258   5.061   3.534  0.00  0.00
ATOM   3327  HD1 LEU A 203      10.050   4.771   4.757  0.00  0.00
ATOM   3328  HD1 LEU A 203       9.971   3.844   3.242  0.00  0.00
ATOM   3329  CD2 LEU A 203      12.150   3.556   6.036  0.00  0.00
ATOM   3330  HD2 LEU A 203      11.390   3.986   6.724  0.00  0.00
ATOM   3331  HD2 LEU A 203      12.919   4.344   5.897  0.00  0.00
ATOM   3332  HD2 LEU A 203      12.693   2.699   6.491  0.00  0.00
ATOM   3333  C   LEU A 203      11.091   0.681   2.866  0.00  0.00
ATOM   3334  O   LEU A 203      11.074   0.999   1.678  0.00  0.00
ATOM   3335  N   VAL A 204      12.078   0.003   3.414  0.00  0.00
ATOM   3336  HN  VAL A 204      11.981  -0.429   4.307  0.00  0.00
ATOM   3337  CA  VAL A 204      13.389  -0.209   2.782  0.00  0.00
ATOM   3338  HA  VAL A 204      13.802   0.776   2.611  0.00  0.00
ATOM   3339  CB  VAL A 204      14.314  -0.963   3.735  0.00  0.00
ATOM   3340  HB  VAL A 204      13.991  -2.009   3.925  0.00  0.00
ATOM   3341  CG1 VAL A 204      15.826  -1.105   3.183  0.00  0.00
ATOM   3342  HG1 VAL A 204      15.851  -1.926   2.435  0.00  0.00
ATOM   3343  HG1 VAL A 204      16.378  -1.500   4.062  0.00  0.00
ATOM   3344  HG1 VAL A 204      16.344  -0.165   2.891  0.00  0.00
ATOM   3345  CG2 VAL A 204      14.281  -0.205   5.020  0.00  0.00
ATOM   3346  HG2 VAL A 204      13.303  -0.204   5.546  0.00  0.00
ATOM   3347  HG2 VAL A 204      14.674   0.831   4.941  0.00  0.00
ATOM   3348  HG2 VAL A 204      15.004  -0.611   5.761  0.00  0.00
ATOM   3349  C   VAL A 204      13.399  -0.968   1.450  0.00  0.00
ATOM   3350  O   VAL A 204      14.066  -0.680   0.478  0.00  0.00
ATOM   3351  N   LEU A 205      12.629  -2.132   1.393  0.00  0.00
ATOM   3352  HN  LEU A 205      11.969  -2.332   2.114  0.00  0.00
ATOM   3353  CA  LEU A 205      12.531  -2.856   0.090  0.00  0.00
ATOM   3354  HA  LEU A 205      13.544  -2.929  -0.277  0.00  0.00
ATOM   3355  CB  LEU A 205      12.010  -4.348   0.349  0.00  0.00
ATOM   3356  HB1 LEU A 205      10.990  -4.336   0.790  0.00  0.00
ATOM   3357  HB2 LEU A 205      12.589  -4.906   1.117  0.00  0.00
ATOM   3358  CG  LEU A 205      11.817  -5.307  -0.896  0.00  0.00
ATOM   3359  HG  LEU A 205      11.061  -4.827  -1.553  0.00  0.00
ATOM   3360  CD1 LEU A 205      13.184  -5.604  -1.563  0.00  0.00
ATOM   3361  HD1 LEU A 205      13.291  -6.443  -2.283  0.00  0.00
ATOM   3362  HD1 LEU A 205      13.755  -5.981  -0.687  0.00  0.00
ATOM   3363  HD1 LEU A 205      13.627  -4.679  -1.989  0.00  0.00
ATOM   3364  CD2 LEU A 205      11.410  -6.706  -0.508  0.00  0.00
ATOM   3365  HD2 LEU A 205      10.307  -6.723  -0.381  0.00  0.00
ATOM   3366  HD2 LEU A 205      11.896  -6.960   0.458  0.00  0.00
ATOM   3367  HD2 LEU A 205      11.706  -7.491  -1.237  0.00  0.00
ATOM   3368  C   LEU A 205      11.744  -2.122  -1.051  0.00  0.00
ATOM   3369  O   LEU A 205      12.187  -2.113  -2.209  0.00  0.00
ATOM   3370  N   PRO A 206      10.570  -1.525  -0.786  0.00  0.00
ATOM   3371  CD  PRO A 206       9.675  -1.899   0.375  0.00  0.00
ATOM   3372  HD1 PRO A 206      10.028  -1.447   1.325  0.00  0.00
ATOM   3373  HD2 PRO A 206       9.601  -3.000   0.510  0.00  0.00
ATOM   3374  CA  PRO A 206       9.849  -0.772  -1.800  0.00  0.00
ATOM   3375  HA  PRO A 206       9.648  -1.360  -2.685  0.00  0.00
ATOM   3376  CB  PRO A 206       8.563  -0.368  -1.118  0.00  0.00
ATOM   3377  HB1 PRO A 206       7.751   0.063  -1.742  0.00  0.00
ATOM   3378  HB2 PRO A 206       8.909   0.453  -0.455  0.00  0.00
ATOM   3379  CG  PRO A 206       8.260  -1.457  -0.081  0.00  0.00
ATOM   3380  HG1 PRO A 206       7.660  -1.095   0.781  0.00  0.00
ATOM   3381  HG2 PRO A 206       7.756  -2.327  -0.552  0.00  0.00
ATOM   3382  C   PRO A 206      10.679   0.431  -2.170  0.00  0.00
ATOM   3383  O   PRO A 206      10.658   0.911  -3.340  0.00  0.00
ATOM   3384  N   LEU A 207      11.468   0.969  -1.207  0.00  0.00
ATOM   3385  HN  LEU A 207      11.395   0.719  -0.244  0.00  0.00
ATOM   3386  CA  LEU A 207      12.395   2.094  -1.541  0.00  0.00
ATOM   3387  HA  LEU A 207      11.947   2.779  -2.246  0.00  0.00
ATOM   3388  CB  LEU A 207      12.926   2.775  -0.268  0.00  0.00
ATOM   3389  HB1 LEU A 207      13.520   2.073   0.356  0.00  0.00
ATOM   3390  HB2 LEU A 207      12.013   3.091   0.280  0.00  0.00
ATOM   3391  CG  LEU A 207      13.752   4.104  -0.382  0.00  0.00
ATOM   3392  HG  LEU A 207      14.757   3.792  -0.737  0.00  0.00
ATOM   3393  CD1 LEU A 207      13.318   5.150  -1.392  0.00  0.00
ATOM   3394  HD1 LEU A 207      13.287   4.722  -2.417  0.00  0.00
ATOM   3395  HD1 LEU A 207      14.079   5.958  -1.450  0.00  0.00
ATOM   3396  HD1 LEU A 207      12.327   5.609  -1.192  0.00  0.00
ATOM   3397  CD2 LEU A 207      14.071   4.695   1.012  0.00  0.00
ATOM   3398  HD2 LEU A 207      13.163   5.273   1.288  0.00  0.00
ATOM   3399  HD2 LEU A 207      14.893   5.442   0.992  0.00  0.00
ATOM   3400  HD2 LEU A 207      14.331   3.824   1.651  0.00  0.00
ATOM   3401  C   LEU A 207      13.502   1.548  -2.292  0.00  0.00
ATOM   3402  O   LEU A 207      13.927   2.207  -3.224  0.00  0.00
ATOM   3403  N   LEU A 208      14.031   0.383  -1.982  0.00  0.00
ATOM   3404  HN  LEU A 208      13.720  -0.038  -1.134  0.00  0.00
ATOM   3405  CA  LEU A 208      15.024  -0.241  -2.855  0.00  0.00
ATOM   3406  HA  LEU A 208      15.875   0.405  -3.014  0.00  0.00
ATOM   3407  CB  LEU A 208      15.501  -1.610  -2.266  0.00  0.00
ATOM   3408  HB1 LEU A 208      14.666  -2.340  -2.204  0.00  0.00
ATOM   3409  HB2 LEU A 208      15.694  -1.473  -1.180  0.00  0.00
ATOM   3410  CG  LEU A 208      16.654  -2.306  -3.067  0.00  0.00
ATOM   3411  HG  LEU A 208      16.365  -2.498  -4.123  0.00  0.00
ATOM   3412  CD1 LEU A 208      17.968  -1.484  -3.207  0.00  0.00
ATOM   3413  HD1 LEU A 208      18.789  -1.935  -3.804  0.00  0.00
ATOM   3414  HD1 LEU A 208      18.377  -1.277  -2.195  0.00  0.00
ATOM   3415  HD1 LEU A 208      17.764  -0.486  -3.653  0.00  0.00
ATOM   3416  CD2 LEU A 208      16.961  -3.728  -2.566  0.00  0.00
ATOM   3417  HD2 LEU A 208      16.043  -4.319  -2.360  0.00  0.00
ATOM   3418  HD2 LEU A 208      17.557  -3.536  -1.648  0.00  0.00
ATOM   3419  HD2 LEU A 208      17.530  -4.287  -3.338  0.00  0.00
ATOM   3420  C   LEU A 208      14.613  -0.528  -4.361  0.00  0.00
ATOM   3421  O   LEU A 208      15.229   0.027  -5.302  0.00  0.00
ATOM   3422  N   VAL A 209      13.477  -1.150  -4.501  0.00  0.00
ATOM   3423  HN  VAL A 209      12.907  -1.475  -3.751  0.00  0.00
ATOM   3424  CA  VAL A 209      12.919  -1.472  -5.799  0.00  0.00
ATOM   3425  HA  VAL A 209      13.691  -2.043  -6.294  0.00  0.00
ATOM   3426  CB  VAL A 209      11.844  -2.573  -5.765  0.00  0.00
ATOM   3427  HB  VAL A 209      10.936  -2.164  -5.271  0.00  0.00
ATOM   3428  CG1 VAL A 209      11.365  -2.929  -7.256  0.00  0.00
ATOM   3429  HG1 VAL A 209      10.731  -2.144  -7.719  0.00  0.00
ATOM   3430  HG1 VAL A 209      10.757  -3.832  -7.030  0.00  0.00
ATOM   3431  HG1 VAL A 209      12.226  -3.137  -7.926  0.00  0.00
ATOM   3432  CG2 VAL A 209      12.444  -3.826  -5.151  0.00  0.00
ATOM   3433  HG2 VAL A 209      11.854  -4.708  -5.481  0.00  0.00
ATOM   3434  HG2 VAL A 209      12.260  -3.793  -4.056  0.00  0.00
ATOM   3435  HG2 VAL A 209      13.520  -3.977  -5.387  0.00  0.00
ATOM   3436  C   VAL A 209      12.502  -0.209  -6.650  0.00  0.00
ATOM   3437  O   VAL A 209      12.736  -0.168  -7.867  0.00  0.00
ATOM   3438  N   MET A 210      11.892   0.858  -6.045  0.00  0.00
ATOM   3439  HN  MET A 210      11.773   0.980  -5.063  0.00  0.00
ATOM   3440  CA  MET A 210      11.470   2.096  -6.702  0.00  0.00
ATOM   3441  HA  MET A 210      10.692   1.845  -7.407  0.00  0.00
ATOM   3442  CB  MET A 210      10.830   3.051  -5.696  0.00  0.00
ATOM   3443  HB1 MET A 210      11.568   3.106  -4.868  0.00  0.00
ATOM   3444  HB2 MET A 210       9.944   2.478  -5.348  0.00  0.00
ATOM   3445  CG  MET A 210      10.483   4.504  -6.051  0.00  0.00
ATOM   3446  HG1 MET A 210       9.684   4.521  -6.823  0.00  0.00
ATOM   3447  HG2 MET A 210      11.386   4.776  -6.639  0.00  0.00
ATOM   3448  SD  MET A 210      10.394   5.627  -4.641  0.00  0.00
ATOM   3449  CE  MET A 210       8.816   5.157  -4.061  0.00  0.00
ATOM   3450  HE1 MET A 210       8.562   6.016  -3.406  0.00  0.00
ATOM   3451  HE2 MET A 210       9.062   4.228  -3.502  0.00  0.00
ATOM   3452  HE3 MET A 210       7.963   5.023  -4.760  0.00  0.00
ATOM   3453  C   MET A 210      12.696   2.826  -7.318  0.00  0.00
ATOM   3454  O   MET A 210      12.590   3.452  -8.391  0.00  0.00
ATOM   3455  N   VAL A 211      13.813   2.811  -6.644  0.00  0.00
ATOM   3456  HN  VAL A 211      13.868   2.459  -5.714  0.00  0.00
ATOM   3457  CA  VAL A 211      15.062   3.276  -7.316  0.00  0.00
ATOM   3458  HA  VAL A 211      14.890   4.321  -7.528  0.00  0.00
ATOM   3459  CB  VAL A 211      16.319   3.220  -6.443  0.00  0.00
ATOM   3460  HB  VAL A 211      16.452   2.180  -6.076  0.00  0.00
ATOM   3461  CG1 VAL A 211      17.593   3.866  -7.085  0.00  0.00
ATOM   3462  HG1 VAL A 211      17.587   4.925  -7.419  0.00  0.00
ATOM   3463  HG1 VAL A 211      17.775   3.329  -8.040  0.00  0.00
ATOM   3464  HG1 VAL A 211      18.539   3.742  -6.516  0.00  0.00
ATOM   3465  CG2 VAL A 211      16.166   4.104  -5.186  0.00  0.00
ATOM   3466  HG2 VAL A 211      15.243   3.858  -4.620  0.00  0.00
ATOM   3467  HG2 VAL A 211      16.188   5.215  -5.229  0.00  0.00
ATOM   3468  HG2 VAL A 211      17.041   3.799  -4.573  0.00  0.00
ATOM   3469  C   VAL A 211      15.455   2.645  -8.646  0.00  0.00
ATOM   3470  O   VAL A 211      15.797   3.304  -9.665  0.00  0.00
ATOM   3471  N   ILE A 212      15.392   1.337  -8.655  0.00  0.00
ATOM   3472  HN  ILE A 212      14.986   0.874  -7.870  0.00  0.00
ATOM   3473  CA  ILE A 212      15.524   0.443  -9.830  0.00  0.00
ATOM   3474  HA  ILE A 212      16.429   0.677 -10.372  0.00  0.00
ATOM   3475  CB  ILE A 212      15.556  -1.032  -9.441  0.00  0.00
ATOM   3476  HB  ILE A 212      14.694  -1.268  -8.781  0.00  0.00
ATOM   3477  CG2 ILE A 212      15.489  -2.071 -10.590  0.00  0.00
ATOM   3478  HG2 ILE A 212      16.410  -1.999 -11.208  0.00  0.00
ATOM   3479  HG2 ILE A 212      14.516  -1.986 -11.121  0.00  0.00
ATOM   3480  HG2 ILE A 212      15.394  -3.100 -10.182  0.00  0.00
ATOM   3481  CG1 ILE A 212      16.849  -1.265  -8.530  0.00  0.00
ATOM   3482  HG1 ILE A 212      16.858  -0.539  -7.689  0.00  0.00
ATOM   3483  HG1 ILE A 212      17.755  -1.105  -9.152  0.00  0.00
ATOM   3484  CD1 ILE A 212      16.942  -2.664  -7.956  0.00  0.00
ATOM   3485  HD1 ILE A 212      17.770  -2.740  -7.220  0.00  0.00
ATOM   3486  HD2 ILE A 212      17.189  -3.386  -8.764  0.00  0.00
ATOM   3487  HD3 ILE A 212      15.894  -2.888  -7.663  0.00  0.00
ATOM   3488  C   ILE A 212      14.510   0.683 -10.913  0.00  0.00
ATOM   3489  O   ILE A 212      14.825   0.765 -12.073  0.00  0.00
ATOM   3490  N   CYS A 213      13.293   0.870 -10.485  0.00  0.00
ATOM   3491  HN  CYS A 213      13.081   0.654  -9.535  0.00  0.00
ATOM   3492  CA  CYS A 213      12.123   1.079 -11.403  0.00  0.00
ATOM   3493  HA  CYS A 213      12.169   0.304 -12.153  0.00  0.00
ATOM   3494  CB  CYS A 213      10.791   0.879 -10.668  0.00  0.00
ATOM   3495  HB1 CYS A 213       9.951   1.296 -11.263  0.00  0.00
ATOM   3496  HB2 CYS A 213      10.958   1.451  -9.730  0.00  0.00
ATOM   3497  SG  CYS A 213      10.482  -0.832 -10.341  0.00  0.00
ATOM   3498  HG1 CYS A 213      11.246  -0.899  -9.261  0.00  0.00
ATOM   3499  C   CYS A 213      12.144   2.442 -12.086  0.00  0.00
ATOM   3500  O   CYS A 213      11.971   2.529 -13.301  0.00  0.00
ATOM   3501  N   TYR A 214      12.507   3.508 -11.298  0.00  0.00
ATOM   3502  HN  TYR A 214      12.658   3.317 -10.331  0.00  0.00
ATOM   3503  CA  TYR A 214      12.710   4.831 -11.804  0.00  0.00
ATOM   3504  HA  TYR A 214      11.912   5.159 -12.454  0.00  0.00
ATOM   3505  CB  TYR A 214      12.797   5.784 -10.628  0.00  0.00
ATOM   3506  HB1 TYR A 214      13.690   5.655  -9.978  0.00  0.00
ATOM   3507  HB2 TYR A 214      11.901   5.597  -9.998  0.00  0.00
ATOM   3508  CG  TYR A 214      12.796   7.251 -10.991  0.00  0.00
ATOM   3509  CD1 TYR A 214      13.686   8.170 -10.432  0.00  0.00
ATOM   3510  HD1 TYR A 214      14.467   7.787  -9.793  0.00  0.00
ATOM   3511  CE1 TYR A 214      13.576   9.552 -10.647  0.00  0.00
ATOM   3512  HE1 TYR A 214      14.216  10.212 -10.081  0.00  0.00
ATOM   3513  CZ  TYR A 214      12.512  10.038 -11.414  0.00  0.00
ATOM   3514  OH  TYR A 214      12.412  11.426 -11.619  0.00  0.00
ATOM   3515  HH  TYR A 214      11.569  11.620 -12.035  0.00  0.00
ATOM   3516  CD2 TYR A 214      11.710   7.778 -11.739  0.00  0.00
ATOM   3517  HD2 TYR A 214      11.133   7.043 -12.282  0.00  0.00
ATOM   3518  CE2 TYR A 214      11.621   9.118 -11.999  0.00  0.00
ATOM   3519  HE2 TYR A 214      10.788   9.469 -12.591  0.00  0.00
ATOM   3520  C   TYR A 214      13.927   4.832 -12.697  0.00  0.00
ATOM   3521  O   TYR A 214      13.877   5.291 -13.826  0.00  0.00
ATOM   3522  N   SER A 215      15.047   4.184 -12.255  0.00  0.00
ATOM   3523  HN  SER A 215      15.107   3.675 -11.400  0.00  0.00
ATOM   3524  CA  SER A 215      16.348   4.304 -12.879  0.00  0.00
ATOM   3525  HA  SER A 215      16.466   5.363 -13.057  0.00  0.00
ATOM   3526  CB  SER A 215      17.517   3.876 -12.053  0.00  0.00
ATOM   3527  HB1 SER A 215      18.458   3.959 -12.638  0.00  0.00
ATOM   3528  HB2 SER A 215      17.464   2.814 -11.731  0.00  0.00
ATOM   3529  OG  SER A 215      17.552   4.664 -10.907  0.00  0.00
ATOM   3530  HG1 SER A 215      16.875   4.309 -10.326  0.00  0.00
ATOM   3531  C   SER A 215      16.460   3.737 -14.249  0.00  0.00
ATOM   3532  O   SER A 215      17.298   4.191 -15.028  0.00  0.00
ATOM   3533  N   GLY A 216      15.657   2.687 -14.482  0.00  0.00
ATOM   3534  HN  GLY A 216      15.195   2.317 -13.679  0.00  0.00
ATOM   3535  CA  GLY A 216      15.469   2.034 -15.821  0.00  0.00
ATOM   3536  HA1 GLY A 216      15.083   1.026 -15.797  0.00  0.00
ATOM   3537  HA2 GLY A 216      16.401   2.011 -16.366  0.00  0.00
ATOM   3538  C   GLY A 216      14.539   2.774 -16.804  0.00  0.00
ATOM   3539  O   GLY A 216      14.593   2.562 -18.048  0.00  0.00
ATOM   3540  N   ILE A 217      13.639   3.708 -16.292  0.00  0.00
ATOM   3541  HN  ILE A 217      13.433   3.876 -15.332  0.00  0.00
ATOM   3542  CA  ILE A 217      12.770   4.359 -17.290  0.00  0.00
ATOM   3543  HA  ILE A 217      12.790   3.847 -18.240  0.00  0.00
ATOM   3544  CB  ILE A 217      11.306   4.378 -16.896  0.00  0.00
ATOM   3545  HB  ILE A 217      10.749   4.936 -17.679  0.00  0.00
ATOM   3546  CG2 ILE A 217      10.757   2.934 -17.014  0.00  0.00
ATOM   3547  HG2 ILE A 217      11.050   2.551 -18.015  0.00  0.00
ATOM   3548  HG2 ILE A 217       9.672   2.778 -16.834  0.00  0.00
ATOM   3549  HG2 ILE A 217      11.283   2.275 -16.291  0.00  0.00
ATOM   3550  CG1 ILE A 217      11.089   5.064 -15.546  0.00  0.00
ATOM   3551  HG1 ILE A 217      11.442   6.107 -15.402  0.00  0.00
ATOM   3552  HG1 ILE A 217      11.674   4.510 -14.780  0.00  0.00
ATOM   3553  CD1 ILE A 217       9.600   5.073 -15.244  0.00  0.00
ATOM   3554  HD1 ILE A 217       9.340   4.004 -15.088  0.00  0.00
ATOM   3555  HD2 ILE A 217       8.977   5.420 -16.096  0.00  0.00
ATOM   3556  HD3 ILE A 217       9.326   5.654 -14.338  0.00  0.00
ATOM   3557  C   ILE A 217      13.080   5.861 -17.545  0.00  0.00
ATOM   3558  O   ILE A 217      12.617   6.431 -18.544  0.00  0.00
ATOM   3559  N   LEU A 218      13.764   6.470 -16.593  0.00  0.00
ATOM   3560  HN  LEU A 218      14.195   5.943 -15.865  0.00  0.00
ATOM   3561  CA  LEU A 218      14.160   7.862 -16.527  0.00  0.00
ATOM   3562  HA  LEU A 218      13.222   8.373 -16.681  0.00  0.00
ATOM   3563  CB  LEU A 218      14.850   8.083 -15.185  0.00  0.00
ATOM   3564  HB1 LEU A 218      15.811   7.534 -15.095  0.00  0.00
ATOM   3565  HB2 LEU A 218      14.119   7.807 -14.395  0.00  0.00
ATOM   3566  CG  LEU A 218      15.190   9.590 -14.872  0.00  0.00
ATOM   3567  HG  LEU A 218      15.667   9.932 -15.815  0.00  0.00
ATOM   3568  CD1 LEU A 218      13.854  10.348 -14.709  0.00  0.00
ATOM   3569  HD1 LEU A 218      14.215  11.376 -14.494  0.00  0.00
ATOM   3570  HD1 LEU A 218      13.348   9.814 -13.877  0.00  0.00
ATOM   3571  HD1 LEU A 218      13.179  10.317 -15.591  0.00  0.00
ATOM   3572  CD2 LEU A 218      16.213   9.821 -13.798  0.00  0.00
ATOM   3573  HD2 LEU A 218      15.912   9.402 -12.814  0.00  0.00
ATOM   3574  HD2 LEU A 218      16.353  10.904 -13.595  0.00  0.00
ATOM   3575  HD2 LEU A 218      17.208   9.394 -14.047  0.00  0.00
ATOM   3576  C   LEU A 218      15.096   8.279 -17.656  0.00  0.00
ATOM   3577  O   LEU A 218      14.992   9.418 -18.140  0.00  0.00
ATOM   3578  N   LYS A 219      15.954   7.386 -18.088  0.00  0.00
ATOM   3579  HN  LYS A 219      15.893   6.502 -17.630  0.00  0.00
ATOM   3580  CA  LYS A 219      17.019   7.421 -19.130  0.00  0.00
ATOM   3581  HA  LYS A 219      17.413   8.419 -19.009  0.00  0.00
ATOM   3582  CB  LYS A 219      18.011   6.320 -18.777  0.00  0.00
ATOM   3583  HB1 LYS A 219      17.641   5.328 -19.115  0.00  0.00
ATOM   3584  HB2 LYS A 219      18.165   6.332 -17.676  0.00  0.00
ATOM   3585  CG  LYS A 219      19.300   6.373 -19.550  0.00  0.00
ATOM   3586  HG1 LYS A 219      19.742   7.387 -19.437  0.00  0.00
ATOM   3587  HG2 LYS A 219      19.071   6.178 -20.619  0.00  0.00
ATOM   3588  CD  LYS A 219      20.244   5.174 -19.146  0.00  0.00
ATOM   3589  HD1 LYS A 219      19.671   4.222 -19.165  0.00  0.00
ATOM   3590  HD2 LYS A 219      20.543   5.324 -18.087  0.00  0.00
ATOM   3591  CE  LYS A 219      21.487   4.870 -20.067  0.00  0.00
ATOM   3592  HE1 LYS A 219      21.214   4.565 -21.100  0.00  0.00
ATOM   3593  HE2 LYS A 219      21.930   3.976 -19.577  0.00  0.00
ATOM   3594  NZ  LYS A 219      22.399   5.998 -20.188  0.00  0.00
ATOM   3595  HZ1 LYS A 219      23.318   5.539 -20.026  0.00  0.00
ATOM   3596  HZ2 LYS A 219      22.228   6.797 -19.545  0.00  0.00
ATOM   3597  HZ3 LYS A 219      22.297   6.458 -21.115  0.00  0.00
ATOM   3598  C   LYS A 219      16.557   7.417 -20.545  0.00  0.00
ATOM   3599  O   LYS A 219      15.840   6.544 -20.910  0.00  0.00
ATOM   3600  N   THR A 220      17.053   8.243 -21.470  0.00  0.00
ATOM   3601  HN  THR A 220      17.769   8.895 -21.231  0.00  0.00
ATOM   3602  CA  THR A 220      16.674   8.358 -22.863  0.00  0.00
ATOM   3603  HA  THR A 220      15.596   8.306 -22.826  0.00  0.00
ATOM   3604  CB  THR A 220      17.134   9.696 -23.499  0.00  0.00
ATOM   3605  HB  THR A 220      17.040   9.729 -24.605  0.00  0.00
ATOM   3606  OG1 THR A 220      18.540   9.872 -23.274  0.00  0.00
ATOM   3607  HG1 THR A 220      19.085  10.085 -24.035  0.00  0.00
ATOM   3608  CG2 THR A 220      16.364  10.903 -22.903  0.00  0.00
ATOM   3609  HG2 THR A 220      16.778  10.994 -21.876  0.00  0.00
ATOM   3610  HG2 THR A 220      15.274  10.792 -22.718  0.00  0.00
ATOM   3611  HG2 THR A 220      16.481  11.832 -23.500  0.00  0.00
ATOM   3612  C   THR A 220      17.008   7.215 -23.711  0.00  0.00
ATOM   3613  O   THR A 220      16.138   6.674 -24.418  0.00  0.00
ATOM   3614  N   LEU A 221      18.294   6.795 -23.698  0.00  0.00
ATOM   3615  HN  LEU A 221      18.829   7.485 -23.219  0.00  0.00
ATOM   3616  CA  LEU A 221      18.734   5.641 -24.422  0.00  0.00
ATOM   3617  HA  LEU A 221      17.941   5.228 -25.026  0.00  0.00
ATOM   3618  CB  LEU A 221      19.845   5.924 -25.456  0.00  0.00
ATOM   3619  HB1 LEU A 221      20.044   5.034 -26.092  0.00  0.00
ATOM   3620  HB2 LEU A 221      20.782   6.037 -24.870  0.00  0.00
ATOM   3621  CG  LEU A 221      19.537   7.089 -26.400  0.00  0.00
ATOM   3622  HG  LEU A 221      19.337   7.932 -25.705  0.00  0.00
ATOM   3623  CD1 LEU A 221      20.756   7.451 -27.279  0.00  0.00
ATOM   3624  HD1 LEU A 221      20.910   6.693 -28.078  0.00  0.00
ATOM   3625  HD1 LEU A 221      21.721   7.373 -26.732  0.00  0.00
ATOM   3626  HD1 LEU A 221      20.586   8.406 -27.819  0.00  0.00
ATOM   3627  CD2 LEU A 221      18.385   6.822 -27.312  0.00  0.00
ATOM   3628  HD2 LEU A 221      17.466   6.713 -26.697  0.00  0.00
ATOM   3629  HD2 LEU A 221      18.615   5.984 -28.003  0.00  0.00
ATOM   3630  HD2 LEU A 221      18.203   7.688 -27.985  0.00  0.00
ATOM   3631  C   LEU A 221      19.225   4.442 -23.558  0.00  0.00
ATOM   3632  O   LEU A 221      20.403   4.115 -23.452  0.00  0.00
ATOM   3633  N   LEU A 222      18.178   3.872 -22.817  0.00  0.00
ATOM   3634  HN  LEU A 222      17.331   4.397 -22.857  0.00  0.00
ATOM   3635  CA  LEU A 222      18.259   2.566 -22.271  0.00  0.00
ATOM   3636  HA  LEU A 222      19.072   2.480 -21.565  0.00  0.00
ATOM   3637  CB  LEU A 222      17.008   2.261 -21.478  0.00  0.00
ATOM   3638  HB1 LEU A 222      16.208   2.309 -22.246  0.00  0.00
ATOM   3639  HB2 LEU A 222      16.793   3.070 -20.747  0.00  0.00
ATOM   3640  CG  LEU A 222      16.884   0.870 -20.853  0.00  0.00
ATOM   3641  HG  LEU A 222      17.437   0.162 -21.507  0.00  0.00
ATOM   3642  CD1 LEU A 222      17.372   0.724 -19.388  0.00  0.00
ATOM   3643  HD1 LEU A 222      18.477   0.730 -19.276  0.00  0.00
ATOM   3644  HD1 LEU A 222      17.178  -0.304 -19.014  0.00  0.00
ATOM   3645  HD1 LEU A 222      16.920   1.490 -18.723  0.00  0.00
ATOM   3646  CD2 LEU A 222      15.397   0.422 -20.958  0.00  0.00
ATOM   3647  HD2 LEU A 222      14.765   1.090 -20.333  0.00  0.00
ATOM   3648  HD2 LEU A 222      15.286  -0.643 -20.658  0.00  0.00
ATOM   3649  HD2 LEU A 222      15.187   0.506 -22.045  0.00  0.00
ATOM   3650  C   LEU A 222      18.570   1.448 -23.241  0.00  0.00
ATOM   3651  O   LEU A 222      19.224   0.493 -22.857  0.00  0.00
ATOM   3652  N   ARG A 223      18.110   1.606 -24.557  0.00  0.00
ATOM   3653  HN  ARG A 223      17.662   2.455 -24.823  0.00  0.00
ATOM   3654  CA  ARG A 223      18.233   0.448 -25.573  0.00  0.00
ATOM   3655  HA  ARG A 223      19.001  -0.244 -25.261  0.00  0.00
ATOM   3656  CB  ARG A 223      16.901  -0.453 -25.570  0.00  0.00
ATOM   3657  HB1 ARG A 223      16.156   0.061 -26.215  0.00  0.00
ATOM   3658  HB2 ARG A 223      16.441  -0.313 -24.568  0.00  0.00
ATOM   3659  CG  ARG A 223      16.952  -1.991 -25.849  0.00  0.00
ATOM   3660  HG1 ARG A 223      17.427  -2.447 -24.954  0.00  0.00
ATOM   3661  HG2 ARG A 223      17.614  -2.092 -26.735  0.00  0.00
ATOM   3662  CD  ARG A 223      15.688  -2.740 -26.077  0.00  0.00
ATOM   3663  HD1 ARG A 223      15.019  -2.472 -25.231  0.00  0.00
ATOM   3664  HD2 ARG A 223      16.026  -3.798 -26.090  0.00  0.00
ATOM   3665  NE  ARG A 223      15.116  -2.273 -27.387  0.00  0.00
ATOM   3666  HE  ARG A 223      15.642  -2.632 -28.159  0.00  0.00
ATOM   3667  CZ  ARG A 223      14.054  -1.489 -27.556  0.00  0.00
ATOM   3668  NH1 ARG A 223      13.616  -1.142 -28.756  0.00  0.00
ATOM   3669  HH1 ARG A 223      14.074  -1.483 -29.578  0.00  0.00
ATOM   3670  HH1 ARG A 223      12.859  -0.488 -28.774  0.00  0.00
ATOM   3671  NH2 ARG A 223      13.276  -1.033 -26.536  0.00  0.00
ATOM   3672  HH2 ARG A 223      12.437  -0.559 -26.803  0.00  0.00
ATOM   3673  HH2 ARG A 223      13.496  -1.343 -25.611  0.00  0.00
ATOM   3674  C   ARG A 223      18.736   0.917 -26.841  0.00  0.00
ATOM   3675  O   ARG A 223      19.580   1.814 -26.907  0.00  0.00
ATOM   3676  N   CYS A 224      18.182   0.473 -27.980  0.00  0.00
ATOM   3677  HN  CYS A 224      17.489  -0.237 -28.076  0.00  0.00
ATOM   3678  CA  CYS A 224      18.763   0.845 -29.287  0.00  0.00
ATOM   3679  HA  CYS A 224      19.765   1.243 -29.235  0.00  0.00
ATOM   3680  CB  CYS A 224      18.869  -0.463 -30.154  0.00  0.00
ATOM   3681  HB1 CYS A 224      19.395  -1.182 -29.490  0.00  0.00
ATOM   3682  HB2 CYS A 224      19.433  -0.176 -31.067  0.00  0.00
ATOM   3683  SG  CYS A 224      17.150  -1.165 -30.484  0.00  0.00
ATOM   3684  HG1 CYS A 224      17.747  -2.077 -31.236  0.00  0.00
ATOM   3685  C   CYS A 224      18.021   1.928 -30.078  0.00  0.00
ATOM   3686  O   CYS A 224      18.550   2.604 -30.969  0.00  0.00
ATOM   3687  N   ARG A 225      16.760   2.251 -29.704  0.00  0.00
ATOM   3688  HN  ARG A 225      16.240   1.802 -28.983  0.00  0.00
ATOM   3689  CA  ARG A 225      16.247   3.525 -30.044  0.00  0.00
ATOM   3690  HA  ARG A 225      17.072   4.187 -30.263  0.00  0.00
ATOM   3691  CB  ARG A 225      15.136   3.543 -31.170  0.00  0.00
ATOM   3692  HB1 ARG A 225      15.535   3.441 -32.202  0.00  0.00
ATOM   3693  HB2 ARG A 225      14.707   4.566 -31.107  0.00  0.00
ATOM   3694  CG  ARG A 225      14.122   2.453 -30.979  0.00  0.00
ATOM   3695  HG1 ARG A 225      13.694   2.406 -29.955  0.00  0.00
ATOM   3696  HG2 ARG A 225      14.723   1.520 -31.016  0.00  0.00
ATOM   3697  CD  ARG A 225      12.937   2.257 -31.958  0.00  0.00
ATOM   3698  HD1 ARG A 225      12.450   1.328 -31.594  0.00  0.00
ATOM   3699  HD2 ARG A 225      13.295   2.187 -33.008  0.00  0.00
ATOM   3700  NE  ARG A 225      12.091   3.414 -31.741  0.00  0.00
ATOM   3701  HE  ARG A 225      12.316   4.115 -31.063  0.00  0.00
ATOM   3702  CZ  ARG A 225      10.952   3.605 -32.454  0.00  0.00
ATOM   3703  NH1 ARG A 225      10.378   4.793 -32.410  0.00  0.00
ATOM   3704  HH1 ARG A 225       9.618   4.996 -33.026  0.00  0.00
ATOM   3705  HH1 ARG A 225      10.620   5.555 -31.809  0.00  0.00
ATOM   3706  NH2 ARG A 225      10.497   2.767 -33.374  0.00  0.00
ATOM   3707  HH2 ARG A 225      10.816   1.820 -33.395  0.00  0.00
ATOM   3708  HH2 ARG A 225       9.738   3.051 -33.961  0.00  0.00
ATOM   3709  C   ARG A 225      15.693   4.150 -28.768  0.00  0.00
ATOM   3710  O   ARG A 225      15.451   3.516 -27.775  0.00  0.00
ATOM   3711  N   ASN A 226      15.442   5.452 -28.896  0.00  0.00
ATOM   3712  HN  ASN A 226      15.548   5.887 -29.786  0.00  0.00
ATOM   3713  CA  ASN A 226      14.536   6.145 -27.964  0.00  0.00
ATOM   3714  HA  ASN A 226      14.743   5.762 -26.975  0.00  0.00
ATOM   3715  CB  ASN A 226      14.738   7.699 -27.939  0.00  0.00
ATOM   3716  HB1 ASN A 226      14.359   8.089 -28.908  0.00  0.00
ATOM   3717  HB2 ASN A 226      15.808   7.896 -27.713  0.00  0.00
ATOM   3718  CG  ASN A 226      13.924   8.440 -26.903  0.00  0.00
ATOM   3719  OD1 ASN A 226      13.217   9.388 -27.192  0.00  0.00
ATOM   3720  ND2 ASN A 226      13.932   7.975 -25.613  0.00  0.00
ATOM   3721  HD2 ASN A 226      14.756   7.559 -25.228  0.00  0.00
ATOM   3722  HD2 ASN A 226      13.173   8.351 -25.082  0.00  0.00
ATOM   3723  C   ASN A 226      13.101   5.632 -28.269  0.00  0.00
ATOM   3724  O   ASN A 226      12.743   5.476 -29.429  0.00  0.00
ATOM   3725  N   GLU A 227      12.239   5.471 -27.270  0.00  0.00
ATOM   3726  HN  GLU A 227      12.622   5.595 -26.358  0.00  0.00
ATOM   3727  CA  GLU A 227      10.835   5.200 -27.322  0.00  0.00
ATOM   3728  HA  GLU A 227      10.345   5.466 -28.247  0.00  0.00
ATOM   3729  CB  GLU A 227      10.616   3.685 -27.078  0.00  0.00
ATOM   3730  HB1 GLU A 227       9.520   3.546 -26.969  0.00  0.00
ATOM   3731  HB2 GLU A 227      11.051   3.429 -26.089  0.00  0.00
ATOM   3732  CG  GLU A 227      11.005   2.781 -28.225  0.00  0.00
ATOM   3733  HG1 GLU A 227      12.105   2.898 -28.326  0.00  0.00
ATOM   3734  HG2 GLU A 227      10.499   3.148 -29.143  0.00  0.00
ATOM   3735  CD  GLU A 227      10.655   1.325 -28.073  0.00  0.00
ATOM   3736  OE1 GLU A 227      11.574   0.517 -28.388  0.00  0.00
ATOM   3737  OE2 GLU A 227       9.472   0.963 -27.819  0.00  0.00
ATOM   3738  C   GLU A 227      10.261   6.026 -26.241  0.00  0.00
ATOM   3739  O   GLU A 227      10.759   6.025 -25.134  0.00  0.00
ATOM   3740  N   LYS A 228       9.053   6.546 -26.563  0.00  0.00
ATOM   3741  HN  LYS A 228       8.705   6.484 -27.496  0.00  0.00
ATOM   3742  CA  LYS A 228       8.338   7.547 -25.668  0.00  0.00
ATOM   3743  HA  LYS A 228       9.176   8.125 -25.308  0.00  0.00
ATOM   3744  CB  LYS A 228       7.274   8.359 -26.443  0.00  0.00
ATOM   3745  HB1 LYS A 228       7.020   9.257 -25.841  0.00  0.00
ATOM   3746  HB2 LYS A 228       6.377   7.711 -26.547  0.00  0.00
ATOM   3747  CG  LYS A 228       7.663   8.996 -27.714  0.00  0.00
ATOM   3748  HG1 LYS A 228       8.044   8.283 -28.477  0.00  0.00
ATOM   3749  HG2 LYS A 228       8.493   9.716 -27.559  0.00  0.00
ATOM   3750  CD  LYS A 228       6.493   9.772 -28.384  0.00  0.00
ATOM   3751  HD1 LYS A 228       6.151  10.648 -27.792  0.00  0.00
ATOM   3752  HD2 LYS A 228       5.608   9.100 -28.348  0.00  0.00
ATOM   3753  CE  LYS A 228       6.748  10.335 -29.770  0.00  0.00
ATOM   3754  HE1 LYS A 228       6.967   9.469 -30.430  0.00  0.00
ATOM   3755  HE2 LYS A 228       7.549  11.104 -29.813  0.00  0.00
ATOM   3756  NZ  LYS A 228       5.476  10.956 -30.205  0.00  0.00
ATOM   3757  HZ1 LYS A 228       5.508  11.215 -31.212  0.00  0.00
ATOM   3758  HZ2 LYS A 228       5.413  11.899 -29.773  0.00  0.00
ATOM   3759  HZ3 LYS A 228       4.661  10.396 -29.884  0.00  0.00
ATOM   3760  C   LYS A 228       7.628   6.923 -24.475  0.00  0.00
ATOM   3761  O   LYS A 228       7.323   7.549 -23.409  0.00  0.00
ATOM   3762  N   LYS A 229       7.355   5.613 -24.583  0.00  0.00
ATOM   3763  HN  LYS A 229       7.582   4.994 -25.331  0.00  0.00
ATOM   3764  CA  LYS A 229       6.662   4.855 -23.490  0.00  0.00
ATOM   3765  HA  LYS A 229       5.715   5.369 -23.572  0.00  0.00
ATOM   3766  CB  LYS A 229       6.548   3.359 -23.950  0.00  0.00
ATOM   3767  HB1 LYS A 229       7.545   2.885 -23.826  0.00  0.00
ATOM   3768  HB2 LYS A 229       6.219   3.405 -25.010  0.00  0.00
ATOM   3769  CG  LYS A 229       5.483   2.556 -23.186  0.00  0.00
ATOM   3770  HG1 LYS A 229       4.520   3.091 -23.329  0.00  0.00
ATOM   3771  HG2 LYS A 229       5.745   2.637 -22.110  0.00  0.00
ATOM   3772  CD  LYS A 229       5.566   1.071 -23.478  0.00  0.00
ATOM   3773  HD1 LYS A 229       6.515   0.538 -23.258  0.00  0.00
ATOM   3774  HD2 LYS A 229       5.351   0.878 -24.552  0.00  0.00
ATOM   3775  CE  LYS A 229       4.571   0.326 -22.639  0.00  0.00
ATOM   3776  HE1 LYS A 229       4.792   0.124 -21.568  0.00  0.00
ATOM   3777  HE2 LYS A 229       4.487  -0.683 -23.096  0.00  0.00
ATOM   3778  NZ  LYS A 229       3.216   0.888 -22.639  0.00  0.00
ATOM   3779  HZ1 LYS A 229       2.939   1.170 -23.601  0.00  0.00
ATOM   3780  HZ2 LYS A 229       3.209   1.721 -22.017  0.00  0.00
ATOM   3781  HZ3 LYS A 229       2.488   0.246 -22.266  0.00  0.00
ATOM   3782  C   LYS A 229       7.288   4.998 -22.096  0.00  0.00
ATOM   3783  O   LYS A 229       6.580   5.130 -21.064  0.00  0.00
ATOM   3784  N   ARG A 230       8.627   5.096 -22.055  0.00  0.00
ATOM   3785  HN  ARG A 230       9.075   4.994 -22.940  0.00  0.00
ATOM   3786  CA  ARG A 230       9.423   5.327 -20.837  0.00  0.00
ATOM   3787  HA  ARG A 230       9.230   4.550 -20.113  0.00  0.00
ATOM   3788  CB  ARG A 230      10.938   5.409 -21.278  0.00  0.00
ATOM   3789  HB1 ARG A 230      11.619   5.743 -20.467  0.00  0.00
ATOM   3790  HB2 ARG A 230      11.117   6.211 -22.025  0.00  0.00
ATOM   3791  CG  ARG A 230      11.558   4.134 -21.775  0.00  0.00
ATOM   3792  HG1 ARG A 230      10.757   3.577 -22.307  0.00  0.00
ATOM   3793  HG2 ARG A 230      11.762   3.340 -21.025  0.00  0.00
ATOM   3794  CD  ARG A 230      12.771   4.336 -22.702  0.00  0.00
ATOM   3795  HD1 ARG A 230      13.727   4.366 -22.136  0.00  0.00
ATOM   3796  HD2 ARG A 230      12.678   5.203 -23.390  0.00  0.00
ATOM   3797  NE  ARG A 230      12.877   3.160 -23.605  0.00  0.00
ATOM   3798  HE  ARG A 230      12.053   2.603 -23.710  0.00  0.00
ATOM   3799  CZ  ARG A 230      13.742   3.084 -24.661  0.00  0.00
ATOM   3800  NH1 ARG A 230      13.427   2.230 -25.622  0.00  0.00
ATOM   3801  HH1 ARG A 230      12.645   1.613 -25.534  0.00  0.00
ATOM   3802  HH1 ARG A 230      14.157   2.035 -26.277  0.00  0.00
ATOM   3803  NH2 ARG A 230      14.775   3.914 -24.781  0.00  0.00
ATOM   3804  HH2 ARG A 230      14.926   4.527 -24.007  0.00  0.00
ATOM   3805  HH2 ARG A 230      15.198   3.914 -25.688  0.00  0.00
ATOM   3806  C   ARG A 230       9.045   6.564 -20.183  0.00  0.00
ATOM   3807  O   ARG A 230       9.117   6.684 -18.937  0.00  0.00
ATOM   3808  N   HIS A 231       8.667   7.599 -20.928  0.00  0.00
ATOM   3809  HN  HIS A 231       8.524   7.335 -21.879  0.00  0.00
ATOM   3810  CA  HIS A 231       8.388   8.880 -20.418  0.00  0.00
ATOM   3811  HA  HIS A 231       9.025   9.068 -19.566  0.00  0.00
ATOM   3812  CB  HIS A 231       8.657   9.962 -21.531  0.00  0.00
ATOM   3813  HB1 HIS A 231       8.355  10.980 -21.208  0.00  0.00
ATOM   3814  HB2 HIS A 231       8.129   9.584 -22.433  0.00  0.00
ATOM   3815  ND1 HIS A 231      11.018  10.890 -21.776  0.00  0.00
ATOM   3816  HD1 HIS A 231      10.902  11.638 -21.123  0.00  0.00
ATOM   3817  CG  HIS A 231      10.073   9.843 -22.004  0.00  0.00
ATOM   3818  CE1 HIS A 231      12.118  10.590 -22.515  0.00  0.00
ATOM   3819  HE1 HIS A 231      13.072  11.115 -22.560  0.00  0.00
ATOM   3820  NE2 HIS A 231      11.941   9.450 -23.124  0.00  0.00
ATOM   3821  CD2 HIS A 231      10.679   9.041 -22.913  0.00  0.00
ATOM   3822  HD2 HIS A 231      10.199   8.180 -23.361  0.00  0.00
ATOM   3823  C   HIS A 231       6.978   9.054 -19.896  0.00  0.00
ATOM   3824  O   HIS A 231       6.740   9.623 -18.888  0.00  0.00
ATOM   3825  N   ARG A 232       6.045   8.365 -20.538  0.00  0.00
ATOM   3826  HN  ARG A 232       6.237   7.802 -21.338  0.00  0.00
ATOM   3827  CA  ARG A 232       4.661   8.228 -20.071  0.00  0.00
ATOM   3828  HA  ARG A 232       4.158   9.179 -19.975  0.00  0.00
ATOM   3829  CB  ARG A 232       3.832   7.399 -21.137  0.00  0.00
ATOM   3830  HB1 ARG A 232       2.784   7.281 -20.786  0.00  0.00
ATOM   3831  HB2 ARG A 232       4.285   6.391 -21.251  0.00  0.00
ATOM   3832  CG  ARG A 232       3.683   8.185 -22.463  0.00  0.00
ATOM   3833  HG1 ARG A 232       4.671   8.605 -22.748  0.00  0.00
ATOM   3834  HG2 ARG A 232       3.074   9.090 -22.255  0.00  0.00
ATOM   3835  CD  ARG A 232       3.140   7.285 -23.557  0.00  0.00
ATOM   3836  HD1 ARG A 232       2.077   7.078 -23.306  0.00  0.00
ATOM   3837  HD2 ARG A 232       3.694   6.333 -23.420  0.00  0.00
ATOM   3838  NE  ARG A 232       3.416   7.898 -24.876  0.00  0.00
ATOM   3839  HE  ARG A 232       3.969   7.355 -25.509  0.00  0.00
ATOM   3840  CZ  ARG A 232       3.052   9.101 -25.407  0.00  0.00
ATOM   3841  NH1 ARG A 232       3.487   9.520 -26.566  0.00  0.00
ATOM   3842  HH1 ARG A 232       3.666   8.803 -27.238  0.00  0.00
ATOM   3843  HH1 ARG A 232       3.029  10.241 -27.086  0.00  0.00
ATOM   3844  NH2 ARG A 232       2.188   9.896 -24.754  0.00  0.00
ATOM   3845  HH2 ARG A 232       1.894   9.594 -23.847  0.00  0.00
ATOM   3846  HH2 ARG A 232       1.837  10.736 -25.170  0.00  0.00
ATOM   3847  C   ARG A 232       4.564   7.442 -18.761  0.00  0.00
ATOM   3848  O   ARG A 232       3.820   7.778 -17.854  0.00  0.00
ATOM   3849  N   ALA A 233       5.380   6.362 -18.682  0.00  0.00
ATOM   3850  HN  ALA A 233       5.913   6.097 -19.482  0.00  0.00
ATOM   3851  CA  ALA A 233       5.602   5.668 -17.499  0.00  0.00
ATOM   3852  HA  ALA A 233       4.608   5.357 -17.212  0.00  0.00
ATOM   3853  CB  ALA A 233       6.478   4.354 -17.732  0.00  0.00
ATOM   3854  HB1 ALA A 233       6.048   3.573 -18.395  0.00  0.00
ATOM   3855  HB2 ALA A 233       6.614   3.963 -16.701  0.00  0.00
ATOM   3856  HB3 ALA A 233       7.473   4.701 -18.083  0.00  0.00
ATOM   3857  C   ALA A 233       6.175   6.470 -16.309  0.00  0.00
ATOM   3858  O   ALA A 233       5.651   6.288 -15.224  0.00  0.00
ATOM   3859  N   VAL A 234       7.186   7.339 -16.450  0.00  0.00
ATOM   3860  HN  VAL A 234       7.742   7.299 -17.277  0.00  0.00
ATOM   3861  CA  VAL A 234       7.571   8.338 -15.480  0.00  0.00
ATOM   3862  HA  VAL A 234       7.803   7.914 -14.515  0.00  0.00
ATOM   3863  CB  VAL A 234       8.795   9.262 -16.016  0.00  0.00
ATOM   3864  HB  VAL A 234       8.564   9.694 -17.013  0.00  0.00
ATOM   3865  CG1 VAL A 234       9.032  10.358 -14.981  0.00  0.00
ATOM   3866  HG1 VAL A 234       8.905   9.932 -13.964  0.00  0.00
ATOM   3867  HG1 VAL A 234       8.239  11.115 -15.166  0.00  0.00
ATOM   3868  HG1 VAL A 234      10.063  10.768 -15.043  0.00  0.00
ATOM   3869  CG2 VAL A 234      10.100   8.373 -16.082  0.00  0.00
ATOM   3870  HG2 VAL A 234      10.394   8.020 -15.071  0.00  0.00
ATOM   3871  HG2 VAL A 234      10.845   9.115 -16.443  0.00  0.00
ATOM   3872  HG2 VAL A 234      10.083   7.607 -16.886  0.00  0.00
ATOM   3873  C   VAL A 234       6.477   9.298 -15.120  0.00  0.00
ATOM   3874  O   VAL A 234       6.167   9.531 -13.949  0.00  0.00
ATOM   3875  N   ARG A 235       5.803   9.776 -16.182  0.00  0.00
ATOM   3876  HN  ARG A 235       6.055   9.552 -17.121  0.00  0.00
ATOM   3877  CA  ARG A 235       4.785  10.846 -16.057  0.00  0.00
ATOM   3878  HA  ARG A 235       5.135  11.655 -15.433  0.00  0.00
ATOM   3879  CB  ARG A 235       4.310  11.148 -17.472  0.00  0.00
ATOM   3880  HB1 ARG A 235       3.753  10.274 -17.873  0.00  0.00
ATOM   3881  HB2 ARG A 235       5.234  11.335 -18.060  0.00  0.00
ATOM   3882  CG  ARG A 235       3.435  12.402 -17.540  0.00  0.00
ATOM   3883  HG1 ARG A 235       3.932  13.166 -16.905  0.00  0.00
ATOM   3884  HG2 ARG A 235       2.496  12.052 -17.061  0.00  0.00
ATOM   3885  CD  ARG A 235       3.004  12.900 -18.926  0.00  0.00
ATOM   3886  HD1 ARG A 235       2.369  13.809 -18.839  0.00  0.00
ATOM   3887  HD2 ARG A 235       2.297  12.124 -19.286  0.00  0.00
ATOM   3888  NE  ARG A 235       4.188  13.052 -19.759  0.00  0.00
ATOM   3889  HE  ARG A 235       5.080  13.268 -19.362  0.00  0.00
ATOM   3890  CZ  ARG A 235       4.199  12.725 -21.074  0.00  0.00
ATOM   3891  NH1 ARG A 235       5.301  12.338 -21.668  0.00  0.00
ATOM   3892  HH1 ARG A 235       6.185  12.352 -21.201  0.00  0.00
ATOM   3893  HH1 ARG A 235       5.176  11.977 -22.592  0.00  0.00
ATOM   3894  NH2 ARG A 235       3.066  12.788 -21.769  0.00  0.00
ATOM   3895  HH2 ARG A 235       3.043  12.739 -22.768  0.00  0.00
ATOM   3896  HH2 ARG A 235       2.158  12.984 -21.400  0.00  0.00
ATOM   3897  C   ARG A 235       3.572  10.397 -15.228  0.00  0.00
ATOM   3898  O   ARG A 235       3.070  11.003 -14.296  0.00  0.00
ATOM   3899  N   LEU A 236       3.042   9.115 -15.552  0.00  0.00
ATOM   3900  HN  LEU A 236       3.487   8.568 -16.257  0.00  0.00
ATOM   3901  CA  LEU A 236       1.786   8.643 -15.040  0.00  0.00
ATOM   3902  HA  LEU A 236       1.276   9.454 -14.542  0.00  0.00
ATOM   3903  CB  LEU A 236       0.920   7.983 -16.141  0.00  0.00
ATOM   3904  HB1 LEU A 236      -0.008   7.567 -15.693  0.00  0.00
ATOM   3905  HB2 LEU A 236       1.604   7.178 -16.489  0.00  0.00
ATOM   3906  CG  LEU A 236       0.557   8.778 -17.394  0.00  0.00
ATOM   3907  HG  LEU A 236       1.474   9.218 -17.841  0.00  0.00
ATOM   3908  CD1 LEU A 236      -0.061   7.717 -18.316  0.00  0.00
ATOM   3909  HD1 LEU A 236      -0.920   7.149 -17.899  0.00  0.00
ATOM   3910  HD1 LEU A 236       0.685   6.924 -18.539  0.00  0.00
ATOM   3911  HD1 LEU A 236      -0.392   8.168 -19.275  0.00  0.00
ATOM   3912  CD2 LEU A 236      -0.324   9.902 -17.084  0.00  0.00
ATOM   3913  HD2 LEU A 236       0.212  10.707 -16.538  0.00  0.00
ATOM   3914  HD2 LEU A 236      -1.153   9.570 -16.422  0.00  0.00
ATOM   3915  HD2 LEU A 236      -0.732  10.401 -17.989  0.00  0.00
ATOM   3916  C   LEU A 236       2.058   7.625 -14.007  0.00  0.00
ATOM   3917  O   LEU A 236       1.627   7.760 -12.862  0.00  0.00
ATOM   3918  N   ILE A 237       2.728   6.487 -14.386  0.00  0.00
ATOM   3919  HN  ILE A 237       2.993   6.345 -15.337  0.00  0.00
ATOM   3920  CA  ILE A 237       2.801   5.272 -13.504  0.00  0.00
ATOM   3921  HA  ILE A 237       1.806   5.259 -13.082  0.00  0.00
ATOM   3922  CB  ILE A 237       3.214   4.024 -14.289  0.00  0.00
ATOM   3923  HB  ILE A 237       4.269   4.235 -14.566  0.00  0.00
ATOM   3924  CG2 ILE A 237       3.211   2.788 -13.394  0.00  0.00
ATOM   3925  HG2 ILE A 237       3.988   2.809 -12.599  0.00  0.00
ATOM   3926  HG2 ILE A 237       3.363   1.882 -14.019  0.00  0.00
ATOM   3927  HG2 ILE A 237       2.264   2.653 -12.828  0.00  0.00
ATOM   3928  CG1 ILE A 237       2.407   3.831 -15.595  0.00  0.00
ATOM   3929  HG1 ILE A 237       2.876   2.965 -16.109  0.00  0.00
ATOM   3930  HG1 ILE A 237       2.550   4.714 -16.255  0.00  0.00
ATOM   3931  CD1 ILE A 237       0.938   3.502 -15.444  0.00  0.00
ATOM   3932  HD1 ILE A 237       0.506   4.437 -15.029  0.00  0.00
ATOM   3933  HD2 ILE A 237       0.717   2.572 -14.880  0.00  0.00
ATOM   3934  HD3 ILE A 237       0.518   3.395 -16.467  0.00  0.00
ATOM   3935  C   ILE A 237       3.752   5.477 -12.346  0.00  0.00
ATOM   3936  O   ILE A 237       3.569   4.997 -11.218  0.00  0.00
ATOM   3937  N   PHE A 238       4.694   6.319 -12.534  0.00  0.00
ATOM   3938  HN  PHE A 238       4.837   6.659 -13.460  0.00  0.00
ATOM   3939  CA  PHE A 238       5.616   6.536 -11.409  0.00  0.00
ATOM   3940  HA  PHE A 238       5.874   5.610 -10.919  0.00  0.00
ATOM   3941  CB  PHE A 238       6.967   7.103 -11.846  0.00  0.00
ATOM   3942  HB1 PHE A 238       6.842   8.174 -12.115  0.00  0.00
ATOM   3943  HB2 PHE A 238       7.292   6.678 -12.819  0.00  0.00
ATOM   3944  CG  PHE A 238       8.061   6.867 -10.858  0.00  0.00
ATOM   3945  CD1 PHE A 238       8.539   5.542 -10.690  0.00  0.00
ATOM   3946  HD1 PHE A 238       8.302   4.839 -11.474  0.00  0.00
ATOM   3947  CE1 PHE A 238       9.393   5.251  -9.654  0.00  0.00
ATOM   3948  HE1 PHE A 238       9.885   4.293  -9.569  0.00  0.00
ATOM   3949  CZ  PHE A 238       9.797   6.354  -8.770  0.00  0.00
ATOM   3950  HZ  PHE A 238      10.557   6.241  -8.010  0.00  0.00
ATOM   3951  CD2 PHE A 238       8.407   7.897 -10.004  0.00  0.00
ATOM   3952  HD2 PHE A 238       8.018   8.904 -10.041  0.00  0.00
ATOM   3953  CE2 PHE A 238       9.282   7.645  -8.977  0.00  0.00
ATOM   3954  HE2 PHE A 238       9.415   8.464  -8.286  0.00  0.00
ATOM   3955  C   PHE A 238       5.122   7.591 -10.364  0.00  0.00
ATOM   3956  O   PHE A 238       5.483   7.531  -9.209  0.00  0.00
ATOM   3957  N   THR A 239       4.291   8.550 -10.768  0.00  0.00
ATOM   3958  HN  THR A 239       4.066   8.504 -11.738  0.00  0.00
ATOM   3959  CA  THR A 239       3.741   9.627  -9.981  0.00  0.00
ATOM   3960  HA  THR A 239       4.522  10.222  -9.530  0.00  0.00
ATOM   3961  CB  THR A 239       2.908  10.586 -10.790  0.00  0.00
ATOM   3962  HB  THR A 239       2.336   9.882 -11.430  0.00  0.00
ATOM   3963  OG1 THR A 239       3.852  11.200 -11.647  0.00  0.00
ATOM   3964  HG1 THR A 239       3.338  11.343 -12.445  0.00  0.00
ATOM   3965  CG2 THR A 239       2.081  11.610 -10.006  0.00  0.00
ATOM   3966  HG2 THR A 239       2.705  12.443  -9.616  0.00  0.00
ATOM   3967  HG2 THR A 239       1.540  11.130  -9.163  0.00  0.00
ATOM   3968  HG2 THR A 239       1.394  12.129 -10.709  0.00  0.00
ATOM   3969  C   THR A 239       2.885   9.112  -8.781  0.00  0.00
ATOM   3970  O   THR A 239       2.983   9.710  -7.717  0.00  0.00
ATOM   3971  N   ILE A 240       1.992   8.113  -9.035  0.00  0.00
ATOM   3972  HN  ILE A 240       1.998   7.906 -10.011  0.00  0.00
ATOM   3973  CA  ILE A 240       1.175   7.432  -8.076  0.00  0.00
ATOM   3974  HA  ILE A 240       0.723   8.205  -7.472  0.00  0.00
ATOM   3975  CB  ILE A 240      -0.025   6.647  -8.676  0.00  0.00
ATOM   3976  HB  ILE A 240      -0.967   7.226  -8.775  0.00  0.00
ATOM   3977  CG2 ILE A 240       0.276   6.104 -10.030  0.00  0.00
ATOM   3978  HG2 ILE A 240       1.071   5.330 -10.084  0.00  0.00
ATOM   3979  HG2 ILE A 240       0.433   6.935 -10.751  0.00  0.00
ATOM   3980  HG2 ILE A 240      -0.655   5.689 -10.471  0.00  0.00
ATOM   3981  CG1 ILE A 240      -0.675   5.633  -7.655  0.00  0.00
ATOM   3982  HG1 ILE A 240      -1.040   6.230  -6.793  0.00  0.00
ATOM   3983  HG1 ILE A 240       0.005   4.831  -7.296  0.00  0.00
ATOM   3984  CD1 ILE A 240      -1.868   4.931  -8.286  0.00  0.00
ATOM   3985  HD1 ILE A 240      -1.614   4.438  -9.248  0.00  0.00
ATOM   3986  HD2 ILE A 240      -2.688   5.681  -8.272  0.00  0.00
ATOM   3987  HD3 ILE A 240      -2.155   4.181  -7.519  0.00  0.00
ATOM   3988  C   ILE A 240       2.018   6.490  -7.166  0.00  0.00
ATOM   3989  O   ILE A 240       1.759   6.479  -5.929  0.00  0.00
ATOM   3990  N   MET A 241       3.099   5.900  -7.707  0.00  0.00
ATOM   3991  HN  MET A 241       3.442   5.851  -8.641  0.00  0.00
ATOM   3992  CA  MET A 241       3.968   5.191  -6.776  0.00  0.00
ATOM   3993  HA  MET A 241       3.379   4.540  -6.147  0.00  0.00
ATOM   3994  CB  MET A 241       5.077   4.306  -7.536  0.00  0.00
ATOM   3995  HB1 MET A 241       5.892   5.048  -7.671  0.00  0.00
ATOM   3996  HB2 MET A 241       4.687   3.963  -8.517  0.00  0.00
ATOM   3997  CG  MET A 241       5.677   3.162  -6.629  0.00  0.00
ATOM   3998  HG1 MET A 241       5.118   2.215  -6.786  0.00  0.00
ATOM   3999  HG2 MET A 241       5.442   3.454  -5.584  0.00  0.00
ATOM   4000  SD  MET A 241       7.439   2.926  -6.958  0.00  0.00
ATOM   4001  CE  MET A 241       7.267   2.228  -8.601  0.00  0.00
ATOM   4002  HE1 MET A 241       7.240   3.081  -9.312  0.00  0.00
ATOM   4003  HE2 MET A 241       6.279   1.747  -8.765  0.00  0.00
ATOM   4004  HE3 MET A 241       8.125   1.552  -8.805  0.00  0.00
ATOM   4005  C   MET A 241       4.640   6.137  -5.750  0.00  0.00
ATOM   4006  O   MET A 241       4.565   5.895  -4.537  0.00  0.00
ATOM   4007  N   ILE A 242       5.213   7.331  -6.223  0.00  0.00
ATOM   4008  HN  ILE A 242       5.246   7.544  -7.196  0.00  0.00
ATOM   4009  CA  ILE A 242       5.704   8.316  -5.200  0.00  0.00
ATOM   4010  HA  ILE A 242       6.368   7.803  -4.519  0.00  0.00
ATOM   4011  CB  ILE A 242       6.594   9.380  -5.856  0.00  0.00
ATOM   4012  HB  ILE A 242       7.190   8.792  -6.586  0.00  0.00
ATOM   4013  CG2 ILE A 242       6.023  10.502  -6.680  0.00  0.00
ATOM   4014  HG2 ILE A 242       5.467  10.092  -7.550  0.00  0.00
ATOM   4015  HG2 ILE A 242       6.803  11.131  -7.159  0.00  0.00
ATOM   4016  HG2 ILE A 242       5.290  11.100  -6.098  0.00  0.00
ATOM   4017  CG1 ILE A 242       7.615  10.035  -4.819  0.00  0.00
ATOM   4018  HG1 ILE A 242       7.822   9.340  -3.977  0.00  0.00
ATOM   4019  HG1 ILE A 242       7.066  10.922  -4.437  0.00  0.00
ATOM   4020  CD1 ILE A 242       8.948  10.564  -5.463  0.00  0.00
ATOM   4021  HD1 ILE A 242       9.586  11.108  -4.734  0.00  0.00
ATOM   4022  HD2 ILE A 242       8.953  11.157  -6.403  0.00  0.00
ATOM   4023  HD3 ILE A 242       9.650   9.763  -5.779  0.00  0.00
ATOM   4024  C   ILE A 242       4.670   8.982  -4.254  0.00  0.00
ATOM   4025  O   ILE A 242       4.806   8.977  -3.055  0.00  0.00
ATOM   4026  N   VAL A 243       3.497   9.523  -4.729  0.00  0.00
ATOM   4027  HN  VAL A 243       3.280   9.545  -5.703  0.00  0.00
ATOM   4028  CA  VAL A 243       2.462  10.136  -3.813  0.00  0.00
ATOM   4029  HA  VAL A 243       2.971  10.865  -3.199  0.00  0.00
ATOM   4030  CB  VAL A 243       1.372  10.857  -4.632  0.00  0.00
ATOM   4031  HB  VAL A 243       0.977  10.148  -5.390  0.00  0.00
ATOM   4032  CG1 VAL A 243       0.278  11.526  -3.808  0.00  0.00
ATOM   4033  HG1 VAL A 243      -0.529  10.835  -3.482  0.00  0.00
ATOM   4034  HG1 VAL A 243      -0.341  12.228  -4.407  0.00  0.00
ATOM   4035  HG1 VAL A 243       0.773  12.021  -2.946  0.00  0.00
ATOM   4036  CG2 VAL A 243       2.021  11.941  -5.496  0.00  0.00
ATOM   4037  HG2 VAL A 243       2.633  11.542  -6.332  0.00  0.00
ATOM   4038  HG2 VAL A 243       2.601  12.738  -4.985  0.00  0.00
ATOM   4039  HG2 VAL A 243       1.121  12.322  -6.025  0.00  0.00
ATOM   4040  C   VAL A 243       1.856   9.112  -2.884  0.00  0.00
ATOM   4041  O   VAL A 243       1.622   9.474  -1.735  0.00  0.00
ATOM   4042  N   TYR A 244       1.602   7.872  -3.326  0.00  0.00
ATOM   4043  HN  TYR A 244       1.730   7.552  -4.261  0.00  0.00
ATOM   4044  CA  TYR A 244       1.116   6.757  -2.402  0.00  0.00
ATOM   4045  HA  TYR A 244       0.231   7.125  -1.904  0.00  0.00
ATOM   4046  CB  TYR A 244       0.830   5.518  -3.208  0.00  0.00
ATOM   4047  HB1 TYR A 244       1.796   5.120  -3.585  0.00  0.00
ATOM   4048  HB2 TYR A 244       0.213   5.760  -4.100  0.00  0.00
ATOM   4049  CG  TYR A 244      -0.009   4.439  -2.510  0.00  0.00
ATOM   4050  CD1 TYR A 244      -1.351   4.548  -2.477  0.00  0.00
ATOM   4051  HD1 TYR A 244      -1.762   5.440  -2.927  0.00  0.00
ATOM   4052  CE1 TYR A 244      -2.126   3.555  -1.872  0.00  0.00
ATOM   4053  HE1 TYR A 244      -3.181   3.770  -1.783  0.00  0.00
ATOM   4054  CZ  TYR A 244      -1.620   2.370  -1.360  0.00  0.00
ATOM   4055  OH  TYR A 244      -2.449   1.350  -0.704  0.00  0.00
ATOM   4056  HH  TYR A 244      -3.367   1.628  -0.735  0.00  0.00
ATOM   4057  CD2 TYR A 244       0.596   3.262  -1.976  0.00  0.00
ATOM   4058  HD2 TYR A 244       1.672   3.175  -1.950  0.00  0.00
ATOM   4059  CE2 TYR A 244      -0.223   2.206  -1.421  0.00  0.00
ATOM   4060  HE2 TYR A 244       0.153   1.255  -1.076  0.00  0.00
ATOM   4061  C   TYR A 244       2.135   6.435  -1.328  0.00  0.00
ATOM   4062  O   TYR A 244       1.760   6.459  -0.162  0.00  0.00
ATOM   4063  N   PHE A 245       3.467   6.384  -1.706  0.00  0.00
ATOM   4064  HN  PHE A 245       3.661   6.458  -2.681  0.00  0.00
ATOM   4065  CA  PHE A 245       4.660   6.243  -0.889  0.00  0.00
ATOM   4066  HA  PHE A 245       4.442   5.351  -0.319  0.00  0.00
ATOM   4067  CB  PHE A 245       5.899   6.030  -1.737  0.00  0.00
ATOM   4068  HB1 PHE A 245       6.270   6.896  -2.325  0.00  0.00
ATOM   4069  HB2 PHE A 245       5.809   5.233  -2.505  0.00  0.00
ATOM   4070  CG  PHE A 245       6.958   5.507  -0.841  0.00  0.00
ATOM   4071  CD1 PHE A 245       7.942   6.429  -0.486  0.00  0.00
ATOM   4072  HD1 PHE A 245       7.904   7.490  -0.682  0.00  0.00
ATOM   4073  CE1 PHE A 245       9.011   5.999   0.240  0.00  0.00
ATOM   4074  HE1 PHE A 245       9.718   6.735   0.591  0.00  0.00
ATOM   4075  CZ  PHE A 245       9.188   4.676   0.517  0.00  0.00
ATOM   4076  HZ  PHE A 245      10.076   4.322   1.019  0.00  0.00
ATOM   4077  CD2 PHE A 245       7.055   4.096  -0.565  0.00  0.00
ATOM   4078  HD2 PHE A 245       6.400   3.387  -1.049  0.00  0.00
ATOM   4079  CE2 PHE A 245       8.206   3.710   0.123  0.00  0.00
ATOM   4080  HE2 PHE A 245       8.376   2.675   0.379  0.00  0.00
ATOM   4081  C   PHE A 245       4.868   7.431   0.037  0.00  0.00
ATOM   4082  O   PHE A 245       5.124   7.291   1.230  0.00  0.00
ATOM   4083  N   LEU A 246       4.626   8.664  -0.460  0.00  0.00
ATOM   4084  HN  LEU A 246       4.470   8.833  -1.430  0.00  0.00
ATOM   4085  CA  LEU A 246       4.778   9.951   0.324  0.00  0.00
ATOM   4086  HA  LEU A 246       5.803  10.045   0.652  0.00  0.00
ATOM   4087  CB  LEU A 246       4.706  11.288  -0.458  0.00  0.00
ATOM   4088  HB1 LEU A 246       3.637  11.370  -0.749  0.00  0.00
ATOM   4089  HB2 LEU A 246       5.248  11.144  -1.418  0.00  0.00
ATOM   4090  CG  LEU A 246       5.080  12.669   0.247  0.00  0.00
ATOM   4091  HG  LEU A 246       4.567  12.739   1.231  0.00  0.00
ATOM   4092  CD1 LEU A 246       6.597  12.665   0.521  0.00  0.00
ATOM   4093  HD1 LEU A 246       6.951  13.585   1.034  0.00  0.00
ATOM   4094  HD1 LEU A 246       7.039  12.563  -0.494  0.00  0.00
ATOM   4095  HD1 LEU A 246       6.975  11.795   1.099  0.00  0.00
ATOM   4096  CD2 LEU A 246       4.660  13.836  -0.675  0.00  0.00
ATOM   4097  HD2 LEU A 246       3.602  13.788  -1.013  0.00  0.00
ATOM   4098  HD2 LEU A 246       5.199  13.736  -1.641  0.00  0.00
ATOM   4099  HD2 LEU A 246       4.950  14.823  -0.255  0.00  0.00
ATOM   4100  C   LEU A 246       3.831   9.967   1.478  0.00  0.00
ATOM   4101  O   LEU A 246       4.190  10.333   2.592  0.00  0.00
ATOM   4102  N   PHE A 247       2.569   9.633   1.236  0.00  0.00
ATOM   4103  HN  PHE A 247       2.150   9.578   0.334  0.00  0.00
ATOM   4104  CA  PHE A 247       1.695   9.421   2.400  0.00  0.00
ATOM   4105  HA  PHE A 247       1.703  10.310   3.014  0.00  0.00
ATOM   4106  CB  PHE A 247       0.152   9.212   1.978  0.00  0.00
ATOM   4107  HB1 PHE A 247      -0.499   9.083   2.869  0.00  0.00
ATOM   4108  HB2 PHE A 247      -0.079   8.302   1.385  0.00  0.00
ATOM   4109  CG  PHE A 247      -0.321  10.508   1.293  0.00  0.00
ATOM   4110  CD1 PHE A 247      -0.175  11.807   1.772  0.00  0.00
ATOM   4111  HD1 PHE A 247       0.254  11.921   2.756  0.00  0.00
ATOM   4112  CE1 PHE A 247      -0.723  12.916   1.110  0.00  0.00
ATOM   4113  HE1 PHE A 247      -0.683  13.911   1.530  0.00  0.00
ATOM   4114  CZ  PHE A 247      -1.330  12.687  -0.118  0.00  0.00
ATOM   4115  HZ  PHE A 247      -1.719  13.508  -0.702  0.00  0.00
ATOM   4116  CD2 PHE A 247      -0.907  10.316   0.070  0.00  0.00
ATOM   4117  HD2 PHE A 247      -0.862   9.361  -0.433  0.00  0.00
ATOM   4118  CE2 PHE A 247      -1.477  11.390  -0.620  0.00  0.00
ATOM   4119  HE2 PHE A 247      -1.937  11.149  -1.568  0.00  0.00
ATOM   4120  C   PHE A 247       2.023   8.375   3.348  0.00  0.00
ATOM   4121  O   PHE A 247       1.896   8.581   4.515  0.00  0.00
ATOM   4122  N   TRP A 248       2.539   7.158   2.972  0.00  0.00
ATOM   4123  HN  TRP A 248       2.748   6.880   2.038  0.00  0.00
ATOM   4124  CA  TRP A 248       2.999   6.103   3.862  0.00  0.00
ATOM   4125  HA  TRP A 248       2.336   5.990   4.707  0.00  0.00
ATOM   4126  CB  TRP A 248       3.197   4.724   3.018  0.00  0.00
ATOM   4127  HB1 TRP A 248       3.729   4.059   3.731  0.00  0.00
ATOM   4128  HB2 TRP A 248       3.901   4.911   2.178  0.00  0.00
ATOM   4129  CG  TRP A 248       1.998   3.870   2.754  0.00  0.00
ATOM   4130  CD1 TRP A 248       1.257   3.637   1.572  0.00  0.00
ATOM   4131  HD1 TRP A 248       1.620   3.833   0.575  0.00  0.00
ATOM   4132  NE1 TRP A 248       0.234   2.750   1.813  0.00  0.00
ATOM   4133  HE1 TRP A 248      -0.506   2.417   1.271  0.00  0.00
ATOM   4134  CE2 TRP A 248       0.206   2.499   3.157  0.00  0.00
ATOM   4135  CD2 TRP A 248       1.207   3.256   3.800  0.00  0.00
ATOM   4136  CE3 TRP A 248       1.425   3.168   5.159  0.00  0.00
ATOM   4137  HE3 TRP A 248       2.173   3.692   5.735  0.00  0.00
ATOM   4138  CZ3 TRP A 248       0.467   2.367   5.864  0.00  0.00
ATOM   4139  HZ3 TRP A 248       0.401   2.437   6.940  0.00  0.00
ATOM   4140  CZ2 TRP A 248      -0.721   1.775   3.889  0.00  0.00
ATOM   4141  HZ2 TRP A 248      -1.422   1.152   3.352  0.00  0.00
ATOM   4142  CH2 TRP A 248      -0.634   1.682   5.282  0.00  0.00
ATOM   4143  HH2 TRP A 248      -1.192   0.949   5.846  0.00  0.00
ATOM   4144  C   TRP A 248       4.273   6.507   4.576  0.00  0.00
ATOM   4145  O   TRP A 248       4.685   5.929   5.621  0.00  0.00
ATOM   4146  N   ALA A 249       5.106   7.438   4.036  0.00  0.00
ATOM   4147  HN  ALA A 249       4.888   7.926   3.194  0.00  0.00
ATOM   4148  CA  ALA A 249       6.376   7.847   4.667  0.00  0.00
ATOM   4149  HA  ALA A 249       6.852   6.881   4.748  0.00  0.00
ATOM   4150  CB  ALA A 249       7.265   8.864   3.808  0.00  0.00
ATOM   4151  HB1 ALA A 249       8.288   9.007   4.217  0.00  0.00
ATOM   4152  HB2 ALA A 249       6.839   9.890   3.848  0.00  0.00
ATOM   4153  HB3 ALA A 249       7.226   8.416   2.792  0.00  0.00
ATOM   4154  C   ALA A 249       6.308   8.276   6.080  0.00  0.00
ATOM   4155  O   ALA A 249       7.230   7.987   6.821  0.00  0.00
ATOM   4156  N   PRO A 250       5.364   9.127   6.576  0.00  0.00
ATOM   4157  CD  PRO A 250       4.604  10.195   5.812  0.00  0.00
ATOM   4158  HD1 PRO A 250       3.610   9.877   5.431  0.00  0.00
ATOM   4159  HD2 PRO A 250       5.231  10.625   5.002  0.00  0.00
ATOM   4160  CA  PRO A 250       5.299   9.430   8.102  0.00  0.00
ATOM   4161  HA  PRO A 250       6.296   9.780   8.326  0.00  0.00
ATOM   4162  CB  PRO A 250       4.143  10.466   8.200  0.00  0.00
ATOM   4163  HB1 PRO A 250       4.157  11.139   9.085  0.00  0.00
ATOM   4164  HB2 PRO A 250       3.134  10.002   8.204  0.00  0.00
ATOM   4165  CG  PRO A 250       4.313  11.268   6.881  0.00  0.00
ATOM   4166  HG1 PRO A 250       3.465  11.927   6.597  0.00  0.00
ATOM   4167  HG2 PRO A 250       5.105  12.024   7.068  0.00  0.00
ATOM   4168  C   PRO A 250       5.062   8.209   8.938  0.00  0.00
ATOM   4169  O   PRO A 250       5.692   8.116  10.017  0.00  0.00
ATOM   4170  N   TYR A 251       4.195   7.270   8.479  0.00  0.00
ATOM   4171  HN  TYR A 251       3.765   7.452   7.598  0.00  0.00
ATOM   4172  CA  TYR A 251       3.930   6.103   9.250  0.00  0.00
ATOM   4173  HA  TYR A 251       3.775   6.283  10.303  0.00  0.00
ATOM   4174  CB  TYR A 251       2.708   5.321   8.760  0.00  0.00
ATOM   4175  HB1 TYR A 251       2.799   5.062   7.684  0.00  0.00
ATOM   4176  HB2 TYR A 251       1.729   5.834   8.870  0.00  0.00
ATOM   4177  CG  TYR A 251       2.469   4.082   9.518  0.00  0.00
ATOM   4178  CD1 TYR A 251       1.909   4.111  10.801  0.00  0.00
ATOM   4179  HD1 TYR A 251       1.680   5.059  11.267  0.00  0.00
ATOM   4180  CE1 TYR A 251       1.672   2.877  11.477  0.00  0.00
ATOM   4181  HE1 TYR A 251       1.166   2.952  12.428  0.00  0.00
ATOM   4182  CZ  TYR A 251       2.121   1.666  10.934  0.00  0.00
ATOM   4183  OH  TYR A 251       1.705   0.483  11.653  0.00  0.00
ATOM   4184  HH  TYR A 251       1.432   0.778  12.525  0.00  0.00
ATOM   4185  CD2 TYR A 251       2.920   2.876   8.980  0.00  0.00
ATOM   4186  HD2 TYR A 251       3.347   2.811   7.990  0.00  0.00
ATOM   4187  CE2 TYR A 251       2.767   1.681   9.703  0.00  0.00
ATOM   4188  HE2 TYR A 251       3.043   0.731   9.269  0.00  0.00
ATOM   4189  C   TYR A 251       5.174   5.251   9.251  0.00  0.00
ATOM   4190  O   TYR A 251       5.754   4.782  10.241  0.00  0.00
ATOM   4191  N   ASN A 252       5.845   5.089   8.070  0.00  0.00
ATOM   4192  HN  ASN A 252       5.414   5.375   7.217  0.00  0.00
ATOM   4193  CA  ASN A 252       7.075   4.305   7.999  0.00  0.00
ATOM   4194  HA  ASN A 252       6.811   3.417   8.555  0.00  0.00
ATOM   4195  CB  ASN A 252       7.388   4.027   6.424  0.00  0.00
ATOM   4196  HB1 ASN A 252       8.496   4.039   6.351  0.00  0.00
ATOM   4197  HB2 ASN A 252       6.901   4.864   5.880  0.00  0.00
ATOM   4198  CG  ASN A 252       6.673   2.721   6.010  0.00  0.00
ATOM   4199  OD1 ASN A 252       6.716   1.731   6.751  0.00  0.00
ATOM   4200  ND2 ASN A 252       5.915   2.657   4.878  0.00  0.00
ATOM   4201  HD2 ASN A 252       5.580   1.747   4.631  0.00  0.00
ATOM   4202  HD2 ASN A 252       5.835   3.481   4.316  0.00  0.00
ATOM   4203  C   ASN A 252       8.344   4.883   8.682  0.00  0.00
ATOM   4204  O   ASN A 252       9.157   4.079   9.146  0.00  0.00
ATOM   4205  N   ILE A 253       8.685   6.190   8.679  0.00  0.00
ATOM   4206  HN  ILE A 253       8.147   6.873   8.190  0.00  0.00
ATOM   4207  CA  ILE A 253       9.841   6.641   9.425  0.00  0.00
ATOM   4208  HA  ILE A 253      10.718   6.042   9.227  0.00  0.00
ATOM   4209  CB  ILE A 253      10.211   8.045   8.859  0.00  0.00
ATOM   4210  HB  ILE A 253      10.297   7.976   7.753  0.00  0.00
ATOM   4211  CG2 ILE A 253       9.132   8.975   9.087  0.00  0.00
ATOM   4212  HG2 ILE A 253       8.128   8.501   9.023  0.00  0.00
ATOM   4213  HG2 ILE A 253       9.084   9.891   8.461  0.00  0.00
ATOM   4214  HG2 ILE A 253       9.133   9.409  10.110  0.00  0.00
ATOM   4215  CG1 ILE A 253      11.598   8.514   9.377  0.00  0.00
ATOM   4216  HG1 ILE A 253      11.621   8.511  10.487  0.00  0.00
ATOM   4217  HG1 ILE A 253      11.679   9.557   9.001  0.00  0.00
ATOM   4218  CD1 ILE A 253      12.810   7.678   8.938  0.00  0.00
ATOM   4219  HD1 ILE A 253      12.704   7.525   7.841  0.00  0.00
ATOM   4220  HD2 ILE A 253      12.957   6.718   9.474  0.00  0.00
ATOM   4221  HD3 ILE A 253      13.719   8.293   9.111  0.00  0.00
ATOM   4222  C   ILE A 253       9.709   6.582  10.921  0.00  0.00
ATOM   4223  O   ILE A 253      10.685   6.192  11.645  0.00  0.00
ATOM   4224  N   VAL A 254       8.571   6.920  11.507  0.00  0.00
ATOM   4225  HN  VAL A 254       7.917   7.434  10.956  0.00  0.00
ATOM   4226  CA  VAL A 254       8.241   6.564  12.933  0.00  0.00
ATOM   4227  HA  VAL A 254       9.127   6.852  13.480  0.00  0.00
ATOM   4228  CB  VAL A 254       7.030   7.298  13.557  0.00  0.00
ATOM   4229  HB  VAL A 254       7.043   7.122  14.654  0.00  0.00
ATOM   4230  CG1 VAL A 254       7.287   8.847  13.575  0.00  0.00
ATOM   4231  HG1 VAL A 254       8.340   8.958  13.912  0.00  0.00
ATOM   4232  HG1 VAL A 254       6.625   9.200  14.393  0.00  0.00
ATOM   4233  HG1 VAL A 254       7.142   9.411  12.629  0.00  0.00
ATOM   4234  CG2 VAL A 254       5.685   6.864  12.981  0.00  0.00
ATOM   4235  HG2 VAL A 254       4.882   7.470  13.453  0.00  0.00
ATOM   4236  HG2 VAL A 254       5.556   5.795  13.255  0.00  0.00
ATOM   4237  HG2 VAL A 254       5.612   6.950  11.876  0.00  0.00
ATOM   4238  C   VAL A 254       8.133   5.060  13.269  0.00  0.00
ATOM   4239  O   VAL A 254       8.699   4.642  14.317  0.00  0.00
ATOM   4240  N   LEU A 255       7.528   4.187  12.409  0.00  0.00
ATOM   4241  HN  LEU A 255       7.077   4.574  11.609  0.00  0.00
ATOM   4242  CA  LEU A 255       7.726   2.724  12.493  0.00  0.00
ATOM   4243  HA  LEU A 255       7.174   2.441  13.376  0.00  0.00
ATOM   4244  CB  LEU A 255       7.025   2.078  11.267  0.00  0.00
ATOM   4245  HB1 LEU A 255       7.563   2.504  10.393  0.00  0.00
ATOM   4246  HB2 LEU A 255       5.967   2.416  11.272  0.00  0.00
ATOM   4247  CG  LEU A 255       7.088   0.561  11.225  0.00  0.00
ATOM   4248  HG  LEU A 255       8.174   0.333  11.165  0.00  0.00
ATOM   4249  CD1 LEU A 255       6.639  -0.284  12.428  0.00  0.00
ATOM   4250  HD1 LEU A 255       7.348  -0.216  13.280  0.00  0.00
ATOM   4251  HD1 LEU A 255       6.685  -1.371  12.200  0.00  0.00
ATOM   4252  HD1 LEU A 255       5.625   0.058  12.728  0.00  0.00
ATOM   4253  CD2 LEU A 255       6.405   0.160   9.891  0.00  0.00
ATOM   4254  HD2 LEU A 255       5.316   0.302  10.057  0.00  0.00
ATOM   4255  HD2 LEU A 255       6.787  -0.820   9.533  0.00  0.00
ATOM   4256  HD2 LEU A 255       6.801   0.865   9.129  0.00  0.00
ATOM   4257  C   LEU A 255       9.218   2.303  12.609  0.00  0.00
ATOM   4258  O   LEU A 255       9.597   1.515  13.459  0.00  0.00
ATOM   4259  N   LEU A 256      10.094   2.974  11.764  0.00  0.00
ATOM   4260  HN  LEU A 256       9.797   3.623  11.067  0.00  0.00
ATOM   4261  CA  LEU A 256      11.487   2.788  11.804  0.00  0.00
ATOM   4262  HA  LEU A 256      11.689   1.731  11.720  0.00  0.00
ATOM   4263  CB  LEU A 256      12.238   3.483  10.648  0.00  0.00
ATOM   4264  HB1 LEU A 256      12.343   4.584  10.759  0.00  0.00
ATOM   4265  HB2 LEU A 256      11.680   3.214   9.726  0.00  0.00
ATOM   4266  CG  LEU A 256      13.766   3.070  10.506  0.00  0.00
ATOM   4267  HG  LEU A 256      14.315   3.209  11.462  0.00  0.00
ATOM   4268  CD1 LEU A 256      13.741   1.591  10.046  0.00  0.00
ATOM   4269  HD1 LEU A 256      13.271   0.901  10.778  0.00  0.00
ATOM   4270  HD1 LEU A 256      14.765   1.176   9.930  0.00  0.00
ATOM   4271  HD1 LEU A 256      13.293   1.608   9.030  0.00  0.00
ATOM   4272  CD2 LEU A 256      14.420   3.824   9.405  0.00  0.00
ATOM   4273  HD2 LEU A 256      13.767   3.846   8.507  0.00  0.00
ATOM   4274  HD2 LEU A 256      15.334   3.356   8.981  0.00  0.00
ATOM   4275  HD2 LEU A 256      14.739   4.867   9.616  0.00  0.00
ATOM   4276  C   LEU A 256      12.098   3.141  13.126  0.00  0.00
ATOM   4277  O   LEU A 256      12.834   2.339  13.756  0.00  0.00
ATOM   4278  N   LEU A 257      11.850   4.345  13.608  0.00  0.00
ATOM   4279  HN  LEU A 257      11.366   5.061  13.109  0.00  0.00
ATOM   4280  CA  LEU A 257      12.405   4.657  14.882  0.00  0.00
ATOM   4281  HA  LEU A 257      13.434   4.330  14.868  0.00  0.00
ATOM   4282  CB  LEU A 257      12.326   6.128  15.222  0.00  0.00
ATOM   4283  HB1 LEU A 257      12.820   6.311  16.200  0.00  0.00
ATOM   4284  HB2 LEU A 257      11.271   6.474  15.219  0.00  0.00
ATOM   4285  CG  LEU A 257      12.980   6.951  14.091  0.00  0.00
ATOM   4286  HG  LEU A 257      12.740   6.567  13.077  0.00  0.00
ATOM   4287  CD1 LEU A 257      12.460   8.423  14.061  0.00  0.00
ATOM   4288  HD1 LEU A 257      11.379   8.427  13.806  0.00  0.00
ATOM   4289  HD1 LEU A 257      13.109   8.982  13.353  0.00  0.00
ATOM   4290  HD1 LEU A 257      12.665   8.873  15.056  0.00  0.00
ATOM   4291  CD2 LEU A 257      14.464   6.945  14.077  0.00  0.00
ATOM   4292  HD2 LEU A 257      14.939   5.959  13.886  0.00  0.00
ATOM   4293  HD2 LEU A 257      15.028   7.316  14.959  0.00  0.00
ATOM   4294  HD2 LEU A 257      14.754   7.624  13.246  0.00  0.00
ATOM   4295  C   LEU A 257      11.955   3.857  16.074  0.00  0.00
ATOM   4296  O   LEU A 257      12.637   3.532  17.018  0.00  0.00
ATOM   4297  N   ASN A 258      10.635   3.496  16.062  0.00  0.00
ATOM   4298  HN  ASN A 258      10.061   3.976  15.404  0.00  0.00
ATOM   4299  CA  ASN A 258      10.078   2.518  17.016  0.00  0.00
ATOM   4300  HA  ASN A 258      10.322   2.982  17.961  0.00  0.00
ATOM   4301  CB  ASN A 258       8.505   2.380  16.831  0.00  0.00
ATOM   4302  HB1 ASN A 258       8.316   1.859  15.869  0.00  0.00
ATOM   4303  HB2 ASN A 258       8.065   3.387  16.666  0.00  0.00
ATOM   4304  CG  ASN A 258       7.803   1.728  18.077  0.00  0.00
ATOM   4305  OD1 ASN A 258       8.416   0.951  18.816  0.00  0.00
ATOM   4306  ND2 ASN A 258       6.504   2.145  18.277  0.00  0.00
ATOM   4307  HD2 ASN A 258       6.112   1.987  19.183  0.00  0.00
ATOM   4308  HD2 ASN A 258       6.167   2.920  17.742  0.00  0.00
ATOM   4309  C   ASN A 258      10.869   1.126  17.016  0.00  0.00
ATOM   4310  O   ASN A 258      11.292   0.647  18.080  0.00  0.00
ATOM   4311  N   THR A 259      11.123   0.584  15.783  0.00  0.00
ATOM   4312  HN  THR A 259      10.701   1.035  15.000  0.00  0.00
ATOM   4313  CA  THR A 259      11.953  -0.559  15.705  0.00  0.00
ATOM   4314  HA  THR A 259      11.584  -1.385  16.295  0.00  0.00
ATOM   4315  CB  THR A 259      11.990  -1.292  14.348  0.00  0.00
ATOM   4316  HB  THR A 259      12.590  -2.224  14.420  0.00  0.00
ATOM   4317  OG1 THR A 259      12.513  -0.499  13.297  0.00  0.00
ATOM   4318  HG1 THR A 259      11.978   0.298  13.290  0.00  0.00
ATOM   4319  CG2 THR A 259      10.543  -1.716  14.092  0.00  0.00
ATOM   4320  HG2 THR A 259       9.885  -0.853  13.855  0.00  0.00
ATOM   4321  HG2 THR A 259      10.145  -2.336  14.923  0.00  0.00
ATOM   4322  HG2 THR A 259      10.621  -2.454  13.265  0.00  0.00
ATOM   4323  C   THR A 259      13.384  -0.392  16.084  0.00  0.00
ATOM   4324  O   THR A 259      13.979  -1.347  16.660  0.00  0.00
ATOM   4325  N   PHE A 260      13.992   0.816  15.802  0.00  0.00
ATOM   4326  HN  PHE A 260      13.513   1.537  15.309  0.00  0.00
ATOM   4327  CA  PHE A 260      15.345   1.072  16.364  0.00  0.00
ATOM   4328  HA  PHE A 260      15.927   0.207  16.083  0.00  0.00
ATOM   4329  CB  PHE A 260      15.821   2.445  15.881  0.00  0.00
ATOM   4330  HB1 PHE A 260      15.133   3.245  16.226  0.00  0.00
ATOM   4331  HB2 PHE A 260      15.614   2.630  14.804  0.00  0.00
ATOM   4332  CG  PHE A 260      17.244   2.871  16.119  0.00  0.00
ATOM   4333  CD1 PHE A 260      17.581   4.103  16.615  0.00  0.00
ATOM   4334  HD1 PHE A 260      16.759   4.704  16.973  0.00  0.00
ATOM   4335  CE1 PHE A 260      18.895   4.433  16.826  0.00  0.00
ATOM   4336  HE1 PHE A 260      19.136   5.432  17.161  0.00  0.00
ATOM   4337  CZ  PHE A 260      19.895   3.645  16.330  0.00  0.00
ATOM   4338  HZ  PHE A 260      20.925   3.866  16.566  0.00  0.00
ATOM   4339  CD2 PHE A 260      18.269   1.990  15.721  0.00  0.00
ATOM   4340  HD2 PHE A 260      17.992   1.025  15.323  0.00  0.00
ATOM   4341  CE2 PHE A 260      19.631   2.356  15.841  0.00  0.00
ATOM   4342  HE2 PHE A 260      20.414   1.773  15.381  0.00  0.00
ATOM   4343  C   PHE A 260      15.326   1.067  17.913  0.00  0.00
ATOM   4344  O   PHE A 260      16.256   0.722  18.613  0.00  0.00
ATOM   4345  N   GLN A 261      14.156   1.434  18.485  0.00  0.00
ATOM   4346  HN  GLN A 261      13.415   1.837  17.953  0.00  0.00
ATOM   4347  CA  GLN A 261      13.994   1.505  19.890  0.00  0.00
ATOM   4348  HA  GLN A 261      14.928   1.641  20.414  0.00  0.00
ATOM   4349  CB  GLN A 261      13.064   2.696  20.286  0.00  0.00
ATOM   4350  HB1 GLN A 261      12.053   2.628  19.829  0.00  0.00
ATOM   4351  HB2 GLN A 261      13.450   3.509  19.636  0.00  0.00
ATOM   4352  CG  GLN A 261      12.839   3.091  21.744  0.00  0.00
ATOM   4353  HG1 GLN A 261      12.055   2.558  22.323  0.00  0.00
ATOM   4354  HG2 GLN A 261      12.368   4.097  21.733  0.00  0.00
ATOM   4355  CD  GLN A 261      14.079   3.271  22.618  0.00  0.00
ATOM   4356  OE1 GLN A 261      15.132   3.473  22.080  0.00  0.00
ATOM   4357  NE2 GLN A 261      13.883   3.034  23.939  0.00  0.00
ATOM   4358  HE2 GLN A 261      14.579   3.254  24.622  0.00  0.00
ATOM   4359  HE2 GLN A 261      13.079   2.516  24.227  0.00  0.00
ATOM   4360  C   GLN A 261      13.458   0.158  20.474  0.00  0.00
ATOM   4361  O   GLN A 261      13.509  -0.067  21.666  0.00  0.00
ATOM   4362  N   GLU A 262      13.021  -0.864  19.696  0.00  0.00
ATOM   4363  HN  GLU A 262      12.722  -0.599  18.782  0.00  0.00
ATOM   4364  CA  GLU A 262      12.811  -2.210  20.171  0.00  0.00
ATOM   4365  HA  GLU A 262      12.193  -2.202  21.057  0.00  0.00
ATOM   4366  CB  GLU A 262      12.324  -3.008  19.004  0.00  0.00
ATOM   4367  HB1 GLU A 262      12.493  -4.089  19.196  0.00  0.00
ATOM   4368  HB2 GLU A 262      12.971  -2.734  18.143  0.00  0.00
ATOM   4369  CG  GLU A 262      10.857  -2.903  18.686  0.00  0.00
ATOM   4370  HG1 GLU A 262      10.576  -3.541  17.821  0.00  0.00
ATOM   4371  HG2 GLU A 262      10.635  -1.872  18.336  0.00  0.00
ATOM   4372  CD  GLU A 262       9.956  -3.352  19.836  0.00  0.00
ATOM   4373  OE1 GLU A 262      10.310  -4.365  20.485  0.00  0.00
ATOM   4374  OE2 GLU A 262       8.930  -2.720  20.155  0.00  0.00
ATOM   4375  C   GLU A 262      14.124  -2.780  20.689  0.00  0.00
ATOM   4376  O   GLU A 262      14.126  -3.460  21.722  0.00  0.00
ATOM   4377  N   PHE A 263      15.244  -2.317  20.098  0.00  0.00
ATOM   4378  HN  PHE A 263      15.127  -1.527  19.502  0.00  0.00
ATOM   4379  CA  PHE A 263      16.547  -2.705  20.470  0.00  0.00
ATOM   4380  HA  PHE A 263      16.576  -3.672  20.950  0.00  0.00
ATOM   4381  CB  PHE A 263      17.493  -2.921  19.259  0.00  0.00
ATOM   4382  HB1 PHE A 263      18.474  -3.225  19.680  0.00  0.00
ATOM   4383  HB2 PHE A 263      17.439  -1.980  18.669  0.00  0.00
ATOM   4384  CG  PHE A 263      17.109  -4.048  18.308  0.00  0.00
ATOM   4385  CD1 PHE A 263      16.186  -3.813  17.236  0.00  0.00
ATOM   4386  HD1 PHE A 263      15.761  -2.826  17.138  0.00  0.00
ATOM   4387  CE1 PHE A 263      15.792  -4.791  16.374  0.00  0.00
ATOM   4388  HE1 PHE A 263      15.096  -4.601  15.570  0.00  0.00
ATOM   4389  CZ  PHE A 263      16.465  -6.043  16.397  0.00  0.00
ATOM   4390  HZ  PHE A 263      16.016  -6.814  15.788  0.00  0.00
ATOM   4391  CD2 PHE A 263      17.704  -5.264  18.343  0.00  0.00
ATOM   4392  HD2 PHE A 263      18.440  -5.469  19.106  0.00  0.00
ATOM   4393  CE2 PHE A 263      17.396  -6.285  17.459  0.00  0.00
ATOM   4394  HE2 PHE A 263      17.834  -7.271  17.521  0.00  0.00
ATOM   4395  C   PHE A 263      17.247  -1.647  21.317  0.00  0.00
ATOM   4396  O   PHE A 263      18.458  -1.493  21.394  0.00  0.00
ATOM   4397  N   PHE A 264      16.459  -0.708  21.838  0.00  0.00
ATOM   4398  HN  PHE A 264      15.477  -0.829  21.719  0.00  0.00
ATOM   4399  CA  PHE A 264      16.795   0.384  22.664  0.00  0.00
ATOM   4400  HA  PHE A 264      15.904   0.984  22.777  0.00  0.00
ATOM   4401  CB  PHE A 264      17.299  -0.001  24.032  0.00  0.00
ATOM   4402  HB1 PHE A 264      17.400   0.904  24.669  0.00  0.00
ATOM   4403  HB2 PHE A 264      18.299  -0.466  23.904  0.00  0.00
ATOM   4404  CG  PHE A 264      16.330  -0.765  24.952  0.00  0.00
ATOM   4405  CD1 PHE A 264      14.932  -0.944  24.798  0.00  0.00
ATOM   4406  HD1 PHE A 264      14.472  -0.492  23.931  0.00  0.00
ATOM   4407  CE1 PHE A 264      14.181  -1.751  25.635  0.00  0.00
ATOM   4408  HE1 PHE A 264      13.155  -2.028  25.442  0.00  0.00
ATOM   4409  CZ  PHE A 264      14.760  -2.462  26.712  0.00  0.00
ATOM   4410  HZ  PHE A 264      14.240  -3.147  27.366  0.00  0.00
ATOM   4411  CD2 PHE A 264      16.932  -1.372  26.103  0.00  0.00
ATOM   4412  HD2 PHE A 264      17.972  -1.112  26.234  0.00  0.00
ATOM   4413  CE2 PHE A 264      16.103  -2.189  26.925  0.00  0.00
ATOM   4414  HE2 PHE A 264      16.529  -2.655  27.801  0.00  0.00
ATOM   4415  C   PHE A 264      17.755   1.472  21.989  0.00  0.00
ATOM   4416  O   PHE A 264      18.660   2.011  22.635  0.00  0.00
ATOM   4417  N   GLY A 265      17.574   1.776  20.743  0.00  0.00
ATOM   4418  HN  GLY A 265      16.887   1.223  20.278  0.00  0.00
ATOM   4419  CA  GLY A 265      18.410   2.723  19.987  0.00  0.00
ATOM   4420  HA1 GLY A 265      18.043   2.660  18.973  0.00  0.00
ATOM   4421  HA2 GLY A 265      19.395   2.282  20.037  0.00  0.00
ATOM   4422  C   GLY A 265      18.422   4.155  20.442  0.00  0.00
ATOM   4423  O   GLY A 265      19.473   4.736  20.607  0.00  0.00
ATOM   4424  N   LEU A 266      17.239   4.765  20.577  0.00  0.00
ATOM   4425  HN  LEU A 266      16.449   4.227  20.291  0.00  0.00
ATOM   4426  CA  LEU A 266      17.005   6.143  21.063  0.00  0.00
ATOM   4427  HA  LEU A 266      17.724   6.804  20.603  0.00  0.00
ATOM   4428  CB  LEU A 266      15.535   6.499  20.827  0.00  0.00
ATOM   4429  HB1 LEU A 266      15.198   7.482  21.220  0.00  0.00
ATOM   4430  HB2 LEU A 266      14.888   5.832  21.437  0.00  0.00
ATOM   4431  CG  LEU A 266      15.092   6.610  19.345  0.00  0.00
ATOM   4432  HG  LEU A 266      15.490   5.762  18.747  0.00  0.00
ATOM   4433  CD1 LEU A 266      13.602   6.851  19.306  0.00  0.00
ATOM   4434  HD1 LEU A 266      13.443   7.832  19.802  0.00  0.00
ATOM   4435  HD1 LEU A 266      13.056   5.967  19.699  0.00  0.00
ATOM   4436  HD1 LEU A 266      13.191   6.988  18.283  0.00  0.00
ATOM   4437  CD2 LEU A 266      15.779   7.903  18.672  0.00  0.00
ATOM   4438  HD2 LEU A 266      15.759   8.810  19.315  0.00  0.00
ATOM   4439  HD2 LEU A 266      15.267   8.216  17.737  0.00  0.00
ATOM   4440  HD2 LEU A 266      16.861   7.701  18.524  0.00  0.00
ATOM   4441  C   LEU A 266      17.162   6.241  22.590  0.00  0.00
ATOM   4442  O   LEU A 266      17.243   7.328  23.170  0.00  0.00
ATOM   4443  N   ASN A 267      17.126   5.100  23.269  0.00  0.00
ATOM   4444  HN  ASN A 267      16.916   4.283  22.739  0.00  0.00
ATOM   4445  CA  ASN A 267      17.730   4.935  24.604  0.00  0.00
ATOM   4446  HA  ASN A 267      17.410   3.963  24.950  0.00  0.00
ATOM   4447  CB  ASN A 267      19.268   4.999  24.476  0.00  0.00
ATOM   4448  HB1 ASN A 267      19.710   6.017  24.519  0.00  0.00
ATOM   4449  HB2 ASN A 267      19.591   4.614  23.486  0.00  0.00
ATOM   4450  CG  ASN A 267      19.913   4.096  25.511  0.00  0.00
ATOM   4451  OD1 ASN A 267      20.806   4.374  26.311  0.00  0.00
ATOM   4452  ND2 ASN A 267      19.410   2.826  25.531  0.00  0.00
ATOM   4453  HD2 ASN A 267      19.097   2.335  24.718  0.00  0.00
ATOM   4454  HD2 ASN A 267      19.796   2.197  26.207  0.00  0.00
ATOM   4455  C   ASN A 267      17.251   5.686  25.791  0.00  0.00
ATOM   4456  O   ASN A 267      18.094   5.879  26.687  0.00  0.00
ATOM   4457  N   ASN A 268      15.954   6.009  25.935  0.00  0.00
ATOM   4458  HN  ASN A 268      15.253   5.784  25.261  0.00  0.00
ATOM   4459  CA  ASN A 268      15.504   6.382  27.255  0.00  0.00
ATOM   4460  HA  ASN A 268      15.865   5.868  28.132  0.00  0.00
ATOM   4461  CB  ASN A 268      15.783   7.887  27.606  0.00  0.00
ATOM   4462  HB1 ASN A 268      15.067   8.267  28.365  0.00  0.00
ATOM   4463  HB2 ASN A 268      15.761   8.454  26.651  0.00  0.00
ATOM   4464  CG  ASN A 268      17.137   8.044  28.236  0.00  0.00
ATOM   4465  OD1 ASN A 268      17.364   7.498  29.323  0.00  0.00
ATOM   4466  ND2 ASN A 268      17.951   9.001  27.687  0.00  0.00
ATOM   4467  HD2 ASN A 268      18.831   9.275  28.073  0.00  0.00
ATOM   4468  HD2 ASN A 268      17.705   9.139  26.727  0.00  0.00
ATOM   4469  C   ASN A 268      13.988   6.142  27.183  0.00  0.00
ATOM   4470  O   ASN A 268      13.411   6.144  26.145  0.00  0.00
ATOM   4471  N   CYS A 269      13.342   5.862  28.353  0.00  0.00
ATOM   4472  HN  CYS A 269      13.847   5.804  29.211  0.00  0.00
ATOM   4473  CA  CYS A 269      11.911   5.830  28.372  0.00  0.00
ATOM   4474  HA  CYS A 269      11.608   5.032  27.710  0.00  0.00
ATOM   4475  CB  CYS A 269      11.341   5.305  29.743  0.00  0.00
ATOM   4476  HB1 CYS A 269      11.806   5.927  30.537  0.00  0.00
ATOM   4477  HB2 CYS A 269      11.727   4.287  29.964  0.00  0.00
ATOM   4478  SG  CYS A 269       9.579   5.402  30.054  0.00  0.00
ATOM   4479  C   CYS A 269      11.225   7.074  27.900  0.00  0.00
ATOM   4480  O   CYS A 269      10.438   6.991  26.940  0.00  0.00
ATOM   4481  N   SER A 270      11.576   8.286  28.411  0.00  0.00
ATOM   4482  HN  SER A 270      12.091   8.266  29.264  0.00  0.00
ATOM   4483  CA  SER A 270      11.313   9.611  27.803  0.00  0.00
ATOM   4484  HA  SER A 270      10.285   9.768  28.095  0.00  0.00
ATOM   4485  CB  SER A 270      12.282  10.678  28.387  0.00  0.00
ATOM   4486  HB1 SER A 270      12.075  10.927  29.450  0.00  0.00
ATOM   4487  HB2 SER A 270      11.998  11.630  27.891  0.00  0.00
ATOM   4488  OG  SER A 270      13.693  10.505  28.219  0.00  0.00
ATOM   4489  HG1 SER A 270      14.241  11.141  28.685  0.00  0.00
ATOM   4490  C   SER A 270      11.452   9.693  26.279  0.00  0.00
ATOM   4491  O   SER A 270      10.484  10.100  25.581  0.00  0.00
ATOM   4492  N   SER A 271      12.515   9.216  25.684  0.00  0.00
ATOM   4493  HN  SER A 271      13.242   8.703  26.133  0.00  0.00
ATOM   4494  CA  SER A 271      12.817   9.424  24.251  0.00  0.00
ATOM   4495  HA  SER A 271      12.374  10.366  23.965  0.00  0.00
ATOM   4496  CB  SER A 271      14.293   9.197  23.846  0.00  0.00
ATOM   4497  HB1 SER A 271      14.810   9.828  24.601  0.00  0.00
ATOM   4498  HB2 SER A 271      14.570   9.480  22.808  0.00  0.00
ATOM   4499  OG  SER A 271      14.717   7.823  24.060  0.00  0.00
ATOM   4500  HG1 SER A 271      15.669   7.773  23.950  0.00  0.00
ATOM   4501  C   SER A 271      12.000   8.471  23.408  0.00  0.00
ATOM   4502  O   SER A 271      11.507   8.822  22.320  0.00  0.00
ATOM   4503  N   SER A 272      11.678   7.278  23.936  0.00  0.00
ATOM   4504  HN  SER A 272      12.116   7.049  24.802  0.00  0.00
ATOM   4505  CA  SER A 272      10.663   6.441  23.382  0.00  0.00
ATOM   4506  HA  SER A 272      10.779   6.285  22.320  0.00  0.00
ATOM   4507  CB  SER A 272      10.536   5.070  24.004  0.00  0.00
ATOM   4508  HB1 SER A 272      10.078   5.082  25.017  0.00  0.00
ATOM   4509  HB2 SER A 272      11.503   4.537  24.127  0.00  0.00
ATOM   4510  OG  SER A 272       9.720   4.134  23.221  0.00  0.00
ATOM   4511  HG1 SER A 272       9.106   4.668  22.711  0.00  0.00
ATOM   4512  C   SER A 272       9.181   6.984  23.457  0.00  0.00
ATOM   4513  O   SER A 272       8.458   6.906  22.434  0.00  0.00
ATOM   4514  N   ASN A 273       8.847   7.694  24.581  0.00  0.00
ATOM   4515  HN  ASN A 273       9.426   7.896  25.367  0.00  0.00
ATOM   4516  CA  ASN A 273       7.568   8.277  24.793  0.00  0.00
ATOM   4517  HA  ASN A 273       6.850   7.509  24.547  0.00  0.00
ATOM   4518  CB  ASN A 273       7.465   8.862  26.256  0.00  0.00
ATOM   4519  HB1 ASN A 273       6.529   9.461  26.281  0.00  0.00
ATOM   4520  HB2 ASN A 273       8.317   9.539  26.480  0.00  0.00
ATOM   4521  CG  ASN A 273       7.284   7.702  27.194  0.00  0.00
ATOM   4522  OD1 ASN A 273       7.060   6.527  26.781  0.00  0.00
ATOM   4523  ND2 ASN A 273       7.169   8.026  28.488  0.00  0.00
ATOM   4524  HD2 ASN A 273       6.810   7.333  29.114  0.00  0.00
ATOM   4525  HD2 ASN A 273       7.239   8.987  28.756  0.00  0.00
ATOM   4526  C   ASN A 273       7.106   9.380  23.893  0.00  0.00
ATOM   4527  O   ASN A 273       6.072   9.399  23.333  0.00  0.00
ATOM   4528  N   ARG A 274       8.041  10.269  23.562  0.00  0.00
ATOM   4529  HN  ARG A 274       8.929  10.236  24.013  0.00  0.00
ATOM   4530  CA  ARG A 274       7.867  11.392  22.609  0.00  0.00
ATOM   4531  HA  ARG A 274       6.978  11.908  22.937  0.00  0.00
ATOM   4532  CB  ARG A 274       9.072  12.419  22.551  0.00  0.00
ATOM   4533  HB1 ARG A 274       8.873  13.021  21.639  0.00  0.00
ATOM   4534  HB2 ARG A 274      10.079  11.961  22.440  0.00  0.00
ATOM   4535  CG  ARG A 274       9.102  13.213  23.800  0.00  0.00
ATOM   4536  HG1 ARG A 274       9.396  12.708  24.745  0.00  0.00
ATOM   4537  HG2 ARG A 274       8.027  13.458  23.942  0.00  0.00
ATOM   4538  CD  ARG A 274       9.900  14.453  23.696  0.00  0.00
ATOM   4539  HD1 ARG A 274       9.458  15.116  22.922  0.00  0.00
ATOM   4540  HD2 ARG A 274      10.955  14.374  23.355  0.00  0.00
ATOM   4541  NE  ARG A 274       9.715  15.127  24.973  0.00  0.00
ATOM   4542  HE  ARG A 274       8.850  15.622  25.049  0.00  0.00
ATOM   4543  CZ  ARG A 274      10.756  15.529  25.687  0.00  0.00
ATOM   4544  NH1 ARG A 274      10.588  16.581  26.516  0.00  0.00
ATOM   4545  HH1 ARG A 274       9.681  17.001  26.493  0.00  0.00
ATOM   4546  HH1 ARG A 274      11.419  16.984  26.899  0.00  0.00
ATOM   4547  NH2 ARG A 274      11.949  14.909  25.776  0.00  0.00
ATOM   4548  HH2 ARG A 274      12.024  14.091  25.205  0.00  0.00
ATOM   4549  HH2 ARG A 274      12.678  15.253  26.368  0.00  0.00
ATOM   4550  C   ARG A 274       7.612  10.955  21.301  0.00  0.00
ATOM   4551  O   ARG A 274       6.883  11.553  20.520  0.00  0.00
ATOM   4552  N   LEU A 275       8.267   9.769  20.922  0.00  0.00
ATOM   4553  HN  LEU A 275       8.827   9.342  21.627  0.00  0.00
ATOM   4554  CA  LEU A 275       7.903   9.160  19.595  0.00  0.00
ATOM   4555  HA  LEU A 275       7.991   9.935  18.848  0.00  0.00
ATOM   4556  CB  LEU A 275       8.776   7.959  19.180  0.00  0.00
ATOM   4557  HB1 LEU A 275       8.741   7.131  19.919  0.00  0.00
ATOM   4558  HB2 LEU A 275       9.821   8.334  19.150  0.00  0.00
ATOM   4559  CG  LEU A 275       8.516   7.400  17.750  0.00  0.00
ATOM   4560  HG  LEU A 275       7.416   7.283  17.638  0.00  0.00
ATOM   4561  CD1 LEU A 275       8.990   8.313  16.591  0.00  0.00
ATOM   4562  HD1 LEU A 275       8.400   9.248  16.695  0.00  0.00
ATOM   4563  HD1 LEU A 275       8.795   7.806  15.622  0.00  0.00
ATOM   4564  HD1 LEU A 275      10.074   8.553  16.618  0.00  0.00
ATOM   4565  CD2 LEU A 275       9.220   6.092  17.683  0.00  0.00
ATOM   4566  HD2 LEU A 275       9.231   5.543  18.648  0.00  0.00
ATOM   4567  HD2 LEU A 275      10.211   6.453  17.334  0.00  0.00
ATOM   4568  HD2 LEU A 275       8.801   5.398  16.923  0.00  0.00
ATOM   4569  C   LEU A 275       6.494   8.620  19.659  0.00  0.00
ATOM   4570  O   LEU A 275       5.621   8.934  18.867  0.00  0.00
ATOM   4571  N   ASP A 276       6.166   7.779  20.696  0.00  0.00
ATOM   4572  HN  ASP A 276       6.842   7.486  21.367  0.00  0.00
ATOM   4573  CA  ASP A 276       4.845   7.132  20.697  0.00  0.00
ATOM   4574  HA  ASP A 276       4.703   6.532  19.811  0.00  0.00
ATOM   4575  CB  ASP A 276       4.785   6.326  22.032  0.00  0.00
ATOM   4576  HB1 ASP A 276       3.728   6.146  22.326  0.00  0.00
ATOM   4577  HB2 ASP A 276       5.217   6.872  22.898  0.00  0.00
ATOM   4578  CG  ASP A 276       5.512   4.941  21.974  0.00  0.00
ATOM   4579  OD1 ASP A 276       6.081   4.677  20.869  0.00  0.00
ATOM   4580  OD2 ASP A 276       5.582   4.195  22.948  0.00  0.00
ATOM   4581  C   ASP A 276       3.676   8.106  20.713  0.00  0.00
ATOM   4582  O   ASP A 276       2.653   7.965  20.038  0.00  0.00
ATOM   4583  N   GLN A 277       3.808   9.201  21.576  0.00  0.00
ATOM   4584  HN  GLN A 277       4.588   9.312  22.187  0.00  0.00
ATOM   4585  CA  GLN A 277       2.830  10.306  21.602  0.00  0.00
ATOM   4586  HA  GLN A 277       1.837   9.884  21.651  0.00  0.00
ATOM   4587  CB  GLN A 277       3.142  11.311  22.731  0.00  0.00
ATOM   4588  HB1 GLN A 277       2.568  12.240  22.525  0.00  0.00
ATOM   4589  HB2 GLN A 277       4.203  11.644  22.731  0.00  0.00
ATOM   4590  CG  GLN A 277       2.600  10.893  24.139  0.00  0.00
ATOM   4591  HG1 GLN A 277       3.255  10.042  24.425  0.00  0.00
ATOM   4592  HG2 GLN A 277       1.539  10.571  24.062  0.00  0.00
ATOM   4593  CD  GLN A 277       2.722  12.004  25.204  0.00  0.00
ATOM   4594  OE1 GLN A 277       3.651  12.826  25.110  0.00  0.00
ATOM   4595  NE2 GLN A 277       1.870  11.833  26.223  0.00  0.00
ATOM   4596  HE2 GLN A 277       1.919  12.355  27.074  0.00  0.00
ATOM   4597  HE2 GLN A 277       1.440  10.931  26.173  0.00  0.00
ATOM   4598  C   GLN A 277       2.751  11.134  20.283  0.00  0.00
ATOM   4599  O   GLN A 277       1.713  11.762  19.974  0.00  0.00
ATOM   4600  N   ALA A 278       3.833  11.321  19.546  0.00  0.00
ATOM   4601  HN  ALA A 278       4.657  10.862  19.866  0.00  0.00
ATOM   4602  CA  ALA A 278       3.801  11.917  18.174  0.00  0.00
ATOM   4603  HA  ALA A 278       3.094  12.732  18.125  0.00  0.00
ATOM   4604  CB  ALA A 278       5.085  12.731  17.790  0.00  0.00
ATOM   4605  HB1 ALA A 278       5.191  13.482  18.601  0.00  0.00
ATOM   4606  HB2 ALA A 278       4.907  13.158  16.780  0.00  0.00
ATOM   4607  HB3 ALA A 278       6.056  12.191  17.823  0.00  0.00
ATOM   4608  C   ALA A 278       3.492  11.028  17.011  0.00  0.00
ATOM   4609  O   ALA A 278       3.124  11.420  15.931  0.00  0.00
ATOM   4610  N   MET A 279       3.505   9.686  17.209  0.00  0.00
ATOM   4611  HN  MET A 279       4.005   9.253  17.955  0.00  0.00
ATOM   4612  CA  MET A 279       2.953   8.699  16.220  0.00  0.00
ATOM   4613  HA  MET A 279       3.472   8.959  15.309  0.00  0.00
ATOM   4614  CB  MET A 279       3.269   7.259  16.624  0.00  0.00
ATOM   4615  HB1 MET A 279       2.768   7.045  17.592  0.00  0.00
ATOM   4616  HB2 MET A 279       4.371   7.319  16.753  0.00  0.00
ATOM   4617  CG  MET A 279       2.971   6.169  15.627  0.00  0.00
ATOM   4618  HG1 MET A 279       3.500   6.449  14.690  0.00  0.00
ATOM   4619  HG2 MET A 279       1.877   6.038  15.490  0.00  0.00
ATOM   4620  SD  MET A 279       3.652   4.498  16.088  0.00  0.00
ATOM   4621  CE  MET A 279       3.416   3.616  14.492  0.00  0.00
ATOM   4622  HE1 MET A 279       2.352   3.463  14.214  0.00  0.00
ATOM   4623  HE2 MET A 279       3.969   2.653  14.460  0.00  0.00
ATOM   4624  HE3 MET A 279       3.837   4.286  13.712  0.00  0.00
ATOM   4625  C   MET A 279       1.522   8.916  15.908  0.00  0.00
ATOM   4626  O   MET A 279       1.010   8.641  14.825  0.00  0.00
ATOM   4627  N   GLN A 280       0.769   9.419  16.864  0.00  0.00
ATOM   4628  HN  GLN A 280       1.238   9.530  17.737  0.00  0.00
ATOM   4629  CA  GLN A 280      -0.601   9.908  16.770  0.00  0.00
ATOM   4630  HA  GLN A 280      -1.235   9.059  16.566  0.00  0.00
ATOM   4631  CB  GLN A 280      -1.133  10.338  18.204  0.00  0.00
ATOM   4632  HB1 GLN A 280      -2.189  10.633  18.022  0.00  0.00
ATOM   4633  HB2 GLN A 280      -0.546  11.215  18.551  0.00  0.00
ATOM   4634  CG  GLN A 280      -1.245   9.173  19.201  0.00  0.00
ATOM   4635  HG1 GLN A 280      -0.282   8.641  19.360  0.00  0.00
ATOM   4636  HG2 GLN A 280      -1.851   8.376  18.719  0.00  0.00
ATOM   4637  CD  GLN A 280      -1.875   9.640  20.491  0.00  0.00
ATOM   4638  OE1 GLN A 280      -2.450  10.731  20.658  0.00  0.00
ATOM   4639  NE2 GLN A 280      -1.680   8.759  21.454  0.00  0.00
ATOM   4640  HE2 GLN A 280      -1.828   9.090  22.387  0.00  0.00
ATOM   4641  HE2 GLN A 280      -1.375   7.824  21.273  0.00  0.00
ATOM   4642  C   GLN A 280      -0.736  11.045  15.782  0.00  0.00
ATOM   4643  O   GLN A 280      -1.723  11.116  15.007  0.00  0.00
ATOM   4644  N   VAL A 281       0.140  12.086  15.875  0.00  0.00
ATOM   4645  HN  VAL A 281       0.855  12.038  16.568  0.00  0.00
ATOM   4646  CA  VAL A 281       0.322  13.170  14.921  0.00  0.00
ATOM   4647  HA  VAL A 281      -0.664  13.602  14.834  0.00  0.00
ATOM   4648  CB  VAL A 281       1.354  14.275  15.405  0.00  0.00
ATOM   4649  HB  VAL A 281       2.162  13.694  15.900  0.00  0.00
ATOM   4650  CG1 VAL A 281       1.886  15.106  14.174  0.00  0.00
ATOM   4651  HG1 VAL A 281       1.074  15.307  13.442  0.00  0.00
ATOM   4652  HG1 VAL A 281       2.665  14.402  13.813  0.00  0.00
ATOM   4653  HG1 VAL A 281       2.362  16.072  14.450  0.00  0.00
ATOM   4654  CG2 VAL A 281       0.833  15.244  16.404  0.00  0.00
ATOM   4655  HG2 VAL A 281      -0.118  15.644  15.991  0.00  0.00
ATOM   4656  HG2 VAL A 281       1.579  16.049  16.574  0.00  0.00
ATOM   4657  HG2 VAL A 281       0.779  14.777  17.411  0.00  0.00
ATOM   4658  C   VAL A 281       0.733  12.589  13.533  0.00  0.00
ATOM   4659  O   VAL A 281       0.206  13.058  12.451  0.00  0.00
ATOM   4660  N   THR A 282       1.698  11.634  13.411  0.00  0.00
ATOM   4661  HN  THR A 282       2.230  11.261  14.167  0.00  0.00
ATOM   4662  CA  THR A 282       2.101  11.182  12.057  0.00  0.00
ATOM   4663  HA  THR A 282       2.225  12.040  11.414  0.00  0.00
ATOM   4664  CB  THR A 282       3.452  10.595  11.997  0.00  0.00
ATOM   4665  HB  THR A 282       3.716  10.355  10.944  0.00  0.00
ATOM   4666  OG1 THR A 282       3.589   9.452  12.815  0.00  0.00
ATOM   4667  HG1 THR A 282       4.533   9.322  12.930  0.00  0.00
ATOM   4668  CG2 THR A 282       4.485  11.599  12.447  0.00  0.00
ATOM   4669  HG2 THR A 282       5.430  11.017  12.479  0.00  0.00
ATOM   4670  HG2 THR A 282       4.323  11.810  13.526  0.00  0.00
ATOM   4671  HG2 THR A 282       4.527  12.508  11.808  0.00  0.00
ATOM   4672  C   THR A 282       1.146  10.279  11.378  0.00  0.00
ATOM   4673  O   THR A 282       0.974  10.415  10.154  0.00  0.00
ATOM   4674  N   GLU A 283       0.324   9.426  12.181  0.00  0.00
ATOM   4675  HN  GLU A 283       0.575   9.265  13.133  0.00  0.00
ATOM   4676  CA  GLU A 283      -0.793   8.671  11.633  0.00  0.00
ATOM   4677  HA  GLU A 283      -0.448   8.072  10.803  0.00  0.00
ATOM   4678  CB  GLU A 283      -1.556   8.098  12.899  0.00  0.00
ATOM   4679  HB1 GLU A 283      -1.706   8.862  13.691  0.00  0.00
ATOM   4680  HB2 GLU A 283      -0.828   7.330  13.235  0.00  0.00
ATOM   4681  CG  GLU A 283      -2.870   7.233  12.768  0.00  0.00
ATOM   4682  HG1 GLU A 283      -3.656   7.869  12.309  0.00  0.00
ATOM   4683  HG2 GLU A 283      -3.228   6.825  13.738  0.00  0.00
ATOM   4684  CD  GLU A 283      -2.762   6.068  11.817  0.00  0.00
ATOM   4685  OE1 GLU A 283      -1.808   5.935  10.989  0.00  0.00
ATOM   4686  OE2 GLU A 283      -3.713   5.191  11.920  0.00  0.00
ATOM   4687  C   GLU A 283      -1.839   9.517  11.054  0.00  0.00
ATOM   4688  O   GLU A 283      -2.341   9.186   9.962  0.00  0.00
ATOM   4689  N   THR A 284      -2.144  10.632  11.721  0.00  0.00
ATOM   4690  HN  THR A 284      -1.955  10.579  12.699  0.00  0.00
ATOM   4691  CA  THR A 284      -3.140  11.577  11.203  0.00  0.00
ATOM   4692  HA  THR A 284      -3.986  10.928  11.030  0.00  0.00
ATOM   4693  CB  THR A 284      -3.457  12.710  12.209  0.00  0.00
ATOM   4694  HB  THR A 284      -2.488  13.213  12.412  0.00  0.00
ATOM   4695  OG1 THR A 284      -3.986  12.042  13.361  0.00  0.00
ATOM   4696  HG1 THR A 284      -3.210  11.911  13.911  0.00  0.00
ATOM   4697  CG2 THR A 284      -4.533  13.682  11.707  0.00  0.00
ATOM   4698  HG2 THR A 284      -4.753  14.293  12.609  0.00  0.00
ATOM   4699  HG2 THR A 284      -5.477  13.115  11.560  0.00  0.00
ATOM   4700  HG2 THR A 284      -4.197  14.307  10.852  0.00  0.00
ATOM   4701  C   THR A 284      -2.850  12.129   9.804  0.00  0.00
ATOM   4702  O   THR A 284      -3.744  12.376   8.959  0.00  0.00
ATOM   4703  N   LEU A 285      -1.622  12.467   9.497  0.00  0.00
ATOM   4704  HN  LEU A 285      -0.929  12.512  10.212  0.00  0.00
ATOM   4705  CA  LEU A 285      -1.168  12.848   8.209  0.00  0.00
ATOM   4706  HA  LEU A 285      -1.877  13.546   7.790  0.00  0.00
ATOM   4707  CB  LEU A 285       0.265  13.610   8.434  0.00  0.00
ATOM   4708  HB1 LEU A 285       0.597  14.033   7.462  0.00  0.00
ATOM   4709  HB2 LEU A 285       1.080  13.031   8.919  0.00  0.00
ATOM   4710  CG  LEU A 285       0.067  14.750   9.476  0.00  0.00
ATOM   4711  HG  LEU A 285      -0.126  14.327  10.484  0.00  0.00
ATOM   4712  CD1 LEU A 285       1.446  15.445   9.623  0.00  0.00
ATOM   4713  HD1 LEU A 285       2.173  14.647   9.888  0.00  0.00
ATOM   4714  HD1 LEU A 285       1.373  16.358  10.252  0.00  0.00
ATOM   4715  HD1 LEU A 285       1.738  15.881   8.645  0.00  0.00
ATOM   4716  CD2 LEU A 285      -1.057  15.759   9.082  0.00  0.00
ATOM   4717  HD2 LEU A 285      -1.113  16.587   9.822  0.00  0.00
ATOM   4718  HD2 LEU A 285      -2.103  15.389   9.023  0.00  0.00
ATOM   4719  HD2 LEU A 285      -0.848  16.187   8.079  0.00  0.00
ATOM   4720  C   LEU A 285      -0.929  11.702   7.315  0.00  0.00
ATOM   4721  O   LEU A 285      -1.246  11.845   6.104  0.00  0.00
ATOM   4722  N   GLY A 286      -0.433  10.569   7.786  0.00  0.00
ATOM   4723  HN  GLY A 286      -0.183  10.574   8.751  0.00  0.00
ATOM   4724  CA  GLY A 286      -0.105   9.495   6.877  0.00  0.00
ATOM   4725  HA1 GLY A 286       0.741   8.968   7.292  0.00  0.00
ATOM   4726  HA2 GLY A 286       0.199   9.918   5.931  0.00  0.00
ATOM   4727  C   GLY A 286      -1.206   8.466   6.606  0.00  0.00
ATOM   4728  O   GLY A 286      -0.882   7.260   6.526  0.00  0.00
ATOM   4729  N   MET A 287      -2.504   8.856   6.444  0.00  0.00
ATOM   4730  HN  MET A 287      -2.892   9.731   6.723  0.00  0.00
ATOM   4731  CA  MET A 287      -3.467   7.872   6.067  0.00  0.00
ATOM   4732  HA  MET A 287      -2.985   6.969   5.719  0.00  0.00
ATOM   4733  CB  MET A 287      -4.339   7.631   7.351  0.00  0.00
ATOM   4734  HB1 MET A 287      -3.799   7.261   8.249  0.00  0.00
ATOM   4735  HB2 MET A 287      -5.008   6.768   7.144  0.00  0.00
ATOM   4736  CG  MET A 287      -5.059   8.835   7.915  0.00  0.00
ATOM   4737  HG1 MET A 287      -4.384   9.717   7.920  0.00  0.00
ATOM   4738  HG2 MET A 287      -5.278   8.532   8.962  0.00  0.00
ATOM   4739  SD  MET A 287      -6.633   9.376   7.191  0.00  0.00
ATOM   4740  CE  MET A 287      -6.881  11.051   7.913  0.00  0.00
ATOM   4741  HE1 MET A 287      -7.943  11.341   7.763  0.00  0.00
ATOM   4742  HE2 MET A 287      -6.241  11.813   7.419  0.00  0.00
ATOM   4743  HE3 MET A 287      -6.735  11.004   9.013  0.00  0.00
ATOM   4744  C   MET A 287      -4.366   8.286   5.041  0.00  0.00
ATOM   4745  O   MET A 287      -5.369   7.702   4.667  0.00  0.00
ATOM   4746  N   THR A 288      -3.944   9.307   4.320  0.00  0.00
ATOM   4747  HN  THR A 288      -3.190   9.898   4.597  0.00  0.00
ATOM   4748  CA  THR A 288      -4.653   9.752   3.100  0.00  0.00
ATOM   4749  HA  THR A 288      -5.704   9.557   3.256  0.00  0.00
ATOM   4750  CB  THR A 288      -4.468  11.249   2.848  0.00  0.00
ATOM   4751  HB  THR A 288      -4.964  11.546   1.899  0.00  0.00
ATOM   4752  OG1 THR A 288      -3.102  11.653   2.929  0.00  0.00
ATOM   4753  HG1 THR A 288      -2.719  11.435   2.076  0.00  0.00
ATOM   4754  CG2 THR A 288      -5.154  11.923   4.065  0.00  0.00
ATOM   4755  HG2 THR A 288      -4.548  11.619   4.944  0.00  0.00
ATOM   4756  HG2 THR A 288      -6.186  11.666   4.388  0.00  0.00
ATOM   4757  HG2 THR A 288      -5.131  13.024   3.915  0.00  0.00
ATOM   4758  C   THR A 288      -4.210   9.019   1.834  0.00  0.00
ATOM   4759  O   THR A 288      -4.435   9.514   0.746  0.00  0.00
ATOM   4760  N   HIS A 289      -3.675   7.795   1.899  0.00  0.00
ATOM   4761  HN  HIS A 289      -3.633   7.249   2.734  0.00  0.00
ATOM   4762  CA  HIS A 289      -3.031   7.033   0.749  0.00  0.00
ATOM   4763  HA  HIS A 289      -2.145   7.615   0.540  0.00  0.00
ATOM   4764  CB  HIS A 289      -2.694   5.583   1.230  0.00  0.00
ATOM   4765  HB1 HIS A 289      -2.043   5.040   0.512  0.00  0.00
ATOM   4766  HB2 HIS A 289      -3.688   5.089   1.291  0.00  0.00
ATOM   4767  ND1 HIS A 289      -0.796   5.958   2.944  0.00  0.00
ATOM   4768  HD1 HIS A 289      -0.026   6.281   2.393  0.00  0.00
ATOM   4769  CG  HIS A 289      -2.047   5.485   2.571  0.00  0.00
ATOM   4770  CE1 HIS A 289      -0.662   5.679   4.250  0.00  0.00
ATOM   4771  HE1 HIS A 289       0.210   6.022   4.806  0.00  0.00
ATOM   4772  NE2 HIS A 289      -1.722   5.057   4.720  0.00  0.00
ATOM   4773  CD2 HIS A 289      -2.565   4.893   3.671  0.00  0.00
ATOM   4774  HD2 HIS A 289      -3.530   4.406   3.732  0.00  0.00
ATOM   4775  C   HIS A 289      -3.954   6.849  -0.499  0.00  0.00
ATOM   4776  O   HIS A 289      -3.542   6.907  -1.669  0.00  0.00
ATOM   4777  N   CYS A 290      -5.237   6.693  -0.250  0.00  0.00
ATOM   4778  HN  CYS A 290      -5.566   6.815   0.683  0.00  0.00
ATOM   4779  CA  CYS A 290      -6.187   6.220  -1.278  0.00  0.00
ATOM   4780  HA  CYS A 290      -5.690   5.478  -1.886  0.00  0.00
ATOM   4781  CB  CYS A 290      -7.419   5.581  -0.575  0.00  0.00
ATOM   4782  HB1 CYS A 290      -8.069   5.269  -1.420  0.00  0.00
ATOM   4783  HB2 CYS A 290      -8.046   6.353  -0.079  0.00  0.00
ATOM   4784  SG  CYS A 290      -7.076   4.207   0.615  0.00  0.00
ATOM   4785  HG1 CYS A 290      -6.636   3.407  -0.346  0.00  0.00
ATOM   4786  C   CYS A 290      -6.683   7.350  -2.161  0.00  0.00
ATOM   4787  O   CYS A 290      -7.249   7.157  -3.214  0.00  0.00
ATOM   4788  N   CYS A 291      -6.559   8.616  -1.619  0.00  0.00
ATOM   4789  HN  CYS A 291      -6.027   8.837  -0.804  0.00  0.00
ATOM   4790  CA  CYS A 291      -6.993   9.832  -2.332  0.00  0.00
ATOM   4791  HA  CYS A 291      -8.049   9.679  -2.499  0.00  0.00
ATOM   4792  CB  CYS A 291      -6.916  11.180  -1.576  0.00  0.00
ATOM   4793  HB1 CYS A 291      -7.230  12.004  -2.253  0.00  0.00
ATOM   4794  HB2 CYS A 291      -5.845  11.258  -1.293  0.00  0.00
ATOM   4795  SG  CYS A 291      -7.845  11.310  -0.077  0.00  0.00
ATOM   4796  HG1 CYS A 291      -9.058  11.444  -0.593  0.00  0.00
ATOM   4797  C   CYS A 291      -6.382  10.008  -3.697  0.00  0.00
ATOM   4798  O   CYS A 291      -7.058  10.444  -4.623  0.00  0.00
ATOM   4799  N   ILE A 292      -5.065   9.646  -3.878  0.00  0.00
ATOM   4800  HN  ILE A 292      -4.505   9.461  -3.075  0.00  0.00
ATOM   4801  CA  ILE A 292      -4.457   9.695  -5.228  0.00  0.00
ATOM   4802  HA  ILE A 292      -4.720  10.630  -5.699  0.00  0.00
ATOM   4803  CB  ILE A 292      -2.927   9.777  -5.130  0.00  0.00
ATOM   4804  HB  ILE A 292      -2.751  10.763  -4.648  0.00  0.00
ATOM   4805  CG2 ILE A 292      -2.348   8.628  -4.236  0.00  0.00
ATOM   4806  HG2 ILE A 292      -2.655   8.787  -3.180  0.00  0.00
ATOM   4807  HG2 ILE A 292      -1.249   8.463  -4.241  0.00  0.00
ATOM   4808  HG2 ILE A 292      -2.780   7.672  -4.601  0.00  0.00
ATOM   4809  CG1 ILE A 292      -2.169   9.865  -6.497  0.00  0.00
ATOM   4810  HG1 ILE A 292      -2.491   8.983  -7.090  0.00  0.00
ATOM   4811  HG1 ILE A 292      -1.077   9.693  -6.382  0.00  0.00
ATOM   4812  CD1 ILE A 292      -2.345  11.031  -7.417  0.00  0.00
ATOM   4813  HD1 ILE A 292      -2.178  11.979  -6.864  0.00  0.00
ATOM   4814  HD2 ILE A 292      -3.383  11.069  -7.812  0.00  0.00
ATOM   4815  HD3 ILE A 292      -1.621  10.978  -8.258  0.00  0.00
ATOM   4816  C   ILE A 292      -4.941   8.666  -6.252  0.00  0.00
ATOM   4817  O   ILE A 292      -5.086   8.897  -7.470  0.00  0.00
ATOM   4818  N   ASN A 293      -5.380   7.424  -5.782  0.00  0.00
ATOM   4819  HN  ASN A 293      -5.367   7.165  -4.819  0.00  0.00
ATOM   4820  CA  ASN A 293      -5.781   6.313  -6.695  0.00  0.00
ATOM   4821  HA  ASN A 293      -4.826   6.053  -7.128  0.00  0.00
ATOM   4822  CB  ASN A 293      -6.308   5.089  -5.942  0.00  0.00
ATOM   4823  HB1 ASN A 293      -6.760   4.340  -6.626  0.00  0.00
ATOM   4824  HB2 ASN A 293      -6.971   5.496  -5.149  0.00  0.00
ATOM   4825  CG  ASN A 293      -5.166   4.395  -5.141  0.00  0.00
ATOM   4826  OD1 ASN A 293      -3.997   4.650  -5.162  0.00  0.00
ATOM   4827  ND2 ASN A 293      -5.645   3.409  -4.387  0.00  0.00
ATOM   4828  HD2 ASN A 293      -6.612   3.156  -4.360  0.00  0.00
ATOM   4829  HD2 ASN A 293      -4.998   2.942  -3.785  0.00  0.00
ATOM   4830  C   ASN A 293      -6.870   6.604  -7.759  0.00  0.00
ATOM   4831  O   ASN A 293      -6.639   6.271  -8.899  0.00  0.00
ATOM   4832  N   PRO A 294      -8.043   7.177  -7.475  0.00  0.00
ATOM   4833  CD  PRO A 294      -8.612   7.465  -6.109  0.00  0.00
ATOM   4834  HD1 PRO A 294      -8.001   7.945  -5.316  0.00  0.00
ATOM   4835  HD2 PRO A 294      -8.978   6.473  -5.769  0.00  0.00
ATOM   4836  CA  PRO A 294      -8.925   7.618  -8.530  0.00  0.00
ATOM   4837  HA  PRO A 294      -9.146   6.788  -9.184  0.00  0.00
ATOM   4838  CB  PRO A 294     -10.232   8.024  -7.772  0.00  0.00
ATOM   4839  HB1 PRO A 294     -10.645   6.995  -7.699  0.00  0.00
ATOM   4840  HB2 PRO A 294     -10.771   8.812  -8.338  0.00  0.00
ATOM   4841  CG  PRO A 294      -9.804   8.403  -6.368  0.00  0.00
ATOM   4842  HG1 PRO A 294      -9.420   9.445  -6.390  0.00  0.00
ATOM   4843  HG2 PRO A 294     -10.537   8.244  -5.548  0.00  0.00
ATOM   4844  C   PRO A 294      -8.478   8.747  -9.369  0.00  0.00
ATOM   4845  O   PRO A 294      -8.902   8.865 -10.537  0.00  0.00
ATOM   4846  N   ILE A 295      -7.686   9.691  -8.809  0.00  0.00
ATOM   4847  HN  ILE A 295      -7.104   9.596  -8.005  0.00  0.00
ATOM   4848  CA  ILE A 295      -7.449  10.912  -9.540  0.00  0.00
ATOM   4849  HA  ILE A 295      -8.352  11.286 -10.000  0.00  0.00
ATOM   4850  CB  ILE A 295      -6.842  12.051  -8.688  0.00  0.00
ATOM   4851  HB  ILE A 295      -5.824  11.739  -8.370  0.00  0.00
ATOM   4852  CG2 ILE A 295      -6.700  13.403  -9.444  0.00  0.00
ATOM   4853  HG2 ILE A 295      -7.671  13.806  -9.801  0.00  0.00
ATOM   4854  HG2 ILE A 295      -6.041  13.235 -10.322  0.00  0.00
ATOM   4855  HG2 ILE A 295      -6.205  14.127  -8.761  0.00  0.00
ATOM   4856  CG1 ILE A 295      -7.668  12.334  -7.372  0.00  0.00
ATOM   4857  HG1 ILE A 295      -7.366  13.236  -6.799  0.00  0.00
ATOM   4858  HG1 ILE A 295      -7.575  11.391  -6.792  0.00  0.00
ATOM   4859  CD1 ILE A 295      -9.186  12.477  -7.609  0.00  0.00
ATOM   4860  HD1 ILE A 295      -9.316  13.326  -8.314  0.00  0.00
ATOM   4861  HD2 ILE A 295      -9.784  12.694  -6.698  0.00  0.00
ATOM   4862  HD3 ILE A 295      -9.589  11.565  -8.098  0.00  0.00
ATOM   4863  C   ILE A 295      -6.428  10.714 -10.710  0.00  0.00
ATOM   4864  O   ILE A 295      -6.740  11.182 -11.842  0.00  0.00
ATOM   4865  N   ILE A 296      -5.273  10.065 -10.545  0.00  0.00
ATOM   4866  HN  ILE A 296      -4.956   9.759  -9.651  0.00  0.00
ATOM   4867  CA  ILE A 296      -4.314   9.982 -11.623  0.00  0.00
ATOM   4868  HA  ILE A 296      -4.237  10.996 -11.988  0.00  0.00
ATOM   4869  CB  ILE A 296      -2.908   9.523 -11.193  0.00  0.00
ATOM   4870  HB  ILE A 296      -2.509  10.190 -10.398  0.00  0.00
ATOM   4871  CG2 ILE A 296      -3.062   8.096 -10.594  0.00  0.00
ATOM   4872  HG2 ILE A 296      -3.418   7.338 -11.324  0.00  0.00
ATOM   4873  HG2 ILE A 296      -3.766   8.114  -9.735  0.00  0.00
ATOM   4874  HG2 ILE A 296      -2.067   7.723 -10.268  0.00  0.00
ATOM   4875  CG1 ILE A 296      -1.777   9.462 -12.285  0.00  0.00
ATOM   4876  HG1 ILE A 296      -2.171   8.807 -13.090  0.00  0.00
ATOM   4877  HG1 ILE A 296      -0.968   8.966 -11.707  0.00  0.00
ATOM   4878  CD1 ILE A 296      -1.254  10.814 -12.674  0.00  0.00
ATOM   4879  HD1 ILE A 296      -1.106  11.421 -11.755  0.00  0.00
ATOM   4880  HD2 ILE A 296      -2.049  11.262 -13.307  0.00  0.00
ATOM   4881  HD3 ILE A 296      -0.284  10.700 -13.205  0.00  0.00
ATOM   4882  C   ILE A 296      -4.857   9.150 -12.823  0.00  0.00
ATOM   4883  O   ILE A 296      -4.555   9.467 -13.914  0.00  0.00
ATOM   4884  N   TYR A 297      -5.745   8.179 -12.629  0.00  0.00
ATOM   4885  HN  TYR A 297      -6.116   7.836 -11.769  0.00  0.00
ATOM   4886  CA  TYR A 297      -6.209   7.449 -13.807  0.00  0.00
ATOM   4887  HA  TYR A 297      -5.448   7.392 -14.571  0.00  0.00
ATOM   4888  CB  TYR A 297      -6.356   5.907 -13.318  0.00  0.00
ATOM   4889  HB1 TYR A 297      -7.425   5.604 -13.355  0.00  0.00
ATOM   4890  HB2 TYR A 297      -5.940   5.821 -12.292  0.00  0.00
ATOM   4891  CG  TYR A 297      -5.547   4.960 -14.208  0.00  0.00
ATOM   4892  CD1 TYR A 297      -4.386   4.406 -13.691  0.00  0.00
ATOM   4893  HD1 TYR A 297      -4.070   4.465 -12.660  0.00  0.00
ATOM   4894  CE1 TYR A 297      -3.576   3.590 -14.413  0.00  0.00
ATOM   4895  HE1 TYR A 297      -2.657   3.192 -14.009  0.00  0.00
ATOM   4896  CZ  TYR A 297      -3.882   3.253 -15.774  0.00  0.00
ATOM   4897  OH  TYR A 297      -3.189   2.403 -16.607  0.00  0.00
ATOM   4898  HH  TYR A 297      -2.251   2.399 -16.403  0.00  0.00
ATOM   4899  CD2 TYR A 297      -5.852   4.736 -15.603  0.00  0.00
ATOM   4900  HD2 TYR A 297      -6.676   5.262 -16.061  0.00  0.00
ATOM   4901  CE2 TYR A 297      -4.973   3.897 -16.382  0.00  0.00
ATOM   4902  HE2 TYR A 297      -5.347   3.821 -17.392  0.00  0.00
ATOM   4903  C   TYR A 297      -7.436   8.028 -14.501  0.00  0.00
ATOM   4904  O   TYR A 297      -7.644   7.830 -15.692  0.00  0.00
ATOM   4905  N   ALA A 298      -8.227   8.824 -13.830  0.00  0.00
ATOM   4906  HN  ALA A 298      -8.076   8.978 -12.857  0.00  0.00
ATOM   4907  CA  ALA A 298      -9.240   9.594 -14.621  0.00  0.00
ATOM   4908  HA  ALA A 298      -9.844   9.003 -15.293  0.00  0.00
ATOM   4909  CB  ALA A 298     -10.117  10.252 -13.558  0.00  0.00
ATOM   4910  HB1 ALA A 298     -10.836  10.882 -14.123  0.00  0.00
ATOM   4911  HB2 ALA A 298      -9.447  10.927 -12.984  0.00  0.00
ATOM   4912  HB3 ALA A 298     -10.669   9.600 -12.848  0.00  0.00
ATOM   4913  C   ALA A 298      -8.674  10.657 -15.584  0.00  0.00
ATOM   4914  O   ALA A 298      -9.265  10.891 -16.633  0.00  0.00
ATOM   4915  N   PHE A 299      -7.521  11.186 -15.236  0.00  0.00
ATOM   4916  HN  PHE A 299      -7.055  10.929 -14.393  0.00  0.00
ATOM   4917  CA  PHE A 299      -6.726  12.021 -16.081  0.00  0.00
ATOM   4918  HA  PHE A 299      -7.368  12.803 -16.459  0.00  0.00
ATOM   4919  CB  PHE A 299      -5.502  12.689 -15.295  0.00  0.00
ATOM   4920  HB1 PHE A 299      -4.585  12.074 -15.177  0.00  0.00
ATOM   4921  HB2 PHE A 299      -6.063  12.818 -14.345  0.00  0.00
ATOM   4922  CG  PHE A 299      -5.116  14.083 -15.798  0.00  0.00
ATOM   4923  CD1 PHE A 299      -3.934  14.228 -16.566  0.00  0.00
ATOM   4924  HD1 PHE A 299      -3.308  13.401 -16.863  0.00  0.00
ATOM   4925  CE1 PHE A 299      -3.583  15.544 -16.958  0.00  0.00
ATOM   4926  HE1 PHE A 299      -2.629  15.740 -17.426  0.00  0.00
ATOM   4927  CZ  PHE A 299      -4.401  16.607 -16.671  0.00  0.00
ATOM   4928  HZ  PHE A 299      -4.088  17.587 -16.999  0.00  0.00
ATOM   4929  CD2 PHE A 299      -5.890  15.141 -15.503  0.00  0.00
ATOM   4930  HD2 PHE A 299      -6.733  15.024 -14.839  0.00  0.00
ATOM   4931  CE2 PHE A 299      -5.603  16.445 -15.960  0.00  0.00
ATOM   4932  HE2 PHE A 299      -6.221  17.328 -15.882  0.00  0.00
ATOM   4933  C   PHE A 299      -6.306  11.350 -17.363  0.00  0.00
ATOM   4934  O   PHE A 299      -6.315  11.881 -18.491  0.00  0.00
ATOM   4935  N   VAL A 300      -5.911  10.052 -17.277  0.00  0.00
ATOM   4936  HN  VAL A 300      -5.785   9.646 -16.375  0.00  0.00
ATOM   4937  CA  VAL A 300      -5.749   9.185 -18.424  0.00  0.00
ATOM   4938  HA  VAL A 300      -5.120   9.769 -19.078  0.00  0.00
ATOM   4939  CB  VAL A 300      -5.055   7.883 -18.010  0.00  0.00
ATOM   4940  HB  VAL A 300      -5.734   7.318 -17.336  0.00  0.00
ATOM   4941  CG1 VAL A 300      -4.788   7.022 -19.262  0.00  0.00
ATOM   4942  HG1 VAL A 300      -5.619   6.912 -19.991  0.00  0.00
ATOM   4943  HG1 VAL A 300      -4.318   6.050 -18.997  0.00  0.00
ATOM   4944  HG1 VAL A 300      -3.972   7.461 -19.876  0.00  0.00
ATOM   4945  CG2 VAL A 300      -3.794   8.171 -17.203  0.00  0.00
ATOM   4946  HG2 VAL A 300      -2.910   8.552 -17.759  0.00  0.00
ATOM   4947  HG2 VAL A 300      -3.467   7.184 -16.812  0.00  0.00
ATOM   4948  HG2 VAL A 300      -4.017   8.763 -16.289  0.00  0.00
ATOM   4949  C   VAL A 300      -7.018   8.890 -19.167  0.00  0.00
ATOM   4950  O   VAL A 300      -7.076   9.091 -20.360  0.00  0.00
ATOM   4951  N   GLY A 301      -8.071   8.478 -18.412  0.00  0.00
ATOM   4952  HN  GLY A 301      -7.917   8.230 -17.458  0.00  0.00
ATOM   4953  CA  GLY A 301      -9.322   8.032 -19.097  0.00  0.00
ATOM   4954  HA1 GLY A 301      -9.799   8.932 -19.458  0.00  0.00
ATOM   4955  HA2 GLY A 301      -9.914   7.498 -18.369  0.00  0.00
ATOM   4956  C   GLY A 301      -9.188   7.073 -20.242  0.00  0.00
ATOM   4957  O   GLY A 301      -8.315   6.292 -20.226  0.00  0.00
ATOM   4958  N   GLU A 302     -10.149   7.046 -21.209  0.00  0.00
ATOM   4959  HN  GLU A 302     -10.757   7.831 -21.292  0.00  0.00
ATOM   4960  CA  GLU A 302     -10.186   6.163 -22.383  0.00  0.00
ATOM   4961  HA  GLU A 302      -9.897   5.170 -22.074  0.00  0.00
ATOM   4962  CB  GLU A 302     -11.643   6.049 -22.929  0.00  0.00
ATOM   4963  HB1 GLU A 302     -12.030   6.987 -23.382  0.00  0.00
ATOM   4964  HB2 GLU A 302     -12.274   5.765 -22.059  0.00  0.00
ATOM   4965  CG  GLU A 302     -11.844   4.942 -23.969  0.00  0.00
ATOM   4966  HG1 GLU A 302     -11.764   3.933 -23.514  0.00  0.00
ATOM   4967  HG2 GLU A 302     -11.205   4.958 -24.879  0.00  0.00
ATOM   4968  CD  GLU A 302     -13.249   4.956 -24.436  0.00  0.00
ATOM   4969  OE1 GLU A 302     -14.168   4.401 -23.684  0.00  0.00
ATOM   4970  OE2 GLU A 302     -13.512   5.597 -25.463  0.00  0.00
ATOM   4971  C   GLU A 302      -9.125   6.619 -23.421  0.00  0.00
ATOM   4972  O   GLU A 302      -8.570   5.795 -24.116  0.00  0.00
ATOM   4973  N   LYS A 303      -8.899   7.971 -23.566  0.00  0.00
ATOM   4974  HN  LYS A 303      -9.267   8.624 -22.910  0.00  0.00
ATOM   4975  CA  LYS A 303      -8.345   8.577 -24.746  0.00  0.00
ATOM   4976  HA  LYS A 303      -8.465   7.885 -25.567  0.00  0.00
ATOM   4977  CB  LYS A 303      -9.072   9.929 -25.028  0.00  0.00
ATOM   4978  HB1 LYS A 303     -10.148   9.888 -25.301  0.00  0.00
ATOM   4979  HB2 LYS A 303      -8.548  10.364 -25.906  0.00  0.00
ATOM   4980  CG  LYS A 303      -8.938  10.984 -23.801  0.00  0.00
ATOM   4981  HG1 LYS A 303      -7.886  11.322 -23.689  0.00  0.00
ATOM   4982  HG2 LYS A 303      -9.177  10.457 -22.853  0.00  0.00
ATOM   4983  CD  LYS A 303      -9.949  12.146 -23.866  0.00  0.00
ATOM   4984  HD1 LYS A 303     -10.165  12.503 -22.835  0.00  0.00
ATOM   4985  HD2 LYS A 303     -10.936  11.711 -24.134  0.00  0.00
ATOM   4986  CE  LYS A 303      -9.561  13.309 -24.823  0.00  0.00
ATOM   4987  HE1 LYS A 303     -10.466  13.828 -25.205  0.00  0.00
ATOM   4988  HE2 LYS A 303      -8.980  12.894 -25.675  0.00  0.00
ATOM   4989  NZ  LYS A 303      -8.670  14.242 -24.054  0.00  0.00
ATOM   4990  HZ1 LYS A 303      -8.453  15.136 -24.538  0.00  0.00
ATOM   4991  HZ2 LYS A 303      -7.707  13.856 -23.977  0.00  0.00
ATOM   4992  HZ3 LYS A 303      -8.967  14.504 -23.093  0.00  0.00
ATOM   4993  C   LYS A 303      -6.804   8.884 -24.554  0.00  0.00
ATOM   4994  O   LYS A 303      -6.157   9.149 -25.556  0.00  0.00
ATOM   4995  N   PHE A 304      -6.226   8.797 -23.344  0.00  0.00
ATOM   4996  HN  PHE A 304      -6.833   8.773 -22.554  0.00  0.00
ATOM   4997  CA  PHE A 304      -4.771   8.933 -23.120  0.00  0.00
ATOM   4998  HA  PHE A 304      -4.370   9.300 -24.052  0.00  0.00
ATOM   4999  CB  PHE A 304      -4.402  10.035 -22.037  0.00  0.00
ATOM   5000  HB1 PHE A 304      -4.604   9.541 -21.064  0.00  0.00
ATOM   5001  HB2 PHE A 304      -5.018  10.959 -22.005  0.00  0.00
ATOM   5002  CG  PHE A 304      -3.014  10.455 -22.005  0.00  0.00
ATOM   5003  CD1 PHE A 304      -2.271  10.664 -23.211  0.00  0.00
ATOM   5004  HD1 PHE A 304      -2.756  10.773 -24.170  0.00  0.00
ATOM   5005  CE1 PHE A 304      -0.970  11.052 -23.177  0.00  0.00
ATOM   5006  HE1 PHE A 304      -0.539  11.249 -24.147  0.00  0.00
ATOM   5007  CZ  PHE A 304      -0.358  11.353 -21.944  0.00  0.00
ATOM   5008  HZ  PHE A 304       0.682  11.646 -21.951  0.00  0.00
ATOM   5009  CD2 PHE A 304      -2.298  10.520 -20.763  0.00  0.00
ATOM   5010  HD2 PHE A 304      -2.760  10.315 -19.808  0.00  0.00
ATOM   5011  CE2 PHE A 304      -0.950  11.021 -20.775  0.00  0.00
ATOM   5012  HE2 PHE A 304      -0.382  11.097 -19.861  0.00  0.00
ATOM   5013  C   PHE A 304      -4.155   7.627 -22.843  0.00  0.00
ATOM   5014  O   PHE A 304      -2.937   7.459 -22.782  0.00  0.00
ATOM   5015  N   ARG A 305      -5.009   6.529 -22.873  0.00  0.00
ATOM   5016  HN  ARG A 305      -5.970   6.731 -23.042  0.00  0.00
ATOM   5017  CA  ARG A 305      -4.642   5.112 -22.796  0.00  0.00
ATOM   5018  HA  ARG A 305      -3.749   4.987 -22.200  0.00  0.00
ATOM   5019  CB  ARG A 305      -5.823   4.442 -22.082  0.00  0.00
ATOM   5020  HB1 ARG A 305      -6.722   4.651 -22.702  0.00  0.00
ATOM   5021  HB2 ARG A 305      -5.974   4.858 -21.063  0.00  0.00
ATOM   5022  CG  ARG A 305      -5.689   2.896 -21.814  0.00  0.00
ATOM   5023  HG1 ARG A 305      -6.529   2.671 -21.124  0.00  0.00
ATOM   5024  HG2 ARG A 305      -4.678   2.535 -21.531  0.00  0.00
ATOM   5025  CD  ARG A 305      -6.078   1.963 -23.014  0.00  0.00
ATOM   5026  HD1 ARG A 305      -6.451   0.969 -22.684  0.00  0.00
ATOM   5027  HD2 ARG A 305      -5.217   1.771 -23.689  0.00  0.00
ATOM   5028  NE  ARG A 305      -7.228   2.596 -23.717  0.00  0.00
ATOM   5029  HE  ARG A 305      -7.915   3.148 -23.245  0.00  0.00
ATOM   5030  CZ  ARG A 305      -7.362   2.687 -25.033  0.00  0.00
ATOM   5031  NH1 ARG A 305      -8.197   3.598 -25.610  0.00  0.00
ATOM   5032  HH1 ARG A 305      -8.015   3.775 -26.577  0.00  0.00
ATOM   5033  HH1 ARG A 305      -8.253   4.480 -25.143  0.00  0.00
ATOM   5034  NH2 ARG A 305      -6.793   1.841 -25.885  0.00  0.00
ATOM   5035  HH2 ARG A 305      -6.199   1.115 -25.540  0.00  0.00
ATOM   5036  HH2 ARG A 305      -6.992   2.062 -26.841  0.00  0.00
ATOM   5037  C   ARG A 305      -4.279   4.560 -24.142  0.00  0.00
ATOM   5038  O   ARG A 305      -3.571   3.529 -24.251  0.00  0.00
ATOM   5039  N   ASN A 306      -4.617   5.210 -25.223  0.00  0.00
ATOM   5040  HN  ASN A 306      -5.303   5.930 -25.159  0.00  0.00
ATOM   5041  CA  ASN A 306      -4.198   4.930 -26.590  0.00  0.00
ATOM   5042  HA  ASN A 306      -4.581   3.941 -26.796  0.00  0.00
ATOM   5043  CB  ASN A 306      -4.745   5.998 -27.627  0.00  0.00
ATOM   5044  HB1 ASN A 306      -4.344   5.865 -28.655  0.00  0.00
ATOM   5045  HB2 ASN A 306      -4.774   7.080 -27.378  0.00  0.00
ATOM   5046  CG  ASN A 306      -6.239   5.673 -27.861  0.00  0.00
ATOM   5047  OD1 ASN A 306      -7.128   6.161 -27.145  0.00  0.00
ATOM   5048  ND2 ASN A 306      -6.544   4.941 -28.913  0.00  0.00
ATOM   5049  HD2 ASN A 306      -5.773   4.533 -29.402  0.00  0.00
ATOM   5050  HD2 ASN A 306      -7.501   4.845 -29.187  0.00  0.00
ATOM   5051  C   ASN A 306      -2.633   4.943 -26.690  0.00  0.00
ATOM   5052  O   ASN A 306      -1.989   4.233 -27.488  0.00  0.00
ATOM   5053  N   TYR A 307      -1.988   5.730 -25.779  0.00  0.00
ATOM   5054  HN  TYR A 307      -2.469   6.415 -25.236  0.00  0.00
ATOM   5055  CA  TYR A 307      -0.574   5.939 -25.778  0.00  0.00
ATOM   5056  HA  TYR A 307      -0.165   5.827 -26.772  0.00  0.00
ATOM   5057  CB  TYR A 307      -0.237   7.358 -25.244  0.00  0.00
ATOM   5058  HB1 TYR A 307       0.843   7.598 -25.348  0.00  0.00
ATOM   5059  HB2 TYR A 307      -0.582   7.547 -24.205  0.00  0.00
ATOM   5060  CG  TYR A 307      -0.905   8.340 -26.140  0.00  0.00
ATOM   5061  CD1 TYR A 307      -2.167   8.853 -25.966  0.00  0.00
ATOM   5062  HD1 TYR A 307      -2.790   8.468 -25.171  0.00  0.00
ATOM   5063  CE1 TYR A 307      -2.640   9.917 -26.728  0.00  0.00
ATOM   5064  HE1 TYR A 307      -3.575  10.405 -26.497  0.00  0.00
ATOM   5065  CZ  TYR A 307      -1.907  10.346 -27.822  0.00  0.00
ATOM   5066  OH  TYR A 307      -2.319  11.577 -28.406  0.00  0.00
ATOM   5067  HH  TYR A 307      -3.205  11.780 -28.096  0.00  0.00
ATOM   5068  CD2 TYR A 307      -0.193   8.761 -27.286  0.00  0.00
ATOM   5069  HD2 TYR A 307       0.791   8.331 -27.399  0.00  0.00
ATOM   5070  CE2 TYR A 307      -0.675   9.772 -28.114  0.00  0.00
ATOM   5071  HE2 TYR A 307      -0.130  10.256 -28.911  0.00  0.00
ATOM   5072  C   TYR A 307       0.091   4.851 -24.888  0.00  0.00
ATOM   5073  O   TYR A 307       1.230   4.575 -25.066  0.00  0.00
ATOM   5074  N   LEU A 308      -0.688   4.194 -23.993  0.00  0.00
ATOM   5075  HN  LEU A 308      -1.613   4.506 -23.792  0.00  0.00
ATOM   5076  CA  LEU A 308      -0.363   3.079 -23.159  0.00  0.00
ATOM   5077  HA  LEU A 308       0.663   3.244 -22.865  0.00  0.00
ATOM   5078  CB  LEU A 308      -1.275   3.100 -21.947  0.00  0.00
ATOM   5079  HB1 LEU A 308      -1.076   2.149 -21.408  0.00  0.00
ATOM   5080  HB2 LEU A 308      -2.289   3.264 -22.370  0.00  0.00
ATOM   5081  CG  LEU A 308      -0.900   4.325 -20.990  0.00  0.00
ATOM   5082  HG  LEU A 308      -0.810   5.193 -21.677  0.00  0.00
ATOM   5083  CD1 LEU A 308      -1.943   4.593 -19.929  0.00  0.00
ATOM   5084  HD1 LEU A 308      -1.713   5.564 -19.441  0.00  0.00
ATOM   5085  HD1 LEU A 308      -1.970   3.850 -19.105  0.00  0.00
ATOM   5086  HD1 LEU A 308      -2.993   4.775 -20.244  0.00  0.00
ATOM   5087  CD2 LEU A 308       0.428   4.166 -20.260  0.00  0.00
ATOM   5088  HD2 LEU A 308       1.295   3.873 -20.892  0.00  0.00
ATOM   5089  HD2 LEU A 308       0.243   3.267 -19.635  0.00  0.00
ATOM   5090  HD2 LEU A 308       0.585   4.960 -19.501  0.00  0.00
ATOM   5091  C   LEU A 308      -0.452   1.777 -24.054  0.00  0.00
ATOM   5092  O   LEU A 308       0.416   0.950 -24.023  0.00  0.00
ATOM   5093  N   LEU A 309      -1.440   1.663 -24.897  0.00  0.00
ATOM   5094  HN  LEU A 309      -2.095   2.415 -24.899  0.00  0.00
ATOM   5095  CA  LEU A 309      -1.692   0.553 -25.781  0.00  0.00
ATOM   5096  HA  LEU A 309      -1.545  -0.347 -25.203  0.00  0.00
ATOM   5097  CB  LEU A 309      -3.121   0.663 -26.430  0.00  0.00
ATOM   5098  HB1 LEU A 309      -3.195   1.703 -26.812  0.00  0.00
ATOM   5099  HB2 LEU A 309      -3.911   0.613 -25.650  0.00  0.00
ATOM   5100  CG  LEU A 309      -3.525  -0.473 -27.518  0.00  0.00
ATOM   5101  HG  LEU A 309      -2.752  -0.534 -28.314  0.00  0.00
ATOM   5102  CD1 LEU A 309      -3.587  -1.867 -26.834  0.00  0.00
ATOM   5103  HD1 LEU A 309      -2.611  -2.204 -26.422  0.00  0.00
ATOM   5104  HD1 LEU A 309      -3.669  -2.663 -27.605  0.00  0.00
ATOM   5105  HD1 LEU A 309      -4.420  -1.801 -26.102  0.00  0.00
ATOM   5106  CD2 LEU A 309      -4.856  -0.101 -28.084  0.00  0.00
ATOM   5107  HD2 LEU A 309      -4.892   1.000 -28.226  0.00  0.00
ATOM   5108  HD2 LEU A 309      -5.668  -0.482 -27.428  0.00  0.00
ATOM   5109  HD2 LEU A 309      -5.007  -0.523 -29.100  0.00  0.00
ATOM   5110  C   LEU A 309      -0.731   0.472 -27.013  0.00  0.00
ATOM   5111  O   LEU A 309      -0.317  -0.608 -27.426  0.00  0.00
ATOM   5112  N   VAL A 310      -0.395   1.571 -27.676  0.00  0.00
ATOM   5113  HN  VAL A 310      -0.626   2.459 -27.288  0.00  0.00
ATOM   5114  CA  VAL A 310       0.364   1.593 -29.046  0.00  0.00
ATOM   5115  HA  VAL A 310      -0.204   0.825 -29.551  0.00  0.00
ATOM   5116  CB  VAL A 310       0.216   3.012 -29.679  0.00  0.00
ATOM   5117  HB  VAL A 310      -0.825   3.398 -29.624  0.00  0.00
ATOM   5118  CG1 VAL A 310       0.940   4.092 -28.890  0.00  0.00
ATOM   5119  HG1 VAL A 310       0.637   5.145 -29.071  0.00  0.00
ATOM   5120  HG1 VAL A 310       2.036   4.065 -29.067  0.00  0.00
ATOM   5121  HG1 VAL A 310       0.819   3.905 -27.801  0.00  0.00
ATOM   5122  CG2 VAL A 310       0.506   3.050 -31.276  0.00  0.00
ATOM   5123  HG2 VAL A 310       0.095   4.000 -31.681  0.00  0.00
ATOM   5124  HG2 VAL A 310       0.025   2.174 -31.761  0.00  0.00
ATOM   5125  HG2 VAL A 310       1.593   3.058 -31.510  0.00  0.00
ATOM   5126  C   VAL A 310       1.803   1.081 -29.139  0.00  0.00
ATOM   5127  O   VAL A 310       2.167   0.385 -30.102  0.00  0.00
ATOM   5128  N   PHE A 311       2.660   1.391 -28.188  0.00  0.00
ATOM   5129  HN  PHE A 311       2.335   1.951 -27.429  0.00  0.00
ATOM   5130  CA  PHE A 311       3.869   0.738 -27.898  0.00  0.00
ATOM   5131  HA  PHE A 311       4.338   0.681 -28.869  0.00  0.00
ATOM   5132  CB  PHE A 311       4.737   1.511 -26.879  0.00  0.00
ATOM   5133  HB1 PHE A 311       5.613   0.880 -26.616  0.00  0.00
ATOM   5134  HB2 PHE A 311       4.132   1.669 -25.960  0.00  0.00
ATOM   5135  CG  PHE A 311       5.122   2.911 -27.439  0.00  0.00
ATOM   5136  CD1 PHE A 311       4.334   4.038 -27.281  0.00  0.00
ATOM   5137  HD1 PHE A 311       3.357   3.874 -26.851  0.00  0.00
ATOM   5138  CE1 PHE A 311       4.601   5.290 -27.817  0.00  0.00
ATOM   5139  HE1 PHE A 311       3.919   6.094 -27.583  0.00  0.00
ATOM   5140  CZ  PHE A 311       5.869   5.452 -28.440  0.00  0.00
ATOM   5141  HZ  PHE A 311       6.121   6.301 -29.059  0.00  0.00
ATOM   5142  CD2 PHE A 311       6.415   3.126 -27.976  0.00  0.00
ATOM   5143  HD2 PHE A 311       7.069   2.290 -28.177  0.00  0.00
ATOM   5144  CE2 PHE A 311       6.740   4.351 -28.535  0.00  0.00
ATOM   5145  HE2 PHE A 311       7.674   4.409 -29.075  0.00  0.00
ATOM   5146  C   PHE A 311       3.707  -0.712 -27.354  0.00  0.00
ATOM   5147  O   PHE A 311       4.554  -1.580 -27.611  0.00  0.00
ATOM   5148  N   PHE A 312       2.611  -1.050 -26.624  0.00  0.00
ATOM   5149  HN  PHE A 312       1.862  -0.409 -26.468  0.00  0.00
ATOM   5150  CA  PHE A 312       2.478  -2.355 -26.049  0.00  0.00
ATOM   5151  HA  PHE A 312       3.406  -2.558 -25.535  0.00  0.00
ATOM   5152  CB  PHE A 312       1.445  -2.224 -24.892  0.00  0.00
ATOM   5153  HB1 PHE A 312       0.451  -2.194 -25.387  0.00  0.00
ATOM   5154  HB2 PHE A 312       1.641  -1.267 -24.364  0.00  0.00
ATOM   5155  CG  PHE A 312       1.537  -3.321 -23.940  0.00  0.00
ATOM   5156  CD1 PHE A 312       0.558  -4.416 -23.916  0.00  0.00
ATOM   5157  HD1 PHE A 312      -0.062  -4.447 -24.800  0.00  0.00
ATOM   5158  CE1 PHE A 312       0.667  -5.456 -23.031  0.00  0.00
ATOM   5159  HE1 PHE A 312       0.022  -6.322 -23.045  0.00  0.00
ATOM   5160  CZ  PHE A 312       1.695  -5.350 -22.011  0.00  0.00
ATOM   5161  HZ  PHE A 312       1.870  -6.099 -21.253  0.00  0.00
ATOM   5162  CD2 PHE A 312       2.508  -3.289 -22.961  0.00  0.00
ATOM   5163  HD2 PHE A 312       3.227  -2.486 -23.013  0.00  0.00
ATOM   5164  CE2 PHE A 312       2.556  -4.269 -21.953  0.00  0.00
ATOM   5165  HE2 PHE A 312       3.229  -4.277 -21.109  0.00  0.00
ATOM   5166  C   PHE A 312       2.168  -3.442 -27.083  0.00  0.00
ATOM   5167  O   PHE A 312       2.531  -4.607 -26.994  0.00  0.00
ATOM   5168  N   GLN A 313       1.648  -2.957 -28.204  0.00  0.00
ATOM   5169  HN  GLN A 313       1.324  -2.014 -28.219  0.00  0.00
ATOM   5170  CA  GLN A 313       1.374  -3.655 -29.446  0.00  0.00
ATOM   5171  HA  GLN A 313       1.174  -4.658 -29.095  0.00  0.00
ATOM   5172  CB  GLN A 313       0.092  -3.112 -30.242  0.00  0.00
ATOM   5173  HB1 GLN A 313       0.033  -3.713 -31.175  0.00  0.00
ATOM   5174  HB2 GLN A 313       0.302  -2.074 -30.577  0.00  0.00
ATOM   5175  CG  GLN A 313      -1.244  -3.126 -29.401  0.00  0.00
ATOM   5176  HG1 GLN A 313      -2.125  -2.602 -29.831  0.00  0.00
ATOM   5177  HG2 GLN A 313      -1.045  -2.515 -28.495  0.00  0.00
ATOM   5178  CD  GLN A 313      -1.773  -4.602 -29.078  0.00  0.00
ATOM   5179  OE1 GLN A 313      -2.579  -5.115 -29.856  0.00  0.00
ATOM   5180  NE2 GLN A 313      -1.250  -5.198 -28.018  0.00  0.00
ATOM   5181  HE2 GLN A 313      -0.854  -4.626 -27.301  0.00  0.00
ATOM   5182  HE2 GLN A 313      -1.151  -6.193 -28.037  0.00  0.00
ATOM   5183  C   GLN A 313       2.579  -3.713 -30.421  0.00  0.00
ATOM   5184  O   GLN A 313       3.475  -2.915 -30.326  0.00  0.00
ATOM   5185  N   LYS A 314       2.554  -4.604 -31.489  0.00  0.00
ATOM   5186  HN  LYS A 314       1.926  -5.378 -31.499  0.00  0.00
ATOM   5187  CA  LYS A 314       3.692  -4.644 -32.476  0.00  0.00
ATOM   5188  HA  LYS A 314       4.571  -4.714 -31.853  0.00  0.00
ATOM   5189  CB  LYS A 314       3.620  -5.825 -33.530  0.00  0.00
ATOM   5190  HB1 LYS A 314       4.587  -5.754 -34.073  0.00  0.00
ATOM   5191  HB2 LYS A 314       2.743  -5.706 -34.202  0.00  0.00
ATOM   5192  CG  LYS A 314       3.445  -7.213 -32.800  0.00  0.00
ATOM   5193  HG1 LYS A 314       2.345  -7.342 -32.708  0.00  0.00
ATOM   5194  HG2 LYS A 314       3.810  -7.165 -31.751  0.00  0.00
ATOM   5195  CD  LYS A 314       4.089  -8.368 -33.697  0.00  0.00
ATOM   5196  HD1 LYS A 314       5.199  -8.355 -33.663  0.00  0.00
ATOM   5197  HD2 LYS A 314       3.758  -8.130 -34.730  0.00  0.00
ATOM   5198  CE  LYS A 314       3.626  -9.782 -33.319  0.00  0.00
ATOM   5199  HE1 LYS A 314       2.599  -9.860 -33.733  0.00  0.00
ATOM   5200  HE2 LYS A 314       3.705  -9.913 -32.218  0.00  0.00
ATOM   5201  NZ  LYS A 314       4.455 -10.853 -34.022  0.00  0.00
ATOM   5202  HZ1 LYS A 314       4.682 -10.777 -35.034  0.00  0.00
ATOM   5203  HZ2 LYS A 314       3.876 -11.708 -33.901  0.00  0.00
ATOM   5204  HZ3 LYS A 314       5.334 -10.987 -33.482  0.00  0.00
ATOM   5205  C   LYS A 314       3.687  -3.347 -33.352  0.00  0.00
ATOM   5206  O   LYS A 314       4.757  -2.785 -33.666  0.00  0.00
ATOM   5207  N   HIS A 315       2.545  -2.788 -33.713  0.00  0.00
ATOM   5208  HN  HIS A 315       1.808  -3.303 -33.282  0.00  0.00
ATOM   5209  CA  HIS A 315       2.542  -1.692 -34.668  0.00  0.00
ATOM   5210  HA  HIS A 315       3.509  -1.215 -34.707  0.00  0.00
ATOM   5211  CB  HIS A 315       2.180  -2.115 -36.125  0.00  0.00
ATOM   5212  HB1 HIS A 315       1.226  -2.684 -36.116  0.00  0.00
ATOM   5213  HB2 HIS A 315       2.986  -2.843 -36.357  0.00  0.00
ATOM   5214  ND1 HIS A 315       3.157  -0.147 -37.498  0.00  0.00
ATOM   5215  HD1 HIS A 315       3.919   0.079 -36.892  0.00  0.00
ATOM   5216  CG  HIS A 315       2.136  -1.066 -37.163  0.00  0.00
ATOM   5217  CE1 HIS A 315       2.751   0.431 -38.641  0.00  0.00
ATOM   5218  HE1 HIS A 315       3.196   1.285 -39.151  0.00  0.00
ATOM   5219  NE2 HIS A 315       1.543  -0.074 -39.091  0.00  0.00
ATOM   5220  CD2 HIS A 315       1.204  -1.021 -38.145  0.00  0.00
ATOM   5221  HD2 HIS A 315       0.416  -1.760 -38.218  0.00  0.00
ATOM   5222  C   HIS A 315       1.492  -0.676 -34.239  0.00  0.00
ATOM   5223  O   HIS A 315       1.929   0.345 -33.699  0.00  0.00
ATOM   5224  N   ILE A 316       0.179  -0.813 -34.480  0.00  0.00
ATOM   5225  HN  ILE A 316      -0.070  -1.710 -34.837  0.00  0.00
ATOM   5226  CA  ILE A 316      -0.889   0.176 -34.378  0.00  0.00
ATOM   5227  HA  ILE A 316      -0.511   1.107 -33.982  0.00  0.00
ATOM   5228  CB  ILE A 316      -1.518   0.508 -35.796  0.00  0.00
ATOM   5229  HB  ILE A 316      -0.634   0.865 -36.367  0.00  0.00
ATOM   5230  CG2 ILE A 316      -1.971  -0.821 -36.386  0.00  0.00
ATOM   5231  HG2 ILE A 316      -2.464  -0.718 -37.376  0.00  0.00
ATOM   5232  HG2 ILE A 316      -2.681  -1.369 -35.729  0.00  0.00
ATOM   5233  HG2 ILE A 316      -1.144  -1.558 -36.484  0.00  0.00
ATOM   5234  CG1 ILE A 316      -2.551   1.632 -35.811  0.00  0.00
ATOM   5235  HG1 ILE A 316      -2.163   2.578 -35.378  0.00  0.00
ATOM   5236  HG1 ILE A 316      -3.430   1.298 -35.219  0.00  0.00
ATOM   5237  CD1 ILE A 316      -3.137   1.914 -37.250  0.00  0.00
ATOM   5238  HD1 ILE A 316      -2.271   2.326 -37.811  0.00  0.00
ATOM   5239  HD2 ILE A 316      -3.999   2.613 -37.187  0.00  0.00
ATOM   5240  HD3 ILE A 316      -3.535   0.987 -37.714  0.00  0.00
ATOM   5241  C   ILE A 316      -2.013  -0.162 -33.357  0.00  0.00
ATOM   5242  O   ILE A 316      -2.365  -1.308 -33.097  0.00  0.00
ATOM   5243  N   ALA A 317      -2.544   0.876 -32.825  0.00  0.00
ATOM   5244  HN  ALA A 317      -2.301   1.808 -33.081  0.00  0.00
ATOM   5245  CA  ALA A 317      -3.569   0.801 -31.861  0.00  0.00
ATOM   5246  HA  ALA A 317      -3.466  -0.088 -31.257  0.00  0.00
ATOM   5247  CB  ALA A 317      -3.459   1.913 -30.773  0.00  0.00
ATOM   5248  HB1 ALA A 317      -3.556   2.918 -31.235  0.00  0.00
ATOM   5249  HB2 ALA A 317      -2.509   1.922 -30.197  0.00  0.00
ATOM   5250  HB3 ALA A 317      -4.298   1.847 -30.047  0.00  0.00
ATOM   5251  C   ALA A 317      -4.982   0.586 -32.428  0.00  0.00
ATOM   5252  O   ALA A 317      -5.473   1.375 -33.279  0.00  0.00
ATOM   5253  N   LYS A 318      -5.715  -0.411 -31.839  0.00  0.00
ATOM   5254  HN  LYS A 318      -5.370  -1.029 -31.138  0.00  0.00
ATOM   5255  CA  LYS A 318      -7.066  -0.861 -32.255  0.00  0.00
ATOM   5256  HA  LYS A 318      -7.049  -1.367 -33.208  0.00  0.00
ATOM   5257  CB  LYS A 318      -7.580  -1.977 -31.299  0.00  0.00
ATOM   5258  HB1 LYS A 318      -8.535  -2.423 -31.650  0.00  0.00
ATOM   5259  HB2 LYS A 318      -7.685  -1.516 -30.294  0.00  0.00
ATOM   5260  CG  LYS A 318      -6.537  -3.130 -31.264  0.00  0.00
ATOM   5261  HG1 LYS A 318      -5.498  -2.897 -30.948  0.00  0.00
ATOM   5262  HG2 LYS A 318      -6.429  -3.491 -32.310  0.00  0.00
ATOM   5263  CD  LYS A 318      -7.099  -4.184 -30.294  0.00  0.00
ATOM   5264  HD1 LYS A 318      -8.190  -4.283 -30.475  0.00  0.00
ATOM   5265  HD2 LYS A 318      -6.994  -3.701 -29.298  0.00  0.00
ATOM   5266  CE  LYS A 318      -6.372  -5.526 -30.244  0.00  0.00
ATOM   5267  HE1 LYS A 318      -5.332  -5.405 -29.873  0.00  0.00
ATOM   5268  HE2 LYS A 318      -6.330  -5.978 -31.259  0.00  0.00
ATOM   5269  NZ  LYS A 318      -7.162  -6.474 -29.455  0.00  0.00
ATOM   5270  HZ1 LYS A 318      -6.518  -7.229 -29.142  0.00  0.00
ATOM   5271  HZ2 LYS A 318      -7.830  -6.877 -30.143  0.00  0.00
ATOM   5272  HZ3 LYS A 318      -7.719  -6.139 -28.643  0.00  0.00
ATOM   5273  C   LYS A 318      -8.077   0.171 -32.361  0.00  0.00
ATOM   5274  O   LYS A 318      -8.921   0.069 -33.253  0.00  0.00
ATOM   5275  N   ARG A 319      -8.042   1.128 -31.563  0.00  0.00
ATOM   5276  HN  ARG A 319      -7.483   1.082 -30.739  0.00  0.00
ATOM   5277  CA  ARG A 319      -9.017   2.215 -31.423  0.00  0.00
ATOM   5278  HA  ARG A 319      -9.796   2.091 -32.161  0.00  0.00
ATOM   5279  CB  ARG A 319      -9.723   2.113 -29.989  0.00  0.00
ATOM   5280  HB1 ARG A 319     -10.559   2.830 -30.133  0.00  0.00
ATOM   5281  HB2 ARG A 319      -9.087   2.417 -29.131  0.00  0.00
ATOM   5282  CG  ARG A 319     -10.329   0.740 -29.648  0.00  0.00
ATOM   5283  HG1 ARG A 319      -9.641  -0.077 -29.955  0.00  0.00
ATOM   5284  HG2 ARG A 319     -11.315   0.653 -30.150  0.00  0.00
ATOM   5285  CD  ARG A 319     -10.717   0.626 -28.179  0.00  0.00
ATOM   5286  HD1 ARG A 319     -11.611  -0.024 -28.061  0.00  0.00
ATOM   5287  HD2 ARG A 319     -10.997   1.618 -27.768  0.00  0.00
ATOM   5288  NE  ARG A 319      -9.532  -0.038 -27.436  0.00  0.00
ATOM   5289  HE  ARG A 319      -8.902  -0.624 -27.947  0.00  0.00
ATOM   5290  CZ  ARG A 319      -9.397  -0.034 -26.130  0.00  0.00
ATOM   5291  NH1 ARG A 319      -8.561  -0.937 -25.493  0.00  0.00
ATOM   5292  HH1 ARG A 319      -8.052  -1.552 -26.093  0.00  0.00
ATOM   5293  HH1 ARG A 319      -8.136  -0.630 -24.641  0.00  0.00
ATOM   5294  NH2 ARG A 319     -10.052   0.824 -25.299  0.00  0.00
ATOM   5295  HH2 ARG A 319     -10.448   1.651 -25.696  0.00  0.00
ATOM   5296  HH2 ARG A 319      -9.934   0.701 -24.314  0.00  0.00
ATOM   5297  C   ARG A 319      -8.524   3.608 -31.615  0.00  0.00
ATOM   5298  O   ARG A 319      -9.148   4.535 -31.106  0.00  0.00
ATOM   5299  N   PHE A 320      -7.447   3.853 -32.404  0.00  0.00
ATOM   5300  HN  PHE A 320      -7.057   3.077 -32.894  0.00  0.00
ATOM   5301  CA  PHE A 320      -6.809   5.108 -32.548  0.00  0.00
ATOM   5302  HA  PHE A 320      -6.973   5.746 -31.692  0.00  0.00
ATOM   5303  CB  PHE A 320      -5.303   5.039 -32.847  0.00  0.00
ATOM   5304  HB1 PHE A 320      -5.075   5.192 -33.924  0.00  0.00
ATOM   5305  HB2 PHE A 320      -5.117   3.973 -32.596  0.00  0.00
ATOM   5306  CG  PHE A 320      -4.302   5.942 -31.955  0.00  0.00
ATOM   5307  CD1 PHE A 320      -4.631   7.179 -31.441  0.00  0.00
ATOM   5308  HD1 PHE A 320      -5.501   7.722 -31.778  0.00  0.00
ATOM   5309  CE1 PHE A 320      -3.735   7.826 -30.597  0.00  0.00
ATOM   5310  HE1 PHE A 320      -3.999   8.733 -30.073  0.00  0.00
ATOM   5311  CZ  PHE A 320      -2.492   7.332 -30.257  0.00  0.00
ATOM   5312  HZ  PHE A 320      -1.761   7.826 -29.634  0.00  0.00
ATOM   5313  CD2 PHE A 320      -3.035   5.403 -31.673  0.00  0.00
ATOM   5314  HD2 PHE A 320      -2.767   4.534 -32.255  0.00  0.00
ATOM   5315  CE2 PHE A 320      -2.115   6.118 -30.852  0.00  0.00
ATOM   5316  HE2 PHE A 320      -1.121   5.725 -30.698  0.00  0.00
ATOM   5317  C   PHE A 320      -7.399   6.020 -33.611  0.00  0.00
ATOM   5318  O   PHE A 320      -6.936   7.147 -33.703  0.00  0.00
ATOM   5319  N   CYS A 321      -8.492   5.661 -34.293  0.00  0.00
ATOM   5320  HN  CYS A 321      -9.005   4.827 -34.107  0.00  0.00
ATOM   5321  CA  CYS A 321      -9.047   6.513 -35.379  0.00  0.00
ATOM   5322  HA  CYS A 321      -8.426   7.369 -35.602  0.00  0.00
ATOM   5323  CB  CYS A 321      -9.343   5.599 -36.628  0.00  0.00
ATOM   5324  HB1 CYS A 321      -9.900   6.136 -37.424  0.00  0.00
ATOM   5325  HB2 CYS A 321     -10.031   4.787 -36.311  0.00  0.00
ATOM   5326  SG  CYS A 321      -7.794   4.788 -37.368  0.00  0.00
ATOM   5327  HG1 CYS A 321      -7.322   5.750 -38.147  0.00  0.00
ATOM   5328  C   CYS A 321     -10.335   7.244 -34.946  0.00  0.00
ATOM   5329  O   CYS A 321     -10.892   7.973 -35.652  0.00  0.00
ATOM   5330  N   LYS A 322     -10.691   7.128 -33.703  0.00  0.00
ATOM   5331  HN  LYS A 322     -10.165   6.549 -33.085  0.00  0.00
ATOM   5332  CA  LYS A 322     -11.866   7.850 -33.128  0.00  0.00
ATOM   5333  HA  LYS A 322     -12.651   8.026 -33.849  0.00  0.00
ATOM   5334  CB  LYS A 322     -12.529   7.141 -31.904  0.00  0.00
ATOM   5335  HB1 LYS A 322     -12.887   6.137 -32.216  0.00  0.00
ATOM   5336  HB2 LYS A 322     -13.422   7.733 -31.611  0.00  0.00
ATOM   5337  CG  LYS A 322     -11.750   7.057 -30.644  0.00  0.00
ATOM   5338  HG1 LYS A 322     -11.782   7.989 -30.041  0.00  0.00
ATOM   5339  HG2 LYS A 322     -10.684   6.857 -30.886  0.00  0.00
ATOM   5340  CD  LYS A 322     -12.403   6.000 -29.648  0.00  0.00
ATOM   5341  HD1 LYS A 322     -12.655   5.137 -30.302  0.00  0.00
ATOM   5342  HD2 LYS A 322     -13.432   6.259 -29.320  0.00  0.00
ATOM   5343  CE  LYS A 322     -11.521   5.651 -28.483  0.00  0.00
ATOM   5344  HE1 LYS A 322     -10.451   5.686 -28.782  0.00  0.00
ATOM   5345  HE2 LYS A 322     -11.801   4.668 -28.048  0.00  0.00
ATOM   5346  NZ  LYS A 322     -11.767   6.590 -27.313  0.00  0.00
ATOM   5347  HZ1 LYS A 322     -11.773   7.528 -27.763  0.00  0.00
ATOM   5348  HZ2 LYS A 322     -11.039   6.578 -26.570  0.00  0.00
ATOM   5349  HZ3 LYS A 322     -12.699   6.521 -26.856  0.00  0.00
ATOM   5350  C   LYS A 322     -11.419   9.205 -32.811  0.00  0.00
ATOM   5351  O   LYS A 322     -10.386   9.434 -32.255  0.00  0.00
ATOM   5352  N   CYS A 323     -12.266  10.189 -33.109  0.00  0.00
ATOM   5353  HN  CYS A 323     -13.211  10.018 -33.377  0.00  0.00
ATOM   5354  CA  CYS A 323     -11.926  11.649 -33.114  0.00  0.00
ATOM   5355  HA  CYS A 323     -11.064  11.799 -33.746  0.00  0.00
ATOM   5356  CB  CYS A 323     -13.099  12.592 -33.649  0.00  0.00
ATOM   5357  HB1 CYS A 323     -12.727  13.636 -33.580  0.00  0.00
ATOM   5358  HB2 CYS A 323     -14.036  12.649 -33.055  0.00  0.00
ATOM   5359  SG  CYS A 323     -13.545  12.345 -35.316  0.00  0.00
ATOM   5360  HG1 CYS A 323     -13.944  11.093 -35.153  0.00  0.00
ATOM   5361  C   CYS A 323     -11.446  12.219 -31.761  0.00  0.00
ATOM   5362  O   CYS A 323     -10.724  13.203 -31.803  0.00  0.00
ATOM   5363  N   CYS A 324     -11.942  11.658 -30.581  0.00  0.00
ATOM   5364  HN  CYS A 324     -12.454  10.805 -30.640  0.00  0.00
ATOM   5365  CA  CYS A 324     -11.616  12.146 -29.259  0.00  0.00
ATOM   5366  HA  CYS A 324     -11.763  13.214 -29.305  0.00  0.00
ATOM   5367  CB  CYS A 324     -12.696  11.620 -28.283  0.00  0.00
ATOM   5368  HB1 CYS A 324     -12.485  11.935 -27.239  0.00  0.00
ATOM   5369  HB2 CYS A 324     -12.780  10.512 -28.301  0.00  0.00
ATOM   5370  SG  CYS A 324     -14.327  12.233 -28.629  0.00  0.00
ATOM   5371  HG1 CYS A 324     -14.936  11.381 -27.818  0.00  0.00
ATOM   5372  C   CYS A 324     -10.250  11.788 -28.753  0.00  0.00
ATOM   5373  O   CYS A 324      -9.698  12.406 -27.818  0.00  0.00
ATOM   5374  N   SER A 325      -9.673  10.744 -29.370  0.00  0.00
ATOM   5375  HN  SER A 325     -10.219  10.264 -30.052  0.00  0.00
ATOM   5376  CA  SER A 325      -8.327  10.317 -29.078  0.00  0.00
ATOM   5377  HA  SER A 325      -7.983  10.817 -28.184  0.00  0.00
ATOM   5378  CB  SER A 325      -8.095   8.782 -28.953  0.00  0.00
ATOM   5379  HB1 SER A 325      -7.068   8.711 -28.536  0.00  0.00
ATOM   5380  HB2 SER A 325      -8.108   8.284 -29.945  0.00  0.00
ATOM   5381  OG  SER A 325      -9.035   8.100 -28.093  0.00  0.00
ATOM   5382  HG1 SER A 325      -8.577   7.275 -27.915  0.00  0.00
ATOM   5383  C   SER A 325      -7.288  10.707 -30.136  0.00  0.00
ATOM   5384  O   SER A 325      -6.115  10.814 -29.786  0.00  0.00
ATOM   5385  N   ILE A 326      -7.557  11.057 -31.388  0.00  0.00
ATOM   5386  HN  ILE A 326      -8.461  11.260 -31.756  0.00  0.00
ATOM   5387  CA  ILE A 326      -6.530  11.469 -32.420  0.00  0.00
ATOM   5388  HA  ILE A 326      -5.587  11.026 -32.136  0.00  0.00
ATOM   5389  CB  ILE A 326      -6.837  10.952 -33.783  0.00  0.00
ATOM   5390  HB  ILE A 326      -6.989   9.853 -33.743  0.00  0.00
ATOM   5391  CG2 ILE A 326      -8.132  11.453 -34.421  0.00  0.00
ATOM   5392  HG2 ILE A 326      -9.025  11.209 -33.807  0.00  0.00
ATOM   5393  HG2 ILE A 326      -8.131  11.103 -35.475  0.00  0.00
ATOM   5394  HG2 ILE A 326      -8.004  12.555 -34.485  0.00  0.00
ATOM   5395  CG1 ILE A 326      -5.677  11.132 -34.731  0.00  0.00
ATOM   5396  HG1 ILE A 326      -5.406  12.203 -34.837  0.00  0.00
ATOM   5397  HG1 ILE A 326      -6.056  10.713 -35.687  0.00  0.00
ATOM   5398  CD1 ILE A 326      -4.325  10.395 -34.400  0.00  0.00
ATOM   5399  HD1 ILE A 326      -4.115  10.361 -33.309  0.00  0.00
ATOM   5400  HD2 ILE A 326      -3.529  10.917 -34.972  0.00  0.00
ATOM   5401  HD3 ILE A 326      -4.419   9.340 -34.735  0.00  0.00
ATOM   5402  C   ILE A 326      -6.141  12.946 -32.408  0.00  0.00
ATOM   5403  O   ILE A 326      -6.903  13.859 -32.729  0.00  0.00
ATOM   5404  N   PHE A 327      -4.965  13.195 -31.946  0.00  0.00
ATOM   5405  HN  PHE A 327      -4.386  12.484 -31.551  0.00  0.00
ATOM   5406  CA  PHE A 327      -4.353  14.479 -31.862  0.00  0.00
ATOM   5407  HA  PHE A 327      -4.977  15.253 -32.282  0.00  0.00
ATOM   5408  CB  PHE A 327      -3.908  14.734 -30.394  0.00  0.00
ATOM   5409  HB1 PHE A 327      -3.260  15.631 -30.300  0.00  0.00
ATOM   5410  HB2 PHE A 327      -3.278  13.899 -30.020  0.00  0.00
ATOM   5411  CG  PHE A 327      -5.207  14.835 -29.530  0.00  0.00
ATOM   5412  CD1 PHE A 327      -6.346  15.673 -29.816  0.00  0.00
ATOM   5413  HD1 PHE A 327      -6.369  16.377 -30.634  0.00  0.00
ATOM   5414  CE1 PHE A 327      -7.482  15.502 -29.059  0.00  0.00
ATOM   5415  HE1 PHE A 327      -8.332  16.142 -29.238  0.00  0.00
ATOM   5416  CZ  PHE A 327      -7.553  14.746 -27.896  0.00  0.00
ATOM   5417  HZ  PHE A 327      -8.491  14.674 -27.367  0.00  0.00
ATOM   5418  CD2 PHE A 327      -5.287  14.083 -28.353  0.00  0.00
ATOM   5419  HD2 PHE A 327      -4.398  13.515 -28.124  0.00  0.00
ATOM   5420  CE2 PHE A 327      -6.478  13.951 -27.530  0.00  0.00
ATOM   5421  HE2 PHE A 327      -6.390  13.370 -26.623  0.00  0.00
ATOM   5422  C   PHE A 327      -3.101  14.435 -32.722  0.00  0.00
ATOM   5423  O   PHE A 327      -2.289  15.338 -32.568  0.00  0.00
ATOM   5424  N   GLN A 328      -2.993  13.545 -33.694  0.00  0.00
ATOM   5425  HN  GLN A 328      -3.793  13.033 -33.994  0.00  0.00
ATOM   5426  CA  GLN A 328      -1.678  13.358 -34.377  0.00  0.00
ATOM   5427  HA  GLN A 328      -1.008  14.204 -34.369  0.00  0.00
ATOM   5428  CB  GLN A 328      -0.840  12.134 -33.851  0.00  0.00
ATOM   5429  HB1 GLN A 328       0.199  12.453 -34.081  0.00  0.00
ATOM   5430  HB2 GLN A 328      -0.980  11.205 -34.445  0.00  0.00
ATOM   5431  CG  GLN A 328      -0.737  11.989 -32.296  0.00  0.00
ATOM   5432  HG1 GLN A 328      -0.873  12.962 -31.775  0.00  0.00
ATOM   5433  HG2 GLN A 328       0.254  11.732 -31.865  0.00  0.00
ATOM   5434  CD  GLN A 328      -1.746  11.079 -31.725  0.00  0.00
ATOM   5435  OE1 GLN A 328      -2.906  11.365 -31.550  0.00  0.00
ATOM   5436  NE2 GLN A 328      -1.259   9.875 -31.534  0.00  0.00
ATOM   5437  HE2 GLN A 328      -1.841   9.246 -31.018  0.00  0.00
ATOM   5438  HE2 GLN A 328      -0.263   9.860 -31.454  0.00  0.00
ATOM   5439  C   GLN A 328      -1.977  13.242 -35.819  0.00  0.00
ATOM   5440  O   GLN A 328      -3.150  13.041 -36.233  0.00  0.00
ATOM   5441  N   GLN A 329      -1.048  13.293 -36.722  0.00  0.00
ATOM   5442  HN  GLN A 329      -0.138  13.397 -36.329  0.00  0.00
ATOM   5443  CA  GLN A 329      -1.272  13.120 -38.147  0.00  0.00
ATOM   5444  HA  GLN A 329      -2.056  13.850 -38.277  0.00  0.00
ATOM   5445  CB  GLN A 329      -0.085  13.612 -39.062  0.00  0.00
ATOM   5446  HB1 GLN A 329      -0.156  13.391 -40.148  0.00  0.00
ATOM   5447  HB2 GLN A 329       0.844  13.054 -38.818  0.00  0.00
ATOM   5448  CG  GLN A 329       0.159  15.113 -38.912  0.00  0.00
ATOM   5449  HG1 GLN A 329       0.597  15.302 -37.907  0.00  0.00
ATOM   5450  HG2 GLN A 329      -0.771  15.708 -39.038  0.00  0.00
ATOM   5451  CD  GLN A 329       1.097  15.697 -39.976  0.00  0.00
ATOM   5452  OE1 GLN A 329       0.657  16.656 -40.694  0.00  0.00
ATOM   5453  NE2 GLN A 329       2.355  15.265 -40.149  0.00  0.00
ATOM   5454  HE2 GLN A 329       2.882  14.800 -39.436  0.00  0.00
ATOM   5455  HE2 GLN A 329       2.909  15.550 -40.930  0.00  0.00
ATOM   5456  C   GLN A 329      -1.741  11.816 -38.608  0.00  0.00
ATOM   5457  O   GLN A 329      -2.423  11.718 -39.603  0.00  0.00
ATOM   5458  N   GLU A 330      -1.309  10.774 -37.867  0.00  0.00
ATOM   5459  HN  GLU A 330      -0.690  10.870 -37.091  0.00  0.00
ATOM   5460  CA  GLU A 330      -1.784   9.430 -38.157  0.00  0.00
ATOM   5461  HA  GLU A 330      -2.831   9.300 -38.389  0.00  0.00
ATOM   5462  CB  GLU A 330      -0.924   8.710 -39.270  0.00  0.00
ATOM   5463  HB1 GLU A 330      -1.331   9.130 -40.214  0.00  0.00
ATOM   5464  HB2 GLU A 330      -1.130   7.618 -39.250  0.00  0.00
ATOM   5465  CG  GLU A 330       0.589   8.901 -39.275  0.00  0.00
ATOM   5466  HG1 GLU A 330       1.029   8.423 -38.375  0.00  0.00
ATOM   5467  HG2 GLU A 330       0.802   9.991 -39.282  0.00  0.00
ATOM   5468  CD  GLU A 330       1.187   8.335 -40.494  0.00  0.00
ATOM   5469  OE1 GLU A 330       1.872   9.024 -41.257  0.00  0.00
ATOM   5470  OE2 GLU A 330       0.915   7.114 -40.777  0.00  0.00
ATOM   5471  C   GLU A 330      -1.641   8.679 -36.862  0.00  0.00
ATOM   5472  O   GLU A 330      -1.229   9.290 -35.847  0.00  0.00
ATOM   5473  N   ALA A 331      -2.013   7.362 -36.849  0.00  0.00
ATOM   5474  HN  ALA A 331      -2.368   6.903 -37.660  0.00  0.00
ATOM   5475  CA  ALA A 331      -2.071   6.572 -35.583  0.00  0.00
ATOM   5476  HA  ALA A 331      -2.723   7.104 -34.906  0.00  0.00
ATOM   5477  CB  ALA A 331      -2.882   5.307 -35.906  0.00  0.00
ATOM   5478  HB1 ALA A 331      -2.721   4.900 -36.927  0.00  0.00
ATOM   5479  HB2 ALA A 331      -3.933   5.652 -36.011  0.00  0.00
ATOM   5480  HB3 ALA A 331      -2.777   4.576 -35.076  0.00  0.00
ATOM   5481  C   ALA A 331      -0.673   6.273 -34.871  0.00  0.00
ATOM   5482  O   ALA A 331      -0.571   6.446 -33.653  0.00  0.00
ATOM   5483  N   PRO A 332       0.351   5.845 -35.597  0.00  0.00
ATOM   5484  CD  PRO A 332       0.444   5.682 -37.059  0.00  0.00
ATOM   5485  HD1 PRO A 332       0.253   6.585 -37.677  0.00  0.00
ATOM   5486  HD2 PRO A 332      -0.356   4.990 -37.400  0.00  0.00
ATOM   5487  CA  PRO A 332       1.408   5.007 -34.959  0.00  0.00
ATOM   5488  HA  PRO A 332       0.997   4.409 -34.160  0.00  0.00
ATOM   5489  CB  PRO A 332       1.833   4.021 -36.089  0.00  0.00
ATOM   5490  HB1 PRO A 332       1.043   3.271 -36.312  0.00  0.00
ATOM   5491  HB2 PRO A 332       2.828   3.529 -36.050  0.00  0.00
ATOM   5492  CG  PRO A 332       1.745   4.894 -37.358  0.00  0.00
ATOM   5493  HG1 PRO A 332       2.580   5.626 -37.321  0.00  0.00
ATOM   5494  HG2 PRO A 332       1.846   4.371 -38.333  0.00  0.00
ATOM   5495  C   PRO A 332       2.483   5.840 -34.361  0.00  0.00
ATOM   5496  O   PRO A 332       3.278   6.450 -35.102  0.00  0.00
ATOM   5497  N   GLU A 333       2.590   5.928 -32.957  0.00  0.00
ATOM   5498  HN  GLU A 333       1.879   5.487 -32.413  0.00  0.00
ATOM   5499  CA  GLU A 333       3.579   6.623 -32.147  0.00  0.00
ATOM   5500  HA  GLU A 333       3.581   7.609 -32.587  0.00  0.00
ATOM   5501  CB  GLU A 333       3.056   6.604 -30.670  0.00  0.00
ATOM   5502  HB1 GLU A 333       3.916   6.789 -29.991  0.00  0.00
ATOM   5503  HB2 GLU A 333       2.751   5.571 -30.393  0.00  0.00
ATOM   5504  CG  GLU A 333       1.954   7.601 -30.266  0.00  0.00
ATOM   5505  HG1 GLU A 333       1.674   7.424 -29.206  0.00  0.00
ATOM   5506  HG2 GLU A 333       1.079   7.314 -30.888  0.00  0.00
ATOM   5507  CD  GLU A 333       2.306   9.023 -30.386  0.00  0.00
ATOM   5508  OE1 GLU A 333       1.486   9.765 -30.948  0.00  0.00
ATOM   5509  OE2 GLU A 333       3.312   9.578 -29.807  0.00  0.00
ATOM   5510  C   GLU A 333       4.949   6.016 -32.350  0.00  0.00
ATOM   5511  O   GLU A 333       5.926   6.713 -32.447  0.00  0.00
ATOM   5512  N   ARG A 334       5.069   4.662 -32.488  0.00  0.00
ATOM   5513  HN  ARG A 334       4.302   4.036 -32.371  0.00  0.00
ATOM   5514  CA  ARG A 334       6.408   3.993 -32.505  0.00  0.00
ATOM   5515  HA  ARG A 334       7.051   4.451 -31.767  0.00  0.00
ATOM   5516  CB  ARG A 334       6.313   2.478 -32.164  0.00  0.00
ATOM   5517  HB1 ARG A 334       5.903   1.929 -33.038  0.00  0.00
ATOM   5518  HB2 ARG A 334       5.583   2.317 -31.342  0.00  0.00
ATOM   5519  CG  ARG A 334       7.617   1.735 -31.691  0.00  0.00
ATOM   5520  HG1 ARG A 334       8.132   2.520 -31.096  0.00  0.00
ATOM   5521  HG2 ARG A 334       8.174   1.512 -32.625  0.00  0.00
ATOM   5522  CD  ARG A 334       7.251   0.524 -30.861  0.00  0.00
ATOM   5523  HD1 ARG A 334       6.709  -0.218 -31.484  0.00  0.00
ATOM   5524  HD2 ARG A 334       6.594   0.899 -30.048  0.00  0.00
ATOM   5525  NE  ARG A 334       8.435  -0.067 -30.199  0.00  0.00
ATOM   5526  HE  ARG A 334       8.760   0.305 -29.330  0.00  0.00
ATOM   5527  CZ  ARG A 334       9.340  -0.846 -30.827  0.00  0.00
ATOM   5528  NH1 ARG A 334      10.514  -1.164 -30.293  0.00  0.00
ATOM   5529  HH1 ARG A 334      11.228  -1.603 -30.838  0.00  0.00
ATOM   5530  HH1 ARG A 334      10.726  -0.683 -29.443  0.00  0.00
ATOM   5531  NH2 ARG A 334       9.229  -1.275 -32.078  0.00  0.00
ATOM   5532  HH2 ARG A 334       8.350  -1.032 -32.487  0.00  0.00
ATOM   5533  HH2 ARG A 334       9.980  -1.698 -32.585  0.00  0.00
ATOM   5534  C   ARG A 334       7.070   4.234 -33.854  0.00  0.00
ATOM   5535  O   ARG A 334       8.289   4.148 -34.021  0.00  0.00
ATOM   5536  N   ALA A 335       6.210   4.519 -34.893  0.00  0.00
ATOM   5537  HN  ALA A 335       5.246   4.413 -34.664  0.00  0.00
ATOM   5538  CA  ALA A 335       6.586   4.798 -36.245  0.00  0.00
ATOM   5539  HA  ALA A 335       7.539   4.361 -36.507  0.00  0.00
ATOM   5540  CB  ALA A 335       5.591   4.177 -37.203  0.00  0.00
ATOM   5541  HB1 ALA A 335       5.453   3.110 -36.923  0.00  0.00
ATOM   5542  HB2 ALA A 335       5.870   4.289 -38.272  0.00  0.00
ATOM   5543  HB3 ALA A 335       4.563   4.563 -37.036  0.00  0.00
ATOM   5544  C   ALA A 335       6.575   6.316 -36.528  0.00  0.00
ATOM   5545  O   ALA A 335       6.758   6.773 -37.665  0.00  0.00
ATOM   5546  N   SER A 336       6.482   7.090 -35.404  0.00  0.00
ATOM   5547  HN  SER A 336       6.527   6.639 -34.516  0.00  0.00
ATOM   5548  CA  SER A 336       6.557   8.589 -35.519  0.00  0.00
ATOM   5549  HA  SER A 336       6.571   8.762 -34.453  0.00  0.00
ATOM   5550  CB  SER A 336       7.829   9.255 -36.062  0.00  0.00
ATOM   5551  HB1 SER A 336       7.854   9.017 -37.147  0.00  0.00
ATOM   5552  HB2 SER A 336       8.667   8.660 -35.640  0.00  0.00
ATOM   5553  OG  SER A 336       8.159  10.642 -35.732  0.00  0.00
ATOM   5554  HG1 SER A 336       9.104  10.804 -35.686  0.00  0.00
ATOM   5555  C   SER A 336       5.236   9.246 -36.038  0.00  0.00
ATOM   5556  O   SER A 336       4.894   9.203 -37.236  0.00  0.00
ATOM   5557  N   SER A 337       4.420   9.839 -35.140  0.00  0.00
ATOM   5558  HN  SER A 337       4.614   9.951 -34.169  0.00  0.00
ATOM   5559  CA  SER A 337       3.095  10.279 -35.568  0.00  0.00
ATOM   5560  HA  SER A 337       2.632   9.791 -36.413  0.00  0.00
ATOM   5561  CB  SER A 337       2.077   9.978 -34.364  0.00  0.00
ATOM   5562  HB1 SER A 337       1.978   8.872 -34.320  0.00  0.00
ATOM   5563  HB2 SER A 337       1.016  10.282 -34.491  0.00  0.00
ATOM   5564  OG  SER A 337       2.650  10.442 -33.112  0.00  0.00
ATOM   5565  HG1 SER A 337       2.116  10.158 -32.367  0.00  0.00
ATOM   5566  C   SER A 337       2.908  11.775 -35.816  0.00  0.00
ATOM   5567  O   SER A 337       2.009  12.140 -36.632  0.00  0.00
ATOM   5568  N   VAL A 338       3.795  12.640 -35.281  0.00  0.00
ATOM   5569  HN  VAL A 338       4.571  12.358 -34.721  0.00  0.00
ATOM   5570  CA  VAL A 338       3.624  14.088 -35.413  0.00  0.00
ATOM   5571  HA  VAL A 338       4.375  14.610 -34.840  0.00  0.00
ATOM   5572  CB  VAL A 338       3.985  14.686 -36.792  0.00  0.00
ATOM   5573  HB  VAL A 338       3.033  14.650 -37.364  0.00  0.00
ATOM   5574  CG1 VAL A 338       4.498  16.149 -36.690  0.00  0.00
ATOM   5575  HG1 VAL A 338       3.708  16.867 -36.384  0.00  0.00
ATOM   5576  HG1 VAL A 338       4.822  16.437 -37.712  0.00  0.00
ATOM   5577  HG1 VAL A 338       5.392  16.267 -36.041  0.00  0.00
ATOM   5578  CG2 VAL A 338       5.079  13.887 -37.546  0.00  0.00
ATOM   5579  HG2 VAL A 338       4.652  12.984 -38.033  0.00  0.00
ATOM   5580  HG2 VAL A 338       5.869  13.477 -36.880  0.00  0.00
ATOM   5581  HG2 VAL A 338       5.466  14.560 -38.341  0.00  0.00
ATOM   5582  C   VAL A 338       2.361  14.673 -34.852  0.00  0.00
ATOM   5583  O   VAL A 338       1.294  14.610 -35.506  0.00  0.00
ATOM   5584  N   TYR A 339       2.389  15.195 -33.619  0.00  0.00
ATOM   5585  HN  TYR A 339       3.244  15.311 -33.118  0.00  0.00
ATOM   5586  CA  TYR A 339       1.210  15.818 -32.982  0.00  0.00
ATOM   5587  HA  TYR A 339       0.358  15.155 -32.949  0.00  0.00
ATOM   5588  CB  TYR A 339       1.531  16.260 -31.479  0.00  0.00
ATOM   5589  HB1 TYR A 339       0.952  17.142 -31.131  0.00  0.00
ATOM   5590  HB2 TYR A 339       2.621  16.477 -31.462  0.00  0.00
ATOM   5591  CG  TYR A 339       1.364  15.160 -30.451  0.00  0.00
ATOM   5592  CD1 TYR A 339       2.518  14.519 -29.876  0.00  0.00
ATOM   5593  HD1 TYR A 339       3.448  14.775 -30.361  0.00  0.00
ATOM   5594  CE1 TYR A 339       2.210  13.534 -28.949  0.00  0.00
ATOM   5595  HE1 TYR A 339       3.051  12.951 -28.603  0.00  0.00
ATOM   5596  CZ  TYR A 339       0.954  13.219 -28.526  0.00  0.00
ATOM   5597  OH  TYR A 339       0.721  12.177 -27.582  0.00  0.00
ATOM   5598  HH  TYR A 339      -0.204  11.919 -27.587  0.00  0.00
ATOM   5599  CD2 TYR A 339       0.158  15.043 -29.907  0.00  0.00
ATOM   5600  HD2 TYR A 339      -0.659  15.668 -30.235  0.00  0.00
ATOM   5601  CE2 TYR A 339      -0.117  13.984 -29.024  0.00  0.00
ATOM   5602  HE2 TYR A 339      -1.143  13.885 -28.702  0.00  0.00
ATOM   5603  C   TYR A 339       0.635  16.996 -33.747  0.00  0.00
ATOM   5604  O   TYR A 339       1.404  17.782 -34.345  0.00  0.00
ATOM   5605  N   THR A 340      -0.717  17.121 -33.769  0.00  0.00
ATOM   5606  HN  THR A 340      -1.384  16.488 -33.381  0.00  0.00
ATOM   5607  CA  THR A 340      -1.368  18.240 -34.516  0.00  0.00
ATOM   5608  HA  THR A 340      -0.708  18.997 -34.913  0.00  0.00
ATOM   5609  CB  THR A 340      -2.297  17.662 -35.634  0.00  0.00
ATOM   5610  HB  THR A 340      -2.913  18.475 -36.075  0.00  0.00
ATOM   5611  OG1 THR A 340      -3.242  16.664 -35.154  0.00  0.00
ATOM   5612  HG1 THR A 340      -3.691  16.312 -35.926  0.00  0.00
ATOM   5613  CG2 THR A 340      -1.452  17.126 -36.747  0.00  0.00
ATOM   5614  HG2 THR A 340      -2.105  17.154 -37.646  0.00  0.00
ATOM   5615  HG2 THR A 340      -1.043  16.196 -36.298  0.00  0.00
ATOM   5616  HG2 THR A 340      -0.539  17.742 -36.898  0.00  0.00
ATOM   5617  C   THR A 340      -2.130  19.037 -33.479  0.00  0.00
ATOM   5618  O   THR A 340      -2.351  20.244 -33.675  0.00  0.00
ATOM   5619  N   ARG A 341      -2.489  18.369 -32.383  0.00  0.00
ATOM   5620  HN  ARG A 341      -2.315  17.389 -32.331  0.00  0.00
ATOM   5621  CA  ARG A 341      -3.036  18.980 -31.159  0.00  0.00
ATOM   5622  HA  ARG A 341      -3.240  18.172 -30.473  0.00  0.00
ATOM   5623  CB  ARG A 341      -1.945  19.851 -30.417  0.00  0.00
ATOM   5624  HB1 ARG A 341      -2.355  19.756 -29.388  0.00  0.00
ATOM   5625  HB2 ARG A 341      -1.966  20.821 -30.960  0.00  0.00
ATOM   5626  CG  ARG A 341      -0.550  19.250 -30.419  0.00  0.00
ATOM   5627  HG1 ARG A 341      -0.215  19.242 -31.477  0.00  0.00
ATOM   5628  HG2 ARG A 341      -0.627  18.200 -30.065  0.00  0.00
ATOM   5629  CD  ARG A 341       0.500  20.041 -29.595  0.00  0.00
ATOM   5630  HD1 ARG A 341       0.249  20.208 -28.525  0.00  0.00
ATOM   5631  HD2 ARG A 341       0.526  21.035 -30.088  0.00  0.00
ATOM   5632  NE  ARG A 341       1.806  19.342 -29.862  0.00  0.00
ATOM   5633  HE  ARG A 341       2.332  19.564 -30.683  0.00  0.00
ATOM   5634  CZ  ARG A 341       2.277  18.388 -29.016  0.00  0.00
ATOM   5635  NH1 ARG A 341       3.478  17.865 -29.113  0.00  0.00
ATOM   5636  HH1 ARG A 341       3.675  17.095 -28.508  0.00  0.00
ATOM   5637  HH1 ARG A 341       3.953  18.056 -29.972  0.00  0.00
ATOM   5638  NH2 ARG A 341       1.566  17.940 -28.009  0.00  0.00
ATOM   5639  HH2 ARG A 341       0.913  18.570 -27.588  0.00  0.00
ATOM   5640  HH2 ARG A 341       2.110  17.308 -27.459  0.00  0.00
ATOM   5641  C   ARG A 341      -4.347  19.774 -31.398  0.00  0.00
ATOM   5642  O   ARG A 341      -4.434  20.992 -31.139  0.00  0.00
ATOM   5643  N   SER A 342      -5.382  19.202 -32.028  0.00  0.00
ATOM   5644  HN  SER A 342      -5.384  18.227 -32.238  0.00  0.00
ATOM   5645  CA  SER A 342      -6.488  19.993 -32.607  0.00  0.00
ATOM   5646  HA  SER A 342      -5.995  20.716 -33.240  0.00  0.00
ATOM   5647  CB  SER A 342      -7.363  19.159 -33.584  0.00  0.00
ATOM   5648  HB1 SER A 342      -6.868  19.111 -34.578  0.00  0.00
ATOM   5649  HB2 SER A 342      -8.313  19.711 -33.744  0.00  0.00
ATOM   5650  OG  SER A 342      -7.631  17.877 -33.019  0.00  0.00
ATOM   5651  HG1 SER A 342      -7.557  17.265 -33.755  0.00  0.00
ATOM   5652  C   SER A 342      -7.356  20.810 -31.577  0.00  0.00
ATOM   5653  O   SER A 342      -7.795  21.921 -31.897  0.00  0.00
ATOM   5654  N   THR A 343      -7.582  20.201 -30.317  0.00  0.00
ATOM   5655  HN  THR A 343      -7.341  19.245 -30.166  0.00  0.00
ATOM   5656  CA  THR A 343      -8.358  20.822 -29.221  0.00  0.00
ATOM   5657  HA  THR A 343      -9.075  21.564 -29.540  0.00  0.00
ATOM   5658  CB  THR A 343      -9.119  19.722 -28.465  0.00  0.00
ATOM   5659  HB  THR A 343      -9.769  20.097 -27.646  0.00  0.00
ATOM   5660  OG1 THR A 343      -8.244  18.700 -28.040  0.00  0.00
ATOM   5661  HG1 THR A 343      -8.673  18.004 -27.539  0.00  0.00
ATOM   5662  CG2 THR A 343     -10.097  19.134 -29.457  0.00  0.00
ATOM   5663  HG2 THR A 343     -10.401  19.916 -30.186  0.00  0.00
ATOM   5664  HG2 THR A 343     -10.981  18.809 -28.867  0.00  0.00
ATOM   5665  HG2 THR A 343      -9.783  18.229 -30.021  0.00  0.00
ATOM   5666  C   THR A 343      -7.512  21.565 -28.149  0.00  0.00
ATOM   5667  O   THR A 343      -7.978  21.981 -27.065  0.00  0.00
ATOM   5668  N   GLY A 344      -6.213  21.830 -28.447  0.00  0.00
ATOM   5669  HN  GLY A 344      -5.789  21.542 -29.303  0.00  0.00
ATOM   5670  CA  GLY A 344      -5.326  22.522 -27.551  0.00  0.00
ATOM   5671  HA1 GLY A 344      -5.663  23.486 -27.198  0.00  0.00
ATOM   5672  HA2 GLY A 344      -4.405  22.661 -28.097  0.00  0.00
ATOM   5673  C   GLY A 344      -5.031  21.583 -26.341  0.00  0.00
ATOM   5674  O   GLY A 344      -4.728  22.016 -25.206  0.00  0.00
ATOM   5675  N   GLU A 345      -5.022  20.288 -26.599  0.00  0.00
ATOM   5676  HN  GLU A 345      -5.292  19.956 -27.499  0.00  0.00
ATOM   5677  CA  GLU A 345      -4.940  19.264 -25.621  0.00  0.00
ATOM   5678  HA  GLU A 345      -5.719  19.478 -24.904  0.00  0.00
ATOM   5679  CB  GLU A 345      -5.115  17.853 -26.257  0.00  0.00
ATOM   5680  HB1 GLU A 345      -4.338  17.652 -27.024  0.00  0.00
ATOM   5681  HB2 GLU A 345      -6.080  17.948 -26.799  0.00  0.00
ATOM   5682  CG  GLU A 345      -5.224  16.617 -25.360  0.00  0.00
ATOM   5683  HG1 GLU A 345      -4.228  16.432 -24.905  0.00  0.00
ATOM   5684  HG2 GLU A 345      -5.511  15.811 -26.069  0.00  0.00
ATOM   5685  CD  GLU A 345      -6.201  16.810 -24.214  0.00  0.00
ATOM   5686  OE1 GLU A 345      -7.470  16.696 -24.379  0.00  0.00
ATOM   5687  OE2 GLU A 345      -5.700  17.131 -23.109  0.00  0.00
ATOM   5688  C   GLU A 345      -3.635  19.278 -24.809  0.00  0.00
ATOM   5689  O   GLU A 345      -2.500  19.586 -25.281  0.00  0.00
ATOM   5690  N   GLN A 346      -3.773  18.923 -23.498  0.00  0.00
ATOM   5691  HN  GLN A 346      -4.575  18.400 -23.219  0.00  0.00
ATOM   5692  CA  GLN A 346      -2.747  19.272 -22.511  0.00  0.00
ATOM   5693  HA  GLN A 346      -2.026  19.923 -22.984  0.00  0.00
ATOM   5694  CB  GLN A 346      -3.596  20.090 -21.573  0.00  0.00
ATOM   5695  HB1 GLN A 346      -4.443  19.436 -21.276  0.00  0.00
ATOM   5696  HB2 GLN A 346      -4.056  20.910 -22.166  0.00  0.00
ATOM   5697  CG  GLN A 346      -2.792  20.874 -20.537  0.00  0.00
ATOM   5698  HG1 GLN A 346      -2.026  21.550 -20.975  0.00  0.00
ATOM   5699  HG2 GLN A 346      -2.219  20.104 -19.977  0.00  0.00
ATOM   5700  CD  GLN A 346      -3.703  21.623 -19.604  0.00  0.00
ATOM   5701  OE1 GLN A 346      -3.983  22.839 -19.690  0.00  0.00
ATOM   5702  NE2 GLN A 346      -4.198  20.833 -18.639  0.00  0.00
ATOM   5703  HE2 GLN A 346      -4.793  21.183 -17.916  0.00  0.00
ATOM   5704  HE2 GLN A 346      -3.981  19.859 -18.588  0.00  0.00
ATOM   5705  C   GLN A 346      -2.176  18.001 -21.805  0.00  0.00
ATOM   5706  O   GLN A 346      -1.035  18.063 -21.391  0.00  0.00
ATOM   5707  N   GLU A 347      -2.955  16.903 -21.810  0.00  0.00
ATOM   5708  HN  GLU A 347      -3.849  16.946 -22.249  0.00  0.00
ATOM   5709  CA  GLU A 347      -2.533  15.676 -21.262  0.00  0.00
ATOM   5710  HA  GLU A 347      -2.193  15.830 -20.248  0.00  0.00
ATOM   5711  CB  GLU A 347      -3.634  14.788 -21.076  0.00  0.00
ATOM   5712  HB1 GLU A 347      -4.496  15.374 -20.690  0.00  0.00
ATOM   5713  HB2 GLU A 347      -3.443  14.033 -20.285  0.00  0.00
ATOM   5714  CG  GLU A 347      -4.063  14.099 -22.452  0.00  0.00
ATOM   5715  HG1 GLU A 347      -3.521  13.130 -22.496  0.00  0.00
ATOM   5716  HG2 GLU A 347      -3.787  14.687 -23.354  0.00  0.00
ATOM   5717  CD  GLU A 347      -5.577  13.952 -22.593  0.00  0.00
ATOM   5718  OE1 GLU A 347      -6.056  13.755 -23.779  0.00  0.00
ATOM   5719  OE2 GLU A 347      -6.300  14.147 -21.580  0.00  0.00
ATOM   5720  C   GLU A 347      -1.346  15.043 -22.093  0.00  0.00
ATOM   5721  O   GLU A 347      -0.465  14.355 -21.530  0.00  0.00
ATOM   5722  N   ILE A 348      -1.306  15.286 -23.369  0.00  0.00
ATOM   5723  HN  ILE A 348      -2.013  15.778 -23.872  0.00  0.00
ATOM   5724  CA  ILE A 348      -0.336  14.757 -24.349  0.00  0.00
ATOM   5725  HA  ILE A 348      -0.320  13.694 -24.158  0.00  0.00
ATOM   5726  CB  ILE A 348      -0.818  14.859 -25.792  0.00  0.00
ATOM   5727  HB  ILE A 348      -0.009  14.758 -26.547  0.00  0.00
ATOM   5728  CG2 ILE A 348      -1.945  13.804 -25.875  0.00  0.00
ATOM   5729  HG2 ILE A 348      -1.467  12.803 -25.834  0.00  0.00
ATOM   5730  HG2 ILE A 348      -2.370  13.884 -26.900  0.00  0.00
ATOM   5731  HG2 ILE A 348      -2.693  13.721 -25.058  0.00  0.00
ATOM   5732  CG1 ILE A 348      -1.342  16.273 -25.946  0.00  0.00
ATOM   5733  HG1 ILE A 348      -0.505  16.935 -25.634  0.00  0.00
ATOM   5734  HG1 ILE A 348      -2.131  16.541 -25.211  0.00  0.00
ATOM   5735  CD1 ILE A 348      -1.616  16.523 -27.390  0.00  0.00
ATOM   5736  HD1 ILE A 348      -1.852  17.597 -27.549  0.00  0.00
ATOM   5737  HD2 ILE A 348      -2.481  15.909 -27.720  0.00  0.00
ATOM   5738  HD3 ILE A 348      -0.740  16.409 -28.065  0.00  0.00
ATOM   5739  C   ILE A 348       1.110  15.039 -24.189  0.00  0.00
ATOM   5740  O   ILE A 348       1.506  15.822 -23.325  0.00  0.00
ATOM   5741  N   SER A 349       2.078  14.547 -25.051  0.00  0.00
ATOM   5742  HN  SER A 349       1.868  13.858 -25.740  0.00  0.00
ATOM   5743  CA  SER A 349       3.522  14.694 -24.956  0.00  0.00
ATOM   5744  HA  SER A 349       3.853  14.819 -23.935  0.00  0.00
ATOM   5745  CB  SER A 349       4.308  13.370 -25.519  0.00  0.00
ATOM   5746  HB1 SER A 349       5.387  13.616 -25.619  0.00  0.00
ATOM   5747  HB2 SER A 349       3.834  13.060 -26.475  0.00  0.00
ATOM   5748  OG  SER A 349       4.098  12.343 -24.512  0.00  0.00
ATOM   5749  HG1 SER A 349       4.350  11.517 -24.929  0.00  0.00
ATOM   5750  C   SER A 349       4.037  15.869 -25.885  0.00  0.00
ATOM   5751  O   SER A 349       3.632  15.985 -27.085  0.00  0.00
ATOM   5752  N   VAL A 350       4.786  16.734 -25.275  0.00  0.00
ATOM   5753  HN  VAL A 350       4.936  16.694 -24.290  0.00  0.00
ATOM   5754  CA  VAL A 350       5.319  17.957 -25.861  0.00  0.00
ATOM   5755  HA  VAL A 350       4.824  18.275 -26.767  0.00  0.00
ATOM   5756  CB  VAL A 350       5.066  19.235 -25.041  0.00  0.00
ATOM   5757  HB  VAL A 350       5.681  19.256 -24.116  0.00  0.00
ATOM   5758  CG1 VAL A 350       5.382  20.471 -25.832  0.00  0.00
ATOM   5759  HG1 VAL A 350       6.412  20.552 -26.239  0.00  0.00
ATOM   5760  HG1 VAL A 350       5.103  21.406 -25.301  0.00  0.00
ATOM   5761  HG1 VAL A 350       4.800  20.490 -26.778  0.00  0.00
ATOM   5762  CG2 VAL A 350       3.522  19.256 -24.907  0.00  0.00
ATOM   5763  HG2 VAL A 350       3.078  19.460 -25.905  0.00  0.00
ATOM   5764  HG2 VAL A 350       3.246  20.119 -24.263  0.00  0.00
ATOM   5765  HG2 VAL A 350       3.062  18.326 -24.508  0.00  0.00
ATOM   5766  C   VAL A 350       6.825  17.807 -26.095  0.00  0.00
ATOM   5767  O   VAL A 350       7.577  17.444 -25.203  0.00  0.00
ATOM   5768  N   GLY A 351       7.311  18.076 -27.345  0.00  0.00
ATOM   5769  HN  GLY A 351       6.767  18.328 -28.142  0.00  0.00
ATOM   5770  CA  GLY A 351       8.693  17.915 -27.663  0.00  0.00
ATOM   5771  HA1 GLY A 351       9.174  18.315 -26.782  0.00  0.00
ATOM   5772  HA2 GLY A 351       8.979  18.507 -28.520  0.00  0.00
ATOM   5773  C   GLY A 351       9.259  16.419 -27.917  0.00  0.00
ATOM   5774  O   GLY A 351      10.527  16.336 -28.006  0.00  0.00
ATOM   5775  N   LEU A 352       8.482  15.312 -27.927  0.00  0.00
ATOM   5776  HN  LEU A 352       7.534  15.424 -27.640  0.00  0.00
ATOM   5777  CA  LEU A 352       8.985  14.003 -28.150  0.00  0.00
ATOM   5778  HA  LEU A 352      10.061  13.917 -28.115  0.00  0.00
ATOM   5779  CB  LEU A 352       8.478  13.022 -27.056  0.00  0.00
ATOM   5780  HB1 LEU A 352       8.648  11.968 -27.366  0.00  0.00
ATOM   5781  HB2 LEU A 352       7.370  13.023 -26.969  0.00  0.00
ATOM   5782  CG  LEU A 352       9.071  13.283 -25.588  0.00  0.00
ATOM   5783  HG  LEU A 352       8.721  14.285 -25.260  0.00  0.00
ATOM   5784  CD1 LEU A 352       8.491  12.115 -24.729  0.00  0.00
ATOM   5785  HD1 LEU A 352       8.636  12.292 -23.642  0.00  0.00
ATOM   5786  HD1 LEU A 352       9.147  11.246 -24.954  0.00  0.00
ATOM   5787  HD1 LEU A 352       7.420  11.826 -24.790  0.00  0.00
ATOM   5788  CD2 LEU A 352      10.596  13.311 -25.482  0.00  0.00
ATOM   5789  HD2 LEU A 352      11.019  14.240 -25.919  0.00  0.00
ATOM   5790  HD2 LEU A 352      11.158  12.424 -25.846  0.00  0.00
ATOM   5791  HD2 LEU A 352      10.775  13.419 -24.390  0.00  0.00
ATOM   5792  C   LEU A 352       8.375  13.538 -29.519  0.00  0.00
ATOM   5793  OT1 LEU A 352       9.212  13.332 -30.459  0.00  0.00
ATOM   5794  OT2 LEU A 352       7.139  13.473 -29.693  0.00  0.00
ATOM   5795  N   CYS B   1      28.157  -5.757  40.510  0.00  0.00
ATOM   5796  HT1 CYS B   1      27.301  -6.260  40.201  0.00  0.00
ATOM   5797  HT2 CYS B   1      28.446  -5.882  41.501  0.00  0.00
ATOM   5798  HT3 CYS B   1      28.955  -6.127  39.955  0.00  0.00
ATOM   5799  CA  CYS B   1      27.975  -4.308  40.391  0.00  0.00
ATOM   5800  HA  CYS B   1      28.863  -3.881  40.833  0.00  0.00
ATOM   5801  CB  CYS B   1      28.095  -3.811  38.909  0.00  0.00
ATOM   5802  HB1 CYS B   1      27.704  -2.784  38.747  0.00  0.00
ATOM   5803  HB2 CYS B   1      27.577  -4.473  38.183  0.00  0.00
ATOM   5804  SG  CYS B   1      29.772  -3.623  38.353  0.00  0.00
ATOM   5805  C   CYS B   1      26.800  -3.686  41.060  0.00  0.00
ATOM   5806  O   CYS B   1      25.840  -4.354  41.552  0.00  0.00
ATOM   5807  N   THR B   2      26.783  -2.383  41.230  0.00  0.00
ATOM   5808  HN  THR B   2      27.516  -1.766  40.956  0.00  0.00
ATOM   5809  CA  THR B   2      25.631  -1.639  41.806  0.00  0.00
ATOM   5810  HA  THR B   2      25.395  -2.231  42.678  0.00  0.00
ATOM   5811  CB  THR B   2      25.816  -0.286  42.429  0.00  0.00
ATOM   5812  HB  THR B   2      24.872   0.257  42.647  0.00  0.00
ATOM   5813  OG1 THR B   2      26.662   0.332  41.498  0.00  0.00
ATOM   5814  HG1 THR B   2      26.875   1.252  41.670  0.00  0.00
ATOM   5815  CG2 THR B   2      26.590  -0.451  43.776  0.00  0.00
ATOM   5816  HG2 THR B   2      27.632  -0.823  43.675  0.00  0.00
ATOM   5817  HG2 THR B   2      26.052  -1.183  44.417  0.00  0.00
ATOM   5818  HG2 THR B   2      26.687   0.498  44.344  0.00  0.00
ATOM   5819  C   THR B   2      24.276  -1.624  40.987  0.00  0.00
ATOM   5820  O   THR B   2      23.251  -1.745  41.627  0.00  0.00
ATOM   5821  N   ARG B   3      24.241  -1.435  39.635  0.00  0.00
ATOM   5822  HN  ARG B   3      24.992  -1.693  39.032  0.00  0.00
ATOM   5823  CA  ARG B   3      23.016  -0.874  38.997  0.00  0.00
ATOM   5824  HA  ARG B   3      22.289  -0.460  39.679  0.00  0.00
ATOM   5825  CB  ARG B   3      23.388   0.312  37.899  0.00  0.00
ATOM   5826  HB1 ARG B   3      22.516   0.739  37.359  0.00  0.00
ATOM   5827  HB2 ARG B   3      24.057  -0.052  37.089  0.00  0.00
ATOM   5828  CG  ARG B   3      24.220   1.520  38.473  0.00  0.00
ATOM   5829  HG1 ARG B   3      25.164   1.128  38.907  0.00  0.00
ATOM   5830  HG2 ARG B   3      23.578   1.848  39.317  0.00  0.00
ATOM   5831  CD  ARG B   3      24.501   2.646  37.486  0.00  0.00
ATOM   5832  HD1 ARG B   3      24.832   3.516  38.092  0.00  0.00
ATOM   5833  HD2 ARG B   3      23.552   2.989  37.022  0.00  0.00
ATOM   5834  NE  ARG B   3      25.477   2.232  36.494  0.00  0.00
ATOM   5835  HE  ARG B   3      26.426   2.157  36.799  0.00  0.00
ATOM   5836  CZ  ARG B   3      25.177   1.881  35.251  0.00  0.00
ATOM   5837  NH1 ARG B   3      26.167   1.656  34.414  0.00  0.00
ATOM   5838  HH1 ARG B   3      27.131   1.775  34.650  0.00  0.00
ATOM   5839  HH1 ARG B   3      25.903   1.611  33.450  0.00  0.00
ATOM   5840  NH2 ARG B   3      23.895   1.892  34.956  0.00  0.00
ATOM   5841  HH2 ARG B   3      23.207   2.246  35.589  0.00  0.00
ATOM   5842  HH2 ARG B   3      23.649   1.777  33.994  0.00  0.00
ATOM   5843  C   ARG B   3      22.308  -1.904  38.211  0.00  0.00
ATOM   5844  O   ARG B   3      22.891  -2.301  37.180  0.00  0.00
ATOM   5845  N   PRO B   4      21.199  -2.355  38.584  0.00  0.00
ATOM   5846  CD  PRO B   4      20.411  -2.058  39.824  0.00  0.00
ATOM   5847  HD1 PRO B   4      20.198  -0.977  39.954  0.00  0.00
ATOM   5848  HD2 PRO B   4      20.937  -2.430  40.730  0.00  0.00
ATOM   5849  CA  PRO B   4      20.695  -3.554  37.897  0.00  0.00
ATOM   5850  HA  PRO B   4      21.496  -4.271  37.790  0.00  0.00
ATOM   5851  CB  PRO B   4      19.572  -4.149  38.837  0.00  0.00
ATOM   5852  HB1 PRO B   4      20.102  -4.787  39.577  0.00  0.00
ATOM   5853  HB2 PRO B   4      18.777  -4.746  38.344  0.00  0.00
ATOM   5854  CG  PRO B   4      19.117  -2.912  39.630  0.00  0.00
ATOM   5855  HG1 PRO B   4      18.508  -2.371  38.874  0.00  0.00
ATOM   5856  HG2 PRO B   4      18.640  -3.054  40.622  0.00  0.00
ATOM   5857  C   PRO B   4      19.983  -3.256  36.550  0.00  0.00
ATOM   5858  O   PRO B   4      19.670  -2.079  36.278  0.00  0.00
ATOM   5859  N   ASN B   5      19.838  -4.356  35.784  0.00  0.00
ATOM   5860  HN  ASN B   5      20.245  -5.225  36.054  0.00  0.00
ATOM   5861  CA  ASN B   5      18.947  -4.446  34.636  0.00  0.00
ATOM   5862  HA  ASN B   5      18.457  -3.499  34.466  0.00  0.00
ATOM   5863  CB  ASN B   5      19.765  -4.930  33.377  0.00  0.00
ATOM   5864  HB1 ASN B   5      19.111  -4.971  32.480  0.00  0.00
ATOM   5865  HB2 ASN B   5      20.157  -5.947  33.590  0.00  0.00
ATOM   5866  CG  ASN B   5      20.852  -3.891  33.042  0.00  0.00
ATOM   5867  OD1 ASN B   5      20.550  -2.891  32.398  0.00  0.00
ATOM   5868  ND2 ASN B   5      22.129  -4.117  33.260  0.00  0.00
ATOM   5869  HD2 ASN B   5      22.815  -3.482  32.905  0.00  0.00
ATOM   5870  HD2 ASN B   5      22.379  -4.657  34.063  0.00  0.00
ATOM   5871  C   ASN B   5      17.820  -5.441  34.937  0.00  0.00
ATOM   5872  O   ASN B   5      17.967  -6.638  34.903  0.00  0.00
ATOM   5873  N   ASN B   6      16.577  -4.932  35.130  0.00  0.00
ATOM   5874  HN  ASN B   6      16.433  -3.946  35.134  0.00  0.00
ATOM   5875  CA  ASN B   6      15.388  -5.785  35.423  0.00  0.00
ATOM   5876  HA  ASN B   6      15.626  -6.743  35.862  0.00  0.00
ATOM   5877  CB  ASN B   6      14.355  -5.066  36.343  0.00  0.00
ATOM   5878  HB1 ASN B   6      13.399  -5.618  36.463  0.00  0.00
ATOM   5879  HB2 ASN B   6      14.156  -4.019  36.027  0.00  0.00
ATOM   5880  CG  ASN B   6      14.951  -5.083  37.742  0.00  0.00
ATOM   5881  OD1 ASN B   6      14.815  -5.927  38.599  0.00  0.00
ATOM   5882  ND2 ASN B   6      15.723  -3.956  37.979  0.00  0.00
ATOM   5883  HD2 ASN B   6      15.993  -3.755  38.920  0.00  0.00
ATOM   5884  HD2 ASN B   6      15.710  -3.095  37.470  0.00  0.00
ATOM   5885  C   ASN B   6      14.649  -6.015  34.132  0.00  0.00
ATOM   5886  O   ASN B   6      14.412  -5.092  33.331  0.00  0.00
ATOM   5887  N   ASN B   7      14.188  -7.221  33.897  0.00  0.00
ATOM   5888  HN  ASN B   7      14.379  -7.907  34.595  0.00  0.00
ATOM   5889  CA  ASN B   7      13.532  -7.639  32.658  0.00  0.00
ATOM   5890  HA  ASN B   7      14.199  -7.182  31.941  0.00  0.00
ATOM   5891  CB  ASN B   7      13.311  -9.128  32.482  0.00  0.00
ATOM   5892  HB1 ASN B   7      12.764  -9.327  31.535  0.00  0.00
ATOM   5893  HB2 ASN B   7      12.781  -9.729  33.252  0.00  0.00
ATOM   5894  CG  ASN B   7      14.611  -9.965  32.191  0.00  0.00
ATOM   5895  OD1 ASN B   7      14.500 -11.138  31.827  0.00  0.00
ATOM   5896  ND2 ASN B   7      15.832  -9.320  32.286  0.00  0.00
ATOM   5897  HD2 ASN B   7      15.805  -8.413  32.707  0.00  0.00
ATOM   5898  HD2 ASN B   7      16.655  -9.865  32.124  0.00  0.00
ATOM   5899  C   ASN B   7      12.191  -7.016  32.497  0.00  0.00
ATOM   5900  O   ASN B   7      11.491  -6.792  33.446  0.00  0.00
ATOM   5901  N   THR B   8      11.827  -6.596  31.281  0.00  0.00
ATOM   5902  HN  THR B   8      12.395  -6.800  30.488  0.00  0.00
ATOM   5903  CA  THR B   8      10.594  -5.932  30.916  0.00  0.00
ATOM   5904  HA  THR B   8       9.917  -6.230  31.702  0.00  0.00
ATOM   5905  CB  THR B   8      10.745  -4.413  31.069  0.00  0.00
ATOM   5906  HB  THR B   8      11.103  -4.299  32.114  0.00  0.00
ATOM   5907  OG1 THR B   8       9.522  -3.760  31.066  0.00  0.00
ATOM   5908  HG1 THR B   8       9.627  -2.982  31.618  0.00  0.00
ATOM   5909  CG2 THR B   8      11.662  -3.826  30.052  0.00  0.00
ATOM   5910  HG2 THR B   8      11.171  -3.922  29.060  0.00  0.00
ATOM   5911  HG2 THR B   8      12.661  -4.298  30.167  0.00  0.00
ATOM   5912  HG2 THR B   8      11.780  -2.730  30.183  0.00  0.00
ATOM   5913  C   THR B   8      10.144  -6.315  29.561  0.00  0.00
ATOM   5914  O   THR B   8      11.040  -6.530  28.744  0.00  0.00
ATOM   5915  N   ARG B   9       8.810  -6.327  29.346  0.00  0.00
ATOM   5916  HN  ARG B   9       8.165  -6.094  30.070  0.00  0.00
ATOM   5917  CA  ARG B   9       8.295  -6.526  28.001  0.00  0.00
ATOM   5918  HA  ARG B   9       9.007  -6.781  27.229  0.00  0.00
ATOM   5919  CB  ARG B   9       7.338  -7.760  28.029  0.00  0.00
ATOM   5920  HB1 ARG B   9       6.960  -7.804  26.985  0.00  0.00
ATOM   5921  HB2 ARG B   9       6.573  -7.613  28.821  0.00  0.00
ATOM   5922  CG  ARG B   9       8.045  -9.114  28.387  0.00  0.00
ATOM   5923  HG1 ARG B   9       8.718  -8.970  29.259  0.00  0.00
ATOM   5924  HG2 ARG B   9       8.704  -9.304  27.513  0.00  0.00
ATOM   5925  CD  ARG B   9       7.075 -10.295  28.551  0.00  0.00
ATOM   5926  HD1 ARG B   9       6.374 -10.267  27.690  0.00  0.00
ATOM   5927  HD2 ARG B   9       6.596 -10.279  29.553  0.00  0.00
ATOM   5928  NE  ARG B   9       7.835 -11.546  28.368  0.00  0.00
ATOM   5929  HE  ARG B   9       8.125 -11.816  27.450  0.00  0.00
ATOM   5930  CZ  ARG B   9       7.945 -12.588  29.231  0.00  0.00
ATOM   5931  NH1 ARG B   9       7.420 -12.548  30.433  0.00  0.00
ATOM   5932  HH1 ARG B   9       7.058 -11.667  30.743  0.00  0.00
ATOM   5933  HH1 ARG B   9       7.257 -13.428  30.879  0.00  0.00
ATOM   5934  NH2 ARG B   9       8.393 -13.748  28.802  0.00  0.00
ATOM   5935  HH2 ARG B   9       8.722 -13.796  27.859  0.00  0.00
ATOM   5936  HH2 ARG B   9       8.651 -14.469  29.446  0.00  0.00
ATOM   5937  C   ARG B   9       7.515  -5.269  27.438  0.00  0.00
ATOM   5938  O   ARG B   9       6.547  -4.767  28.023  0.00  0.00
ATOM   5939  N   LYS B  10       8.075  -4.637  26.405  0.00  0.00
ATOM   5940  HN  LYS B  10       8.856  -5.151  26.060  0.00  0.00
ATOM   5941  CA  LYS B  10       7.609  -3.393  25.765  0.00  0.00
ATOM   5942  HA  LYS B  10       7.249  -2.602  26.406  0.00  0.00
ATOM   5943  CB  LYS B  10       8.851  -2.787  25.125  0.00  0.00
ATOM   5944  HB1 LYS B  10       9.293  -3.484  24.380  0.00  0.00
ATOM   5945  HB2 LYS B  10       9.504  -2.728  26.022  0.00  0.00
ATOM   5946  CG  LYS B  10       8.644  -1.297  24.632  0.00  0.00
ATOM   5947  HG1 LYS B  10       8.116  -0.783  25.464  0.00  0.00
ATOM   5948  HG2 LYS B  10       7.896  -1.228  23.814  0.00  0.00
ATOM   5949  CD  LYS B  10       9.926  -0.558  24.447  0.00  0.00
ATOM   5950  HD1 LYS B  10      10.225  -0.974  23.462  0.00  0.00
ATOM   5951  HD2 LYS B  10      10.671  -0.918  25.189  0.00  0.00
ATOM   5952  CE  LYS B  10       9.884   0.985  24.368  0.00  0.00
ATOM   5953  HE1 LYS B  10      10.899   1.402  24.197  0.00  0.00
ATOM   5954  HE2 LYS B  10       9.470   1.434  25.296  0.00  0.00
ATOM   5955  NZ  LYS B  10       8.980   1.386  23.248  0.00  0.00
ATOM   5956  HZ1 LYS B  10       9.006   2.373  22.918  0.00  0.00
ATOM   5957  HZ2 LYS B  10       7.995   1.254  23.555  0.00  0.00
ATOM   5958  HZ3 LYS B  10       9.068   0.804  22.392  0.00  0.00
ATOM   5959  C   LYS B  10       6.491  -3.777  24.691  0.00  0.00
ATOM   5960  O   LYS B  10       6.528  -3.802  23.467  0.00  0.00
ATOM   5961  N   ARG B  11       5.309  -4.160  25.217  0.00  0.00
ATOM   5962  HN  ARG B  11       5.180  -4.089  26.203  0.00  0.00
ATOM   5963  CA  ARG B  11       4.057  -4.534  24.579  0.00  0.00
ATOM   5964  HA  ARG B  11       4.332  -5.475  24.125  0.00  0.00
[truncated: 26,000 more chars]
