# Supplementary material for: Molecular Recognition of CCR5 by an HIV-1 gp120 V3 Loop
Source: PLoS One. 2014 Apr 24;9(4):e95767. doi: 10.1371/journal.pone.0095767 (PMC3999033; doi:10.1371/journal.pone.0095767)
Supplement: Coordinates S10 — (PDB) [file pone.0095767.s021.pdb]

TITLE MOLECULAR RECOGNITION OF CCR5 BY AN HIV-1 GP120 V3 LOOP
COMPND     MOLECULE: CCR5;
COMPND     CHAIN: A;
COMPND     MOLECULE: V3 LOOP FRAGMENT OF HIV-1 GP120;
COMPND     CHAIN: B;
REMARK Authors: Phanourios Tamamis and Christodoulos A. Floudas
REMARK Structure 10 of 10
REMARK The MD simulation was performed at Tiger Cluster, Princeton University
ATOM      1  N   MET A   1      12.913 -15.832  36.816  0.00  0.00
ATOM      2  HT1 MET A   1      12.371 -15.546  37.656  0.00  0.00
ATOM      3  HT2 MET A   1      13.465 -15.036  36.437  0.00  0.00
ATOM      4  HT3 MET A   1      13.575 -16.556  37.162  0.00  0.00
ATOM      5  CA  MET A   1      12.061 -16.617  35.806  0.00  0.00
ATOM      6  HA  MET A   1      11.608 -17.466  36.296  0.00  0.00
ATOM      7  CB  MET A   1      10.796 -15.830  35.413  0.00  0.00
ATOM      8  HB1 MET A   1      10.204 -16.546  34.803  0.00  0.00
ATOM      9  HB2 MET A   1      11.110 -14.925  34.850  0.00  0.00
ATOM     10  CG  MET A   1       9.982 -15.162  36.561  0.00  0.00
ATOM     11  HG1 MET A   1      10.763 -14.601  37.118  0.00  0.00
ATOM     12  HG2 MET A   1       9.517 -15.870  37.281  0.00  0.00
ATOM     13  SD  MET A   1       8.574 -14.122  36.027  0.00  0.00
ATOM     14  CE  MET A   1       7.763 -13.652  37.641  0.00  0.00
ATOM     15  HE1 MET A   1       8.123 -12.676  38.031  0.00  0.00
ATOM     16  HE2 MET A   1       8.210 -14.359  38.372  0.00  0.00
ATOM     17  HE3 MET A   1       6.683 -13.875  37.774  0.00  0.00
ATOM     18  C   MET A   1      12.831 -17.067  34.663  0.00  0.00
ATOM     19  O   MET A   1      13.729 -17.944  34.874  0.00  0.00
ATOM     20  N   ASP A   2      12.560 -16.545  33.476  0.00  0.00
ATOM     21  HN  ASP A   2      11.881 -15.818  33.552  0.00  0.00
ATOM     22  CA  ASP A   2      12.936 -16.871  32.172  0.00  0.00
ATOM     23  HA  ASP A   2      12.629 -17.904  32.089  0.00  0.00
ATOM     24  CB  ASP A   2      11.982 -16.154  31.171  0.00  0.00
ATOM     25  HB1 ASP A   2      12.117 -16.444  30.107  0.00  0.00
ATOM     26  HB2 ASP A   2      12.220 -15.070  31.221  0.00  0.00
ATOM     27  CG  ASP A   2      10.541 -16.523  31.417  0.00  0.00
ATOM     28  OD1 ASP A   2       9.776 -15.589  31.715  0.00  0.00
ATOM     29  OD2 ASP A   2      10.225 -17.738  31.356  0.00  0.00
ATOM     30  C   ASP A   2      14.311 -16.590  31.812  0.00  0.00
ATOM     31  O   ASP A   2      14.997 -17.454  31.317  0.00  0.00
ATOM     32  N   TYS A   3      14.866 -15.360  32.230  0.00  0.00
ATOM     33  HN  TYS A   3      14.328 -14.756  32.815  0.00  0.00
ATOM     34  CA  TYS A   3      16.198 -14.838  31.829  0.00  0.00
ATOM     35  HA  TYS A   3      16.174 -13.843  32.250  0.00  0.00
ATOM     36  CB  TYS A   3      17.371 -15.611  32.457  0.00  0.00
ATOM     37  HB1 TYS A   3      18.357 -15.285  32.063  0.00  0.00
ATOM     38  HB2 TYS A   3      17.259 -16.664  32.119  0.00  0.00
ATOM     39  CG  TYS A   3      17.289 -15.518  33.973  0.00  0.00
ATOM     40  CD1 TYS A   3      16.453 -16.375  34.690  0.00  0.00
ATOM     41  HD1 TYS A   3      15.926 -17.202  34.238  0.00  0.00
ATOM     42  CE1 TYS A   3      16.449 -16.261  36.111  0.00  0.00
ATOM     43  HE1 TYS A   3      15.867 -17.023  36.608  0.00  0.00
ATOM     44  CZ  TYS A   3      17.247 -15.250  36.722  0.00  0.00
ATOM     45  OH  TYS A   3      17.413 -15.335  38.124  0.00  0.00
ATOM     46  S   TYS A   3      16.345 -14.482  38.770  0.00  0.00
ATOM     47  OS2 TYS A   3      16.731 -14.453  40.151  0.00  0.00
ATOM     48  OS3 TYS A   3      16.306 -13.137  38.246  0.00  0.00
ATOM     49  OS4 TYS A   3      15.008 -15.084  38.645  0.00  0.00
ATOM     50  CD2 TYS A   3      18.066 -14.509  34.595  0.00  0.00
ATOM     51  HD2 TYS A   3      18.619 -13.833  33.960  0.00  0.00
ATOM     52  CE2 TYS A   3      18.012 -14.355  36.008  0.00  0.00
ATOM     53  HE2 TYS A   3      18.746 -13.767  36.539  0.00  0.00
ATOM     54  C   TYS A   3      16.280 -14.886  30.262  0.00  0.00
ATOM     55  O   TYS A   3      17.046 -15.562  29.594  0.00  0.00
ATOM     56  N   GLN A   4      15.369 -14.133  29.615  0.00  0.00
ATOM     57  HN  GLN A   4      14.803 -13.431  30.039  0.00  0.00
ATOM     58  CA  GLN A   4      15.185 -13.985  28.185  0.00  0.00
ATOM     59  HA  GLN A   4      14.790 -14.932  27.847  0.00  0.00
ATOM     60  CB  GLN A   4      13.915 -13.135  27.806  0.00  0.00
ATOM     61  HB1 GLN A   4      13.059 -13.402  28.463  0.00  0.00
ATOM     62  HB2 GLN A   4      13.719 -13.276  26.722  0.00  0.00
ATOM     63  CG  GLN A   4      14.032 -11.590  28.007  0.00  0.00
ATOM     64  HG1 GLN A   4      14.883 -11.159  27.437  0.00  0.00
ATOM     65  HG2 GLN A   4      14.215 -11.486  29.097  0.00  0.00
ATOM     66  CD  GLN A   4      12.704 -10.854  27.631  0.00  0.00
ATOM     67  OE1 GLN A   4      12.324 -10.843  26.451  0.00  0.00
ATOM     68  NE2 GLN A   4      11.994 -10.213  28.622  0.00  0.00
ATOM     69  HE2 GLN A   4      11.299  -9.536  28.378  0.00  0.00
ATOM     70  HE2 GLN A   4      12.421 -10.140  29.524  0.00  0.00
ATOM     71  C   GLN A   4      16.511 -13.597  27.468  0.00  0.00
ATOM     72  O   GLN A   4      17.356 -12.855  27.976  0.00  0.00
ATOM     73  N   VAL A   5      16.731 -14.106  26.233  0.00  0.00
ATOM     74  HN  VAL A   5      16.144 -14.823  25.864  0.00  0.00
ATOM     75  CA  VAL A   5      17.967 -13.766  25.520  0.00  0.00
ATOM     76  HA  VAL A   5      18.767 -13.991  26.210  0.00  0.00
ATOM     77  CB  VAL A   5      18.291 -14.590  24.253  0.00  0.00
ATOM     78  HB  VAL A   5      19.325 -14.307  23.962  0.00  0.00
ATOM     79  CG1 VAL A   5      18.344 -16.127  24.591  0.00  0.00
ATOM     80  HG1 VAL A   5      19.063 -16.299  25.421  0.00  0.00
ATOM     81  HG1 VAL A   5      18.731 -16.573  23.649  0.00  0.00
ATOM     82  HG1 VAL A   5      17.410 -16.598  24.964  0.00  0.00
ATOM     83  CG2 VAL A   5      17.149 -14.316  23.194  0.00  0.00
ATOM     84  HG2 VAL A   5      16.150 -14.615  23.578  0.00  0.00
ATOM     85  HG2 VAL A   5      17.466 -14.846  22.270  0.00  0.00
ATOM     86  HG2 VAL A   5      17.100 -13.224  22.995  0.00  0.00
ATOM     87  C   VAL A   5      18.181 -12.291  25.172  0.00  0.00
ATOM     88  O   VAL A   5      17.213 -11.498  25.109  0.00  0.00
ATOM     89  N   SER A   6      19.339 -11.774  24.781  0.00  0.00
ATOM     90  HN  SER A   6      20.172 -12.307  24.908  0.00  0.00
ATOM     91  CA  SER A   6      19.571 -10.496  24.203  0.00  0.00
ATOM     92  HA  SER A   6      18.640 -10.113  23.812  0.00  0.00
ATOM     93  CB  SER A   6      20.281  -9.493  25.194  0.00  0.00
ATOM     94  HB1 SER A   6      21.384  -9.631  25.186  0.00  0.00
ATOM     95  HB2 SER A   6      19.846  -9.705  26.194  0.00  0.00
ATOM     96  OG  SER A   6      20.030  -8.080  24.933  0.00  0.00
ATOM     97  HG1 SER A   6      19.082  -7.937  24.896  0.00  0.00
ATOM     98  C   SER A   6      20.504 -10.723  23.025  0.00  0.00
ATOM     99  O   SER A   6      21.148 -11.803  22.829  0.00  0.00
ATOM    100  N   SER A   7      20.834  -9.655  22.207  0.00  0.00
ATOM    101  HN  SER A   7      20.471  -8.806  22.581  0.00  0.00
ATOM    102  CA  SER A   7      21.735  -9.653  21.069  0.00  0.00
ATOM    103  HA  SER A   7      21.431 -10.533  20.524  0.00  0.00
ATOM    104  CB  SER A   7      21.292  -8.631  20.011  0.00  0.00
ATOM    105  HB1 SER A   7      20.184  -8.561  20.020  0.00  0.00
ATOM    106  HB2 SER A   7      21.713  -8.916  19.024  0.00  0.00
ATOM    107  OG  SER A   7      21.947  -7.381  20.402  0.00  0.00
ATOM    108  HG1 SER A   7      21.328  -6.738  20.048  0.00  0.00
ATOM    109  C   SER A   7      23.182 -10.028  21.122  0.00  0.00
ATOM    110  O   SER A   7      23.500 -10.778  20.168  0.00  0.00
ATOM    111  N   PRO A   8      24.099  -9.707  21.970  0.00  0.00
ATOM    112  CD  PRO A   8      25.312 -10.536  22.021  0.00  0.00
ATOM    113  HD1 PRO A   8      26.029 -10.193  21.245  0.00  0.00
ATOM    114  HD2 PRO A   8      25.079 -11.621  21.963  0.00  0.00
ATOM    115  CA  PRO A   8      23.917  -8.926  23.203  0.00  0.00
ATOM    116  HA  PRO A   8      22.876  -8.811  23.465  0.00  0.00
ATOM    117  CB  PRO A   8      24.721  -9.747  24.187  0.00  0.00
ATOM    118  HB1 PRO A   8      24.170 -10.660  24.499  0.00  0.00
ATOM    119  HB2 PRO A   8      25.001  -9.208  25.117  0.00  0.00
ATOM    120  CG  PRO A   8      25.965 -10.159  23.364  0.00  0.00
ATOM    121  HG1 PRO A   8      26.765  -9.390  23.308  0.00  0.00
ATOM    122  HG2 PRO A   8      26.415 -10.959  23.990  0.00  0.00
ATOM    123  C   PRO A   8      24.422  -7.496  23.110  0.00  0.00
ATOM    124  O   PRO A   8      24.959  -6.993  24.130  0.00  0.00
ATOM    125  N   ILE A   9      24.226  -6.794  21.982  0.00  0.00
ATOM    126  HN  ILE A   9      23.677  -7.256  21.289  0.00  0.00
ATOM    127  CA  ILE A   9      24.963  -5.621  21.622  0.00  0.00
ATOM    128  HA  ILE A   9      26.010  -5.778  21.839  0.00  0.00
ATOM    129  CB  ILE A   9      25.012  -5.448  20.174  0.00  0.00
ATOM    130  HB  ILE A   9      25.802  -4.734  19.859  0.00  0.00
ATOM    131  CG2 ILE A   9      25.309  -6.790  19.488  0.00  0.00
ATOM    132  HG2 ILE A   9      25.577  -6.455  18.463  0.00  0.00
ATOM    133  HG2 ILE A   9      24.437  -7.476  19.560  0.00  0.00
ATOM    134  HG2 ILE A   9      26.208  -7.327  19.858  0.00  0.00
ATOM    135  CG1 ILE A   9      23.739  -4.795  19.509  0.00  0.00
ATOM    136  HG1 ILE A   9      23.455  -3.814  19.946  0.00  0.00
ATOM    137  HG1 ILE A   9      22.841  -5.406  19.744  0.00  0.00
ATOM    138  CD1 ILE A   9      23.769  -4.561  17.982  0.00  0.00
ATOM    139  HD1 ILE A   9      24.402  -3.731  17.602  0.00  0.00
ATOM    140  HD2 ILE A   9      22.775  -4.266  17.581  0.00  0.00
ATOM    141  HD3 ILE A   9      24.056  -5.519  17.498  0.00  0.00
ATOM    142  C   ILE A   9      24.506  -4.358  22.296  0.00  0.00
ATOM    143  O   ILE A   9      25.197  -3.342  22.445  0.00  0.00
ATOM    144  N   TYS A  10      23.277  -4.335  22.803  0.00  0.00
ATOM    145  HN  TYS A  10      22.663  -5.118  22.742  0.00  0.00
ATOM    146  CA  TYS A  10      22.754  -3.243  23.621  0.00  0.00
ATOM    147  HA  TYS A  10      23.572  -2.548  23.741  0.00  0.00
ATOM    148  CB  TYS A  10      21.426  -2.566  23.015  0.00  0.00
ATOM    149  HB1 TYS A  10      21.837  -2.110  22.089  0.00  0.00
ATOM    150  HB2 TYS A  10      21.113  -1.717  23.659  0.00  0.00
ATOM    151  CG  TYS A  10      20.240  -3.480  22.943  0.00  0.00
ATOM    152  CD1 TYS A  10      20.014  -4.095  21.736  0.00  0.00
ATOM    153  HD1 TYS A  10      20.670  -3.860  20.911  0.00  0.00
ATOM    154  CE1 TYS A  10      18.959  -4.990  21.621  0.00  0.00
ATOM    155  HE1 TYS A  10      18.763  -5.544  20.715  0.00  0.00
ATOM    156  CZ  TYS A  10      18.086  -5.181  22.727  0.00  0.00
ATOM    157  OH  TYS A  10      16.937  -5.978  22.683  0.00  0.00
ATOM    158  S   TYS A  10      17.050  -7.518  22.900  0.00  0.00
ATOM    159  OS2 TYS A  10      18.103  -7.938  21.913  0.00  0.00
ATOM    160  OS3 TYS A  10      17.472  -7.550  24.267  0.00  0.00
ATOM    161  OS4 TYS A  10      15.691  -7.996  22.629  0.00  0.00
ATOM    162  CD2 TYS A  10      19.378  -3.586  24.057  0.00  0.00
ATOM    163  HD2 TYS A  10      19.622  -3.099  24.989  0.00  0.00
ATOM    164  CE2 TYS A  10      18.279  -4.493  23.951  0.00  0.00
ATOM    165  HE2 TYS A  10      17.548  -4.518  24.745  0.00  0.00
ATOM    166  C   TYS A  10      22.501  -3.683  25.058  0.00  0.00
ATOM    167  O   TYS A  10      21.921  -3.030  25.853  0.00  0.00
ATOM    168  N   ASP A  11      22.984  -4.874  25.447  0.00  0.00
ATOM    169  HN  ASP A  11      23.470  -5.457  24.800  0.00  0.00
ATOM    170  CA  ASP A  11      22.667  -5.619  26.706  0.00  0.00
ATOM    171  HA  ASP A  11      21.588  -5.572  26.738  0.00  0.00
ATOM    172  CB  ASP A  11      23.081  -7.168  26.627  0.00  0.00
ATOM    173  HB1 ASP A  11      24.191  -7.176  26.663  0.00  0.00
ATOM    174  HB2 ASP A  11      22.713  -7.685  25.715  0.00  0.00
ATOM    175  CG  ASP A  11      22.558  -8.008  27.762  0.00  0.00
ATOM    176  OD1 ASP A  11      21.582  -7.671  28.468  0.00  0.00
ATOM    177  OD2 ASP A  11      23.241  -9.087  27.810  0.00  0.00
ATOM    178  C   ASP A  11      23.247  -4.866  27.971  0.00  0.00
ATOM    179  O   ASP A  11      22.765  -4.964  29.060  0.00  0.00
ATOM    180  N   ILE A  12      24.394  -4.168  27.716  0.00  0.00
ATOM    181  HN  ILE A  12      24.629  -4.128  26.748  0.00  0.00
ATOM    182  CA  ILE A  12      25.055  -3.316  28.654  0.00  0.00
ATOM    183  HA  ILE A  12      24.971  -3.877  29.573  0.00  0.00
ATOM    184  CB  ILE A  12      26.463  -3.172  28.124  0.00  0.00
ATOM    185  HB  ILE A  12      27.030  -2.575  28.869  0.00  0.00
ATOM    186  CG2 ILE A  12      27.155  -4.582  28.186  0.00  0.00
ATOM    187  HG2 ILE A  12      26.845  -5.137  29.097  0.00  0.00
ATOM    188  HG2 ILE A  12      28.252  -4.416  28.120  0.00  0.00
ATOM    189  HG2 ILE A  12      26.861  -5.181  27.297  0.00  0.00
ATOM    190  CG1 ILE A  12      26.565  -2.620  26.722  0.00  0.00
ATOM    191  HG1 ILE A  12      26.208  -1.572  26.809  0.00  0.00
ATOM    192  HG1 ILE A  12      25.891  -3.040  25.945  0.00  0.00
ATOM    193  CD1 ILE A  12      27.871  -2.487  26.006  0.00  0.00
ATOM    194  HD1 ILE A  12      28.239  -3.535  25.945  0.00  0.00
ATOM    195  HD2 ILE A  12      28.686  -1.950  26.536  0.00  0.00
ATOM    196  HD3 ILE A  12      27.796  -1.900  25.065  0.00  0.00
ATOM    197  C   ILE A  12      24.429  -1.920  28.812  0.00  0.00
ATOM    198  O   ILE A  12      24.873  -1.072  29.594  0.00  0.00
ATOM    199  N   ASN A  13      23.434  -1.662  28.027  0.00  0.00
ATOM    200  HN  ASN A  13      23.175  -2.401  27.410  0.00  0.00
ATOM    201  CA  ASN A  13      22.833  -0.378  27.814  0.00  0.00
ATOM    202  HA  ASN A  13      23.244   0.279  28.565  0.00  0.00
ATOM    203  CB  ASN A  13      23.104   0.209  26.353  0.00  0.00
ATOM    204  HB1 ASN A  13      22.709   1.248  26.351  0.00  0.00
ATOM    205  HB2 ASN A  13      22.639  -0.408  25.555  0.00  0.00
ATOM    206  CG  ASN A  13      24.651   0.304  26.057  0.00  0.00
ATOM    207  OD1 ASN A  13      25.366   0.797  26.855  0.00  0.00
ATOM    208  ND2 ASN A  13      25.035  -0.146  24.824  0.00  0.00
ATOM    209  HD2 ASN A  13      24.313  -0.399  24.180  0.00  0.00
ATOM    210  HD2 ASN A  13      25.924   0.138  24.464  0.00  0.00
ATOM    211  C   ASN A  13      21.380  -0.410  28.015  0.00  0.00
ATOM    212  O   ASN A  13      20.624   0.426  27.444  0.00  0.00
ATOM    213  N   TYS A  14      20.928  -1.417  28.784  0.00  0.00
ATOM    214  HN  TYS A  14      21.598  -1.926  29.320  0.00  0.00
ATOM    215  CA  TYS A  14      19.510  -1.839  28.763  0.00  0.00
ATOM    216  HA  TYS A  14      19.186  -1.768  27.735  0.00  0.00
ATOM    217  CB  TYS A  14      19.606  -3.275  29.248  0.00  0.00
ATOM    218  HB1 TYS A  14      19.771  -3.452  30.332  0.00  0.00
ATOM    219  HB2 TYS A  14      20.501  -3.773  28.818  0.00  0.00
ATOM    220  CG  TYS A  14      18.392  -4.123  28.792  0.00  0.00
ATOM    221  CD1 TYS A  14      17.417  -4.331  29.725  0.00  0.00
ATOM    222  HD1 TYS A  14      17.454  -3.976  30.745  0.00  0.00
ATOM    223  CE1 TYS A  14      16.448  -5.335  29.491  0.00  0.00
ATOM    224  HE1 TYS A  14      15.684  -5.588  30.212  0.00  0.00
ATOM    225  CZ  TYS A  14      16.500  -6.000  28.252  0.00  0.00
ATOM    226  OH  TYS A  14      15.238  -6.461  27.793  0.00  0.00
ATOM    227  S   TYS A  14      15.052  -7.973  27.767  0.00  0.00
ATOM    228  OS2 TYS A  14      14.141  -8.224  26.681  0.00  0.00
ATOM    229  OS3 TYS A  14      16.357  -8.639  27.616  0.00  0.00
ATOM    230  OS4 TYS A  14      14.463  -8.323  29.030  0.00  0.00
ATOM    231  CD2 TYS A  14      18.386  -4.807  27.557  0.00  0.00
ATOM    232  HD2 TYS A  14      19.117  -4.528  26.812  0.00  0.00
ATOM    233  CE2 TYS A  14      17.357  -5.725  27.244  0.00  0.00
ATOM    234  HE2 TYS A  14      17.373  -6.155  26.253  0.00  0.00
ATOM    235  C   TYS A  14      18.676  -0.916  29.693  0.00  0.00
ATOM    236  O   TYS A  14      17.496  -0.672  29.464  0.00  0.00
ATOM    237  N   TYR A  15      19.280  -0.332  30.722  0.00  0.00
ATOM    238  HN  TYR A  15      20.260  -0.418  30.884  0.00  0.00
ATOM    239  CA  TYR A  15      18.732   0.336  31.903  0.00  0.00
ATOM    240  HA  TYR A  15      17.992  -0.357  32.274  0.00  0.00
ATOM    241  CB  TYR A  15      19.930   0.617  32.934  0.00  0.00
ATOM    242  HB1 TYR A  15      20.353  -0.358  33.256  0.00  0.00
ATOM    243  HB2 TYR A  15      19.440   1.135  33.786  0.00  0.00
ATOM    244  CG  TYR A  15      20.892   1.470  32.265  0.00  0.00
ATOM    245  CD1 TYR A  15      20.839   2.921  32.287  0.00  0.00
ATOM    246  HD1 TYR A  15      20.106   3.420  32.904  0.00  0.00
ATOM    247  CE1 TYR A  15      21.929   3.634  31.776  0.00  0.00
ATOM    248  HE1 TYR A  15      22.083   4.703  31.782  0.00  0.00
ATOM    249  CZ  TYR A  15      23.035   2.922  31.217  0.00  0.00
ATOM    250  OH  TYR A  15      24.130   3.569  30.576  0.00  0.00
ATOM    251  HH  TYR A  15      24.550   2.824  30.139  0.00  0.00
ATOM    252  CD2 TYR A  15      21.971   0.823  31.665  0.00  0.00
ATOM    253  HD2 TYR A  15      21.845  -0.240  31.521  0.00  0.00
ATOM    254  CE2 TYR A  15      22.992   1.539  31.168  0.00  0.00
ATOM    255  HE2 TYR A  15      23.763   0.962  30.679  0.00  0.00
ATOM    256  C   TYR A  15      17.841   1.502  31.553  0.00  0.00
ATOM    257  O   TYR A  15      16.846   1.752  32.262  0.00  0.00
ATOM    258  N   THR A  16      18.138   2.189  30.423  0.00  0.00
ATOM    259  HN  THR A  16      18.850   1.981  29.757  0.00  0.00
ATOM    260  CA  THR A  16      17.376   3.443  30.249  0.00  0.00
ATOM    261  HA  THR A  16      17.308   4.018  31.161  0.00  0.00
ATOM    262  CB  THR A  16      18.048   4.418  29.295  0.00  0.00
ATOM    263  HB  THR A  16      17.357   5.263  29.089  0.00  0.00
ATOM    264  OG1 THR A  16      18.383   3.765  28.099  0.00  0.00
ATOM    265  HG1 THR A  16      18.519   4.401  27.392  0.00  0.00
ATOM    266  CG2 THR A  16      19.402   4.909  29.776  0.00  0.00
ATOM    267  HG2 THR A  16      19.868   5.670  29.113  0.00  0.00
ATOM    268  HG2 THR A  16      20.048   4.010  29.864  0.00  0.00
ATOM    269  HG2 THR A  16      19.324   5.313  30.807  0.00  0.00
ATOM    270  C   THR A  16      15.984   3.341  29.639  0.00  0.00
ATOM    271  O   THR A  16      15.130   4.294  29.701  0.00  0.00
ATOM    272  N   SER A  17      15.693   2.153  28.962  0.00  0.00
ATOM    273  HN  SER A  17      16.454   1.521  28.839  0.00  0.00
ATOM    274  CA  SER A  17      14.470   1.956  28.265  0.00  0.00
ATOM    275  HA  SER A  17      13.880   2.857  28.341  0.00  0.00
ATOM    276  CB  SER A  17      14.723   1.593  26.778  0.00  0.00
ATOM    277  HB1 SER A  17      13.805   1.552  26.152  0.00  0.00
ATOM    278  HB2 SER A  17      15.225   0.603  26.805  0.00  0.00
ATOM    279  OG  SER A  17      15.588   2.573  26.227  0.00  0.00
ATOM    280  HG1 SER A  17      16.387   2.497  26.755  0.00  0.00
ATOM    281  C   SER A  17      13.694   0.816  28.925  0.00  0.00
ATOM    282  O   SER A  17      12.657   0.363  28.485  0.00  0.00
ATOM    283  N   GLU A  18      14.239   0.465  30.083  0.00  0.00
ATOM    284  HN  GLU A  18      14.916   1.034  30.542  0.00  0.00
ATOM    285  CA  GLU A  18      13.772  -0.680  30.870  0.00  0.00
ATOM    286  HA  GLU A  18      13.755  -1.470  30.134  0.00  0.00
ATOM    287  CB  GLU A  18      15.029  -1.084  31.759  0.00  0.00
ATOM    288  HB1 GLU A  18      15.318  -0.133  32.256  0.00  0.00
ATOM    289  HB2 GLU A  18      15.850  -1.302  31.043  0.00  0.00
ATOM    290  CG  GLU A  18      14.877  -2.190  32.719  0.00  0.00
ATOM    291  HG1 GLU A  18      14.918  -3.123  32.118  0.00  0.00
ATOM    292  HG2 GLU A  18      13.921  -2.172  33.286  0.00  0.00
ATOM    293  CD  GLU A  18      16.012  -2.135  33.763  0.00  0.00
ATOM    294  OE1 GLU A  18      16.003  -1.236  34.634  0.00  0.00
ATOM    295  OE2 GLU A  18      17.029  -2.887  33.501  0.00  0.00
ATOM    296  C   GLU A  18      12.445  -0.594  31.537  0.00  0.00
ATOM    297  O   GLU A  18      11.618  -1.503  31.364  0.00  0.00
ATOM    298  N   PRO A  19      12.084   0.523  32.246  0.00  0.00
ATOM    299  CD  PRO A  19      12.901   1.644  32.619  0.00  0.00
ATOM    300  HD1 PRO A  19      12.943   2.358  31.769  0.00  0.00
ATOM    301  HD2 PRO A  19      13.915   1.253  32.850  0.00  0.00
ATOM    302  CA  PRO A  19      10.949   0.529  33.102  0.00  0.00
ATOM    303  HA  PRO A  19      10.475  -0.440  33.161  0.00  0.00
ATOM    304  CB  PRO A  19      11.376   1.156  34.397  0.00  0.00
ATOM    305  HB1 PRO A  19      11.894   0.355  34.967  0.00  0.00
ATOM    306  HB2 PRO A  19      10.612   1.650  35.035  0.00  0.00
ATOM    307  CG  PRO A  19      12.323   2.223  33.924  0.00  0.00
ATOM    308  HG1 PRO A  19      11.879   3.224  33.736  0.00  0.00
ATOM    309  HG2 PRO A  19      13.251   2.293  34.531  0.00  0.00
ATOM    310  C   PRO A  19       9.983   1.370  32.329  0.00  0.00
ATOM    311  O   PRO A  19       9.216   2.145  32.945  0.00  0.00
ATOM    312  N   CYS A  20       9.972   1.289  30.981  0.00  0.00
ATOM    313  HN  CYS A  20      10.648   0.770  30.463  0.00  0.00
ATOM    314  CA  CYS A  20       9.149   2.298  30.232  0.00  0.00
ATOM    315  HA  CYS A  20       9.219   3.279  30.678  0.00  0.00
ATOM    316  CB  CYS A  20       9.833   2.596  28.829  0.00  0.00
ATOM    317  HB1 CYS A  20       9.537   1.803  28.109  0.00  0.00
ATOM    318  HB2 CYS A  20      10.938   2.614  28.941  0.00  0.00
ATOM    319  SG  CYS A  20       9.561   4.191  28.043  0.00  0.00
ATOM    320  C   CYS A  20       7.734   1.896  30.044  0.00  0.00
ATOM    321  O   CYS A  20       7.234   1.954  28.925  0.00  0.00
ATOM    322  N   GLN A  21       7.049   1.415  31.064  0.00  0.00
ATOM    323  HN  GLN A  21       7.415   1.430  31.990  0.00  0.00
ATOM    324  CA  GLN A  21       5.624   1.160  31.158  0.00  0.00
ATOM    325  HA  GLN A  21       5.226   0.656  30.290  0.00  0.00
ATOM    326  CB  GLN A  21       5.433   0.397  32.510  0.00  0.00
ATOM    327  HB1 GLN A  21       5.622   0.989  33.431  0.00  0.00
ATOM    328  HB2 GLN A  21       6.051  -0.525  32.463  0.00  0.00
ATOM    329  CG  GLN A  21       3.956  -0.204  32.599  0.00  0.00
ATOM    330  HG1 GLN A  21       3.628  -0.638  31.631  0.00  0.00
ATOM    331  HG2 GLN A  21       3.178   0.518  32.927  0.00  0.00
ATOM    332  CD  GLN A  21       3.942  -1.281  33.682  0.00  0.00
ATOM    333  OE1 GLN A  21       3.185  -1.163  34.681  0.00  0.00
ATOM    334  NE2 GLN A  21       4.829  -2.278  33.570  0.00  0.00
ATOM    335  HE2 GLN A  21       4.859  -2.961  34.302  0.00  0.00
ATOM    336  HE2 GLN A  21       5.411  -2.396  32.765  0.00  0.00
ATOM    337  C   GLN A  21       4.805   2.418  31.347  0.00  0.00
ATOM    338  O   GLN A  21       5.179   3.284  32.145  0.00  0.00
ATOM    339  N   LYS A  22       3.754   2.580  30.563  0.00  0.00
ATOM    340  HN  LYS A  22       3.494   1.902  29.880  0.00  0.00
ATOM    341  CA  LYS A  22       2.964   3.749  30.616  0.00  0.00
ATOM    342  HA  LYS A  22       3.134   4.173  31.595  0.00  0.00
ATOM    343  CB  LYS A  22       3.357   4.901  29.577  0.00  0.00
ATOM    344  HB1 LYS A  22       4.296   5.373  29.937  0.00  0.00
ATOM    345  HB2 LYS A  22       2.653   5.748  29.724  0.00  0.00
ATOM    346  CG  LYS A  22       3.459   4.320  28.168  0.00  0.00
ATOM    347  HG1 LYS A  22       2.714   3.553  27.865  0.00  0.00
ATOM    348  HG2 LYS A  22       4.479   3.879  28.127  0.00  0.00
ATOM    349  CD  LYS A  22       3.436   5.384  26.982  0.00  0.00
ATOM    350  HD1 LYS A  22       4.129   6.203  27.271  0.00  0.00
ATOM    351  HD2 LYS A  22       2.411   5.813  26.995  0.00  0.00
ATOM    352  CE  LYS A  22       3.764   4.789  25.582  0.00  0.00
ATOM    353  HE1 LYS A  22       3.397   5.404  24.732  0.00  0.00
ATOM    354  HE2 LYS A  22       3.349   3.759  25.521  0.00  0.00
ATOM    355  NZ  LYS A  22       5.224   4.599  25.449  0.00  0.00
ATOM    356  HZ1 LYS A  22       5.789   5.187  26.094  0.00  0.00
ATOM    357  HZ2 LYS A  22       5.525   4.724  24.461  0.00  0.00
ATOM    358  HZ3 LYS A  22       5.349   3.604  25.727  0.00  0.00
ATOM    359  C   LYS A  22       1.524   3.354  30.541  0.00  0.00
ATOM    360  O   LYS A  22       1.265   2.167  30.566  0.00  0.00
ATOM    361  N   ILE A  23       0.592   4.290  30.664  0.00  0.00
ATOM    362  HN  ILE A  23       0.886   5.168  31.033  0.00  0.00
ATOM    363  CA  ILE A  23      -0.823   4.179  30.505  0.00  0.00
ATOM    364  HA  ILE A  23      -1.054   3.125  30.452  0.00  0.00
ATOM    365  CB  ILE A  23      -1.612   4.749  31.688  0.00  0.00
ATOM    366  HB  ILE A  23      -2.681   4.612  31.417  0.00  0.00
ATOM    367  CG2 ILE A  23      -1.303   3.782  32.860  0.00  0.00
ATOM    368  HG2 ILE A  23      -1.541   2.762  32.490  0.00  0.00
ATOM    369  HG2 ILE A  23      -1.934   4.075  33.725  0.00  0.00
ATOM    370  HG2 ILE A  23      -0.268   3.675  33.250  0.00  0.00
ATOM    371  CG1 ILE A  23      -1.438   6.218  31.931  0.00  0.00
ATOM    372  HG1 ILE A  23      -1.614   6.751  30.972  0.00  0.00
ATOM    373  HG1 ILE A  23      -0.393   6.363  32.278  0.00  0.00
ATOM    374  CD1 ILE A  23      -2.434   6.808  32.923  0.00  0.00
ATOM    375  HD1 ILE A  23      -3.472   6.466  32.721  0.00  0.00
ATOM    376  HD2 ILE A  23      -2.401   7.918  32.962  0.00  0.00
ATOM    377  HD3 ILE A  23      -2.137   6.455  33.933  0.00  0.00
ATOM    378  C   ILE A  23      -1.187   4.869  29.132  0.00  0.00
ATOM    379  O   ILE A  23      -0.474   5.812  28.648  0.00  0.00
ATOM    380  N   ASN A  24      -2.224   4.394  28.396  0.00  0.00
ATOM    381  HN  ASN A  24      -2.766   3.612  28.692  0.00  0.00
ATOM    382  CA  ASN A  24      -2.544   4.745  27.052  0.00  0.00
ATOM    383  HA  ASN A  24      -1.565   4.814  26.600  0.00  0.00
ATOM    384  CB  ASN A  24      -3.608   3.847  26.362  0.00  0.00
ATOM    385  HB1 ASN A  24      -3.706   4.227  25.323  0.00  0.00
ATOM    386  HB2 ASN A  24      -4.576   3.840  26.908  0.00  0.00
ATOM    387  CG  ASN A  24      -3.134   2.385  26.286  0.00  0.00
ATOM    388  OD1 ASN A  24      -1.938   2.138  26.063  0.00  0.00
ATOM    389  ND2 ASN A  24      -4.029   1.431  26.524  0.00  0.00
ATOM    390  HD2 ASN A  24      -3.749   0.473  26.474  0.00  0.00
ATOM    391  HD2 ASN A  24      -5.004   1.610  26.657  0.00  0.00
ATOM    392  C   ASN A  24      -3.213   6.102  27.052  0.00  0.00
ATOM    393  O   ASN A  24      -4.296   6.219  27.603  0.00  0.00
ATOM    394  N   VAL A  25      -2.618   7.193  26.464  0.00  0.00
ATOM    395  HN  VAL A  25      -1.747   7.076  25.992  0.00  0.00
ATOM    396  CA  VAL A  25      -3.279   8.418  26.315  0.00  0.00
ATOM    397  HA  VAL A  25      -4.332   8.395  26.556  0.00  0.00
ATOM    398  CB  VAL A  25      -2.641   9.617  27.108  0.00  0.00
ATOM    399  HB  VAL A  25      -3.180  10.509  26.724  0.00  0.00
ATOM    400  CG1 VAL A  25      -2.954   9.416  28.542  0.00  0.00
ATOM    401  HG1 VAL A  25      -2.713  10.348  29.097  0.00  0.00
ATOM    402  HG1 VAL A  25      -2.209   8.668  28.889  0.00  0.00
ATOM    403  HG1 VAL A  25      -4.018   9.185  28.766  0.00  0.00
ATOM    404  CG2 VAL A  25      -1.094   9.737  26.870  0.00  0.00
ATOM    405  HG2 VAL A  25      -0.809  10.072  25.850  0.00  0.00
ATOM    406  HG2 VAL A  25      -0.490   8.847  27.154  0.00  0.00
ATOM    407  HG2 VAL A  25      -0.681  10.605  27.427  0.00  0.00
ATOM    408  C   VAL A  25      -3.358   8.813  24.840  0.00  0.00
ATOM    409  O   VAL A  25      -2.601   8.381  23.997  0.00  0.00
ATOM    410  N   LYS A  26      -4.310   9.700  24.474  0.00  0.00
ATOM    411  HN  LYS A  26      -4.984  10.031  25.130  0.00  0.00
ATOM    412  CA  LYS A  26      -4.519  10.229  23.089  0.00  0.00
ATOM    413  HA  LYS A  26      -3.918   9.614  22.435  0.00  0.00
ATOM    414  CB  LYS A  26      -5.978  10.012  22.669  0.00  0.00
ATOM    415  HB1 LYS A  26      -6.285  10.688  21.843  0.00  0.00
ATOM    416  HB2 LYS A  26      -6.633  10.413  23.472  0.00  0.00
ATOM    417  CG  LYS A  26      -6.374   8.557  22.310  0.00  0.00
ATOM    418  HG1 LYS A  26      -5.685   7.833  22.795  0.00  0.00
ATOM    419  HG2 LYS A  26      -6.158   8.428  21.228  0.00  0.00
ATOM    420  CD  LYS A  26      -7.861   8.157  22.505  0.00  0.00
ATOM    421  HD1 LYS A  26      -8.524   8.923  22.049  0.00  0.00
ATOM    422  HD2 LYS A  26      -8.066   8.208  23.596  0.00  0.00
ATOM    423  CE  LYS A  26      -8.275   6.748  22.001  0.00  0.00
ATOM    424  HE1 LYS A  26      -7.911   6.555  20.969  0.00  0.00
ATOM    425  HE2 LYS A  26      -9.378   6.719  21.872  0.00  0.00
ATOM    426  NZ  LYS A  26      -7.855   5.750  22.976  0.00  0.00
ATOM    427  HZ1 LYS A  26      -8.107   4.813  22.600  0.00  0.00
ATOM    428  HZ2 LYS A  26      -8.216   5.902  23.940  0.00  0.00
ATOM    429  HZ3 LYS A  26      -6.822   5.785  23.091  0.00  0.00
ATOM    430  C   LYS A  26      -4.040  11.736  22.978  0.00  0.00
ATOM    431  O   LYS A  26      -4.024  12.444  23.987  0.00  0.00
ATOM    432  N   GLN A  27      -3.508  12.157  21.796  0.00  0.00
ATOM    433  HN  GLN A  27      -3.111  11.516  21.143  0.00  0.00
ATOM    434  CA  GLN A  27      -3.202  13.561  21.454  0.00  0.00
ATOM    435  HA  GLN A  27      -3.157  14.197  22.325  0.00  0.00
ATOM    436  CB  GLN A  27      -1.948  13.806  20.540  0.00  0.00
ATOM    437  HB1 GLN A  27      -1.710  14.886  20.426  0.00  0.00
ATOM    438  HB2 GLN A  27      -2.207  13.203  19.644  0.00  0.00
ATOM    439  CG  GLN A  27      -0.670  13.152  21.184  0.00  0.00
ATOM    440  HG1 GLN A  27       0.105  13.228  20.391  0.00  0.00
ATOM    441  HG2 GLN A  27      -0.786  12.057  21.336  0.00  0.00
ATOM    442  CD  GLN A  27      -0.217  13.757  22.470  0.00  0.00
ATOM    443  OE1 GLN A  27       0.709  14.587  22.334  0.00  0.00
ATOM    444  NE2 GLN A  27      -0.743  13.420  23.640  0.00  0.00
ATOM    445  HE2 GLN A  27      -1.626  12.952  23.623  0.00  0.00
ATOM    446  HE2 GLN A  27      -0.424  13.874  24.472  0.00  0.00
ATOM    447  C   GLN A  27      -4.374  14.212  20.775  0.00  0.00
ATOM    448  O   GLN A  27      -5.247  13.499  20.330  0.00  0.00
ATOM    449  N   ILE A  28      -4.457  15.554  20.693  0.00  0.00
ATOM    450  HN  ILE A  28      -3.745  16.074  21.160  0.00  0.00
ATOM    451  CA  ILE A  28      -5.533  16.391  20.064  0.00  0.00
ATOM    452  HA  ILE A  28      -6.384  16.167  20.692  0.00  0.00
ATOM    453  CB  ILE A  28      -5.381  17.893  20.249  0.00  0.00
ATOM    454  HB  ILE A  28      -4.960  18.064  21.263  0.00  0.00
ATOM    455  CG2 ILE A  28      -4.410  18.588  19.310  0.00  0.00
ATOM    456  HG2 ILE A  28      -4.914  18.713  18.328  0.00  0.00
ATOM    457  HG2 ILE A  28      -3.504  17.991  19.072  0.00  0.00
ATOM    458  HG2 ILE A  28      -4.017  19.517  19.777  0.00  0.00
ATOM    459  CG1 ILE A  28      -6.790  18.638  20.256  0.00  0.00
ATOM    460  HG1 ILE A  28      -7.277  18.385  19.290  0.00  0.00
ATOM    461  HG1 ILE A  28      -6.592  19.731  20.281  0.00  0.00
ATOM    462  CD1 ILE A  28      -7.716  18.306  21.445  0.00  0.00
ATOM    463  HD1 ILE A  28      -7.122  18.513  22.360  0.00  0.00
ATOM    464  HD2 ILE A  28      -7.796  17.200  21.526  0.00  0.00
ATOM    465  HD3 ILE A  28      -8.656  18.894  21.397  0.00  0.00
ATOM    466  C   ILE A  28      -5.827  15.952  18.601  0.00  0.00
ATOM    467  O   ILE A  28      -6.971  15.806  18.170  0.00  0.00
ATOM    468  N   ALA A  29      -4.716  15.497  17.837  0.00  0.00
ATOM    469  HN  ALA A  29      -3.800  15.476  18.229  0.00  0.00
ATOM    470  CA  ALA A  29      -4.648  15.075  16.458  0.00  0.00
ATOM    471  HA  ALA A  29      -5.257  15.782  15.917  0.00  0.00
ATOM    472  CB  ALA A  29      -3.174  15.023  15.993  0.00  0.00
ATOM    473  HB1 ALA A  29      -3.258  15.073  14.886  0.00  0.00
ATOM    474  HB2 ALA A  29      -2.518  14.217  16.386  0.00  0.00
ATOM    475  HB3 ALA A  29      -2.690  15.976  16.296  0.00  0.00
ATOM    476  C   ALA A  29      -5.423  13.718  16.370  0.00  0.00
ATOM    477  O   ALA A  29      -6.299  13.514  15.577  0.00  0.00
ATOM    478  N   ALA A  30      -5.167  12.842  17.383  0.00  0.00
ATOM    479  HN  ALA A  30      -4.570  13.085  18.143  0.00  0.00
ATOM    480  CA  ALA A  30      -5.788  11.566  17.616  0.00  0.00
ATOM    481  HA  ALA A  30      -5.705  11.052  16.671  0.00  0.00
ATOM    482  CB  ALA A  30      -5.121  10.703  18.650  0.00  0.00
ATOM    483  HB1 ALA A  30      -5.568   9.701  18.827  0.00  0.00
ATOM    484  HB2 ALA A  30      -5.091  11.268  19.607  0.00  0.00
ATOM    485  HB3 ALA A  30      -4.061  10.559  18.349  0.00  0.00
ATOM    486  C   ALA A  30      -7.276  11.598  17.919  0.00  0.00
ATOM    487  O   ALA A  30      -7.987  10.845  17.259  0.00  0.00
ATOM    488  N   ARG A  31      -7.716  12.564  18.736  0.00  0.00
ATOM    489  HN  ARG A  31      -7.110  13.097  19.321  0.00  0.00
ATOM    490  CA  ARG A  31      -9.142  12.918  18.883  0.00  0.00
ATOM    491  HA  ARG A  31      -9.730  12.090  19.251  0.00  0.00
ATOM    492  CB  ARG A  31      -9.229  14.042  19.951  0.00  0.00
ATOM    493  HB1 ARG A  31     -10.315  14.216  20.106  0.00  0.00
ATOM    494  HB2 ARG A  31      -8.838  14.980  19.505  0.00  0.00
ATOM    495  CG  ARG A  31      -8.445  13.773  21.223  0.00  0.00
ATOM    496  HG1 ARG A  31      -8.414  14.745  21.763  0.00  0.00
ATOM    497  HG2 ARG A  31      -7.402  13.496  20.962  0.00  0.00
ATOM    498  CD  ARG A  31      -8.989  12.780  22.273  0.00  0.00
ATOM    499  HD1 ARG A  31      -8.940  11.805  21.741  0.00  0.00
ATOM    500  HD2 ARG A  31      -9.986  13.174  22.562  0.00  0.00
ATOM    501  NE  ARG A  31      -8.082  12.753  23.490  0.00  0.00
ATOM    502  HE  ARG A  31      -7.233  13.278  23.436  0.00  0.00
ATOM    503  CZ  ARG A  31      -8.407  11.983  24.580  0.00  0.00
ATOM    504  NH1 ARG A  31      -7.480  11.745  25.462  0.00  0.00
ATOM    505  HH1 ARG A  31      -6.613  12.220  25.313  0.00  0.00
ATOM    506  HH1 ARG A  31      -7.604  11.349  26.373  0.00  0.00
ATOM    507  NH2 ARG A  31      -9.544  11.322  24.640  0.00  0.00
ATOM    508  HH2 ARG A  31     -10.247  11.673  24.022  0.00  0.00
ATOM    509  HH2 ARG A  31      -9.573  10.453  25.131  0.00  0.00
ATOM    510  C   ARG A  31      -9.856  13.432  17.662  0.00  0.00
ATOM    511  O   ARG A  31     -10.996  13.136  17.395  0.00  0.00
ATOM    512  N   LEU A  32      -9.150  14.228  16.778  0.00  0.00
ATOM    513  HN  LEU A  32      -8.212  14.561  16.833  0.00  0.00
ATOM    514  CA  LEU A  32      -9.605  14.583  15.414  0.00  0.00
ATOM    515  HA  LEU A  32     -10.618  14.949  15.485  0.00  0.00
ATOM    516  CB  LEU A  32      -8.696  15.745  14.906  0.00  0.00
ATOM    517  HB1 LEU A  32      -9.002  15.974  13.863  0.00  0.00
ATOM    518  HB2 LEU A  32      -7.667  15.338  14.802  0.00  0.00
ATOM    519  CG  LEU A  32      -8.923  17.024  15.696  0.00  0.00
ATOM    520  HG  LEU A  32      -8.631  16.847  16.753  0.00  0.00
ATOM    521  CD1 LEU A  32      -8.097  18.081  15.070  0.00  0.00
ATOM    522  HD1 LEU A  32      -8.463  19.116  15.240  0.00  0.00
ATOM    523  HD1 LEU A  32      -8.170  18.038  13.961  0.00  0.00
ATOM    524  HD1 LEU A  32      -7.031  18.100  15.383  0.00  0.00
ATOM    525  CD2 LEU A  32     -10.384  17.515  15.761  0.00  0.00
ATOM    526  HD2 LEU A  32     -10.795  17.655  14.739  0.00  0.00
ATOM    527  HD2 LEU A  32     -10.428  18.451  16.358  0.00  0.00
ATOM    528  HD2 LEU A  32     -10.939  16.816  16.423  0.00  0.00
ATOM    529  C   LEU A  32      -9.730  13.490  14.384  0.00  0.00
ATOM    530  O   LEU A  32     -10.579  13.626  13.495  0.00  0.00
ATOM    531  N   LEU A  33      -8.930  12.418  14.531  0.00  0.00
ATOM    532  HN  LEU A  33      -8.242  12.352  15.249  0.00  0.00
ATOM    533  CA  LEU A  33      -8.799  11.322  13.636  0.00  0.00
ATOM    534  HA  LEU A  33      -8.571  11.854  12.724  0.00  0.00
ATOM    535  CB  LEU A  33      -7.627  10.405  14.211  0.00  0.00
ATOM    536  HB1 LEU A  33      -7.911  10.012  15.210  0.00  0.00
ATOM    537  HB2 LEU A  33      -6.765  11.080  14.400  0.00  0.00
ATOM    538  CG  LEU A  33      -7.064   9.261  13.352  0.00  0.00
ATOM    539  HG  LEU A  33      -7.878   8.506  13.397  0.00  0.00
ATOM    540  CD1 LEU A  33      -6.914   9.676  11.899  0.00  0.00
ATOM    541  HD1 LEU A  33      -6.460  10.686  11.809  0.00  0.00
ATOM    542  HD1 LEU A  33      -7.847   9.647  11.296  0.00  0.00
ATOM    543  HD1 LEU A  33      -6.237   9.015  11.317  0.00  0.00
ATOM    544  CD2 LEU A  33      -5.728   8.728  13.928  0.00  0.00
ATOM    545  HD2 LEU A  33      -5.814   8.190  14.895  0.00  0.00
ATOM    546  HD2 LEU A  33      -5.041   9.596  14.021  0.00  0.00
ATOM    547  HD2 LEU A  33      -5.217   8.111  13.158  0.00  0.00
ATOM    548  C   LEU A  33     -10.091  10.475  13.322  0.00  0.00
ATOM    549  O   LEU A  33     -10.177   9.999  12.202  0.00  0.00
ATOM    550  N   PRO A  34     -11.152  10.185  14.091  0.00  0.00
ATOM    551  CD  PRO A  34     -11.151  10.308  15.544  0.00  0.00
ATOM    552  HD1 PRO A  34     -11.665  11.258  15.802  0.00  0.00
ATOM    553  HD2 PRO A  34     -10.143  10.518  15.962  0.00  0.00
ATOM    554  CA  PRO A  34     -12.275   9.317  13.640  0.00  0.00
ATOM    555  HA  PRO A  34     -11.885   8.432  13.158  0.00  0.00
ATOM    556  CB  PRO A  34     -13.009   8.929  14.945  0.00  0.00
ATOM    557  HB1 PRO A  34     -13.364   7.878  14.894  0.00  0.00
ATOM    558  HB2 PRO A  34     -13.873   9.597  15.147  0.00  0.00
ATOM    559  CG  PRO A  34     -11.962   9.127  15.994  0.00  0.00
ATOM    560  HG1 PRO A  34     -12.386   9.254  17.013  0.00  0.00
ATOM    561  HG2 PRO A  34     -11.237   8.295  15.872  0.00  0.00
ATOM    562  C   PRO A  34     -13.259   9.902  12.534  0.00  0.00
ATOM    563  O   PRO A  34     -13.661   9.069  11.708  0.00  0.00
ATOM    564  N   PRO A  35     -13.642  11.184  12.494  0.00  0.00
ATOM    565  CD  PRO A  35     -13.683  12.093  13.605  0.00  0.00
ATOM    566  HD1 PRO A  35     -12.689  12.230  14.083  0.00  0.00
ATOM    567  HD2 PRO A  35     -14.436  11.715  14.329  0.00  0.00
ATOM    568  CA  PRO A  35     -14.319  11.632  11.261  0.00  0.00
ATOM    569  HA  PRO A  35     -15.196  11.084  10.948  0.00  0.00
ATOM    570  CB  PRO A  35     -14.833  12.999  11.683  0.00  0.00
ATOM    571  HB1 PRO A  35     -15.928  12.999  11.875  0.00  0.00
ATOM    572  HB2 PRO A  35     -14.731  13.701  10.827  0.00  0.00
ATOM    573  CG  PRO A  35     -13.968  13.394  12.866  0.00  0.00
ATOM    574  HG1 PRO A  35     -12.977  13.702  12.469  0.00  0.00
ATOM    575  HG2 PRO A  35     -14.443  14.183  13.489  0.00  0.00
ATOM    576  C   PRO A  35     -13.341  11.784  10.160  0.00  0.00
ATOM    577  O   PRO A  35     -13.823  11.523   9.063  0.00  0.00
ATOM    578  N   LEU A  36     -12.039  12.173  10.341  0.00  0.00
ATOM    579  HN  LEU A  36     -11.657  12.407  11.231  0.00  0.00
ATOM    580  CA  LEU A  36     -11.025  12.203   9.235  0.00  0.00
ATOM    581  HA  LEU A  36     -11.414  12.774   8.404  0.00  0.00
ATOM    582  CB  LEU A  36      -9.702  12.898   9.643  0.00  0.00
ATOM    583  HB1 LEU A  36      -8.979  12.809   8.804  0.00  0.00
ATOM    584  HB2 LEU A  36      -9.172  12.308  10.421  0.00  0.00
ATOM    585  CG  LEU A  36      -9.775  14.262  10.216  0.00  0.00
ATOM    586  HG  LEU A  36     -10.517  14.205  11.041  0.00  0.00
ATOM    587  CD1 LEU A  36      -8.386  14.723  10.801  0.00  0.00
ATOM    588  HD1 LEU A  36      -7.552  14.573  10.083  0.00  0.00
ATOM    589  HD1 LEU A  36      -8.155  14.154  11.727  0.00  0.00
ATOM    590  HD1 LEU A  36      -8.399  15.757  11.208  0.00  0.00
ATOM    591  CD2 LEU A  36     -10.088  15.347   9.242  0.00  0.00
ATOM    592  HD2 LEU A  36      -9.481  15.408   8.313  0.00  0.00
ATOM    593  HD2 LEU A  36     -10.195  16.323   9.759  0.00  0.00
ATOM    594  HD2 LEU A  36     -11.094  15.170   8.806  0.00  0.00
ATOM    595  C   LEU A  36     -10.687  10.828   8.638  0.00  0.00
ATOM    596  O   LEU A  36     -10.648  10.642   7.420  0.00  0.00
ATOM    597  N   TYR A  37     -10.612   9.755   9.502  0.00  0.00
ATOM    598  HN  TYR A  37     -10.670   9.872  10.490  0.00  0.00
ATOM    599  CA  TYR A  37     -10.671   8.382   8.992  0.00  0.00
ATOM    600  HA  TYR A  37      -9.787   8.186   8.404  0.00  0.00
ATOM    601  CB  TYR A  37     -10.509   7.406  10.147  0.00  0.00
ATOM    602  HB1 TYR A  37     -11.286   6.618  10.067  0.00  0.00
ATOM    603  HB2 TYR A  37     -10.560   7.949  11.115  0.00  0.00
ATOM    604  CG  TYR A  37      -9.156   6.697  10.258  0.00  0.00
ATOM    605  CD1 TYR A  37      -8.398   6.621  11.422  0.00  0.00
ATOM    606  HD1 TYR A  37      -8.971   6.998  12.257  0.00  0.00
ATOM    607  CE1 TYR A  37      -7.170   6.006  11.567  0.00  0.00
ATOM    608  HE1 TYR A  37      -6.576   6.039  12.469  0.00  0.00
ATOM    609  CZ  TYR A  37      -6.620   5.471  10.295  0.00  0.00
ATOM    610  OH  TYR A  37      -5.404   4.808  10.220  0.00  0.00
ATOM    611  HH  TYR A  37      -4.888   5.129  10.962  0.00  0.00
ATOM    612  CD2 TYR A  37      -8.609   6.234   9.013  0.00  0.00
ATOM    613  HD2 TYR A  37      -8.931   6.429   8.001  0.00  0.00
ATOM    614  CE2 TYR A  37      -7.352   5.601   9.073  0.00  0.00
ATOM    615  HE2 TYR A  37      -6.897   5.256   8.156  0.00  0.00
ATOM    616  C   TYR A  37     -11.892   8.025   8.101  0.00  0.00
ATOM    617  O   TYR A  37     -11.732   7.462   6.995  0.00  0.00
ATOM    618  N   SER A  38     -13.127   8.336   8.565  0.00  0.00
ATOM    619  HN  SER A  38     -13.230   8.639   9.509  0.00  0.00
ATOM    620  CA  SER A  38     -14.423   8.170   7.880  0.00  0.00
ATOM    621  HA  SER A  38     -14.489   7.138   7.568  0.00  0.00
ATOM    622  CB  SER A  38     -15.598   8.624   8.713  0.00  0.00
ATOM    623  HB1 SER A  38     -16.518   8.272   8.200  0.00  0.00
ATOM    624  HB2 SER A  38     -15.664   9.732   8.772  0.00  0.00
ATOM    625  OG  SER A  38     -15.649   8.076  10.051  0.00  0.00
ATOM    626  HG1 SER A  38     -14.937   8.372  10.622  0.00  0.00
ATOM    627  C   SER A  38     -14.348   9.020   6.600  0.00  0.00
ATOM    628  O   SER A  38     -14.778   8.471   5.621  0.00  0.00
ATOM    629  N   LEU A  39     -13.804  10.197   6.636  0.00  0.00
ATOM    630  HN  LEU A  39     -13.437  10.590   7.475  0.00  0.00
ATOM    631  CA  LEU A  39     -13.601  11.065   5.414  0.00  0.00
ATOM    632  HA  LEU A  39     -14.619  11.150   5.063  0.00  0.00
ATOM    633  CB  LEU A  39     -12.946  12.497   5.697  0.00  0.00
ATOM    634  HB1 LEU A  39     -12.025  12.406   6.313  0.00  0.00
ATOM    635  HB2 LEU A  39     -13.748  12.975   6.298  0.00  0.00
ATOM    636  CG  LEU A  39     -12.749  13.361   4.368  0.00  0.00
ATOM    637  HG  LEU A  39     -12.054  12.826   3.686  0.00  0.00
ATOM    638  CD1 LEU A  39     -13.989  13.654   3.638  0.00  0.00
ATOM    639  HD1 LEU A  39     -14.466  12.778   3.150  0.00  0.00
ATOM    640  HD1 LEU A  39     -13.884  14.508   2.935  0.00  0.00
ATOM    641  HD1 LEU A  39     -14.735  14.071   4.348  0.00  0.00
ATOM    642  CD2 LEU A  39     -12.048  14.697   4.697  0.00  0.00
ATOM    643  HD2 LEU A  39     -12.773  15.313   5.271  0.00  0.00
ATOM    644  HD2 LEU A  39     -11.803  15.205   3.740  0.00  0.00
ATOM    645  HD2 LEU A  39     -11.218  14.529   5.417  0.00  0.00
ATOM    646  C   LEU A  39     -12.770  10.332   4.332  0.00  0.00
ATOM    647  O   LEU A  39     -13.168  10.228   3.197  0.00  0.00
ATOM    648  N   VAL A  40     -11.598   9.768   4.632  0.00  0.00
ATOM    649  HN  VAL A  40     -11.361   9.871   5.595  0.00  0.00
ATOM    650  CA  VAL A  40     -10.858   8.855   3.768  0.00  0.00
ATOM    651  HA  VAL A  40     -10.632   9.373   2.847  0.00  0.00
ATOM    652  CB  VAL A  40      -9.607   8.406   4.549  0.00  0.00
ATOM    653  HB  VAL A  40      -9.894   8.115   5.582  0.00  0.00
ATOM    654  CG1 VAL A  40      -8.790   7.195   3.959  0.00  0.00
ATOM    655  HG1 VAL A  40      -7.767   7.113   4.386  0.00  0.00
ATOM    656  HG1 VAL A  40      -8.543   7.334   2.886  0.00  0.00
ATOM    657  HG1 VAL A  40      -9.387   6.289   4.194  0.00  0.00
ATOM    658  CG2 VAL A  40      -8.750   9.690   4.658  0.00  0.00
ATOM    659  HG2 VAL A  40      -9.279  10.292   5.428  0.00  0.00
ATOM    660  HG2 VAL A  40      -8.492  10.228   3.721  0.00  0.00
ATOM    661  HG2 VAL A  40      -7.815   9.461   5.212  0.00  0.00
ATOM    662  C   VAL A  40     -11.558   7.547   3.371  0.00  0.00
ATOM    663  O   VAL A  40     -11.463   7.147   2.211  0.00  0.00
ATOM    664  N   PHE A  41     -12.282   6.913   4.268  0.00  0.00
ATOM    665  HN  PHE A  41     -12.292   7.133   5.241  0.00  0.00
ATOM    666  CA  PHE A  41     -13.026   5.719   4.037  0.00  0.00
ATOM    667  HA  PHE A  41     -12.320   5.008   3.632  0.00  0.00
ATOM    668  CB  PHE A  41     -13.745   5.217   5.399  0.00  0.00
ATOM    669  HB1 PHE A  41     -14.477   5.965   5.769  0.00  0.00
ATOM    670  HB2 PHE A  41     -12.980   5.091   6.195  0.00  0.00
ATOM    671  CG  PHE A  41     -14.446   3.893   5.238  0.00  0.00
ATOM    672  CD1 PHE A  41     -13.716   2.823   4.756  0.00  0.00
ATOM    673  HD1 PHE A  41     -12.640   2.851   4.666  0.00  0.00
ATOM    674  CE1 PHE A  41     -14.289   1.495   4.669  0.00  0.00
ATOM    675  HE1 PHE A  41     -13.703   0.666   4.302  0.00  0.00
ATOM    676  CZ  PHE A  41     -15.671   1.403   4.965  0.00  0.00
ATOM    677  HZ  PHE A  41     -16.114   0.496   4.581  0.00  0.00
ATOM    678  CD2 PHE A  41     -15.840   3.708   5.527  0.00  0.00
ATOM    679  HD2 PHE A  41     -16.427   4.565   5.824  0.00  0.00
ATOM    680  CE2 PHE A  41     -16.467   2.470   5.472  0.00  0.00
ATOM    681  HE2 PHE A  41     -17.500   2.336   5.757  0.00  0.00
ATOM    682  C   PHE A  41     -14.141   5.914   3.023  0.00  0.00
ATOM    683  O   PHE A  41     -14.351   5.148   2.172  0.00  0.00
ATOM    684  N   ILE A  42     -14.995   6.974   3.047  0.00  0.00
ATOM    685  HN  ILE A  42     -14.960   7.571   3.845  0.00  0.00
ATOM    686  CA  ILE A  42     -16.034   7.286   2.097  0.00  0.00
ATOM    687  HA  ILE A  42     -16.618   6.379   2.031  0.00  0.00
ATOM    688  CB  ILE A  42     -16.881   8.468   2.618  0.00  0.00
ATOM    689  HB  ILE A  42     -16.110   9.268   2.616  0.00  0.00
ATOM    690  CG2 ILE A  42     -17.972   8.902   1.646  0.00  0.00
ATOM    691  HG2 ILE A  42     -18.657   9.619   2.147  0.00  0.00
ATOM    692  HG2 ILE A  42     -18.590   8.110   1.171  0.00  0.00
ATOM    693  HG2 ILE A  42     -17.537   9.442   0.778  0.00  0.00
ATOM    694  CG1 ILE A  42     -17.495   8.053   4.022  0.00  0.00
ATOM    695  HG1 ILE A  42     -16.894   7.273   4.538  0.00  0.00
ATOM    696  HG1 ILE A  42     -18.470   7.548   3.851  0.00  0.00
ATOM    697  CD1 ILE A  42     -17.619   9.288   4.864  0.00  0.00
ATOM    698  HD1 ILE A  42     -17.849   8.932   5.891  0.00  0.00
ATOM    699  HD2 ILE A  42     -18.498   9.874   4.520  0.00  0.00
ATOM    700  HD3 ILE A  42     -16.659   9.840   4.955  0.00  0.00
ATOM    701  C   ILE A  42     -15.515   7.472   0.740  0.00  0.00
ATOM    702  O   ILE A  42     -15.921   6.753  -0.159  0.00  0.00
ATOM    703  N   PHE A  43     -14.478   8.250   0.568  0.00  0.00
ATOM    704  HN  PHE A  43     -14.092   8.726   1.354  0.00  0.00
ATOM    705  CA  PHE A  43     -13.731   8.601  -0.620  0.00  0.00
ATOM    706  HA  PHE A  43     -14.400   9.005  -1.366  0.00  0.00
ATOM    707  CB  PHE A  43     -12.662   9.714  -0.312  0.00  0.00
ATOM    708  HB1 PHE A  43     -11.865   9.309   0.348  0.00  0.00
ATOM    709  HB2 PHE A  43     -13.275  10.379   0.334  0.00  0.00
ATOM    710  CG  PHE A  43     -12.161  10.397  -1.513  0.00  0.00
ATOM    711  CD1 PHE A  43     -10.863  10.064  -2.021  0.00  0.00
ATOM    712  HD1 PHE A  43     -10.351   9.282  -1.481  0.00  0.00
ATOM    713  CE1 PHE A  43     -10.384  10.677  -3.251  0.00  0.00
ATOM    714  HE1 PHE A  43      -9.527  10.266  -3.764  0.00  0.00
ATOM    715  CZ  PHE A  43     -11.162  11.637  -3.848  0.00  0.00
ATOM    716  HZ  PHE A  43     -10.919  12.170  -4.755  0.00  0.00
ATOM    717  CD2 PHE A  43     -12.891  11.357  -2.204  0.00  0.00
ATOM    718  HD2 PHE A  43     -13.910  11.502  -1.876  0.00  0.00
ATOM    719  CE2 PHE A  43     -12.398  12.035  -3.304  0.00  0.00
ATOM    720  HE2 PHE A  43     -12.971  12.817  -3.779  0.00  0.00
ATOM    721  C   PHE A  43     -12.984   7.433  -1.237  0.00  0.00
ATOM    722  O   PHE A  43     -13.053   7.155  -2.422  0.00  0.00
ATOM    723  N   GLY A  44     -12.297   6.679  -0.381  0.00  0.00
ATOM    724  HN  GLY A  44     -12.365   6.877   0.593  0.00  0.00
ATOM    725  CA  GLY A  44     -11.599   5.429  -0.785  0.00  0.00
ATOM    726  HA1 GLY A  44     -11.177   5.099   0.154  0.00  0.00
ATOM    727  HA2 GLY A  44     -10.948   5.622  -1.625  0.00  0.00
ATOM    728  C   GLY A  44     -12.534   4.353  -1.258  0.00  0.00
ATOM    729  O   GLY A  44     -12.261   3.650  -2.199  0.00  0.00
ATOM    730  N   PHE A  45     -13.711   4.283  -0.633  0.00  0.00
ATOM    731  HN  PHE A  45     -13.954   4.938   0.078  0.00  0.00
ATOM    732  CA  PHE A  45     -14.621   3.234  -0.931  0.00  0.00
ATOM    733  HA  PHE A  45     -14.084   2.303  -1.035  0.00  0.00
ATOM    734  CB  PHE A  45     -15.664   3.123   0.159  0.00  0.00
ATOM    735  HB1 PHE A  45     -16.288   4.029   0.320  0.00  0.00
ATOM    736  HB2 PHE A  45     -15.077   3.037   1.098  0.00  0.00
ATOM    737  CG  PHE A  45     -16.459   1.886   0.144  0.00  0.00
ATOM    738  CD1 PHE A  45     -17.477   1.587  -0.797  0.00  0.00
ATOM    739  HD1 PHE A  45     -17.762   2.364  -1.492  0.00  0.00
ATOM    740  CE1 PHE A  45     -18.110   0.402  -0.774  0.00  0.00
ATOM    741  HE1 PHE A  45     -18.852   0.084  -1.491  0.00  0.00
ATOM    742  CZ  PHE A  45     -17.689  -0.581   0.103  0.00  0.00
ATOM    743  HZ  PHE A  45     -18.197  -1.514  -0.090  0.00  0.00
ATOM    744  CD2 PHE A  45     -16.020   0.837   1.009  0.00  0.00
ATOM    745  HD2 PHE A  45     -15.213   0.966   1.714  0.00  0.00
ATOM    746  CE2 PHE A  45     -16.670  -0.393   0.995  0.00  0.00
ATOM    747  HE2 PHE A  45     -16.236  -1.267   1.458  0.00  0.00
ATOM    748  C   PHE A  45     -15.333   3.467  -2.331  0.00  0.00
ATOM    749  O   PHE A  45     -15.368   2.600  -3.185  0.00  0.00
ATOM    750  N   VAL A  46     -15.878   4.716  -2.502  0.00  0.00
ATOM    751  HN  VAL A  46     -15.976   5.389  -1.773  0.00  0.00
ATOM    752  CA  VAL A  46     -16.426   5.084  -3.782  0.00  0.00
ATOM    753  HA  VAL A  46     -17.163   4.338  -4.041  0.00  0.00
ATOM    754  CB  VAL A  46     -17.247   6.409  -3.913  0.00  0.00
ATOM    755  HB  VAL A  46     -17.615   6.552  -4.950  0.00  0.00
ATOM    756  CG1 VAL A  46     -18.486   6.227  -3.019  0.00  0.00
ATOM    757  HG1 VAL A  46     -19.179   7.088  -3.133  0.00  0.00
ATOM    758  HG1 VAL A  46     -18.181   6.064  -1.963  0.00  0.00
ATOM    759  HG1 VAL A  46     -19.035   5.307  -3.310  0.00  0.00
ATOM    760  CG2 VAL A  46     -16.503   7.679  -3.557  0.00  0.00
ATOM    761  HG2 VAL A  46     -15.662   7.858  -4.260  0.00  0.00
ATOM    762  HG2 VAL A  46     -16.131   7.778  -2.515  0.00  0.00
ATOM    763  HG2 VAL A  46     -17.174   8.563  -3.598  0.00  0.00
ATOM    764  C   VAL A  46     -15.404   5.168  -4.845  0.00  0.00
ATOM    765  O   VAL A  46     -15.611   4.838  -6.010  0.00  0.00
ATOM    766  N   GLY A  47     -14.186   5.619  -4.471  0.00  0.00
ATOM    767  HN  GLY A  47     -14.047   6.012  -3.566  0.00  0.00
ATOM    768  CA  GLY A  47     -13.090   5.778  -5.414  0.00  0.00
ATOM    769  HA1 GLY A  47     -12.292   6.262  -4.870  0.00  0.00
ATOM    770  HA2 GLY A  47     -13.549   6.387  -6.179  0.00  0.00
ATOM    771  C   GLY A  47     -12.437   4.573  -5.889  0.00  0.00
ATOM    772  O   GLY A  47     -12.185   4.461  -7.093  0.00  0.00
ATOM    773  N   ASN A  48     -12.164   3.567  -5.060  0.00  0.00
ATOM    774  HN  ASN A  48     -12.456   3.752  -4.124  0.00  0.00
ATOM    775  CA  ASN A  48     -11.633   2.282  -5.465  0.00  0.00
ATOM    776  HA  ASN A  48     -10.894   2.479  -6.226  0.00  0.00
ATOM    777  CB  ASN A  48     -10.981   1.436  -4.278  0.00  0.00
ATOM    778  HB1 ASN A  48     -10.891   0.379  -4.607  0.00  0.00
ATOM    779  HB2 ASN A  48     -11.610   1.516  -3.366  0.00  0.00
ATOM    780  CG  ASN A  48      -9.597   2.049  -3.914  0.00  0.00
ATOM    781  OD1 ASN A  48      -8.745   2.190  -4.772  0.00  0.00
ATOM    782  ND2 ASN A  48      -9.469   2.577  -2.658  0.00  0.00
ATOM    783  HD2 ASN A  48      -8.533   2.791  -2.379  0.00  0.00
ATOM    784  HD2 ASN A  48     -10.232   2.473  -2.022  0.00  0.00
ATOM    785  C   ASN A  48     -12.633   1.391  -6.079  0.00  0.00
ATOM    786  O   ASN A  48     -12.244   0.448  -6.785  0.00  0.00
ATOM    787  N   MET A  49     -13.934   1.610  -5.844  0.00  0.00
ATOM    788  HN  MET A  49     -14.222   2.279  -5.163  0.00  0.00
ATOM    789  CA  MET A  49     -14.910   0.901  -6.661  0.00  0.00
ATOM    790  HA  MET A  49     -14.617  -0.107  -6.918  0.00  0.00
ATOM    791  CB  MET A  49     -16.343   0.819  -6.007  0.00  0.00
ATOM    792  HB1 MET A  49     -17.062   0.586  -6.821  0.00  0.00
ATOM    793  HB2 MET A  49     -16.567   1.837  -5.622  0.00  0.00
ATOM    794  CG  MET A  49     -16.321  -0.092  -4.768  0.00  0.00
ATOM    795  HG1 MET A  49     -17.360  -0.104  -4.375  0.00  0.00
ATOM    796  HG2 MET A  49     -15.740   0.372  -3.943  0.00  0.00
ATOM    797  SD  MET A  49     -15.802  -1.790  -5.008  0.00  0.00
ATOM    798  CE  MET A  49     -17.091  -2.362  -6.104  0.00  0.00
ATOM    799  HE1 MET A  49     -18.058  -2.242  -5.571  0.00  0.00
ATOM    800  HE2 MET A  49     -16.949  -3.420  -6.413  0.00  0.00
ATOM    801  HE3 MET A  49     -17.185  -1.722  -7.007  0.00  0.00
ATOM    802  C   MET A  49     -15.140   1.539  -7.999  0.00  0.00
ATOM    803  O   MET A  49     -15.303   0.885  -9.040  0.00  0.00
ATOM    804  N   LEU A  50     -15.135   2.908  -8.080  0.00  0.00
ATOM    805  HN  LEU A  50     -15.237   3.409  -7.224  0.00  0.00
ATOM    806  CA  LEU A  50     -15.212   3.681  -9.326  0.00  0.00
ATOM    807  HA  LEU A  50     -16.146   3.445  -9.815  0.00  0.00
ATOM    808  CB  LEU A  50     -15.189   5.186  -8.998  0.00  0.00
ATOM    809  HB1 LEU A  50     -14.293   5.517  -8.430  0.00  0.00
ATOM    810  HB2 LEU A  50     -16.077   5.380  -8.358  0.00  0.00
ATOM    811  CG  LEU A  50     -15.511   6.182 -10.147  0.00  0.00
ATOM    812  HG  LEU A  50     -15.069   5.773 -11.081  0.00  0.00
ATOM    813  CD1 LEU A  50     -17.018   6.249 -10.394  0.00  0.00
ATOM    814  HD1 LEU A  50     -17.496   5.249 -10.475  0.00  0.00
ATOM    815  HD1 LEU A  50     -17.152   6.921 -11.268  0.00  0.00
ATOM    816  HD1 LEU A  50     -17.622   6.656  -9.555  0.00  0.00
ATOM    817  CD2 LEU A  50     -14.882   7.574  -9.796  0.00  0.00
ATOM    818  HD2 LEU A  50     -15.174   8.305 -10.581  0.00  0.00
ATOM    819  HD2 LEU A  50     -13.782   7.461  -9.903  0.00  0.00
ATOM    820  HD2 LEU A  50     -15.198   8.053  -8.845  0.00  0.00
ATOM    821  C   LEU A  50     -14.083   3.474 -10.264  0.00  0.00
ATOM    822  O   LEU A  50     -14.265   3.135 -11.427  0.00  0.00
ATOM    823  N   VAL A  51     -12.857   3.628  -9.790  0.00  0.00
ATOM    824  HN  VAL A  51     -12.764   3.805  -8.814  0.00  0.00
ATOM    825  CA  VAL A  51     -11.700   3.296 -10.602  0.00  0.00
ATOM    826  HA  VAL A  51     -11.837   3.966 -11.438  0.00  0.00
ATOM    827  CB  VAL A  51     -10.245   3.533  -9.951  0.00  0.00
ATOM    828  HB  VAL A  51     -10.291   4.513  -9.428  0.00  0.00
ATOM    829  CG1 VAL A  51     -10.078   2.472  -8.896  0.00  0.00
ATOM    830  HG1 VAL A  51      -9.367   2.834  -8.122  0.00  0.00
ATOM    831  HG1 VAL A  51      -9.601   1.568  -9.332  0.00  0.00
ATOM    832  HG1 VAL A  51     -11.054   2.251  -8.415  0.00  0.00
ATOM    833  CG2 VAL A  51      -9.015   3.542 -11.003  0.00  0.00
ATOM    834  HG2 VAL A  51      -9.097   2.673 -11.691  0.00  0.00
ATOM    835  HG2 VAL A  51      -7.994   3.481 -10.568  0.00  0.00
ATOM    836  HG2 VAL A  51      -9.151   4.445 -11.637  0.00  0.00
ATOM    837  C   VAL A  51     -11.674   1.881 -11.245  0.00  0.00
ATOM    838  O   VAL A  51     -11.240   1.672 -12.364  0.00  0.00
ATOM    839  N   ILE A  52     -12.317   0.869 -10.565  0.00  0.00
ATOM    840  HN  ILE A  52     -12.740   1.132  -9.701  0.00  0.00
ATOM    841  CA  ILE A  52     -12.493  -0.404 -11.160  0.00  0.00
ATOM    842  HA  ILE A  52     -11.512  -0.579 -11.577  0.00  0.00
ATOM    843  CB  ILE A  52     -12.919  -1.478 -10.189  0.00  0.00
ATOM    844  HB  ILE A  52     -13.602  -1.059  -9.419  0.00  0.00
ATOM    845  CG2 ILE A  52     -13.675  -2.591 -10.837  0.00  0.00
ATOM    846  HG2 ILE A  52     -13.196  -3.145 -11.673  0.00  0.00
ATOM    847  HG2 ILE A  52     -14.685  -2.297 -11.195  0.00  0.00
ATOM    848  HG2 ILE A  52     -13.888  -3.385 -10.089  0.00  0.00
ATOM    849  CG1 ILE A  52     -11.692  -2.046  -9.342  0.00  0.00
ATOM    850  HG1 ILE A  52     -12.216  -2.665  -8.584  0.00  0.00
ATOM    851  HG1 ILE A  52     -11.231  -1.154  -8.868  0.00  0.00
ATOM    852  CD1 ILE A  52     -10.689  -2.842 -10.241  0.00  0.00
ATOM    853  HD1 ILE A  52      -9.765  -3.203  -9.741  0.00  0.00
ATOM    854  HD2 ILE A  52     -10.335  -2.212 -11.087  0.00  0.00
ATOM    855  HD3 ILE A  52     -11.223  -3.690 -10.720  0.00  0.00
ATOM    856  C   ILE A  52     -13.269  -0.282 -12.440  0.00  0.00
ATOM    857  O   ILE A  52     -12.985  -0.791 -13.514  0.00  0.00
ATOM    858  N   LEU A  53     -14.349   0.533 -12.357  0.00  0.00
ATOM    859  HN  LEU A  53     -14.776   0.746 -11.481  0.00  0.00
ATOM    860  CA  LEU A  53     -15.236   0.564 -13.537  0.00  0.00
ATOM    861  HA  LEU A  53     -15.467  -0.417 -13.927  0.00  0.00
ATOM    862  CB  LEU A  53     -16.571   1.321 -13.025  0.00  0.00
ATOM    863  HB1 LEU A  53     -17.077   1.658 -13.954  0.00  0.00
ATOM    864  HB2 LEU A  53     -16.254   2.278 -12.559  0.00  0.00
ATOM    865  CG  LEU A  53     -17.683   0.576 -12.243  0.00  0.00
ATOM    866  HG  LEU A  53     -17.320   0.266 -11.240  0.00  0.00
ATOM    867  CD1 LEU A  53     -18.904   1.476 -12.062  0.00  0.00
ATOM    868  HD1 LEU A  53     -19.363   1.607 -13.065  0.00  0.00
ATOM    869  HD1 LEU A  53     -18.600   2.513 -11.805  0.00  0.00
ATOM    870  HD1 LEU A  53     -19.606   1.055 -11.310  0.00  0.00
ATOM    871  CD2 LEU A  53     -17.992  -0.785 -12.900  0.00  0.00
ATOM    872  HD2 LEU A  53     -18.712  -0.732 -13.744  0.00  0.00
ATOM    873  HD2 LEU A  53     -18.502  -1.326 -12.075  0.00  0.00
ATOM    874  HD2 LEU A  53     -17.092  -1.355 -13.214  0.00  0.00
ATOM    875  C   LEU A  53     -14.615   1.343 -14.697  0.00  0.00
ATOM    876  O   LEU A  53     -14.667   0.955 -15.892  0.00  0.00
ATOM    877  N   ILE A  54     -13.836   2.439 -14.422  0.00  0.00
ATOM    878  HN  ILE A  54     -13.732   2.666 -13.457  0.00  0.00
ATOM    879  CA  ILE A  54     -12.913   3.106 -15.265  0.00  0.00
ATOM    880  HA  ILE A  54     -13.594   3.579 -15.957  0.00  0.00
ATOM    881  CB  ILE A  54     -12.111   4.263 -14.585  0.00  0.00
ATOM    882  HB  ILE A  54     -11.463   3.764 -13.834  0.00  0.00
ATOM    883  CG2 ILE A  54     -11.304   5.066 -15.627  0.00  0.00
ATOM    884  HG2 ILE A  54     -10.509   4.483 -16.138  0.00  0.00
ATOM    885  HG2 ILE A  54     -10.726   5.929 -15.234  0.00  0.00
ATOM    886  HG2 ILE A  54     -11.947   5.426 -16.460  0.00  0.00
ATOM    887  CG1 ILE A  54     -13.028   5.327 -13.818  0.00  0.00
ATOM    888  HG1 ILE A  54     -12.394   6.222 -13.635  0.00  0.00
ATOM    889  HG1 ILE A  54     -13.378   4.944 -12.836  0.00  0.00
ATOM    890  CD1 ILE A  54     -14.173   5.968 -14.639  0.00  0.00
ATOM    891  HD1 ILE A  54     -15.156   5.461 -14.535  0.00  0.00
ATOM    892  HD2 ILE A  54     -13.859   6.119 -15.694  0.00  0.00
ATOM    893  HD3 ILE A  54     -14.378   7.005 -14.296  0.00  0.00
ATOM    894  C   ILE A  54     -11.951   2.201 -15.993  0.00  0.00
ATOM    895  O   ILE A  54     -11.809   2.214 -17.249  0.00  0.00
ATOM    896  N   LEU A  55     -11.252   1.320 -15.279  0.00  0.00
ATOM    897  HN  LEU A  55     -11.215   1.382 -14.284  0.00  0.00
ATOM    898  CA  LEU A  55     -10.308   0.405 -15.862  0.00  0.00
ATOM    899  HA  LEU A  55      -9.604   0.803 -16.578  0.00  0.00
ATOM    900  CB  LEU A  55      -9.421  -0.322 -14.670  0.00  0.00
ATOM    901  HB1 LEU A  55      -8.953  -1.267 -15.021  0.00  0.00
ATOM    902  HB2 LEU A  55     -10.259  -0.568 -13.983  0.00  0.00
ATOM    903  CG  LEU A  55      -8.522   0.563 -14.076  0.00  0.00
ATOM    904  HG  LEU A  55      -8.944   1.585 -13.967  0.00  0.00
ATOM    905  CD1 LEU A  55      -8.228   0.110 -12.602  0.00  0.00
ATOM    906  HD1 LEU A  55      -7.554   0.903 -12.212  0.00  0.00
ATOM    907  HD1 LEU A  55      -7.736  -0.884 -12.552  0.00  0.00
ATOM    908  HD1 LEU A  55      -9.066  -0.093 -11.902  0.00  0.00
ATOM    909  CD2 LEU A  55      -7.290   0.822 -14.945  0.00  0.00
ATOM    910  HD2 LEU A  55      -6.620  -0.033 -15.179  0.00  0.00
ATOM    911  HD2 LEU A  55      -6.655   1.603 -14.475  0.00  0.00
ATOM    912  HD2 LEU A  55      -7.661   1.251 -15.900  0.00  0.00
ATOM    913  C   LEU A  55     -10.960  -0.711 -16.695  0.00  0.00
ATOM    914  O   LEU A  55     -10.449  -1.049 -17.756  0.00  0.00
ATOM    915  N   ILE A  56     -12.043  -1.414 -16.221  0.00  0.00
ATOM    916  HN  ILE A  56     -12.366  -1.134 -15.320  0.00  0.00
ATOM    917  CA  ILE A  56     -12.719  -2.390 -17.070  0.00  0.00
ATOM    918  HA  ILE A  56     -11.960  -3.047 -17.468  0.00  0.00
ATOM    919  CB  ILE A  56     -13.712  -3.361 -16.436  0.00  0.00
ATOM    920  HB  ILE A  56     -14.142  -4.008 -17.230  0.00  0.00
ATOM    921  CG2 ILE A  56     -12.970  -4.221 -15.459  0.00  0.00
ATOM    922  HG2 ILE A  56     -12.155  -4.768 -15.979  0.00  0.00
ATOM    923  HG2 ILE A  56     -13.668  -4.955 -15.004  0.00  0.00
ATOM    924  HG2 ILE A  56     -12.442  -3.637 -14.676  0.00  0.00
ATOM    925  CG1 ILE A  56     -14.826  -2.616 -15.736  0.00  0.00
ATOM    926  HG1 ILE A  56     -15.191  -1.901 -16.505  0.00  0.00
ATOM    927  HG1 ILE A  56     -14.448  -2.025 -14.875  0.00  0.00
ATOM    928  CD1 ILE A  56     -15.897  -3.615 -15.179  0.00  0.00
ATOM    929  HD1 ILE A  56     -16.276  -4.290 -15.976  0.00  0.00
ATOM    930  HD2 ILE A  56     -16.663  -2.905 -14.803  0.00  0.00
ATOM    931  HD3 ILE A  56     -15.393  -4.164 -14.355  0.00  0.00
ATOM    932  C   ILE A  56     -13.275  -1.736 -18.435  0.00  0.00
ATOM    933  O   ILE A  56     -13.339  -2.412 -19.457  0.00  0.00
ATOM    934  N   ASN A  57     -13.601  -0.438 -18.437  0.00  0.00
ATOM    935  HN  ASN A  57     -13.512   0.085 -17.593  0.00  0.00
ATOM    936  CA  ASN A  57     -13.904   0.231 -19.643  0.00  0.00
ATOM    937  HA  ASN A  57     -14.621  -0.338 -20.217  0.00  0.00
ATOM    938  CB  ASN A  57     -14.735   1.555 -19.368  0.00  0.00
ATOM    939  HB1 ASN A  57     -14.209   2.239 -18.668  0.00  0.00
ATOM    940  HB2 ASN A  57     -15.625   1.241 -18.781  0.00  0.00
ATOM    941  CG  ASN A  57     -15.380   2.173 -20.649  0.00  0.00
ATOM    942  OD1 ASN A  57     -16.317   1.578 -21.247  0.00  0.00
ATOM    943  ND2 ASN A  57     -14.910   3.426 -21.036  0.00  0.00
ATOM    944  HD2 ASN A  57     -15.276   3.745 -21.910  0.00  0.00
ATOM    945  HD2 ASN A  57     -14.622   4.108 -20.364  0.00  0.00
ATOM    946  C   ASN A  57     -12.650   0.500 -20.455  0.00  0.00
ATOM    947  O   ASN A  57     -12.570   0.095 -21.614  0.00  0.00
ATOM    948  N   CYS A  58     -11.594   1.066 -19.842  0.00  0.00
ATOM    949  HN  CYS A  58     -11.738   1.329 -18.891  0.00  0.00
ATOM    950  CA  CYS A  58     -10.358   1.475 -20.508  0.00  0.00
ATOM    951  HA  CYS A  58     -10.684   2.127 -21.305  0.00  0.00
ATOM    952  CB  CYS A  58      -9.510   2.324 -19.619  0.00  0.00
ATOM    953  HB1 CYS A  58      -8.489   2.544 -19.998  0.00  0.00
ATOM    954  HB2 CYS A  58      -9.456   1.751 -18.669  0.00  0.00
ATOM    955  SG  CYS A  58     -10.360   3.932 -19.172  0.00  0.00
ATOM    956  HG1 CYS A  58     -11.291   3.288 -18.485  0.00  0.00
ATOM    957  C   CYS A  58      -9.537   0.371 -21.154  0.00  0.00
ATOM    958  O   CYS A  58      -9.099   0.430 -22.295  0.00  0.00
ATOM    959  N   LYS A  59      -9.354  -0.796 -20.498  0.00  0.00
ATOM    960  HN  LYS A  59      -9.830  -0.914 -19.629  0.00  0.00
ATOM    961  CA  LYS A  59      -8.507  -1.794 -20.999  0.00  0.00
ATOM    962  HA  LYS A  59      -7.712  -1.387 -21.606  0.00  0.00
ATOM    963  CB  LYS A  59      -7.933  -2.545 -19.735  0.00  0.00
ATOM    964  HB1 LYS A  59      -7.345  -3.388 -20.157  0.00  0.00
ATOM    965  HB2 LYS A  59      -8.817  -2.907 -19.167  0.00  0.00
ATOM    966  CG  LYS A  59      -7.125  -1.778 -18.732  0.00  0.00
ATOM    967  HG1 LYS A  59      -6.805  -2.508 -17.958  0.00  0.00
ATOM    968  HG2 LYS A  59      -7.809  -0.945 -18.465  0.00  0.00
ATOM    969  CD  LYS A  59      -5.827  -1.206 -19.393  0.00  0.00
ATOM    970  HD1 LYS A  59      -6.099  -0.627 -20.301  0.00  0.00
ATOM    971  HD2 LYS A  59      -5.071  -1.990 -19.612  0.00  0.00
ATOM    972  CE  LYS A  59      -5.191  -0.137 -18.438  0.00  0.00
ATOM    973  HE1 LYS A  59      -4.889  -0.585 -17.466  0.00  0.00
ATOM    974  HE2 LYS A  59      -5.984   0.616 -18.240  0.00  0.00
ATOM    975  NZ  LYS A  59      -3.958   0.430 -18.984  0.00  0.00
ATOM    976  HZ1 LYS A  59      -3.351  -0.414 -19.007  0.00  0.00
ATOM    977  HZ2 LYS A  59      -3.541   1.222 -18.456  0.00  0.00
ATOM    978  HZ3 LYS A  59      -3.833   0.685 -19.985  0.00  0.00
ATOM    979  C   LYS A  59      -9.208  -2.962 -21.724  0.00  0.00
ATOM    980  O   LYS A  59      -8.610  -3.919 -22.104  0.00  0.00
ATOM    981  N   ARG A  60     -10.572  -2.802 -21.966  0.00  0.00
ATOM    982  HN  ARG A  60     -10.967  -1.954 -21.621  0.00  0.00
ATOM    983  CA  ARG A  60     -11.512  -3.747 -22.620  0.00  0.00
ATOM    984  HA  ARG A  60     -11.785  -4.496 -21.892  0.00  0.00
ATOM    985  CB  ARG A  60     -12.931  -3.069 -23.046  0.00  0.00
ATOM    986  HB1 ARG A  60     -13.333  -2.608 -22.118  0.00  0.00
ATOM    987  HB2 ARG A  60     -13.699  -3.857 -23.197  0.00  0.00
ATOM    988  CG  ARG A  60     -12.943  -1.968 -24.161  0.00  0.00
ATOM    989  HG1 ARG A  60     -12.530  -2.496 -25.048  0.00  0.00
ATOM    990  HG2 ARG A  60     -12.333  -1.128 -23.765  0.00  0.00
ATOM    991  CD  ARG A  60     -14.313  -1.344 -24.359  0.00  0.00
ATOM    992  HD1 ARG A  60     -14.631  -0.933 -23.377  0.00  0.00
ATOM    993  HD2 ARG A  60     -15.075  -2.078 -24.700  0.00  0.00
ATOM    994  NE  ARG A  60     -14.088  -0.314 -25.337  0.00  0.00
ATOM    995  HE  ARG A  60     -14.337  -0.581 -26.267  0.00  0.00
ATOM    996  CZ  ARG A  60     -14.004   0.989 -25.140  0.00  0.00
ATOM    997  NH1 ARG A  60     -14.269   1.796 -26.212  0.00  0.00
ATOM    998  HH1 ARG A  60     -14.605   1.418 -27.075  0.00  0.00
ATOM    999  HH1 ARG A  60     -14.433   2.762 -26.009  0.00  0.00
ATOM   1000  NH2 ARG A  60     -13.637   1.518 -24.024  0.00  0.00
ATOM   1001  HH2 ARG A  60     -13.684   2.518 -24.032  0.00  0.00
ATOM   1002  HH2 ARG A  60     -13.269   1.005 -23.248  0.00  0.00
ATOM   1003  C   ARG A  60     -10.965  -4.499 -23.788  0.00  0.00
ATOM   1004  O   ARG A  60     -11.109  -5.736 -23.790  0.00  0.00
ATOM   1005  N   LEU A  61     -10.350  -3.816 -24.826  0.00  0.00
ATOM   1006  HN  LEU A  61     -10.339  -2.823 -24.919  0.00  0.00
ATOM   1007  CA  LEU A  61      -9.841  -4.471 -26.012  0.00  0.00
ATOM   1008  HA  LEU A  61     -10.087  -5.521 -25.955  0.00  0.00
ATOM   1009  CB  LEU A  61     -10.357  -3.907 -27.408  0.00  0.00
ATOM   1010  HB1 LEU A  61      -9.949  -4.491 -28.261  0.00  0.00
ATOM   1011  HB2 LEU A  61      -9.786  -2.955 -27.452  0.00  0.00
ATOM   1012  CG  LEU A  61     -11.902  -3.760 -27.492  0.00  0.00
ATOM   1013  HG  LEU A  61     -12.211  -3.074 -26.675  0.00  0.00
ATOM   1014  CD1 LEU A  61     -12.134  -3.205 -28.889  0.00  0.00
ATOM   1015  HD1 LEU A  61     -11.767  -3.946 -29.631  0.00  0.00
ATOM   1016  HD1 LEU A  61     -11.651  -2.220 -29.062  0.00  0.00
ATOM   1017  HD1 LEU A  61     -13.221  -3.001 -29.000  0.00  0.00
ATOM   1018  CD2 LEU A  61     -12.510  -5.180 -27.353  0.00  0.00
ATOM   1019  HD2 LEU A  61     -13.537  -5.156 -26.932  0.00  0.00
ATOM   1020  HD2 LEU A  61     -11.984  -5.926 -26.720  0.00  0.00
ATOM   1021  HD2 LEU A  61     -12.474  -5.684 -28.343  0.00  0.00
ATOM   1022  C   LEU A  61      -8.321  -4.512 -26.071  0.00  0.00
ATOM   1023  O   LEU A  61      -7.777  -4.830 -27.136  0.00  0.00
ATOM   1024  N   LYS A  62      -7.561  -4.157 -25.035  0.00  0.00
ATOM   1025  HN  LYS A  62      -7.947  -3.913 -24.149  0.00  0.00
ATOM   1026  CA  LYS A  62      -6.143  -4.352 -24.974  0.00  0.00
ATOM   1027  HA  LYS A  62      -5.612  -3.941 -25.819  0.00  0.00
ATOM   1028  CB  LYS A  62      -5.528  -3.690 -23.737  0.00  0.00
ATOM   1029  HB1 LYS A  62      -6.065  -3.821 -22.773  0.00  0.00
ATOM   1030  HB2 LYS A  62      -5.581  -2.614 -24.010  0.00  0.00
ATOM   1031  CG  LYS A  62      -4.060  -3.993 -23.443  0.00  0.00
ATOM   1032  HG1 LYS A  62      -3.599  -4.066 -24.452  0.00  0.00
ATOM   1033  HG2 LYS A  62      -3.904  -4.986 -22.971  0.00  0.00
ATOM   1034  CD  LYS A  62      -3.392  -2.833 -22.704  0.00  0.00
ATOM   1035  HD1 LYS A  62      -3.746  -2.915 -21.654  0.00  0.00
ATOM   1036  HD2 LYS A  62      -3.549  -1.851 -23.200  0.00  0.00
ATOM   1037  CE  LYS A  62      -1.895  -3.041 -22.556  0.00  0.00
ATOM   1038  HE1 LYS A  62      -1.277  -2.822 -23.453  0.00  0.00
ATOM   1039  HE2 LYS A  62      -1.646  -4.076 -22.237  0.00  0.00
ATOM   1040  NZ  LYS A  62      -1.342  -2.091 -21.630  0.00  0.00
ATOM   1041  HZ1 LYS A  62      -1.566  -1.094 -21.828  0.00  0.00
ATOM   1042  HZ2 LYS A  62      -0.338  -2.331 -21.503  0.00  0.00
ATOM   1043  HZ3 LYS A  62      -1.733  -2.282 -20.685  0.00  0.00
ATOM   1044  C   LYS A  62      -5.814  -5.805 -25.010  0.00  0.00
ATOM   1045  O   LYS A  62      -6.498  -6.678 -24.510  0.00  0.00
ATOM   1046  N   SER A  63      -4.719  -6.198 -25.650  0.00  0.00
ATOM   1047  HN  SER A  63      -4.207  -5.580 -26.240  0.00  0.00
ATOM   1048  CA  SER A  63      -4.450  -7.662 -25.898  0.00  0.00
ATOM   1049  HA  SER A  63      -5.353  -8.147 -26.238  0.00  0.00
ATOM   1050  CB  SER A  63      -3.267  -7.662 -26.991  0.00  0.00
ATOM   1051  HB1 SER A  63      -3.086  -8.731 -27.237  0.00  0.00
ATOM   1052  HB2 SER A  63      -2.378  -7.175 -26.536  0.00  0.00
ATOM   1053  OG  SER A  63      -3.578  -6.995 -28.226  0.00  0.00
ATOM   1054  HG1 SER A  63      -3.522  -7.672 -28.903  0.00  0.00
ATOM   1055  C   SER A  63      -3.983  -8.510 -24.708  0.00  0.00
ATOM   1056  O   SER A  63      -3.938  -9.766 -24.724  0.00  0.00
ATOM   1057  N   MET A  64      -3.696  -7.767 -23.591  0.00  0.00
ATOM   1058  HN  MET A  64      -3.593  -6.777 -23.643  0.00  0.00
ATOM   1059  CA  MET A  64      -3.527  -8.338 -22.296  0.00  0.00
ATOM   1060  HA  MET A  64      -4.283  -9.093 -22.143  0.00  0.00
ATOM   1061  CB  MET A  64      -2.146  -8.979 -22.124  0.00  0.00
ATOM   1062  HB1 MET A  64      -1.412  -8.147 -22.077  0.00  0.00
ATOM   1063  HB2 MET A  64      -1.956  -9.654 -22.987  0.00  0.00
ATOM   1064  CG  MET A  64      -1.983  -9.769 -20.878  0.00  0.00
ATOM   1065  HG1 MET A  64      -2.862 -10.442 -20.776  0.00  0.00
ATOM   1066  HG2 MET A  64      -2.028  -9.104 -19.989  0.00  0.00
ATOM   1067  SD  MET A  64      -0.389 -10.772 -21.044  0.00  0.00
ATOM   1068  CE  MET A  64      -0.922 -11.950 -22.321  0.00  0.00
ATOM   1069  HE1 MET A  64      -0.168 -12.763 -22.390  0.00  0.00
ATOM   1070  HE2 MET A  64      -1.000 -11.605 -23.374  0.00  0.00
ATOM   1071  HE3 MET A  64      -1.862 -12.529 -22.193  0.00  0.00
ATOM   1072  C   MET A  64      -3.839  -7.305 -21.283  0.00  0.00
ATOM   1073  O   MET A  64      -3.242  -6.229 -21.236  0.00  0.00
ATOM   1074  N   THR A  65      -4.785  -7.554 -20.371  0.00  0.00
ATOM   1075  HN  THR A  65      -5.411  -8.330 -20.380  0.00  0.00
ATOM   1076  CA  THR A  65      -5.161  -6.560 -19.377  0.00  0.00
ATOM   1077  HA  THR A  65      -5.504  -5.623 -19.790  0.00  0.00
ATOM   1078  CB  THR A  65      -6.354  -7.127 -18.609  0.00  0.00
ATOM   1079  HB  THR A  65      -6.164  -8.166 -18.263  0.00  0.00
ATOM   1080  OG1 THR A  65      -7.534  -7.101 -19.418  0.00  0.00
ATOM   1081  HG1 THR A  65      -7.800  -7.997 -19.635  0.00  0.00
ATOM   1082  CG2 THR A  65      -6.596  -6.343 -17.340  0.00  0.00
ATOM   1083  HG2 THR A  65      -7.654  -6.455 -17.021  0.00  0.00
ATOM   1084  HG2 THR A  65      -6.350  -5.266 -17.459  0.00  0.00
ATOM   1085  HG2 THR A  65      -5.915  -6.763 -16.570  0.00  0.00
ATOM   1086  C   THR A  65      -4.045  -6.246 -18.368  0.00  0.00
ATOM   1087  O   THR A  65      -3.445  -7.132 -17.810  0.00  0.00
ATOM   1088  N   ASP A  66      -3.835  -4.901 -18.085  0.00  0.00
ATOM   1089  HN  ASP A  66      -4.252  -4.182 -18.635  0.00  0.00
ATOM   1090  CA  ASP A  66      -2.847  -4.435 -17.029  0.00  0.00
ATOM   1091  HA  ASP A  66      -1.999  -5.090 -17.155  0.00  0.00
ATOM   1092  CB  ASP A  66      -2.518  -2.879 -17.208  0.00  0.00
ATOM   1093  HB1 ASP A  66      -1.860  -2.419 -16.439  0.00  0.00
ATOM   1094  HB2 ASP A  66      -3.474  -2.326 -17.087  0.00  0.00
ATOM   1095  CG  ASP A  66      -2.077  -2.640 -18.661  0.00  0.00
ATOM   1096  OD1 ASP A  66      -0.973  -3.127 -19.057  0.00  0.00
ATOM   1097  OD2 ASP A  66      -2.751  -1.882 -19.375  0.00  0.00
ATOM   1098  C   ASP A  66      -3.339  -4.700 -15.704  0.00  0.00
ATOM   1099  O   ASP A  66      -3.785  -3.826 -14.964  0.00  0.00
ATOM   1100  N   ILE A  67      -3.295  -6.013 -15.185  0.00  0.00
ATOM   1101  HN  ILE A  67      -2.902  -6.727 -15.759  0.00  0.00
ATOM   1102  CA  ILE A  67      -3.944  -6.505 -13.988  0.00  0.00
ATOM   1103  HA  ILE A  67      -4.994  -6.252 -13.987  0.00  0.00
ATOM   1104  CB  ILE A  67      -3.746  -8.019 -13.953  0.00  0.00
ATOM   1105  HB  ILE A  67      -3.819  -8.477 -14.963  0.00  0.00
ATOM   1106  CG2 ILE A  67      -2.253  -8.274 -13.776  0.00  0.00
ATOM   1107  HG2 ILE A  67      -1.629  -7.646 -14.445  0.00  0.00
ATOM   1108  HG2 ILE A  67      -2.081  -9.316 -14.119  0.00  0.00
ATOM   1109  HG2 ILE A  67      -1.925  -8.017 -12.746  0.00  0.00
ATOM   1110  CG1 ILE A  67      -4.637  -8.708 -12.943  0.00  0.00
ATOM   1111  HG1 ILE A  67      -4.715  -7.998 -12.092  0.00  0.00
ATOM   1112  HG1 ILE A  67      -4.053  -9.591 -12.604  0.00  0.00
ATOM   1113  CD1 ILE A  67      -6.024  -9.130 -13.452  0.00  0.00
ATOM   1114  HD1 ILE A  67      -6.671  -8.232 -13.344  0.00  0.00
ATOM   1115  HD2 ILE A  67      -6.397  -9.939 -12.788  0.00  0.00
ATOM   1116  HD3 ILE A  67      -5.957  -9.462 -14.511  0.00  0.00
ATOM   1117  C   ILE A  67      -3.612  -5.761 -12.742  0.00  0.00
ATOM   1118  O   ILE A  67      -4.365  -5.586 -11.843  0.00  0.00
ATOM   1119  N   TYR A  68      -2.392  -5.124 -12.736  0.00  0.00
ATOM   1120  HN  TYR A  68      -1.931  -5.305 -13.601  0.00  0.00
ATOM   1121  CA  TYR A  68      -1.788  -4.492 -11.607  0.00  0.00
ATOM   1122  HA  TYR A  68      -1.738  -5.253 -10.841  0.00  0.00
ATOM   1123  CB  TYR A  68      -0.360  -3.916 -11.986  0.00  0.00
ATOM   1124  HB1 TYR A  68       0.170  -3.631 -11.052  0.00  0.00
ATOM   1125  HB2 TYR A  68      -0.451  -2.985 -12.584  0.00  0.00
ATOM   1126  CG  TYR A  68       0.418  -4.964 -12.813  0.00  0.00
ATOM   1127  CD1 TYR A  68       0.601  -4.752 -14.187  0.00  0.00
ATOM   1128  HD1 TYR A  68       0.170  -3.930 -14.740  0.00  0.00
ATOM   1129  CE1 TYR A  68       1.194  -5.724 -15.018  0.00  0.00
ATOM   1130  HE1 TYR A  68       1.340  -5.622 -16.082  0.00  0.00
ATOM   1131  CZ  TYR A  68       1.657  -6.864 -14.366  0.00  0.00
ATOM   1132  OH  TYR A  68       2.260  -7.821 -15.177  0.00  0.00
ATOM   1133  HH  TYR A  68       2.733  -7.452 -15.926  0.00  0.00
ATOM   1134  CD2 TYR A  68       0.782  -6.178 -12.221  0.00  0.00
ATOM   1135  HD2 TYR A  68       0.814  -6.295 -11.149  0.00  0.00
ATOM   1136  CE2 TYR A  68       1.468  -7.118 -13.019  0.00  0.00
ATOM   1137  HE2 TYR A  68       1.888  -7.990 -12.540  0.00  0.00
ATOM   1138  C   TYR A  68      -2.550  -3.304 -11.055  0.00  0.00
ATOM   1139  O   TYR A  68      -2.769  -3.202  -9.868  0.00  0.00
ATOM   1140  N   LEU A  69      -3.078  -2.508 -11.961  0.00  0.00
ATOM   1141  HN  LEU A  69      -2.943  -2.563 -12.947  0.00  0.00
ATOM   1142  CA  LEU A  69      -3.815  -1.332 -11.576  0.00  0.00
ATOM   1143  HA  LEU A  69      -3.249  -0.773 -10.845  0.00  0.00
ATOM   1144  CB  LEU A  69      -4.096  -0.409 -12.854  0.00  0.00
ATOM   1145  HB1 LEU A  69      -4.974   0.233 -12.632  0.00  0.00
ATOM   1146  HB2 LEU A  69      -4.365  -1.065 -13.710  0.00  0.00
ATOM   1147  CG  LEU A  69      -2.913   0.414 -13.306  0.00  0.00
ATOM   1148  HG  LEU A  69      -2.049  -0.281 -13.241  0.00  0.00
ATOM   1149  CD1 LEU A  69      -2.860   0.836 -14.737  0.00  0.00
ATOM   1150  HD1 LEU A  69      -2.005   1.520 -14.928  0.00  0.00
ATOM   1151  HD1 LEU A  69      -3.748   1.477 -14.924  0.00  0.00
ATOM   1152  HD1 LEU A  69      -2.735  -0.018 -15.437  0.00  0.00
ATOM   1153  CD2 LEU A  69      -2.674   1.690 -12.536  0.00  0.00
ATOM   1154  HD2 LEU A  69      -1.809   2.283 -12.902  0.00  0.00
ATOM   1155  HD2 LEU A  69      -2.563   1.519 -11.444  0.00  0.00
ATOM   1156  HD2 LEU A  69      -3.613   2.276 -12.623  0.00  0.00
ATOM   1157  C   LEU A  69      -5.192  -1.649 -10.956  0.00  0.00
ATOM   1158  O   LEU A  69      -5.642  -1.037  -9.973  0.00  0.00
ATOM   1159  N   LEU A  70      -5.867  -2.643 -11.457  0.00  0.00
ATOM   1160  HN  LEU A  70      -5.532  -3.070 -12.293  0.00  0.00
ATOM   1161  CA  LEU A  70      -7.014  -3.289 -10.757  0.00  0.00
ATOM   1162  HA  LEU A  70      -7.754  -2.512 -10.634  0.00  0.00
ATOM   1163  CB  LEU A  70      -7.582  -4.436 -11.613  0.00  0.00
ATOM   1164  HB1 LEU A  70      -8.393  -4.971 -11.073  0.00  0.00
ATOM   1165  HB2 LEU A  70      -6.839  -5.249 -11.760  0.00  0.00
ATOM   1166  CG  LEU A  70      -8.048  -4.005 -13.016  0.00  0.00
ATOM   1167  HG  LEU A  70      -8.546  -3.017 -12.927  0.00  0.00
ATOM   1168  CD1 LEU A  70      -6.969  -3.799 -14.038  0.00  0.00
ATOM   1169  HD1 LEU A  70      -6.466  -4.782 -14.156  0.00  0.00
ATOM   1170  HD1 LEU A  70      -6.229  -2.995 -13.839  0.00  0.00
ATOM   1171  HD1 LEU A  70      -7.448  -3.620 -15.025  0.00  0.00
ATOM   1172  CD2 LEU A  70      -9.089  -4.933 -13.637  0.00  0.00
ATOM   1173  HD2 LEU A  70      -8.810  -6.005 -13.549  0.00  0.00
ATOM   1174  HD2 LEU A  70      -9.147  -4.647 -14.709  0.00  0.00
ATOM   1175  HD2 LEU A  70     -10.099  -4.772 -13.202  0.00  0.00
ATOM   1176  C   LEU A  70      -6.651  -3.917  -9.382  0.00  0.00
ATOM   1177  O   LEU A  70      -7.268  -3.612  -8.350  0.00  0.00
ATOM   1178  N   ASN A  71      -5.570  -4.707  -9.333  0.00  0.00
ATOM   1179  HN  ASN A  71      -5.062  -4.793 -10.186  0.00  0.00
ATOM   1180  CA  ASN A  71      -5.110  -5.385  -8.116  0.00  0.00
ATOM   1181  HA  ASN A  71      -6.047  -5.740  -7.712  0.00  0.00
ATOM   1182  CB  ASN A  71      -3.981  -6.385  -8.377  0.00  0.00
ATOM   1183  HB1 ASN A  71      -3.791  -6.816  -7.371  0.00  0.00
ATOM   1184  HB2 ASN A  71      -3.104  -5.852  -8.802  0.00  0.00
ATOM   1185  CG  ASN A  71      -4.503  -7.564  -9.243  0.00  0.00
ATOM   1186  OD1 ASN A  71      -5.674  -7.923  -9.336  0.00  0.00
ATOM   1187  ND2 ASN A  71      -3.465  -8.247  -9.760  0.00  0.00
ATOM   1188  HD2 ASN A  71      -2.619  -8.159  -9.234  0.00  0.00
ATOM   1189  HD2 ASN A  71      -3.594  -9.073 -10.308  0.00  0.00
ATOM   1190  C   ASN A  71      -4.673  -4.546  -7.034  0.00  0.00
ATOM   1191  O   ASN A  71      -4.758  -4.875  -5.795  0.00  0.00
ATOM   1192  N   LEU A  72      -4.134  -3.415  -7.377  0.00  0.00
ATOM   1193  HN  LEU A  72      -3.970  -3.268  -8.350  0.00  0.00
ATOM   1194  CA  LEU A  72      -3.924  -2.342  -6.384  0.00  0.00
ATOM   1195  HA  LEU A  72      -3.286  -2.726  -5.601  0.00  0.00
ATOM   1196  CB  LEU A  72      -3.290  -1.218  -7.144  0.00  0.00
ATOM   1197  HB1 LEU A  72      -3.951  -1.067  -8.024  0.00  0.00
ATOM   1198  HB2 LEU A  72      -2.317  -1.576  -7.546  0.00  0.00
ATOM   1199  CG  LEU A  72      -3.232   0.162  -6.535  0.00  0.00
ATOM   1200  HG  LEU A  72      -4.251   0.575  -6.376  0.00  0.00
ATOM   1201  CD1 LEU A  72      -2.354   0.134  -5.204  0.00  0.00
ATOM   1202  HD1 LEU A  72      -2.277   1.162  -4.790  0.00  0.00
ATOM   1203  HD1 LEU A  72      -1.346  -0.327  -5.276  0.00  0.00
ATOM   1204  HD1 LEU A  72      -2.959  -0.373  -4.423  0.00  0.00
ATOM   1205  CD2 LEU A  72      -2.619   1.161  -7.568  0.00  0.00
ATOM   1206  HD2 LEU A  72      -3.150   1.288  -8.536  0.00  0.00
ATOM   1207  HD2 LEU A  72      -1.633   0.748  -7.871  0.00  0.00
ATOM   1208  HD2 LEU A  72      -2.482   2.137  -7.056  0.00  0.00
ATOM   1209  C   LEU A  72      -5.137  -1.763  -5.738  0.00  0.00
ATOM   1210  O   LEU A  72      -5.311  -1.566  -4.494  0.00  0.00
ATOM   1211  N   ALA A  73      -6.181  -1.508  -6.497  0.00  0.00
ATOM   1212  HN  ALA A  73      -6.129  -1.653  -7.483  0.00  0.00
ATOM   1213  CA  ALA A  73      -7.457  -0.981  -5.903  0.00  0.00
ATOM   1214  HA  ALA A  73      -7.311  -0.141  -5.239  0.00  0.00
ATOM   1215  CB  ALA A  73      -8.422  -0.641  -7.061  0.00  0.00
ATOM   1216  HB1 ALA A  73      -8.059   0.219  -7.663  0.00  0.00
ATOM   1217  HB2 ALA A  73      -9.358  -0.349  -6.538  0.00  0.00
ATOM   1218  HB3 ALA A  73      -8.854  -1.526  -7.573  0.00  0.00
ATOM   1219  C   ALA A  73      -8.115  -2.007  -4.966  0.00  0.00
ATOM   1220  O   ALA A  73      -8.710  -1.660  -4.022  0.00  0.00
ATOM   1221  N   ILE A  74      -8.012  -3.350  -5.314  0.00  0.00
ATOM   1222  HN  ILE A  74      -7.488  -3.519  -6.146  0.00  0.00
ATOM   1223  CA  ILE A  74      -8.407  -4.490  -4.502  0.00  0.00
ATOM   1224  HA  ILE A  74      -9.462  -4.414  -4.282  0.00  0.00
ATOM   1225  CB  ILE A  74      -8.310  -5.839  -5.193  0.00  0.00
ATOM   1226  HB  ILE A  74      -7.245  -5.882  -5.508  0.00  0.00
ATOM   1227  CG2 ILE A  74      -8.634  -7.024  -4.160  0.00  0.00
ATOM   1228  HG2 ILE A  74      -8.712  -7.895  -4.844  0.00  0.00
ATOM   1229  HG2 ILE A  74      -9.556  -6.959  -3.543  0.00  0.00
ATOM   1230  HG2 ILE A  74      -7.757  -7.053  -3.478  0.00  0.00
ATOM   1231  CG1 ILE A  74      -9.267  -5.789  -6.403  0.00  0.00
ATOM   1232  HG1 ILE A  74      -9.223  -4.801  -6.909  0.00  0.00
ATOM   1233  HG1 ILE A  74     -10.289  -5.845  -5.969  0.00  0.00
ATOM   1234  CD1 ILE A  74      -9.114  -6.906  -7.489  0.00  0.00
ATOM   1235  HD1 ILE A  74      -9.457  -7.923  -7.200  0.00  0.00
ATOM   1236  HD2 ILE A  74      -8.079  -6.755  -7.863  0.00  0.00
ATOM   1237  HD3 ILE A  74      -9.657  -6.786  -8.450  0.00  0.00
ATOM   1238  C   ILE A  74      -7.668  -4.493  -3.226  0.00  0.00
ATOM   1239  O   ILE A  74      -8.170  -4.540  -2.122  0.00  0.00
ATOM   1240  N   SER A  75      -6.350  -4.192  -3.280  0.00  0.00
ATOM   1241  HN  SER A  75      -5.847  -3.886  -4.085  0.00  0.00
ATOM   1242  CA  SER A  75      -5.444  -4.113  -2.180  0.00  0.00
ATOM   1243  HA  SER A  75      -5.432  -5.026  -1.604  0.00  0.00
ATOM   1244  CB  SER A  75      -3.964  -4.105  -2.788  0.00  0.00
ATOM   1245  HB1 SER A  75      -3.311  -3.989  -1.896  0.00  0.00
ATOM   1246  HB2 SER A  75      -3.969  -3.290  -3.543  0.00  0.00
ATOM   1247  OG  SER A  75      -3.587  -5.307  -3.477  0.00  0.00
ATOM   1248  HG1 SER A  75      -4.008  -5.230  -4.336  0.00  0.00
ATOM   1249  C   SER A  75      -5.680  -3.050  -1.210  0.00  0.00
ATOM   1250  O   SER A  75      -5.694  -3.236  -0.041  0.00  0.00
ATOM   1251  N   ASP A  76      -5.955  -1.840  -1.740  0.00  0.00
ATOM   1252  HN  ASP A  76      -5.807  -1.632  -2.704  0.00  0.00
ATOM   1253  CA  ASP A  76      -6.437  -0.648  -1.059  0.00  0.00
ATOM   1254  HA  ASP A  76      -5.656  -0.551  -0.319  0.00  0.00
ATOM   1255  CB  ASP A  76      -6.541   0.487  -2.059  0.00  0.00
ATOM   1256  HB1 ASP A  76      -7.511   0.488  -2.600  0.00  0.00
ATOM   1257  HB2 ASP A  76      -5.696   0.257  -2.743  0.00  0.00
ATOM   1258  CG  ASP A  76      -6.146   1.820  -1.467  0.00  0.00
ATOM   1259  OD1 ASP A  76      -5.019   1.937  -1.067  0.00  0.00
ATOM   1260  OD2 ASP A  76      -6.962   2.744  -1.583  0.00  0.00
ATOM   1261  C   ASP A  76      -7.839  -0.974  -0.417  0.00  0.00
ATOM   1262  O   ASP A  76      -8.009  -0.665   0.728  0.00  0.00
ATOM   1263  N   LEU A  77      -8.748  -1.617  -1.097  0.00  0.00
ATOM   1264  HN  LEU A  77      -8.726  -1.644  -2.093  0.00  0.00
ATOM   1265  CA  LEU A  77      -9.987  -2.015  -0.478  0.00  0.00
ATOM   1266  HA  LEU A  77     -10.353  -1.051  -0.155  0.00  0.00
ATOM   1267  CB  LEU A  77     -10.988  -2.599  -1.529  0.00  0.00
ATOM   1268  HB1 LEU A  77     -10.558  -3.516  -1.986  0.00  0.00
ATOM   1269  HB2 LEU A  77     -11.087  -1.790  -2.284  0.00  0.00
ATOM   1270  CG  LEU A  77     -12.448  -2.920  -1.113  0.00  0.00
ATOM   1271  HG  LEU A  77     -12.375  -3.496  -0.167  0.00  0.00
ATOM   1272  CD1 LEU A  77     -13.296  -1.641  -0.934  0.00  0.00
ATOM   1273  HD1 LEU A  77     -12.880  -0.947  -0.173  0.00  0.00
ATOM   1274  HD1 LEU A  77     -14.329  -1.940  -0.655  0.00  0.00
ATOM   1275  HD1 LEU A  77     -13.318  -1.186  -1.947  0.00  0.00
ATOM   1276  CD2 LEU A  77     -13.150  -3.744  -2.280  0.00  0.00
ATOM   1277  HD2 LEU A  77     -14.127  -4.152  -1.944  0.00  0.00
ATOM   1278  HD2 LEU A  77     -12.603  -4.675  -2.541  0.00  0.00
ATOM   1279  HD2 LEU A  77     -13.414  -3.076  -3.128  0.00  0.00
ATOM   1280  C   LEU A  77      -9.866  -2.888   0.753  0.00  0.00
ATOM   1281  O   LEU A  77     -10.564  -2.819   1.756  0.00  0.00
ATOM   1282  N   PHE A  78      -9.001  -3.905   0.791  0.00  0.00
ATOM   1283  HN  PHE A  78      -8.465  -4.175  -0.006  0.00  0.00
ATOM   1284  CA  PHE A  78      -8.647  -4.684   1.903  0.00  0.00
ATOM   1285  HA  PHE A  78      -9.551  -5.076   2.345  0.00  0.00
ATOM   1286  CB  PHE A  78      -7.719  -5.827   1.481  0.00  0.00
ATOM   1287  HB1 PHE A  78      -7.390  -6.299   2.431  0.00  0.00
ATOM   1288  HB2 PHE A  78      -6.774  -5.393   1.091  0.00  0.00
ATOM   1289  CG  PHE A  78      -8.248  -6.869   0.539  0.00  0.00
ATOM   1290  CD1 PHE A  78      -9.586  -7.338   0.618  0.00  0.00
ATOM   1291  HD1 PHE A  78     -10.255  -6.821   1.291  0.00  0.00
ATOM   1292  CE1 PHE A  78      -9.982  -8.393  -0.163  0.00  0.00
ATOM   1293  HE1 PHE A  78     -11.016  -8.705  -0.163  0.00  0.00
ATOM   1294  CZ  PHE A  78      -9.091  -9.094  -0.983  0.00  0.00
ATOM   1295  HZ  PHE A  78      -9.466  -9.890  -1.609  0.00  0.00
ATOM   1296  CD2 PHE A  78      -7.346  -7.565  -0.268  0.00  0.00
ATOM   1297  HD2 PHE A  78      -6.314  -7.287  -0.425  0.00  0.00
ATOM   1298  CE2 PHE A  78      -7.744  -8.677  -1.060  0.00  0.00
ATOM   1299  HE2 PHE A  78      -7.062  -9.225  -1.693  0.00  0.00
ATOM   1300  C   PHE A  78      -7.954  -3.883   3.001  0.00  0.00
ATOM   1301  O   PHE A  78      -8.244  -4.053   4.178  0.00  0.00
ATOM   1302  N   PHE A  79      -7.122  -2.883   2.642  0.00  0.00
ATOM   1303  HN  PHE A  79      -6.985  -2.714   1.669  0.00  0.00
ATOM   1304  CA  PHE A  79      -6.781  -1.879   3.711  0.00  0.00
ATOM   1305  HA  PHE A  79      -6.318  -2.476   4.484  0.00  0.00
ATOM   1306  CB  PHE A  79      -5.767  -0.782   3.153  0.00  0.00
ATOM   1307  HB1 PHE A  79      -6.087  -0.289   2.210  0.00  0.00
ATOM   1308  HB2 PHE A  79      -4.838  -1.313   2.852  0.00  0.00
ATOM   1309  CG  PHE A  79      -5.411   0.222   4.200  0.00  0.00
ATOM   1310  CD1 PHE A  79      -4.506   0.027   5.271  0.00  0.00
ATOM   1311  HD1 PHE A  79      -4.093  -0.969   5.333  0.00  0.00
ATOM   1312  CE1 PHE A  79      -4.209   0.990   6.191  0.00  0.00
ATOM   1313  HE1 PHE A  79      -3.530   0.720   6.988  0.00  0.00
ATOM   1314  CZ  PHE A  79      -4.983   2.139   6.176  0.00  0.00
ATOM   1315  HZ  PHE A  79      -4.824   2.892   6.934  0.00  0.00
ATOM   1316  CD2 PHE A  79      -5.924   1.472   4.086  0.00  0.00
ATOM   1317  HD2 PHE A  79      -6.661   1.645   3.316  0.00  0.00
ATOM   1318  CE2 PHE A  79      -5.774   2.434   5.130  0.00  0.00
ATOM   1319  HE2 PHE A  79      -6.421   3.297   5.185  0.00  0.00
ATOM   1320  C   PHE A  79      -8.012  -1.119   4.265  0.00  0.00
ATOM   1321  O   PHE A  79      -8.229  -1.114   5.501  0.00  0.00
ATOM   1322  N   LEU A  80      -8.895  -0.672   3.309  0.00  0.00
ATOM   1323  HN  LEU A  80      -8.509  -0.722   2.390  0.00  0.00
ATOM   1324  CA  LEU A  80     -10.145  -0.099   3.706  0.00  0.00
ATOM   1325  HA  LEU A  80      -9.941   0.887   4.096  0.00  0.00
ATOM   1326  CB  LEU A  80     -10.850   0.339   2.385  0.00  0.00
ATOM   1327  HB1 LEU A  80     -11.873   0.725   2.584  0.00  0.00
ATOM   1328  HB2 LEU A  80     -10.909  -0.517   1.679  0.00  0.00
ATOM   1329  CG  LEU A  80     -10.108   1.594   1.773  0.00  0.00
ATOM   1330  HG  LEU A  80      -9.023   1.554   2.011  0.00  0.00
ATOM   1331  CD1 LEU A  80     -10.343   1.895   0.311  0.00  0.00
ATOM   1332  HD1 LEU A  80     -11.353   2.312   0.107  0.00  0.00
ATOM   1333  HD1 LEU A  80     -10.057   1.032  -0.329  0.00  0.00
ATOM   1334  HD1 LEU A  80      -9.657   2.720   0.024  0.00  0.00
ATOM   1335  CD2 LEU A  80     -10.679   2.809   2.605  0.00  0.00
ATOM   1336  HD2 LEU A  80     -10.259   3.759   2.214  0.00  0.00
ATOM   1337  HD2 LEU A  80     -10.372   2.692   3.667  0.00  0.00
ATOM   1338  HD2 LEU A  80     -11.783   2.774   2.484  0.00  0.00
ATOM   1339  C   LEU A  80     -11.087  -0.794   4.657  0.00  0.00
ATOM   1340  O   LEU A  80     -11.706  -0.111   5.482  0.00  0.00
ATOM   1341  N   LEU A  81     -11.082  -2.133   4.635  0.00  0.00
ATOM   1342  HN  LEU A  81     -10.414  -2.652   4.108  0.00  0.00
ATOM   1343  CA  LEU A  81     -11.866  -2.900   5.593  0.00  0.00
ATOM   1344  HA  LEU A  81     -12.828  -2.425   5.715  0.00  0.00
ATOM   1345  CB  LEU A  81     -12.218  -4.333   5.054  0.00  0.00
ATOM   1346  HB1 LEU A  81     -12.868  -4.846   5.795  0.00  0.00
ATOM   1347  HB2 LEU A  81     -11.314  -4.966   4.924  0.00  0.00
ATOM   1348  CG  LEU A  81     -12.925  -4.308   3.728  0.00  0.00
ATOM   1349  HG  LEU A  81     -12.285  -3.820   2.962  0.00  0.00
ATOM   1350  CD1 LEU A  81     -13.133  -5.721   3.280  0.00  0.00
ATOM   1351  HD1 LEU A  81     -12.191  -6.304   3.206  0.00  0.00
ATOM   1352  HD1 LEU A  81     -13.667  -5.793   2.309  0.00  0.00
ATOM   1353  HD1 LEU A  81     -13.660  -6.299   4.068  0.00  0.00
ATOM   1354  CD2 LEU A  81     -14.272  -3.565   3.765  0.00  0.00
ATOM   1355  HD2 LEU A  81     -14.711  -3.771   4.764  0.00  0.00
ATOM   1356  HD2 LEU A  81     -14.944  -3.966   2.976  0.00  0.00
ATOM   1357  HD2 LEU A  81     -14.094  -2.477   3.621  0.00  0.00
ATOM   1358  C   LEU A  81     -11.338  -3.011   7.002  0.00  0.00
ATOM   1359  O   LEU A  81     -12.004  -3.311   7.913  0.00  0.00
ATOM   1360  N   THR A  82     -10.101  -2.460   7.276  0.00  0.00
ATOM   1361  HN  THR A  82      -9.419  -2.391   6.551  0.00  0.00
ATOM   1362  CA  THR A  82      -9.444  -2.316   8.584  0.00  0.00
ATOM   1363  HA  THR A  82     -10.014  -2.860   9.322  0.00  0.00
ATOM   1364  CB  THR A  82      -7.928  -2.478   8.715  0.00  0.00
ATOM   1365  HB  THR A  82      -7.703  -2.393   9.800  0.00  0.00
ATOM   1366  OG1 THR A  82      -7.236  -1.568   7.936  0.00  0.00
ATOM   1367  HG1 THR A  82      -7.795  -1.339   7.190  0.00  0.00
ATOM   1368  CG2 THR A  82      -7.655  -3.889   8.215  0.00  0.00
ATOM   1369  HG2 THR A  82      -6.610  -4.238   8.356  0.00  0.00
ATOM   1370  HG2 THR A  82      -7.717  -4.081   7.123  0.00  0.00
ATOM   1371  HG2 THR A  82      -8.349  -4.503   8.829  0.00  0.00
ATOM   1372  C   THR A  82      -9.750  -0.802   9.117  0.00  0.00
ATOM   1373  O   THR A  82      -9.555  -0.495  10.255  0.00  0.00
ATOM   1374  N   VAL A  83     -10.367   0.061   8.252  0.00  0.00
ATOM   1375  HN  VAL A  83     -10.621  -0.204   7.325  0.00  0.00
ATOM   1376  CA  VAL A  83     -10.486   1.533   8.587  0.00  0.00
ATOM   1377  HA  VAL A  83      -9.535   1.747   9.051  0.00  0.00
ATOM   1378  CB  VAL A  83     -10.608   2.497   7.369  0.00  0.00
ATOM   1379  HB  VAL A  83     -11.338   2.166   6.600  0.00  0.00
ATOM   1380  CG1 VAL A  83     -10.925   3.959   7.788  0.00  0.00
ATOM   1381  HG1 VAL A  83     -11.969   4.110   8.137  0.00  0.00
ATOM   1382  HG1 VAL A  83     -10.700   4.635   6.935  0.00  0.00
ATOM   1383  HG1 VAL A  83     -10.171   4.234   8.557  0.00  0.00
ATOM   1384  CG2 VAL A  83      -9.244   2.482   6.575  0.00  0.00
ATOM   1385  HG2 VAL A  83      -9.171   1.431   6.227  0.00  0.00
ATOM   1386  HG2 VAL A  83      -8.391   2.767   7.228  0.00  0.00
ATOM   1387  HG2 VAL A  83      -9.299   3.229   5.755  0.00  0.00
ATOM   1388  C   VAL A  83     -11.537   1.903   9.614  0.00  0.00
ATOM   1389  O   VAL A  83     -11.337   2.874  10.366  0.00  0.00
ATOM   1390  N   PRO A  84     -12.614   1.177   9.758  0.00  0.00
ATOM   1391  CD  PRO A  84     -13.315   0.558   8.626  0.00  0.00
ATOM   1392  HD1 PRO A  84     -13.050  -0.505   8.437  0.00  0.00
ATOM   1393  HD2 PRO A  84     -13.266   1.098   7.655  0.00  0.00
ATOM   1394  CA  PRO A  84     -13.606   1.337  10.916  0.00  0.00
ATOM   1395  HA  PRO A  84     -13.948   2.361  10.942  0.00  0.00
ATOM   1396  CB  PRO A  84     -14.717   0.422  10.541  0.00  0.00
ATOM   1397  HB1 PRO A  84     -15.676   0.674  11.041  0.00  0.00
ATOM   1398  HB2 PRO A  84     -14.602  -0.630  10.878  0.00  0.00
ATOM   1399  CG  PRO A  84     -14.770   0.546   9.010  0.00  0.00
ATOM   1400  HG1 PRO A  84     -15.350  -0.227   8.462  0.00  0.00
ATOM   1401  HG2 PRO A  84     -15.159   1.532   8.679  0.00  0.00
ATOM   1402  C   PRO A  84     -12.915   0.934  12.262  0.00  0.00
ATOM   1403  O   PRO A  84     -13.212   1.488  13.299  0.00  0.00
ATOM   1404  N   PHE A  85     -12.121  -0.125  12.219  0.00  0.00
ATOM   1405  HN  PHE A  85     -11.898  -0.612  11.378  0.00  0.00
ATOM   1406  CA  PHE A  85     -11.277  -0.587  13.310  0.00  0.00
ATOM   1407  HA  PHE A  85     -11.838  -0.618  14.231  0.00  0.00
ATOM   1408  CB  PHE A  85     -10.710  -1.970  13.100  0.00  0.00
ATOM   1409  HB1 PHE A  85     -10.162  -2.340  13.994  0.00  0.00
ATOM   1410  HB2 PHE A  85     -10.016  -1.968  12.232  0.00  0.00
ATOM   1411  CG  PHE A  85     -11.898  -2.836  12.849  0.00  0.00
ATOM   1412  CD1 PHE A  85     -11.921  -3.676  11.639  0.00  0.00
ATOM   1413  HD1 PHE A  85     -11.032  -3.687  11.026  0.00  0.00
ATOM   1414  CE1 PHE A  85     -13.035  -4.452  11.384  0.00  0.00
ATOM   1415  HE1 PHE A  85     -13.004  -5.172  10.578  0.00  0.00
ATOM   1416  CZ  PHE A  85     -14.062  -4.591  12.373  0.00  0.00
ATOM   1417  HZ  PHE A  85     -14.876  -5.284  12.217  0.00  0.00
ATOM   1418  CD2 PHE A  85     -12.884  -2.998  13.766  0.00  0.00
ATOM   1419  HD2 PHE A  85     -12.744  -2.575  14.750  0.00  0.00
ATOM   1420  CE2 PHE A  85     -13.909  -3.897  13.568  0.00  0.00
ATOM   1421  HE2 PHE A  85     -14.604  -4.124  14.364  0.00  0.00
ATOM   1422  C   PHE A  85     -10.291   0.422  13.841  0.00  0.00
ATOM   1423  O   PHE A  85     -10.206   0.646  15.065  0.00  0.00
ATOM   1424  N   TRP A  86      -9.531   1.137  12.993  0.00  0.00
ATOM   1425  HN  TRP A  86      -9.553   0.847  12.038  0.00  0.00
ATOM   1426  CA  TRP A  86      -8.695   2.245  13.318  0.00  0.00
ATOM   1427  HA  TRP A  86      -8.122   1.940  14.181  0.00  0.00
ATOM   1428  CB  TRP A  86      -7.722   2.671  12.165  0.00  0.00
ATOM   1429  HB1 TRP A  86      -6.990   3.350  12.651  0.00  0.00
ATOM   1430  HB2 TRP A  86      -8.388   3.144  11.412  0.00  0.00
ATOM   1431  CG  TRP A  86      -6.991   1.591  11.446  0.00  0.00
ATOM   1432  CD1 TRP A  86      -6.993   1.414  10.146  0.00  0.00
ATOM   1433  HD1 TRP A  86      -7.383   2.209   9.528  0.00  0.00
ATOM   1434  NE1 TRP A  86      -6.278   0.243   9.833  0.00  0.00
ATOM   1435  HE1 TRP A  86      -6.391  -0.403   9.110  0.00  0.00
ATOM   1436  CE2 TRP A  86      -5.948  -0.382  11.007  0.00  0.00
ATOM   1437  CD2 TRP A  86      -6.354   0.469  12.074  0.00  0.00
ATOM   1438  CE3 TRP A  86      -6.134   0.104  13.356  0.00  0.00
ATOM   1439  HE3 TRP A  86      -6.467   0.643  14.230  0.00  0.00
ATOM   1440  CZ3 TRP A  86      -5.445  -1.063  13.585  0.00  0.00
ATOM   1441  HZ3 TRP A  86      -5.114  -1.257  14.595  0.00  0.00
ATOM   1442  CZ2 TRP A  86      -5.306  -1.555  11.235  0.00  0.00
ATOM   1443  HZ2 TRP A  86      -4.928  -2.203  10.458  0.00  0.00
ATOM   1444  CH2 TRP A  86      -4.974  -1.848  12.586  0.00  0.00
ATOM   1445  HH2 TRP A  86      -4.363  -2.736  12.664  0.00  0.00
ATOM   1446  C   TRP A  86      -9.347   3.423  13.993  0.00  0.00
ATOM   1447  O   TRP A  86      -8.867   3.966  14.952  0.00  0.00
ATOM   1448  N   ALA A  87     -10.562   3.769  13.532  0.00  0.00
ATOM   1449  HN  ALA A  87     -10.913   3.205  12.788  0.00  0.00
ATOM   1450  CA  ALA A  87     -11.459   4.792  13.997  0.00  0.00
ATOM   1451  HA  ALA A  87     -10.835   5.638  14.246  0.00  0.00
ATOM   1452  CB  ALA A  87     -12.508   5.160  12.923  0.00  0.00
ATOM   1453  HB1 ALA A  87     -13.346   5.715  13.397  0.00  0.00
ATOM   1454  HB2 ALA A  87     -12.956   4.373  12.280  0.00  0.00
ATOM   1455  HB3 ALA A  87     -11.940   5.689  12.128  0.00  0.00
ATOM   1456  C   ALA A  87     -12.082   4.342  15.314  0.00  0.00
ATOM   1457  O   ALA A  87     -12.338   5.154  16.295  0.00  0.00
ATOM   1458  N   HIS A  88     -12.500   3.087  15.489  0.00  0.00
ATOM   1459  HN  HIS A  88     -12.419   2.470  14.710  0.00  0.00
ATOM   1460  CA  HIS A  88     -12.914   2.578  16.775  0.00  0.00
ATOM   1461  HA  HIS A  88     -13.696   3.252  17.095  0.00  0.00
ATOM   1462  CB  HIS A  88     -13.226   1.054  16.680  0.00  0.00
ATOM   1463  HB1 HIS A  88     -12.403   0.342  16.453  0.00  0.00
ATOM   1464  HB2 HIS A  88     -13.882   0.935  15.791  0.00  0.00
ATOM   1465  ND1 HIS A  88     -13.253  -0.076  18.968  0.00  0.00
ATOM   1466  HD1 HIS A  88     -12.307  -0.370  19.108  0.00  0.00
ATOM   1467  CG  HIS A  88     -13.901   0.460  17.868  0.00  0.00
ATOM   1468  CE1 HIS A  88     -14.178  -0.386  19.854  0.00  0.00
ATOM   1469  HE1 HIS A  88     -14.039  -0.917  20.796  0.00  0.00
ATOM   1470  NE2 HIS A  88     -15.396   0.027  19.482  0.00  0.00
ATOM   1471  CD2 HIS A  88     -15.264   0.573  18.208  0.00  0.00
ATOM   1472  HD2 HIS A  88     -16.160   0.994  17.767  0.00  0.00
ATOM   1473  C   HIS A  88     -11.830   2.736  17.847  0.00  0.00
ATOM   1474  O   HIS A  88     -12.126   3.180  18.977  0.00  0.00
ATOM   1475  N   TYR A  89     -10.490   2.472  17.566  0.00  0.00
ATOM   1476  HN  TYR A  89     -10.276   1.919  16.765  0.00  0.00
ATOM   1477  CA  TYR A  89      -9.351   2.734  18.471  0.00  0.00
ATOM   1478  HA  TYR A  89      -9.522   2.232  19.411  0.00  0.00
ATOM   1479  CB  TYR A  89      -7.884   2.271  17.951  0.00  0.00
ATOM   1480  HB1 TYR A  89      -7.058   2.773  18.499  0.00  0.00
ATOM   1481  HB2 TYR A  89      -7.699   2.449  16.870  0.00  0.00
ATOM   1482  CG  TYR A  89      -7.538   0.885  18.185  0.00  0.00
ATOM   1483  CD1 TYR A  89      -7.263  -0.115  17.187  0.00  0.00
ATOM   1484  HD1 TYR A  89      -7.068   0.136  16.155  0.00  0.00
ATOM   1485  CE1 TYR A  89      -6.930  -1.412  17.648  0.00  0.00
ATOM   1486  HE1 TYR A  89      -6.741  -2.221  16.959  0.00  0.00
ATOM   1487  CZ  TYR A  89      -6.911  -1.711  19.020  0.00  0.00
ATOM   1488  OH  TYR A  89      -6.786  -2.978  19.625  0.00  0.00
ATOM   1489  HH  TYR A  89      -7.224  -3.478  18.932  0.00  0.00
ATOM   1490  CD2 TYR A  89      -7.520   0.543  19.524  0.00  0.00
ATOM   1491  HD2 TYR A  89      -7.658   1.329  20.250  0.00  0.00
ATOM   1492  CE2 TYR A  89      -7.087  -0.713  19.975  0.00  0.00
ATOM   1493  HE2 TYR A  89      -6.993  -1.003  21.011  0.00  0.00
ATOM   1494  C   TYR A  89      -9.159   4.186  18.816  0.00  0.00
ATOM   1495  O   TYR A  89      -8.938   4.567  19.921  0.00  0.00
ATOM   1496  N   ALA A  90      -9.212   5.175  17.829  0.00  0.00
ATOM   1497  HN  ALA A  90      -9.300   5.080  16.840  0.00  0.00
ATOM   1498  CA  ALA A  90      -9.165   6.535  18.162  0.00  0.00
ATOM   1499  HA  ALA A  90      -8.305   6.625  18.809  0.00  0.00
ATOM   1500  CB  ALA A  90      -8.868   7.292  16.849  0.00  0.00
ATOM   1501  HB1 ALA A  90      -9.698   7.091  16.138  0.00  0.00
ATOM   1502  HB2 ALA A  90      -7.922   6.942  16.383  0.00  0.00
ATOM   1503  HB3 ALA A  90      -8.763   8.386  17.013  0.00  0.00
ATOM   1504  C   ALA A  90     -10.358   7.124  18.912  0.00  0.00
ATOM   1505  O   ALA A  90     -10.152   7.960  19.775  0.00  0.00
ATOM   1506  N   ALA A  91     -11.570   6.768  18.567  0.00  0.00
ATOM   1507  HN  ALA A  91     -11.728   6.148  17.803  0.00  0.00
ATOM   1508  CA  ALA A  91     -12.752   7.057  19.334  0.00  0.00
ATOM   1509  HA  ALA A  91     -12.861   8.132  19.312  0.00  0.00
ATOM   1510  CB  ALA A  91     -13.929   6.667  18.442  0.00  0.00
ATOM   1511  HB1 ALA A  91     -14.930   6.898  18.865  0.00  0.00
ATOM   1512  HB2 ALA A  91     -13.936   5.567  18.287  0.00  0.00
ATOM   1513  HB3 ALA A  91     -13.791   7.130  17.442  0.00  0.00
ATOM   1514  C   ALA A  91     -12.766   6.496  20.823  0.00  0.00
ATOM   1515  O   ALA A  91     -12.929   7.278  21.789  0.00  0.00
ATOM   1516  N   ALA A  92     -12.454   5.172  20.971  0.00  0.00
ATOM   1517  HN  ALA A  92     -12.188   4.492  20.291  0.00  0.00
ATOM   1518  CA  ALA A  92     -12.686   4.637  22.283  0.00  0.00
ATOM   1519  HA  ALA A  92     -12.667   5.445  22.998  0.00  0.00
ATOM   1520  CB  ALA A  92     -14.019   3.770  22.403  0.00  0.00
ATOM   1521  HB1 ALA A  92     -14.239   3.033  21.601  0.00  0.00
ATOM   1522  HB2 ALA A  92     -14.818   4.535  22.298  0.00  0.00
ATOM   1523  HB3 ALA A  92     -14.193   3.265  23.378  0.00  0.00
ATOM   1524  C   ALA A  92     -11.507   3.779  22.751  0.00  0.00
ATOM   1525  O   ALA A  92     -10.387   4.295  23.116  0.00  0.00
ATOM   1526  N   GLN A  93     -11.720   2.406  22.774  0.00  0.00
ATOM   1527  HN  GLN A  93     -12.595   1.972  22.572  0.00  0.00
ATOM   1528  CA  GLN A  93     -10.753   1.450  23.235  0.00  0.00
ATOM   1529  HA  GLN A  93      -9.780   1.707  22.842  0.00  0.00
ATOM   1530  CB  GLN A  93     -10.569   1.304  24.789  0.00  0.00
ATOM   1531  HB1 GLN A  93     -10.219   2.298  25.139  0.00  0.00
ATOM   1532  HB2 GLN A  93      -9.774   0.546  24.955  0.00  0.00
ATOM   1533  CG  GLN A  93     -11.915   0.897  25.474  0.00  0.00
ATOM   1534  HG1 GLN A  93     -12.094  -0.075  24.966  0.00  0.00
ATOM   1535  HG2 GLN A  93     -12.797   1.526  25.227  0.00  0.00
ATOM   1536  CD  GLN A  93     -11.913   0.725  26.994  0.00  0.00
ATOM   1537  OE1 GLN A  93     -12.425  -0.261  27.509  0.00  0.00
ATOM   1538  NE2 GLN A  93     -11.230   1.657  27.738  0.00  0.00
ATOM   1539  HE2 GLN A  93     -10.880   2.503  27.338  0.00  0.00
ATOM   1540  HE2 GLN A  93     -11.233   1.587  28.737  0.00  0.00
ATOM   1541  C   GLN A  93     -11.236   0.164  22.612  0.00  0.00
ATOM   1542  O   GLN A  93     -12.420   0.204  22.169  0.00  0.00
ATOM   1543  N   TRP A  94     -10.398  -0.870  22.560  0.00  0.00
ATOM   1544  HN  TRP A  94      -9.456  -0.863  22.887  0.00  0.00
ATOM   1545  CA  TRP A  94     -10.727  -2.183  22.036  0.00  0.00
ATOM   1546  HA  TRP A  94     -11.271  -1.932  21.138  0.00  0.00
ATOM   1547  CB  TRP A  94      -9.413  -2.974  21.752  0.00  0.00
ATOM   1548  HB1 TRP A  94      -8.920  -3.252  22.708  0.00  0.00
ATOM   1549  HB2 TRP A  94      -8.735  -2.259  21.237  0.00  0.00
ATOM   1550  CG  TRP A  94      -9.543  -4.131  20.781  0.00  0.00
ATOM   1551  CD1 TRP A  94      -9.580  -5.445  21.079  0.00  0.00
ATOM   1552  HD1 TRP A  94      -9.588  -5.814  22.094  0.00  0.00
ATOM   1553  NE1 TRP A  94      -9.818  -6.187  19.938  0.00  0.00
ATOM   1554  HE1 TRP A  94     -10.040  -7.136  19.892  0.00  0.00
ATOM   1555  CE2 TRP A  94      -9.863  -5.382  18.844  0.00  0.00
ATOM   1556  CD2 TRP A  94      -9.709  -4.093  19.341  0.00  0.00
ATOM   1557  CE3 TRP A  94      -9.904  -3.014  18.470  0.00  0.00
ATOM   1558  HE3 TRP A  94      -9.883  -2.000  18.843  0.00  0.00
ATOM   1559  CZ3 TRP A  94     -10.119  -3.204  17.106  0.00  0.00
ATOM   1560  HZ3 TRP A  94     -10.210  -2.367  16.430  0.00  0.00
ATOM   1561  CZ2 TRP A  94     -10.064  -5.654  17.570  0.00  0.00
ATOM   1562  HZ2 TRP A  94     -10.181  -6.662  17.203  0.00  0.00
ATOM   1563  CH2 TRP A  94     -10.296  -4.513  16.652  0.00  0.00
ATOM   1564  HH2 TRP A  94     -10.515  -4.700  15.611  0.00  0.00
ATOM   1565  C   TRP A  94     -11.710  -2.873  22.916  0.00  0.00
ATOM   1566  O   TRP A  94     -11.837  -2.732  24.178  0.00  0.00
ATOM   1567  N   ASP A  95     -12.587  -3.640  22.201  0.00  0.00
ATOM   1568  HN  ASP A  95     -12.457  -3.824  21.230  0.00  0.00
ATOM   1569  CA  ASP A  95     -13.696  -4.335  22.762  0.00  0.00
ATOM   1570  HA  ASP A  95     -13.463  -4.539  23.797  0.00  0.00
ATOM   1571  CB  ASP A  95     -14.817  -3.322  22.758  0.00  0.00
ATOM   1572  HB1 ASP A  95     -15.062  -3.038  21.712  0.00  0.00
ATOM   1573  HB2 ASP A  95     -14.451  -2.403  23.264  0.00  0.00
ATOM   1574  CG  ASP A  95     -15.998  -3.789  23.511  0.00  0.00
ATOM   1575  OD1 ASP A  95     -16.078  -3.662  24.801  0.00  0.00
ATOM   1576  OD2 ASP A  95     -17.005  -4.142  22.811  0.00  0.00
ATOM   1577  C   ASP A  95     -13.984  -5.667  22.154  0.00  0.00
ATOM   1578  O   ASP A  95     -14.863  -6.411  22.625  0.00  0.00
ATOM   1579  N   PHE A  96     -13.274  -6.089  21.059  0.00  0.00
ATOM   1580  HN  PHE A  96     -12.497  -5.545  20.751  0.00  0.00
ATOM   1581  CA  PHE A  96     -13.677  -7.241  20.172  0.00  0.00
ATOM   1582  HA  PHE A  96     -14.716  -7.488  20.334  0.00  0.00
ATOM   1583  CB  PHE A  96     -13.660  -6.923  18.649  0.00  0.00
ATOM   1584  HB1 PHE A  96     -14.072  -7.770  18.061  0.00  0.00
ATOM   1585  HB2 PHE A  96     -12.591  -6.892  18.346  0.00  0.00
ATOM   1586  CG  PHE A  96     -14.326  -5.662  18.272  0.00  0.00
ATOM   1587  CD1 PHE A  96     -13.594  -4.556  17.828  0.00  0.00
ATOM   1588  HD1 PHE A  96     -12.515  -4.601  17.809  0.00  0.00
ATOM   1589  CE1 PHE A  96     -14.281  -3.374  17.557  0.00  0.00
ATOM   1590  HE1 PHE A  96     -13.729  -2.506  17.228  0.00  0.00
ATOM   1591  CZ  PHE A  96     -15.703  -3.265  17.713  0.00  0.00
ATOM   1592  HZ  PHE A  96     -16.227  -2.330  17.580  0.00  0.00
ATOM   1593  CD2 PHE A  96     -15.779  -5.633  18.320  0.00  0.00
ATOM   1594  HD2 PHE A  96     -16.307  -6.485  18.721  0.00  0.00
ATOM   1595  CE2 PHE A  96     -16.437  -4.453  18.033  0.00  0.00
ATOM   1596  HE2 PHE A  96     -17.492  -4.413  18.262  0.00  0.00
ATOM   1597  C   PHE A  96     -12.864  -8.473  20.500  0.00  0.00
ATOM   1598  O   PHE A  96     -12.776  -9.420  19.735  0.00  0.00
ATOM   1599  N   GLY A  97     -12.234  -8.354  21.735  0.00  0.00
ATOM   1600  HN  GLY A  97     -12.426  -7.556  22.303  0.00  0.00
ATOM   1601  CA  GLY A  97     -11.288  -9.414  22.233  0.00  0.00
ATOM   1602  HA1 GLY A  97     -11.858 -10.264  22.582  0.00  0.00
ATOM   1603  HA2 GLY A  97     -10.691  -8.768  22.859  0.00  0.00
ATOM   1604  C   GLY A  97     -10.232  -9.868  21.195  0.00  0.00
ATOM   1605  O   GLY A  97      -9.905  -9.300  20.159  0.00  0.00
ATOM   1606  N   ASN A  98      -9.698 -11.062  21.492  0.00  0.00
ATOM   1607  HN  ASN A  98     -10.131 -11.635  22.184  0.00  0.00
ATOM   1608  CA  ASN A  98      -8.445 -11.633  20.854  0.00  0.00
ATOM   1609  HA  ASN A  98      -7.716 -10.836  20.873  0.00  0.00
ATOM   1610  CB  ASN A  98      -7.931 -12.863  21.507  0.00  0.00
ATOM   1611  HB1 ASN A  98      -7.072 -13.326  20.976  0.00  0.00
ATOM   1612  HB2 ASN A  98      -8.651 -13.704  21.414  0.00  0.00
ATOM   1613  CG  ASN A  98      -7.576 -12.654  22.977  0.00  0.00
ATOM   1614  OD1 ASN A  98      -6.524 -12.200  23.291  0.00  0.00
ATOM   1615  ND2 ASN A  98      -8.505 -13.102  23.876  0.00  0.00
ATOM   1616  HD2 ASN A  98      -8.259 -12.908  24.825  0.00  0.00
ATOM   1617  HD2 ASN A  98      -9.379 -13.502  23.600  0.00  0.00
ATOM   1618  C   ASN A  98      -8.618 -12.088  19.374  0.00  0.00
ATOM   1619  O   ASN A  98      -7.689 -11.844  18.625  0.00  0.00
ATOM   1620  N   THR A  99      -9.752 -12.779  19.146  0.00  0.00
ATOM   1621  HN  THR A  99     -10.347 -12.921  19.933  0.00  0.00
ATOM   1622  CA  THR A  99     -10.117 -13.278  17.782  0.00  0.00
ATOM   1623  HA  THR A  99      -9.307 -13.962  17.575  0.00  0.00
ATOM   1624  CB  THR A  99     -11.481 -14.044  17.612  0.00  0.00
ATOM   1625  HB  THR A  99     -11.718 -14.112  16.528  0.00  0.00
ATOM   1626  OG1 THR A  99     -12.575 -13.461  18.284  0.00  0.00
ATOM   1627  HG1 THR A  99     -13.275 -14.068  18.035  0.00  0.00
ATOM   1628  CG2 THR A  99     -11.173 -15.422  18.233  0.00  0.00
ATOM   1629  HG2 THR A  99     -11.150 -15.486  19.342  0.00  0.00
ATOM   1630  HG2 THR A  99     -10.312 -15.865  17.687  0.00  0.00
ATOM   1631  HG2 THR A  99     -12.108 -16.003  18.084  0.00  0.00
ATOM   1632  C   THR A  99     -10.084 -12.162  16.695  0.00  0.00
ATOM   1633  O   THR A  99      -9.637 -12.394  15.656  0.00  0.00
ATOM   1634  N   MET A 100     -10.603 -10.980  16.974  0.00  0.00
ATOM   1635  HN  MET A 100     -11.191 -10.804  17.761  0.00  0.00
ATOM   1636  CA  MET A 100     -10.586  -9.884  16.000  0.00  0.00
ATOM   1637  HA  MET A 100     -10.911 -10.482  15.161  0.00  0.00
ATOM   1638  CB  MET A 100     -11.673  -8.915  16.420  0.00  0.00
ATOM   1639  HB1 MET A 100     -11.360  -8.425  17.366  0.00  0.00
ATOM   1640  HB2 MET A 100     -12.520  -9.615  16.588  0.00  0.00
ATOM   1641  CG  MET A 100     -12.218  -7.985  15.278  0.00  0.00
ATOM   1642  HG1 MET A 100     -11.418  -7.305  14.917  0.00  0.00
ATOM   1643  HG2 MET A 100     -12.937  -7.315  15.797  0.00  0.00
ATOM   1644  SD  MET A 100     -12.811  -9.026  13.922  0.00  0.00
ATOM   1645  CE  MET A 100     -13.961  -7.968  13.049  0.00  0.00
ATOM   1646  HE1 MET A 100     -13.407  -7.058  12.734  0.00  0.00
ATOM   1647  HE2 MET A 100     -14.837  -7.698  13.676  0.00  0.00
ATOM   1648  HE3 MET A 100     -14.378  -8.426  12.126  0.00  0.00
ATOM   1649  C   MET A 100      -9.236  -9.261  15.877  0.00  0.00
ATOM   1650  O   MET A 100      -8.986  -8.786  14.779  0.00  0.00
ATOM   1651  N   CYS A 101      -8.357  -9.276  16.925  0.00  0.00
ATOM   1652  HN  CYS A 101      -8.709  -9.573  17.809  0.00  0.00
ATOM   1653  CA  CYS A 101      -6.997  -8.839  16.823  0.00  0.00
ATOM   1654  HA  CYS A 101      -6.920  -7.793  16.568  0.00  0.00
ATOM   1655  CB  CYS A 101      -6.212  -8.968  18.177  0.00  0.00
ATOM   1656  HB1 CYS A 101      -5.169  -8.673  17.934  0.00  0.00
ATOM   1657  HB2 CYS A 101      -6.066  -9.999  18.566  0.00  0.00
ATOM   1658  SG  CYS A 101      -6.614  -7.920  19.573  0.00  0.00
ATOM   1659  C   CYS A 101      -6.237  -9.752  15.795  0.00  0.00
ATOM   1660  O   CYS A 101      -5.345  -9.265  15.089  0.00  0.00
ATOM   1661  N   GLN A 102      -6.544 -11.052  15.817  0.00  0.00
ATOM   1662  HN  GLN A 102      -7.144 -11.398  16.534  0.00  0.00
ATOM   1663  CA  GLN A 102      -5.943 -12.062  14.983  0.00  0.00
ATOM   1664  HA  GLN A 102      -4.890 -11.826  15.009  0.00  0.00
ATOM   1665  CB  GLN A 102      -6.163 -13.572  15.399  0.00  0.00
ATOM   1666  HB1 GLN A 102      -5.766 -14.142  14.533  0.00  0.00
ATOM   1667  HB2 GLN A 102      -7.227 -13.845  15.568  0.00  0.00
ATOM   1668  CG  GLN A 102      -5.339 -13.949  16.653  0.00  0.00
ATOM   1669  HG1 GLN A 102      -5.636 -13.227  17.444  0.00  0.00
ATOM   1670  HG2 GLN A 102      -4.246 -13.834  16.493  0.00  0.00
ATOM   1671  CD  GLN A 102      -5.610 -15.446  17.052  0.00  0.00
ATOM   1672  OE1 GLN A 102      -6.424 -15.652  17.986  0.00  0.00
ATOM   1673  NE2 GLN A 102      -4.923 -16.354  16.364  0.00  0.00
ATOM   1674  HE2 GLN A 102      -4.278 -16.136  15.632  0.00  0.00
ATOM   1675  HE2 GLN A 102      -5.060 -17.314  16.609  0.00  0.00
ATOM   1676  C   GLN A 102      -6.312 -11.763  13.481  0.00  0.00
ATOM   1677  O   GLN A 102      -5.439 -11.831  12.598  0.00  0.00
ATOM   1678  N   LEU A 103      -7.584 -11.405  13.162  0.00  0.00
ATOM   1679  HN  LEU A 103      -8.290 -11.365  13.865  0.00  0.00
ATOM   1680  CA  LEU A 103      -7.990 -11.050  11.822  0.00  0.00
ATOM   1681  HA  LEU A 103      -7.590 -11.797  11.152  0.00  0.00
ATOM   1682  CB  LEU A 103      -9.552 -10.972  11.780  0.00  0.00
ATOM   1683  HB1 LEU A 103      -9.777 -10.543  10.780  0.00  0.00
ATOM   1684  HB2 LEU A 103      -9.909 -10.286  12.577  0.00  0.00
ATOM   1685  CG  LEU A 103     -10.301 -12.295  12.035  0.00  0.00
ATOM   1686  HG  LEU A 103     -10.061 -12.812  12.989  0.00  0.00
ATOM   1687  CD1 LEU A 103     -11.751 -12.048  12.158  0.00  0.00
ATOM   1688  HD1 LEU A 103     -11.961 -11.658  13.177  0.00  0.00
ATOM   1689  HD1 LEU A 103     -12.213 -13.052  12.047  0.00  0.00
ATOM   1690  HD1 LEU A 103     -12.185 -11.393  11.373  0.00  0.00
ATOM   1691  CD2 LEU A 103     -10.140 -13.274  10.823  0.00  0.00
ATOM   1692  HD2 LEU A 103     -10.576 -12.797   9.921  0.00  0.00
ATOM   1693  HD2 LEU A 103     -10.668 -14.184  11.181  0.00  0.00
ATOM   1694  HD2 LEU A 103      -9.051 -13.460  10.703  0.00  0.00
ATOM   1695  C   LEU A 103      -7.401  -9.716  11.379  0.00  0.00
ATOM   1696  O   LEU A 103      -6.975  -9.438  10.259  0.00  0.00
ATOM   1697  N   LEU A 104      -7.300  -8.837  12.377  0.00  0.00
ATOM   1698  HN  LEU A 104      -7.810  -9.046  13.208  0.00  0.00
ATOM   1699  CA  LEU A 104      -6.913  -7.388  12.104  0.00  0.00
ATOM   1700  HA  LEU A 104      -7.530  -7.137  11.254  0.00  0.00
ATOM   1701  CB  LEU A 104      -7.317  -6.552  13.299  0.00  0.00
ATOM   1702  HB1 LEU A 104      -6.829  -6.812  14.263  0.00  0.00
ATOM   1703  HB2 LEU A 104      -8.415  -6.714  13.352  0.00  0.00
ATOM   1704  CG  LEU A 104      -7.052  -4.987  13.059  0.00  0.00
ATOM   1705  HG  LEU A 104      -5.969  -4.748  13.007  0.00  0.00
ATOM   1706  CD1 LEU A 104      -7.803  -4.406  11.872  0.00  0.00
ATOM   1707  HD1 LEU A 104      -7.772  -3.299  11.775  0.00  0.00
ATOM   1708  HD1 LEU A 104      -8.878  -4.663  11.981  0.00  0.00
ATOM   1709  HD1 LEU A 104      -7.450  -4.906  10.946  0.00  0.00
ATOM   1710  CD2 LEU A 104      -7.549  -4.296  14.347  0.00  0.00
ATOM   1711  HD2 LEU A 104      -7.315  -3.212  14.281  0.00  0.00
ATOM   1712  HD2 LEU A 104      -7.131  -4.693  15.296  0.00  0.00
ATOM   1713  HD2 LEU A 104      -8.657  -4.386  14.350  0.00  0.00
ATOM   1714  C   LEU A 104      -5.585  -7.120  11.686  0.00  0.00
ATOM   1715  O   LEU A 104      -5.403  -6.394  10.695  0.00  0.00
ATOM   1716  N   THR A 105      -4.532  -7.722  12.372  0.00  0.00
ATOM   1717  HN  THR A 105      -4.699  -8.379  13.103  0.00  0.00
ATOM   1718  CA  THR A 105      -3.115  -7.606  12.018  0.00  0.00
ATOM   1719  HA  THR A 105      -3.002  -6.535  11.942  0.00  0.00
ATOM   1720  CB  THR A 105      -2.181  -8.209  12.992  0.00  0.00
ATOM   1721  HB  THR A 105      -1.121  -8.027  12.712  0.00  0.00
ATOM   1722  OG1 THR A 105      -2.424  -9.604  13.207  0.00  0.00
ATOM   1723  HG1 THR A 105      -1.844  -9.934  13.898  0.00  0.00
ATOM   1724  CG2 THR A 105      -2.345  -7.515  14.322  0.00  0.00
ATOM   1725  HG2 THR A 105      -2.129  -6.426  14.329  0.00  0.00
ATOM   1726  HG2 THR A 105      -1.677  -7.915  15.116  0.00  0.00
ATOM   1727  HG2 THR A 105      -3.330  -7.663  14.814  0.00  0.00
ATOM   1728  C   THR A 105      -2.923  -8.162  10.648  0.00  0.00
ATOM   1729  O   THR A 105      -2.297  -7.445   9.783  0.00  0.00
ATOM   1730  N   GLY A 106      -3.446  -9.360  10.318  0.00  0.00
ATOM   1731  HN  GLY A 106      -3.961  -9.917  10.964  0.00  0.00
ATOM   1732  CA  GLY A 106      -3.111 -10.054   9.038  0.00  0.00
ATOM   1733  HA1 GLY A 106      -3.452 -11.071   9.167  0.00  0.00
ATOM   1734  HA2 GLY A 106      -2.034 -10.001   8.974  0.00  0.00
ATOM   1735  C   GLY A 106      -3.842  -9.463   7.817  0.00  0.00
ATOM   1736  O   GLY A 106      -3.206  -9.411   6.763  0.00  0.00
ATOM   1737  N   LEU A 107      -5.053  -8.874   7.960  0.00  0.00
ATOM   1738  HN  LEU A 107      -5.441  -8.793   8.874  0.00  0.00
ATOM   1739  CA  LEU A 107      -5.754  -8.288   6.819  0.00  0.00
ATOM   1740  HA  LEU A 107      -5.687  -8.932   5.955  0.00  0.00
ATOM   1741  CB  LEU A 107      -7.300  -8.090   7.129  0.00  0.00
ATOM   1742  HB1 LEU A 107      -7.373  -7.540   8.091  0.00  0.00
ATOM   1743  HB2 LEU A 107      -7.792  -9.054   7.382  0.00  0.00
ATOM   1744  CG  LEU A 107      -8.200  -7.448   6.094  0.00  0.00
ATOM   1745  HG  LEU A 107      -7.864  -6.390   6.104  0.00  0.00
ATOM   1746  CD1 LEU A 107      -8.043  -8.006   4.627  0.00  0.00
ATOM   1747  HD1 LEU A 107      -8.731  -7.512   3.910  0.00  0.00
ATOM   1748  HD1 LEU A 107      -8.332  -9.079   4.627  0.00  0.00
ATOM   1749  HD1 LEU A 107      -7.021  -7.891   4.207  0.00  0.00
ATOM   1750  CD2 LEU A 107      -9.630  -7.542   6.525  0.00  0.00
ATOM   1751  HD2 LEU A 107     -10.279  -7.076   5.753  0.00  0.00
ATOM   1752  HD2 LEU A 107      -9.824  -6.983   7.466  0.00  0.00
ATOM   1753  HD2 LEU A 107      -9.945  -8.602   6.636  0.00  0.00
ATOM   1754  C   LEU A 107      -5.175  -6.894   6.481  0.00  0.00
ATOM   1755  O   LEU A 107      -5.113  -6.462   5.304  0.00  0.00
ATOM   1756  N   TYR A 108      -4.690  -6.155   7.542  0.00  0.00
ATOM   1757  HN  TYR A 108      -5.009  -6.457   8.437  0.00  0.00
ATOM   1758  CA  TYR A 108      -3.864  -4.999   7.462  0.00  0.00
ATOM   1759  HA  TYR A 108      -4.411  -4.282   6.866  0.00  0.00
ATOM   1760  CB  TYR A 108      -3.686  -4.350   8.848  0.00  0.00
ATOM   1761  HB1 TYR A 108      -3.365  -5.108   9.594  0.00  0.00
ATOM   1762  HB2 TYR A 108      -4.627  -3.871   9.196  0.00  0.00
ATOM   1763  CG  TYR A 108      -2.618  -3.166   8.902  0.00  0.00
ATOM   1764  CD1 TYR A 108      -2.336  -2.284   7.885  0.00  0.00
ATOM   1765  HD1 TYR A 108      -2.832  -2.435   6.937  0.00  0.00
ATOM   1766  CE1 TYR A 108      -1.508  -1.169   8.034  0.00  0.00
ATOM   1767  HE1 TYR A 108      -1.295  -0.595   7.144  0.00  0.00
ATOM   1768  CZ  TYR A 108      -1.041  -0.828   9.341  0.00  0.00
ATOM   1769  OH  TYR A 108      -0.286   0.404   9.539  0.00  0.00
ATOM   1770  HH  TYR A 108       0.145   0.448  10.396  0.00  0.00
ATOM   1771  CD2 TYR A 108      -2.147  -2.851  10.143  0.00  0.00
ATOM   1772  HD2 TYR A 108      -2.234  -3.519  10.988  0.00  0.00
ATOM   1773  CE2 TYR A 108      -1.420  -1.699  10.419  0.00  0.00
ATOM   1774  HE2 TYR A 108      -1.100  -1.364  11.395  0.00  0.00
ATOM   1775  C   TYR A 108      -2.533  -5.369   6.730  0.00  0.00
ATOM   1776  O   TYR A 108      -2.208  -4.777   5.772  0.00  0.00
ATOM   1777  N   PHE A 109      -1.827  -6.486   7.060  0.00  0.00
ATOM   1778  HN  PHE A 109      -2.112  -7.048   7.833  0.00  0.00
ATOM   1779  CA  PHE A 109      -0.625  -6.971   6.438  0.00  0.00
ATOM   1780  HA  PHE A 109       0.143  -6.211   6.448  0.00  0.00
ATOM   1781  CB  PHE A 109       0.074  -8.077   7.239  0.00  0.00
ATOM   1782  HB1 PHE A 109       0.969  -8.457   6.701  0.00  0.00
ATOM   1783  HB2 PHE A 109      -0.712  -8.845   7.403  0.00  0.00
ATOM   1784  CG  PHE A 109       0.643  -7.661   8.566  0.00  0.00
ATOM   1785  CD1 PHE A 109       0.673  -8.557   9.636  0.00  0.00
ATOM   1786  HD1 PHE A 109       0.182  -9.498   9.440  0.00  0.00
ATOM   1787  CE1 PHE A 109       1.030  -8.179  10.966  0.00  0.00
ATOM   1788  HE1 PHE A 109       0.963  -8.952  11.717  0.00  0.00
ATOM   1789  CZ  PHE A 109       1.410  -6.891  11.218  0.00  0.00
ATOM   1790  HZ  PHE A 109       1.585  -6.585  12.238  0.00  0.00
ATOM   1791  CD2 PHE A 109       1.137  -6.384   8.850  0.00  0.00
ATOM   1792  HD2 PHE A 109       1.074  -5.635   8.075  0.00  0.00
ATOM   1793  CE2 PHE A 109       1.463  -5.965  10.217  0.00  0.00
ATOM   1794  HE2 PHE A 109       1.821  -4.958  10.373  0.00  0.00
ATOM   1795  C   PHE A 109      -0.769  -7.231   5.001  0.00  0.00
ATOM   1796  O   PHE A 109      -0.012  -6.691   4.176  0.00  0.00
ATOM   1797  N   ILE A 110      -1.870  -7.880   4.617  0.00  0.00
ATOM   1798  HN  ILE A 110      -2.652  -8.244   5.118  0.00  0.00
ATOM   1799  CA  ILE A 110      -2.123  -8.128   3.196  0.00  0.00
ATOM   1800  HA  ILE A 110      -1.241  -8.622   2.817  0.00  0.00
ATOM   1801  CB  ILE A 110      -3.346  -9.020   3.054  0.00  0.00
ATOM   1802  HB  ILE A 110      -4.145  -8.677   3.746  0.00  0.00
ATOM   1803  CG2 ILE A 110      -3.705  -9.132   1.524  0.00  0.00
ATOM   1804  HG2 ILE A 110      -4.582  -9.814   1.503  0.00  0.00
ATOM   1805  HG2 ILE A 110      -2.913  -9.609   0.908  0.00  0.00
ATOM   1806  HG2 ILE A 110      -4.146  -8.195   1.121  0.00  0.00
ATOM   1807  CG1 ILE A 110      -2.907 -10.425   3.620  0.00  0.00
ATOM   1808  HG1 ILE A 110      -2.393 -10.427   4.605  0.00  0.00
ATOM   1809  HG1 ILE A 110      -2.165 -10.795   2.880  0.00  0.00
ATOM   1810  CD1 ILE A 110      -3.993 -11.512   3.659  0.00  0.00
ATOM   1811  HD1 ILE A 110      -4.879 -11.253   4.279  0.00  0.00
ATOM   1812  HD2 ILE A 110      -3.464 -12.382   4.103  0.00  0.00
ATOM   1813  HD3 ILE A 110      -4.422 -11.846   2.690  0.00  0.00
ATOM   1814  C   ILE A 110      -2.282  -6.767   2.438  0.00  0.00
ATOM   1815  O   ILE A 110      -1.540  -6.487   1.449  0.00  0.00
ATOM   1816  N   GLY A 111      -3.076  -5.799   2.939  0.00  0.00
ATOM   1817  HN  GLY A 111      -3.550  -5.864   3.814  0.00  0.00
ATOM   1818  CA  GLY A 111      -3.277  -4.548   2.244  0.00  0.00
ATOM   1819  HA1 GLY A 111      -4.058  -4.083   2.828  0.00  0.00
ATOM   1820  HA2 GLY A 111      -3.526  -4.698   1.204  0.00  0.00
ATOM   1821  C   GLY A 111      -2.107  -3.554   2.251  0.00  0.00
ATOM   1822  O   GLY A 111      -1.851  -2.882   1.266  0.00  0.00
ATOM   1823  N   PHE A 112      -1.329  -3.402   3.384  0.00  0.00
ATOM   1824  HN  PHE A 112      -1.439  -3.890   4.248  0.00  0.00
ATOM   1825  CA  PHE A 112      -0.152  -2.539   3.383  0.00  0.00
ATOM   1826  HA  PHE A 112      -0.513  -1.529   3.256  0.00  0.00
ATOM   1827  CB  PHE A 112       0.482  -2.710   4.849  0.00  0.00
ATOM   1828  HB1 PHE A 112       0.771  -3.781   4.922  0.00  0.00
ATOM   1829  HB2 PHE A 112      -0.349  -2.579   5.574  0.00  0.00
ATOM   1830  CG  PHE A 112       1.714  -1.902   5.179  0.00  0.00
ATOM   1831  CD1 PHE A 112       2.292  -2.178   6.502  0.00  0.00
ATOM   1832  HD1 PHE A 112       1.813  -2.890   7.158  0.00  0.00
ATOM   1833  CE1 PHE A 112       3.452  -1.491   6.928  0.00  0.00
ATOM   1834  HE1 PHE A 112       3.935  -1.725   7.866  0.00  0.00
ATOM   1835  CZ  PHE A 112       3.958  -0.411   6.163  0.00  0.00
ATOM   1836  HZ  PHE A 112       4.816   0.102   6.571  0.00  0.00
ATOM   1837  CD2 PHE A 112       2.228  -0.780   4.472  0.00  0.00
ATOM   1838  HD2 PHE A 112       1.754  -0.427   3.567  0.00  0.00
ATOM   1839  CE2 PHE A 112       3.289  -0.010   4.987  0.00  0.00
ATOM   1840  HE2 PHE A 112       3.657   0.893   4.524  0.00  0.00
ATOM   1841  C   PHE A 112       0.827  -3.028   2.223  0.00  0.00
ATOM   1842  O   PHE A 112       1.101  -2.361   1.254  0.00  0.00
ATOM   1843  N   PHE A 113       1.294  -4.325   2.343  0.00  0.00
ATOM   1844  HN  PHE A 113       1.014  -4.938   3.079  0.00  0.00
ATOM   1845  CA  PHE A 113       2.263  -4.869   1.396  0.00  0.00
ATOM   1846  HA  PHE A 113       3.118  -4.210   1.352  0.00  0.00
ATOM   1847  CB  PHE A 113       2.776  -6.190   1.915  0.00  0.00
ATOM   1848  HB1 PHE A 113       3.708  -6.526   1.412  0.00  0.00
ATOM   1849  HB2 PHE A 113       1.984  -6.968   1.870  0.00  0.00
ATOM   1850  CG  PHE A 113       3.164  -6.066   3.401  0.00  0.00
ATOM   1851  CD1 PHE A 113       3.740  -4.861   3.935  0.00  0.00
ATOM   1852  HD1 PHE A 113       3.846  -3.958   3.351  0.00  0.00
ATOM   1853  CE1 PHE A 113       4.142  -4.855   5.258  0.00  0.00
ATOM   1854  HE1 PHE A 113       4.574  -3.950   5.658  0.00  0.00
ATOM   1855  CZ  PHE A 113       4.075  -5.982   6.081  0.00  0.00
ATOM   1856  HZ  PHE A 113       4.365  -5.931   7.121  0.00  0.00
ATOM   1857  CD2 PHE A 113       2.949  -7.215   4.261  0.00  0.00
ATOM   1858  HD2 PHE A 113       2.387  -8.030   3.831  0.00  0.00
ATOM   1859  CE2 PHE A 113       3.430  -7.213   5.602  0.00  0.00
ATOM   1860  HE2 PHE A 113       3.267  -8.034   6.283  0.00  0.00
ATOM   1861  C   PHE A 113       1.730  -4.942  -0.040  0.00  0.00
ATOM   1862  O   PHE A 113       2.452  -4.684  -1.013  0.00  0.00
ATOM   1863  N   SER A 114       0.496  -5.393  -0.287  0.00  0.00
ATOM   1864  HN  SER A 114      -0.084  -5.408   0.524  0.00  0.00
ATOM   1865  CA  SER A 114       0.006  -5.580  -1.600  0.00  0.00
ATOM   1866  HA  SER A 114       0.764  -6.002  -2.242  0.00  0.00
ATOM   1867  CB  SER A 114      -1.179  -6.564  -1.592  0.00  0.00
ATOM   1868  HB1 SER A 114      -1.517  -6.654  -2.646  0.00  0.00
ATOM   1869  HB2 SER A 114      -1.989  -6.124  -0.972  0.00  0.00
ATOM   1870  OG  SER A 114      -0.799  -7.854  -1.129  0.00  0.00
ATOM   1871  HG1 SER A 114      -0.807  -7.811  -0.170  0.00  0.00
ATOM   1872  C   SER A 114      -0.409  -4.269  -2.270  0.00  0.00
ATOM   1873  O   SER A 114      -0.406  -4.148  -3.458  0.00  0.00
ATOM   1874  N   GLY A 115      -0.649  -3.223  -1.449  0.00  0.00
ATOM   1875  HN  GLY A 115      -0.635  -3.274  -0.454  0.00  0.00
ATOM   1876  CA  GLY A 115      -0.982  -1.898  -1.953  0.00  0.00
ATOM   1877  HA1 GLY A 115      -1.444  -1.382  -1.126  0.00  0.00
ATOM   1878  HA2 GLY A 115      -1.723  -2.010  -2.731  0.00  0.00
ATOM   1879  C   GLY A 115       0.238  -1.201  -2.544  0.00  0.00
ATOM   1880  O   GLY A 115       0.221  -0.739  -3.678  0.00  0.00
ATOM   1881  N   ILE A 116       1.339  -1.279  -1.852  0.00  0.00
ATOM   1882  HN  ILE A 116       1.319  -1.420  -0.866  0.00  0.00
ATOM   1883  CA  ILE A 116       2.660  -0.856  -2.292  0.00  0.00
ATOM   1884  HA  ILE A 116       2.585   0.093  -2.802  0.00  0.00
ATOM   1885  CB  ILE A 116       3.724  -0.707  -1.156  0.00  0.00
ATOM   1886  HB  ILE A 116       4.087  -1.689  -0.785  0.00  0.00
ATOM   1887  CG2 ILE A 116       4.905   0.055  -1.824  0.00  0.00
ATOM   1888  HG2 ILE A 116       4.535   0.996  -2.283  0.00  0.00
ATOM   1889  HG2 ILE A 116       5.326  -0.559  -2.647  0.00  0.00
ATOM   1890  HG2 ILE A 116       5.696   0.296  -1.081  0.00  0.00
ATOM   1891  CG1 ILE A 116       3.186   0.147   0.074  0.00  0.00
ATOM   1892  HG1 ILE A 116       2.161  -0.163   0.367  0.00  0.00
ATOM   1893  HG1 ILE A 116       3.113   1.187  -0.311  0.00  0.00
ATOM   1894  CD1 ILE A 116       4.001   0.284   1.349  0.00  0.00
ATOM   1895  HD1 ILE A 116       3.763  -0.638   1.922  0.00  0.00
ATOM   1896  HD2 ILE A 116       3.691   1.127   2.003  0.00  0.00
ATOM   1897  HD3 ILE A 116       5.099   0.210   1.202  0.00  0.00
ATOM   1898  C   ILE A 116       3.226  -1.813  -3.371  0.00  0.00
ATOM   1899  O   ILE A 116       3.660  -1.337  -4.469  0.00  0.00
ATOM   1900  N   PHE A 117       3.209  -3.184  -3.197  0.00  0.00
ATOM   1901  HN  PHE A 117       2.914  -3.564  -2.324  0.00  0.00
ATOM   1902  CA  PHE A 117       3.785  -4.045  -4.229  0.00  0.00
ATOM   1903  HA  PHE A 117       4.724  -3.523  -4.340  0.00  0.00
ATOM   1904  CB  PHE A 117       4.016  -5.521  -3.837  0.00  0.00
ATOM   1905  HB1 PHE A 117       4.320  -6.142  -4.706  0.00  0.00
ATOM   1906  HB2 PHE A 117       3.094  -6.106  -3.631  0.00  0.00
ATOM   1907  CG  PHE A 117       5.168  -5.720  -2.897  0.00  0.00
ATOM   1908  CD1 PHE A 117       6.395  -5.168  -3.203  0.00  0.00
ATOM   1909  HD1 PHE A 117       6.535  -4.724  -4.177  0.00  0.00
ATOM   1910  CE1 PHE A 117       7.541  -5.212  -2.361  0.00  0.00
ATOM   1911  HE1 PHE A 117       8.492  -4.783  -2.640  0.00  0.00
ATOM   1912  CZ  PHE A 117       7.326  -5.835  -1.125  0.00  0.00
ATOM   1913  HZ  PHE A 117       8.186  -5.801  -0.472  0.00  0.00
ATOM   1914  CD2 PHE A 117       5.032  -6.453  -1.734  0.00  0.00
ATOM   1915  HD2 PHE A 117       4.172  -7.086  -1.570  0.00  0.00
ATOM   1916  CE2 PHE A 117       6.116  -6.435  -0.807  0.00  0.00
ATOM   1917  HE2 PHE A 117       5.858  -6.859   0.152  0.00  0.00
ATOM   1918  C   PHE A 117       3.206  -3.973  -5.586  0.00  0.00
ATOM   1919  O   PHE A 117       3.969  -3.971  -6.606  0.00  0.00
ATOM   1920  N   PHE A 118       1.903  -3.937  -5.804  0.00  0.00
ATOM   1921  HN  PHE A 118       1.291  -4.020  -5.021  0.00  0.00
ATOM   1922  CA  PHE A 118       1.343  -4.045  -7.151  0.00  0.00
ATOM   1923  HA  PHE A 118       1.892  -4.822  -7.661  0.00  0.00
ATOM   1924  CB  PHE A 118      -0.199  -4.158  -7.089  0.00  0.00
ATOM   1925  HB1 PHE A 118      -0.705  -3.724  -7.977  0.00  0.00
ATOM   1926  HB2 PHE A 118      -0.717  -3.782  -6.181  0.00  0.00
ATOM   1927  CG  PHE A 118      -0.487  -5.706  -7.062  0.00  0.00
ATOM   1928  CD1 PHE A 118      -1.082  -6.258  -5.948  0.00  0.00
ATOM   1929  HD1 PHE A 118      -1.498  -5.690  -5.130  0.00  0.00
ATOM   1930  CE1 PHE A 118      -1.355  -7.710  -5.861  0.00  0.00
ATOM   1931  HE1 PHE A 118      -1.842  -8.134  -4.995  0.00  0.00
ATOM   1932  CZ  PHE A 118      -1.077  -8.531  -7.005  0.00  0.00
ATOM   1933  HZ  PHE A 118      -1.106  -9.611  -6.985  0.00  0.00
ATOM   1934  CD2 PHE A 118      -0.061  -6.602  -8.118  0.00  0.00
ATOM   1935  HD2 PHE A 118       0.451  -6.283  -9.014  0.00  0.00
ATOM   1936  CE2 PHE A 118      -0.402  -7.942  -8.063  0.00  0.00
ATOM   1937  HE2 PHE A 118       0.061  -8.507  -8.859  0.00  0.00
ATOM   1938  C   PHE A 118       1.715  -2.859  -8.116  0.00  0.00
ATOM   1939  O   PHE A 118       2.030  -3.050  -9.239  0.00  0.00
ATOM   1940  N   ILE A 119       1.852  -1.697  -7.540  0.00  0.00
ATOM   1941  HN  ILE A 119       1.751  -1.639  -6.550  0.00  0.00
ATOM   1942  CA  ILE A 119       2.355  -0.542  -8.320  0.00  0.00
ATOM   1943  HA  ILE A 119       1.782  -0.456  -9.231  0.00  0.00
ATOM   1944  CB  ILE A 119       2.387   0.839  -7.615  0.00  0.00
ATOM   1945  HB  ILE A 119       3.274   0.899  -6.949  0.00  0.00
ATOM   1946  CG2 ILE A 119       2.393   1.923  -8.664  0.00  0.00
ATOM   1947  HG2 ILE A 119       2.765   2.856  -8.190  0.00  0.00
ATOM   1948  HG2 ILE A 119       1.358   2.114  -9.017  0.00  0.00
ATOM   1949  HG2 ILE A 119       2.944   1.730  -9.609  0.00  0.00
ATOM   1950  CG1 ILE A 119       1.145   0.935  -6.736  0.00  0.00
ATOM   1951  HG1 ILE A 119       1.097   0.227  -5.881  0.00  0.00
ATOM   1952  HG1 ILE A 119       0.258   0.581  -7.303  0.00  0.00
ATOM   1953  CD1 ILE A 119       0.834   2.324  -6.197  0.00  0.00
ATOM   1954  HD1 ILE A 119      -0.137   2.289  -5.658  0.00  0.00
ATOM   1955  HD2 ILE A 119       0.715   3.017  -7.058  0.00  0.00
ATOM   1956  HD3 ILE A 119       1.592   2.627  -5.443  0.00  0.00
ATOM   1957  C   ILE A 119       3.802  -0.844  -8.714  0.00  0.00
ATOM   1958  O   ILE A 119       4.283  -0.505  -9.767  0.00  0.00
ATOM   1959  N   ILE A 120       4.607  -1.450  -7.833  0.00  0.00
ATOM   1960  HN  ILE A 120       4.205  -1.639  -6.940  0.00  0.00
ATOM   1961  CA  ILE A 120       5.916  -1.781  -8.113  0.00  0.00
ATOM   1962  HA  ILE A 120       6.425  -0.894  -8.459  0.00  0.00
ATOM   1963  CB  ILE A 120       6.742  -2.215  -6.917  0.00  0.00
ATOM   1964  HB  ILE A 120       6.281  -3.053  -6.352  0.00  0.00
ATOM   1965  CG2 ILE A 120       8.141  -2.716  -7.331  0.00  0.00
ATOM   1966  HG2 ILE A 120       8.033  -3.805  -7.522  0.00  0.00
ATOM   1967  HG2 ILE A 120       8.891  -2.545  -6.530  0.00  0.00
ATOM   1968  HG2 ILE A 120       8.436  -2.352  -8.339  0.00  0.00
ATOM   1969  CG1 ILE A 120       6.779  -0.951  -5.948  0.00  0.00
ATOM   1970  HG1 ILE A 120       5.800  -0.716  -5.477  0.00  0.00
ATOM   1971  HG1 ILE A 120       7.166  -0.153  -6.616  0.00  0.00
ATOM   1972  CD1 ILE A 120       7.749  -1.043  -4.839  0.00  0.00
ATOM   1973  HD1 ILE A 120       7.641  -1.994  -4.273  0.00  0.00
ATOM   1974  HD2 ILE A 120       7.539  -0.248  -4.094  0.00  0.00
ATOM   1975  HD3 ILE A 120       8.821  -1.017  -5.132  0.00  0.00
ATOM   1976  C   ILE A 120       5.951  -2.877  -9.241  0.00  0.00
ATOM   1977  O   ILE A 120       6.738  -2.720 -10.150  0.00  0.00
ATOM   1978  N   LEU A 121       5.088  -3.880  -9.328  0.00  0.00
ATOM   1979  HN  LEU A 121       4.558  -3.914  -8.484  0.00  0.00
ATOM   1980  CA  LEU A 121       4.910  -4.842 -10.389  0.00  0.00
ATOM   1981  HA  LEU A 121       5.894  -5.272 -10.502  0.00  0.00
ATOM   1982  CB  LEU A 121       3.948  -5.893 -10.044  0.00  0.00
ATOM   1983  HB1 LEU A 121       3.754  -6.589 -10.888  0.00  0.00
ATOM   1984  HB2 LEU A 121       3.043  -5.344  -9.704  0.00  0.00
ATOM   1985  CG  LEU A 121       4.443  -6.915  -8.948  0.00  0.00
ATOM   1986  HG  LEU A 121       4.919  -6.294  -8.157  0.00  0.00
ATOM   1987  CD1 LEU A 121       3.234  -7.743  -8.389  0.00  0.00
ATOM   1988  HD1 LEU A 121       3.598  -8.567  -7.739  0.00  0.00
ATOM   1989  HD1 LEU A 121       2.605  -8.262  -9.144  0.00  0.00
ATOM   1990  HD1 LEU A 121       2.607  -7.087  -7.747  0.00  0.00
ATOM   1991  CD2 LEU A 121       5.338  -7.991  -9.582  0.00  0.00
ATOM   1992  HD2 LEU A 121       5.718  -8.519  -8.683  0.00  0.00
ATOM   1993  HD2 LEU A 121       6.199  -7.399  -9.961  0.00  0.00
ATOM   1994  HD2 LEU A 121       4.941  -8.754 -10.285  0.00  0.00
ATOM   1995  C   LEU A 121       4.461  -4.175 -11.723  0.00  0.00
ATOM   1996  O   LEU A 121       4.870  -4.514 -12.817  0.00  0.00
ATOM   1997  N   LEU A 122       3.625  -3.099 -11.638  0.00  0.00
ATOM   1998  HN  LEU A 122       3.302  -2.728 -10.771  0.00  0.00
ATOM   1999  CA  LEU A 122       3.035  -2.288 -12.693  0.00  0.00
ATOM   2000  HA  LEU A 122       2.535  -2.853 -13.467  0.00  0.00
ATOM   2001  CB  LEU A 122       2.143  -1.299 -11.987  0.00  0.00
ATOM   2002  HB1 LEU A 122       2.752  -0.715 -11.264  0.00  0.00
ATOM   2003  HB2 LEU A 122       1.379  -1.840 -11.388  0.00  0.00
ATOM   2004  CG  LEU A 122       1.568  -0.229 -13.017  0.00  0.00
ATOM   2005  HG  LEU A 122       2.420   0.452 -13.228  0.00  0.00
ATOM   2006  CD1 LEU A 122       0.949  -0.734 -14.309  0.00  0.00
ATOM   2007  HD1 LEU A 122       1.719  -1.298 -14.879  0.00  0.00
ATOM   2008  HD1 LEU A 122       0.561   0.110 -14.919  0.00  0.00
ATOM   2009  HD1 LEU A 122       0.164  -1.489 -14.090  0.00  0.00
ATOM   2010  CD2 LEU A 122       0.530   0.466 -12.190  0.00  0.00
ATOM   2011  HD2 LEU A 122      -0.054   1.122 -12.871  0.00  0.00
ATOM   2012  HD2 LEU A 122       0.974   1.257 -11.548  0.00  0.00
ATOM   2013  HD2 LEU A 122      -0.147  -0.223 -11.640  0.00  0.00
ATOM   2014  C   LEU A 122       4.198  -1.472 -13.379  0.00  0.00
ATOM   2015  O   LEU A 122       4.257  -1.413 -14.633  0.00  0.00
ATOM   2016  N   THR A 123       5.156  -0.987 -12.543  0.00  0.00
ATOM   2017  HN  THR A 123       4.999  -1.275 -11.602  0.00  0.00
ATOM   2018  CA  THR A 123       6.335  -0.244 -13.011  0.00  0.00
ATOM   2019  HA  THR A 123       5.898   0.440 -13.723  0.00  0.00
ATOM   2020  CB  THR A 123       7.026   0.466 -11.809  0.00  0.00
ATOM   2021  HB  THR A 123       7.340  -0.318 -11.088  0.00  0.00
ATOM   2022  OG1 THR A 123       6.125   1.368 -11.132  0.00  0.00
ATOM   2023  HG1 THR A 123       5.386   0.839 -10.824  0.00  0.00
ATOM   2024  CG2 THR A 123       8.325   1.235 -12.303  0.00  0.00
ATOM   2025  HG2 THR A 123       9.053   0.532 -12.761  0.00  0.00
ATOM   2026  HG2 THR A 123       8.863   1.818 -11.524  0.00  0.00
ATOM   2027  HG2 THR A 123       8.005   2.008 -13.034  0.00  0.00
ATOM   2028  C   THR A 123       7.349  -1.187 -13.623  0.00  0.00
ATOM   2029  O   THR A 123       7.743  -1.007 -14.763  0.00  0.00
ATOM   2030  N   ILE A 124       7.477  -2.317 -12.979  0.00  0.00
ATOM   2031  HN  ILE A 124       7.052  -2.618 -12.129  0.00  0.00
ATOM   2032  CA  ILE A 124       8.340  -3.501 -13.511  0.00  0.00
ATOM   2033  HA  ILE A 124       9.322  -3.131 -13.764  0.00  0.00
ATOM   2034  CB  ILE A 124       8.677  -4.669 -12.592  0.00  0.00
ATOM   2035  HB  ILE A 124       7.684  -4.958 -12.187  0.00  0.00
ATOM   2036  CG2 ILE A 124       9.270  -5.939 -13.291  0.00  0.00
ATOM   2037  HG2 ILE A 124       8.639  -6.294 -14.134  0.00  0.00
ATOM   2038  HG2 ILE A 124       9.474  -6.717 -12.524  0.00  0.00
ATOM   2039  HG2 ILE A 124      10.164  -5.563 -13.833  0.00  0.00
ATOM   2040  CG1 ILE A 124       9.657  -4.148 -11.543  0.00  0.00
ATOM   2041  HG1 ILE A 124       9.317  -3.244 -10.994  0.00  0.00
ATOM   2042  HG1 ILE A 124      10.543  -3.850 -12.143  0.00  0.00
ATOM   2043  CD1 ILE A 124      10.031  -5.131 -10.382  0.00  0.00
ATOM   2044  HD1 ILE A 124      10.657  -4.605  -9.629  0.00  0.00
ATOM   2045  HD2 ILE A 124      10.621  -6.042 -10.615  0.00  0.00
ATOM   2046  HD3 ILE A 124       9.165  -5.497  -9.792  0.00  0.00
ATOM   2047  C   ILE A 124       7.784  -3.956 -14.820  0.00  0.00
ATOM   2048  O   ILE A 124       8.439  -4.219 -15.784  0.00  0.00
ATOM   2049  N   ASP A 125       6.455  -4.133 -15.057  0.00  0.00
ATOM   2050  HN  ASP A 125       5.807  -4.113 -14.298  0.00  0.00
ATOM   2051  CA  ASP A 125       5.858  -4.621 -16.327  0.00  0.00
ATOM   2052  HA  ASP A 125       6.298  -5.577 -16.565  0.00  0.00
ATOM   2053  CB  ASP A 125       4.264  -4.744 -16.282  0.00  0.00
ATOM   2054  HB1 ASP A 125       3.758  -3.760 -16.395  0.00  0.00
ATOM   2055  HB2 ASP A 125       3.953  -5.234 -15.335  0.00  0.00
ATOM   2056  CG  ASP A 125       3.869  -5.619 -17.385  0.00  0.00
ATOM   2057  OD1 ASP A 125       3.758  -5.108 -18.495  0.00  0.00
ATOM   2058  OD2 ASP A 125       3.639  -6.812 -17.244  0.00  0.00
ATOM   2059  C   ASP A 125       6.193  -3.742 -17.525  0.00  0.00
ATOM   2060  O   ASP A 125       6.741  -4.126 -18.556  0.00  0.00
ATOM   2061  N   ARG A 126       5.977  -2.433 -17.296  0.00  0.00
ATOM   2062  HN  ARG A 126       5.702  -2.028 -16.427  0.00  0.00
ATOM   2063  CA  ARG A 126       6.296  -1.321 -18.212  0.00  0.00
ATOM   2064  HA  ARG A 126       5.893  -1.599 -19.174  0.00  0.00
ATOM   2065  CB  ARG A 126       5.824   0.070 -17.733  0.00  0.00
ATOM   2066  HB1 ARG A 126       6.422   0.834 -18.275  0.00  0.00
ATOM   2067  HB2 ARG A 126       6.166   0.273 -16.695  0.00  0.00
ATOM   2068  CG  ARG A 126       4.410   0.512 -17.996  0.00  0.00
ATOM   2069  HG1 ARG A 126       4.085   0.077 -18.966  0.00  0.00
ATOM   2070  HG2 ARG A 126       4.392   1.616 -18.112  0.00  0.00
ATOM   2071  CD  ARG A 126       3.332   0.151 -16.954  0.00  0.00
ATOM   2072  HD1 ARG A 126       3.518   0.460 -15.904  0.00  0.00
ATOM   2073  HD2 ARG A 126       3.255  -0.956 -16.906  0.00  0.00
ATOM   2074  NE  ARG A 126       1.989   0.630 -17.386  0.00  0.00
ATOM   2075  HE  ARG A 126       1.747   1.584 -17.209  0.00  0.00
ATOM   2076  CZ  ARG A 126       1.166  -0.031 -18.236  0.00  0.00
ATOM   2077  NH1 ARG A 126       0.051   0.601 -18.481  0.00  0.00
ATOM   2078  HH1 ARG A 126      -0.256   1.382 -17.937  0.00  0.00
ATOM   2079  HH1 ARG A 126      -0.570   0.252 -19.184  0.00  0.00
ATOM   2080  NH2 ARG A 126       1.522  -1.091 -18.901  0.00  0.00
ATOM   2081  HH2 ARG A 126       0.877  -1.461 -19.569  0.00  0.00
ATOM   2082  HH2 ARG A 126       2.314  -1.618 -18.590  0.00  0.00
ATOM   2083  C   ARG A 126       7.790  -1.311 -18.500  0.00  0.00
ATOM   2084  O   ARG A 126       8.136  -1.152 -19.676  0.00  0.00
ATOM   2085  N   TYR A 127       8.631  -1.500 -17.438  0.00  0.00
ATOM   2086  HN  TYR A 127       8.282  -1.453 -16.505  0.00  0.00
ATOM   2087  CA  TYR A 127      10.065  -1.602 -17.490  0.00  0.00
ATOM   2088  HA  TYR A 127      10.287  -0.664 -17.976  0.00  0.00
ATOM   2089  CB  TYR A 127      10.608  -1.665 -16.007  0.00  0.00
ATOM   2090  HB1 TYR A 127      10.378  -2.664 -15.576  0.00  0.00
ATOM   2091  HB2 TYR A 127       9.949  -0.924 -15.507  0.00  0.00
ATOM   2092  CG  TYR A 127      12.054  -1.344 -15.863  0.00  0.00
ATOM   2093  CD1 TYR A 127      12.611  -0.351 -16.639  0.00  0.00
ATOM   2094  HD1 TYR A 127      12.048   0.187 -17.387  0.00  0.00
ATOM   2095  CE1 TYR A 127      13.961  -0.024 -16.506  0.00  0.00
ATOM   2096  HE1 TYR A 127      14.455   0.592 -17.243  0.00  0.00
ATOM   2097  CZ  TYR A 127      14.752  -0.797 -15.672  0.00  0.00
ATOM   2098  OH  TYR A 127      16.165  -0.756 -15.614  0.00  0.00
ATOM   2099  HH  TYR A 127      16.422  -1.253 -14.834  0.00  0.00
ATOM   2100  CD2 TYR A 127      12.833  -2.116 -15.057  0.00  0.00
ATOM   2101  HD2 TYR A 127      12.325  -2.958 -14.611  0.00  0.00
ATOM   2102  CE2 TYR A 127      14.199  -1.902 -14.998  0.00  0.00
ATOM   2103  HE2 TYR A 127      14.748  -2.567 -14.346  0.00  0.00
ATOM   2104  C   TYR A 127      10.581  -2.736 -18.409  0.00  0.00
ATOM   2105  O   TYR A 127      11.310  -2.478 -19.364  0.00  0.00
ATOM   2106  N   LEU A 128      10.089  -3.990 -18.270  0.00  0.00
ATOM   2107  HN  LEU A 128       9.473  -4.103 -17.495  0.00  0.00
ATOM   2108  CA  LEU A 128      10.421  -5.144 -19.034  0.00  0.00
ATOM   2109  HA  LEU A 128      11.491  -5.172 -19.172  0.00  0.00
ATOM   2110  CB  LEU A 128       9.933  -6.419 -18.427  0.00  0.00
ATOM   2111  HB1 LEU A 128      10.084  -7.291 -19.098  0.00  0.00
ATOM   2112  HB2 LEU A 128       8.841  -6.262 -18.294  0.00  0.00
ATOM   2113  CG  LEU A 128      10.473  -6.719 -17.005  0.00  0.00
ATOM   2114  HG  LEU A 128      10.169  -5.883 -16.339  0.00  0.00
ATOM   2115  CD1 LEU A 128       9.811  -8.021 -16.513  0.00  0.00
ATOM   2116  HD1 LEU A 128       9.976  -8.854 -17.229  0.00  0.00
ATOM   2117  HD1 LEU A 128       8.742  -7.846 -16.265  0.00  0.00
ATOM   2118  HD1 LEU A 128      10.353  -8.427 -15.633  0.00  0.00
ATOM   2119  CD2 LEU A 128      12.042  -6.827 -17.075  0.00  0.00
ATOM   2120  HD2 LEU A 128      12.469  -7.237 -18.014  0.00  0.00
ATOM   2121  HD2 LEU A 128      12.429  -7.570 -16.346  0.00  0.00
ATOM   2122  HD2 LEU A 128      12.586  -5.879 -16.875  0.00  0.00
ATOM   2123  C   LEU A 128       9.988  -4.981 -20.491  0.00  0.00
ATOM   2124  O   LEU A 128      10.686  -5.380 -21.412  0.00  0.00
ATOM   2125  N   ALA A 129       8.754  -4.433 -20.721  0.00  0.00
ATOM   2126  HN  ALA A 129       8.187  -4.027 -20.008  0.00  0.00
ATOM   2127  CA  ALA A 129       8.184  -4.313 -22.043  0.00  0.00
ATOM   2128  HA  ALA A 129       7.986  -5.253 -22.538  0.00  0.00
ATOM   2129  CB  ALA A 129       6.746  -3.648 -21.958  0.00  0.00
ATOM   2130  HB1 ALA A 129       6.786  -2.742 -21.315  0.00  0.00
ATOM   2131  HB2 ALA A 129       6.012  -4.361 -21.526  0.00  0.00
ATOM   2132  HB3 ALA A 129       6.335  -3.425 -22.965  0.00  0.00
ATOM   2133  C   ALA A 129       8.952  -3.399 -23.050  0.00  0.00
ATOM   2134  O   ALA A 129       9.192  -3.870 -24.153  0.00  0.00
ATOM   2135  N   VAL A 130       9.458  -2.225 -22.725  0.00  0.00
ATOM   2136  HN  VAL A 130       9.142  -1.682 -21.951  0.00  0.00
ATOM   2137  CA  VAL A 130      10.327  -1.444 -23.628  0.00  0.00
ATOM   2138  HA  VAL A 130       9.939  -1.507 -24.634  0.00  0.00
ATOM   2139  CB  VAL A 130      10.160   0.061 -23.188  0.00  0.00
ATOM   2140  HB  VAL A 130       9.089   0.337 -23.079  0.00  0.00
ATOM   2141  CG1 VAL A 130      10.841   0.190 -21.783  0.00  0.00
ATOM   2142  HG1 VAL A 130      10.578  -0.637 -21.090  0.00  0.00
ATOM   2143  HG1 VAL A 130      10.489   1.191 -21.454  0.00  0.00
ATOM   2144  HG1 VAL A 130      11.946   0.273 -21.862  0.00  0.00
ATOM   2145  CG2 VAL A 130      10.647   1.041 -24.267  0.00  0.00
ATOM   2146  HG2 VAL A 130      10.458   0.631 -25.282  0.00  0.00
ATOM   2147  HG2 VAL A 130      11.718   1.304 -24.137  0.00  0.00
ATOM   2148  HG2 VAL A 130      10.021   1.956 -24.185  0.00  0.00
ATOM   2149  C   VAL A 130      11.742  -1.911 -23.655  0.00  0.00
ATOM   2150  O   VAL A 130      12.451  -1.588 -24.612  0.00  0.00
ATOM   2151  N   VAL A 131      12.195  -2.700 -22.653  0.00  0.00
ATOM   2152  HN  VAL A 131      11.719  -2.816 -21.783  0.00  0.00
ATOM   2153  CA  VAL A 131      13.501  -3.420 -22.635  0.00  0.00
ATOM   2154  HA  VAL A 131      14.262  -2.820 -23.112  0.00  0.00
ATOM   2155  CB  VAL A 131      13.841  -3.673 -21.176  0.00  0.00
ATOM   2156  HB  VAL A 131      12.929  -4.045 -20.663  0.00  0.00
ATOM   2157  CG1 VAL A 131      14.884  -4.712 -20.938  0.00  0.00
ATOM   2158  HG1 VAL A 131      15.859  -4.453 -21.403  0.00  0.00
ATOM   2159  HG1 VAL A 131      14.579  -5.709 -21.320  0.00  0.00
ATOM   2160  HG1 VAL A 131      15.103  -4.775 -19.851  0.00  0.00
ATOM   2161  CG2 VAL A 131      14.270  -2.343 -20.544  0.00  0.00
ATOM   2162  HG2 VAL A 131      15.127  -1.926 -21.115  0.00  0.00
ATOM   2163  HG2 VAL A 131      14.534  -2.440 -19.468  0.00  0.00
ATOM   2164  HG2 VAL A 131      13.476  -1.566 -20.571  0.00  0.00
ATOM   2165  C   VAL A 131      13.491  -4.696 -23.524  0.00  0.00
ATOM   2166  O   VAL A 131      14.480  -5.083 -24.131  0.00  0.00
ATOM   2167  N   HIS A 132      12.297  -5.256 -23.674  0.00  0.00
ATOM   2168  HN  HIS A 132      11.512  -5.167 -23.068  0.00  0.00
ATOM   2169  CA  HIS A 132      12.045  -6.363 -24.636  0.00  0.00
ATOM   2170  HA  HIS A 132      12.967  -6.768 -25.024  0.00  0.00
ATOM   2171  CB  HIS A 132      11.171  -7.534 -24.097  0.00  0.00
ATOM   2172  HB1 HIS A 132      10.964  -8.093 -25.035  0.00  0.00
ATOM   2173  HB2 HIS A 132      10.220  -7.197 -23.633  0.00  0.00
ATOM   2174  ND1 HIS A 132      11.195  -9.793 -23.156  0.00  0.00
ATOM   2175  HD1 HIS A 132      10.274 -10.097 -23.399  0.00  0.00
ATOM   2176  CG  HIS A 132      11.735  -8.571 -23.249  0.00  0.00
ATOM   2177  CE1 HIS A 132      12.038 -10.633 -22.476  0.00  0.00
ATOM   2178  HE1 HIS A 132      11.723 -11.639 -22.203  0.00  0.00
ATOM   2179  NE2 HIS A 132      13.121 -10.002 -22.099  0.00  0.00
ATOM   2180  CD2 HIS A 132      12.857  -8.676 -22.585  0.00  0.00
ATOM   2181  HD2 HIS A 132      13.662  -8.026 -22.264  0.00  0.00
ATOM   2182  C   HIS A 132      11.385  -5.771 -25.907  0.00  0.00
ATOM   2183  O   HIS A 132      10.900  -6.498 -26.759  0.00  0.00
ATOM   2184  N   ALA A 133      11.514  -4.499 -26.131  0.00  0.00
ATOM   2185  HN  ALA A 133      11.967  -3.942 -25.439  0.00  0.00
ATOM   2186  CA  ALA A 133      11.238  -3.757 -27.332  0.00  0.00
ATOM   2187  HA  ALA A 133      11.374  -2.725 -27.044  0.00  0.00
ATOM   2188  CB  ALA A 133      12.236  -4.097 -28.543  0.00  0.00
ATOM   2189  HB1 ALA A 133      12.094  -5.144 -28.886  0.00  0.00
ATOM   2190  HB2 ALA A 133      13.284  -4.183 -28.186  0.00  0.00
ATOM   2191  HB3 ALA A 133      12.217  -3.494 -29.476  0.00  0.00
ATOM   2192  C   ALA A 133       9.739  -3.755 -27.646  0.00  0.00
ATOM   2193  O   ALA A 133       8.960  -3.042 -26.993  0.00  0.00
ATOM   2194  N   VAL A 134       9.321  -4.581 -28.687  0.00  0.00
ATOM   2195  HN  VAL A 134      10.042  -4.934 -29.277  0.00  0.00
ATOM   2196  CA  VAL A 134       7.942  -4.851 -29.145  0.00  0.00
ATOM   2197  HA  VAL A 134       7.223  -4.163 -28.725  0.00  0.00
ATOM   2198  CB  VAL A 134       7.876  -4.736 -30.711  0.00  0.00
ATOM   2199  HB  VAL A 134       8.608  -3.930 -30.930  0.00  0.00
ATOM   2200  CG1 VAL A 134       8.423  -6.044 -31.368  0.00  0.00
ATOM   2201  HG1 VAL A 134       7.988  -7.010 -31.036  0.00  0.00
ATOM   2202  HG1 VAL A 134       9.511  -5.953 -31.164  0.00  0.00
ATOM   2203  HG1 VAL A 134       8.201  -6.039 -32.458  0.00  0.00
ATOM   2204  CG2 VAL A 134       6.430  -4.328 -31.022  0.00  0.00
ATOM   2205  HG2 VAL A 134       5.683  -5.119 -30.796  0.00  0.00
ATOM   2206  HG2 VAL A 134       6.377  -4.073 -32.102  0.00  0.00
ATOM   2207  HG2 VAL A 134       6.223  -3.375 -30.491  0.00  0.00
ATOM   2208  C   VAL A 134       7.412  -6.180 -28.606  0.00  0.00
ATOM   2209  O   VAL A 134       6.246  -6.477 -28.824  0.00  0.00
ATOM   2210  N   PHE A 135       8.289  -6.879 -27.909  0.00  0.00
ATOM   2211  HN  PHE A 135       9.204  -6.551 -27.685  0.00  0.00
ATOM   2212  CA  PHE A 135       7.905  -8.145 -27.265  0.00  0.00
ATOM   2213  HA  PHE A 135       7.116  -8.611 -27.837  0.00  0.00
ATOM   2214  CB  PHE A 135       9.008  -9.257 -27.221  0.00  0.00
ATOM   2215  HB1 PHE A 135       8.615 -10.133 -26.661  0.00  0.00
ATOM   2216  HB2 PHE A 135       9.955  -8.909 -26.754  0.00  0.00
ATOM   2217  CG  PHE A 135       9.325  -9.749 -28.630  0.00  0.00
ATOM   2218  CD1 PHE A 135       8.490 -10.771 -29.227  0.00  0.00
ATOM   2219  HD1 PHE A 135       7.576 -11.119 -28.770  0.00  0.00
ATOM   2220  CE1 PHE A 135       8.785 -11.271 -30.533  0.00  0.00
ATOM   2221  HE1 PHE A 135       8.161 -12.081 -30.882  0.00  0.00
ATOM   2222  CZ  PHE A 135       9.999 -10.893 -31.153  0.00  0.00
ATOM   2223  HZ  PHE A 135      10.318 -11.279 -32.111  0.00  0.00
ATOM   2224  CD2 PHE A 135      10.431  -9.309 -29.280  0.00  0.00
ATOM   2225  HD2 PHE A 135      11.077  -8.547 -28.869  0.00  0.00
ATOM   2226  CE2 PHE A 135      10.743  -9.844 -30.580  0.00  0.00
ATOM   2227  HE2 PHE A 135      11.639  -9.447 -31.033  0.00  0.00
ATOM   2228  C   PHE A 135       7.329  -7.946 -25.885  0.00  0.00
ATOM   2229  O   PHE A 135       7.766  -8.563 -24.930  0.00  0.00
ATOM   2230  N   ALA A 136       6.373  -7.085 -25.710  0.00  0.00
ATOM   2231  HN  ALA A 136       6.167  -6.416 -26.420  0.00  0.00
ATOM   2232  CA  ALA A 136       5.681  -6.735 -24.481  0.00  0.00
ATOM   2233  HA  ALA A 136       6.556  -6.504 -23.890  0.00  0.00
ATOM   2234  CB  ALA A 136       4.813  -5.504 -24.491  0.00  0.00
ATOM   2235  HB1 ALA A 136       4.433  -5.192 -23.495  0.00  0.00
ATOM   2236  HB2 ALA A 136       3.978  -5.602 -25.217  0.00  0.00
ATOM   2237  HB3 ALA A 136       5.471  -4.658 -24.783  0.00  0.00
ATOM   2238  C   ALA A 136       4.926  -7.856 -23.858  0.00  0.00
ATOM   2239  O   ALA A 136       5.063  -8.030 -22.622  0.00  0.00
ATOM   2240  N   LEU A 137       4.145  -8.635 -24.635  0.00  0.00
ATOM   2241  HN  LEU A 137       3.946  -8.328 -25.563  0.00  0.00
ATOM   2242  CA  LEU A 137       3.224  -9.632 -24.004  0.00  0.00
ATOM   2243  HA  LEU A 137       2.648  -9.143 -23.234  0.00  0.00
ATOM   2244  CB  LEU A 137       2.239 -10.297 -25.057  0.00  0.00
ATOM   2245  HB1 LEU A 137       1.569 -11.056 -24.600  0.00  0.00
ATOM   2246  HB2 LEU A 137       2.799 -10.939 -25.770  0.00  0.00
ATOM   2247  CG  LEU A 137       1.304  -9.278 -25.730  0.00  0.00
ATOM   2248  HG  LEU A 137       1.855  -8.331 -25.918  0.00  0.00
ATOM   2249  CD1 LEU A 137       0.756  -9.934 -26.961  0.00  0.00
ATOM   2250  HD1 LEU A 137       1.648 -10.224 -27.556  0.00  0.00
ATOM   2251  HD1 LEU A 137       0.121  -9.275 -27.591  0.00  0.00
ATOM   2252  HD1 LEU A 137       0.392 -10.961 -26.747  0.00  0.00
ATOM   2253  CD2 LEU A 137       0.107  -9.021 -24.760  0.00  0.00
ATOM   2254  HD2 LEU A 137       0.464  -8.665 -23.771  0.00  0.00
ATOM   2255  HD2 LEU A 137      -0.508  -9.923 -24.555  0.00  0.00
ATOM   2256  HD2 LEU A 137      -0.579  -8.234 -25.142  0.00  0.00
ATOM   2257  C   LEU A 137       4.145 -10.740 -23.323  0.00  0.00
ATOM   2258  O   LEU A 137       3.826 -11.318 -22.307  0.00  0.00
ATOM   2259  N   LYS A 138       5.142 -11.115 -24.094  0.00  0.00
ATOM   2260  HN  LYS A 138       5.375 -10.732 -24.984  0.00  0.00
ATOM   2261  CA  LYS A 138       6.194 -11.995 -23.692  0.00  0.00
ATOM   2262  HA  LYS A 138       5.751 -12.936 -23.404  0.00  0.00
ATOM   2263  CB  LYS A 138       7.174 -12.207 -24.880  0.00  0.00
ATOM   2264  HB1 LYS A 138       7.659 -11.224 -25.061  0.00  0.00
ATOM   2265  HB2 LYS A 138       6.622 -12.424 -25.819  0.00  0.00
ATOM   2266  CG  LYS A 138       8.103 -13.373 -24.661  0.00  0.00
ATOM   2267  HG1 LYS A 138       7.518 -14.288 -24.428  0.00  0.00
ATOM   2268  HG2 LYS A 138       8.881 -13.254 -23.876  0.00  0.00
ATOM   2269  CD  LYS A 138       9.012 -13.609 -25.930  0.00  0.00
ATOM   2270  HD1 LYS A 138       9.612 -12.679 -26.024  0.00  0.00
ATOM   2271  HD2 LYS A 138       8.455 -13.614 -26.892  0.00  0.00
ATOM   2272  CE  LYS A 138       9.985 -14.787 -25.795  0.00  0.00
ATOM   2273  HE1 LYS A 138       9.489 -15.782 -25.800  0.00  0.00
ATOM   2274  HE2 LYS A 138      10.655 -14.643 -24.921  0.00  0.00
ATOM   2275  NZ  LYS A 138      10.768 -14.851 -27.096  0.00  0.00
ATOM   2276  HZ1 LYS A 138      10.146 -14.971 -27.920  0.00  0.00
ATOM   2277  HZ2 LYS A 138      11.330 -15.719 -26.979  0.00  0.00
ATOM   2278  HZ3 LYS A 138      11.354 -13.992 -27.133  0.00  0.00
ATOM   2279  C   LYS A 138       6.945 -11.427 -22.458  0.00  0.00
ATOM   2280  O   LYS A 138       7.132 -12.131 -21.387  0.00  0.00
ATOM   2281  N   ALA A 139       7.265 -10.121 -22.393  0.00  0.00
ATOM   2282  HN  ALA A 139       7.185  -9.491 -23.162  0.00  0.00
ATOM   2283  CA  ALA A 139       7.752  -9.486 -21.174  0.00  0.00
ATOM   2284  HA  ALA A 139       8.664  -9.983 -20.875  0.00  0.00
ATOM   2285  CB  ALA A 139       8.076  -7.873 -21.368  0.00  0.00
ATOM   2286  HB1 ALA A 139       7.205  -7.193 -21.254  0.00  0.00
ATOM   2287  HB2 ALA A 139       8.449  -7.762 -22.409  0.00  0.00
ATOM   2288  HB3 ALA A 139       8.819  -7.537 -20.614  0.00  0.00
ATOM   2289  C   ALA A 139       6.760  -9.634 -19.975  0.00  0.00
ATOM   2290  O   ALA A 139       7.160 -10.107 -18.942  0.00  0.00
ATOM   2291  N   ARG A 140       5.418  -9.588 -20.091  0.00  0.00
ATOM   2292  HN  ARG A 140       5.038  -9.396 -20.992  0.00  0.00
ATOM   2293  CA  ARG A 140       4.493  -9.672 -18.969  0.00  0.00
ATOM   2294  HA  ARG A 140       4.687  -9.049 -18.108  0.00  0.00
ATOM   2295  CB  ARG A 140       3.060  -9.201 -19.536  0.00  0.00
ATOM   2296  HB1 ARG A 140       2.790  -9.730 -20.476  0.00  0.00
ATOM   2297  HB2 ARG A 140       3.166  -8.117 -19.751  0.00  0.00
ATOM   2298  CG  ARG A 140       1.917  -9.238 -18.511  0.00  0.00
ATOM   2299  HG1 ARG A 140       2.367  -9.120 -17.503  0.00  0.00
ATOM   2300  HG2 ARG A 140       1.427 -10.236 -18.504  0.00  0.00
ATOM   2301  CD  ARG A 140       0.785  -8.290 -18.895  0.00  0.00
ATOM   2302  HD1 ARG A 140      -0.097  -8.335 -18.221  0.00  0.00
ATOM   2303  HD2 ARG A 140       0.467  -8.378 -19.956  0.00  0.00
ATOM   2304  NE  ARG A 140       1.349  -6.914 -18.827  0.00  0.00
ATOM   2305  HE  ARG A 140       2.139  -6.697 -18.254  0.00  0.00
ATOM   2306  CZ  ARG A 140       0.601  -5.842 -19.030  0.00  0.00
ATOM   2307  NH1 ARG A 140       1.117  -4.690 -18.670  0.00  0.00
ATOM   2308  HH1 ARG A 140       2.112  -4.795 -18.657  0.00  0.00
ATOM   2309  HH1 ARG A 140       0.553  -3.871 -18.772  0.00  0.00
ATOM   2310  NH2 ARG A 140      -0.580  -5.880 -19.575  0.00  0.00
ATOM   2311  HH2 ARG A 140      -1.007  -6.696 -19.964  0.00  0.00
ATOM   2312  HH2 ARG A 140      -1.032  -4.995 -19.468  0.00  0.00
ATOM   2313  C   ARG A 140       4.328 -11.121 -18.493  0.00  0.00
ATOM   2314  O   ARG A 140       3.899 -11.315 -17.345  0.00  0.00
ATOM   2315  N   THR A 141       4.726 -12.121 -19.278  0.00  0.00
ATOM   2316  HN  THR A 141       5.061 -11.957 -20.203  0.00  0.00
ATOM   2317  CA  THR A 141       4.769 -13.493 -18.816  0.00  0.00
ATOM   2318  HA  THR A 141       3.804 -13.817 -18.455  0.00  0.00
ATOM   2319  CB  THR A 141       5.015 -14.466 -20.018  0.00  0.00
ATOM   2320  HB  THR A 141       5.798 -14.090 -20.710  0.00  0.00
ATOM   2321  OG1 THR A 141       3.796 -14.615 -20.779  0.00  0.00
ATOM   2322  HG1 THR A 141       3.515 -13.792 -21.186  0.00  0.00
ATOM   2323  CG2 THR A 141       5.411 -15.878 -19.660  0.00  0.00
ATOM   2324  HG2 THR A 141       6.401 -15.876 -19.156  0.00  0.00
ATOM   2325  HG2 THR A 141       5.532 -16.489 -20.581  0.00  0.00
ATOM   2326  HG2 THR A 141       4.628 -16.338 -19.019  0.00  0.00
ATOM   2327  C   THR A 141       5.798 -13.718 -17.655  0.00  0.00
ATOM   2328  O   THR A 141       5.492 -14.424 -16.693  0.00  0.00
ATOM   2329  N   VAL A 142       6.908 -13.056 -17.729  0.00  0.00
ATOM   2330  HN  VAL A 142       7.157 -12.412 -18.448  0.00  0.00
ATOM   2331  CA  VAL A 142       7.952 -13.014 -16.604  0.00  0.00
ATOM   2332  HA  VAL A 142       8.167 -14.058 -16.432  0.00  0.00
ATOM   2333  CB  VAL A 142       9.139 -12.180 -16.989  0.00  0.00
ATOM   2334  HB  VAL A 142       8.903 -11.095 -16.978  0.00  0.00
ATOM   2335  CG1 VAL A 142      10.359 -12.449 -16.092  0.00  0.00
ATOM   2336  HG1 VAL A 142      10.209 -12.080 -15.055  0.00  0.00
ATOM   2337  HG1 VAL A 142      11.316 -12.045 -16.487  0.00  0.00
ATOM   2338  HG1 VAL A 142      10.531 -13.544 -16.160  0.00  0.00
ATOM   2339  CG2 VAL A 142       9.514 -12.475 -18.453  0.00  0.00
ATOM   2340  HG2 VAL A 142      10.567 -12.217 -18.697  0.00  0.00
ATOM   2341  HG2 VAL A 142       8.848 -12.063 -19.242  0.00  0.00
ATOM   2342  HG2 VAL A 142       9.471 -13.584 -18.521  0.00  0.00
ATOM   2343  C   VAL A 142       7.414 -12.334 -15.350  0.00  0.00
ATOM   2344  O   VAL A 142       7.571 -12.791 -14.234  0.00  0.00
ATOM   2345  N   THR A 143       6.807 -11.164 -15.499  0.00  0.00
ATOM   2346  HN  THR A 143       6.710 -10.708 -16.381  0.00  0.00
ATOM   2347  CA  THR A 143       6.101 -10.378 -14.443  0.00  0.00
ATOM   2348  HA  THR A 143       6.864 -10.074 -13.742  0.00  0.00
ATOM   2349  CB  THR A 143       5.417  -9.098 -14.867  0.00  0.00
ATOM   2350  HB  THR A 143       4.372  -9.347 -15.152  0.00  0.00
ATOM   2351  OG1 THR A 143       6.042  -8.369 -15.892  0.00  0.00
ATOM   2352  HG1 THR A 143       5.361  -7.758 -16.184  0.00  0.00
ATOM   2353  CG2 THR A 143       5.332  -8.200 -13.680  0.00  0.00
ATOM   2354  HG2 THR A 143       4.822  -8.542 -12.754  0.00  0.00
ATOM   2355  HG2 THR A 143       4.933  -7.182 -13.874  0.00  0.00
ATOM   2356  HG2 THR A 143       6.371  -7.915 -13.407  0.00  0.00
ATOM   2357  C   THR A 143       5.101 -11.231 -13.748  0.00  0.00
ATOM   2358  O   THR A 143       5.046 -11.385 -12.519  0.00  0.00
ATOM   2359  N   PHE A 144       4.221 -11.866 -14.529  0.00  0.00
ATOM   2360  HN  PHE A 144       4.315 -11.703 -15.508  0.00  0.00
ATOM   2361  CA  PHE A 144       3.340 -12.900 -13.975  0.00  0.00
ATOM   2362  HA  PHE A 144       2.819 -12.405 -13.168  0.00  0.00
ATOM   2363  CB  PHE A 144       2.312 -13.448 -15.047  0.00  0.00
ATOM   2364  HB1 PHE A 144       1.578 -14.175 -14.637  0.00  0.00
ATOM   2365  HB2 PHE A 144       2.938 -13.819 -15.886  0.00  0.00
ATOM   2366  CG  PHE A 144       1.300 -12.432 -15.591  0.00  0.00
ATOM   2367  CD1 PHE A 144       0.546 -12.943 -16.639  0.00  0.00
ATOM   2368  HD1 PHE A 144       0.578 -13.966 -16.983  0.00  0.00
ATOM   2369  CE1 PHE A 144      -0.457 -12.185 -17.289  0.00  0.00
ATOM   2370  HE1 PHE A 144      -0.934 -12.618 -18.155  0.00  0.00
ATOM   2371  CZ  PHE A 144      -0.735 -10.915 -16.815  0.00  0.00
ATOM   2372  HZ  PHE A 144      -1.499 -10.286 -17.248  0.00  0.00
ATOM   2373  CD2 PHE A 144       0.969 -11.159 -15.091  0.00  0.00
ATOM   2374  HD2 PHE A 144       1.509 -10.606 -14.337  0.00  0.00
ATOM   2375  CE2 PHE A 144      -0.017 -10.402 -15.699  0.00  0.00
ATOM   2376  HE2 PHE A 144      -0.242  -9.426 -15.296  0.00  0.00
ATOM   2377  C   PHE A 144       3.991 -14.163 -13.393  0.00  0.00
ATOM   2378  O   PHE A 144       3.583 -14.438 -12.285  0.00  0.00
ATOM   2379  N   GLY A 145       4.944 -14.877 -14.044  0.00  0.00
ATOM   2380  HN  GLY A 145       5.277 -14.533 -14.918  0.00  0.00
ATOM   2381  CA  GLY A 145       5.354 -16.195 -13.599  0.00  0.00
ATOM   2382  HA1 GLY A 145       5.737 -16.741 -14.449  0.00  0.00
ATOM   2383  HA2 GLY A 145       4.604 -16.728 -13.034  0.00  0.00
ATOM   2384  C   GLY A 145       6.499 -16.159 -12.648  0.00  0.00
ATOM   2385  O   GLY A 145       6.624 -17.161 -11.929  0.00  0.00
ATOM   2386  N   VAL A 146       7.247 -15.030 -12.556  0.00  0.00
ATOM   2387  HN  VAL A 146       7.010 -14.270 -13.156  0.00  0.00
ATOM   2388  CA  VAL A 146       8.383 -14.937 -11.570  0.00  0.00
ATOM   2389  HA  VAL A 146       8.551 -15.889 -11.090  0.00  0.00
ATOM   2390  CB  VAL A 146       9.629 -14.449 -12.319  0.00  0.00
ATOM   2391  HB  VAL A 146       9.498 -13.488 -12.860  0.00  0.00
ATOM   2392  CG1 VAL A 146      10.786 -14.319 -11.296  0.00  0.00
ATOM   2393  HG1 VAL A 146      11.015 -15.276 -10.780  0.00  0.00
ATOM   2394  HG1 VAL A 146      10.536 -13.600 -10.488  0.00  0.00
ATOM   2395  HG1 VAL A 146      11.680 -14.081 -11.911  0.00  0.00
ATOM   2396  CG2 VAL A 146      10.021 -15.539 -13.395  0.00  0.00
ATOM   2397  HG2 VAL A 146       9.295 -15.644 -14.229  0.00  0.00
ATOM   2398  HG2 VAL A 146      10.202 -16.598 -13.112  0.00  0.00
ATOM   2399  HG2 VAL A 146      10.976 -15.219 -13.862  0.00  0.00
ATOM   2400  C   VAL A 146       8.084 -13.934 -10.477  0.00  0.00
ATOM   2401  O   VAL A 146       7.921 -14.310  -9.284  0.00  0.00
ATOM   2402  N   VAL A 147       7.916 -12.651 -10.884  0.00  0.00
ATOM   2403  HN  VAL A 147       7.978 -12.490 -11.866  0.00  0.00
ATOM   2404  CA  VAL A 147       8.009 -11.506 -10.035  0.00  0.00
ATOM   2405  HA  VAL A 147       8.837 -11.687  -9.365  0.00  0.00
ATOM   2406  CB  VAL A 147       8.217 -10.170 -10.741  0.00  0.00
ATOM   2407  HB  VAL A 147       7.308  -9.798 -11.260  0.00  0.00
ATOM   2408  CG1 VAL A 147       8.724  -9.150  -9.710  0.00  0.00
ATOM   2409  HG1 VAL A 147       9.197  -8.347 -10.315  0.00  0.00
ATOM   2410  HG1 VAL A 147       9.599  -9.673  -9.267  0.00  0.00
ATOM   2411  HG1 VAL A 147       7.983  -8.750  -8.984  0.00  0.00
ATOM   2412  CG2 VAL A 147       9.219 -10.208 -11.948  0.00  0.00
ATOM   2413  HG2 VAL A 147       8.788 -10.839 -12.756  0.00  0.00
ATOM   2414  HG2 VAL A 147      10.131 -10.717 -11.570  0.00  0.00
ATOM   2415  HG2 VAL A 147       9.420  -9.203 -12.378  0.00  0.00
ATOM   2416  C   VAL A 147       6.804 -11.411  -9.161  0.00  0.00
ATOM   2417  O   VAL A 147       6.819 -11.177  -7.996  0.00  0.00
ATOM   2418  N   THR A 148       5.631 -11.734  -9.704  0.00  0.00
ATOM   2419  HN  THR A 148       5.595 -11.821 -10.696  0.00  0.00
ATOM   2420  CA  THR A 148       4.427 -11.789  -8.875  0.00  0.00
ATOM   2421  HA  THR A 148       4.290 -10.820  -8.417  0.00  0.00
ATOM   2422  CB  THR A 148       3.210 -12.154  -9.678  0.00  0.00
ATOM   2423  HB  THR A 148       3.447 -13.058 -10.278  0.00  0.00
ATOM   2424  OG1 THR A 148       2.957 -11.140 -10.710  0.00  0.00
ATOM   2425  HG1 THR A 148       3.602 -11.228 -11.414  0.00  0.00
ATOM   2426  CG2 THR A 148       1.880 -12.296  -9.006  0.00  0.00
ATOM   2427  HG2 THR A 148       1.448 -11.300  -8.767  0.00  0.00
ATOM   2428  HG2 THR A 148       2.036 -12.999  -8.159  0.00  0.00
ATOM   2429  HG2 THR A 148       1.136 -12.743  -9.699  0.00  0.00
ATOM   2430  C   THR A 148       4.543 -12.937  -7.820  0.00  0.00
ATOM   2431  O   THR A 148       4.213 -12.837  -6.699  0.00  0.00
ATOM   2432  N   SER A 149       5.206 -14.049  -8.266  0.00  0.00
ATOM   2433  HN  SER A 149       5.507 -14.062  -9.216  0.00  0.00
ATOM   2434  CA  SER A 149       5.395 -15.214  -7.407  0.00  0.00
ATOM   2435  HA  SER A 149       4.407 -15.544  -7.121  0.00  0.00
ATOM   2436  CB  SER A 149       5.865 -16.451  -8.296  0.00  0.00
ATOM   2437  HB1 SER A 149       5.796 -17.384  -7.697  0.00  0.00
ATOM   2438  HB2 SER A 149       6.936 -16.387  -8.582  0.00  0.00
ATOM   2439  OG  SER A 149       5.049 -16.705  -9.433  0.00  0.00
ATOM   2440  HG1 SER A 149       5.710 -16.944 -10.086  0.00  0.00
ATOM   2441  C   SER A 149       6.341 -15.059  -6.188  0.00  0.00
ATOM   2442  O   SER A 149       6.054 -15.556  -5.113  0.00  0.00
ATOM   2443  N   VAL A 150       7.543 -14.404  -6.418  0.00  0.00
ATOM   2444  HN  VAL A 150       7.890 -14.131  -7.312  0.00  0.00
ATOM   2445  CA  VAL A 150       8.354 -14.210  -5.263  0.00  0.00
ATOM   2446  HA  VAL A 150       8.453 -15.136  -4.717  0.00  0.00
ATOM   2447  CB  VAL A 150       9.685 -13.691  -5.552  0.00  0.00
ATOM   2448  HB  VAL A 150      10.310 -13.458  -4.664  0.00  0.00
ATOM   2449  CG1 VAL A 150      10.460 -14.669  -6.417  0.00  0.00
ATOM   2450  HG1 VAL A 150      11.539 -14.465  -6.244  0.00  0.00
ATOM   2451  HG1 VAL A 150      10.158 -14.722  -7.484  0.00  0.00
ATOM   2452  HG1 VAL A 150      10.274 -15.672  -5.976  0.00  0.00
ATOM   2453  CG2 VAL A 150       9.770 -12.347  -6.281  0.00  0.00
ATOM   2454  HG2 VAL A 150      10.712 -12.308  -6.868  0.00  0.00
ATOM   2455  HG2 VAL A 150       9.843 -11.609  -5.453  0.00  0.00
ATOM   2456  HG2 VAL A 150       8.887 -12.142  -6.922  0.00  0.00
ATOM   2457  C   VAL A 150       7.648 -13.357  -4.196  0.00  0.00
ATOM   2458  O   VAL A 150       7.759 -13.641  -3.008  0.00  0.00
ATOM   2459  N   ILE A 151       6.998 -12.268  -4.600  0.00  0.00
ATOM   2460  HN  ILE A 151       6.940 -12.043  -5.570  0.00  0.00
ATOM   2461  CA  ILE A 151       6.336 -11.242  -3.772  0.00  0.00
ATOM   2462  HA  ILE A 151       7.108 -10.921  -3.089  0.00  0.00
ATOM   2463  CB  ILE A 151       5.891 -10.039  -4.609  0.00  0.00
ATOM   2464  HB  ILE A 151       5.195 -10.259  -5.446  0.00  0.00
ATOM   2465  CG2 ILE A 151       5.012  -9.095  -3.719  0.00  0.00
ATOM   2466  HG2 ILE A 151       5.018  -8.176  -4.343  0.00  0.00
ATOM   2467  HG2 ILE A 151       5.313  -8.787  -2.696  0.00  0.00
ATOM   2468  HG2 ILE A 151       3.969  -9.478  -3.724  0.00  0.00
ATOM   2469  CG1 ILE A 151       7.084  -9.192  -5.134  0.00  0.00
ATOM   2470  HG1 ILE A 151       6.579  -8.335  -5.628  0.00  0.00
ATOM   2471  HG1 ILE A 151       7.571  -9.842  -5.893  0.00  0.00
ATOM   2472  CD1 ILE A 151       7.975  -8.526  -4.046  0.00  0.00
ATOM   2473  HD1 ILE A 151       8.913  -8.245  -4.569  0.00  0.00
ATOM   2474  HD2 ILE A 151       8.171  -9.299  -3.272  0.00  0.00
ATOM   2475  HD3 ILE A 151       7.490  -7.598  -3.676  0.00  0.00
ATOM   2476  C   ILE A 151       5.104 -11.927  -3.033  0.00  0.00
ATOM   2477  O   ILE A 151       4.851 -11.710  -1.823  0.00  0.00
ATOM   2478  N   THR A 152       4.281 -12.801  -3.653  0.00  0.00
ATOM   2479  HN  THR A 152       4.398 -12.899  -4.639  0.00  0.00
ATOM   2480  CA  THR A 152       3.160 -13.457  -2.998  0.00  0.00
ATOM   2481  HA  THR A 152       2.521 -12.614  -2.779  0.00  0.00
ATOM   2482  CB  THR A 152       2.430 -14.408  -4.064  0.00  0.00
ATOM   2483  HB  THR A 152       3.186 -15.090  -4.512  0.00  0.00
ATOM   2484  OG1 THR A 152       1.951 -13.668  -5.189  0.00  0.00
ATOM   2485  HG1 THR A 152       2.702 -13.562  -5.778  0.00  0.00
ATOM   2486  CG2 THR A 152       1.252 -15.099  -3.478  0.00  0.00
ATOM   2487  HG2 THR A 152       0.569 -14.510  -2.829  0.00  0.00
ATOM   2488  HG2 THR A 152       1.511 -16.007  -2.893  0.00  0.00
ATOM   2489  HG2 THR A 152       0.691 -15.532  -4.333  0.00  0.00
ATOM   2490  C   THR A 152       3.455 -14.290  -1.731  0.00  0.00
ATOM   2491  O   THR A 152       2.795 -14.220  -0.692  0.00  0.00
ATOM   2492  N   TRP A 153       4.455 -15.173  -1.771  0.00  0.00
ATOM   2493  HN  TRP A 153       4.882 -15.443  -2.632  0.00  0.00
ATOM   2494  CA  TRP A 153       4.751 -16.027  -0.705  0.00  0.00
ATOM   2495  HA  TRP A 153       3.867 -16.594  -0.455  0.00  0.00
ATOM   2496  CB  TRP A 153       5.938 -16.936  -1.155  0.00  0.00
ATOM   2497  HB1 TRP A 153       6.703 -16.231  -1.545  0.00  0.00
ATOM   2498  HB2 TRP A 153       5.731 -17.659  -1.973  0.00  0.00
ATOM   2499  CG  TRP A 153       6.501 -17.804   0.017  0.00  0.00
ATOM   2500  CD1 TRP A 153       5.944 -18.983   0.456  0.00  0.00
ATOM   2501  HD1 TRP A 153       5.058 -19.456   0.058  0.00  0.00
ATOM   2502  NE1 TRP A 153       6.693 -19.514   1.490  0.00  0.00
ATOM   2503  HE1 TRP A 153       6.527 -20.325   2.006  0.00  0.00
ATOM   2504  CE2 TRP A 153       7.769 -18.692   1.705  0.00  0.00
ATOM   2505  CD2 TRP A 153       7.680 -17.608   0.795  0.00  0.00
ATOM   2506  CE3 TRP A 153       8.670 -16.611   0.757  0.00  0.00
ATOM   2507  HE3 TRP A 153       8.669 -15.746   0.110  0.00  0.00
ATOM   2508  CZ3 TRP A 153       9.749 -16.759   1.698  0.00  0.00
ATOM   2509  HZ3 TRP A 153      10.619 -16.130   1.577  0.00  0.00
ATOM   2510  CZ2 TRP A 153       8.858 -18.831   2.518  0.00  0.00
ATOM   2511  HZ2 TRP A 153       8.972 -19.724   3.115  0.00  0.00
ATOM   2512  CH2 TRP A 153       9.813 -17.835   2.517  0.00  0.00
ATOM   2513  HH2 TRP A 153      10.562 -17.834   3.295  0.00  0.00
ATOM   2514  C   TRP A 153       5.186 -15.165   0.532  0.00  0.00
ATOM   2515  O   TRP A 153       4.721 -15.488   1.618  0.00  0.00
ATOM   2516  N   VAL A 154       6.046 -14.117   0.283  0.00  0.00
ATOM   2517  HN  VAL A 154       6.412 -13.912  -0.621  0.00  0.00
ATOM   2518  CA  VAL A 154       6.618 -13.084   1.215  0.00  0.00
ATOM   2519  HA  VAL A 154       7.313 -13.544   1.902  0.00  0.00
ATOM   2520  CB  VAL A 154       7.576 -12.085   0.553  0.00  0.00
ATOM   2521  HB  VAL A 154       7.055 -11.762  -0.374  0.00  0.00
ATOM   2522  CG1 VAL A 154       7.954 -10.842   1.373  0.00  0.00
ATOM   2523  HG1 VAL A 154       8.510 -11.086   2.304  0.00  0.00
ATOM   2524  HG1 VAL A 154       7.034 -10.298   1.675  0.00  0.00
ATOM   2525  HG1 VAL A 154       8.673 -10.237   0.779  0.00  0.00
ATOM   2526  CG2 VAL A 154       8.857 -12.801   0.002  0.00  0.00
ATOM   2527  HG2 VAL A 154       9.411 -12.147  -0.705  0.00  0.00
ATOM   2528  HG2 VAL A 154       8.517 -13.638  -0.645  0.00  0.00
ATOM   2529  HG2 VAL A 154       9.459 -13.056   0.900  0.00  0.00
ATOM   2530  C   VAL A 154       5.530 -12.368   1.875  0.00  0.00
ATOM   2531  O   VAL A 154       5.580 -12.257   3.077  0.00  0.00
ATOM   2532  N   VAL A 155       4.557 -11.933   1.083  0.00  0.00
ATOM   2533  HN  VAL A 155       4.618 -12.091   0.101  0.00  0.00
ATOM   2534  CA  VAL A 155       3.414 -11.183   1.633  0.00  0.00
ATOM   2535  HA  VAL A 155       3.850 -10.473   2.321  0.00  0.00
ATOM   2536  CB  VAL A 155       2.663 -10.456   0.545  0.00  0.00
ATOM   2537  HB  VAL A 155       2.332 -11.205  -0.207  0.00  0.00
ATOM   2538  CG1 VAL A 155       1.496  -9.698   1.158  0.00  0.00
ATOM   2539  HG1 VAL A 155       1.800  -9.157   2.079  0.00  0.00
ATOM   2540  HG1 VAL A 155       0.611 -10.275   1.504  0.00  0.00
ATOM   2541  HG1 VAL A 155       1.167  -8.909   0.450  0.00  0.00
ATOM   2542  CG2 VAL A 155       3.447  -9.326  -0.054  0.00  0.00
ATOM   2543  HG2 VAL A 155       3.698  -8.561   0.711  0.00  0.00
ATOM   2544  HG2 VAL A 155       2.902  -8.858  -0.901  0.00  0.00
ATOM   2545  HG2 VAL A 155       4.384  -9.766  -0.458  0.00  0.00
ATOM   2546  C   VAL A 155       2.507 -12.039   2.490  0.00  0.00
ATOM   2547  O   VAL A 155       2.151 -11.659   3.626  0.00  0.00
ATOM   2548  N   ALA A 156       2.132 -13.273   2.101  0.00  0.00
ATOM   2549  HN  ALA A 156       2.503 -13.579   1.228  0.00  0.00
ATOM   2550  CA  ALA A 156       1.197 -14.105   2.838  0.00  0.00
ATOM   2551  HA  ALA A 156       0.359 -13.513   3.175  0.00  0.00
ATOM   2552  CB  ALA A 156       0.441 -15.100   1.848  0.00  0.00
ATOM   2553  HB1 ALA A 156       1.158 -15.811   1.384  0.00  0.00
ATOM   2554  HB2 ALA A 156      -0.194 -14.528   1.138  0.00  0.00
ATOM   2555  HB3 ALA A 156      -0.302 -15.642   2.472  0.00  0.00
ATOM   2556  C   ALA A 156       1.842 -14.919   3.994  0.00  0.00
ATOM   2557  O   ALA A 156       1.542 -14.716   5.184  0.00  0.00
ATOM   2558  N   VAL A 157       2.805 -15.820   3.747  0.00  0.00
ATOM   2559  HN  VAL A 157       3.433 -15.673   2.987  0.00  0.00
ATOM   2560  CA  VAL A 157       3.380 -16.762   4.721  0.00  0.00
ATOM   2561  HA  VAL A 157       2.642 -17.060   5.451  0.00  0.00
ATOM   2562  CB  VAL A 157       3.802 -18.025   3.998  0.00  0.00
ATOM   2563  HB  VAL A 157       4.532 -17.741   3.210  0.00  0.00
ATOM   2564  CG1 VAL A 157       4.610 -19.011   4.939  0.00  0.00
ATOM   2565  HG1 VAL A 157       3.906 -19.468   5.669  0.00  0.00
ATOM   2566  HG1 VAL A 157       5.453 -18.501   5.451  0.00  0.00
ATOM   2567  HG1 VAL A 157       5.010 -19.879   4.372  0.00  0.00
ATOM   2568  CG2 VAL A 157       2.683 -18.764   3.292  0.00  0.00
ATOM   2569  HG2 VAL A 157       2.066 -19.277   4.061  0.00  0.00
ATOM   2570  HG2 VAL A 157       3.177 -19.578   2.721  0.00  0.00
ATOM   2571  HG2 VAL A 157       2.030 -18.229   2.570  0.00  0.00
ATOM   2572  C   VAL A 157       4.527 -16.119   5.658  0.00  0.00
ATOM   2573  O   VAL A 157       4.425 -16.089   6.897  0.00  0.00
ATOM   2574  N   PHE A 158       5.524 -15.631   4.969  0.00  0.00
ATOM   2575  HN  PHE A 158       5.544 -15.603   3.972  0.00  0.00
ATOM   2576  CA  PHE A 158       6.536 -14.933   5.729  0.00  0.00
ATOM   2577  HA  PHE A 158       7.105 -15.614   6.343  0.00  0.00
ATOM   2578  CB  PHE A 158       7.643 -14.432   4.719  0.00  0.00
ATOM   2579  HB1 PHE A 158       7.372 -13.463   4.246  0.00  0.00
ATOM   2580  HB2 PHE A 158       7.779 -15.150   3.882  0.00  0.00
ATOM   2581  CG  PHE A 158       9.035 -14.129   5.343  0.00  0.00
ATOM   2582  CD1 PHE A 158       9.525 -14.737   6.515  0.00  0.00
ATOM   2583  HD1 PHE A 158       8.946 -15.518   6.984  0.00  0.00
ATOM   2584  CE1 PHE A 158      10.684 -14.270   7.221  0.00  0.00
ATOM   2585  HE1 PHE A 158      10.935 -14.869   8.083  0.00  0.00
ATOM   2586  CZ  PHE A 158      11.340 -13.215   6.680  0.00  0.00
ATOM   2587  HZ  PHE A 158      12.137 -12.689   7.186  0.00  0.00
ATOM   2588  CD2 PHE A 158       9.832 -13.063   4.805  0.00  0.00
ATOM   2589  HD2 PHE A 158       9.513 -12.566   3.901  0.00  0.00
ATOM   2590  CE2 PHE A 158      10.923 -12.602   5.513  0.00  0.00
ATOM   2591  HE2 PHE A 158      11.407 -11.765   5.032  0.00  0.00
ATOM   2592  C   PHE A 158       6.177 -13.656   6.510  0.00  0.00
ATOM   2593  O   PHE A 158       6.401 -13.554   7.724  0.00  0.00
ATOM   2594  N   ALA A 159       5.396 -12.798   5.945  0.00  0.00
ATOM   2595  HN  ALA A 159       5.103 -12.871   4.995  0.00  0.00
ATOM   2596  CA  ALA A 159       5.032 -11.546   6.635  0.00  0.00
ATOM   2597  HA  ALA A 159       5.633 -11.274   7.490  0.00  0.00
ATOM   2598  CB  ALA A 159       4.985 -10.387   5.595  0.00  0.00
ATOM   2599  HB1 ALA A 159       5.111  -9.364   6.008  0.00  0.00
ATOM   2600  HB2 ALA A 159       4.002 -10.470   5.084  0.00  0.00
ATOM   2601  HB3 ALA A 159       5.743 -10.521   4.795  0.00  0.00
ATOM   2602  C   ALA A 159       3.698 -11.828   7.300  0.00  0.00
ATOM   2603  O   ALA A 159       3.696 -11.846   8.511  0.00  0.00
ATOM   2604  N   SER A 160       2.583 -12.036   6.578  0.00  0.00
ATOM   2605  HN  SER A 160       2.561 -11.984   5.582  0.00  0.00
ATOM   2606  CA  SER A 160       1.330 -11.918   7.233  0.00  0.00
ATOM   2607  HA  SER A 160       1.373 -11.007   7.812  0.00  0.00
ATOM   2608  CB  SER A 160       0.107 -11.876   6.374  0.00  0.00
ATOM   2609  HB1 SER A 160      -0.853 -11.584   6.851  0.00  0.00
ATOM   2610  HB2 SER A 160       0.029 -12.891   5.930  0.00  0.00
ATOM   2611  OG  SER A 160       0.307 -10.845   5.386  0.00  0.00
ATOM   2612  HG1 SER A 160       0.923 -11.161   4.720  0.00  0.00
ATOM   2613  C   SER A 160       1.020 -12.959   8.332  0.00  0.00
ATOM   2614  O   SER A 160       0.421 -12.634   9.369  0.00  0.00
ATOM   2615  N   LEU A 161       1.314 -14.323   8.110  0.00  0.00
ATOM   2616  HN  LEU A 161       1.762 -14.498   7.236  0.00  0.00
ATOM   2617  CA  LEU A 161       0.844 -15.396   8.970  0.00  0.00
ATOM   2618  HA  LEU A 161      -0.225 -15.250   9.021  0.00  0.00
ATOM   2619  CB  LEU A 161       1.038 -16.728   8.106  0.00  0.00
ATOM   2620  HB1 LEU A 161       2.067 -16.768   7.688  0.00  0.00
ATOM   2621  HB2 LEU A 161       0.282 -16.602   7.301  0.00  0.00
ATOM   2622  CG  LEU A 161       0.704 -18.097   8.765  0.00  0.00
ATOM   2623  HG  LEU A 161       0.999 -18.026   9.834  0.00  0.00
ATOM   2624  CD1 LEU A 161      -0.820 -18.452   8.722  0.00  0.00
ATOM   2625  HD1 LEU A 161      -1.078 -19.338   9.341  0.00  0.00
ATOM   2626  HD1 LEU A 161      -1.187 -18.574   7.681  0.00  0.00
ATOM   2627  HD1 LEU A 161      -1.395 -17.596   9.137  0.00  0.00
ATOM   2628  CD2 LEU A 161       1.460 -19.284   8.104  0.00  0.00
ATOM   2629  HD2 LEU A 161       1.124 -19.539   7.076  0.00  0.00
ATOM   2630  HD2 LEU A 161       1.326 -20.228   8.675  0.00  0.00
ATOM   2631  HD2 LEU A 161       2.554 -19.117   8.208  0.00  0.00
ATOM   2632  C   LEU A 161       1.264 -15.420  10.423  0.00  0.00
ATOM   2633  O   LEU A 161       0.483 -15.760  11.295  0.00  0.00
ATOM   2634  N   PRO A 162       2.518 -15.074  10.729  0.00  0.00
ATOM   2635  CD  PRO A 162       3.666 -15.551   9.915  0.00  0.00
ATOM   2636  HD1 PRO A 162       3.870 -14.757   9.165  0.00  0.00
ATOM   2637  HD2 PRO A 162       3.442 -16.562   9.513  0.00  0.00
ATOM   2638  CA  PRO A 162       2.940 -14.961  12.098  0.00  0.00
ATOM   2639  HA  PRO A 162       2.516 -15.841  12.557  0.00  0.00
ATOM   2640  CB  PRO A 162       4.402 -14.677  12.000  0.00  0.00
ATOM   2641  HB1 PRO A 162       4.815 -15.030  12.969  0.00  0.00
ATOM   2642  HB2 PRO A 162       4.591 -13.620  11.717  0.00  0.00
ATOM   2643  CG  PRO A 162       4.822 -15.571  10.845  0.00  0.00
ATOM   2644  HG1 PRO A 162       5.690 -15.189  10.268  0.00  0.00
ATOM   2645  HG2 PRO A 162       5.003 -16.600  11.224  0.00  0.00
ATOM   2646  C   PRO A 162       2.199 -13.847  12.867  0.00  0.00
ATOM   2647  O   PRO A 162       2.334 -13.872  14.144  0.00  0.00
ATOM   2648  N   GLY A 163       1.511 -12.890  12.262  0.00  0.00
ATOM   2649  HN  GLY A 163       1.681 -12.828  11.282  0.00  0.00
ATOM   2650  CA  GLY A 163       0.505 -12.091  12.961  0.00  0.00
ATOM   2651  HA1 GLY A 163       0.193 -11.262  12.343  0.00  0.00
ATOM   2652  HA2 GLY A 163       0.992 -11.760  13.866  0.00  0.00
ATOM   2653  C   GLY A 163      -0.736 -12.827  13.309  0.00  0.00
ATOM   2654  O   GLY A 163      -1.177 -12.808  14.442  0.00  0.00
ATOM   2655  N   ILE A 164      -1.254 -13.541  12.341  0.00  0.00
ATOM   2656  HN  ILE A 164      -0.875 -13.644  11.426  0.00  0.00
ATOM   2657  CA  ILE A 164      -2.476 -14.315  12.499  0.00  0.00
ATOM   2658  HA  ILE A 164      -3.261 -13.623  12.766  0.00  0.00
ATOM   2659  CB  ILE A 164      -2.880 -14.849  11.148  0.00  0.00
ATOM   2660  HB  ILE A 164      -2.115 -15.581  10.811  0.00  0.00
ATOM   2661  CG2 ILE A 164      -4.253 -15.530  11.343  0.00  0.00
ATOM   2662  HG2 ILE A 164      -4.530 -15.853  10.316  0.00  0.00
ATOM   2663  HG2 ILE A 164      -5.035 -14.890  11.805  0.00  0.00
ATOM   2664  HG2 ILE A 164      -4.207 -16.408  12.020  0.00  0.00
ATOM   2665  CG1 ILE A 164      -2.981 -13.726  10.126  0.00  0.00
ATOM   2666  HG1 ILE A 164      -1.951 -13.347   9.956  0.00  0.00
ATOM   2667  HG1 ILE A 164      -3.702 -12.894  10.278  0.00  0.00
ATOM   2668  CD1 ILE A 164      -3.346 -14.233   8.774  0.00  0.00
ATOM   2669  HD1 ILE A 164      -3.269 -13.433   8.007  0.00  0.00
ATOM   2670  HD2 ILE A 164      -4.311 -14.780   8.838  0.00  0.00
ATOM   2671  HD3 ILE A 164      -2.637 -15.021   8.442  0.00  0.00
ATOM   2672  C   ILE A 164      -2.290 -15.442  13.575  0.00  0.00
ATOM   2673  O   ILE A 164      -3.262 -15.641  14.313  0.00  0.00
ATOM   2674  N   ILE A 165      -1.151 -16.215  13.800  0.00  0.00
ATOM   2675  HN  ILE A 165      -0.358 -16.208  13.195  0.00  0.00
ATOM   2676  CA  ILE A 165      -1.003 -17.069  14.938  0.00  0.00
ATOM   2677  HA  ILE A 165      -1.873 -17.697  15.058  0.00  0.00
ATOM   2678  CB  ILE A 165       0.219 -18.019  14.599  0.00  0.00
ATOM   2679  HB  ILE A 165       1.017 -17.307  14.298  0.00  0.00
ATOM   2680  CG2 ILE A 165       0.617 -18.909  15.833  0.00  0.00
ATOM   2681  HG2 ILE A 165      -0.166 -19.541  16.304  0.00  0.00
ATOM   2682  HG2 ILE A 165       1.099 -18.204  16.543  0.00  0.00
ATOM   2683  HG2 ILE A 165       1.417 -19.625  15.546  0.00  0.00
ATOM   2684  CG1 ILE A 165      -0.248 -18.937  13.400  0.00  0.00
ATOM   2685  HG1 ILE A 165      -0.872 -18.431  12.632  0.00  0.00
ATOM   2686  HG1 ILE A 165      -0.906 -19.779  13.701  0.00  0.00
ATOM   2687  CD1 ILE A 165       0.822 -19.595  12.628  0.00  0.00
ATOM   2688  HD1 ILE A 165       1.513 -18.818  12.235  0.00  0.00
ATOM   2689  HD2 ILE A 165       0.375 -19.994  11.692  0.00  0.00
ATOM   2690  HD3 ILE A 165       1.356 -20.343  13.252  0.00  0.00
ATOM   2691  C   ILE A 165      -0.801 -16.384  16.300  0.00  0.00
ATOM   2692  O   ILE A 165      -1.331 -16.897  17.354  0.00  0.00
ATOM   2693  N   PHE A 166      -0.046 -15.283  16.446  0.00  0.00
ATOM   2694  HN  PHE A 166       0.380 -14.887  15.636  0.00  0.00
ATOM   2695  CA  PHE A 166       0.427 -14.811  17.746  0.00  0.00
ATOM   2696  HA  PHE A 166       0.407 -15.587  18.497  0.00  0.00
ATOM   2697  CB  PHE A 166       1.909 -14.273  17.642  0.00  0.00
ATOM   2698  HB1 PHE A 166       2.114 -13.527  18.439  0.00  0.00
ATOM   2699  HB2 PHE A 166       2.144 -13.775  16.676  0.00  0.00
ATOM   2700  CG  PHE A 166       2.796 -15.553  17.773  0.00  0.00
ATOM   2701  CD1 PHE A 166       3.307 -16.127  16.586  0.00  0.00
ATOM   2702  HD1 PHE A 166       3.112 -15.627  15.648  0.00  0.00
ATOM   2703  CE1 PHE A 166       3.941 -17.342  16.675  0.00  0.00
ATOM   2704  HE1 PHE A 166       4.138 -17.922  15.787  0.00  0.00
ATOM   2705  CZ  PHE A 166       4.211 -17.920  17.944  0.00  0.00
ATOM   2706  HZ  PHE A 166       4.863 -18.781  17.956  0.00  0.00
ATOM   2707  CD2 PHE A 166       3.058 -16.096  18.995  0.00  0.00
ATOM   2708  HD2 PHE A 166       2.713 -15.712  19.944  0.00  0.00
ATOM   2709  CE2 PHE A 166       3.764 -17.274  19.126  0.00  0.00
ATOM   2710  HE2 PHE A 166       3.882 -17.672  20.123  0.00  0.00
ATOM   2711  C   PHE A 166      -0.357 -13.669  18.293  0.00  0.00
ATOM   2712  O   PHE A 166      -0.061 -13.354  19.456  0.00  0.00
ATOM   2713  N   THR A 167      -1.307 -13.018  17.537  0.00  0.00
ATOM   2714  HN  THR A 167      -1.398 -13.302  16.585  0.00  0.00
ATOM   2715  CA  THR A 167      -1.818 -11.735  17.980  0.00  0.00
ATOM   2716  HA  THR A 167      -1.034 -11.180  18.475  0.00  0.00
ATOM   2717  CB  THR A 167      -2.456 -10.748  16.962  0.00  0.00
ATOM   2718  HB  THR A 167      -3.410 -11.229  16.658  0.00  0.00
ATOM   2719  OG1 THR A 167      -1.615 -10.586  15.803  0.00  0.00
ATOM   2720  HG1 THR A 167      -1.747 -11.398  15.308  0.00  0.00
ATOM   2721  CG2 THR A 167      -2.658  -9.289  17.521  0.00  0.00
ATOM   2722  HG2 THR A 167      -1.677  -8.775  17.615  0.00  0.00
ATOM   2723  HG2 THR A 167      -3.179  -9.218  18.499  0.00  0.00
ATOM   2724  HG2 THR A 167      -3.261  -8.797  16.728  0.00  0.00
ATOM   2725  C   THR A 167      -2.751 -11.958  19.063  0.00  0.00
ATOM   2726  O   THR A 167      -3.489 -12.946  19.070  0.00  0.00
ATOM   2727  N   ARG A 168      -2.741 -11.150  20.072  0.00  0.00
ATOM   2728  HN  ARG A 168      -2.217 -10.301  20.071  0.00  0.00
ATOM   2729  CA  ARG A 168      -3.662 -11.266  21.164  0.00  0.00
ATOM   2730  HA  ARG A 168      -4.511 -11.851  20.842  0.00  0.00
ATOM   2731  CB  ARG A 168      -3.034 -11.941  22.376  0.00  0.00
ATOM   2732  HB1 ARG A 168      -3.675 -11.944  23.283  0.00  0.00
ATOM   2733  HB2 ARG A 168      -2.124 -11.356  22.629  0.00  0.00
ATOM   2734  CG  ARG A 168      -2.443 -13.360  22.109  0.00  0.00
ATOM   2735  HG1 ARG A 168      -1.803 -13.661  22.967  0.00  0.00
ATOM   2736  HG2 ARG A 168      -1.783 -13.346  21.216  0.00  0.00
ATOM   2737  CD  ARG A 168      -3.511 -14.514  22.066  0.00  0.00
ATOM   2738  HD1 ARG A 168      -4.256 -14.371  21.254  0.00  0.00
ATOM   2739  HD2 ARG A 168      -4.103 -14.546  23.006  0.00  0.00
ATOM   2740  NE  ARG A 168      -2.858 -15.869  21.938  0.00  0.00
ATOM   2741  HE  ARG A 168      -2.635 -16.359  22.779  0.00  0.00
ATOM   2742  CZ  ARG A 168      -2.349 -16.399  20.846  0.00  0.00
ATOM   2743  NH1 ARG A 168      -1.646 -17.483  20.909  0.00  0.00
ATOM   2744  HH1 ARG A 168      -1.747 -18.158  21.641  0.00  0.00
ATOM   2745  HH1 ARG A 168      -1.396 -17.807  19.998  0.00  0.00
ATOM   2746  NH2 ARG A 168      -2.442 -15.748  19.672  0.00  0.00
ATOM   2747  HH2 ARG A 168      -3.021 -14.934  19.717  0.00  0.00
ATOM   2748  HH2 ARG A 168      -2.167 -16.254  18.855  0.00  0.00
ATOM   2749  C   ARG A 168      -4.152  -9.984  21.701  0.00  0.00
ATOM   2750  O   ARG A 168      -3.662  -8.974  21.201  0.00  0.00
ATOM   2751  N   SER A 169      -5.133  -9.919  22.541  0.00  0.00
ATOM   2752  HN  SER A 169      -5.516 -10.786  22.851  0.00  0.00
ATOM   2753  CA  SER A 169      -5.493  -8.693  23.223  0.00  0.00
ATOM   2754  HA  SER A 169      -5.077  -7.802  22.776  0.00  0.00
ATOM   2755  CB  SER A 169      -7.008  -8.598  23.278  0.00  0.00
ATOM   2756  HB1 SER A 169      -7.392  -9.182  24.142  0.00  0.00
ATOM   2757  HB2 SER A 169      -7.475  -9.072  22.390  0.00  0.00
ATOM   2758  OG  SER A 169      -7.444  -7.216  23.274  0.00  0.00
ATOM   2759  HG1 SER A 169      -8.383  -7.232  23.074  0.00  0.00
ATOM   2760  C   SER A 169      -4.986  -8.623  24.682  0.00  0.00
ATOM   2761  O   SER A 169      -5.353  -9.483  25.453  0.00  0.00
ATOM   2762  N   GLN A 170      -4.170  -7.577  25.026  0.00  0.00
ATOM   2763  HN  GLN A 170      -3.969  -6.915  24.307  0.00  0.00
ATOM   2764  CA  GLN A 170      -3.462  -7.410  26.288  0.00  0.00
ATOM   2765  HA  GLN A 170      -3.513  -8.340  26.833  0.00  0.00
ATOM   2766  CB  GLN A 170      -1.907  -7.112  25.992  0.00  0.00
ATOM   2767  HB1 GLN A 170      -1.302  -6.790  26.866  0.00  0.00
ATOM   2768  HB2 GLN A 170      -1.943  -6.298  25.237  0.00  0.00
ATOM   2769  CG  GLN A 170      -1.238  -8.406  25.404  0.00  0.00
ATOM   2770  HG1 GLN A 170      -0.297  -8.151  24.871  0.00  0.00
ATOM   2771  HG2 GLN A 170      -1.894  -8.811  24.604  0.00  0.00
ATOM   2772  CD  GLN A 170      -1.023  -9.561  26.373  0.00  0.00
ATOM   2773  OE1 GLN A 170      -1.551 -10.663  26.191  0.00  0.00
ATOM   2774  NE2 GLN A 170      -0.322  -9.332  27.484  0.00  0.00
ATOM   2775  HE2 GLN A 170      -0.200 -10.024  28.195  0.00  0.00
ATOM   2776  HE2 GLN A 170       0.270  -8.528  27.410  0.00  0.00
ATOM   2777  C   GLN A 170      -4.060  -6.317  27.105  0.00  0.00
ATOM   2778  O   GLN A 170      -4.568  -5.356  26.597  0.00  0.00
ATOM   2779  N   LYS A 171      -4.010  -6.469  28.433  0.00  0.00
ATOM   2780  HN  LYS A 171      -3.644  -7.279  28.886  0.00  0.00
ATOM   2781  CA  LYS A 171      -4.702  -5.494  29.271  0.00  0.00
ATOM   2782  HA  LYS A 171      -5.459  -4.917  28.759  0.00  0.00
ATOM   2783  CB  LYS A 171      -5.395  -6.299  30.423  0.00  0.00
ATOM   2784  HB1 LYS A 171      -4.659  -6.874  31.026  0.00  0.00
ATOM   2785  HB2 LYS A 171      -5.970  -7.069  29.864  0.00  0.00
ATOM   2786  CG  LYS A 171      -6.275  -5.631  31.478  0.00  0.00
ATOM   2787  HG1 LYS A 171      -5.655  -4.925  32.070  0.00  0.00
ATOM   2788  HG2 LYS A 171      -6.669  -6.441  32.127  0.00  0.00
ATOM   2789  CD  LYS A 171      -7.427  -4.725  30.950  0.00  0.00
ATOM   2790  HD1 LYS A 171      -7.917  -5.257  30.107  0.00  0.00
ATOM   2791  HD2 LYS A 171      -6.896  -3.934  30.377  0.00  0.00
ATOM   2792  CE  LYS A 171      -8.350  -4.080  31.994  0.00  0.00
ATOM   2793  HE1 LYS A 171      -9.299  -3.693  31.567  0.00  0.00
ATOM   2794  HE2 LYS A 171      -7.769  -3.264  32.476  0.00  0.00
ATOM   2795  NZ  LYS A 171      -8.664  -5.171  33.013  0.00  0.00
ATOM   2796  HZ1 LYS A 171      -7.869  -5.435  33.628  0.00  0.00
ATOM   2797  HZ2 LYS A 171      -8.986  -5.996  32.468  0.00  0.00
ATOM   2798  HZ3 LYS A 171      -9.482  -4.844  33.567  0.00  0.00
ATOM   2799  C   LYS A 171      -3.691  -4.428  29.775  0.00  0.00
ATOM   2800  O   LYS A 171      -4.115  -3.402  30.382  0.00  0.00
ATOM   2801  N   GLU A 172      -2.371  -4.519  29.465  0.00  0.00
ATOM   2802  HN  GLU A 172      -2.126  -5.189  28.769  0.00  0.00
ATOM   2803  CA  GLU A 172      -1.370  -3.577  29.841  0.00  0.00
ATOM   2804  HA  GLU A 172      -1.553  -3.329  30.876  0.00  0.00
ATOM   2805  CB  GLU A 172       0.011  -4.217  29.826  0.00  0.00
ATOM   2806  HB1 GLU A 172       0.366  -4.399  28.789  0.00  0.00
ATOM   2807  HB2 GLU A 172      -0.029  -5.183  30.373  0.00  0.00
ATOM   2808  CG  GLU A 172       1.101  -3.403  30.601  0.00  0.00
ATOM   2809  HG1 GLU A 172       1.316  -2.452  30.069  0.00  0.00
ATOM   2810  HG2 GLU A 172       2.055  -3.967  30.689  0.00  0.00
ATOM   2811  CD  GLU A 172       0.749  -3.075  32.084  0.00  0.00
ATOM   2812  OE1 GLU A 172       0.562  -4.046  32.944  0.00  0.00
ATOM   2813  OE2 GLU A 172       0.459  -1.937  32.405  0.00  0.00
ATOM   2814  C   GLU A 172      -1.590  -2.219  29.198  0.00  0.00
ATOM   2815  O   GLU A 172      -1.858  -2.122  27.990  0.00  0.00
ATOM   2816  N   GLY A 173      -1.388  -1.152  29.960  0.00  0.00
ATOM   2817  HN  GLY A 173      -0.975  -1.132  30.867  0.00  0.00
ATOM   2818  CA  GLY A 173      -1.853   0.147  29.484  0.00  0.00
ATOM   2819  HA1 GLY A 173      -1.946   0.247  28.412  0.00  0.00
ATOM   2820  HA2 GLY A 173      -1.088   0.863  29.748  0.00  0.00
ATOM   2821  C   GLY A 173      -3.142   0.640  30.125  0.00  0.00
ATOM   2822  O   GLY A 173      -3.523   1.820  29.921  0.00  0.00
ATOM   2823  N   LEU A 174      -3.785  -0.228  30.949  0.00  0.00
ATOM   2824  HN  LEU A 174      -3.257  -1.071  31.022  0.00  0.00
ATOM   2825  CA  LEU A 174      -4.931  -0.096  31.799  0.00  0.00
ATOM   2826  HA  LEU A 174      -4.880  -0.982  32.415  0.00  0.00
ATOM   2827  CB  LEU A 174      -5.120   1.166  32.660  0.00  0.00
ATOM   2828  HB1 LEU A 174      -6.127   1.142  33.131  0.00  0.00
ATOM   2829  HB2 LEU A 174      -5.067   2.123  32.101  0.00  0.00
ATOM   2830  CG  LEU A 174      -4.095   1.314  33.722  0.00  0.00
ATOM   2831  HG  LEU A 174      -3.132   1.079  33.219  0.00  0.00
ATOM   2832  CD1 LEU A 174      -4.228   2.729  34.349  0.00  0.00
ATOM   2833  HD1 LEU A 174      -3.281   3.040  34.839  0.00  0.00
ATOM   2834  HD1 LEU A 174      -4.864   2.704  35.260  0.00  0.00
ATOM   2835  HD1 LEU A 174      -4.404   3.476  33.545  0.00  0.00
ATOM   2836  CD2 LEU A 174      -4.108   0.149  34.758  0.00  0.00
ATOM   2837  HD2 LEU A 174      -3.485   0.364  35.652  0.00  0.00
ATOM   2838  HD2 LEU A 174      -3.596  -0.737  34.324  0.00  0.00
ATOM   2839  HD2 LEU A 174      -5.159  -0.050  35.058  0.00  0.00
ATOM   2840  C   LEU A 174      -6.250  -0.400  31.002  0.00  0.00
ATOM   2841  O   LEU A 174      -7.411  -0.263  31.428  0.00  0.00
ATOM   2842  N   HIS A 175      -6.099  -0.828  29.781  0.00  0.00
ATOM   2843  HN  HIS A 175      -5.215  -0.839  29.320  0.00  0.00
ATOM   2844  CA  HIS A 175      -7.262  -1.247  29.005  0.00  0.00
ATOM   2845  HA  HIS A 175      -7.895  -1.791  29.689  0.00  0.00
ATOM   2846  CB  HIS A 175      -8.198  -0.083  28.603  0.00  0.00
ATOM   2847  HB1 HIS A 175      -8.692   0.484  29.421  0.00  0.00
ATOM   2848  HB2 HIS A 175      -9.057  -0.468  28.012  0.00  0.00
ATOM   2849  ND1 HIS A 175      -7.482   0.541  26.165  0.00  0.00
ATOM   2850  HD1 HIS A 175      -7.785  -0.320  25.754  0.00  0.00
ATOM   2851  CG  HIS A 175      -7.658   0.830  27.511  0.00  0.00
ATOM   2852  CE1 HIS A 175      -7.015   1.713  25.613  0.00  0.00
ATOM   2853  HE1 HIS A 175      -6.826   1.725  24.540  0.00  0.00
ATOM   2854  NE2 HIS A 175      -6.693   2.574  26.542  0.00  0.00
ATOM   2855  CD2 HIS A 175      -7.081   2.030  27.741  0.00  0.00
ATOM   2856  HD2 HIS A 175      -6.795   2.480  28.683  0.00  0.00
ATOM   2857  C   HIS A 175      -6.920  -2.122  27.920  0.00  0.00
ATOM   2858  O   HIS A 175      -5.692  -2.260  27.607  0.00  0.00
ATOM   2859  N   TYR A 176      -7.873  -2.869  27.280  0.00  0.00
ATOM   2860  HN  TYR A 176      -8.827  -2.591  27.354  0.00  0.00
ATOM   2861  CA  TYR A 176      -7.446  -3.839  26.331  0.00  0.00
ATOM   2862  HA  TYR A 176      -6.744  -4.528  26.776  0.00  0.00
ATOM   2863  CB  TYR A 176      -8.727  -4.775  26.017  0.00  0.00
ATOM   2864  HB1 TYR A 176      -8.580  -5.195  25.000  0.00  0.00
ATOM   2865  HB2 TYR A 176      -9.598  -4.086  26.026  0.00  0.00
ATOM   2866  CG  TYR A 176      -8.887  -5.893  27.023  0.00  0.00
ATOM   2867  CD1 TYR A 176     -10.026  -5.997  27.825  0.00  0.00
ATOM   2868  HD1 TYR A 176     -10.821  -5.269  27.748  0.00  0.00
ATOM   2869  CE1 TYR A 176     -10.125  -7.039  28.790  0.00  0.00
ATOM   2870  HE1 TYR A 176     -10.996  -7.242  29.396  0.00  0.00
ATOM   2871  CZ  TYR A 176      -9.034  -7.856  28.952  0.00  0.00
ATOM   2872  OH  TYR A 176      -8.943  -8.890  29.836  0.00  0.00
ATOM   2873  HH  TYR A 176      -8.043  -9.221  29.774  0.00  0.00
ATOM   2874  CD2 TYR A 176      -7.909  -6.917  27.067  0.00  0.00
ATOM   2875  HD2 TYR A 176      -7.011  -6.753  26.490  0.00  0.00
ATOM   2876  CE2 TYR A 176      -7.950  -7.861  28.122  0.00  0.00
ATOM   2877  HE2 TYR A 176      -7.107  -8.532  28.198  0.00  0.00
ATOM   2878  C   TYR A 176      -6.908  -3.265  25.023  0.00  0.00
ATOM   2879  O   TYR A 176      -7.481  -2.248  24.544  0.00  0.00
ATOM   2880  N   THR A 177      -5.813  -3.753  24.400  0.00  0.00
ATOM   2881  HN  THR A 177      -5.440  -4.636  24.675  0.00  0.00
ATOM   2882  CA  THR A 177      -5.191  -3.250  23.235  0.00  0.00
ATOM   2883  HA  THR A 177      -5.898  -2.852  22.522  0.00  0.00
ATOM   2884  CB  THR A 177      -3.975  -2.161  23.351  0.00  0.00
ATOM   2885  HB  THR A 177      -3.760  -1.869  22.300  0.00  0.00
ATOM   2886  OG1 THR A 177      -2.980  -2.820  24.130  0.00  0.00
ATOM   2887  HG1 THR A 177      -2.246  -2.205  24.187  0.00  0.00
ATOM   2888  CG2 THR A 177      -4.332  -1.020  24.218  0.00  0.00
ATOM   2889  HG2 THR A 177      -5.239  -0.493  23.854  0.00  0.00
ATOM   2890  HG2 THR A 177      -3.464  -0.330  24.279  0.00  0.00
ATOM   2891  HG2 THR A 177      -4.432  -1.233  25.303  0.00  0.00
ATOM   2892  C   THR A 177      -4.657  -4.524  22.468  0.00  0.00
ATOM   2893  O   THR A 177      -3.930  -5.378  23.012  0.00  0.00
ATOM   2894  N   CYS A 178      -4.791  -4.639  21.158  0.00  0.00
ATOM   2895  HN  CYS A 178      -5.492  -4.103  20.693  0.00  0.00
ATOM   2896  CA  CYS A 178      -4.134  -5.740  20.465  0.00  0.00
ATOM   2897  HA  CYS A 178      -4.289  -6.663  21.003  0.00  0.00
ATOM   2898  CB  CYS A 178      -4.607  -5.892  18.983  0.00  0.00
ATOM   2899  HB1 CYS A 178      -4.016  -6.658  18.438  0.00  0.00
ATOM   2900  HB2 CYS A 178      -4.325  -4.922  18.521  0.00  0.00
ATOM   2901  SG  CYS A 178      -6.354  -6.117  18.836  0.00  0.00
ATOM   2902  C   CYS A 178      -2.562  -5.539  20.544  0.00  0.00
ATOM   2903  O   CYS A 178      -1.945  -4.447  20.380  0.00  0.00
ATOM   2904  N   SER A 179      -1.898  -6.667  20.786  0.00  0.00
ATOM   2905  HN  SER A 179      -2.417  -7.492  20.998  0.00  0.00
ATOM   2906  CA  SER A 179      -0.376  -6.661  20.657  0.00  0.00
ATOM   2907  HA  SER A 179      -0.104  -5.952  19.889  0.00  0.00
ATOM   2908  CB  SER A 179       0.223  -6.367  22.047  0.00  0.00
ATOM   2909  HB1 SER A 179       0.292  -7.248  22.721  0.00  0.00
ATOM   2910  HB2 SER A 179      -0.416  -5.575  22.489  0.00  0.00
ATOM   2911  OG  SER A 179       1.543  -5.790  21.931  0.00  0.00
ATOM   2912  HG1 SER A 179       2.104  -6.461  21.535  0.00  0.00
ATOM   2913  C   SER A 179       0.056  -8.068  20.160  0.00  0.00
ATOM   2914  O   SER A 179      -0.702  -9.011  20.073  0.00  0.00
ATOM   2915  N   SER A 180       1.279  -8.193  19.703  0.00  0.00
ATOM   2916  HN  SER A 180       1.833  -7.366  19.698  0.00  0.00
ATOM   2917  CA  SER A 180       1.960  -9.377  19.265  0.00  0.00
ATOM   2918  HA  SER A 180       1.451 -10.075  18.617  0.00  0.00
ATOM   2919  CB  SER A 180       3.297  -9.168  18.585  0.00  0.00
ATOM   2920  HB1 SER A 180       3.144  -8.526  17.692  0.00  0.00
ATOM   2921  HB2 SER A 180       3.731 -10.181  18.442  0.00  0.00
ATOM   2922  OG  SER A 180       4.091  -8.262  19.195  0.00  0.00
ATOM   2923  HG1 SER A 180       4.172  -8.591  20.093  0.00  0.00
ATOM   2924  C   SER A 180       2.243 -10.136  20.535  0.00  0.00
ATOM   2925  O   SER A 180       2.671  -9.530  21.550  0.00  0.00
ATOM   2926  N   HIS A 181       2.038 -11.466  20.664  0.00  0.00
ATOM   2927  HN  HIS A 181       1.614 -11.977  19.920  0.00  0.00
ATOM   2928  CA  HIS A 181       2.319 -12.214  21.885  0.00  0.00
ATOM   2929  HA  HIS A 181       2.152 -11.640  22.784  0.00  0.00
ATOM   2930  CB  HIS A 181       1.272 -13.302  22.122  0.00  0.00
ATOM   2931  HB1 HIS A 181       1.454 -14.192  21.482  0.00  0.00
ATOM   2932  HB2 HIS A 181       0.252 -12.912  21.917  0.00  0.00
ATOM   2933  ND1 HIS A 181       0.732 -12.880  24.617  0.00  0.00
ATOM   2934  HD1 HIS A 181       0.144 -12.082  24.486  0.00  0.00
ATOM   2935  CG  HIS A 181       1.255 -13.693  23.539  0.00  0.00
ATOM   2936  CE1 HIS A 181       0.727 -13.626  25.759  0.00  0.00
ATOM   2937  HE1 HIS A 181       0.410 -13.279  26.742  0.00  0.00
ATOM   2938  NE2 HIS A 181       1.241 -14.819  25.534  0.00  0.00
ATOM   2939  CD2 HIS A 181       1.485 -14.882  24.167  0.00  0.00
ATOM   2940  HD2 HIS A 181       1.652 -15.841  23.694  0.00  0.00
ATOM   2941  C   HIS A 181       3.653 -12.989  21.854  0.00  0.00
ATOM   2942  O   HIS A 181       3.860 -14.061  22.423  0.00  0.00
ATOM   2943  N   PHE A 182       4.738 -12.374  21.232  0.00  0.00
ATOM   2944  HN  PHE A 182       4.665 -11.467  20.825  0.00  0.00
ATOM   2945  CA  PHE A 182       6.024 -12.985  21.054  0.00  0.00
ATOM   2946  HA  PHE A 182       5.858 -14.015  20.774  0.00  0.00
ATOM   2947  CB  PHE A 182       6.788 -12.274  19.945  0.00  0.00
ATOM   2948  HB1 PHE A 182       7.879 -12.482  19.909  0.00  0.00
ATOM   2949  HB2 PHE A 182       6.887 -11.186  20.146  0.00  0.00
ATOM   2950  CG  PHE A 182       6.414 -12.485  18.520  0.00  0.00
ATOM   2951  CD1 PHE A 182       6.172 -11.479  17.593  0.00  0.00
ATOM   2952  HD1 PHE A 182       6.193 -10.456  17.939  0.00  0.00
ATOM   2953  CE1 PHE A 182       5.773 -11.811  16.268  0.00  0.00
ATOM   2954  HE1 PHE A 182       5.469 -11.052  15.563  0.00  0.00
ATOM   2955  CZ  PHE A 182       5.631 -13.107  15.789  0.00  0.00
ATOM   2956  HZ  PHE A 182       5.279 -13.302  14.787  0.00  0.00
ATOM   2957  CD2 PHE A 182       6.326 -13.804  17.973  0.00  0.00
ATOM   2958  HD2 PHE A 182       6.412 -14.580  18.720  0.00  0.00
ATOM   2959  CE2 PHE A 182       5.891 -14.133  16.689  0.00  0.00
ATOM   2960  HE2 PHE A 182       5.797 -15.173  16.412  0.00  0.00
ATOM   2961  C   PHE A 182       6.981 -13.011  22.219  0.00  0.00
ATOM   2962  O   PHE A 182       7.762 -13.936  22.290  0.00  0.00
ATOM   2963  N   PRO A 183       7.017 -12.021  23.108  0.00  0.00
ATOM   2964  CD  PRO A 183       6.230 -10.788  23.164  0.00  0.00
ATOM   2965  HD1 PRO A 183       5.126 -10.908  23.149  0.00  0.00
ATOM   2966  HD2 PRO A 183       6.424 -10.207  22.237  0.00  0.00
ATOM   2967  CA  PRO A 183       8.201 -11.874  23.942  0.00  0.00
ATOM   2968  HA  PRO A 183       9.092 -12.200  23.426  0.00  0.00
ATOM   2969  CB  PRO A 183       8.228 -10.396  24.320  0.00  0.00
ATOM   2970  HB1 PRO A 183       8.645  -9.703  23.559  0.00  0.00
ATOM   2971  HB2 PRO A 183       8.786 -10.157  25.251  0.00  0.00
ATOM   2972  CG  PRO A 183       6.754 -10.081  24.446  0.00  0.00
ATOM   2973  HG1 PRO A 183       6.231 -10.521  25.321  0.00  0.00
ATOM   2974  HG2 PRO A 183       6.526  -8.994  24.471  0.00  0.00
ATOM   2975  C   PRO A 183       8.104 -12.739  25.216  0.00  0.00
ATOM   2976  O   PRO A 183       9.068 -13.025  25.916  0.00  0.00
ATOM   2977  N   TYR A 184       6.922 -13.212  25.501  0.00  0.00
ATOM   2978  HN  TYR A 184       6.140 -12.904  24.964  0.00  0.00
ATOM   2979  CA  TYR A 184       6.616 -14.210  26.594  0.00  0.00
ATOM   2980  HA  TYR A 184       7.290 -13.850  27.357  0.00  0.00
ATOM   2981  CB  TYR A 184       5.088 -14.161  26.982  0.00  0.00
ATOM   2982  HB1 TYR A 184       4.849 -14.867  27.806  0.00  0.00
ATOM   2983  HB2 TYR A 184       4.480 -14.582  26.152  0.00  0.00
ATOM   2984  CG  TYR A 184       4.526 -12.874  27.352  0.00  0.00
ATOM   2985  CD1 TYR A 184       3.762 -12.093  26.474  0.00  0.00
ATOM   2986  HD1 TYR A 184       3.617 -12.417  25.453  0.00  0.00
ATOM   2987  CE1 TYR A 184       2.943 -11.019  26.941  0.00  0.00
ATOM   2988  HE1 TYR A 184       2.191 -10.623  26.274  0.00  0.00
ATOM   2989  CZ  TYR A 184       3.102 -10.584  28.225  0.00  0.00
ATOM   2990  OH  TYR A 184       2.427  -9.413  28.628  0.00  0.00
ATOM   2991  HH  TYR A 184       2.706  -9.254  29.532  0.00  0.00
ATOM   2992  CD2 TYR A 184       4.614 -12.411  28.698  0.00  0.00
ATOM   2993  HD2 TYR A 184       5.212 -13.035  29.346  0.00  0.00
ATOM   2994  CE2 TYR A 184       4.000 -11.209  29.110  0.00  0.00
ATOM   2995  HE2 TYR A 184       4.089 -10.808  30.110  0.00  0.00
ATOM   2996  C   TYR A 184       7.077 -15.672  26.266  0.00  0.00
ATOM   2997  O   TYR A 184       7.328 -16.458  27.152  0.00  0.00
ATOM   2998  N   SER A 185       7.203 -15.940  24.895  0.00  0.00
ATOM   2999  HN  SER A 185       6.827 -15.221  24.316  0.00  0.00
ATOM   3000  CA  SER A 185       7.548 -17.284  24.467  0.00  0.00
ATOM   3001  HA  SER A 185       7.761 -17.922  25.312  0.00  0.00
ATOM   3002  CB  SER A 185       6.403 -17.864  23.702  0.00  0.00
ATOM   3003  HB1 SER A 185       6.215 -17.264  22.786  0.00  0.00
ATOM   3004  HB2 SER A 185       5.523 -17.817  24.379  0.00  0.00
ATOM   3005  OG  SER A 185       6.553 -19.197  23.239  0.00  0.00
ATOM   3006  HG1 SER A 185       7.183 -19.192  22.515  0.00  0.00
ATOM   3007  C   SER A 185       8.835 -17.359  23.633  0.00  0.00
ATOM   3008  O   SER A 185       9.623 -18.275  23.735  0.00  0.00
ATOM   3009  N   GLN A 186       8.983 -16.358  22.750  0.00  0.00
ATOM   3010  HN  GLN A 186       8.350 -15.593  22.660  0.00  0.00
ATOM   3011  CA  GLN A 186       9.987 -16.324  21.700  0.00  0.00
ATOM   3012  HA  GLN A 186      10.348 -17.329  21.539  0.00  0.00
ATOM   3013  CB  GLN A 186       9.387 -15.998  20.371  0.00  0.00
ATOM   3014  HB1 GLN A 186      10.110 -16.231  19.561  0.00  0.00
ATOM   3015  HB2 GLN A 186       9.197 -14.908  20.263  0.00  0.00
ATOM   3016  CG  GLN A 186       8.125 -16.778  19.983  0.00  0.00
ATOM   3017  HG1 GLN A 186       7.597 -16.289  19.136  0.00  0.00
ATOM   3018  HG2 GLN A 186       7.307 -16.668  20.727  0.00  0.00
ATOM   3019  CD  GLN A 186       8.502 -18.219  19.637  0.00  0.00
ATOM   3020  OE1 GLN A 186       8.451 -19.126  20.490  0.00  0.00
ATOM   3021  NE2 GLN A 186       9.137 -18.389  18.476  0.00  0.00
ATOM   3022  HE2 GLN A 186       9.653 -19.237  18.351  0.00  0.00
ATOM   3023  HE2 GLN A 186       9.422 -17.576  17.969  0.00  0.00
ATOM   3024  C   GLN A 186      11.122 -15.379  22.048  0.00  0.00
ATOM   3025  O   GLN A 186      12.171 -15.334  21.432  0.00  0.00
ATOM   3026  N   TYR A 187      10.883 -14.511  23.029  0.00  0.00
ATOM   3027  HN  TYR A 187      10.044 -14.501  23.568  0.00  0.00
ATOM   3028  CA  TYR A 187      11.716 -13.456  23.589  0.00  0.00
ATOM   3029  HA  TYR A 187      11.289 -13.081  24.507  0.00  0.00
ATOM   3030  CB  TYR A 187      13.148 -13.939  23.943  0.00  0.00
ATOM   3031  HB1 TYR A 187      13.529 -13.258  24.733  0.00  0.00
ATOM   3032  HB2 TYR A 187      13.798 -14.101  23.056  0.00  0.00
ATOM   3033  CG  TYR A 187      13.117 -15.278  24.656  0.00  0.00
ATOM   3034  CD1 TYR A 187      12.274 -15.495  25.809  0.00  0.00
ATOM   3035  HD1 TYR A 187      11.513 -14.755  26.012  0.00  0.00
ATOM   3036  CE1 TYR A 187      12.215 -16.724  26.461  0.00  0.00
ATOM   3037  HE1 TYR A 187      11.519 -16.897  27.268  0.00  0.00
ATOM   3038  CZ  TYR A 187      12.951 -17.767  25.984  0.00  0.00
ATOM   3039  OH  TYR A 187      12.951 -19.024  26.635  0.00  0.00
ATOM   3040  HH  TYR A 187      12.586 -18.865  27.509  0.00  0.00
ATOM   3041  CD2 TYR A 187      13.751 -16.407  24.193  0.00  0.00
ATOM   3042  HD2 TYR A 187      14.372 -16.399  23.310  0.00  0.00
ATOM   3043  CE2 TYR A 187      13.812 -17.586  24.908  0.00  0.00
ATOM   3044  HE2 TYR A 187      14.450 -18.399  24.594  0.00  0.00
ATOM   3045  C   TYR A 187      11.792 -12.208  22.679  0.00  0.00
ATOM   3046  O   TYR A 187      11.368 -12.144  21.505  0.00  0.00
ATOM   3047  N   GLN A 188      12.345 -11.068  23.317  0.00  0.00
ATOM   3048  HN  GLN A 188      12.374 -10.953  24.307  0.00  0.00
ATOM   3049  CA  GLN A 188      12.437  -9.779  22.720  0.00  0.00
ATOM   3050  HA  GLN A 188      11.481  -9.446  22.343  0.00  0.00
ATOM   3051  CB  GLN A 188      12.749  -8.679  23.730  0.00  0.00
ATOM   3052  HB1 GLN A 188      13.815  -8.836  23.998  0.00  0.00
ATOM   3053  HB2 GLN A 188      12.060  -8.846  24.586  0.00  0.00
ATOM   3054  CG  GLN A 188      12.540  -7.195  23.316  0.00  0.00
ATOM   3055  HG1 GLN A 188      11.488  -6.889  23.129  0.00  0.00
ATOM   3056  HG2 GLN A 188      13.114  -6.881  22.419  0.00  0.00
ATOM   3057  CD  GLN A 188      13.044  -6.302  24.463  0.00  0.00
ATOM   3058  OE1 GLN A 188      12.241  -5.662  25.152  0.00  0.00
ATOM   3059  NE2 GLN A 188      14.385  -6.151  24.637  0.00  0.00
ATOM   3060  HE2 GLN A 188      14.730  -5.453  25.264  0.00  0.00
ATOM   3061  HE2 GLN A 188      15.027  -6.600  24.016  0.00  0.00
ATOM   3062  C   GLN A 188      13.308  -9.773  21.512  0.00  0.00
ATOM   3063  O   GLN A 188      12.992  -9.092  20.525  0.00  0.00
ATOM   3064  N   PHE A 189      14.402 -10.566  21.476  0.00  0.00
ATOM   3065  HN  PHE A 189      14.579 -11.053  22.327  0.00  0.00
ATOM   3066  CA  PHE A 189      15.351 -10.524  20.422  0.00  0.00
ATOM   3067  HA  PHE A 189      15.628  -9.489  20.279  0.00  0.00
ATOM   3068  CB  PHE A 189      16.658 -11.246  20.759  0.00  0.00
ATOM   3069  HB1 PHE A 189      16.385 -12.228  21.201  0.00  0.00
ATOM   3070  HB2 PHE A 189      17.131 -10.657  21.573  0.00  0.00
ATOM   3071  CG  PHE A 189      17.580 -11.538  19.616  0.00  0.00
ATOM   3072  CD1 PHE A 189      18.441 -10.626  19.027  0.00  0.00
ATOM   3073  HD1 PHE A 189      18.399  -9.604  19.377  0.00  0.00
ATOM   3074  CE1 PHE A 189      19.301 -10.833  17.962  0.00  0.00
ATOM   3075  HE1 PHE A 189      19.808 -10.100  17.351  0.00  0.00
ATOM   3076  CZ  PHE A 189      19.286 -12.193  17.432  0.00  0.00
ATOM   3077  HZ  PHE A 189      19.841 -12.314  16.514  0.00  0.00
ATOM   3078  CD2 PHE A 189      17.674 -12.819  19.118  0.00  0.00
ATOM   3079  HD2 PHE A 189      17.063 -13.591  19.563  0.00  0.00
ATOM   3080  CE2 PHE A 189      18.557 -13.162  18.054  0.00  0.00
ATOM   3081  HE2 PHE A 189      18.636 -14.194  17.745  0.00  0.00
ATOM   3082  C   PHE A 189      14.675 -10.963  19.130  0.00  0.00
ATOM   3083  O   PHE A 189      14.929 -10.456  18.067  0.00  0.00
ATOM   3084  N   TRP A 190      13.753 -12.001  19.226  0.00  0.00
ATOM   3085  HN  TRP A 190      13.655 -12.514  20.075  0.00  0.00
ATOM   3086  CA  TRP A 190      12.992 -12.425  18.091  0.00  0.00
ATOM   3087  HA  TRP A 190      13.547 -12.752  17.225  0.00  0.00
ATOM   3088  CB  TRP A 190      12.301 -13.768  18.463  0.00  0.00
ATOM   3089  HB1 TRP A 190      11.865 -13.665  19.480  0.00  0.00
ATOM   3090  HB2 TRP A 190      13.064 -14.524  18.752  0.00  0.00
ATOM   3091  CG  TRP A 190      11.386 -14.469  17.513  0.00  0.00
ATOM   3092  CD1 TRP A 190      10.028 -14.410  17.427  0.00  0.00
ATOM   3093  HD1 TRP A 190       9.293 -13.794  17.925  0.00  0.00
ATOM   3094  NE1 TRP A 190       9.562 -15.297  16.438  0.00  0.00
ATOM   3095  HE1 TRP A 190       8.624 -15.509  16.270  0.00  0.00
ATOM   3096  CE2 TRP A 190      10.677 -15.813  15.799  0.00  0.00
ATOM   3097  CD2 TRP A 190      11.819 -15.351  16.477  0.00  0.00
ATOM   3098  CE3 TRP A 190      13.080 -15.707  16.010  0.00  0.00
ATOM   3099  HE3 TRP A 190      14.039 -15.345  16.353  0.00  0.00
ATOM   3100  CZ3 TRP A 190      13.138 -16.673  15.042  0.00  0.00
ATOM   3101  HZ3 TRP A 190      14.068 -17.201  14.894  0.00  0.00
ATOM   3102  CZ2 TRP A 190      10.701 -16.772  14.784  0.00  0.00
ATOM   3103  HZ2 TRP A 190       9.835 -17.133  14.248  0.00  0.00
ATOM   3104  CH2 TRP A 190      11.987 -17.168  14.448  0.00  0.00
ATOM   3105  HH2 TRP A 190      12.048 -17.941  13.697  0.00  0.00
ATOM   3106  C   TRP A 190      12.013 -11.408  17.668  0.00  0.00
ATOM   3107  O   TRP A 190      11.862 -11.155  16.472  0.00  0.00
ATOM   3108  N   LYS A 191      11.405 -10.683  18.670  0.00  0.00
ATOM   3109  HN  LYS A 191      11.760 -10.895  19.577  0.00  0.00
ATOM   3110  CA  LYS A 191      10.449  -9.632  18.422  0.00  0.00
ATOM   3111  HA  LYS A 191       9.569 -10.063  17.969  0.00  0.00
ATOM   3112  CB  LYS A 191       9.651  -9.203  19.652  0.00  0.00
ATOM   3113  HB1 LYS A 191      10.399  -8.858  20.399  0.00  0.00
ATOM   3114  HB2 LYS A 191       9.123 -10.065  20.114  0.00  0.00
ATOM   3115  CG  LYS A 191       8.701  -8.104  19.340  0.00  0.00
ATOM   3116  HG1 LYS A 191       8.180  -8.306  18.379  0.00  0.00
ATOM   3117  HG2 LYS A 191       9.176  -7.141  19.052  0.00  0.00
ATOM   3118  CD  LYS A 191       7.601  -7.916  20.475  0.00  0.00
ATOM   3119  HD1 LYS A 191       8.072  -7.805  21.475  0.00  0.00
ATOM   3120  HD2 LYS A 191       6.972  -8.832  20.492  0.00  0.00
ATOM   3121  CE  LYS A 191       6.741  -6.682  20.198  0.00  0.00
ATOM   3122  HE1 LYS A 191       5.757  -6.605  20.708  0.00  0.00
ATOM   3123  HE2 LYS A 191       6.596  -6.632  19.097  0.00  0.00
ATOM   3124  NZ  LYS A 191       7.470  -5.502  20.622  0.00  0.00
ATOM   3125  HZ1 LYS A 191       8.266  -5.366  19.967  0.00  0.00
ATOM   3126  HZ2 LYS A 191       7.859  -5.516  21.588  0.00  0.00
ATOM   3127  HZ3 LYS A 191       6.957  -4.601  20.541  0.00  0.00
ATOM   3128  C   LYS A 191      11.036  -8.464  17.572  0.00  0.00
ATOM   3129  O   LYS A 191      10.480  -7.776  16.778  0.00  0.00
ATOM   3130  N   ASN A 192      12.328  -8.160  17.920  0.00  0.00
ATOM   3131  HN  ASN A 192      12.715  -8.453  18.791  0.00  0.00
ATOM   3132  CA  ASN A 192      13.158  -7.167  17.240  0.00  0.00
ATOM   3133  HA  ASN A 192      12.732  -6.185  17.371  0.00  0.00
ATOM   3134  CB  ASN A 192      14.621  -7.059  17.770  0.00  0.00
ATOM   3135  HB1 ASN A 192      15.217  -6.414  17.090  0.00  0.00
ATOM   3136  HB2 ASN A 192      15.028  -8.090  17.714  0.00  0.00
ATOM   3137  CG  ASN A 192      14.743  -6.466  19.192  0.00  0.00
ATOM   3138  OD1 ASN A 192      13.680  -6.236  19.823  0.00  0.00
ATOM   3139  ND2 ASN A 192      16.010  -6.212  19.727  0.00  0.00
ATOM   3140  HD2 ASN A 192      16.099  -5.777  20.623  0.00  0.00
ATOM   3141  HD2 ASN A 192      16.800  -6.484  19.177  0.00  0.00
ATOM   3142  C   ASN A 192      13.267  -7.402  15.744  0.00  0.00
ATOM   3143  O   ASN A 192      13.103  -6.490  14.924  0.00  0.00
ATOM   3144  N   PHE A 193      13.462  -8.676  15.370  0.00  0.00
ATOM   3145  HN  PHE A 193      13.739  -9.290  16.104  0.00  0.00
ATOM   3146  CA  PHE A 193      13.562  -9.188  14.030  0.00  0.00
ATOM   3147  HA  PHE A 193      14.266  -8.578  13.484  0.00  0.00
ATOM   3148  CB  PHE A 193      14.061 -10.660  14.148  0.00  0.00
ATOM   3149  HB1 PHE A 193      13.284 -11.335  14.565  0.00  0.00
ATOM   3150  HB2 PHE A 193      14.909 -10.718  14.865  0.00  0.00
ATOM   3151  CG  PHE A 193      14.606 -11.197  12.860  0.00  0.00
ATOM   3152  CD1 PHE A 193      15.905 -10.831  12.401  0.00  0.00
ATOM   3153  HD1 PHE A 193      16.474 -10.221  13.087  0.00  0.00
ATOM   3154  CE1 PHE A 193      16.438 -11.284  11.221  0.00  0.00
ATOM   3155  HE1 PHE A 193      17.421 -10.987  10.887  0.00  0.00
ATOM   3156  CZ  PHE A 193      15.756 -12.238  10.548  0.00  0.00
ATOM   3157  HZ  PHE A 193      16.007 -12.557   9.547  0.00  0.00
ATOM   3158  CD2 PHE A 193      13.917 -12.204  12.181  0.00  0.00
ATOM   3159  HD2 PHE A 193      13.000 -12.635  12.555  0.00  0.00
ATOM   3160  CE2 PHE A 193      14.547 -12.727  11.031  0.00  0.00
ATOM   3161  HE2 PHE A 193      14.105 -13.575  10.529  0.00  0.00
ATOM   3162  C   PHE A 193      12.129  -9.189  13.388  0.00  0.00
ATOM   3163  O   PHE A 193      11.967  -8.691  12.254  0.00  0.00
ATOM   3164  N   GLN A 194      11.040  -9.647  14.148  0.00  0.00
ATOM   3165  HN  GLN A 194      11.257 -10.003  15.054  0.00  0.00
ATOM   3166  CA  GLN A 194       9.661  -9.730  13.628  0.00  0.00
ATOM   3167  HA  GLN A 194       9.618 -10.304  12.714  0.00  0.00
ATOM   3168  CB  GLN A 194       8.711 -10.573  14.576  0.00  0.00
ATOM   3169  HB1 GLN A 194       7.666 -10.509  14.203  0.00  0.00
ATOM   3170  HB2 GLN A 194       8.642 -10.141  15.597  0.00  0.00
ATOM   3171  CG  GLN A 194       8.996 -12.115  14.677  0.00  0.00
ATOM   3172  HG1 GLN A 194       8.540 -12.594  15.569  0.00  0.00
ATOM   3173  HG2 GLN A 194      10.096 -12.269  14.680  0.00  0.00
ATOM   3174  CD  GLN A 194       8.349 -12.932  13.576  0.00  0.00
ATOM   3175  OE1 GLN A 194       7.806 -12.446  12.522  0.00  0.00
ATOM   3176  NE2 GLN A 194       8.543 -14.272  13.598  0.00  0.00
ATOM   3177  HE2 GLN A 194       7.806 -14.702  13.077  0.00  0.00
ATOM   3178  HE2 GLN A 194       9.142 -14.571  14.342  0.00  0.00
ATOM   3179  C   GLN A 194       9.021  -8.355  13.339  0.00  0.00
ATOM   3180  O   GLN A 194       8.368  -8.099  12.277  0.00  0.00
ATOM   3181  N   THR A 195       9.285  -7.326  14.235  0.00  0.00
ATOM   3182  HN  THR A 195       9.756  -7.623  15.062  0.00  0.00
ATOM   3183  CA  THR A 195       8.883  -5.981  14.108  0.00  0.00
ATOM   3184  HA  THR A 195       7.818  -5.963  13.928  0.00  0.00
ATOM   3185  CB  THR A 195       9.132  -5.143  15.336  0.00  0.00
ATOM   3186  HB  THR A 195       8.871  -4.098  15.063  0.00  0.00
ATOM   3187  OG1 THR A 195      10.492  -5.177  15.756  0.00  0.00
ATOM   3188  HG1 THR A 195      10.649  -5.915  16.349  0.00  0.00
ATOM   3189  CG2 THR A 195       8.328  -5.505  16.612  0.00  0.00
ATOM   3190  HG2 THR A 195       7.353  -4.978  16.529  0.00  0.00
ATOM   3191  HG2 THR A 195       8.759  -5.243  17.602  0.00  0.00
ATOM   3192  HG2 THR A 195       8.159  -6.594  16.752  0.00  0.00
ATOM   3193  C   THR A 195       9.543  -5.167  12.951  0.00  0.00
ATOM   3194  O   THR A 195       8.965  -4.373  12.182  0.00  0.00
ATOM   3195  N   LEU A 196      10.910  -5.416  12.761  0.00  0.00
ATOM   3196  HN  LEU A 196      11.457  -6.041  13.312  0.00  0.00
ATOM   3197  CA  LEU A 196      11.723  -4.898  11.741  0.00  0.00
ATOM   3198  HA  LEU A 196      11.478  -3.850  11.829  0.00  0.00
ATOM   3199  CB  LEU A 196      13.150  -5.205  12.155  0.00  0.00
ATOM   3200  HB1 LEU A 196      13.118  -6.299  12.341  0.00  0.00
ATOM   3201  HB2 LEU A 196      13.346  -4.722  13.136  0.00  0.00
ATOM   3202  CG  LEU A 196      14.312  -4.753  11.205  0.00  0.00
ATOM   3203  HG  LEU A 196      13.992  -5.181  10.232  0.00  0.00
ATOM   3204  CD1 LEU A 196      14.317  -3.210  11.154  0.00  0.00
ATOM   3205  HD1 LEU A 196      13.348  -2.805  10.793  0.00  0.00
ATOM   3206  HD1 LEU A 196      15.090  -2.870  10.433  0.00  0.00
ATOM   3207  HD1 LEU A 196      14.556  -2.791  12.154  0.00  0.00
ATOM   3208  CD2 LEU A 196      15.751  -5.208  11.448  0.00  0.00
ATOM   3209  HD2 LEU A 196      15.842  -6.315  11.498  0.00  0.00
ATOM   3210  HD2 LEU A 196      16.183  -4.721  12.347  0.00  0.00
ATOM   3211  HD2 LEU A 196      16.164  -4.838  10.485  0.00  0.00
ATOM   3212  C   LEU A 196      11.511  -5.445  10.329  0.00  0.00
ATOM   3213  O   LEU A 196      11.430  -4.652   9.392  0.00  0.00
ATOM   3214  N   LYS A 197      11.177  -6.746  10.125  0.00  0.00
ATOM   3215  HN  LYS A 197      11.353  -7.371  10.882  0.00  0.00
ATOM   3216  CA  LYS A 197      10.660  -7.389   8.890  0.00  0.00
ATOM   3217  HA  LYS A 197      11.438  -7.434   8.142  0.00  0.00
ATOM   3218  CB  LYS A 197      10.150  -8.779   9.306  0.00  0.00
ATOM   3219  HB1 LYS A 197       9.497  -8.667  10.199  0.00  0.00
ATOM   3220  HB2 LYS A 197      11.047  -9.404   9.501  0.00  0.00
ATOM   3221  CG  LYS A 197       9.386  -9.503   8.218  0.00  0.00
ATOM   3222  HG1 LYS A 197      10.112  -9.782   7.423  0.00  0.00
ATOM   3223  HG2 LYS A 197       8.597  -8.911   7.706  0.00  0.00
ATOM   3224  CD  LYS A 197       8.667 -10.737   8.777  0.00  0.00
ATOM   3225  HD1 LYS A 197       9.462 -11.237   9.372  0.00  0.00
ATOM   3226  HD2 LYS A 197       8.587 -11.381   7.875  0.00  0.00
ATOM   3227  CE  LYS A 197       7.269 -10.596   9.409  0.00  0.00
ATOM   3228  HE1 LYS A 197       6.559 -10.147   8.682  0.00  0.00
ATOM   3229  HE2 LYS A 197       7.167  -9.941  10.299  0.00  0.00
ATOM   3230  NZ  LYS A 197       6.756 -11.900   9.899  0.00  0.00
ATOM   3231  HZ1 LYS A 197       7.029 -12.619   9.199  0.00  0.00
ATOM   3232  HZ2 LYS A 197       5.733 -12.086   9.935  0.00  0.00
ATOM   3233  HZ3 LYS A 197       7.132 -12.205  10.819  0.00  0.00
ATOM   3234  C   LYS A 197       9.599  -6.527   8.302  0.00  0.00
ATOM   3235  O   LYS A 197       9.516  -6.292   7.086  0.00  0.00
ATOM   3236  N   ILE A 198       8.687  -5.974   9.106  0.00  0.00
ATOM   3237  HN  ILE A 198       8.786  -6.073  10.093  0.00  0.00
ATOM   3238  CA  ILE A 198       7.569  -5.134   8.726  0.00  0.00
ATOM   3239  HA  ILE A 198       7.069  -5.700   7.954  0.00  0.00
ATOM   3240  CB  ILE A 198       6.590  -4.832   9.830  0.00  0.00
ATOM   3241  HB  ILE A 198       7.122  -4.297  10.645  0.00  0.00
ATOM   3242  CG2 ILE A 198       5.425  -3.910   9.504  0.00  0.00
ATOM   3243  HG2 ILE A 198       5.826  -2.915   9.217  0.00  0.00
ATOM   3244  HG2 ILE A 198       4.856  -3.627  10.416  0.00  0.00
ATOM   3245  HG2 ILE A 198       4.683  -4.204   8.731  0.00  0.00
ATOM   3246  CG1 ILE A 198       6.059  -6.191  10.438  0.00  0.00
ATOM   3247  HG1 ILE A 198       5.373  -5.986  11.288  0.00  0.00
ATOM   3248  HG1 ILE A 198       6.999  -6.598  10.868  0.00  0.00
ATOM   3249  CD1 ILE A 198       5.354  -7.176   9.499  0.00  0.00
ATOM   3250  HD1 ILE A 198       4.438  -6.625   9.196  0.00  0.00
ATOM   3251  HD2 ILE A 198       5.023  -8.141   9.939  0.00  0.00
ATOM   3252  HD3 ILE A 198       5.946  -7.487   8.613  0.00  0.00
ATOM   3253  C   ILE A 198       7.956  -3.826   8.037  0.00  0.00
ATOM   3254  O   ILE A 198       7.467  -3.423   7.016  0.00  0.00
ATOM   3255  N   VAL A 199       8.974  -3.138   8.533  0.00  0.00
ATOM   3256  HN  VAL A 199       9.614  -3.432   9.240  0.00  0.00
ATOM   3257  CA  VAL A 199       9.492  -1.870   7.924  0.00  0.00
ATOM   3258  HA  VAL A 199       8.752  -1.358   7.326  0.00  0.00
ATOM   3259  CB  VAL A 199       9.963  -0.703   8.866  0.00  0.00
ATOM   3260  HB  VAL A 199       9.148  -0.682   9.622  0.00  0.00
ATOM   3261  CG1 VAL A 199      11.172  -1.082   9.600  0.00  0.00
ATOM   3262  HG1 VAL A 199      11.045  -2.065  10.101  0.00  0.00
ATOM   3263  HG1 VAL A 199      11.581  -0.326  10.304  0.00  0.00
ATOM   3264  HG1 VAL A 199      12.009  -1.250   8.889  0.00  0.00
ATOM   3265  CG2 VAL A 199      10.006   0.676   8.161  0.00  0.00
ATOM   3266  HG2 VAL A 199       8.976   0.952   7.849  0.00  0.00
ATOM   3267  HG2 VAL A 199      10.686   0.547   7.291  0.00  0.00
ATOM   3268  HG2 VAL A 199      10.451   1.497   8.763  0.00  0.00
ATOM   3269  C   VAL A 199      10.515  -2.201   6.768  0.00  0.00
ATOM   3270  O   VAL A 199      10.731  -1.505   5.757  0.00  0.00
ATOM   3271  N   ILE A 200      11.148  -3.402   6.767  0.00  0.00
ATOM   3272  HN  ILE A 200      10.949  -3.993   7.546  0.00  0.00
ATOM   3273  CA  ILE A 200      11.894  -3.929   5.632  0.00  0.00
ATOM   3274  HA  ILE A 200      12.609  -3.181   5.327  0.00  0.00
ATOM   3275  CB  ILE A 200      12.683  -5.249   5.861  0.00  0.00
ATOM   3276  HB  ILE A 200      12.000  -6.085   6.125  0.00  0.00
ATOM   3277  CG2 ILE A 200      13.396  -5.567   4.493  0.00  0.00
ATOM   3278  HG2 ILE A 200      12.703  -5.962   3.719  0.00  0.00
ATOM   3279  HG2 ILE A 200      14.117  -6.405   4.600  0.00  0.00
ATOM   3280  HG2 ILE A 200      13.892  -4.627   4.165  0.00  0.00
ATOM   3281  CG1 ILE A 200      13.715  -4.984   6.920  0.00  0.00
ATOM   3282  HG1 ILE A 200      13.198  -4.584   7.818  0.00  0.00
ATOM   3283  HG1 ILE A 200      14.348  -4.148   6.556  0.00  0.00
ATOM   3284  CD1 ILE A 200      14.580  -6.254   7.297  0.00  0.00
ATOM   3285  HD1 ILE A 200      15.093  -6.729   6.434  0.00  0.00
ATOM   3286  HD2 ILE A 200      13.835  -7.027   7.586  0.00  0.00
ATOM   3287  HD3 ILE A 200      15.316  -5.924   8.061  0.00  0.00
ATOM   3288  C   ILE A 200      11.066  -4.164   4.375  0.00  0.00
ATOM   3289  O   ILE A 200      11.381  -3.827   3.211  0.00  0.00
ATOM   3290  N   LEU A 201       9.814  -4.712   4.584  0.00  0.00
ATOM   3291  HN  LEU A 201       9.590  -5.003   5.510  0.00  0.00
ATOM   3292  CA  LEU A 201       8.920  -4.963   3.492  0.00  0.00
ATOM   3293  HA  LEU A 201       9.544  -5.158   2.632  0.00  0.00
ATOM   3294  CB  LEU A 201       7.924  -6.144   3.815  0.00  0.00
ATOM   3295  HB1 LEU A 201       7.074  -6.145   3.099  0.00  0.00
ATOM   3296  HB2 LEU A 201       7.495  -5.888   4.806  0.00  0.00
ATOM   3297  CG  LEU A 201       8.674  -7.462   3.853  0.00  0.00
ATOM   3298  HG  LEU A 201       9.546  -7.292   4.522  0.00  0.00
ATOM   3299  CD1 LEU A 201       7.833  -8.617   4.467  0.00  0.00
ATOM   3300  HD1 LEU A 201       8.487  -9.514   4.511  0.00  0.00
ATOM   3301  HD1 LEU A 201       7.018  -8.935   3.782  0.00  0.00
ATOM   3302  HD1 LEU A 201       7.414  -8.339   5.458  0.00  0.00
ATOM   3303  CD2 LEU A 201       9.133  -7.849   2.480  0.00  0.00
ATOM   3304  HD2 LEU A 201       9.551  -8.875   2.558  0.00  0.00
ATOM   3305  HD2 LEU A 201       9.912  -7.142   2.123  0.00  0.00
ATOM   3306  HD2 LEU A 201       8.327  -7.886   1.716  0.00  0.00
ATOM   3307  C   LEU A 201       7.956  -3.773   3.215  0.00  0.00
ATOM   3308  O   LEU A 201       7.319  -3.680   2.161  0.00  0.00
ATOM   3309  N   GLY A 202       7.727  -2.955   4.188  0.00  0.00
ATOM   3310  HN  GLY A 202       8.144  -3.243   5.047  0.00  0.00
ATOM   3311  CA  GLY A 202       6.896  -1.734   4.134  0.00  0.00
ATOM   3312  HA1 GLY A 202       6.566  -1.506   5.137  0.00  0.00
ATOM   3313  HA2 GLY A 202       6.050  -1.950   3.499  0.00  0.00
ATOM   3314  C   GLY A 202       7.548  -0.569   3.558  0.00  0.00
ATOM   3315  O   GLY A 202       7.018   0.235   2.801  0.00  0.00
ATOM   3316  N   LEU A 203       8.857  -0.376   3.857  0.00  0.00
ATOM   3317  HN  LEU A 203       9.362  -1.004   4.443  0.00  0.00
ATOM   3318  CA  LEU A 203       9.620   0.827   3.481  0.00  0.00
ATOM   3319  HA  LEU A 203       9.071   1.557   2.905  0.00  0.00
ATOM   3320  CB  LEU A 203       9.861   1.697   4.749  0.00  0.00
ATOM   3321  HB1 LEU A 203      10.277   0.992   5.500  0.00  0.00
ATOM   3322  HB2 LEU A 203       8.832   1.960   5.074  0.00  0.00
ATOM   3323  CG  LEU A 203      10.664   3.006   4.645  0.00  0.00
ATOM   3324  HG  LEU A 203      11.702   2.828   4.292  0.00  0.00
ATOM   3325  CD1 LEU A 203       9.937   4.011   3.790  0.00  0.00
ATOM   3326  HD1 LEU A 203      10.319   3.883   2.754  0.00  0.00
ATOM   3327  HD1 LEU A 203      10.193   5.024   4.167  0.00  0.00
ATOM   3328  HD1 LEU A 203       8.850   3.811   3.678  0.00  0.00
ATOM   3329  CD2 LEU A 203      10.827   3.607   6.035  0.00  0.00
ATOM   3330  HD2 LEU A 203       9.834   3.868   6.459  0.00  0.00
ATOM   3331  HD2 LEU A 203      11.434   4.536   5.986  0.00  0.00
ATOM   3332  HD2 LEU A 203      11.385   2.862   6.642  0.00  0.00
ATOM   3333  C   LEU A 203      10.889   0.612   2.743  0.00  0.00
ATOM   3334  O   LEU A 203      11.108   1.008   1.584  0.00  0.00
ATOM   3335  N   VAL A 204      11.825  -0.240   3.335  0.00  0.00
ATOM   3336  HN  VAL A 204      11.508  -0.720   4.150  0.00  0.00
ATOM   3337  CA  VAL A 204      13.263  -0.344   2.918  0.00  0.00
ATOM   3338  HA  VAL A 204      13.499   0.692   2.721  0.00  0.00
ATOM   3339  CB  VAL A 204      14.196  -0.986   3.921  0.00  0.00
ATOM   3340  HB  VAL A 204      13.953  -2.069   3.873  0.00  0.00
ATOM   3341  CG1 VAL A 204      15.631  -0.640   3.562  0.00  0.00
ATOM   3342  HG1 VAL A 204      15.719  -0.875   2.479  0.00  0.00
ATOM   3343  HG1 VAL A 204      16.188  -1.405   4.145  0.00  0.00
ATOM   3344  HG1 VAL A 204      15.934   0.414   3.738  0.00  0.00
ATOM   3345  CG2 VAL A 204      13.951  -0.432   5.390  0.00  0.00
ATOM   3346  HG2 VAL A 204      13.011  -0.657   5.939  0.00  0.00
ATOM   3347  HG2 VAL A 204      13.869   0.665   5.235  0.00  0.00
ATOM   3348  HG2 VAL A 204      14.938  -0.617   5.866  0.00  0.00
ATOM   3349  C   VAL A 204      13.446  -1.045   1.520  0.00  0.00
ATOM   3350  O   VAL A 204      14.149  -0.556   0.656  0.00  0.00
ATOM   3351  N   LEU A 205      12.871  -2.310   1.272  0.00  0.00
ATOM   3352  HN  LEU A 205      12.457  -2.740   2.071  0.00  0.00
ATOM   3353  CA  LEU A 205      12.808  -3.066   0.047  0.00  0.00
ATOM   3354  HA  LEU A 205      13.840  -3.053  -0.271  0.00  0.00
ATOM   3355  CB  LEU A 205      12.393  -4.581   0.325  0.00  0.00
ATOM   3356  HB1 LEU A 205      11.433  -4.540   0.881  0.00  0.00
ATOM   3357  HB2 LEU A 205      13.231  -4.908   0.977  0.00  0.00
ATOM   3358  CG  LEU A 205      12.333  -5.465  -0.914  0.00  0.00
ATOM   3359  HG  LEU A 205      11.673  -5.021  -1.690  0.00  0.00
ATOM   3360  CD1 LEU A 205      13.782  -5.710  -1.466  0.00  0.00
ATOM   3361  HD1 LEU A 205      14.365  -5.974  -0.558  0.00  0.00
ATOM   3362  HD1 LEU A 205      14.154  -4.796  -1.978  0.00  0.00
ATOM   3363  HD1 LEU A 205      13.805  -6.607  -2.121  0.00  0.00
ATOM   3364  CD2 LEU A 205      11.705  -6.793  -0.431  0.00  0.00
ATOM   3365  HD2 LEU A 205      10.626  -6.607  -0.243  0.00  0.00
ATOM   3366  HD2 LEU A 205      12.170  -7.133   0.519  0.00  0.00
ATOM   3367  HD2 LEU A 205      11.762  -7.487  -1.297  0.00  0.00
ATOM   3368  C   LEU A 205      11.964  -2.413  -1.112  0.00  0.00
ATOM   3369  O   LEU A 205      12.462  -2.250  -2.261  0.00  0.00
ATOM   3370  N   PRO A 206      10.782  -1.894  -0.883  0.00  0.00
ATOM   3371  CD  PRO A 206       9.823  -2.296   0.176  0.00  0.00
ATOM   3372  HD1 PRO A 206      10.023  -1.768   1.133  0.00  0.00
ATOM   3373  HD2 PRO A 206       9.571  -3.377   0.204  0.00  0.00
ATOM   3374  CA  PRO A 206      10.183  -0.869  -1.803  0.00  0.00
ATOM   3375  HA  PRO A 206      10.061  -1.327  -2.773  0.00  0.00
ATOM   3376  CB  PRO A 206       8.914  -0.443  -1.084  0.00  0.00
ATOM   3377  HB1 PRO A 206       8.202   0.081  -1.756  0.00  0.00
ATOM   3378  HB2 PRO A 206       9.124   0.302  -0.288  0.00  0.00
ATOM   3379  CG  PRO A 206       8.520  -1.766  -0.335  0.00  0.00
ATOM   3380  HG1 PRO A 206       7.788  -1.456   0.441  0.00  0.00
ATOM   3381  HG2 PRO A 206       8.161  -2.437  -1.145  0.00  0.00
ATOM   3382  C   PRO A 206      10.902   0.381  -2.229  0.00  0.00
ATOM   3383  O   PRO A 206      10.935   0.577  -3.434  0.00  0.00
ATOM   3384  N   LEU A 207      11.482   1.137  -1.301  0.00  0.00
ATOM   3385  HN  LEU A 207      11.427   0.978  -0.318  0.00  0.00
ATOM   3386  CA  LEU A 207      12.219   2.313  -1.551  0.00  0.00
ATOM   3387  HA  LEU A 207      11.648   2.935  -2.225  0.00  0.00
ATOM   3388  CB  LEU A 207      12.458   3.138  -0.367  0.00  0.00
ATOM   3389  HB1 LEU A 207      12.974   2.514   0.394  0.00  0.00
ATOM   3390  HB2 LEU A 207      11.589   3.455   0.250  0.00  0.00
ATOM   3391  CG  LEU A 207      13.357   4.382  -0.565  0.00  0.00
ATOM   3392  HG  LEU A 207      14.297   3.969  -0.988  0.00  0.00
ATOM   3393  CD1 LEU A 207      12.742   5.439  -1.519  0.00  0.00
ATOM   3394  HD1 LEU A 207      12.935   5.145  -2.573  0.00  0.00
ATOM   3395  HD1 LEU A 207      13.395   6.337  -1.481  0.00  0.00
ATOM   3396  HD1 LEU A 207      11.674   5.706  -1.373  0.00  0.00
ATOM   3397  CD2 LEU A 207      13.752   5.064   0.737  0.00  0.00
ATOM   3398  HD2 LEU A 207      12.926   5.713   1.096  0.00  0.00
ATOM   3399  HD2 LEU A 207      14.408   5.930   0.507  0.00  0.00
ATOM   3400  HD2 LEU A 207      14.243   4.482   1.547  0.00  0.00
ATOM   3401  C   LEU A 207      13.488   1.999  -2.407  0.00  0.00
ATOM   3402  O   LEU A 207      13.763   2.693  -3.422  0.00  0.00
ATOM   3403  N   LEU A 208      14.158   0.898  -2.115  0.00  0.00
ATOM   3404  HN  LEU A 208      14.043   0.333  -1.301  0.00  0.00
ATOM   3405  CA  LEU A 208      15.353   0.429  -2.858  0.00  0.00
ATOM   3406  HA  LEU A 208      16.066   1.238  -2.899  0.00  0.00
ATOM   3407  CB  LEU A 208      15.923  -0.796  -2.121  0.00  0.00
ATOM   3408  HB1 LEU A 208      15.161  -1.602  -2.168  0.00  0.00
ATOM   3409  HB2 LEU A 208      16.087  -0.527  -1.056  0.00  0.00
ATOM   3410  CG  LEU A 208      17.157  -1.330  -2.778  0.00  0.00
ATOM   3411  HG  LEU A 208      16.782  -1.802  -3.710  0.00  0.00
ATOM   3412  CD1 LEU A 208      18.150  -0.347  -3.193  0.00  0.00
ATOM   3413  HD1 LEU A 208      18.971  -0.884  -3.715  0.00  0.00
ATOM   3414  HD1 LEU A 208      18.573   0.154  -2.296  0.00  0.00
ATOM   3415  HD1 LEU A 208      17.867   0.394  -3.971  0.00  0.00
ATOM   3416  CD2 LEU A 208      17.777  -2.430  -1.948  0.00  0.00
ATOM   3417  HD2 LEU A 208      18.700  -2.878  -2.375  0.00  0.00
ATOM   3418  HD2 LEU A 208      17.008  -3.211  -1.760  0.00  0.00
ATOM   3419  HD2 LEU A 208      18.153  -1.970  -1.009  0.00  0.00
ATOM   3420  C   LEU A 208      15.039   0.085  -4.293  0.00  0.00
ATOM   3421  O   LEU A 208      15.673   0.528  -5.253  0.00  0.00
ATOM   3422  N   VAL A 209      13.968  -0.615  -4.534  0.00  0.00
ATOM   3423  HN  VAL A 209      13.402  -0.960  -3.790  0.00  0.00
ATOM   3424  CA  VAL A 209      13.579  -0.997  -5.857  0.00  0.00
ATOM   3425  HA  VAL A 209      14.516  -1.315  -6.293  0.00  0.00
ATOM   3426  CB  VAL A 209      12.552  -2.174  -5.896  0.00  0.00
ATOM   3427  HB  VAL A 209      11.648  -1.901  -5.311  0.00  0.00
ATOM   3428  CG1 VAL A 209      12.028  -2.712  -7.256  0.00  0.00
ATOM   3429  HG1 VAL A 209      12.702  -3.308  -7.907  0.00  0.00
ATOM   3430  HG1 VAL A 209      11.640  -1.763  -7.682  0.00  0.00
ATOM   3431  HG1 VAL A 209      11.189  -3.400  -7.013  0.00  0.00
ATOM   3432  CG2 VAL A 209      13.152  -3.325  -5.160  0.00  0.00
ATOM   3433  HG2 VAL A 209      14.078  -3.665  -5.673  0.00  0.00
ATOM   3434  HG2 VAL A 209      12.381  -4.117  -5.049  0.00  0.00
ATOM   3435  HG2 VAL A 209      13.453  -3.052  -4.126  0.00  0.00
ATOM   3436  C   VAL A 209      12.983   0.062  -6.751  0.00  0.00
ATOM   3437  O   VAL A 209      13.268   0.272  -7.923  0.00  0.00
ATOM   3438  N   MET A 210      12.184   1.026  -6.154  0.00  0.00
ATOM   3439  HN  MET A 210      11.854   0.903  -5.221  0.00  0.00
ATOM   3440  CA  MET A 210      11.616   2.222  -6.762  0.00  0.00
ATOM   3441  HA  MET A 210      10.988   1.756  -7.507  0.00  0.00
ATOM   3442  CB  MET A 210      10.804   2.981  -5.679  0.00  0.00
ATOM   3443  HB1 MET A 210      11.552   3.279  -4.913  0.00  0.00
ATOM   3444  HB2 MET A 210      10.256   2.184  -5.134  0.00  0.00
ATOM   3445  CG  MET A 210       9.902   4.032  -6.296  0.00  0.00
ATOM   3446  HG1 MET A 210       9.203   3.508  -6.984  0.00  0.00
ATOM   3447  HG2 MET A 210      10.414   4.721  -7.001  0.00  0.00
ATOM   3448  SD  MET A 210       9.034   4.952  -5.064  0.00  0.00
ATOM   3449  CE  MET A 210      10.519   5.998  -5.004  0.00  0.00
ATOM   3450  HE1 MET A 210      10.694   6.581  -5.933  0.00  0.00
ATOM   3451  HE2 MET A 210      11.398   5.499  -4.543  0.00  0.00
ATOM   3452  HE3 MET A 210      10.254   6.827  -4.312  0.00  0.00
ATOM   3453  C   MET A 210      12.616   3.099  -7.460  0.00  0.00
ATOM   3454  O   MET A 210      12.442   3.520  -8.637  0.00  0.00
ATOM   3455  N   VAL A 211      13.707   3.370  -6.746  0.00  0.00
ATOM   3456  HN  VAL A 211      13.801   2.970  -5.837  0.00  0.00
ATOM   3457  CA  VAL A 211      14.798   4.160  -7.264  0.00  0.00
ATOM   3458  HA  VAL A 211      14.452   5.023  -7.813  0.00  0.00
ATOM   3459  CB  VAL A 211      15.683   4.685  -6.104  0.00  0.00
ATOM   3460  HB  VAL A 211      16.085   3.863  -5.473  0.00  0.00
ATOM   3461  CG1 VAL A 211      16.966   5.360  -6.678  0.00  0.00
ATOM   3462  HG1 VAL A 211      16.780   6.155  -7.432  0.00  0.00
ATOM   3463  HG1 VAL A 211      17.599   4.559  -7.117  0.00  0.00
ATOM   3464  HG1 VAL A 211      17.586   5.819  -5.879  0.00  0.00
ATOM   3465  CG2 VAL A 211      14.751   5.540  -5.133  0.00  0.00
ATOM   3466  HG2 VAL A 211      14.390   6.389  -5.752  0.00  0.00
ATOM   3467  HG2 VAL A 211      15.461   5.853  -4.339  0.00  0.00
ATOM   3468  HG2 VAL A 211      13.973   4.981  -4.570  0.00  0.00
ATOM   3469  C   VAL A 211      15.603   3.424  -8.352  0.00  0.00
ATOM   3470  O   VAL A 211      16.043   4.158  -9.271  0.00  0.00
ATOM   3471  N   ILE A 212      15.866   2.080  -8.191  0.00  0.00
ATOM   3472  HN  ILE A 212      15.664   1.519  -7.392  0.00  0.00
ATOM   3473  CA  ILE A 212      16.389   1.317  -9.309  0.00  0.00
ATOM   3474  HA  ILE A 212      17.307   1.821  -9.576  0.00  0.00
ATOM   3475  CB  ILE A 212      16.678  -0.131  -8.938  0.00  0.00
ATOM   3476  HB  ILE A 212      15.734  -0.487  -8.474  0.00  0.00
ATOM   3477  CG2 ILE A 212      17.016  -1.152 -10.094  0.00  0.00
ATOM   3478  HG2 ILE A 212      17.179  -2.149  -9.629  0.00  0.00
ATOM   3479  HG2 ILE A 212      17.847  -0.788 -10.736  0.00  0.00
ATOM   3480  HG2 ILE A 212      16.124  -1.229 -10.751  0.00  0.00
ATOM   3481  CG1 ILE A 212      17.784  -0.204  -7.896  0.00  0.00
ATOM   3482  HG1 ILE A 212      17.427   0.567  -7.181  0.00  0.00
ATOM   3483  HG1 ILE A 212      18.826  -0.027  -8.240  0.00  0.00
ATOM   3484  CD1 ILE A 212      17.713  -1.463  -7.053  0.00  0.00
ATOM   3485  HD1 ILE A 212      18.300  -1.272  -6.130  0.00  0.00
ATOM   3486  HD2 ILE A 212      18.046  -2.383  -7.580  0.00  0.00
ATOM   3487  HD3 ILE A 212      16.659  -1.544  -6.710  0.00  0.00
ATOM   3488  C   ILE A 212      15.517   1.338 -10.597  0.00  0.00
ATOM   3489  O   ILE A 212      15.932   1.452 -11.749  0.00  0.00
ATOM   3490  N   CYS A 213      14.221   1.120 -10.461  0.00  0.00
ATOM   3491  HN  CYS A 213      13.794   0.737  -9.646  0.00  0.00
ATOM   3492  CA  CYS A 213      13.325   1.263 -11.568  0.00  0.00
ATOM   3493  HA  CYS A 213      13.621   0.670 -12.421  0.00  0.00
ATOM   3494  CB  CYS A 213      11.865   0.858 -11.269  0.00  0.00
ATOM   3495  HB1 CYS A 213      11.187   1.160 -12.096  0.00  0.00
ATOM   3496  HB2 CYS A 213      11.552   1.415 -10.361  0.00  0.00
ATOM   3497  SG  CYS A 213      11.636  -0.878 -10.884  0.00  0.00
ATOM   3498  HG1 CYS A 213      12.117  -0.839  -9.649  0.00  0.00
ATOM   3499  C   CYS A 213      13.255   2.661 -12.165  0.00  0.00
ATOM   3500  O   CYS A 213      13.479   2.838 -13.393  0.00  0.00
ATOM   3501  N   TYR A 214      13.163   3.697 -11.333  0.00  0.00
ATOM   3502  HN  TYR A 214      13.138   3.564 -10.344  0.00  0.00
ATOM   3503  CA  TYR A 214      13.212   5.122 -11.686  0.00  0.00
ATOM   3504  HA  TYR A 214      12.256   5.307 -12.155  0.00  0.00
ATOM   3505  CB  TYR A 214      13.408   6.060 -10.465  0.00  0.00
ATOM   3506  HB1 TYR A 214      14.287   5.641  -9.930  0.00  0.00
ATOM   3507  HB2 TYR A 214      12.421   5.972  -9.963  0.00  0.00
ATOM   3508  CG  TYR A 214      13.571   7.553 -10.728  0.00  0.00
ATOM   3509  CD1 TYR A 214      14.600   8.263 -10.153  0.00  0.00
ATOM   3510  HD1 TYR A 214      15.317   7.769  -9.515  0.00  0.00
ATOM   3511  CE1 TYR A 214      14.673   9.635 -10.339  0.00  0.00
ATOM   3512  HE1 TYR A 214      15.331  10.272  -9.767  0.00  0.00
ATOM   3513  CZ  TYR A 214      13.874  10.306 -11.268  0.00  0.00
ATOM   3514  OH  TYR A 214      13.960  11.768 -11.417  0.00  0.00
ATOM   3515  HH  TYR A 214      13.127  12.100 -11.760  0.00  0.00
ATOM   3516  CD2 TYR A 214      12.683   8.218 -11.607  0.00  0.00
ATOM   3517  HD2 TYR A 214      11.966   7.614 -12.143  0.00  0.00
ATOM   3518  CE2 TYR A 214      12.864   9.590 -11.873  0.00  0.00
ATOM   3519  HE2 TYR A 214      12.328  10.225 -12.563  0.00  0.00
ATOM   3520  C   TYR A 214      14.432   5.420 -12.630  0.00  0.00
ATOM   3521  O   TYR A 214      14.279   6.003 -13.735  0.00  0.00
ATOM   3522  N   SER A 215      15.579   4.894 -12.218  0.00  0.00
ATOM   3523  HN  SER A 215      15.611   4.415 -11.343  0.00  0.00
ATOM   3524  CA  SER A 215      16.871   5.074 -12.789  0.00  0.00
ATOM   3525  HA  SER A 215      16.923   6.151 -12.850  0.00  0.00
ATOM   3526  CB  SER A 215      17.991   4.466 -12.125  0.00  0.00
ATOM   3527  HB1 SER A 215      18.960   4.607 -12.652  0.00  0.00
ATOM   3528  HB2 SER A 215      17.842   3.366 -12.151  0.00  0.00
ATOM   3529  OG  SER A 215      18.298   5.040 -10.799  0.00  0.00
ATOM   3530  HG1 SER A 215      17.585   4.819 -10.196  0.00  0.00
ATOM   3531  C   SER A 215      16.933   4.523 -14.276  0.00  0.00
ATOM   3532  O   SER A 215      17.454   5.192 -15.174  0.00  0.00
ATOM   3533  N   GLY A 216      16.301   3.371 -14.551  0.00  0.00
ATOM   3534  HN  GLY A 216      15.884   2.856 -13.806  0.00  0.00
ATOM   3535  CA  GLY A 216      16.113   2.821 -15.899  0.00  0.00
ATOM   3536  HA1 GLY A 216      15.525   1.936 -15.706  0.00  0.00
ATOM   3537  HA2 GLY A 216      17.024   2.698 -16.465  0.00  0.00
ATOM   3538  C   GLY A 216      15.210   3.537 -16.797  0.00  0.00
ATOM   3539  O   GLY A 216      15.488   3.833 -17.963  0.00  0.00
ATOM   3540  N   ILE A 217      14.002   4.004 -16.314  0.00  0.00
ATOM   3541  HN  ILE A 217      13.649   3.845 -15.396  0.00  0.00
ATOM   3542  CA  ILE A 217      13.035   4.739 -17.140  0.00  0.00
ATOM   3543  HA  ILE A 217      13.035   4.353 -18.149  0.00  0.00
ATOM   3544  CB  ILE A 217      11.588   4.752 -16.581  0.00  0.00
ATOM   3545  HB  ILE A 217      11.048   5.561 -17.118  0.00  0.00
ATOM   3546  CG2 ILE A 217      10.808   3.475 -16.923  0.00  0.00
ATOM   3547  HG2 ILE A 217      11.404   2.746 -16.333  0.00  0.00
ATOM   3548  HG2 ILE A 217      10.933   3.130 -17.972  0.00  0.00
ATOM   3549  HG2 ILE A 217       9.734   3.506 -16.639  0.00  0.00
ATOM   3550  CG1 ILE A 217      11.538   5.068 -14.975  0.00  0.00
ATOM   3551  HG1 ILE A 217      11.879   6.122 -14.895  0.00  0.00
ATOM   3552  HG1 ILE A 217      12.239   4.437 -14.389  0.00  0.00
ATOM   3553  CD1 ILE A 217      10.158   4.938 -14.351  0.00  0.00
ATOM   3554  HD1 ILE A 217      10.321   4.941 -13.253  0.00  0.00
ATOM   3555  HD2 ILE A 217       9.641   3.973 -14.545  0.00  0.00
ATOM   3556  HD3 ILE A 217       9.497   5.810 -14.540  0.00  0.00
ATOM   3557  C   ILE A 217      13.570   6.224 -17.319  0.00  0.00
ATOM   3558  O   ILE A 217      13.282   6.782 -18.377  0.00  0.00
ATOM   3559  N   LEU A 218      14.284   6.850 -16.352  0.00  0.00
ATOM   3560  HN  LEU A 218      14.349   6.376 -15.478  0.00  0.00
ATOM   3561  CA  LEU A 218      14.885   8.132 -16.405  0.00  0.00
ATOM   3562  HA  LEU A 218      14.034   8.787 -16.511  0.00  0.00
ATOM   3563  CB  LEU A 218      15.641   8.627 -15.133  0.00  0.00
ATOM   3564  HB1 LEU A 218      16.426   7.917 -14.794  0.00  0.00
ATOM   3565  HB2 LEU A 218      14.804   8.603 -14.403  0.00  0.00
ATOM   3566  CG  LEU A 218      16.077  10.111 -15.094  0.00  0.00
ATOM   3567  HG  LEU A 218      16.634  10.282 -16.040  0.00  0.00
ATOM   3568  CD1 LEU A 218      14.873  11.121 -15.037  0.00  0.00
ATOM   3569  HD1 LEU A 218      14.450  11.185 -14.011  0.00  0.00
ATOM   3570  HD1 LEU A 218      14.067  10.870 -15.758  0.00  0.00
ATOM   3571  HD1 LEU A 218      15.293  12.118 -15.287  0.00  0.00
ATOM   3572  CD2 LEU A 218      17.004  10.394 -13.947  0.00  0.00
ATOM   3573  HD2 LEU A 218      17.220  11.484 -13.972  0.00  0.00
ATOM   3574  HD2 LEU A 218      17.994   9.912 -14.095  0.00  0.00
ATOM   3575  HD2 LEU A 218      16.634  10.140 -12.931  0.00  0.00
ATOM   3576  C   LEU A 218      15.831   8.289 -17.548  0.00  0.00
ATOM   3577  O   LEU A 218      15.812   9.273 -18.302  0.00  0.00
ATOM   3578  N   LYS A 219      16.633   7.233 -17.754  0.00  0.00
ATOM   3579  HN  LYS A 219      16.590   6.468 -17.118  0.00  0.00
ATOM   3580  CA  LYS A 219      17.704   7.149 -18.737  0.00  0.00
ATOM   3581  HA  LYS A 219      18.319   7.982 -18.433  0.00  0.00
ATOM   3582  CB  LYS A 219      18.374   5.766 -18.611  0.00  0.00
ATOM   3583  HB1 LYS A 219      17.605   5.033 -18.938  0.00  0.00
ATOM   3584  HB2 LYS A 219      18.520   5.523 -17.537  0.00  0.00
ATOM   3585  CG  LYS A 219      19.545   5.667 -19.592  0.00  0.00
ATOM   3586  HG1 LYS A 219      20.176   6.574 -19.701  0.00  0.00
ATOM   3587  HG2 LYS A 219      19.191   5.474 -20.627  0.00  0.00
ATOM   3588  CD  LYS A 219      20.425   4.496 -19.135  0.00  0.00
ATOM   3589  HD1 LYS A 219      19.844   3.563 -19.300  0.00  0.00
ATOM   3590  HD2 LYS A 219      20.753   4.451 -18.075  0.00  0.00
ATOM   3591  CE  LYS A 219      21.676   4.405 -20.002  0.00  0.00
ATOM   3592  HE1 LYS A 219      22.410   5.226 -19.850  0.00  0.00
ATOM   3593  HE2 LYS A 219      21.481   4.375 -21.096  0.00  0.00
ATOM   3594  NZ  LYS A 219      22.489   3.176 -19.669  0.00  0.00
ATOM   3595  HZ1 LYS A 219      23.426   3.427 -20.045  0.00  0.00
ATOM   3596  HZ2 LYS A 219      22.186   2.311 -20.161  0.00  0.00
ATOM   3597  HZ3 LYS A 219      22.509   2.941 -18.656  0.00  0.00
ATOM   3598  C   LYS A 219      17.158   7.341 -20.134  0.00  0.00
ATOM   3599  O   LYS A 219      16.174   6.709 -20.486  0.00  0.00
ATOM   3600  N   THR A 220      17.830   8.281 -20.957  0.00  0.00
ATOM   3601  HN  THR A 220      18.609   8.801 -20.615  0.00  0.00
ATOM   3602  CA  THR A 220      17.293   8.693 -22.276  0.00  0.00
ATOM   3603  HA  THR A 220      16.220   8.810 -22.254  0.00  0.00
ATOM   3604  CB  THR A 220      18.023  10.007 -22.773  0.00  0.00
ATOM   3605  HB  THR A 220      17.970  10.101 -23.879  0.00  0.00
ATOM   3606  OG1 THR A 220      19.368  10.039 -22.324  0.00  0.00
ATOM   3607  HG1 THR A 220      19.772  10.820 -22.709  0.00  0.00
ATOM   3608  CG2 THR A 220      17.276  11.238 -22.178  0.00  0.00
ATOM   3609  HG2 THR A 220      17.151  11.130 -21.079  0.00  0.00
ATOM   3610  HG2 THR A 220      16.281  11.334 -22.663  0.00  0.00
ATOM   3611  HG2 THR A 220      17.933  12.131 -22.258  0.00  0.00
ATOM   3612  C   THR A 220      17.513   7.698 -23.276  0.00  0.00
ATOM   3613  O   THR A 220      16.838   7.621 -24.293  0.00  0.00
ATOM   3614  N   LEU A 221      18.464   6.825 -23.027  0.00  0.00
ATOM   3615  HN  LEU A 221      18.932   6.976 -22.159  0.00  0.00
ATOM   3616  CA  LEU A 221      18.888   5.818 -23.985  0.00  0.00
ATOM   3617  HA  LEU A 221      18.155   5.612 -24.751  0.00  0.00
ATOM   3618  CB  LEU A 221      20.181   6.211 -24.669  0.00  0.00
ATOM   3619  HB1 LEU A 221      20.584   5.332 -25.215  0.00  0.00
ATOM   3620  HB2 LEU A 221      20.905   6.481 -23.869  0.00  0.00
ATOM   3621  CG  LEU A 221      20.069   7.407 -25.586  0.00  0.00
ATOM   3622  HG  LEU A 221      19.425   8.225 -25.198  0.00  0.00
ATOM   3623  CD1 LEU A 221      21.496   7.843 -25.850  0.00  0.00
ATOM   3624  HD1 LEU A 221      21.666   8.723 -25.194  0.00  0.00
ATOM   3625  HD1 LEU A 221      21.733   8.144 -26.893  0.00  0.00
ATOM   3626  HD1 LEU A 221      22.169   7.013 -25.550  0.00  0.00
ATOM   3627  CD2 LEU A 221      19.281   7.107 -26.883  0.00  0.00
ATOM   3628  HD2 LEU A 221      19.601   6.211 -27.457  0.00  0.00
ATOM   3629  HD2 LEU A 221      19.233   7.979 -27.570  0.00  0.00
ATOM   3630  HD2 LEU A 221      18.222   6.976 -26.575  0.00  0.00
ATOM   3631  C   LEU A 221      19.064   4.466 -23.350  0.00  0.00
ATOM   3632  O   LEU A 221      20.109   3.822 -23.313  0.00  0.00
ATOM   3633  N   LEU A 222      17.989   3.948 -22.750  0.00  0.00
ATOM   3634  HN  LEU A 222      17.095   4.380 -22.842  0.00  0.00
ATOM   3635  CA  LEU A 222      18.065   2.705 -22.077  0.00  0.00
ATOM   3636  HA  LEU A 222      18.862   2.753 -21.349  0.00  0.00
ATOM   3637  CB  LEU A 222      16.700   2.403 -21.361  0.00  0.00
ATOM   3638  HB1 LEU A 222      16.106   2.133 -22.261  0.00  0.00
ATOM   3639  HB2 LEU A 222      16.323   3.376 -20.980  0.00  0.00
ATOM   3640  CG  LEU A 222      16.507   1.206 -20.419  0.00  0.00
ATOM   3641  HG  LEU A 222      16.851   0.249 -20.867  0.00  0.00
ATOM   3642  CD1 LEU A 222      17.326   1.262 -19.188  0.00  0.00
ATOM   3643  HD1 LEU A 222      18.372   1.037 -19.486  0.00  0.00
ATOM   3644  HD1 LEU A 222      17.077   0.596 -18.335  0.00  0.00
ATOM   3645  HD1 LEU A 222      17.195   2.296 -18.803  0.00  0.00
ATOM   3646  CD2 LEU A 222      15.007   1.096 -20.141  0.00  0.00
ATOM   3647  HD2 LEU A 222      14.449   0.910 -21.084  0.00  0.00
ATOM   3648  HD2 LEU A 222      14.681   2.105 -19.809  0.00  0.00
ATOM   3649  HD2 LEU A 222      14.748   0.305 -19.405  0.00  0.00
ATOM   3650  C   LEU A 222      18.347   1.430 -22.956  0.00  0.00
ATOM   3651  O   LEU A 222      19.053   0.459 -22.527  0.00  0.00
ATOM   3652  N   ARG A 223      17.798   1.277 -24.218  0.00  0.00
ATOM   3653  HN  ARG A 223      17.473   2.119 -24.641  0.00  0.00
ATOM   3654  CA  ARG A 223      17.825   0.050 -25.040  0.00  0.00
ATOM   3655  HA  ARG A 223      18.368  -0.715 -24.505  0.00  0.00
ATOM   3656  CB  ARG A 223      16.494  -0.588 -25.492  0.00  0.00
ATOM   3657  HB1 ARG A 223      15.972   0.115 -26.175  0.00  0.00
ATOM   3658  HB2 ARG A 223      16.024  -0.688 -24.489  0.00  0.00
ATOM   3659  CG  ARG A 223      16.654  -1.990 -26.011  0.00  0.00
ATOM   3660  HG1 ARG A 223      17.131  -2.517 -25.157  0.00  0.00
ATOM   3661  HG2 ARG A 223      17.368  -2.037 -26.861  0.00  0.00
ATOM   3662  CD  ARG A 223      15.423  -2.661 -26.458  0.00  0.00
ATOM   3663  HD1 ARG A 223      14.525  -2.586 -25.808  0.00  0.00
ATOM   3664  HD2 ARG A 223      15.724  -3.719 -26.618  0.00  0.00
ATOM   3665  NE  ARG A 223      14.947  -2.216 -27.770  0.00  0.00
ATOM   3666  HE  ARG A 223      15.306  -2.693 -28.573  0.00  0.00
ATOM   3667  CZ  ARG A 223      14.111  -1.231 -28.077  0.00  0.00
ATOM   3668  NH1 ARG A 223      13.929  -0.896 -29.322  0.00  0.00
ATOM   3669  HH1 ARG A 223      14.757  -0.875 -29.883  0.00  0.00
ATOM   3670  HH1 ARG A 223      13.222  -0.229 -29.557  0.00  0.00
ATOM   3671  NH2 ARG A 223      13.377  -0.690 -27.142  0.00  0.00
ATOM   3672  HH2 ARG A 223      12.702  -0.074 -27.548  0.00  0.00
ATOM   3673  HH2 ARG A 223      13.582  -0.855 -26.178  0.00  0.00
ATOM   3674  C   ARG A 223      18.776   0.323 -26.228  0.00  0.00
ATOM   3675  O   ARG A 223      19.959   0.002 -26.180  0.00  0.00
ATOM   3676  N   CYS A 224      18.246   0.840 -27.308  0.00  0.00
ATOM   3677  HN  CYS A 224      17.303   1.159 -27.362  0.00  0.00
ATOM   3678  CA  CYS A 224      19.072   1.163 -28.507  0.00  0.00
ATOM   3679  HA  CYS A 224      20.073   1.494 -28.271  0.00  0.00
ATOM   3680  CB  CYS A 224      19.137  -0.065 -29.433  0.00  0.00
ATOM   3681  HB1 CYS A 224      19.797  -0.838 -28.984  0.00  0.00
ATOM   3682  HB2 CYS A 224      19.555   0.259 -30.410  0.00  0.00
ATOM   3683  SG  CYS A 224      17.555  -0.743 -29.814  0.00  0.00
ATOM   3684  HG1 CYS A 224      18.046  -1.715 -30.568  0.00  0.00
ATOM   3685  C   CYS A 224      18.475   2.256 -29.363  0.00  0.00
ATOM   3686  O   CYS A 224      19.044   2.635 -30.365  0.00  0.00
ATOM   3687  N   ARG A 225      17.304   2.842 -28.989  0.00  0.00
ATOM   3688  HN  ARG A 225      16.759   2.433 -28.262  0.00  0.00
ATOM   3689  CA  ARG A 225      16.909   4.044 -29.650  0.00  0.00
ATOM   3690  HA  ARG A 225      17.636   4.805 -29.891  0.00  0.00
ATOM   3691  CB  ARG A 225      16.105   3.746 -30.897  0.00  0.00
ATOM   3692  HB1 ARG A 225      16.853   3.379 -31.633  0.00  0.00
ATOM   3693  HB2 ARG A 225      15.706   4.656 -31.395  0.00  0.00
ATOM   3694  CG  ARG A 225      15.049   2.689 -30.852  0.00  0.00
ATOM   3695  HG1 ARG A 225      14.634   2.657 -29.822  0.00  0.00
ATOM   3696  HG2 ARG A 225      15.439   1.683 -31.115  0.00  0.00
ATOM   3697  CD  ARG A 225      13.805   2.764 -31.845  0.00  0.00
ATOM   3698  HD1 ARG A 225      13.184   1.887 -31.561  0.00  0.00
ATOM   3699  HD2 ARG A 225      14.137   2.794 -32.905  0.00  0.00
ATOM   3700  NE  ARG A 225      13.041   3.919 -31.384  0.00  0.00
ATOM   3701  HE  ARG A 225      13.297   4.421 -30.558  0.00  0.00
ATOM   3702  CZ  ARG A 225      11.865   4.248 -31.867  0.00  0.00
ATOM   3703  NH1 ARG A 225      11.061   5.145 -31.266  0.00  0.00
ATOM   3704  HH1 ARG A 225      10.441   5.531 -31.949  0.00  0.00
ATOM   3705  HH1 ARG A 225      11.440   5.681 -30.512  0.00  0.00
ATOM   3706  NH2 ARG A 225      11.351   3.666 -32.950  0.00  0.00
ATOM   3707  HH2 ARG A 225      12.184   3.381 -33.424  0.00  0.00
ATOM   3708  HH2 ARG A 225      10.686   4.223 -33.448  0.00  0.00
ATOM   3709  C   ARG A 225      15.925   4.626 -28.622  0.00  0.00
ATOM   3710  O   ARG A 225      15.480   3.851 -27.782  0.00  0.00
ATOM   3711  N   ASN A 226      15.519   5.894 -28.652  0.00  0.00
ATOM   3712  HN  ASN A 226      15.722   6.328 -29.527  0.00  0.00
ATOM   3713  CA  ASN A 226      14.545   6.451 -27.767  0.00  0.00
ATOM   3714  HA  ASN A 226      14.828   6.300 -26.736  0.00  0.00
ATOM   3715  CB  ASN A 226      14.595   8.029 -28.052  0.00  0.00
ATOM   3716  HB1 ASN A 226      14.131   8.281 -29.029  0.00  0.00
ATOM   3717  HB2 ASN A 226      15.651   8.376 -28.038  0.00  0.00
ATOM   3718  CG  ASN A 226      13.826   8.806 -26.978  0.00  0.00
ATOM   3719  OD1 ASN A 226      12.677   9.229 -27.196  0.00  0.00
ATOM   3720  ND2 ASN A 226      14.409   8.805 -25.717  0.00  0.00
ATOM   3721  HD2 ASN A 226      15.309   8.409 -25.536  0.00  0.00
ATOM   3722  HD2 ASN A 226      13.896   9.206 -24.958  0.00  0.00
ATOM   3723  C   ASN A 226      13.153   5.853 -27.940  0.00  0.00
ATOM   3724  O   ASN A 226      12.698   5.730 -29.063  0.00  0.00
ATOM   3725  N   GLU A 227      12.508   5.439 -26.850  0.00  0.00
ATOM   3726  HN  GLU A 227      12.874   5.569 -25.931  0.00  0.00
ATOM   3727  CA  GLU A 227      11.083   4.983 -26.981  0.00  0.00
ATOM   3728  HA  GLU A 227      10.603   5.290 -27.899  0.00  0.00
ATOM   3729  CB  GLU A 227      10.808   3.556 -26.915  0.00  0.00
ATOM   3730  HB1 GLU A 227       9.753   3.266 -26.722  0.00  0.00
ATOM   3731  HB2 GLU A 227      11.413   3.038 -26.140  0.00  0.00
ATOM   3732  CG  GLU A 227      11.363   2.855 -28.219  0.00  0.00
ATOM   3733  HG1 GLU A 227      12.473   2.832 -28.188  0.00  0.00
ATOM   3734  HG2 GLU A 227      11.128   3.464 -29.119  0.00  0.00
ATOM   3735  CD  GLU A 227      10.850   1.371 -28.420  0.00  0.00
ATOM   3736  OE1 GLU A 227      11.692   0.473 -28.722  0.00  0.00
ATOM   3737  OE2 GLU A 227       9.631   1.100 -28.408  0.00  0.00
ATOM   3738  C   GLU A 227      10.286   5.714 -25.972  0.00  0.00
ATOM   3739  O   GLU A 227      10.630   5.922 -24.805  0.00  0.00
ATOM   3740  N   LYS A 228       9.138   6.356 -26.406  0.00  0.00
ATOM   3741  HN  LYS A 228       8.866   6.317 -27.364  0.00  0.00
ATOM   3742  CA  LYS A 228       8.328   7.173 -25.569  0.00  0.00
ATOM   3743  HA  LYS A 228       8.933   8.001 -25.230  0.00  0.00
ATOM   3744  CB  LYS A 228       7.078   7.708 -26.327  0.00  0.00
ATOM   3745  HB1 LYS A 228       6.601   8.457 -25.660  0.00  0.00
ATOM   3746  HB2 LYS A 228       6.320   6.930 -26.559  0.00  0.00
ATOM   3747  CG  LYS A 228       7.477   8.511 -27.631  0.00  0.00
ATOM   3748  HG1 LYS A 228       7.686   7.796 -28.455  0.00  0.00
ATOM   3749  HG2 LYS A 228       8.337   9.182 -27.419  0.00  0.00
ATOM   3750  CD  LYS A 228       6.295   9.401 -28.256  0.00  0.00
ATOM   3751  HD1 LYS A 228       6.317  10.484 -28.007  0.00  0.00
ATOM   3752  HD2 LYS A 228       5.408   8.842 -27.890  0.00  0.00
ATOM   3753  CE  LYS A 228       6.375   9.372 -29.720  0.00  0.00
ATOM   3754  HE1 LYS A 228       6.063   8.371 -30.088  0.00  0.00
ATOM   3755  HE2 LYS A 228       7.335   9.662 -30.199  0.00  0.00
ATOM   3756  NZ  LYS A 228       5.403  10.375 -30.249  0.00  0.00
ATOM   3757  HZ1 LYS A 228       5.692  11.311 -29.903  0.00  0.00
ATOM   3758  HZ2 LYS A 228       4.433  10.062 -30.040  0.00  0.00
ATOM   3759  HZ3 LYS A 228       5.389  10.404 -31.289  0.00  0.00
ATOM   3760  C   LYS A 228       7.873   6.482 -24.266  0.00  0.00
ATOM   3761  O   LYS A 228       7.719   7.130 -23.223  0.00  0.00
ATOM   3762  N   LYS A 229       7.677   5.142 -24.234  0.00  0.00
ATOM   3763  HN  LYS A 229       7.827   4.600 -25.059  0.00  0.00
ATOM   3764  CA  LYS A 229       7.098   4.408 -23.145  0.00  0.00
ATOM   3765  HA  LYS A 229       6.130   4.814 -22.894  0.00  0.00
ATOM   3766  CB  LYS A 229       6.972   2.929 -23.541  0.00  0.00
ATOM   3767  HB1 LYS A 229       8.011   2.536 -23.549  0.00  0.00
ATOM   3768  HB2 LYS A 229       6.415   2.971 -24.502  0.00  0.00
ATOM   3769  CG  LYS A 229       6.189   2.041 -22.519  0.00  0.00
ATOM   3770  HG1 LYS A 229       5.200   2.528 -22.383  0.00  0.00
ATOM   3771  HG2 LYS A 229       6.625   2.064 -21.496  0.00  0.00
ATOM   3772  CD  LYS A 229       6.008   0.524 -22.944  0.00  0.00
ATOM   3773  HD1 LYS A 229       7.033   0.109 -23.055  0.00  0.00
ATOM   3774  HD2 LYS A 229       5.576   0.495 -23.968  0.00  0.00
ATOM   3775  CE  LYS A 229       5.012  -0.165 -21.964  0.00  0.00
ATOM   3776  HE1 LYS A 229       5.486   0.066 -20.987  0.00  0.00
ATOM   3777  HE2 LYS A 229       4.888  -1.259 -22.117  0.00  0.00
ATOM   3778  NZ  LYS A 229       3.666   0.434 -21.963  0.00  0.00
ATOM   3779  HZ1 LYS A 229       2.928  -0.209 -21.612  0.00  0.00
ATOM   3780  HZ2 LYS A 229       3.499   0.838 -22.907  0.00  0.00
ATOM   3781  HZ3 LYS A 229       3.600   1.183 -21.244  0.00  0.00
ATOM   3782  C   LYS A 229       7.912   4.565 -21.855  0.00  0.00
ATOM   3783  O   LYS A 229       7.332   4.649 -20.766  0.00  0.00
ATOM   3784  N   ARG A 230       9.220   4.713 -21.893  0.00  0.00
ATOM   3785  HN  ARG A 230       9.671   4.586 -22.774  0.00  0.00
ATOM   3786  CA  ARG A 230       9.924   5.117 -20.715  0.00  0.00
ATOM   3787  HA  ARG A 230       9.654   4.391 -19.962  0.00  0.00
ATOM   3788  CB  ARG A 230      11.475   5.262 -21.010  0.00  0.00
ATOM   3789  HB1 ARG A 230      12.065   5.460 -20.090  0.00  0.00
ATOM   3790  HB2 ARG A 230      11.558   6.152 -21.671  0.00  0.00
ATOM   3791  CG  ARG A 230      12.136   4.121 -21.822  0.00  0.00
ATOM   3792  HG1 ARG A 230      11.515   3.861 -22.705  0.00  0.00
ATOM   3793  HG2 ARG A 230      12.190   3.243 -21.143  0.00  0.00
ATOM   3794  CD  ARG A 230      13.395   4.518 -22.436  0.00  0.00
ATOM   3795  HD1 ARG A 230      14.231   4.872 -21.796  0.00  0.00
ATOM   3796  HD2 ARG A 230      13.107   5.376 -23.080  0.00  0.00
ATOM   3797  NE  ARG A 230      13.922   3.362 -23.182  0.00  0.00
ATOM   3798  HE  ARG A 230      13.386   2.522 -23.098  0.00  0.00
ATOM   3799  CZ  ARG A 230      14.685   3.438 -24.328  0.00  0.00
ATOM   3800  NH1 ARG A 230      14.714   2.427 -25.175  0.00  0.00
ATOM   3801  HH1 ARG A 230      14.071   1.668 -25.078  0.00  0.00
ATOM   3802  HH1 ARG A 230      14.762   2.678 -26.143  0.00  0.00
ATOM   3803  NH2 ARG A 230      15.287   4.553 -24.601  0.00  0.00
ATOM   3804  HH2 ARG A 230      15.047   5.417 -24.157  0.00  0.00
ATOM   3805  HH2 ARG A 230      15.796   4.497 -25.459  0.00  0.00
ATOM   3806  C   ARG A 230       9.507   6.478 -20.164  0.00  0.00
ATOM   3807  O   ARG A 230       9.306   6.638 -18.939  0.00  0.00
ATOM   3808  N   HIS A 231       9.351   7.546 -20.951  0.00  0.00
ATOM   3809  HN  HIS A 231       9.589   7.478 -21.917  0.00  0.00
ATOM   3810  CA  HIS A 231       8.958   8.880 -20.502  0.00  0.00
ATOM   3811  HA  HIS A 231       9.501   9.159 -19.611  0.00  0.00
ATOM   3812  CB  HIS A 231       9.205   9.943 -21.619  0.00  0.00
ATOM   3813  HB1 HIS A 231       8.932  10.977 -21.320  0.00  0.00
ATOM   3814  HB2 HIS A 231       8.789   9.532 -22.565  0.00  0.00
ATOM   3815  ND1 HIS A 231      11.664  10.244 -21.240  0.00  0.00
ATOM   3816  HD1 HIS A 231      11.521  10.746 -20.387  0.00  0.00
ATOM   3817  CG  HIS A 231      10.665   9.926 -22.105  0.00  0.00
ATOM   3818  CE1 HIS A 231      12.844  10.108 -21.858  0.00  0.00
ATOM   3819  HE1 HIS A 231      13.766  10.387 -21.348  0.00  0.00
ATOM   3820  NE2 HIS A 231      12.629   9.822 -23.188  0.00  0.00
ATOM   3821  CD2 HIS A 231      11.255   9.676 -23.294  0.00  0.00
ATOM   3822  HD2 HIS A 231      10.817   9.516 -24.271  0.00  0.00
ATOM   3823  C   HIS A 231       7.475   8.901 -20.089  0.00  0.00
ATOM   3824  O   HIS A 231       7.071   9.679 -19.222  0.00  0.00
ATOM   3825  N   ARG A 232       6.592   8.180 -20.807  0.00  0.00
ATOM   3826  HN  ARG A 232       6.835   7.705 -21.649  0.00  0.00
ATOM   3827  CA  ARG A 232       5.181   8.002 -20.440  0.00  0.00
ATOM   3828  HA  ARG A 232       4.656   8.945 -20.423  0.00  0.00
ATOM   3829  CB  ARG A 232       4.523   7.093 -21.552  0.00  0.00
ATOM   3830  HB1 ARG A 232       3.454   6.982 -21.273  0.00  0.00
ATOM   3831  HB2 ARG A 232       5.012   6.109 -21.712  0.00  0.00
ATOM   3832  CG  ARG A 232       4.412   7.853 -22.910  0.00  0.00
ATOM   3833  HG1 ARG A 232       5.394   7.818 -23.428  0.00  0.00
ATOM   3834  HG2 ARG A 232       4.217   8.934 -22.748  0.00  0.00
ATOM   3835  CD  ARG A 232       3.384   7.349 -23.947  0.00  0.00
ATOM   3836  HD1 ARG A 232       2.372   7.554 -23.539  0.00  0.00
ATOM   3837  HD2 ARG A 232       3.526   6.266 -24.152  0.00  0.00
ATOM   3838  NE  ARG A 232       3.377   8.040 -25.333  0.00  0.00
ATOM   3839  HE  ARG A 232       3.854   7.627 -26.109  0.00  0.00
ATOM   3840  CZ  ARG A 232       3.016   9.310 -25.593  0.00  0.00
ATOM   3841  NH1 ARG A 232       3.348   9.824 -26.745  0.00  0.00
ATOM   3842  HH1 ARG A 232       3.471   9.229 -27.539  0.00  0.00
ATOM   3843  HH1 ARG A 232       3.050  10.746 -26.993  0.00  0.00
ATOM   3844  NH2 ARG A 232       2.292  10.035 -24.810  0.00  0.00
ATOM   3845  HH2 ARG A 232       1.767   9.669 -24.042  0.00  0.00
ATOM   3846  HH2 ARG A 232       2.200  11.006 -25.028  0.00  0.00
ATOM   3847  C   ARG A 232       5.163   7.329 -19.059  0.00  0.00
ATOM   3848  O   ARG A 232       4.261   7.714 -18.262  0.00  0.00
ATOM   3849  N   ALA A 233       6.004   6.365 -18.723  0.00  0.00
ATOM   3850  HN  ALA A 233       6.693   6.145 -19.409  0.00  0.00
ATOM   3851  CA  ALA A 233       6.030   5.686 -17.459  0.00  0.00
ATOM   3852  HA  ALA A 233       4.996   5.391 -17.359  0.00  0.00
ATOM   3853  CB  ALA A 233       6.856   4.317 -17.664  0.00  0.00
ATOM   3854  HB1 ALA A 233       7.899   4.505 -17.996  0.00  0.00
ATOM   3855  HB2 ALA A 233       6.351   3.687 -18.428  0.00  0.00
ATOM   3856  HB3 ALA A 233       6.908   3.734 -16.720  0.00  0.00
ATOM   3857  C   ALA A 233       6.409   6.621 -16.198  0.00  0.00
ATOM   3858  O   ALA A 233       5.734   6.589 -15.137  0.00  0.00
ATOM   3859  N   VAL A 234       7.391   7.504 -16.482  0.00  0.00
ATOM   3860  HN  VAL A 234       7.991   7.427 -17.274  0.00  0.00
ATOM   3861  CA  VAL A 234       7.703   8.620 -15.510  0.00  0.00
ATOM   3862  HA  VAL A 234       7.974   8.136 -14.583  0.00  0.00
ATOM   3863  CB  VAL A 234       8.864   9.503 -16.035  0.00  0.00
ATOM   3864  HB  VAL A 234       8.578  10.101 -16.927  0.00  0.00
ATOM   3865  CG1 VAL A 234       9.324  10.494 -14.985  0.00  0.00
ATOM   3866  HG1 VAL A 234       9.796   9.986 -14.117  0.00  0.00
ATOM   3867  HG1 VAL A 234       8.531  11.176 -14.609  0.00  0.00
ATOM   3868  HG1 VAL A 234      10.131  11.162 -15.356  0.00  0.00
ATOM   3869  CG2 VAL A 234      10.068   8.588 -16.406  0.00  0.00
ATOM   3870  HG2 VAL A 234       9.703   7.703 -16.970  0.00  0.00
ATOM   3871  HG2 VAL A 234      10.554   8.134 -15.517  0.00  0.00
ATOM   3872  HG2 VAL A 234      10.674   9.215 -17.095  0.00  0.00
ATOM   3873  C   VAL A 234       6.489   9.525 -15.296  0.00  0.00
ATOM   3874  O   VAL A 234       6.064   9.846 -14.194  0.00  0.00
ATOM   3875  N   ARG A 235       5.829   9.963 -16.353  0.00  0.00
ATOM   3876  HN  ARG A 235       6.098   9.715 -17.280  0.00  0.00
ATOM   3877  CA  ARG A 235       4.645  10.823 -16.297  0.00  0.00
ATOM   3878  HA  ARG A 235       5.011  11.738 -15.856  0.00  0.00
ATOM   3879  CB  ARG A 235       4.321  11.157 -17.798  0.00  0.00
ATOM   3880  HB1 ARG A 235       3.945  10.198 -18.215  0.00  0.00
ATOM   3881  HB2 ARG A 235       5.309  11.342 -18.271  0.00  0.00
ATOM   3882  CG  ARG A 235       3.169  12.068 -18.184  0.00  0.00
ATOM   3883  HG1 ARG A 235       3.366  13.096 -17.810  0.00  0.00
ATOM   3884  HG2 ARG A 235       2.245  11.580 -17.806  0.00  0.00
ATOM   3885  CD  ARG A 235       2.903  11.943 -19.695  0.00  0.00
ATOM   3886  HD1 ARG A 235       1.968  12.395 -20.091  0.00  0.00
ATOM   3887  HD2 ARG A 235       2.791  10.848 -19.852  0.00  0.00
ATOM   3888  NE  ARG A 235       4.093  12.477 -20.434  0.00  0.00
ATOM   3889  HE  ARG A 235       4.718  13.079 -19.936  0.00  0.00
ATOM   3890  CZ  ARG A 235       4.377  12.286 -21.724  0.00  0.00
ATOM   3891  NH1 ARG A 235       5.208  13.115 -22.346  0.00  0.00
ATOM   3892  HH1 ARG A 235       5.733  13.779 -21.815  0.00  0.00
ATOM   3893  HH1 ARG A 235       5.170  13.052 -23.343  0.00  0.00
ATOM   3894  NH2 ARG A 235       3.699  11.394 -22.419  0.00  0.00
ATOM   3895  HH2 ARG A 235       3.889  11.269 -23.394  0.00  0.00
ATOM   3896  HH2 ARG A 235       3.088  10.817 -21.877  0.00  0.00
ATOM   3897  C   ARG A 235       3.445  10.284 -15.479  0.00  0.00
ATOM   3898  O   ARG A 235       2.870  11.002 -14.685  0.00  0.00
ATOM   3899  N   LEU A 236       3.054   8.982 -15.667  0.00  0.00
ATOM   3900  HN  LEU A 236       3.521   8.541 -16.430  0.00  0.00
ATOM   3901  CA  LEU A 236       1.787   8.450 -15.207  0.00  0.00
ATOM   3902  HA  LEU A 236       1.173   9.159 -14.671  0.00  0.00
ATOM   3903  CB  LEU A 236       1.020   7.806 -16.386  0.00  0.00
ATOM   3904  HB1 LEU A 236       0.110   7.286 -16.015  0.00  0.00
ATOM   3905  HB2 LEU A 236       1.634   6.946 -16.730  0.00  0.00
ATOM   3906  CG  LEU A 236       0.605   8.631 -17.627  0.00  0.00
ATOM   3907  HG  LEU A 236       1.525   9.153 -17.969  0.00  0.00
ATOM   3908  CD1 LEU A 236       0.040   7.888 -18.813  0.00  0.00
ATOM   3909  HD1 LEU A 236       0.632   7.028 -19.193  0.00  0.00
ATOM   3910  HD1 LEU A 236       0.022   8.615 -19.653  0.00  0.00
ATOM   3911  HD1 LEU A 236      -0.971   7.453 -18.665  0.00  0.00
ATOM   3912  CD2 LEU A 236      -0.379   9.786 -17.240  0.00  0.00
ATOM   3913  HD2 LEU A 236      -0.710  10.407 -18.099  0.00  0.00
ATOM   3914  HD2 LEU A 236       0.125  10.463 -16.517  0.00  0.00
ATOM   3915  HD2 LEU A 236      -1.249   9.283 -16.765  0.00  0.00
ATOM   3916  C   LEU A 236       1.936   7.414 -14.112  0.00  0.00
ATOM   3917  O   LEU A 236       1.231   7.440 -13.134  0.00  0.00
ATOM   3918  N   ILE A 237       2.857   6.450 -14.205  0.00  0.00
ATOM   3919  HN  ILE A 237       3.423   6.431 -15.026  0.00  0.00
ATOM   3920  CA  ILE A 237       3.043   5.338 -13.312  0.00  0.00
ATOM   3921  HA  ILE A 237       2.108   5.092 -12.831  0.00  0.00
ATOM   3922  CB  ILE A 237       3.619   4.127 -14.048  0.00  0.00
ATOM   3923  HB  ILE A 237       4.677   4.269 -14.354  0.00  0.00
ATOM   3924  CG2 ILE A 237       3.781   2.944 -13.092  0.00  0.00
ATOM   3925  HG2 ILE A 237       4.480   3.254 -12.286  0.00  0.00
ATOM   3926  HG2 ILE A 237       4.180   2.160 -13.769  0.00  0.00
ATOM   3927  HG2 ILE A 237       2.923   2.503 -12.540  0.00  0.00
ATOM   3928  CG1 ILE A 237       2.914   3.762 -15.387  0.00  0.00
ATOM   3929  HG1 ILE A 237       3.437   3.014 -16.020  0.00  0.00
ATOM   3930  HG1 ILE A 237       2.961   4.683 -16.008  0.00  0.00
ATOM   3931  CD1 ILE A 237       1.470   3.413 -15.097  0.00  0.00
ATOM   3932  HD1 ILE A 237       0.837   4.113 -14.513  0.00  0.00
ATOM   3933  HD2 ILE A 237       1.455   2.479 -14.495  0.00  0.00
ATOM   3934  HD3 ILE A 237       0.825   3.112 -15.951  0.00  0.00
ATOM   3935  C   ILE A 237       3.918   5.709 -12.120  0.00  0.00
ATOM   3936  O   ILE A 237       3.742   5.327 -10.932  0.00  0.00
ATOM   3937  N   PHE A 238       4.939   6.460 -12.404  0.00  0.00
ATOM   3938  HN  PHE A 238       5.187   6.669 -13.346  0.00  0.00
ATOM   3939  CA  PHE A 238       5.861   6.923 -11.389  0.00  0.00
ATOM   3940  HA  PHE A 238       6.084   6.118 -10.705  0.00  0.00
ATOM   3941  CB  PHE A 238       7.231   7.411 -12.037  0.00  0.00
ATOM   3942  HB1 PHE A 238       7.160   8.386 -12.566  0.00  0.00
ATOM   3943  HB2 PHE A 238       7.390   6.632 -12.814  0.00  0.00
ATOM   3944  CG  PHE A 238       8.355   7.364 -11.001  0.00  0.00
ATOM   3945  CD1 PHE A 238       8.815   6.083 -10.626  0.00  0.00
ATOM   3946  HD1 PHE A 238       8.568   5.291 -11.317  0.00  0.00
ATOM   3947  CE1 PHE A 238       9.591   5.902  -9.475  0.00  0.00
ATOM   3948  HE1 PHE A 238       9.768   4.882  -9.167  0.00  0.00
ATOM   3949  CZ  PHE A 238      10.014   7.068  -8.684  0.00  0.00
ATOM   3950  HZ  PHE A 238      10.755   7.008  -7.900  0.00  0.00
ATOM   3951  CD2 PHE A 238       8.822   8.427 -10.229  0.00  0.00
ATOM   3952  HD2 PHE A 238       8.445   9.391 -10.536  0.00  0.00
ATOM   3953  CE2 PHE A 238       9.580   8.354  -9.089  0.00  0.00
ATOM   3954  HE2 PHE A 238       9.969   9.294  -8.725  0.00  0.00
ATOM   3955  C   PHE A 238       5.162   8.009 -10.508  0.00  0.00
ATOM   3956  O   PHE A 238       5.281   8.073  -9.295  0.00  0.00
ATOM   3957  N   THR A 239       4.275   8.771 -11.195  0.00  0.00
ATOM   3958  HN  THR A 239       4.144   8.751 -12.182  0.00  0.00
ATOM   3959  CA  THR A 239       3.427   9.736 -10.450  0.00  0.00
ATOM   3960  HA  THR A 239       4.004  10.387  -9.809  0.00  0.00
ATOM   3961  CB  THR A 239       2.607  10.728 -11.224  0.00  0.00
ATOM   3962  HB  THR A 239       1.986  10.272 -12.024  0.00  0.00
ATOM   3963  OG1 THR A 239       3.499  11.588 -11.991  0.00  0.00
ATOM   3964  HG1 THR A 239       3.449  11.336 -12.915  0.00  0.00
ATOM   3965  CG2 THR A 239       1.751  11.711 -10.324  0.00  0.00
ATOM   3966  HG2 THR A 239       0.828  11.260  -9.900  0.00  0.00
ATOM   3967  HG2 THR A 239       1.369  12.497 -11.009  0.00  0.00
ATOM   3968  HG2 THR A 239       2.450  12.199  -9.612  0.00  0.00
ATOM   3969  C   THR A 239       2.533   9.061  -9.412  0.00  0.00
ATOM   3970  O   THR A 239       2.438   9.513  -8.271  0.00  0.00
ATOM   3971  N   ILE A 240       1.791   7.959  -9.685  0.00  0.00
ATOM   3972  HN  ILE A 240       1.876   7.657 -10.631  0.00  0.00
ATOM   3973  CA  ILE A 240       1.025   7.237  -8.670  0.00  0.00
ATOM   3974  HA  ILE A 240       0.565   8.098  -8.206  0.00  0.00
ATOM   3975  CB  ILE A 240       0.000   6.295  -9.276  0.00  0.00
ATOM   3976  HB  ILE A 240      -0.688   6.835  -9.962  0.00  0.00
ATOM   3977  CG2 ILE A 240       0.530   5.097 -10.129  0.00  0.00
ATOM   3978  HG2 ILE A 240       1.242   5.510 -10.875  0.00  0.00
ATOM   3979  HG2 ILE A 240      -0.340   4.605 -10.614  0.00  0.00
ATOM   3980  HG2 ILE A 240       1.093   4.394  -9.479  0.00  0.00
ATOM   3981  CG1 ILE A 240      -0.816   5.722  -8.165  0.00  0.00
ATOM   3982  HG1 ILE A 240      -1.122   6.622  -7.591  0.00  0.00
ATOM   3983  HG1 ILE A 240      -0.260   4.980  -7.553  0.00  0.00
ATOM   3984  CD1 ILE A 240      -2.187   4.947  -8.545  0.00  0.00
ATOM   3985  HD1 ILE A 240      -2.789   4.583  -7.686  0.00  0.00
ATOM   3986  HD2 ILE A 240      -1.992   4.072  -9.201  0.00  0.00
ATOM   3987  HD3 ILE A 240      -2.908   5.586  -9.099  0.00  0.00
ATOM   3988  C   ILE A 240       1.931   6.590  -7.635  0.00  0.00
ATOM   3989  O   ILE A 240       1.667   6.682  -6.504  0.00  0.00
ATOM   3990  N   MET A 241       3.017   5.951  -8.122  0.00  0.00
ATOM   3991  HN  MET A 241       3.312   5.828  -9.066  0.00  0.00
ATOM   3992  CA  MET A 241       3.968   5.352  -7.213  0.00  0.00
ATOM   3993  HA  MET A 241       3.352   4.615  -6.719  0.00  0.00
ATOM   3994  CB  MET A 241       5.124   4.779  -8.007  0.00  0.00
ATOM   3995  HB1 MET A 241       5.601   5.586  -8.604  0.00  0.00
ATOM   3996  HB2 MET A 241       4.725   4.069  -8.762  0.00  0.00
ATOM   3997  CG  MET A 241       6.186   3.938  -7.297  0.00  0.00
ATOM   3998  HG1 MET A 241       6.647   4.543  -6.488  0.00  0.00
ATOM   3999  HG2 MET A 241       6.904   3.816  -8.137  0.00  0.00
ATOM   4000  SD  MET A 241       5.770   2.240  -6.771  0.00  0.00
ATOM   4001  CE  MET A 241       5.090   2.563  -5.137  0.00  0.00
ATOM   4002  HE1 MET A 241       4.042   2.919  -5.232  0.00  0.00
ATOM   4003  HE2 MET A 241       5.723   3.226  -4.510  0.00  0.00
ATOM   4004  HE3 MET A 241       5.144   1.601  -4.582  0.00  0.00
ATOM   4005  C   MET A 241       4.468   6.307  -6.203  0.00  0.00
ATOM   4006  O   MET A 241       4.324   6.047  -4.988  0.00  0.00
ATOM   4007  N   ILE A 242       5.065   7.449  -6.560  0.00  0.00
ATOM   4008  HN  ILE A 242       5.155   7.655  -7.532  0.00  0.00
ATOM   4009  CA  ILE A 242       5.633   8.449  -5.681  0.00  0.00
ATOM   4010  HA  ILE A 242       6.207   7.905  -4.944  0.00  0.00
ATOM   4011  CB  ILE A 242       6.717   9.337  -6.319  0.00  0.00
ATOM   4012  HB  ILE A 242       7.476   8.706  -6.828  0.00  0.00
ATOM   4013  CG2 ILE A 242       6.135  10.364  -7.291  0.00  0.00
ATOM   4014  HG2 ILE A 242       5.465  11.030  -6.707  0.00  0.00
ATOM   4015  HG2 ILE A 242       5.450   9.889  -8.024  0.00  0.00
ATOM   4016  HG2 ILE A 242       6.900  10.966  -7.827  0.00  0.00
ATOM   4017  CG1 ILE A 242       7.574  10.036  -5.190  0.00  0.00
ATOM   4018  HG1 ILE A 242       7.695   9.264  -4.400  0.00  0.00
ATOM   4019  HG1 ILE A 242       6.942  10.845  -4.765  0.00  0.00
ATOM   4020  CD1 ILE A 242       8.925  10.444  -5.776  0.00  0.00
ATOM   4021  HD1 ILE A 242       9.609  10.726  -4.947  0.00  0.00
ATOM   4022  HD2 ILE A 242       8.732  11.351  -6.387  0.00  0.00
ATOM   4023  HD3 ILE A 242       9.395   9.633  -6.372  0.00  0.00
ATOM   4024  C   ILE A 242       4.627   9.158  -4.822  0.00  0.00
ATOM   4025  O   ILE A 242       4.862   9.290  -3.638  0.00  0.00
ATOM   4026  N   VAL A 243       3.367   9.592  -5.318  0.00  0.00
ATOM   4027  HN  VAL A 243       3.140   9.596  -6.288  0.00  0.00
ATOM   4028  CA  VAL A 243       2.350  10.125  -4.407  0.00  0.00
ATOM   4029  HA  VAL A 243       2.955  10.753  -3.769  0.00  0.00
ATOM   4030  CB  VAL A 243       1.256  10.936  -5.121  0.00  0.00
ATOM   4031  HB  VAL A 243       0.688  10.220  -5.752  0.00  0.00
ATOM   4032  CG1 VAL A 243       0.431  11.742  -4.148  0.00  0.00
ATOM   4033  HG1 VAL A 243      -0.039  11.070  -3.399  0.00  0.00
ATOM   4034  HG1 VAL A 243      -0.440  12.283  -4.576  0.00  0.00
ATOM   4035  HG1 VAL A 243       1.079  12.421  -3.554  0.00  0.00
ATOM   4036  CG2 VAL A 243       1.930  11.942  -6.111  0.00  0.00
ATOM   4037  HG2 VAL A 243       1.051  12.363  -6.646  0.00  0.00
ATOM   4038  HG2 VAL A 243       2.559  11.391  -6.841  0.00  0.00
ATOM   4039  HG2 VAL A 243       2.611  12.628  -5.564  0.00  0.00
ATOM   4040  C   VAL A 243       1.774   9.112  -3.387  0.00  0.00
ATOM   4041  O   VAL A 243       1.466   9.486  -2.196  0.00  0.00
ATOM   4042  N   TYR A 244       1.532   7.864  -3.773  0.00  0.00
ATOM   4043  HN  TYR A 244       1.701   7.451  -4.665  0.00  0.00
ATOM   4044  CA  TYR A 244       0.999   6.830  -2.914  0.00  0.00
ATOM   4045  HA  TYR A 244       0.108   7.217  -2.441  0.00  0.00
ATOM   4046  CB  TYR A 244       0.567   5.616  -3.809  0.00  0.00
ATOM   4047  HB1 TYR A 244       1.399   5.059  -4.290  0.00  0.00
ATOM   4048  HB2 TYR A 244      -0.105   5.908  -4.645  0.00  0.00
ATOM   4049  CG  TYR A 244      -0.209   4.562  -3.035  0.00  0.00
ATOM   4050  CD1 TYR A 244      -1.623   4.696  -2.789  0.00  0.00
ATOM   4051  HD1 TYR A 244      -2.191   5.519  -3.198  0.00  0.00
ATOM   4052  CE1 TYR A 244      -2.320   3.680  -2.166  0.00  0.00
ATOM   4053  HE1 TYR A 244      -3.366   3.840  -1.953  0.00  0.00
ATOM   4054  CZ  TYR A 244      -1.699   2.573  -1.673  0.00  0.00
ATOM   4055  OH  TYR A 244      -2.309   1.473  -1.100  0.00  0.00
ATOM   4056  HH  TYR A 244      -3.260   1.606  -1.092  0.00  0.00
ATOM   4057  CD2 TYR A 244       0.421   3.398  -2.594  0.00  0.00
ATOM   4058  HD2 TYR A 244       1.470   3.216  -2.775  0.00  0.00
ATOM   4059  CE2 TYR A 244      -0.303   2.445  -1.884  0.00  0.00
ATOM   4060  HE2 TYR A 244       0.247   1.619  -1.459  0.00  0.00
ATOM   4061  C   TYR A 244       2.022   6.498  -1.779  0.00  0.00
ATOM   4062  O   TYR A 244       1.643   6.561  -0.587  0.00  0.00
ATOM   4063  N   PHE A 245       3.290   6.310  -2.117  0.00  0.00
ATOM   4064  HN  PHE A 245       3.604   6.421  -3.058  0.00  0.00
ATOM   4065  CA  PHE A 245       4.426   6.112  -1.189  0.00  0.00
ATOM   4066  HA  PHE A 245       4.129   5.293  -0.551  0.00  0.00
ATOM   4067  CB  PHE A 245       5.614   5.692  -2.046  0.00  0.00
ATOM   4068  HB1 PHE A 245       6.050   6.587  -2.538  0.00  0.00
ATOM   4069  HB2 PHE A 245       5.114   5.002  -2.759  0.00  0.00
ATOM   4070  CG  PHE A 245       6.589   4.856  -1.169  0.00  0.00
ATOM   4071  CD1 PHE A 245       6.323   3.519  -0.751  0.00  0.00
ATOM   4072  HD1 PHE A 245       5.471   2.968  -1.122  0.00  0.00
ATOM   4073  CE1 PHE A 245       7.265   2.873   0.008  0.00  0.00
ATOM   4074  HE1 PHE A 245       7.059   1.913   0.458  0.00  0.00
ATOM   4075  CZ  PHE A 245       8.515   3.441   0.331  0.00  0.00
ATOM   4076  HZ  PHE A 245       9.314   2.901   0.817  0.00  0.00
ATOM   4077  CD2 PHE A 245       7.763   5.445  -0.788  0.00  0.00
ATOM   4078  HD2 PHE A 245       7.898   6.487  -1.034  0.00  0.00
ATOM   4079  CE2 PHE A 245       8.738   4.768  -0.041  0.00  0.00
ATOM   4080  HE2 PHE A 245       9.699   5.152   0.270  0.00  0.00
ATOM   4081  C   PHE A 245       4.656   7.271  -0.278  0.00  0.00
ATOM   4082  O   PHE A 245       4.952   7.211   0.934  0.00  0.00
ATOM   4083  N   LEU A 246       4.676   8.501  -0.828  0.00  0.00
ATOM   4084  HN  LEU A 246       4.479   8.562  -1.803  0.00  0.00
ATOM   4085  CA  LEU A 246       4.738   9.782  -0.102  0.00  0.00
ATOM   4086  HA  LEU A 246       5.674   9.846   0.432  0.00  0.00
ATOM   4087  CB  LEU A 246       4.713  10.962  -1.111  0.00  0.00
ATOM   4088  HB1 LEU A 246       3.692  11.048  -1.539  0.00  0.00
ATOM   4089  HB2 LEU A 246       5.450  10.695  -1.898  0.00  0.00
ATOM   4090  CG  LEU A 246       5.014  12.353  -0.553  0.00  0.00
ATOM   4091  HG  LEU A 246       4.291  12.766   0.184  0.00  0.00
ATOM   4092  CD1 LEU A 246       6.453  12.522   0.092  0.00  0.00
ATOM   4093  HD1 LEU A 246       7.276  12.485  -0.653  0.00  0.00
ATOM   4094  HD1 LEU A 246       6.605  11.806   0.928  0.00  0.00
ATOM   4095  HD1 LEU A 246       6.631  13.540   0.501  0.00  0.00
ATOM   4096  CD2 LEU A 246       4.866  13.465  -1.687  0.00  0.00
ATOM   4097  HD2 LEU A 246       4.902  14.548  -1.439  0.00  0.00
ATOM   4098  HD2 LEU A 246       3.973  13.281  -2.322  0.00  0.00
ATOM   4099  HD2 LEU A 246       5.737  13.273  -2.351  0.00  0.00
ATOM   4100  C   LEU A 246       3.683   9.954   0.938  0.00  0.00
ATOM   4101  O   LEU A 246       4.020  10.395   2.082  0.00  0.00
ATOM   4102  N   PHE A 247       2.465   9.458   0.625  0.00  0.00
ATOM   4103  HN  PHE A 247       2.169   9.097  -0.256  0.00  0.00
ATOM   4104  CA  PHE A 247       1.470   9.463   1.723  0.00  0.00
ATOM   4105  HA  PHE A 247       1.254  10.424   2.166  0.00  0.00
ATOM   4106  CB  PHE A 247       0.072   9.063   1.143  0.00  0.00
ATOM   4107  HB1 PHE A 247      -0.708   8.914   1.921  0.00  0.00
ATOM   4108  HB2 PHE A 247       0.165   8.082   0.631  0.00  0.00
ATOM   4109  CG  PHE A 247      -0.613  10.050   0.256  0.00  0.00
ATOM   4110  CD1 PHE A 247      -0.843  11.434   0.620  0.00  0.00
ATOM   4111  HD1 PHE A 247      -0.550  11.837   1.578  0.00  0.00
ATOM   4112  CE1 PHE A 247      -1.522  12.280  -0.336  0.00  0.00
ATOM   4113  HE1 PHE A 247      -1.763  13.305  -0.093  0.00  0.00
ATOM   4114  CZ  PHE A 247      -1.981  11.700  -1.549  0.00  0.00
ATOM   4115  HZ  PHE A 247      -2.569  12.338  -2.191  0.00  0.00
ATOM   4116  CD2 PHE A 247      -1.167   9.500  -0.926  0.00  0.00
ATOM   4117  HD2 PHE A 247      -1.246   8.425  -1.000  0.00  0.00
ATOM   4118  CE2 PHE A 247      -1.934  10.281  -1.787  0.00  0.00
ATOM   4119  HE2 PHE A 247      -2.328   9.982  -2.748  0.00  0.00
ATOM   4120  C   PHE A 247       1.703   8.447   2.846  0.00  0.00
ATOM   4121  O   PHE A 247       1.468   8.659   4.023  0.00  0.00
ATOM   4122  N   TRP A 248       2.220   7.221   2.555  0.00  0.00
ATOM   4123  HN  TRP A 248       2.389   7.016   1.594  0.00  0.00
ATOM   4124  CA  TRP A 248       2.766   6.310   3.585  0.00  0.00
ATOM   4125  HA  TRP A 248       1.928   6.174   4.253  0.00  0.00
ATOM   4126  CB  TRP A 248       3.277   4.897   2.961  0.00  0.00
ATOM   4127  HB1 TRP A 248       3.786   4.484   3.857  0.00  0.00
ATOM   4128  HB2 TRP A 248       4.036   5.262   2.236  0.00  0.00
ATOM   4129  CG  TRP A 248       2.129   3.998   2.435  0.00  0.00
ATOM   4130  CD1 TRP A 248       1.604   3.871   1.244  0.00  0.00
ATOM   4131  HD1 TRP A 248       1.781   4.243   0.247  0.00  0.00
ATOM   4132  NE1 TRP A 248       0.491   2.991   1.307  0.00  0.00
ATOM   4133  HE1 TRP A 248      -0.239   2.896   0.667  0.00  0.00
ATOM   4134  CE2 TRP A 248       0.296   2.618   2.596  0.00  0.00
ATOM   4135  CD2 TRP A 248       1.336   3.233   3.409  0.00  0.00
ATOM   4136  CE3 TRP A 248       1.469   3.017   4.765  0.00  0.00
ATOM   4137  HE3 TRP A 248       2.196   3.508   5.394  0.00  0.00
ATOM   4138  CZ3 TRP A 248       0.526   2.189   5.303  0.00  0.00
ATOM   4139  HZ3 TRP A 248       0.544   1.869   6.334  0.00  0.00
ATOM   4140  CZ2 TRP A 248      -0.669   1.876   3.241  0.00  0.00
ATOM   4141  HZ2 TRP A 248      -1.446   1.404   2.658  0.00  0.00
ATOM   4142  CH2 TRP A 248      -0.547   1.709   4.630  0.00  0.00
ATOM   4143  HH2 TRP A 248      -1.325   1.300   5.258  0.00  0.00
ATOM   4144  C   TRP A 248       3.994   6.810   4.390  0.00  0.00
ATOM   4145  O   TRP A 248       4.198   6.341   5.514  0.00  0.00
ATOM   4146  N   ALA A 249       4.905   7.626   3.792  0.00  0.00
ATOM   4147  HN  ALA A 249       4.766   7.799   2.820  0.00  0.00
ATOM   4148  CA  ALA A 249       6.254   8.022   4.207  0.00  0.00
ATOM   4149  HA  ALA A 249       6.838   7.115   4.154  0.00  0.00
ATOM   4150  CB  ALA A 249       7.030   8.875   3.272  0.00  0.00
ATOM   4151  HB1 ALA A 249       6.525   9.857   3.155  0.00  0.00
ATOM   4152  HB2 ALA A 249       7.101   8.412   2.265  0.00  0.00
ATOM   4153  HB3 ALA A 249       8.062   8.998   3.666  0.00  0.00
ATOM   4154  C   ALA A 249       6.240   8.526   5.666  0.00  0.00
ATOM   4155  O   ALA A 249       7.037   7.985   6.452  0.00  0.00
ATOM   4156  N   PRO A 250       5.432   9.531   6.125  0.00  0.00
ATOM   4157  CD  PRO A 250       4.714  10.470   5.210  0.00  0.00
ATOM   4158  HD1 PRO A 250       4.042   9.833   4.596  0.00  0.00
ATOM   4159  HD2 PRO A 250       5.444  10.950   4.524  0.00  0.00
ATOM   4160  CA  PRO A 250       5.141   9.868   7.454  0.00  0.00
ATOM   4161  HA  PRO A 250       5.962  10.448   7.848  0.00  0.00
ATOM   4162  CB  PRO A 250       3.817  10.686   7.307  0.00  0.00
ATOM   4163  HB1 PRO A 250       3.660  11.422   8.125  0.00  0.00
ATOM   4164  HB2 PRO A 250       2.963   9.976   7.342  0.00  0.00
ATOM   4165  CG  PRO A 250       4.028  11.494   6.044  0.00  0.00
ATOM   4166  HG1 PRO A 250       3.131  11.856   5.496  0.00  0.00
ATOM   4167  HG2 PRO A 250       4.706  12.328   6.327  0.00  0.00
ATOM   4168  C   PRO A 250       4.877   8.746   8.440  0.00  0.00
ATOM   4169  O   PRO A 250       5.500   8.758   9.495  0.00  0.00
ATOM   4170  N   TYR A 251       4.057   7.769   8.082  0.00  0.00
ATOM   4171  HN  TYR A 251       3.577   7.733   7.208  0.00  0.00
ATOM   4172  CA  TYR A 251       3.823   6.631   8.963  0.00  0.00
ATOM   4173  HA  TYR A 251       3.717   7.056   9.951  0.00  0.00
ATOM   4174  CB  TYR A 251       2.495   5.905   8.492  0.00  0.00
ATOM   4175  HB1 TYR A 251       2.598   5.709   7.404  0.00  0.00
ATOM   4176  HB2 TYR A 251       1.596   6.556   8.518  0.00  0.00
ATOM   4177  CG  TYR A 251       2.149   4.627   9.226  0.00  0.00
ATOM   4178  CD1 TYR A 251       1.523   4.624  10.470  0.00  0.00
ATOM   4179  HD1 TYR A 251       1.265   5.563  10.936  0.00  0.00
ATOM   4180  CE1 TYR A 251       1.195   3.405  11.200  0.00  0.00
ATOM   4181  HE1 TYR A 251       0.693   3.538  12.148  0.00  0.00
ATOM   4182  CZ  TYR A 251       1.626   2.240  10.694  0.00  0.00
ATOM   4183  OH  TYR A 251       1.460   1.115  11.529  0.00  0.00
ATOM   4184  HH  TYR A 251       1.171   1.520  12.350  0.00  0.00
ATOM   4185  CD2 TYR A 251       2.449   3.377   8.699  0.00  0.00
ATOM   4186  HD2 TYR A 251       2.869   3.286   7.708  0.00  0.00
ATOM   4187  CE2 TYR A 251       2.364   2.182   9.471  0.00  0.00
ATOM   4188  HE2 TYR A 251       2.670   1.213   9.104  0.00  0.00
ATOM   4189  C   TYR A 251       5.014   5.681   8.919  0.00  0.00
ATOM   4190  O   TYR A 251       5.508   5.182   9.913  0.00  0.00
ATOM   4191  N   ASN A 252       5.568   5.351   7.738  0.00  0.00
ATOM   4192  HN  ASN A 252       5.213   5.752   6.897  0.00  0.00
ATOM   4193  CA  ASN A 252       6.761   4.498   7.552  0.00  0.00
ATOM   4194  HA  ASN A 252       6.553   3.525   7.974  0.00  0.00
ATOM   4195  CB  ASN A 252       6.870   4.329   5.949  0.00  0.00
ATOM   4196  HB1 ASN A 252       7.906   3.942   5.839  0.00  0.00
ATOM   4197  HB2 ASN A 252       6.745   5.319   5.463  0.00  0.00
ATOM   4198  CG  ASN A 252       5.802   3.270   5.503  0.00  0.00
ATOM   4199  OD1 ASN A 252       4.684   3.022   5.970  0.00  0.00
ATOM   4200  ND2 ASN A 252       6.164   2.576   4.413  0.00  0.00
ATOM   4201  HD2 ASN A 252       5.444   2.047   3.966  0.00  0.00
ATOM   4202  HD2 ASN A 252       7.013   2.771   3.922  0.00  0.00
ATOM   4203  C   ASN A 252       8.040   4.984   8.193  0.00  0.00
ATOM   4204  O   ASN A 252       8.770   4.184   8.831  0.00  0.00
ATOM   4205  N   ILE A 253       8.325   6.285   8.245  0.00  0.00
ATOM   4206  HN  ILE A 253       7.794   7.004   7.804  0.00  0.00
ATOM   4207  CA  ILE A 253       9.478   6.847   8.968  0.00  0.00
ATOM   4208  HA  ILE A 253      10.407   6.308   8.859  0.00  0.00
ATOM   4209  CB  ILE A 253       9.822   8.234   8.421  0.00  0.00
ATOM   4210  HB  ILE A 253       9.689   8.130   7.323  0.00  0.00
ATOM   4211  CG2 ILE A 253       8.880   9.258   9.062  0.00  0.00
ATOM   4212  HG2 ILE A 253       7.861   8.851   8.886  0.00  0.00
ATOM   4213  HG2 ILE A 253       8.964  10.286   8.647  0.00  0.00
ATOM   4214  HG2 ILE A 253       8.865   9.376  10.166  0.00  0.00
ATOM   4215  CG1 ILE A 253      11.336   8.544   8.767  0.00  0.00
ATOM   4216  HG1 ILE A 253      11.947   7.738   8.309  0.00  0.00
ATOM   4217  HG1 ILE A 253      11.460   8.416   9.864  0.00  0.00
ATOM   4218  CD1 ILE A 253      11.920   9.876   8.296  0.00  0.00
ATOM   4219  HD1 ILE A 253      11.374  10.733   8.744  0.00  0.00
ATOM   4220  HD2 ILE A 253      11.846   9.977   7.191  0.00  0.00
ATOM   4221  HD3 ILE A 253      12.983   9.977   8.605  0.00  0.00
ATOM   4222  C   ILE A 253       9.469   6.665  10.518  0.00  0.00
ATOM   4223  O   ILE A 253      10.506   6.381  11.171  0.00  0.00
ATOM   4224  N   VAL A 254       8.328   6.788  11.159  0.00  0.00
ATOM   4225  HN  VAL A 254       7.453   7.078  10.780  0.00  0.00
ATOM   4226  CA  VAL A 254       8.241   6.501  12.559  0.00  0.00
ATOM   4227  HA  VAL A 254       9.119   6.780  13.124  0.00  0.00
ATOM   4228  CB  VAL A 254       7.063   7.277  13.139  0.00  0.00
ATOM   4229  HB  VAL A 254       6.998   6.998  14.212  0.00  0.00
ATOM   4230  CG1 VAL A 254       7.477   8.736  13.117  0.00  0.00
ATOM   4231  HG1 VAL A 254       6.868   9.188  13.929  0.00  0.00
ATOM   4232  HG1 VAL A 254       7.210   9.325  12.213  0.00  0.00
ATOM   4233  HG1 VAL A 254       8.549   8.843  13.384  0.00  0.00
ATOM   4234  CG2 VAL A 254       5.713   7.144  12.447  0.00  0.00
ATOM   4235  HG2 VAL A 254       5.735   7.636  11.452  0.00  0.00
ATOM   4236  HG2 VAL A 254       4.930   7.692  13.013  0.00  0.00
ATOM   4237  HG2 VAL A 254       5.355   6.116  12.223  0.00  0.00
ATOM   4238  C   VAL A 254       8.179   4.999  12.822  0.00  0.00
ATOM   4239  O   VAL A 254       8.578   4.514  13.881  0.00  0.00
ATOM   4240  N   LEU A 255       7.798   4.215  11.789  0.00  0.00
ATOM   4241  HN  LEU A 255       7.350   4.654  11.014  0.00  0.00
ATOM   4242  CA  LEU A 255       7.780   2.776  11.923  0.00  0.00
ATOM   4243  HA  LEU A 255       7.184   2.558  12.797  0.00  0.00
ATOM   4244  CB  LEU A 255       7.193   2.040  10.648  0.00  0.00
ATOM   4245  HB1 LEU A 255       7.891   2.205   9.800  0.00  0.00
ATOM   4246  HB2 LEU A 255       6.306   2.632  10.340  0.00  0.00
ATOM   4247  CG  LEU A 255       6.664   0.589  10.807  0.00  0.00
ATOM   4248  HG  LEU A 255       7.500  -0.129  10.946  0.00  0.00
ATOM   4249  CD1 LEU A 255       5.703   0.431  12.027  0.00  0.00
ATOM   4250  HD1 LEU A 255       4.892   1.189  11.979  0.00  0.00
ATOM   4251  HD1 LEU A 255       6.146   0.435  13.045  0.00  0.00
ATOM   4252  HD1 LEU A 255       5.157  -0.536  11.977  0.00  0.00
ATOM   4253  CD2 LEU A 255       5.940   0.158   9.531  0.00  0.00
ATOM   4254  HD2 LEU A 255       6.666   0.017   8.703  0.00  0.00
ATOM   4255  HD2 LEU A 255       5.179   0.920   9.257  0.00  0.00
ATOM   4256  HD2 LEU A 255       5.519  -0.836   9.793  0.00  0.00
ATOM   4257  C   LEU A 255       9.236   2.372  12.027  0.00  0.00
ATOM   4258  O   LEU A 255       9.694   1.665  12.923  0.00  0.00
ATOM   4259  N   LEU A 256      10.132   2.901  11.179  0.00  0.00
ATOM   4260  HN  LEU A 256       9.885   3.462  10.392  0.00  0.00
ATOM   4261  CA  LEU A 256      11.541   2.703  11.099  0.00  0.00
ATOM   4262  HA  LEU A 256      11.703   1.635  11.113  0.00  0.00
ATOM   4263  CB  LEU A 256      12.142   3.436   9.844  0.00  0.00
ATOM   4264  HB1 LEU A 256      11.918   4.514   9.998  0.00  0.00
ATOM   4265  HB2 LEU A 256      11.532   3.109   8.975  0.00  0.00
ATOM   4266  CG  LEU A 256      13.631   3.277   9.513  0.00  0.00
ATOM   4267  HG  LEU A 256      14.245   3.528  10.404  0.00  0.00
ATOM   4268  CD1 LEU A 256      13.941   1.811   9.149  0.00  0.00
ATOM   4269  HD1 LEU A 256      13.841   1.070   9.971  0.00  0.00
ATOM   4270  HD1 LEU A 256      15.022   1.753   8.896  0.00  0.00
ATOM   4271  HD1 LEU A 256      13.388   1.430   8.265  0.00  0.00
ATOM   4272  CD2 LEU A 256      14.151   4.225   8.351  0.00  0.00
ATOM   4273  HD2 LEU A 256      14.175   5.209   8.867  0.00  0.00
ATOM   4274  HD2 LEU A 256      13.591   4.298   7.394  0.00  0.00
ATOM   4275  HD2 LEU A 256      15.188   3.943   8.070  0.00  0.00
ATOM   4276  C   LEU A 256      12.227   3.179  12.416  0.00  0.00
ATOM   4277  O   LEU A 256      13.035   2.514  13.028  0.00  0.00
ATOM   4278  N   LEU A 257      11.929   4.399  12.986  0.00  0.00
ATOM   4279  HN  LEU A 257      11.221   4.881  12.477  0.00  0.00
ATOM   4280  CA  LEU A 257      12.390   4.774  14.304  0.00  0.00
ATOM   4281  HA  LEU A 257      13.456   4.940  14.245  0.00  0.00
ATOM   4282  CB  LEU A 257      11.993   6.242  14.632  0.00  0.00
ATOM   4283  HB1 LEU A 257      12.167   6.484  15.702  0.00  0.00
ATOM   4284  HB2 LEU A 257      10.906   6.366  14.438  0.00  0.00
ATOM   4285  CG  LEU A 257      12.794   7.313  13.872  0.00  0.00
ATOM   4286  HG  LEU A 257      12.563   7.272  12.786  0.00  0.00
ATOM   4287  CD1 LEU A 257      12.306   8.721  14.285  0.00  0.00
ATOM   4288  HD1 LEU A 257      12.502   8.838  15.372  0.00  0.00
ATOM   4289  HD1 LEU A 257      11.224   8.879  14.087  0.00  0.00
ATOM   4290  HD1 LEU A 257      12.744   9.636  13.832  0.00  0.00
ATOM   4291  CD2 LEU A 257      14.289   7.225  14.056  0.00  0.00
ATOM   4292  HD2 LEU A 257      14.604   7.131  15.117  0.00  0.00
ATOM   4293  HD2 LEU A 257      14.768   8.127  13.616  0.00  0.00
ATOM   4294  HD2 LEU A 257      14.642   6.300  13.553  0.00  0.00
ATOM   4295  C   LEU A 257      11.826   3.972  15.536  0.00  0.00
ATOM   4296  O   LEU A 257      12.597   3.765  16.483  0.00  0.00
ATOM   4297  N   ASN A 258      10.535   3.580  15.634  0.00  0.00
ATOM   4298  HN  ASN A 258       9.945   3.766  14.853  0.00  0.00
ATOM   4299  CA  ASN A 258      10.098   2.692  16.655  0.00  0.00
ATOM   4300  HA  ASN A 258      10.402   3.190  17.564  0.00  0.00
ATOM   4301  CB  ASN A 258       8.511   2.461  16.634  0.00  0.00
ATOM   4302  HB1 ASN A 258       8.215   1.591  16.010  0.00  0.00
ATOM   4303  HB2 ASN A 258       8.149   3.353  16.079  0.00  0.00
ATOM   4304  CG  ASN A 258       7.895   2.284  18.019  0.00  0.00
ATOM   4305  OD1 ASN A 258       8.350   1.473  18.773  0.00  0.00
ATOM   4306  ND2 ASN A 258       6.888   3.152  18.300  0.00  0.00
ATOM   4307  HD2 ASN A 258       6.768   3.393  19.263  0.00  0.00
ATOM   4308  HD2 ASN A 258       6.329   3.493  17.545  0.00  0.00
ATOM   4309  C   ASN A 258      10.859   1.390  16.480  0.00  0.00
ATOM   4310  O   ASN A 258      11.210   0.811  17.507  0.00  0.00
ATOM   4311  N   THR A 259      10.997   0.807  15.245  0.00  0.00
ATOM   4312  HN  THR A 259      10.731   1.352  14.452  0.00  0.00
ATOM   4313  CA  THR A 259      11.646  -0.427  15.031  0.00  0.00
ATOM   4314  HA  THR A 259      11.330  -1.148  15.771  0.00  0.00
ATOM   4315  CB  THR A 259      11.373  -1.079  13.730  0.00  0.00
ATOM   4316  HB  THR A 259      12.111  -1.905  13.634  0.00  0.00
ATOM   4317  OG1 THR A 259      11.512  -0.225  12.643  0.00  0.00
ATOM   4318  HG1 THR A 259      10.650   0.197  12.667  0.00  0.00
ATOM   4319  CG2 THR A 259       9.996  -1.711  13.561  0.00  0.00
ATOM   4320  HG2 THR A 259       9.191  -0.983  13.797  0.00  0.00
ATOM   4321  HG2 THR A 259       9.963  -2.577  14.257  0.00  0.00
ATOM   4322  HG2 THR A 259       9.885  -2.084  12.520  0.00  0.00
ATOM   4323  C   THR A 259      13.173  -0.408  15.322  0.00  0.00
ATOM   4324  O   THR A 259      13.662  -1.476  15.704  0.00  0.00
ATOM   4325  N   PHE A 260      13.890   0.744  15.365  0.00  0.00
ATOM   4326  HN  PHE A 260      13.572   1.453  14.740  0.00  0.00
ATOM   4327  CA  PHE A 260      15.249   0.864  15.885  0.00  0.00
ATOM   4328  HA  PHE A 260      15.758  -0.042  15.590  0.00  0.00
ATOM   4329  CB  PHE A 260      15.807   2.077  15.261  0.00  0.00
ATOM   4330  HB1 PHE A 260      15.142   2.937  15.485  0.00  0.00
ATOM   4331  HB2 PHE A 260      15.813   1.854  14.173  0.00  0.00
ATOM   4332  CG  PHE A 260      17.278   2.303  15.625  0.00  0.00
ATOM   4333  CD1 PHE A 260      18.233   1.282  15.826  0.00  0.00
ATOM   4334  HD1 PHE A 260      18.060   0.232  15.645  0.00  0.00
ATOM   4335  CE1 PHE A 260      19.505   1.511  16.313  0.00  0.00
ATOM   4336  HE1 PHE A 260      20.107   0.648  16.556  0.00  0.00
ATOM   4337  CZ  PHE A 260      19.966   2.832  16.451  0.00  0.00
ATOM   4338  HZ  PHE A 260      20.995   3.011  16.728  0.00  0.00
ATOM   4339  CD2 PHE A 260      17.684   3.639  15.881  0.00  0.00
ATOM   4340  HD2 PHE A 260      17.063   4.519  15.808  0.00  0.00
ATOM   4341  CE2 PHE A 260      19.081   3.901  16.210  0.00  0.00
ATOM   4342  HE2 PHE A 260      19.389   4.936  16.170  0.00  0.00
ATOM   4343  C   PHE A 260      15.243   0.935  17.425  0.00  0.00
ATOM   4344  O   PHE A 260      16.153   0.452  18.052  0.00  0.00
ATOM   4345  N   GLN A 261      14.110   1.381  18.122  0.00  0.00
ATOM   4346  HN  GLN A 261      13.447   1.879  17.569  0.00  0.00
ATOM   4347  CA  GLN A 261      14.084   1.536  19.526  0.00  0.00
ATOM   4348  HA  GLN A 261      15.084   1.751  19.872  0.00  0.00
ATOM   4349  CB  GLN A 261      13.192   2.828  19.798  0.00  0.00
ATOM   4350  HB1 GLN A 261      12.208   2.461  19.435  0.00  0.00
ATOM   4351  HB2 GLN A 261      13.614   3.680  19.224  0.00  0.00
ATOM   4352  CG  GLN A 261      13.008   3.218  21.300  0.00  0.00
ATOM   4353  HG1 GLN A 261      12.498   2.356  21.779  0.00  0.00
ATOM   4354  HG2 GLN A 261      12.478   4.194  21.345  0.00  0.00
ATOM   4355  CD  GLN A 261      14.245   3.362  22.126  0.00  0.00
ATOM   4356  OE1 GLN A 261      15.314   3.421  21.556  0.00  0.00
ATOM   4357  NE2 GLN A 261      14.169   3.352  23.504  0.00  0.00
ATOM   4358  HE2 GLN A 261      15.059   3.075  23.866  0.00  0.00
ATOM   4359  HE2 GLN A 261      13.332   3.306  24.049  0.00  0.00
ATOM   4360  C   GLN A 261      13.497   0.315  20.302  0.00  0.00
ATOM   4361  O   GLN A 261      13.534   0.214  21.517  0.00  0.00
ATOM   4362  N   GLU A 262      13.175  -0.745  19.595  0.00  0.00
ATOM   4363  HN  GLU A 262      12.953  -0.522  18.649  0.00  0.00
ATOM   4364  CA  GLU A 262      13.157  -2.175  19.897  0.00  0.00
ATOM   4365  HA  GLU A 262      12.536  -2.415  20.747  0.00  0.00
ATOM   4366  CB  GLU A 262      12.589  -2.892  18.644  0.00  0.00
ATOM   4367  HB1 GLU A 262      12.605  -3.988  18.825  0.00  0.00
ATOM   4368  HB2 GLU A 262      13.234  -2.652  17.772  0.00  0.00
ATOM   4369  CG  GLU A 262      11.115  -2.463  18.367  0.00  0.00
ATOM   4370  HG1 GLU A 262      10.614  -2.926  17.491  0.00  0.00
ATOM   4371  HG2 GLU A 262      10.996  -1.395  18.085  0.00  0.00
ATOM   4372  CD  GLU A 262      10.225  -2.780  19.525  0.00  0.00
ATOM   4373  OE1 GLU A 262      10.084  -3.991  19.830  0.00  0.00
ATOM   4374  OE2 GLU A 262       9.742  -1.806  20.130  0.00  0.00
ATOM   4375  C   GLU A 262      14.601  -2.652  20.175  0.00  0.00
ATOM   4376  O   GLU A 262      14.832  -3.572  20.956  0.00  0.00
ATOM   4377  N   PHE A 263      15.674  -2.163  19.479  0.00  0.00
ATOM   4378  HN  PHE A 263      15.519  -1.549  18.709  0.00  0.00
ATOM   4379  CA  PHE A 263      17.050  -2.528  19.756  0.00  0.00
ATOM   4380  HA  PHE A 263      17.110  -3.515  20.192  0.00  0.00
ATOM   4381  CB  PHE A 263      17.871  -2.408  18.435  0.00  0.00
ATOM   4382  HB1 PHE A 263      18.936  -2.440  18.749  0.00  0.00
ATOM   4383  HB2 PHE A 263      17.670  -1.431  17.945  0.00  0.00
ATOM   4384  CG  PHE A 263      17.648  -3.500  17.550  0.00  0.00
ATOM   4385  CD1 PHE A 263      16.617  -3.494  16.609  0.00  0.00
ATOM   4386  HD1 PHE A 263      15.966  -2.649  16.439  0.00  0.00
ATOM   4387  CE1 PHE A 263      16.531  -4.522  15.651  0.00  0.00
ATOM   4388  HE1 PHE A 263      15.899  -4.307  14.801  0.00  0.00
ATOM   4389  CZ  PHE A 263      17.458  -5.599  15.720  0.00  0.00
ATOM   4390  HZ  PHE A 263      17.546  -6.445  15.054  0.00  0.00
ATOM   4391  CD2 PHE A 263      18.472  -4.577  17.676  0.00  0.00
ATOM   4392  HD2 PHE A 263      19.282  -4.632  18.388  0.00  0.00
ATOM   4393  CE2 PHE A 263      18.356  -5.636  16.743  0.00  0.00
ATOM   4394  HE2 PHE A 263      18.916  -6.536  16.950  0.00  0.00
ATOM   4395  C   PHE A 263      17.563  -1.563  20.798  0.00  0.00
ATOM   4396  O   PHE A 263      18.777  -1.361  20.953  0.00  0.00
ATOM   4397  N   PHE A 264      16.649  -0.800  21.454  0.00  0.00
ATOM   4398  HN  PHE A 264      15.701  -1.090  21.558  0.00  0.00
ATOM   4399  CA  PHE A 264      16.910   0.362  22.301  0.00  0.00
ATOM   4400  HA  PHE A 264      15.966   0.849  22.494  0.00  0.00
ATOM   4401  CB  PHE A 264      17.298  -0.049  23.767  0.00  0.00
ATOM   4402  HB1 PHE A 264      17.356   0.882  24.371  0.00  0.00
ATOM   4403  HB2 PHE A 264      18.310  -0.477  23.935  0.00  0.00
ATOM   4404  CG  PHE A 264      16.331  -0.999  24.487  0.00  0.00
ATOM   4405  CD1 PHE A 264      14.992  -1.283  24.089  0.00  0.00
ATOM   4406  HD1 PHE A 264      14.723  -0.868  23.129  0.00  0.00
ATOM   4407  CE1 PHE A 264      14.079  -2.067  24.856  0.00  0.00
ATOM   4408  HE1 PHE A 264      13.077  -2.263  24.502  0.00  0.00
ATOM   4409  CZ  PHE A 264      14.568  -2.799  25.931  0.00  0.00
ATOM   4410  HZ  PHE A 264      13.920  -3.440  26.509  0.00  0.00
ATOM   4411  CD2 PHE A 264      16.760  -1.687  25.661  0.00  0.00
ATOM   4412  HD2 PHE A 264      17.784  -1.612  25.997  0.00  0.00
ATOM   4413  CE2 PHE A 264      15.928  -2.676  26.253  0.00  0.00
ATOM   4414  HE2 PHE A 264      16.312  -3.132  27.154  0.00  0.00
ATOM   4415  C   PHE A 264      17.883   1.380  21.722  0.00  0.00
ATOM   4416  O   PHE A 264      18.712   1.930  22.469  0.00  0.00
ATOM   4417  N   GLY A 265      17.682   1.758  20.427  0.00  0.00
ATOM   4418  HN  GLY A 265      16.925   1.337  19.932  0.00  0.00
ATOM   4419  CA  GLY A 265      18.647   2.529  19.731  0.00  0.00
ATOM   4420  HA1 GLY A 265      18.383   2.449  18.687  0.00  0.00
ATOM   4421  HA2 GLY A 265      19.654   2.202  19.946  0.00  0.00
ATOM   4422  C   GLY A 265      18.693   4.015  20.013  0.00  0.00
ATOM   4423  O   GLY A 265      19.746   4.591  19.983  0.00  0.00
ATOM   4424  N   LEU A 266      17.505   4.665  20.207  0.00  0.00
ATOM   4425  HN  LEU A 266      16.629   4.189  20.179  0.00  0.00
ATOM   4426  CA  LEU A 266      17.441   6.008  20.797  0.00  0.00
ATOM   4427  HA  LEU A 266      18.069   6.738  20.308  0.00  0.00
ATOM   4428  CB  LEU A 266      15.933   6.593  20.858  0.00  0.00
ATOM   4429  HB1 LEU A 266      15.957   7.602  21.319  0.00  0.00
ATOM   4430  HB2 LEU A 266      15.321   5.992  21.564  0.00  0.00
ATOM   4431  CG  LEU A 266      15.209   6.703  19.457  0.00  0.00
ATOM   4432  HG  LEU A 266      15.309   5.698  18.995  0.00  0.00
ATOM   4433  CD1 LEU A 266      13.718   6.863  19.736  0.00  0.00
ATOM   4434  HD1 LEU A 266      13.121   6.934  18.802  0.00  0.00
ATOM   4435  HD1 LEU A 266      13.612   7.838  20.258  0.00  0.00
ATOM   4436  HD1 LEU A 266      13.248   5.991  20.239  0.00  0.00
ATOM   4437  CD2 LEU A 266      15.900   7.707  18.499  0.00  0.00
ATOM   4438  HD2 LEU A 266      16.940   7.367  18.310  0.00  0.00
ATOM   4439  HD2 LEU A 266      15.978   8.736  18.910  0.00  0.00
ATOM   4440  HD2 LEU A 266      15.387   7.884  17.530  0.00  0.00
ATOM   4441  C   LEU A 266      17.902   5.912  22.284  0.00  0.00
ATOM   4442  O   LEU A 266      18.507   6.809  22.869  0.00  0.00
ATOM   4443  N   ASN A 267      17.682   4.761  22.874  0.00  0.00
ATOM   4444  HN  ASN A 267      17.030   4.163  22.414  0.00  0.00
ATOM   4445  CA  ASN A 267      18.135   4.435  24.250  0.00  0.00
ATOM   4446  HA  ASN A 267      17.740   3.443  24.414  0.00  0.00
ATOM   4447  CB  ASN A 267      19.708   4.272  24.270  0.00  0.00
ATOM   4448  HB1 ASN A 267      20.167   5.269  24.443  0.00  0.00
ATOM   4449  HB2 ASN A 267      20.147   3.897  23.320  0.00  0.00
ATOM   4450  CG  ASN A 267      20.224   3.418  25.416  0.00  0.00
ATOM   4451  OD1 ASN A 267      21.124   3.842  26.214  0.00  0.00
ATOM   4452  ND2 ASN A 267      19.808   2.170  25.331  0.00  0.00
ATOM   4453  HD2 ASN A 267      19.411   1.803  24.490  0.00  0.00
ATOM   4454  HD2 ASN A 267      20.106   1.531  26.039  0.00  0.00
ATOM   4455  C   ASN A 267      17.637   5.284  25.403  0.00  0.00
ATOM   4456  O   ASN A 267      18.282   5.642  26.312  0.00  0.00
ATOM   4457  N   ASN A 268      16.316   5.659  25.304  0.00  0.00
ATOM   4458  HN  ASN A 268      15.622   5.417  24.631  0.00  0.00
ATOM   4459  CA  ASN A 268      15.846   6.453  26.429  0.00  0.00
ATOM   4460  HA  ASN A 268      16.256   5.985  27.311  0.00  0.00
ATOM   4461  CB  ASN A 268      16.388   7.860  26.256  0.00  0.00
ATOM   4462  HB1 ASN A 268      15.771   8.379  25.491  0.00  0.00
ATOM   4463  HB2 ASN A 268      17.421   7.802  25.851  0.00  0.00
ATOM   4464  CG  ASN A 268      16.226   8.645  27.496  0.00  0.00
ATOM   4465  OD1 ASN A 268      15.929   8.158  28.611  0.00  0.00
ATOM   4466  ND2 ASN A 268      16.501   9.916  27.404  0.00  0.00
ATOM   4467  HD2 ASN A 268      16.314  10.508  28.188  0.00  0.00
ATOM   4468  HD2 ASN A 268      16.842  10.218  26.513  0.00  0.00
ATOM   4469  C   ASN A 268      14.347   6.271  26.539  0.00  0.00
ATOM   4470  O   ASN A 268      13.636   6.362  25.537  0.00  0.00
ATOM   4471  N   CYS A 269      13.675   6.227  27.747  0.00  0.00
ATOM   4472  HN  CYS A 269      14.158   6.376  28.607  0.00  0.00
ATOM   4473  CA  CYS A 269      12.184   6.256  27.833  0.00  0.00
ATOM   4474  HA  CYS A 269      11.927   5.346  27.310  0.00  0.00
ATOM   4475  CB  CYS A 269      11.864   5.962  29.322  0.00  0.00
ATOM   4476  HB1 CYS A 269      12.148   6.892  29.860  0.00  0.00
ATOM   4477  HB2 CYS A 269      12.503   5.089  29.575  0.00  0.00
ATOM   4478  SG  CYS A 269      10.079   5.531  29.526  0.00  0.00
ATOM   4479  C   CYS A 269      11.522   7.550  27.357  0.00  0.00
ATOM   4480  O   CYS A 269      10.552   7.352  26.532  0.00  0.00
ATOM   4481  N   SER A 270      11.891   8.781  27.729  0.00  0.00
ATOM   4482  HN  SER A 270      12.474   8.824  28.538  0.00  0.00
ATOM   4483  CA  SER A 270      11.332  10.009  27.220  0.00  0.00
ATOM   4484  HA  SER A 270      10.290  10.006  27.507  0.00  0.00
ATOM   4485  CB  SER A 270      11.889  11.215  27.965  0.00  0.00
ATOM   4486  HB1 SER A 270      11.467  11.315  28.988  0.00  0.00
ATOM   4487  HB2 SER A 270      11.555  12.177  27.520  0.00  0.00
ATOM   4488  OG  SER A 270      13.292  11.260  28.349  0.00  0.00
ATOM   4489  HG1 SER A 270      13.466  12.120  28.738  0.00  0.00
ATOM   4490  C   SER A 270      11.435  10.114  25.707  0.00  0.00
ATOM   4491  O   SER A 270      10.420  10.368  24.993  0.00  0.00
ATOM   4492  N   SER A 271      12.597   9.813  25.102  0.00  0.00
ATOM   4493  HN  SER A 271      13.453   9.929  25.599  0.00  0.00
ATOM   4494  CA  SER A 271      12.830   9.662  23.628  0.00  0.00
ATOM   4495  HA  SER A 271      12.573  10.626  23.212  0.00  0.00
ATOM   4496  CB  SER A 271      14.280   9.461  23.293  0.00  0.00
ATOM   4497  HB1 SER A 271      14.348   9.512  22.185  0.00  0.00
ATOM   4498  HB2 SER A 271      14.642   8.502  23.719  0.00  0.00
ATOM   4499  OG  SER A 271      15.085  10.484  23.778  0.00  0.00
ATOM   4500  HG1 SER A 271      15.941  10.394  23.354  0.00  0.00
ATOM   4501  C   SER A 271      11.908   8.718  22.959  0.00  0.00
ATOM   4502  O   SER A 271      11.430   8.915  21.818  0.00  0.00
ATOM   4503  N   SER A 272      11.575   7.583  23.601  0.00  0.00
ATOM   4504  HN  SER A 272      11.942   7.613  24.528  0.00  0.00
ATOM   4505  CA  SER A 272      10.555   6.564  23.139  0.00  0.00
ATOM   4506  HA  SER A 272      10.865   6.439  22.112  0.00  0.00
ATOM   4507  CB  SER A 272      10.712   5.239  23.913  0.00  0.00
ATOM   4508  HB1 SER A 272      10.232   5.358  24.908  0.00  0.00
ATOM   4509  HB2 SER A 272      11.776   4.971  24.089  0.00  0.00
ATOM   4510  OG  SER A 272      10.084   4.126  23.269  0.00  0.00
ATOM   4511  HG1 SER A 272       9.202   4.376  22.983  0.00  0.00
ATOM   4512  C   SER A 272       9.164   7.029  23.279  0.00  0.00
ATOM   4513  O   SER A 272       8.381   6.801  22.376  0.00  0.00
ATOM   4514  N   ASN A 273       8.806   7.653  24.397  0.00  0.00
ATOM   4515  HN  ASN A 273       9.435   7.694  25.170  0.00  0.00
ATOM   4516  CA  ASN A 273       7.528   8.270  24.681  0.00  0.00
ATOM   4517  HA  ASN A 273       6.861   7.441  24.498  0.00  0.00
ATOM   4518  CB  ASN A 273       7.386   8.710  26.196  0.00  0.00
ATOM   4519  HB1 ASN A 273       6.552   9.441  26.268  0.00  0.00
ATOM   4520  HB2 ASN A 273       8.297   9.191  26.613  0.00  0.00
ATOM   4521  CG  ASN A 273       7.105   7.469  27.085  0.00  0.00
ATOM   4522  OD1 ASN A 273       7.047   6.290  26.684  0.00  0.00
ATOM   4523  ND2 ASN A 273       6.873   7.750  28.379  0.00  0.00
ATOM   4524  HD2 ASN A 273       6.850   7.013  29.054  0.00  0.00
ATOM   4525  HD2 ASN A 273       6.569   8.654  28.681  0.00  0.00
ATOM   4526  C   ASN A 273       7.157   9.372  23.727  0.00  0.00
ATOM   4527  O   ASN A 273       6.058   9.372  23.191  0.00  0.00
ATOM   4528  N   ARG A 274       8.076  10.317  23.379  0.00  0.00
ATOM   4529  HN  ARG A 274       8.928  10.254  23.893  0.00  0.00
ATOM   4530  CA  ARG A 274       7.928  11.431  22.370  0.00  0.00
ATOM   4531  HA  ARG A 274       7.021  11.987  22.554  0.00  0.00
ATOM   4532  CB  ARG A 274       8.997  12.587  22.302  0.00  0.00
ATOM   4533  HB1 ARG A 274       8.630  13.252  21.491  0.00  0.00
ATOM   4534  HB2 ARG A 274       9.969  12.084  22.110  0.00  0.00
ATOM   4535  CG  ARG A 274       9.305  13.381  23.611  0.00  0.00
ATOM   4536  HG1 ARG A 274       9.900  12.629  24.171  0.00  0.00
ATOM   4537  HG2 ARG A 274       8.408  13.666  24.201  0.00  0.00
ATOM   4538  CD  ARG A 274      10.303  14.525  23.625  0.00  0.00
ATOM   4539  HD1 ARG A 274      10.642  14.934  24.601  0.00  0.00
ATOM   4540  HD2 ARG A 274       9.814  15.263  22.954  0.00  0.00
ATOM   4541  NE  ARG A 274      11.542  14.078  22.857  0.00  0.00
ATOM   4542  HE  ARG A 274      11.777  14.610  22.044  0.00  0.00
ATOM   4543  CZ  ARG A 274      12.581  13.414  23.377  0.00  0.00
ATOM   4544  NH1 ARG A 274      13.636  13.163  22.569  0.00  0.00
ATOM   4545  HH1 ARG A 274      13.724  13.566  21.658  0.00  0.00
ATOM   4546  HH1 ARG A 274      14.434  12.774  23.030  0.00  0.00
ATOM   4547  NH2 ARG A 274      12.706  13.199  24.675  0.00  0.00
ATOM   4548  HH2 ARG A 274      12.175  13.754  25.316  0.00  0.00
ATOM   4549  HH2 ARG A 274      13.434  12.580  24.969  0.00  0.00
ATOM   4550  C   ARG A 274       7.803  10.864  20.986  0.00  0.00
ATOM   4551  O   ARG A 274       7.003  11.341  20.231  0.00  0.00
ATOM   4552  N   LEU A 275       8.519   9.766  20.616  0.00  0.00
ATOM   4553  HN  LEU A 275       9.255   9.326  21.125  0.00  0.00
ATOM   4554  CA  LEU A 275       8.283   9.102  19.333  0.00  0.00
ATOM   4555  HA  LEU A 275       8.366   9.907  18.616  0.00  0.00
ATOM   4556  CB  LEU A 275       9.360   7.997  19.174  0.00  0.00
ATOM   4557  HB1 LEU A 275       9.270   7.409  20.113  0.00  0.00
ATOM   4558  HB2 LEU A 275      10.357   8.486  19.212  0.00  0.00
ATOM   4559  CG  LEU A 275       9.249   7.090  17.938  0.00  0.00
ATOM   4560  HG  LEU A 275       8.232   6.649  17.867  0.00  0.00
ATOM   4561  CD1 LEU A 275       9.418   7.755  16.643  0.00  0.00
ATOM   4562  HD1 LEU A 275       9.405   7.062  15.774  0.00  0.00
ATOM   4563  HD1 LEU A 275      10.354   8.353  16.605  0.00  0.00
ATOM   4564  HD1 LEU A 275       8.705   8.537  16.307  0.00  0.00
ATOM   4565  CD2 LEU A 275      10.323   5.991  18.071  0.00  0.00
ATOM   4566  HD2 LEU A 275      11.340   6.434  18.134  0.00  0.00
ATOM   4567  HD2 LEU A 275      10.329   5.411  17.124  0.00  0.00
ATOM   4568  HD2 LEU A 275      10.112   5.307  18.921  0.00  0.00
ATOM   4569  C   LEU A 275       6.886   8.385  19.240  0.00  0.00
ATOM   4570  O   LEU A 275       6.224   8.430  18.210  0.00  0.00
ATOM   4571  N   ASP A 276       6.442   7.783  20.351  0.00  0.00
ATOM   4572  HN  ASP A 276       6.902   7.759  21.236  0.00  0.00
ATOM   4573  CA  ASP A 276       5.061   7.151  20.412  0.00  0.00
ATOM   4574  HA  ASP A 276       4.965   6.408  19.635  0.00  0.00
ATOM   4575  CB  ASP A 276       4.999   6.359  21.734  0.00  0.00
ATOM   4576  HB1 ASP A 276       3.941   6.120  21.977  0.00  0.00
ATOM   4577  HB2 ASP A 276       5.393   6.996  22.553  0.00  0.00
ATOM   4578  CG  ASP A 276       5.806   5.087  21.841  0.00  0.00
ATOM   4579  OD1 ASP A 276       6.218   4.481  20.789  0.00  0.00
ATOM   4580  OD2 ASP A 276       6.030   4.609  22.991  0.00  0.00
ATOM   4581  C   ASP A 276       3.917   8.243  20.256  0.00  0.00
ATOM   4582  O   ASP A 276       2.903   8.191  19.645  0.00  0.00
ATOM   4583  N   GLN A 277       4.145   9.486  20.837  0.00  0.00
ATOM   4584  HN  GLN A 277       4.883   9.641  21.489  0.00  0.00
ATOM   4585  CA  GLN A 277       3.293  10.609  20.607  0.00  0.00
ATOM   4586  HA  GLN A 277       2.246  10.346  20.580  0.00  0.00
ATOM   4587  CB  GLN A 277       3.713  11.485  21.777  0.00  0.00
ATOM   4588  HB1 GLN A 277       3.336  12.518  21.618  0.00  0.00
ATOM   4589  HB2 GLN A 277       4.819  11.581  21.762  0.00  0.00
ATOM   4590  CG  GLN A 277       3.137  10.953  23.055  0.00  0.00
ATOM   4591  HG1 GLN A 277       3.669  10.017  23.332  0.00  0.00
ATOM   4592  HG2 GLN A 277       2.038  10.849  22.923  0.00  0.00
ATOM   4593  CD  GLN A 277       3.219  11.968  24.177  0.00  0.00
ATOM   4594  OE1 GLN A 277       3.994  12.939  24.154  0.00  0.00
ATOM   4595  NE2 GLN A 277       2.434  11.630  25.285  0.00  0.00
ATOM   4596  HE2 GLN A 277       2.636  12.033  26.178  0.00  0.00
ATOM   4597  HE2 GLN A 277       1.773  10.881  25.237  0.00  0.00
ATOM   4598  C   GLN A 277       3.546  11.349  19.291  0.00  0.00
ATOM   4599  O   GLN A 277       2.581  11.928  18.725  0.00  0.00
ATOM   4600  N   ALA A 278       4.693  11.341  18.606  0.00  0.00
ATOM   4601  HN  ALA A 278       5.554  11.031  19.002  0.00  0.00
ATOM   4602  CA  ALA A 278       4.898  11.822  17.238  0.00  0.00
ATOM   4603  HA  ALA A 278       4.433  12.796  17.273  0.00  0.00
ATOM   4604  CB  ALA A 278       6.403  11.887  17.002  0.00  0.00
ATOM   4605  HB1 ALA A 278       6.902  12.338  17.887  0.00  0.00
ATOM   4606  HB2 ALA A 278       6.621  12.471  16.081  0.00  0.00
ATOM   4607  HB3 ALA A 278       6.716  10.830  16.865  0.00  0.00
ATOM   4608  C   ALA A 278       4.181  10.920  16.231  0.00  0.00
ATOM   4609  O   ALA A 278       3.550  11.359  15.271  0.00  0.00
ATOM   4610  N   MET A 279       4.237   9.614  16.511  0.00  0.00
ATOM   4611  HN  MET A 279       4.851   9.287  17.227  0.00  0.00
ATOM   4612  CA  MET A 279       3.572   8.624  15.687  0.00  0.00
ATOM   4613  HA  MET A 279       3.934   8.755  14.678  0.00  0.00
ATOM   4614  CB  MET A 279       4.098   7.166  16.294  0.00  0.00
ATOM   4615  HB1 MET A 279       3.751   6.961  17.329  0.00  0.00
ATOM   4616  HB2 MET A 279       5.205   7.229  16.219  0.00  0.00
ATOM   4617  CG  MET A 279       3.621   6.031  15.301  0.00  0.00
ATOM   4618  HG1 MET A 279       3.803   6.479  14.301  0.00  0.00
ATOM   4619  HG2 MET A 279       2.520   5.895  15.345  0.00  0.00
ATOM   4620  SD  MET A 279       4.536   4.421  15.407  0.00  0.00
ATOM   4621  CE  MET A 279       3.439   3.857  14.068  0.00  0.00
ATOM   4622  HE1 MET A 279       3.407   2.758  13.912  0.00  0.00
ATOM   4623  HE2 MET A 279       3.891   4.203  13.113  0.00  0.00
ATOM   4624  HE3 MET A 279       2.467   4.393  14.124  0.00  0.00
ATOM   4625  C   MET A 279       2.012   8.717  15.600  0.00  0.00
ATOM   4626  O   MET A 279       1.418   8.298  14.637  0.00  0.00
ATOM   4627  N   GLN A 280       1.355   9.288  16.688  0.00  0.00
ATOM   4628  HN  GLN A 280       1.957   9.434  17.469  0.00  0.00
ATOM   4629  CA  GLN A 280       0.026   9.790  16.632  0.00  0.00
ATOM   4630  HA  GLN A 280      -0.631   9.018  16.260  0.00  0.00
ATOM   4631  CB  GLN A 280      -0.575  10.222  18.012  0.00  0.00
ATOM   4632  HB1 GLN A 280      -1.534  10.766  17.872  0.00  0.00
ATOM   4633  HB2 GLN A 280       0.077  11.012  18.442  0.00  0.00
ATOM   4634  CG  GLN A 280      -0.735   9.046  18.967  0.00  0.00
ATOM   4635  HG1 GLN A 280       0.211   8.540  19.256  0.00  0.00
ATOM   4636  HG2 GLN A 280      -1.357   8.253  18.500  0.00  0.00
ATOM   4637  CD  GLN A 280      -1.332   9.520  20.297  0.00  0.00
ATOM   4638  OE1 GLN A 280      -2.322  10.247  20.246  0.00  0.00
ATOM   4639  NE2 GLN A 280      -0.984   8.892  21.450  0.00  0.00
ATOM   4640  HE2 GLN A 280      -1.544   9.060  22.260  0.00  0.00
ATOM   4641  HE2 GLN A 280      -0.380   8.094  21.472  0.00  0.00
ATOM   4642  C   GLN A 280      -0.259  10.965  15.582  0.00  0.00
ATOM   4643  O   GLN A 280      -1.253  10.866  14.898  0.00  0.00
ATOM   4644  N   VAL A 281       0.694  11.926  15.514  0.00  0.00
ATOM   4645  HN  VAL A 281       1.284  12.088  16.301  0.00  0.00
ATOM   4646  CA  VAL A 281       0.715  13.032  14.556  0.00  0.00
ATOM   4647  HA  VAL A 281      -0.220  13.573  14.548  0.00  0.00
ATOM   4648  CB  VAL A 281       1.727  14.091  14.937  0.00  0.00
ATOM   4649  HB  VAL A 281       2.808  13.853  15.034  0.00  0.00
ATOM   4650  CG1 VAL A 281       1.794  15.199  13.949  0.00  0.00
ATOM   4651  HG1 VAL A 281       2.126  14.867  12.942  0.00  0.00
ATOM   4652  HG1 VAL A 281       2.507  15.988  14.271  0.00  0.00
ATOM   4653  HG1 VAL A 281       0.836  15.691  13.677  0.00  0.00
ATOM   4654  CG2 VAL A 281       1.350  14.720  16.297  0.00  0.00
ATOM   4655  HG2 VAL A 281       2.048  15.552  16.531  0.00  0.00
ATOM   4656  HG2 VAL A 281       1.538  14.015  17.135  0.00  0.00
ATOM   4657  HG2 VAL A 281       0.342  15.187  16.330  0.00  0.00
ATOM   4658  C   VAL A 281       0.890  12.467  13.083  0.00  0.00
ATOM   4659  O   VAL A 281       0.132  12.779  12.177  0.00  0.00
ATOM   4660  N   THR A 282       1.827  11.612  12.863  0.00  0.00
ATOM   4661  HN  THR A 282       2.500  11.442  13.579  0.00  0.00
ATOM   4662  CA  THR A 282       2.132  11.086  11.545  0.00  0.00
ATOM   4663  HA  THR A 282       2.017  11.931  10.881  0.00  0.00
ATOM   4664  CB  THR A 282       3.529  10.690  11.280  0.00  0.00
ATOM   4665  HB  THR A 282       3.627  10.486  10.192  0.00  0.00
ATOM   4666  OG1 THR A 282       3.964   9.523  12.005  0.00  0.00
ATOM   4667  HG1 THR A 282       4.415   9.036  11.311  0.00  0.00
ATOM   4668  CG2 THR A 282       4.649  11.777  11.587  0.00  0.00
ATOM   4669  HG2 THR A 282       5.616  11.385  11.206  0.00  0.00
ATOM   4670  HG2 THR A 282       4.700  12.037  12.666  0.00  0.00
ATOM   4671  HG2 THR A 282       4.476  12.702  10.997  0.00  0.00
ATOM   4672  C   THR A 282       1.246   9.927  11.137  0.00  0.00
ATOM   4673  O   THR A 282       0.997   9.750   9.893  0.00  0.00
ATOM   4674  N   GLU A 283       0.543   9.234  12.094  0.00  0.00
ATOM   4675  HN  GLU A 283       0.985   9.119  12.980  0.00  0.00
ATOM   4676  CA  GLU A 283      -0.610   8.477  11.710  0.00  0.00
ATOM   4677  HA  GLU A 283      -0.360   7.660  11.048  0.00  0.00
ATOM   4678  CB  GLU A 283      -1.090   7.770  13.006  0.00  0.00
ATOM   4679  HB1 GLU A 283      -1.140   8.563  13.783  0.00  0.00
ATOM   4680  HB2 GLU A 283      -0.310   7.071  13.376  0.00  0.00
ATOM   4681  CG  GLU A 283      -2.553   7.141  13.039  0.00  0.00
ATOM   4682  HG1 GLU A 283      -3.218   7.956  12.678  0.00  0.00
ATOM   4683  HG2 GLU A 283      -2.719   6.904  14.111  0.00  0.00
ATOM   4684  CD  GLU A 283      -2.816   5.882  12.185  0.00  0.00
ATOM   4685  OE1 GLU A 283      -1.816   5.475  11.507  0.00  0.00
ATOM   4686  OE2 GLU A 283      -3.858   5.155  12.321  0.00  0.00
ATOM   4687  C   GLU A 283      -1.664   9.412  11.154  0.00  0.00
ATOM   4688  O   GLU A 283      -2.247   9.196  10.088  0.00  0.00
ATOM   4689  N   THR A 284      -1.922  10.525  11.876  0.00  0.00
ATOM   4690  HN  THR A 284      -1.379  10.570  12.712  0.00  0.00
ATOM   4691  CA  THR A 284      -3.128  11.310  11.659  0.00  0.00
ATOM   4692  HA  THR A 284      -4.048  10.781  11.857  0.00  0.00
ATOM   4693  CB  THR A 284      -3.250  12.454  12.656  0.00  0.00
ATOM   4694  HB  THR A 284      -2.323  13.066  12.700  0.00  0.00
ATOM   4695  OG1 THR A 284      -3.373  11.948  13.976  0.00  0.00
ATOM   4696  HG1 THR A 284      -2.593  11.506  14.317  0.00  0.00
ATOM   4697  CG2 THR A 284      -4.581  13.264  12.367  0.00  0.00
ATOM   4698  HG2 THR A 284      -5.433  12.557  12.276  0.00  0.00
ATOM   4699  HG2 THR A 284      -4.443  13.784  11.395  0.00  0.00
ATOM   4700  HG2 THR A 284      -4.553  14.063  13.139  0.00  0.00
ATOM   4701  C   THR A 284      -3.186  11.845  10.215  0.00  0.00
ATOM   4702  O   THR A 284      -4.182  11.894   9.554  0.00  0.00
ATOM   4703  N   LEU A 285      -1.959  12.213   9.735  0.00  0.00
ATOM   4704  HN  LEU A 285      -1.196  12.058  10.357  0.00  0.00
ATOM   4705  CA  LEU A 285      -1.696  12.882   8.482  0.00  0.00
ATOM   4706  HA  LEU A 285      -2.564  13.274   7.974  0.00  0.00
ATOM   4707  CB  LEU A 285      -0.612  13.966   8.673  0.00  0.00
ATOM   4708  HB1 LEU A 285      -0.277  14.381   7.698  0.00  0.00
ATOM   4709  HB2 LEU A 285       0.267  13.424   9.084  0.00  0.00
ATOM   4710  CG  LEU A 285      -0.823  15.089   9.678  0.00  0.00
ATOM   4711  HG  LEU A 285      -1.290  14.723  10.617  0.00  0.00
ATOM   4712  CD1 LEU A 285       0.537  15.605  10.265  0.00  0.00
ATOM   4713  HD1 LEU A 285       1.192  14.735  10.483  0.00  0.00
ATOM   4714  HD1 LEU A 285       0.362  16.254  11.150  0.00  0.00
ATOM   4715  HD1 LEU A 285       1.080  16.197   9.497  0.00  0.00
ATOM   4716  CD2 LEU A 285      -1.626  16.188   9.146  0.00  0.00
ATOM   4717  HD2 LEU A 285      -0.988  16.501   8.290  0.00  0.00
ATOM   4718  HD2 LEU A 285      -1.753  17.137   9.708  0.00  0.00
ATOM   4719  HD2 LEU A 285      -2.628  15.868   8.789  0.00  0.00
ATOM   4720  C   LEU A 285      -1.186  11.863   7.463  0.00  0.00
ATOM   4721  O   LEU A 285      -1.042  12.289   6.298  0.00  0.00
ATOM   4722  N   GLY A 286      -0.917  10.599   7.844  0.00  0.00
ATOM   4723  HN  GLY A 286      -0.986  10.276   8.785  0.00  0.00
ATOM   4724  CA  GLY A 286      -0.308   9.612   6.967  0.00  0.00
ATOM   4725  HA1 GLY A 286       0.715   9.381   7.227  0.00  0.00
ATOM   4726  HA2 GLY A 286      -0.248  10.017   5.969  0.00  0.00
ATOM   4727  C   GLY A 286      -1.124   8.332   6.830  0.00  0.00
ATOM   4728  O   GLY A 286      -0.574   7.276   6.876  0.00  0.00
ATOM   4729  N   MET A 287      -2.473   8.522   6.732  0.00  0.00
ATOM   4730  HN  MET A 287      -2.822   9.453   6.801  0.00  0.00
ATOM   4731  CA  MET A 287      -3.428   7.430   6.647  0.00  0.00
ATOM   4732  HA  MET A 287      -2.997   6.456   6.473  0.00  0.00
ATOM   4733  CB  MET A 287      -4.290   7.218   7.930  0.00  0.00
ATOM   4734  HB1 MET A 287      -3.498   6.909   8.644  0.00  0.00
ATOM   4735  HB2 MET A 287      -4.842   6.257   7.860  0.00  0.00
ATOM   4736  CG  MET A 287      -5.087   8.438   8.441  0.00  0.00
ATOM   4737  HG1 MET A 287      -4.370   9.273   8.588  0.00  0.00
ATOM   4738  HG2 MET A 287      -5.479   8.118   9.430  0.00  0.00
ATOM   4739  SD  MET A 287      -6.559   8.851   7.395  0.00  0.00
ATOM   4740  CE  MET A 287      -6.605  10.659   7.608  0.00  0.00
ATOM   4741  HE1 MET A 287      -5.659  11.139   7.279  0.00  0.00
ATOM   4742  HE2 MET A 287      -6.686  10.774   8.711  0.00  0.00
ATOM   4743  HE3 MET A 287      -7.438  11.149   7.060  0.00  0.00
ATOM   4744  C   MET A 287      -4.275   7.587   5.354  0.00  0.00
ATOM   4745  O   MET A 287      -5.218   6.821   5.103  0.00  0.00
ATOM   4746  N   THR A 288      -3.900   8.505   4.502  0.00  0.00
ATOM   4747  HN  THR A 288      -3.036   8.884   4.823  0.00  0.00
ATOM   4748  CA  THR A 288      -4.593   9.097   3.375  0.00  0.00
ATOM   4749  HA  THR A 288      -5.659   9.178   3.525  0.00  0.00
ATOM   4750  CB  THR A 288      -4.062  10.524   3.242  0.00  0.00
ATOM   4751  HB  THR A 288      -4.485  11.087   2.385  0.00  0.00
ATOM   4752  OG1 THR A 288      -2.616  10.540   3.263  0.00  0.00
ATOM   4753  HG1 THR A 288      -2.369  11.410   3.583  0.00  0.00
ATOM   4754  CG2 THR A 288      -4.583  11.361   4.415  0.00  0.00
ATOM   4755  HG2 THR A 288      -5.690  11.328   4.506  0.00  0.00
ATOM   4756  HG2 THR A 288      -4.300  12.435   4.386  0.00  0.00
ATOM   4757  HG2 THR A 288      -4.164  10.940   5.354  0.00  0.00
ATOM   4758  C   THR A 288      -4.374   8.439   2.049  0.00  0.00
ATOM   4759  O   THR A 288      -4.606   8.996   0.962  0.00  0.00
ATOM   4760  N   HIS A 289      -3.749   7.258   2.021  0.00  0.00
ATOM   4761  HN  HIS A 289      -3.484   6.758   2.841  0.00  0.00
ATOM   4762  CA  HIS A 289      -3.156   6.683   0.836  0.00  0.00
ATOM   4763  HA  HIS A 289      -2.328   7.295   0.508  0.00  0.00
ATOM   4764  CB  HIS A 289      -2.717   5.206   1.201  0.00  0.00
ATOM   4765  HB1 HIS A 289      -2.030   4.788   0.434  0.00  0.00
ATOM   4766  HB2 HIS A 289      -3.610   4.547   1.235  0.00  0.00
ATOM   4767  ND1 HIS A 289      -0.992   5.775   2.795  0.00  0.00
ATOM   4768  HD1 HIS A 289      -0.257   5.900   2.128  0.00  0.00
ATOM   4769  CG  HIS A 289      -2.137   5.081   2.509  0.00  0.00
ATOM   4770  CE1 HIS A 289      -0.841   5.709   4.177  0.00  0.00
ATOM   4771  HE1 HIS A 289       0.011   6.121   4.718  0.00  0.00
ATOM   4772  NE2 HIS A 289      -1.827   5.072   4.732  0.00  0.00
ATOM   4773  CD2 HIS A 289      -2.632   4.681   3.683  0.00  0.00
ATOM   4774  HD2 HIS A 289      -3.532   4.118   3.897  0.00  0.00
ATOM   4775  C   HIS A 289      -4.096   6.688  -0.362  0.00  0.00
ATOM   4776  O   HIS A 289      -3.639   6.829  -1.512  0.00  0.00
ATOM   4777  N   CYS A 290      -5.411   6.422  -0.167  0.00  0.00
ATOM   4778  HN  CYS A 290      -5.856   6.307   0.717  0.00  0.00
ATOM   4779  CA  CYS A 290      -6.423   6.114  -1.163  0.00  0.00
ATOM   4780  HA  CYS A 290      -6.054   5.312  -1.786  0.00  0.00
ATOM   4781  CB  CYS A 290      -7.761   5.717  -0.409  0.00  0.00
ATOM   4782  HB1 CYS A 290      -8.551   5.340  -1.094  0.00  0.00
ATOM   4783  HB2 CYS A 290      -8.078   6.681   0.043  0.00  0.00
ATOM   4784  SG  CYS A 290      -7.501   4.556   0.893  0.00  0.00
ATOM   4785  HG1 CYS A 290      -6.727   3.843   0.088  0.00  0.00
ATOM   4786  C   CYS A 290      -6.815   7.291  -2.020  0.00  0.00
ATOM   4787  O   CYS A 290      -7.596   7.184  -2.958  0.00  0.00
ATOM   4788  N   CYS A 291      -6.261   8.499  -1.735  0.00  0.00
ATOM   4789  HN  CYS A 291      -5.541   8.495  -1.044  0.00  0.00
ATOM   4790  CA  CYS A 291      -6.622   9.683  -2.477  0.00  0.00
ATOM   4791  HA  CYS A 291      -7.687   9.756  -2.317  0.00  0.00
ATOM   4792  CB  CYS A 291      -5.868  10.941  -2.042  0.00  0.00
ATOM   4793  HB1 CYS A 291      -6.167  11.751  -2.742  0.00  0.00
ATOM   4794  HB2 CYS A 291      -4.766  10.805  -2.014  0.00  0.00
ATOM   4795  SG  CYS A 291      -6.261  11.490  -0.324  0.00  0.00
ATOM   4796  HG1 CYS A 291      -5.525  10.641   0.377  0.00  0.00
ATOM   4797  C   CYS A 291      -6.356   9.625  -3.967  0.00  0.00
ATOM   4798  O   CYS A 291      -7.121   9.988  -4.824  0.00  0.00
ATOM   4799  N   ILE A 292      -5.119   9.235  -4.341  0.00  0.00
ATOM   4800  HN  ILE A 292      -4.418   8.851  -3.746  0.00  0.00
ATOM   4801  CA  ILE A 292      -4.692   9.435  -5.703  0.00  0.00
ATOM   4802  HA  ILE A 292      -5.050  10.398  -6.034  0.00  0.00
ATOM   4803  CB  ILE A 292      -3.130   9.479  -5.688  0.00  0.00
ATOM   4804  HB  ILE A 292      -2.803  10.214  -4.922  0.00  0.00
ATOM   4805  CG2 ILE A 292      -2.631   8.040  -5.146  0.00  0.00
ATOM   4806  HG2 ILE A 292      -3.051   7.840  -4.137  0.00  0.00
ATOM   4807  HG2 ILE A 292      -1.535   8.140  -4.991  0.00  0.00
ATOM   4808  HG2 ILE A 292      -2.717   7.252  -5.923  0.00  0.00
ATOM   4809  CG1 ILE A 292      -2.331   9.827  -6.908  0.00  0.00
ATOM   4810  HG1 ILE A 292      -2.528   9.050  -7.678  0.00  0.00
ATOM   4811  HG1 ILE A 292      -1.282   9.705  -6.562  0.00  0.00
ATOM   4812  CD1 ILE A 292      -2.654  11.268  -7.363  0.00  0.00
ATOM   4813  HD1 ILE A 292      -3.706  11.568  -7.555  0.00  0.00
ATOM   4814  HD2 ILE A 292      -1.954  11.670  -8.125  0.00  0.00
ATOM   4815  HD3 ILE A 292      -2.440  11.912  -6.482  0.00  0.00
ATOM   4816  C   ILE A 292      -5.135   8.381  -6.616  0.00  0.00
ATOM   4817  O   ILE A 292      -5.241   8.641  -7.835  0.00  0.00
ATOM   4818  N   ASN A 293      -5.564   7.215  -6.038  0.00  0.00
ATOM   4819  HN  ASN A 293      -5.515   7.007  -5.064  0.00  0.00
ATOM   4820  CA  ASN A 293      -6.053   6.171  -6.914  0.00  0.00
ATOM   4821  HA  ASN A 293      -5.234   6.018  -7.601  0.00  0.00
ATOM   4822  CB  ASN A 293      -6.448   4.823  -6.267  0.00  0.00
ATOM   4823  HB1 ASN A 293      -6.603   4.042  -7.043  0.00  0.00
ATOM   4824  HB2 ASN A 293      -7.410   4.979  -5.735  0.00  0.00
ATOM   4825  CG  ASN A 293      -5.369   4.371  -5.278  0.00  0.00
ATOM   4826  OD1 ASN A 293      -4.228   4.875  -5.156  0.00  0.00
ATOM   4827  ND2 ASN A 293      -5.759   3.510  -4.331  0.00  0.00
ATOM   4828  HD2 ASN A 293      -6.623   3.022  -4.456  0.00  0.00
ATOM   4829  HD2 ASN A 293      -5.291   3.636  -3.456  0.00  0.00
ATOM   4830  C   ASN A 293      -7.221   6.449  -7.923  0.00  0.00
ATOM   4831  O   ASN A 293      -7.048   6.076  -9.105  0.00  0.00
ATOM   4832  N   PRO A 294      -8.347   7.032  -7.627  0.00  0.00
ATOM   4833  CD  PRO A 294      -8.760   7.362  -6.241  0.00  0.00
ATOM   4834  HD1 PRO A 294      -7.988   7.985  -5.739  0.00  0.00
ATOM   4835  HD2 PRO A 294      -8.968   6.458  -5.629  0.00  0.00
ATOM   4836  CA  PRO A 294      -9.305   7.344  -8.655  0.00  0.00
ATOM   4837  HA  PRO A 294      -9.308   6.571  -9.409  0.00  0.00
ATOM   4838  CB  PRO A 294     -10.530   7.583  -7.792  0.00  0.00
ATOM   4839  HB1 PRO A 294     -10.967   6.585  -7.576  0.00  0.00
ATOM   4840  HB2 PRO A 294     -11.379   8.145  -8.238  0.00  0.00
ATOM   4841  CG  PRO A 294     -10.047   8.148  -6.401  0.00  0.00
ATOM   4842  HG1 PRO A 294      -9.718   9.203  -6.508  0.00  0.00
ATOM   4843  HG2 PRO A 294     -10.761   8.004  -5.563  0.00  0.00
ATOM   4844  C   PRO A 294      -8.864   8.637  -9.441  0.00  0.00
ATOM   4845  O   PRO A 294      -9.210   8.809 -10.648  0.00  0.00
ATOM   4846  N   ILE A 295      -8.136   9.572  -8.792  0.00  0.00
ATOM   4847  HN  ILE A 295      -7.857   9.491  -7.839  0.00  0.00
ATOM   4848  CA  ILE A 295      -7.745  10.866  -9.410  0.00  0.00
ATOM   4849  HA  ILE A 295      -8.668  11.251  -9.817  0.00  0.00
ATOM   4850  CB  ILE A 295      -7.261  11.807  -8.305  0.00  0.00
ATOM   4851  HB  ILE A 295      -6.401  11.401  -7.731  0.00  0.00
ATOM   4852  CG2 ILE A 295      -6.811  13.249  -8.796  0.00  0.00
ATOM   4853  HG2 ILE A 295      -7.633  13.697  -9.394  0.00  0.00
ATOM   4854  HG2 ILE A 295      -5.864  13.102  -9.358  0.00  0.00
ATOM   4855  HG2 ILE A 295      -6.577  13.802  -7.860  0.00  0.00
ATOM   4856  CG1 ILE A 295      -8.350  12.013  -7.240  0.00  0.00
ATOM   4857  HG1 ILE A 295      -7.877  12.666  -6.477  0.00  0.00
ATOM   4858  HG1 ILE A 295      -8.739  11.105  -6.732  0.00  0.00
ATOM   4859  CD1 ILE A 295      -9.669  12.612  -7.732  0.00  0.00
ATOM   4860  HD1 ILE A 295     -10.159  12.044  -8.552  0.00  0.00
ATOM   4861  HD2 ILE A 295      -9.495  13.657  -8.066  0.00  0.00
ATOM   4862  HD3 ILE A 295     -10.483  12.582  -6.976  0.00  0.00
ATOM   4863  C   ILE A 295      -6.705  10.773 -10.531  0.00  0.00
ATOM   4864  O   ILE A 295      -6.855  11.512 -11.544  0.00  0.00
ATOM   4865  N   ILE A 296      -5.659   9.924 -10.400  0.00  0.00
ATOM   4866  HN  ILE A 296      -5.510   9.302  -9.635  0.00  0.00
ATOM   4867  CA  ILE A 296      -4.626   9.855 -11.412  0.00  0.00
ATOM   4868  HA  ILE A 296      -4.425  10.887 -11.656  0.00  0.00
ATOM   4869  CB  ILE A 296      -3.289   9.151 -11.018  0.00  0.00
ATOM   4870  HB  ILE A 296      -3.005   9.644 -10.064  0.00  0.00
ATOM   4871  CG2 ILE A 296      -3.491   7.613 -10.813  0.00  0.00
ATOM   4872  HG2 ILE A 296      -4.454   7.408 -10.297  0.00  0.00
ATOM   4873  HG2 ILE A 296      -2.690   7.194 -10.167  0.00  0.00
ATOM   4874  HG2 ILE A 296      -3.517   7.040 -11.765  0.00  0.00
ATOM   4875  CG1 ILE A 296      -2.250   9.530 -12.118  0.00  0.00
ATOM   4876  HG1 ILE A 296      -2.645  10.191 -12.918  0.00  0.00
ATOM   4877  HG1 ILE A 296      -2.076   8.610 -12.718  0.00  0.00
ATOM   4878  CD1 ILE A 296      -0.973  10.168 -11.567  0.00  0.00
ATOM   4879  HD1 ILE A 296      -1.147  11.241 -11.342  0.00  0.00
ATOM   4880  HD2 ILE A 296      -0.187  10.139 -12.352  0.00  0.00
ATOM   4881  HD3 ILE A 296      -0.689   9.641 -10.630  0.00  0.00
ATOM   4882  C   ILE A 296      -5.131   9.202 -12.676  0.00  0.00
ATOM   4883  O   ILE A 296      -4.837   9.632 -13.805  0.00  0.00
ATOM   4884  N   TYR A 297      -6.009   8.156 -12.523  0.00  0.00
ATOM   4885  HN  TYR A 297      -6.450   7.923 -11.659  0.00  0.00
ATOM   4886  CA  TYR A 297      -6.409   7.397 -13.724  0.00  0.00
ATOM   4887  HA  TYR A 297      -5.604   7.519 -14.434  0.00  0.00
ATOM   4888  CB  TYR A 297      -6.681   5.876 -13.376  0.00  0.00
ATOM   4889  HB1 TYR A 297      -7.685   5.627 -12.969  0.00  0.00
ATOM   4890  HB2 TYR A 297      -5.902   5.539 -12.661  0.00  0.00
ATOM   4891  CG  TYR A 297      -6.388   5.053 -14.544  0.00  0.00
ATOM   4892  CD1 TYR A 297      -5.064   4.866 -14.928  0.00  0.00
ATOM   4893  HD1 TYR A 297      -4.283   5.248 -14.288  0.00  0.00
ATOM   4894  CE1 TYR A 297      -4.695   4.158 -16.078  0.00  0.00
ATOM   4895  HE1 TYR A 297      -3.646   3.958 -16.240  0.00  0.00
ATOM   4896  CZ  TYR A 297      -5.648   3.758 -16.948  0.00  0.00
ATOM   4897  OH  TYR A 297      -5.237   3.111 -18.155  0.00  0.00
ATOM   4898  HH  TYR A 297      -4.445   3.551 -18.475  0.00  0.00
ATOM   4899  CD2 TYR A 297      -7.385   4.671 -15.479  0.00  0.00
ATOM   4900  HD2 TYR A 297      -8.393   4.850 -15.137  0.00  0.00
ATOM   4901  CE2 TYR A 297      -7.017   4.109 -16.722  0.00  0.00
ATOM   4902  HE2 TYR A 297      -7.822   3.885 -17.406  0.00  0.00
ATOM   4903  C   TYR A 297      -7.578   8.095 -14.456  0.00  0.00
ATOM   4904  O   TYR A 297      -7.819   7.908 -15.635  0.00  0.00
ATOM   4905  N   ALA A 298      -8.246   9.050 -13.729  0.00  0.00
ATOM   4906  HN  ALA A 298      -8.063   9.087 -12.749  0.00  0.00
ATOM   4907  CA  ALA A 298      -9.187   9.954 -14.315  0.00  0.00
ATOM   4908  HA  ALA A 298      -9.730   9.329 -15.007  0.00  0.00
ATOM   4909  CB  ALA A 298      -9.990  10.608 -13.189  0.00  0.00
ATOM   4910  HB1 ALA A 298     -10.642  11.381 -13.649  0.00  0.00
ATOM   4911  HB2 ALA A 298      -9.398  11.169 -12.434  0.00  0.00
ATOM   4912  HB3 ALA A 298     -10.696   9.891 -12.718  0.00  0.00
ATOM   4913  C   ALA A 298      -8.652  11.037 -15.232  0.00  0.00
ATOM   4914  O   ALA A 298      -9.321  11.278 -16.274  0.00  0.00
ATOM   4915  N   PHE A 299      -7.457  11.564 -14.903  0.00  0.00
ATOM   4916  HN  PHE A 299      -7.110  11.327 -13.999  0.00  0.00
ATOM   4917  CA  PHE A 299      -6.573  12.359 -15.713  0.00  0.00
ATOM   4918  HA  PHE A 299      -6.988  13.325 -15.962  0.00  0.00
ATOM   4919  CB  PHE A 299      -5.286  12.639 -14.895  0.00  0.00
ATOM   4920  HB1 PHE A 299      -4.594  11.774 -14.972  0.00  0.00
ATOM   4921  HB2 PHE A 299      -5.382  12.839 -13.807  0.00  0.00
ATOM   4922  CG  PHE A 299      -4.556  13.906 -15.366  0.00  0.00
ATOM   4923  CD1 PHE A 299      -3.246  13.746 -15.829  0.00  0.00
ATOM   4924  HD1 PHE A 299      -2.828  12.768 -16.019  0.00  0.00
ATOM   4925  CE1 PHE A 299      -2.391  14.819 -15.866  0.00  0.00
ATOM   4926  HE1 PHE A 299      -1.367  14.717 -16.193  0.00  0.00
ATOM   4927  CZ  PHE A 299      -2.788  16.047 -15.323  0.00  0.00
ATOM   4928  HZ  PHE A 299      -2.051  16.836 -15.346  0.00  0.00
ATOM   4929  CD2 PHE A 299      -5.000  15.156 -14.978  0.00  0.00
ATOM   4930  HD2 PHE A 299      -6.026  15.285 -14.667  0.00  0.00
ATOM   4931  CE2 PHE A 299      -4.147  16.256 -14.946  0.00  0.00
ATOM   4932  HE2 PHE A 299      -4.414  17.267 -14.675  0.00  0.00
ATOM   4933  C   PHE A 299      -6.187  11.718 -17.022  0.00  0.00
ATOM   4934  O   PHE A 299      -6.161  12.377 -18.029  0.00  0.00
ATOM   4935  N   VAL A 300      -5.945  10.420 -17.009  0.00  0.00
ATOM   4936  HN  VAL A 300      -5.716   9.916 -16.181  0.00  0.00
ATOM   4937  CA  VAL A 300      -5.599   9.684 -18.212  0.00  0.00
ATOM   4938  HA  VAL A 300      -5.002  10.308 -18.861  0.00  0.00
ATOM   4939  CB  VAL A 300      -5.113   8.301 -17.851  0.00  0.00
ATOM   4940  HB  VAL A 300      -5.836   7.759 -17.205  0.00  0.00
ATOM   4941  CG1 VAL A 300      -4.705   7.386 -19.078  0.00  0.00
ATOM   4942  HG1 VAL A 300      -4.208   6.494 -18.639  0.00  0.00
ATOM   4943  HG1 VAL A 300      -4.049   7.738 -19.901  0.00  0.00
ATOM   4944  HG1 VAL A 300      -5.666   7.106 -19.560  0.00  0.00
ATOM   4945  CG2 VAL A 300      -3.849   8.613 -16.951  0.00  0.00
ATOM   4946  HG2 VAL A 300      -3.118   9.242 -17.502  0.00  0.00
ATOM   4947  HG2 VAL A 300      -3.310   7.668 -16.728  0.00  0.00
ATOM   4948  HG2 VAL A 300      -4.181   9.123 -16.022  0.00  0.00
ATOM   4949  C   VAL A 300      -6.950   9.412 -18.971  0.00  0.00
ATOM   4950  O   VAL A 300      -7.090   9.730 -20.154  0.00  0.00
ATOM   4951  N   GLY A 301      -8.037   8.983 -18.308  0.00  0.00
ATOM   4952  HN  GLY A 301      -8.098   8.743 -17.342  0.00  0.00
ATOM   4953  CA  GLY A 301      -9.187   8.620 -19.026  0.00  0.00
ATOM   4954  HA1 GLY A 301      -9.538   9.517 -19.514  0.00  0.00
ATOM   4955  HA2 GLY A 301      -9.885   8.292 -18.270  0.00  0.00
ATOM   4956  C   GLY A 301      -9.076   7.532 -20.056  0.00  0.00
ATOM   4957  O   GLY A 301      -8.102   6.819 -20.150  0.00  0.00
ATOM   4958  N   GLU A 302     -10.113   7.254 -20.843  0.00  0.00
ATOM   4959  HN  GLU A 302     -11.006   7.671 -20.692  0.00  0.00
ATOM   4960  CA  GLU A 302      -9.986   6.292 -21.951  0.00  0.00
ATOM   4961  HA  GLU A 302      -9.630   5.347 -21.565  0.00  0.00
ATOM   4962  CB  GLU A 302     -11.350   6.167 -22.499  0.00  0.00
ATOM   4963  HB1 GLU A 302     -11.614   7.075 -23.081  0.00  0.00
ATOM   4964  HB2 GLU A 302     -12.074   6.176 -21.657  0.00  0.00
ATOM   4965  CG  GLU A 302     -11.634   4.853 -23.312  0.00  0.00
ATOM   4966  HG1 GLU A 302     -11.873   3.989 -22.658  0.00  0.00
ATOM   4967  HG2 GLU A 302     -10.775   4.575 -23.960  0.00  0.00
ATOM   4968  CD  GLU A 302     -12.820   4.929 -24.256  0.00  0.00
ATOM   4969  OE1 GLU A 302     -12.652   5.675 -25.274  0.00  0.00
ATOM   4970  OE2 GLU A 302     -13.777   4.125 -24.109  0.00  0.00
ATOM   4971  C   GLU A 302      -9.065   6.723 -23.081  0.00  0.00
ATOM   4972  O   GLU A 302      -8.359   5.888 -23.630  0.00  0.00
ATOM   4973  N   LYS A 303      -9.088   7.985 -23.443  0.00  0.00
ATOM   4974  HN  LYS A 303      -9.633   8.668 -22.963  0.00  0.00
ATOM   4975  CA  LYS A 303      -8.327   8.464 -24.627  0.00  0.00
ATOM   4976  HA  LYS A 303      -8.547   7.813 -25.461  0.00  0.00
ATOM   4977  CB  LYS A 303      -8.979   9.788 -24.972  0.00  0.00
ATOM   4978  HB1 LYS A 303     -10.053   9.504 -24.993  0.00  0.00
ATOM   4979  HB2 LYS A 303      -8.670  10.023 -26.014  0.00  0.00
ATOM   4980  CG  LYS A 303      -8.701  10.997 -24.048  0.00  0.00
ATOM   4981  HG1 LYS A 303      -7.616  11.175 -24.205  0.00  0.00
ATOM   4982  HG2 LYS A 303      -8.891  10.681 -23.001  0.00  0.00
ATOM   4983  CD  LYS A 303      -9.544  12.192 -24.431  0.00  0.00
ATOM   4984  HD1 LYS A 303     -10.481  11.692 -24.756  0.00  0.00
ATOM   4985  HD2 LYS A 303      -9.178  12.761 -25.312  0.00  0.00
ATOM   4986  CE  LYS A 303      -9.706  13.113 -23.153  0.00  0.00
ATOM   4987  HE1 LYS A 303     -10.288  12.571 -22.378  0.00  0.00
ATOM   4988  HE2 LYS A 303     -10.219  14.076 -23.367  0.00  0.00
ATOM   4989  NZ  LYS A 303      -8.425  13.436 -22.485  0.00  0.00
ATOM   4990  HZ1 LYS A 303      -8.043  12.703 -21.854  0.00  0.00
ATOM   4991  HZ2 LYS A 303      -8.514  14.186 -21.770  0.00  0.00
ATOM   4992  HZ3 LYS A 303      -7.698  13.769 -23.150  0.00  0.00
ATOM   4993  C   LYS A 303      -6.814   8.609 -24.455  0.00  0.00
ATOM   4994  O   LYS A 303      -6.142   8.598 -25.438  0.00  0.00
ATOM   4995  N   PHE A 304      -6.322   8.587 -23.224  0.00  0.00
ATOM   4996  HN  PHE A 304      -6.873   8.402 -22.415  0.00  0.00
ATOM   4997  CA  PHE A 304      -4.884   8.793 -23.095  0.00  0.00
ATOM   4998  HA  PHE A 304      -4.482   8.972 -24.081  0.00  0.00
ATOM   4999  CB  PHE A 304      -4.508   9.945 -21.991  0.00  0.00
ATOM   5000  HB1 PHE A 304      -4.616   9.586 -20.945  0.00  0.00
ATOM   5001  HB2 PHE A 304      -5.267  10.755 -21.972  0.00  0.00
ATOM   5002  CG  PHE A 304      -3.136  10.461 -22.016  0.00  0.00
ATOM   5003  CD1 PHE A 304      -2.709  11.155 -23.160  0.00  0.00
ATOM   5004  HD1 PHE A 304      -3.369  11.261 -24.008  0.00  0.00
ATOM   5005  CE1 PHE A 304      -1.393  11.429 -23.379  0.00  0.00
ATOM   5006  HE1 PHE A 304      -1.076  12.020 -24.226  0.00  0.00
ATOM   5007  CZ  PHE A 304      -0.441  11.249 -22.372  0.00  0.00
ATOM   5008  HZ  PHE A 304       0.523  11.722 -22.481  0.00  0.00
ATOM   5009  CD2 PHE A 304      -2.201  10.253 -20.948  0.00  0.00
ATOM   5010  HD2 PHE A 304      -2.479   9.685 -20.072  0.00  0.00
ATOM   5011  CE2 PHE A 304      -0.853  10.602 -21.214  0.00  0.00
ATOM   5012  HE2 PHE A 304      -0.048  10.483 -20.503  0.00  0.00
ATOM   5013  C   PHE A 304      -4.229   7.523 -22.679  0.00  0.00
ATOM   5014  O   PHE A 304      -2.985   7.372 -22.598  0.00  0.00
ATOM   5015  N   ARG A 305      -5.063   6.480 -22.452  0.00  0.00
ATOM   5016  HN  ARG A 305      -6.051   6.514 -22.574  0.00  0.00
ATOM   5017  CA  ARG A 305      -4.675   5.131 -22.336  0.00  0.00
ATOM   5018  HA  ARG A 305      -3.855   5.111 -21.634  0.00  0.00
ATOM   5019  CB  ARG A 305      -5.841   4.336 -21.728  0.00  0.00
ATOM   5020  HB1 ARG A 305      -6.773   4.636 -22.253  0.00  0.00
ATOM   5021  HB2 ARG A 305      -6.009   4.688 -20.689  0.00  0.00
ATOM   5022  CG  ARG A 305      -5.868   2.777 -21.686  0.00  0.00
ATOM   5023  HG1 ARG A 305      -6.641   2.429 -20.969  0.00  0.00
ATOM   5024  HG2 ARG A 305      -4.868   2.558 -21.256  0.00  0.00
ATOM   5025  CD  ARG A 305      -6.000   2.064 -23.049  0.00  0.00
ATOM   5026  HD1 ARG A 305      -6.186   0.975 -22.931  0.00  0.00
ATOM   5027  HD2 ARG A 305      -5.105   2.161 -23.700  0.00  0.00
ATOM   5028  NE  ARG A 305      -7.147   2.667 -23.697  0.00  0.00
ATOM   5029  HE  ARG A 305      -7.824   3.212 -23.203  0.00  0.00
ATOM   5030  CZ  ARG A 305      -7.221   2.767 -25.015  0.00  0.00
ATOM   5031  NH1 ARG A 305      -8.114   3.609 -25.425  0.00  0.00
ATOM   5032  HH1 ARG A 305      -8.344   3.772 -26.385  0.00  0.00
ATOM   5033  HH1 ARG A 305      -8.218   4.485 -24.956  0.00  0.00
ATOM   5034  NH2 ARG A 305      -6.610   1.916 -25.852  0.00  0.00
ATOM   5035  HH2 ARG A 305      -6.214   1.087 -25.458  0.00  0.00
ATOM   5036  HH2 ARG A 305      -6.827   2.094 -26.812  0.00  0.00
ATOM   5037  C   ARG A 305      -4.052   4.633 -23.670  0.00  0.00
ATOM   5038  O   ARG A 305      -3.174   3.806 -23.633  0.00  0.00
ATOM   5039  N   ASN A 306      -4.550   5.094 -24.889  0.00  0.00
ATOM   5040  HN  ASN A 306      -5.361   5.675 -24.857  0.00  0.00
ATOM   5041  CA  ASN A 306      -4.036   4.645 -26.202  0.00  0.00
ATOM   5042  HA  ASN A 306      -4.190   3.577 -26.225  0.00  0.00
ATOM   5043  CB  ASN A 306      -4.640   5.573 -27.251  0.00  0.00
ATOM   5044  HB1 ASN A 306      -4.254   5.365 -28.271  0.00  0.00
ATOM   5045  HB2 ASN A 306      -4.519   6.673 -27.155  0.00  0.00
ATOM   5046  CG  ASN A 306      -6.123   5.249 -27.350  0.00  0.00
ATOM   5047  OD1 ASN A 306      -6.952   5.847 -26.644  0.00  0.00
ATOM   5048  ND2 ASN A 306      -6.484   4.365 -28.196  0.00  0.00
ATOM   5049  HD2 ASN A 306      -5.849   3.940 -28.841  0.00  0.00
ATOM   5050  HD2 ASN A 306      -7.456   4.388 -28.433  0.00  0.00
ATOM   5051  C   ASN A 306      -2.504   4.732 -26.458  0.00  0.00
ATOM   5052  O   ASN A 306      -1.866   3.872 -27.123  0.00  0.00
ATOM   5053  N   TYR A 307      -1.919   5.781 -25.928  0.00  0.00
ATOM   5054  HN  TYR A 307      -2.390   6.561 -25.522  0.00  0.00
ATOM   5055  CA  TYR A 307      -0.502   5.981 -25.996  0.00  0.00
ATOM   5056  HA  TYR A 307      -0.149   5.906 -27.014  0.00  0.00
ATOM   5057  CB  TYR A 307      -0.313   7.372 -25.410  0.00  0.00
ATOM   5058  HB1 TYR A 307       0.744   7.715 -25.413  0.00  0.00
ATOM   5059  HB2 TYR A 307      -0.806   7.336 -24.415  0.00  0.00
ATOM   5060  CG  TYR A 307      -0.894   8.412 -26.312  0.00  0.00
ATOM   5061  CD1 TYR A 307      -2.018   9.088 -25.904  0.00  0.00
ATOM   5062  HD1 TYR A 307      -2.441   8.855 -24.937  0.00  0.00
ATOM   5063  CE1 TYR A 307      -2.663   9.982 -26.802  0.00  0.00
ATOM   5064  HE1 TYR A 307      -3.629  10.336 -26.473  0.00  0.00
ATOM   5065  CZ  TYR A 307      -2.077  10.333 -28.047  0.00  0.00
ATOM   5066  OH  TYR A 307      -2.669  11.316 -28.871  0.00  0.00
ATOM   5067  HH  TYR A 307      -2.532  11.198 -29.814  0.00  0.00
ATOM   5068  CD2 TYR A 307      -0.357   8.729 -27.534  0.00  0.00
ATOM   5069  HD2 TYR A 307       0.469   8.129 -27.885  0.00  0.00
ATOM   5070  CE2 TYR A 307      -0.877   9.656 -28.439  0.00  0.00
ATOM   5071  HE2 TYR A 307      -0.395   9.776 -29.399  0.00  0.00
ATOM   5072  C   TYR A 307       0.251   4.942 -25.167  0.00  0.00
ATOM   5073  O   TYR A 307       1.380   4.599 -25.415  0.00  0.00
ATOM   5074  N   LEU A 308      -0.405   4.455 -24.094  0.00  0.00
ATOM   5075  HN  LEU A 308      -1.292   4.805 -23.803  0.00  0.00
ATOM   5076  CA  LEU A 308      -0.013   3.257 -23.433  0.00  0.00
ATOM   5077  HA  LEU A 308       1.067   3.282 -23.415  0.00  0.00
ATOM   5078  CB  LEU A 308      -0.656   3.088 -22.045  0.00  0.00
ATOM   5079  HB1 LEU A 308      -0.418   2.122 -21.550  0.00  0.00
ATOM   5080  HB2 LEU A 308      -1.762   3.191 -22.074  0.00  0.00
ATOM   5081  CG  LEU A 308      -0.105   4.227 -21.009  0.00  0.00
ATOM   5082  HG  LEU A 308      -0.059   5.284 -21.347  0.00  0.00
ATOM   5083  CD1 LEU A 308      -1.055   4.399 -19.756  0.00  0.00
ATOM   5084  HD1 LEU A 308      -1.514   3.420 -19.500  0.00  0.00
ATOM   5085  HD1 LEU A 308      -1.871   5.124 -19.961  0.00  0.00
ATOM   5086  HD1 LEU A 308      -0.441   4.638 -18.862  0.00  0.00
ATOM   5087  CD2 LEU A 308       1.254   3.807 -20.491  0.00  0.00
ATOM   5088  HD2 LEU A 308       1.118   2.937 -19.814  0.00  0.00
ATOM   5089  HD2 LEU A 308       1.540   4.659 -19.837  0.00  0.00
ATOM   5090  HD2 LEU A 308       1.986   3.571 -21.293  0.00  0.00
ATOM   5091  C   LEU A 308      -0.256   2.030 -24.258  0.00  0.00
ATOM   5092  O   LEU A 308       0.668   1.207 -24.465  0.00  0.00
ATOM   5093  N   LEU A 309      -1.450   1.881 -24.884  0.00  0.00
ATOM   5094  HN  LEU A 309      -2.163   2.551 -24.690  0.00  0.00
ATOM   5095  CA  LEU A 309      -1.749   0.742 -25.682  0.00  0.00
ATOM   5096  HA  LEU A 309      -1.704  -0.135 -25.055  0.00  0.00
ATOM   5097  CB  LEU A 309      -3.189   0.840 -26.329  0.00  0.00
ATOM   5098  HB1 LEU A 309      -3.164   1.780 -26.921  0.00  0.00
ATOM   5099  HB2 LEU A 309      -3.953   0.945 -25.529  0.00  0.00
ATOM   5100  CG  LEU A 309      -3.592  -0.390 -27.189  0.00  0.00
ATOM   5101  HG  LEU A 309      -2.968  -0.281 -28.100  0.00  0.00
ATOM   5102  CD1 LEU A 309      -3.431  -1.726 -26.488  0.00  0.00
ATOM   5103  HD1 LEU A 309      -3.891  -1.528 -25.496  0.00  0.00
ATOM   5104  HD1 LEU A 309      -2.374  -2.006 -26.291  0.00  0.00
ATOM   5105  HD1 LEU A 309      -4.001  -2.561 -26.947  0.00  0.00
ATOM   5106  CD2 LEU A 309      -5.056  -0.287 -27.540  0.00  0.00
ATOM   5107  HD2 LEU A 309      -5.645  -0.482 -26.618  0.00  0.00
ATOM   5108  HD2 LEU A 309      -5.286  -1.043 -28.322  0.00  0.00
ATOM   5109  HD2 LEU A 309      -5.296   0.755 -27.840  0.00  0.00
ATOM   5110  C   LEU A 309      -0.781   0.438 -26.865  0.00  0.00
ATOM   5111  O   LEU A 309      -0.371  -0.651 -27.154  0.00  0.00
ATOM   5112  N   VAL A 310      -0.462   1.464 -27.706  0.00  0.00
ATOM   5113  HN  VAL A 310      -0.820   2.376 -27.520  0.00  0.00
ATOM   5114  CA  VAL A 310       0.385   1.312 -28.874  0.00  0.00
ATOM   5115  HA  VAL A 310      -0.259   0.828 -29.593  0.00  0.00
ATOM   5116  CB  VAL A 310       0.513   2.709 -29.757  0.00  0.00
ATOM   5117  HB  VAL A 310      -0.527   3.076 -29.894  0.00  0.00
ATOM   5118  CG1 VAL A 310       1.378   3.782 -29.042  0.00  0.00
ATOM   5119  HG1 VAL A 310       2.412   3.375 -29.026  0.00  0.00
ATOM   5120  HG1 VAL A 310       1.052   3.961 -27.995  0.00  0.00
ATOM   5121  HG1 VAL A 310       1.375   4.706 -29.659  0.00  0.00
ATOM   5122  CG2 VAL A 310       1.223   2.499 -31.129  0.00  0.00
ATOM   5123  HG2 VAL A 310       0.812   1.622 -31.674  0.00  0.00
ATOM   5124  HG2 VAL A 310       2.318   2.345 -31.018  0.00  0.00
ATOM   5125  HG2 VAL A 310       1.092   3.415 -31.744  0.00  0.00
ATOM   5126  C   VAL A 310       1.764   0.648 -28.783  0.00  0.00
ATOM   5127  O   VAL A 310       2.108  -0.150 -29.630  0.00  0.00
ATOM   5128  N   PHE A 311       2.598   0.827 -27.713  0.00  0.00
ATOM   5129  HN  PHE A 311       2.334   1.430 -26.964  0.00  0.00
ATOM   5130  CA  PHE A 311       3.901   0.183 -27.618  0.00  0.00
ATOM   5131  HA  PHE A 311       4.383   0.271 -28.581  0.00  0.00
ATOM   5132  CB  PHE A 311       4.860   0.947 -26.623  0.00  0.00
ATOM   5133  HB1 PHE A 311       5.709   0.251 -26.452  0.00  0.00
ATOM   5134  HB2 PHE A 311       4.462   1.141 -25.604  0.00  0.00
ATOM   5135  CG  PHE A 311       5.303   2.280 -27.155  0.00  0.00
ATOM   5136  CD1 PHE A 311       4.657   3.438 -26.839  0.00  0.00
ATOM   5137  HD1 PHE A 311       3.716   3.373 -26.313  0.00  0.00
ATOM   5138  CE1 PHE A 311       4.973   4.620 -27.431  0.00  0.00
ATOM   5139  HE1 PHE A 311       4.438   5.512 -27.140  0.00  0.00
ATOM   5140  CZ  PHE A 311       6.121   4.763 -28.264  0.00  0.00
ATOM   5141  HZ  PHE A 311       6.380   5.730 -28.670  0.00  0.00
ATOM   5142  CD2 PHE A 311       6.399   2.412 -28.058  0.00  0.00
ATOM   5143  HD2 PHE A 311       6.736   1.453 -28.423  0.00  0.00
ATOM   5144  CE2 PHE A 311       6.822   3.574 -28.578  0.00  0.00
ATOM   5145  HE2 PHE A 311       7.643   3.721 -29.264  0.00  0.00
ATOM   5146  C   PHE A 311       3.762  -1.338 -27.258  0.00  0.00
ATOM   5147  O   PHE A 311       4.628  -2.194 -27.404  0.00  0.00
ATOM   5148  N   PHE A 312       2.541  -1.618 -26.745  0.00  0.00
ATOM   5149  HN  PHE A 312       1.802  -0.960 -26.620  0.00  0.00
ATOM   5150  CA  PHE A 312       2.205  -2.954 -26.349  0.00  0.00
ATOM   5151  HA  PHE A 312       3.174  -3.342 -26.068  0.00  0.00
ATOM   5152  CB  PHE A 312       1.089  -2.962 -25.290  0.00  0.00
ATOM   5153  HB1 PHE A 312       0.151  -3.433 -25.655  0.00  0.00
ATOM   5154  HB2 PHE A 312       0.827  -1.916 -25.023  0.00  0.00
ATOM   5155  CG  PHE A 312       1.512  -3.735 -24.072  0.00  0.00
ATOM   5156  CD1 PHE A 312       1.228  -5.079 -24.053  0.00  0.00
ATOM   5157  HD1 PHE A 312       0.717  -5.554 -24.877  0.00  0.00
ATOM   5158  CE1 PHE A 312       1.480  -5.860 -22.921  0.00  0.00
ATOM   5159  HE1 PHE A 312       1.198  -6.899 -22.840  0.00  0.00
ATOM   5160  CZ  PHE A 312       2.172  -5.299 -21.875  0.00  0.00
ATOM   5161  HZ  PHE A 312       2.530  -5.949 -21.091  0.00  0.00
ATOM   5162  CD2 PHE A 312       2.131  -3.139 -22.933  0.00  0.00
ATOM   5163  HD2 PHE A 312       2.389  -2.091 -22.892  0.00  0.00
ATOM   5164  CE2 PHE A 312       2.532  -3.915 -21.890  0.00  0.00
ATOM   5165  HE2 PHE A 312       3.014  -3.508 -21.013  0.00  0.00
ATOM   5166  C   PHE A 312       1.835  -3.805 -27.464  0.00  0.00
ATOM   5167  O   PHE A 312       2.108  -5.021 -27.388  0.00  0.00
ATOM   5168  N   GLN A 313       1.252  -3.196 -28.493  0.00  0.00
ATOM   5169  HN  GLN A 313       0.984  -2.250 -28.321  0.00  0.00
ATOM   5170  CA  GLN A 313       0.977  -3.712 -29.820  0.00  0.00
ATOM   5171  HA  GLN A 313       0.485  -4.666 -29.698  0.00  0.00
ATOM   5172  CB  GLN A 313       0.029  -2.784 -30.547  0.00  0.00
ATOM   5173  HB1 GLN A 313      -0.205  -3.182 -31.557  0.00  0.00
ATOM   5174  HB2 GLN A 313       0.489  -1.782 -30.680  0.00  0.00
ATOM   5175  CG  GLN A 313      -1.242  -2.417 -29.706  0.00  0.00
ATOM   5176  HG1 GLN A 313      -1.737  -1.539 -30.173  0.00  0.00
ATOM   5177  HG2 GLN A 313      -0.928  -2.155 -28.673  0.00  0.00
ATOM   5178  CD  GLN A 313      -2.186  -3.669 -29.599  0.00  0.00
ATOM   5179  OE1 GLN A 313      -2.961  -3.942 -30.504  0.00  0.00
ATOM   5180  NE2 GLN A 313      -2.121  -4.412 -28.521  0.00  0.00
ATOM   5181  HE2 GLN A 313      -1.604  -4.052 -27.744  0.00  0.00
ATOM   5182  HE2 GLN A 313      -2.882  -5.046 -28.386  0.00  0.00
ATOM   5183  C   GLN A 313       2.180  -4.041 -30.698  0.00  0.00
ATOM   5184  O   GLN A 313       3.073  -3.209 -30.936  0.00  0.00
ATOM   5185  N   LYS A 314       2.141  -5.283 -31.264  0.00  0.00
ATOM   5186  HN  LYS A 314       1.410  -5.903 -30.988  0.00  0.00
ATOM   5187  CA  LYS A 314       3.084  -5.704 -32.309  0.00  0.00
ATOM   5188  HA  LYS A 314       4.107  -5.662 -31.967  0.00  0.00
ATOM   5189  CB  LYS A 314       2.927  -7.196 -32.643  0.00  0.00
ATOM   5190  HB1 LYS A 314       1.854  -7.318 -32.900  0.00  0.00
ATOM   5191  HB2 LYS A 314       3.089  -7.816 -31.734  0.00  0.00
ATOM   5192  CG  LYS A 314       3.715  -7.904 -33.763  0.00  0.00
ATOM   5193  HG1 LYS A 314       3.469  -7.354 -34.696  0.00  0.00
ATOM   5194  HG2 LYS A 314       3.382  -8.964 -33.744  0.00  0.00
ATOM   5195  CD  LYS A 314       5.207  -8.009 -33.589  0.00  0.00
ATOM   5196  HD1 LYS A 314       5.472  -8.429 -32.596  0.00  0.00
ATOM   5197  HD2 LYS A 314       5.676  -7.001 -33.616  0.00  0.00
ATOM   5198  CE  LYS A 314       5.943  -8.808 -34.705  0.00  0.00
ATOM   5199  HE1 LYS A 314       5.852  -8.205 -35.634  0.00  0.00
ATOM   5200  HE2 LYS A 314       5.408  -9.775 -34.817  0.00  0.00
ATOM   5201  NZ  LYS A 314       7.323  -9.015 -34.262  0.00  0.00
ATOM   5202  HZ1 LYS A 314       7.664  -9.835 -34.802  0.00  0.00
ATOM   5203  HZ2 LYS A 314       7.460  -9.329 -33.280  0.00  0.00
ATOM   5204  HZ3 LYS A 314       8.015  -8.248 -34.385  0.00  0.00
ATOM   5205  C   LYS A 314       2.904  -4.875 -33.639  0.00  0.00
ATOM   5206  O   LYS A 314       3.851  -4.462 -34.346  0.00  0.00
ATOM   5207  N   HIS A 315       1.615  -4.705 -34.093  0.00  0.00
ATOM   5208  HN  HIS A 315       0.857  -5.113 -33.590  0.00  0.00
ATOM   5209  CA  HIS A 315       1.252  -3.896 -35.262  0.00  0.00
ATOM   5210  HA  HIS A 315       2.111  -3.770 -35.904  0.00  0.00
ATOM   5211  CB  HIS A 315       0.149  -4.703 -36.083  0.00  0.00
ATOM   5212  HB1 HIS A 315       0.028  -4.248 -37.089  0.00  0.00
ATOM   5213  HB2 HIS A 315      -0.822  -4.574 -35.560  0.00  0.00
ATOM   5214  ND1 HIS A 315      -0.403  -7.212 -35.998  0.00  0.00
ATOM   5215  HD1 HIS A 315      -1.355  -7.066 -35.729  0.00  0.00
ATOM   5216  CG  HIS A 315       0.494  -6.201 -36.299  0.00  0.00
ATOM   5217  CE1 HIS A 315       0.251  -8.403 -36.276  0.00  0.00
ATOM   5218  HE1 HIS A 315      -0.229  -9.381 -36.328  0.00  0.00
ATOM   5219  NE2 HIS A 315       1.461  -8.190 -36.822  0.00  0.00
ATOM   5220  CD2 HIS A 315       1.637  -6.780 -36.718  0.00  0.00
ATOM   5221  HD2 HIS A 315       2.564  -6.309 -37.020  0.00  0.00
ATOM   5222  C   HIS A 315       0.843  -2.453 -34.849  0.00  0.00
ATOM   5223  O   HIS A 315       1.665  -1.550 -34.772  0.00  0.00
ATOM   5224  N   ILE A 316      -0.402  -2.205 -34.610  0.00  0.00
ATOM   5225  HN  ILE A 316      -1.069  -2.940 -34.520  0.00  0.00
ATOM   5226  CA  ILE A 316      -0.912  -0.912 -34.207  0.00  0.00
ATOM   5227  HA  ILE A 316      -0.221  -0.360 -33.586  0.00  0.00
ATOM   5228  CB  ILE A 316      -1.218  -0.004 -35.502  0.00  0.00
ATOM   5229  HB  ILE A 316      -0.316   0.073 -36.145  0.00  0.00
ATOM   5230  CG2 ILE A 316      -2.133  -0.775 -36.433  0.00  0.00
ATOM   5231  HG2 ILE A 316      -3.125  -0.984 -35.978  0.00  0.00
ATOM   5232  HG2 ILE A 316      -1.754  -1.750 -36.809  0.00  0.00
ATOM   5233  HG2 ILE A 316      -2.304  -0.239 -37.391  0.00  0.00
ATOM   5234  CG1 ILE A 316      -1.718   1.370 -35.267  0.00  0.00
ATOM   5235  HG1 ILE A 316      -2.766   1.192 -34.943  0.00  0.00
ATOM   5236  HG1 ILE A 316      -1.837   1.831 -36.270  0.00  0.00
ATOM   5237  CD1 ILE A 316      -0.824   2.234 -34.300  0.00  0.00
ATOM   5238  HD1 ILE A 316      -1.313   3.231 -34.298  0.00  0.00
ATOM   5239  HD2 ILE A 316       0.252   2.208 -34.576  0.00  0.00
ATOM   5240  HD3 ILE A 316      -0.856   1.876 -33.249  0.00  0.00
ATOM   5241  C   ILE A 316      -2.227  -1.033 -33.479  0.00  0.00
ATOM   5242  O   ILE A 316      -2.859  -2.039 -33.551  0.00  0.00
ATOM   5243  N   ALA A 317      -2.587  -0.021 -32.634  0.00  0.00
ATOM   5244  HN  ALA A 317      -2.079   0.833 -32.559  0.00  0.00
ATOM   5245  CA  ALA A 317      -3.678  -0.009 -31.712  0.00  0.00
ATOM   5246  HA  ALA A 317      -3.641  -1.019 -31.329  0.00  0.00
ATOM   5247  CB  ALA A 317      -3.454   1.080 -30.649  0.00  0.00
ATOM   5248  HB1 ALA A 317      -2.618   0.681 -30.035  0.00  0.00
ATOM   5249  HB2 ALA A 317      -4.310   1.119 -29.942  0.00  0.00
ATOM   5250  HB3 ALA A 317      -3.272   2.081 -31.093  0.00  0.00
ATOM   5251  C   ALA A 317      -4.984   0.083 -32.355  0.00  0.00
ATOM   5252  O   ALA A 317      -5.127   0.675 -33.416  0.00  0.00
ATOM   5253  N   LYS A 318      -5.956  -0.754 -31.877  0.00  0.00
ATOM   5254  HN  LYS A 318      -5.708  -1.326 -31.099  0.00  0.00
ATOM   5255  CA  LYS A 318      -7.279  -0.954 -32.408  0.00  0.00
ATOM   5256  HA  LYS A 318      -7.286  -1.260 -33.444  0.00  0.00
ATOM   5257  CB  LYS A 318      -7.977  -2.021 -31.528  0.00  0.00
ATOM   5258  HB1 LYS A 318      -9.011  -2.272 -31.847  0.00  0.00
ATOM   5259  HB2 LYS A 318      -7.960  -1.538 -30.528  0.00  0.00
ATOM   5260  CG  LYS A 318      -7.320  -3.406 -31.526  0.00  0.00
ATOM   5261  HG1 LYS A 318      -6.274  -3.277 -31.173  0.00  0.00
ATOM   5262  HG2 LYS A 318      -7.284  -3.739 -32.585  0.00  0.00
ATOM   5263  CD  LYS A 318      -8.166  -4.375 -30.672  0.00  0.00
ATOM   5264  HD1 LYS A 318      -9.181  -3.985 -30.899  0.00  0.00
ATOM   5265  HD2 LYS A 318      -7.915  -4.004 -29.655  0.00  0.00
ATOM   5266  CE  LYS A 318      -7.955  -5.920 -30.879  0.00  0.00
ATOM   5267  HE1 LYS A 318      -7.996  -6.122 -31.971  0.00  0.00
ATOM   5268  HE2 LYS A 318      -8.604  -6.566 -30.250  0.00  0.00
ATOM   5269  NZ  LYS A 318      -6.621  -6.332 -30.592  0.00  0.00
ATOM   5270  HZ1 LYS A 318      -6.235  -5.914 -29.721  0.00  0.00
ATOM   5271  HZ2 LYS A 318      -5.915  -6.036 -31.296  0.00  0.00
ATOM   5272  HZ3 LYS A 318      -6.587  -7.368 -30.513  0.00  0.00
ATOM   5273  C   LYS A 318      -8.213   0.305 -32.428  0.00  0.00
ATOM   5274  O   LYS A 318      -9.069   0.545 -33.299  0.00  0.00
ATOM   5275  N   ARG A 319      -8.085   1.150 -31.383  0.00  0.00
ATOM   5276  HN  ARG A 319      -7.521   0.899 -30.599  0.00  0.00
ATOM   5277  CA  ARG A 319      -8.922   2.299 -31.144  0.00  0.00
ATOM   5278  HA  ARG A 319      -9.780   2.226 -31.795  0.00  0.00
ATOM   5279  CB  ARG A 319      -9.338   2.100 -29.675  0.00  0.00
ATOM   5280  HB1 ARG A 319      -9.882   2.949 -29.209  0.00  0.00
ATOM   5281  HB2 ARG A 319      -8.352   1.881 -29.211  0.00  0.00
ATOM   5282  CG  ARG A 319     -10.246   0.860 -29.527  0.00  0.00
ATOM   5283  HG1 ARG A 319      -9.757  -0.093 -29.825  0.00  0.00
ATOM   5284  HG2 ARG A 319     -11.191   0.927 -30.109  0.00  0.00
ATOM   5285  CD  ARG A 319     -10.530   0.617 -28.008  0.00  0.00
ATOM   5286  HD1 ARG A 319     -11.527   0.184 -27.775  0.00  0.00
ATOM   5287  HD2 ARG A 319     -10.437   1.638 -27.581  0.00  0.00
ATOM   5288  NE  ARG A 319      -9.472  -0.208 -27.394  0.00  0.00
ATOM   5289  HE  ARG A 319      -9.093  -1.021 -27.835  0.00  0.00
ATOM   5290  CZ  ARG A 319      -9.324  -0.174 -26.043  0.00  0.00
ATOM   5291  NH1 ARG A 319      -8.465  -1.079 -25.557  0.00  0.00
ATOM   5292  HH1 ARG A 319      -7.834  -1.459 -26.233  0.00  0.00
ATOM   5293  HH1 ARG A 319      -8.064  -0.802 -24.684  0.00  0.00
ATOM   5294  NH2 ARG A 319      -9.803   0.808 -25.246  0.00  0.00
ATOM   5295  HH2 ARG A 319     -10.095   1.656 -25.688  0.00  0.00
ATOM   5296  HH2 ARG A 319      -9.677   0.754 -24.256  0.00  0.00
ATOM   5297  C   ARG A 319      -8.337   3.655 -31.220  0.00  0.00
ATOM   5298  O   ARG A 319      -8.847   4.694 -30.753  0.00  0.00
ATOM   5299  N   PHE A 320      -7.134   3.720 -31.793  0.00  0.00
ATOM   5300  HN  PHE A 320      -6.740   2.856 -32.094  0.00  0.00
ATOM   5301  CA  PHE A 320      -6.269   4.874 -31.686  0.00  0.00
ATOM   5302  HA  PHE A 320      -6.379   5.265 -30.686  0.00  0.00
ATOM   5303  CB  PHE A 320      -4.827   4.361 -31.878  0.00  0.00
ATOM   5304  HB1 PHE A 320      -4.718   4.126 -32.959  0.00  0.00
ATOM   5305  HB2 PHE A 320      -4.725   3.362 -31.403  0.00  0.00
ATOM   5306  CG  PHE A 320      -3.640   5.167 -31.285  0.00  0.00
ATOM   5307  CD1 PHE A 320      -3.843   6.371 -30.598  0.00  0.00
ATOM   5308  HD1 PHE A 320      -4.854   6.693 -30.392  0.00  0.00
ATOM   5309  CE1 PHE A 320      -2.792   7.195 -30.207  0.00  0.00
ATOM   5310  HE1 PHE A 320      -3.014   8.095 -29.652  0.00  0.00
ATOM   5311  CZ  PHE A 320      -1.497   6.755 -30.378  0.00  0.00
ATOM   5312  HZ  PHE A 320      -0.636   7.317 -30.044  0.00  0.00
ATOM   5313  CD2 PHE A 320      -2.305   4.666 -31.357  0.00  0.00
ATOM   5314  HD2 PHE A 320      -2.093   3.743 -31.877  0.00  0.00
ATOM   5315  CE2 PHE A 320      -1.251   5.479 -30.911  0.00  0.00
ATOM   5316  HE2 PHE A 320      -0.212   5.208 -31.030  0.00  0.00
ATOM   5317  C   PHE A 320      -6.645   6.019 -32.598  0.00  0.00
ATOM   5318  O   PHE A 320      -6.448   7.173 -32.250  0.00  0.00
ATOM   5319  N   CYS A 321      -7.239   5.764 -33.782  0.00  0.00
ATOM   5320  HN  CYS A 321      -7.388   4.799 -33.984  0.00  0.00
ATOM   5321  CA  CYS A 321      -7.722   6.780 -34.748  0.00  0.00
ATOM   5322  HA  CYS A 321      -7.091   7.657 -34.734  0.00  0.00
ATOM   5323  CB  CYS A 321      -7.728   6.430 -36.248  0.00  0.00
ATOM   5324  HB1 CYS A 321      -7.633   7.419 -36.745  0.00  0.00
ATOM   5325  HB2 CYS A 321      -8.630   5.827 -36.488  0.00  0.00
ATOM   5326  SG  CYS A 321      -6.178   5.359 -36.448  0.00  0.00
ATOM   5327  HG1 CYS A 321      -6.292   4.992 -37.716  0.00  0.00
ATOM   5328  C   CYS A 321      -9.122   7.249 -34.415  0.00  0.00
ATOM   5329  O   CYS A 321      -9.705   7.901 -35.244  0.00  0.00
ATOM   5330  N   LYS A 322      -9.688   6.933 -33.259  0.00  0.00
ATOM   5331  HN  LYS A 322      -9.184   6.350 -32.627  0.00  0.00
ATOM   5332  CA  LYS A 322     -10.975   7.366 -32.915  0.00  0.00
ATOM   5333  HA  LYS A 322     -11.593   7.483 -33.792  0.00  0.00
ATOM   5334  CB  LYS A 322     -11.755   6.417 -32.015  0.00  0.00
ATOM   5335  HB1 LYS A 322     -11.580   5.347 -32.256  0.00  0.00
ATOM   5336  HB2 LYS A 322     -12.792   6.588 -32.375  0.00  0.00
ATOM   5337  CG  LYS A 322     -11.547   6.468 -30.522  0.00  0.00
ATOM   5338  HG1 LYS A 322     -12.040   7.411 -30.205  0.00  0.00
ATOM   5339  HG2 LYS A 322     -10.445   6.549 -30.401  0.00  0.00
ATOM   5340  CD  LYS A 322     -12.283   5.205 -30.073  0.00  0.00
ATOM   5341  HD1 LYS A 322     -11.713   4.294 -30.355  0.00  0.00
ATOM   5342  HD2 LYS A 322     -13.260   5.115 -30.594  0.00  0.00
ATOM   5343  CE  LYS A 322     -12.541   5.137 -28.516  0.00  0.00
ATOM   5344  HE1 LYS A 322     -12.667   4.092 -28.159  0.00  0.00
ATOM   5345  HE2 LYS A 322     -13.455   5.718 -28.271  0.00  0.00
ATOM   5346  NZ  LYS A 322     -11.400   5.620 -27.709  0.00  0.00
ATOM   5347  HZ1 LYS A 322     -11.713   5.740 -26.725  0.00  0.00
ATOM   5348  HZ2 LYS A 322     -11.068   6.544 -28.050  0.00  0.00
ATOM   5349  HZ3 LYS A 322     -10.601   4.955 -27.663  0.00  0.00
ATOM   5350  C   LYS A 322     -10.943   8.804 -32.447  0.00  0.00
ATOM   5351  O   LYS A 322      -9.913   9.256 -31.997  0.00  0.00
ATOM   5352  N   CYS A 323     -12.068   9.594 -32.400  0.00  0.00
ATOM   5353  HN  CYS A 323     -12.961   9.250 -32.681  0.00  0.00
ATOM   5354  CA  CYS A 323     -12.102  11.057 -32.275  0.00  0.00
ATOM   5355  HA  CYS A 323     -11.549  11.470 -33.105  0.00  0.00
ATOM   5356  CB  CYS A 323     -13.628  11.537 -32.347  0.00  0.00
ATOM   5357  HB1 CYS A 323     -14.000  11.267 -33.359  0.00  0.00
ATOM   5358  HB2 CYS A 323     -13.563  12.645 -32.286  0.00  0.00
ATOM   5359  SG  CYS A 323     -14.742  10.853 -31.166  0.00  0.00
ATOM   5360  HG1 CYS A 323     -15.341  12.011 -30.932  0.00  0.00
ATOM   5361  C   CYS A 323     -11.463  11.669 -31.024  0.00  0.00
ATOM   5362  O   CYS A 323     -10.624  12.556 -31.001  0.00  0.00
ATOM   5363  N   CYS A 324     -11.920  11.182 -29.867  0.00  0.00
ATOM   5364  HN  CYS A 324     -12.756  10.641 -29.910  0.00  0.00
ATOM   5365  CA  CYS A 324     -11.289  11.628 -28.639  0.00  0.00
ATOM   5366  HA  CYS A 324     -11.215  12.706 -28.633  0.00  0.00
ATOM   5367  CB  CYS A 324     -12.165  11.140 -27.507  0.00  0.00
ATOM   5368  HB1 CYS A 324     -13.090  11.749 -27.591  0.00  0.00
ATOM   5369  HB2 CYS A 324     -11.683  11.399 -26.540  0.00  0.00
ATOM   5370  SG  CYS A 324     -12.444   9.385 -27.409  0.00  0.00
ATOM   5371  HG1 CYS A 324     -13.753   9.587 -27.426  0.00  0.00
ATOM   5372  C   CYS A 324      -9.841  11.176 -28.407  0.00  0.00
ATOM   5373  O   CYS A 324      -9.111  11.752 -27.613  0.00  0.00
ATOM   5374  N   SER A 325      -9.348  10.154 -29.088  0.00  0.00
ATOM   5375  HN  SER A 325      -9.979   9.796 -29.772  0.00  0.00
ATOM   5376  CA  SER A 325      -8.004   9.555 -28.911  0.00  0.00
ATOM   5377  HA  SER A 325      -7.556   9.665 -27.935  0.00  0.00
ATOM   5378  CB  SER A 325      -8.151   7.997 -29.079  0.00  0.00
ATOM   5379  HB1 SER A 325      -7.175   7.565 -28.771  0.00  0.00
ATOM   5380  HB2 SER A 325      -8.335   7.589 -30.095  0.00  0.00
ATOM   5381  OG  SER A 325      -8.983   7.348 -28.069  0.00  0.00
ATOM   5382  HG1 SER A 325      -8.418   6.790 -27.530  0.00  0.00
ATOM   5383  C   SER A 325      -6.980   9.903 -29.939  0.00  0.00
ATOM   5384  O   SER A 325      -5.805   9.645 -29.625  0.00  0.00
ATOM   5385  N   ILE A 326      -7.284  10.542 -31.049  0.00  0.00
ATOM   5386  HN  ILE A 326      -8.238  10.826 -31.114  0.00  0.00
ATOM   5387  CA  ILE A 326      -6.291  11.029 -32.078  0.00  0.00
ATOM   5388  HA  ILE A 326      -5.382  10.476 -31.890  0.00  0.00
ATOM   5389  CB  ILE A 326      -6.703  10.629 -33.477  0.00  0.00
ATOM   5390  HB  ILE A 326      -7.046   9.575 -33.548  0.00  0.00
ATOM   5391  CG2 ILE A 326      -7.956  11.365 -33.895  0.00  0.00
ATOM   5392  HG2 ILE A 326      -7.743  12.419 -34.171  0.00  0.00
ATOM   5393  HG2 ILE A 326      -8.871  11.364 -33.264  0.00  0.00
ATOM   5394  HG2 ILE A 326      -8.263  10.923 -34.867  0.00  0.00
ATOM   5395  CG1 ILE A 326      -5.636  10.710 -34.538  0.00  0.00
ATOM   5396  HG1 ILE A 326      -5.202  11.734 -34.550  0.00  0.00
ATOM   5397  HG1 ILE A 326      -6.213  10.574 -35.477  0.00  0.00
ATOM   5398  CD1 ILE A 326      -4.590   9.628 -34.423  0.00  0.00
ATOM   5399  HD1 ILE A 326      -3.809   9.857 -33.668  0.00  0.00
ATOM   5400  HD2 ILE A 326      -4.186   9.544 -35.455  0.00  0.00
ATOM   5401  HD3 ILE A 326      -5.100   8.667 -34.199  0.00  0.00
ATOM   5402  C   ILE A 326      -5.911  12.470 -31.970  0.00  0.00
ATOM   5403  O   ILE A 326      -6.797  13.276 -32.167  0.00  0.00
ATOM   5404  N   PHE A 327      -4.618  12.775 -31.713  0.00  0.00
ATOM   5405  HN  PHE A 327      -3.985  12.109 -31.326  0.00  0.00
ATOM   5406  CA  PHE A 327      -4.225  14.152 -31.809  0.00  0.00
ATOM   5407  HA  PHE A 327      -4.989  14.655 -32.383  0.00  0.00
ATOM   5408  CB  PHE A 327      -3.720  14.843 -30.499  0.00  0.00
ATOM   5409  HB1 PHE A 327      -3.276  15.841 -30.702  0.00  0.00
ATOM   5410  HB2 PHE A 327      -3.007  14.114 -30.056  0.00  0.00
ATOM   5411  CG  PHE A 327      -4.872  15.194 -29.494  0.00  0.00
ATOM   5412  CD1 PHE A 327      -5.819  16.139 -29.894  0.00  0.00
ATOM   5413  HD1 PHE A 327      -5.483  16.732 -30.732  0.00  0.00
ATOM   5414  CE1 PHE A 327      -6.915  16.385 -29.120  0.00  0.00
ATOM   5415  HE1 PHE A 327      -7.654  17.123 -29.398  0.00  0.00
ATOM   5416  CZ  PHE A 327      -7.158  15.651 -27.910  0.00  0.00
ATOM   5417  HZ  PHE A 327      -8.101  15.731 -27.389  0.00  0.00
ATOM   5418  CD2 PHE A 327      -5.078  14.456 -28.319  0.00  0.00
ATOM   5419  HD2 PHE A 327      -4.310  13.742 -28.061  0.00  0.00
ATOM   5420  CE2 PHE A 327      -6.128  14.772 -27.509  0.00  0.00
ATOM   5421  HE2 PHE A 327      -6.322  14.286 -26.565  0.00  0.00
ATOM   5422  C   PHE A 327      -3.008  14.143 -32.715  0.00  0.00
ATOM   5423  O   PHE A 327      -2.197  14.997 -32.650  0.00  0.00
ATOM   5424  N   GLN A 328      -2.907  13.166 -33.623  0.00  0.00
ATOM   5425  HN  GLN A 328      -3.607  12.469 -33.764  0.00  0.00
ATOM   5426  CA  GLN A 328      -1.738  13.126 -34.505  0.00  0.00
ATOM   5427  HA  GLN A 328      -1.200  14.061 -34.456  0.00  0.00
ATOM   5428  CB  GLN A 328      -0.745  11.884 -34.162  0.00  0.00
ATOM   5429  HB1 GLN A 328       0.218  12.047 -34.691  0.00  0.00
ATOM   5430  HB2 GLN A 328      -1.059  10.906 -34.588  0.00  0.00
ATOM   5431  CG  GLN A 328      -0.431  11.613 -32.595  0.00  0.00
ATOM   5432  HG1 GLN A 328      -0.614  12.586 -32.092  0.00  0.00
ATOM   5433  HG2 GLN A 328       0.586  11.264 -32.318  0.00  0.00
ATOM   5434  CD  GLN A 328      -1.424  10.532 -32.052  0.00  0.00
ATOM   5435  OE1 GLN A 328      -2.396  10.844 -31.410  0.00  0.00
ATOM   5436  NE2 GLN A 328      -1.048   9.252 -32.178  0.00  0.00
ATOM   5437  HE2 GLN A 328      -1.606   8.609 -31.653  0.00  0.00
ATOM   5438  HE2 GLN A 328      -0.099   9.087 -32.448  0.00  0.00
ATOM   5439  C   GLN A 328      -1.832  12.885 -36.009  0.00  0.00
ATOM   5440  O   GLN A 328      -2.963  12.651 -36.403  0.00  0.00
ATOM   5441  N   GLN A 329      -0.798  13.027 -36.791  0.00  0.00
ATOM   5442  HN  GLN A 329       0.128  13.161 -36.448  0.00  0.00
ATOM   5443  CA  GLN A 329      -0.690  12.914 -38.204  0.00  0.00
ATOM   5444  HA  GLN A 329      -1.483  13.413 -38.742  0.00  0.00
ATOM   5445  CB  GLN A 329       0.707  13.429 -38.570  0.00  0.00
ATOM   5446  HB1 GLN A 329       1.626  12.906 -38.228  0.00  0.00
ATOM   5447  HB2 GLN A 329       0.837  14.452 -38.157  0.00  0.00
ATOM   5448  CG  GLN A 329       0.836  13.576 -40.146  0.00  0.00
ATOM   5449  HG1 GLN A 329       0.053  14.319 -40.407  0.00  0.00
ATOM   5450  HG2 GLN A 329       0.703  12.598 -40.657  0.00  0.00
ATOM   5451  CD  GLN A 329       2.251  14.121 -40.464  0.00  0.00
ATOM   5452  OE1 GLN A 329       2.469  15.296 -40.813  0.00  0.00
ATOM   5453  NE2 GLN A 329       3.237  13.193 -40.475  0.00  0.00
ATOM   5454  HE2 GLN A 329       2.956  12.242 -40.343  0.00  0.00
ATOM   5455  HE2 GLN A 329       4.211  13.400 -40.388  0.00  0.00
ATOM   5456  C   GLN A 329      -0.828  11.453 -38.640  0.00  0.00
ATOM   5457  O   GLN A 329      -1.640  11.280 -39.465  0.00  0.00
ATOM   5458  N   GLU A 330      -0.125  10.450 -37.971  0.00  0.00
ATOM   5459  HN  GLU A 330       0.506  10.689 -37.237  0.00  0.00
ATOM   5460  CA  GLU A 330      -0.364   9.005 -38.062  0.00  0.00
ATOM   5461  HA  GLU A 330      -1.331   8.799 -38.497  0.00  0.00
ATOM   5462  CB  GLU A 330       0.691   8.320 -39.019  0.00  0.00
ATOM   5463  HB1 GLU A 330       0.649   8.982 -39.909  0.00  0.00
ATOM   5464  HB2 GLU A 330       0.437   7.291 -39.351  0.00  0.00
ATOM   5465  CG  GLU A 330       2.138   8.350 -38.543  0.00  0.00
ATOM   5466  HG1 GLU A 330       2.282   7.674 -37.672  0.00  0.00
ATOM   5467  HG2 GLU A 330       2.415   9.393 -38.280  0.00  0.00
ATOM   5468  CD  GLU A 330       3.082   7.939 -39.621  0.00  0.00
ATOM   5469  OE1 GLU A 330       3.763   6.889 -39.437  0.00  0.00
ATOM   5470  OE2 GLU A 330       3.039   8.535 -40.700  0.00  0.00
ATOM   5471  C   GLU A 330      -0.398   8.426 -36.610  0.00  0.00
ATOM   5472  O   GLU A 330       0.283   8.993 -35.745  0.00  0.00
ATOM   5473  N   ALA A 331      -1.316   7.457 -36.322  0.00  0.00
ATOM   5474  HN  ALA A 331      -2.081   7.192 -36.904  0.00  0.00
ATOM   5475  CA  ALA A 331      -1.313   6.861 -34.996  0.00  0.00
ATOM   5476  HA  ALA A 331      -1.479   7.612 -34.237  0.00  0.00
ATOM   5477  CB  ALA A 331      -2.551   5.981 -34.961  0.00  0.00
ATOM   5478  HB1 ALA A 331      -3.390   6.411 -35.550  0.00  0.00
ATOM   5479  HB2 ALA A 331      -2.918   5.679 -33.957  0.00  0.00
ATOM   5480  HB3 ALA A 331      -2.237   5.090 -35.545  0.00  0.00
ATOM   5481  C   ALA A 331       0.060   6.171 -34.561  0.00  0.00
ATOM   5482  O   ALA A 331       0.312   6.355 -33.361  0.00  0.00
ATOM   5483  N   PRO A 332       0.888   5.464 -35.342  0.00  0.00
ATOM   5484  CD  PRO A 332       0.622   5.057 -36.677  0.00  0.00
ATOM   5485  HD1 PRO A 332       0.943   5.853 -37.383  0.00  0.00
ATOM   5486  HD2 PRO A 332      -0.447   4.918 -36.949  0.00  0.00
ATOM   5487  CA  PRO A 332       2.067   4.778 -34.827  0.00  0.00
ATOM   5488  HA  PRO A 332       1.873   4.022 -34.080  0.00  0.00
ATOM   5489  CB  PRO A 332       2.613   4.080 -36.084  0.00  0.00
ATOM   5490  HB1 PRO A 332       3.306   3.294 -35.713  0.00  0.00
ATOM   5491  HB2 PRO A 332       3.160   4.825 -36.700  0.00  0.00
ATOM   5492  CG  PRO A 332       1.330   3.783 -36.830  0.00  0.00
ATOM   5493  HG1 PRO A 332       1.616   3.750 -37.903  0.00  0.00
ATOM   5494  HG2 PRO A 332       0.722   2.920 -36.481  0.00  0.00
ATOM   5495  C   PRO A 332       3.177   5.661 -34.225  0.00  0.00
ATOM   5496  O   PRO A 332       4.097   6.071 -34.917  0.00  0.00
ATOM   5497  N   GLU A 333       3.088   5.914 -32.845  0.00  0.00
ATOM   5498  HN  GLU A 333       2.256   5.619 -32.381  0.00  0.00
ATOM   5499  CA  GLU A 333       4.052   6.637 -32.104  0.00  0.00
ATOM   5500  HA  GLU A 333       3.914   7.675 -32.366  0.00  0.00
ATOM   5501  CB  GLU A 333       3.636   6.598 -30.649  0.00  0.00
ATOM   5502  HB1 GLU A 333       4.497   6.955 -30.045  0.00  0.00
ATOM   5503  HB2 GLU A 333       3.479   5.506 -30.521  0.00  0.00
ATOM   5504  CG  GLU A 333       2.343   7.227 -30.360  0.00  0.00
ATOM   5505  HG1 GLU A 333       1.915   6.862 -29.402  0.00  0.00
ATOM   5506  HG2 GLU A 333       1.587   7.105 -31.164  0.00  0.00
ATOM   5507  CD  GLU A 333       2.481   8.717 -30.166  0.00  0.00
ATOM   5508  OE1 GLU A 333       1.715   9.540 -30.675  0.00  0.00
ATOM   5509  OE2 GLU A 333       3.348   9.092 -29.385  0.00  0.00
ATOM   5510  C   GLU A 333       5.523   6.230 -32.319  0.00  0.00
ATOM   5511  O   GLU A 333       6.441   7.077 -32.439  0.00  0.00
ATOM   5512  N   ARG A 334       5.770   4.940 -32.353  0.00  0.00
ATOM   5513  HN  ARG A 334       5.033   4.277 -32.245  0.00  0.00
ATOM   5514  CA  ARG A 334       7.042   4.259 -32.338  0.00  0.00
ATOM   5515  HA  ARG A 334       7.643   4.611 -31.513  0.00  0.00
ATOM   5516  CB  ARG A 334       6.823   2.798 -32.240  0.00  0.00
ATOM   5517  HB1 ARG A 334       6.513   2.433 -33.243  0.00  0.00
ATOM   5518  HB2 ARG A 334       5.998   2.495 -31.561  0.00  0.00
ATOM   5519  CG  ARG A 334       8.065   1.999 -31.794  0.00  0.00
ATOM   5520  HG1 ARG A 334       8.515   2.488 -30.903  0.00  0.00
ATOM   5521  HG2 ARG A 334       8.756   2.096 -32.658  0.00  0.00
ATOM   5522  CD  ARG A 334       7.847   0.532 -31.506  0.00  0.00
ATOM   5523  HD1 ARG A 334       7.703  -0.099 -32.411  0.00  0.00
ATOM   5524  HD2 ARG A 334       7.017   0.302 -30.805  0.00  0.00
ATOM   5525  NE  ARG A 334       9.086   0.003 -30.776  0.00  0.00
ATOM   5526  HE  ARG A 334       9.376   0.327 -29.876  0.00  0.00
ATOM   5527  CZ  ARG A 334      10.021  -0.861 -31.323  0.00  0.00
ATOM   5528  NH1 ARG A 334      11.064  -1.238 -30.549  0.00  0.00
ATOM   5529  HH1 ARG A 334      11.688  -1.949 -30.872  0.00  0.00
ATOM   5530  HH1 ARG A 334      11.154  -0.682 -29.723  0.00  0.00
ATOM   5531  NH2 ARG A 334      10.027  -1.245 -32.619  0.00  0.00
ATOM   5532  HH2 ARG A 334       9.195  -1.104 -33.155  0.00  0.00
ATOM   5533  HH2 ARG A 334      10.642  -1.967 -32.937  0.00  0.00
ATOM   5534  C   ARG A 334       7.841   4.612 -33.594  0.00  0.00
ATOM   5535  O   ARG A 334       9.050   4.991 -33.599  0.00  0.00
ATOM   5536  N   ALA A 335       7.154   4.591 -34.723  0.00  0.00
ATOM   5537  HN  ALA A 335       6.173   4.424 -34.668  0.00  0.00
ATOM   5538  CA  ALA A 335       7.769   4.852 -36.016  0.00  0.00
ATOM   5539  HA  ALA A 335       8.801   4.539 -35.958  0.00  0.00
ATOM   5540  CB  ALA A 335       7.043   4.097 -37.110  0.00  0.00
ATOM   5541  HB1 ALA A 335       7.189   3.000 -36.999  0.00  0.00
ATOM   5542  HB2 ALA A 335       7.255   4.493 -38.126  0.00  0.00
ATOM   5543  HB3 ALA A 335       5.939   4.195 -37.049  0.00  0.00
ATOM   5544  C   ALA A 335       7.816   6.346 -36.371  0.00  0.00
ATOM   5545  O   ALA A 335       8.549   6.737 -37.264  0.00  0.00
ATOM   5546  N   SER A 336       7.139   7.159 -35.546  0.00  0.00
ATOM   5547  HN  SER A 336       6.503   6.741 -34.901  0.00  0.00
ATOM   5548  CA  SER A 336       7.148   8.604 -35.469  0.00  0.00
ATOM   5549  HA  SER A 336       7.265   8.840 -34.421  0.00  0.00
ATOM   5550  CB  SER A 336       8.241   9.366 -36.301  0.00  0.00
ATOM   5551  HB1 SER A 336       7.989   9.380 -37.383  0.00  0.00
ATOM   5552  HB2 SER A 336       9.232   8.901 -36.117  0.00  0.00
ATOM   5553  OG  SER A 336       8.369  10.728 -35.852  0.00  0.00
ATOM   5554  HG1 SER A 336       8.627  11.184 -36.656  0.00  0.00
ATOM   5555  C   SER A 336       5.795   9.149 -35.908  0.00  0.00
ATOM   5556  O   SER A 336       5.485   9.334 -37.073  0.00  0.00
ATOM   5557  N   SER A 337       4.855   9.470 -34.922  0.00  0.00
ATOM   5558  HN  SER A 337       5.117   9.230 -33.990  0.00  0.00
ATOM   5559  CA  SER A 337       3.550   9.994 -35.072  0.00  0.00
ATOM   5560  HA  SER A 337       3.042   9.424 -35.835  0.00  0.00
ATOM   5561  CB  SER A 337       2.821   9.760 -33.674  0.00  0.00
ATOM   5562  HB1 SER A 337       2.538   8.689 -33.582  0.00  0.00
ATOM   5563  HB2 SER A 337       1.865  10.322 -33.743  0.00  0.00
ATOM   5564  OG  SER A 337       3.627  10.128 -32.537  0.00  0.00
ATOM   5565  HG1 SER A 337       3.019  10.076 -31.796  0.00  0.00
ATOM   5566  C   SER A 337       3.448  11.418 -35.449  0.00  0.00
ATOM   5567  O   SER A 337       2.829  11.748 -36.453  0.00  0.00
ATOM   5568  N   VAL A 338       3.991  12.372 -34.643  0.00  0.00
ATOM   5569  HN  VAL A 338       4.352  12.138 -33.744  0.00  0.00
ATOM   5570  CA  VAL A 338       3.827  13.775 -34.964  0.00  0.00
ATOM   5571  HA  VAL A 338       4.497  14.331 -34.325  0.00  0.00
ATOM   5572  CB  VAL A 338       4.333  14.217 -36.360  0.00  0.00
ATOM   5573  HB  VAL A 338       4.113  13.441 -37.123  0.00  0.00
ATOM   5574  CG1 VAL A 338       3.793  15.568 -36.864  0.00  0.00
ATOM   5575  HG1 VAL A 338       4.027  16.323 -36.083  0.00  0.00
ATOM   5576  HG1 VAL A 338       2.690  15.441 -36.911  0.00  0.00
ATOM   5577  HG1 VAL A 338       4.174  15.884 -37.858  0.00  0.00
ATOM   5578  CG2 VAL A 338       5.932  14.228 -36.324  0.00  0.00
ATOM   5579  HG2 VAL A 338       6.351  14.663 -37.257  0.00  0.00
ATOM   5580  HG2 VAL A 338       6.115  13.133 -36.285  0.00  0.00
ATOM   5581  HG2 VAL A 338       6.225  14.785 -35.409  0.00  0.00
ATOM   5582  C   VAL A 338       2.421  14.384 -34.592  0.00  0.00
ATOM   5583  O   VAL A 338       1.369  14.277 -35.265  0.00  0.00
ATOM   5584  N   TYR A 339       2.329  15.032 -33.414  0.00  0.00
ATOM   5585  HN  TYR A 339       3.111  15.047 -32.797  0.00  0.00
ATOM   5586  CA  TYR A 339       1.086  15.604 -32.988  0.00  0.00
ATOM   5587  HA  TYR A 339       0.316  14.850 -33.054  0.00  0.00
ATOM   5588  CB  TYR A 339       1.273  16.004 -31.536  0.00  0.00
ATOM   5589  HB1 TYR A 339       0.385  16.572 -31.185  0.00  0.00
ATOM   5590  HB2 TYR A 339       2.102  16.723 -31.363  0.00  0.00
ATOM   5591  CG  TYR A 339       1.311  14.953 -30.546  0.00  0.00
ATOM   5592  CD1 TYR A 339       2.574  14.610 -30.008  0.00  0.00
ATOM   5593  HD1 TYR A 339       3.441  15.150 -30.359  0.00  0.00
ATOM   5594  CE1 TYR A 339       2.753  13.773 -28.900  0.00  0.00
ATOM   5595  HE1 TYR A 339       3.732  13.347 -28.736  0.00  0.00
ATOM   5596  CZ  TYR A 339       1.603  13.143 -28.423  0.00  0.00
ATOM   5597  OH  TYR A 339       1.635  12.405 -27.234  0.00  0.00
ATOM   5598  HH  TYR A 339       0.790  11.991 -27.041  0.00  0.00
ATOM   5599  CD2 TYR A 339       0.190  14.280 -30.062  0.00  0.00
ATOM   5600  HD2 TYR A 339      -0.760  14.543 -30.501  0.00  0.00
ATOM   5601  CE2 TYR A 339       0.374  13.364 -29.066  0.00  0.00
ATOM   5602  HE2 TYR A 339      -0.513  12.944 -28.615  0.00  0.00
ATOM   5603  C   TYR A 339       0.777  16.833 -33.914  0.00  0.00
ATOM   5604  O   TYR A 339       1.529  17.830 -34.016  0.00  0.00
ATOM   5605  N   THR A 340      -0.422  16.832 -34.599  0.00  0.00
ATOM   5606  HN  THR A 340      -0.997  16.022 -34.511  0.00  0.00
ATOM   5607  CA  THR A 340      -1.082  17.963 -35.230  0.00  0.00
ATOM   5608  HA  THR A 340      -0.424  18.485 -35.909  0.00  0.00
ATOM   5609  CB  THR A 340      -2.252  17.454 -36.073  0.00  0.00
ATOM   5610  HB  THR A 340      -2.610  18.298 -36.700  0.00  0.00
ATOM   5611  OG1 THR A 340      -3.193  16.847 -35.265  0.00  0.00
ATOM   5612  HG1 THR A 340      -3.963  16.599 -35.781  0.00  0.00
ATOM   5613  CG2 THR A 340      -1.703  16.481 -37.063  0.00  0.00
ATOM   5614  HG2 THR A 340      -0.771  16.807 -37.574  0.00  0.00
ATOM   5615  HG2 THR A 340      -2.486  16.371 -37.844  0.00  0.00
ATOM   5616  HG2 THR A 340      -1.524  15.447 -36.699  0.00  0.00
ATOM   5617  C   THR A 340      -1.622  19.023 -34.281  0.00  0.00
ATOM   5618  O   THR A 340      -1.702  20.211 -34.669  0.00  0.00
ATOM   5619  N   ARG A 341      -1.885  18.664 -33.006  0.00  0.00
ATOM   5620  HN  ARG A 341      -1.964  17.683 -32.842  0.00  0.00
ATOM   5621  CA  ARG A 341      -2.213  19.565 -31.881  0.00  0.00
ATOM   5622  HA  ARG A 341      -2.413  18.838 -31.107  0.00  0.00
ATOM   5623  CB  ARG A 341      -1.081  20.475 -31.542  0.00  0.00
ATOM   5624  HB1 ARG A 341      -1.380  21.195 -30.751  0.00  0.00
ATOM   5625  HB2 ARG A 341      -0.881  21.075 -32.454  0.00  0.00
ATOM   5626  CG  ARG A 341       0.243  19.726 -31.249  0.00  0.00
ATOM   5627  HG1 ARG A 341       0.505  19.263 -32.224  0.00  0.00
ATOM   5628  HG2 ARG A 341       0.006  18.883 -30.565  0.00  0.00
ATOM   5629  CD  ARG A 341       1.401  20.506 -30.572  0.00  0.00
ATOM   5630  HD1 ARG A 341       0.875  20.849 -29.655  0.00  0.00
ATOM   5631  HD2 ARG A 341       1.804  21.265 -31.276  0.00  0.00
ATOM   5632  NE  ARG A 341       2.623  19.612 -30.351  0.00  0.00
ATOM   5633  HE  ARG A 341       3.255  19.529 -31.122  0.00  0.00
ATOM   5634  CZ  ARG A 341       2.965  18.927 -29.226  0.00  0.00
ATOM   5635  NH1 ARG A 341       3.975  18.126 -29.221  0.00  0.00
ATOM   5636  HH1 ARG A 341       4.104  17.595 -28.383  0.00  0.00
ATOM   5637  HH1 ARG A 341       4.444  17.802 -30.042  0.00  0.00
ATOM   5638  NH2 ARG A 341       2.282  19.054 -28.087  0.00  0.00
ATOM   5639  HH2 ARG A 341       1.643  19.805 -27.924  0.00  0.00
ATOM   5640  HH2 ARG A 341       2.537  18.380 -27.393  0.00  0.00
ATOM   5641  C   ARG A 341      -3.600  20.283 -32.076  0.00  0.00
ATOM   5642  O   ARG A 341      -3.702  21.507 -31.835  0.00  0.00
ATOM   5643  N   SER A 342      -4.598  19.530 -32.523  0.00  0.00
ATOM   5644  HN  SER A 342      -4.434  18.570 -32.736  0.00  0.00
ATOM   5645  CA  SER A 342      -5.967  19.992 -32.921  0.00  0.00
ATOM   5646  HA  SER A 342      -5.819  20.524 -33.850  0.00  0.00
ATOM   5647  CB  SER A 342      -6.985  18.897 -33.194  0.00  0.00
ATOM   5648  HB1 SER A 342      -7.727  19.259 -33.938  0.00  0.00
ATOM   5649  HB2 SER A 342      -7.544  18.592 -32.282  0.00  0.00
ATOM   5650  OG  SER A 342      -6.431  17.766 -33.921  0.00  0.00
ATOM   5651  HG1 SER A 342      -7.116  17.216 -34.307  0.00  0.00
ATOM   5652  C   SER A 342      -6.599  20.979 -32.007  0.00  0.00
ATOM   5653  O   SER A 342      -6.956  22.055 -32.506  0.00  0.00
ATOM   5654  N   THR A 343      -6.678  20.680 -30.723  0.00  0.00
ATOM   5655  HN  THR A 343      -6.378  19.787 -30.397  0.00  0.00
ATOM   5656  CA  THR A 343      -7.415  21.618 -29.823  0.00  0.00
ATOM   5657  HA  THR A 343      -8.064  22.287 -30.370  0.00  0.00
ATOM   5658  CB  THR A 343      -8.164  20.777 -28.784  0.00  0.00
ATOM   5659  HB  THR A 343      -8.601  21.415 -27.985  0.00  0.00
ATOM   5660  OG1 THR A 343      -7.356  19.673 -28.365  0.00  0.00
ATOM   5661  HG1 THR A 343      -7.889  19.311 -27.654  0.00  0.00
ATOM   5662  CG2 THR A 343      -9.329  20.190 -29.536  0.00  0.00
ATOM   5663  HG2 THR A 343      -9.937  21.013 -29.968  0.00  0.00
ATOM   5664  HG2 THR A 343      -9.925  19.529 -28.870  0.00  0.00
ATOM   5665  HG2 THR A 343      -8.959  19.603 -30.404  0.00  0.00
ATOM   5666  C   THR A 343      -6.554  22.499 -28.906  0.00  0.00
ATOM   5667  O   THR A 343      -6.978  23.319 -28.130  0.00  0.00
ATOM   5668  N   GLY A 344      -5.239  22.357 -29.017  0.00  0.00
ATOM   5669  HN  GLY A 344      -4.850  21.778 -29.730  0.00  0.00
ATOM   5670  CA  GLY A 344      -4.374  23.088 -28.126  0.00  0.00
ATOM   5671  HA1 GLY A 344      -4.894  23.960 -27.758  0.00  0.00
ATOM   5672  HA2 GLY A 344      -3.461  23.286 -28.667  0.00  0.00
ATOM   5673  C   GLY A 344      -3.860  22.159 -26.936  0.00  0.00
ATOM   5674  O   GLY A 344      -3.157  22.588 -26.028  0.00  0.00
ATOM   5675  N   GLU A 345      -4.308  20.895 -26.854  0.00  0.00
ATOM   5676  HN  GLU A 345      -4.978  20.583 -27.524  0.00  0.00
ATOM   5677  CA  GLU A 345      -4.082  19.869 -25.851  0.00  0.00
ATOM   5678  HA  GLU A 345      -4.875  20.156 -25.177  0.00  0.00
ATOM   5679  CB  GLU A 345      -4.480  18.524 -26.383  0.00  0.00
ATOM   5680  HB1 GLU A 345      -3.821  18.162 -27.201  0.00  0.00
ATOM   5681  HB2 GLU A 345      -5.528  18.580 -26.748  0.00  0.00
ATOM   5682  CG  GLU A 345      -4.601  17.383 -25.339  0.00  0.00
ATOM   5683  HG1 GLU A 345      -3.658  17.218 -24.775  0.00  0.00
ATOM   5684  HG2 GLU A 345      -4.878  16.460 -25.892  0.00  0.00
ATOM   5685  CD  GLU A 345      -5.647  17.581 -24.222  0.00  0.00
ATOM   5686  OE1 GLU A 345      -6.782  17.100 -24.278  0.00  0.00
ATOM   5687  OE2 GLU A 345      -5.292  18.254 -23.208  0.00  0.00
ATOM   5688  C   GLU A 345      -2.727  19.851 -25.098  0.00  0.00
ATOM   5689  O   GLU A 345      -1.644  19.976 -25.667  0.00  0.00
ATOM   5690  N   GLN A 346      -2.846  19.740 -23.743  0.00  0.00
ATOM   5691  HN  GLN A 346      -3.739  19.669 -23.305  0.00  0.00
ATOM   5692  CA  GLN A 346      -1.696  19.771 -22.819  0.00  0.00
ATOM   5693  HA  GLN A 346      -0.883  20.068 -23.466  0.00  0.00
ATOM   5694  CB  GLN A 346      -1.764  20.779 -21.679  0.00  0.00
ATOM   5695  HB1 GLN A 346      -0.824  20.697 -21.092  0.00  0.00
ATOM   5696  HB2 GLN A 346      -2.614  20.524 -21.010  0.00  0.00
ATOM   5697  CG  GLN A 346      -1.998  22.225 -22.101  0.00  0.00
ATOM   5698  HG1 GLN A 346      -2.961  22.342 -22.643  0.00  0.00
ATOM   5699  HG2 GLN A 346      -1.206  22.585 -22.792  0.00  0.00
ATOM   5700  CD  GLN A 346      -1.983  23.131 -20.893  0.00  0.00
ATOM   5701  OE1 GLN A 346      -1.100  23.996 -20.822  0.00  0.00
ATOM   5702  NE2 GLN A 346      -3.032  23.060 -19.957  0.00  0.00
ATOM   5703  HE2 GLN A 346      -2.991  23.683 -19.176  0.00  0.00
ATOM   5704  HE2 GLN A 346      -3.730  22.349 -20.051  0.00  0.00
ATOM   5705  C   GLN A 346      -1.357  18.418 -22.180  0.00  0.00
ATOM   5706  O   GLN A 346      -0.270  18.246 -21.607  0.00  0.00
ATOM   5707  N   GLU A 347      -2.220  17.334 -22.381  0.00  0.00
ATOM   5708  HN  GLU A 347      -3.155  17.528 -22.667  0.00  0.00
ATOM   5709  CA  GLU A 347      -1.911  16.050 -21.773  0.00  0.00
ATOM   5710  HA  GLU A 347      -1.538  16.189 -20.769  0.00  0.00
ATOM   5711  CB  GLU A 347      -3.204  15.265 -21.535  0.00  0.00
ATOM   5712  HB1 GLU A 347      -3.941  15.715 -20.837  0.00  0.00
ATOM   5713  HB2 GLU A 347      -2.991  14.364 -20.921  0.00  0.00
ATOM   5714  CG  GLU A 347      -3.847  14.716 -22.812  0.00  0.00
ATOM   5715  HG1 GLU A 347      -3.245  13.853 -23.172  0.00  0.00
ATOM   5716  HG2 GLU A 347      -4.054  15.534 -23.535  0.00  0.00
ATOM   5717  CD  GLU A 347      -5.252  14.087 -22.631  0.00  0.00
ATOM   5718  OE1 GLU A 347      -6.026  13.827 -23.588  0.00  0.00
ATOM   5719  OE2 GLU A 347      -5.702  13.834 -21.515  0.00  0.00
ATOM   5720  C   GLU A 347      -0.819  15.287 -22.462  0.00  0.00
ATOM   5721  O   GLU A 347       0.024  14.590 -21.877  0.00  0.00
ATOM   5722  N   ILE A 348      -0.826  15.394 -23.819  0.00  0.00
ATOM   5723  HN  ILE A 348      -1.654  15.856 -24.128  0.00  0.00
ATOM   5724  CA  ILE A 348       0.201  14.941 -24.795  0.00  0.00
ATOM   5725  HA  ILE A 348       0.024  13.877 -24.831  0.00  0.00
ATOM   5726  CB  ILE A 348      -0.303  15.417 -26.128  0.00  0.00
ATOM   5727  HB  ILE A 348       0.361  14.964 -26.895  0.00  0.00
ATOM   5728  CG2 ILE A 348      -1.646  14.797 -26.349  0.00  0.00
ATOM   5729  HG2 ILE A 348      -2.477  15.376 -25.893  0.00  0.00
ATOM   5730  HG2 ILE A 348      -1.779  13.836 -25.808  0.00  0.00
ATOM   5731  HG2 ILE A 348      -1.916  14.700 -27.423  0.00  0.00
ATOM   5732  CG1 ILE A 348      -0.226  16.942 -26.410  0.00  0.00
ATOM   5733  HG1 ILE A 348       0.861  17.157 -26.494  0.00  0.00
ATOM   5734  HG1 ILE A 348      -0.749  17.587 -25.671  0.00  0.00
ATOM   5735  CD1 ILE A 348      -0.805  17.278 -27.787  0.00  0.00
ATOM   5736  HD1 ILE A 348      -1.909  17.158 -27.753  0.00  0.00
ATOM   5737  HD2 ILE A 348      -0.587  16.509 -28.558  0.00  0.00
ATOM   5738  HD3 ILE A 348      -0.624  18.305 -28.169  0.00  0.00
ATOM   5739  C   ILE A 348       1.666  15.278 -24.512  0.00  0.00
ATOM   5740  O   ILE A 348       1.936  16.031 -23.613  0.00  0.00
ATOM   5741  N   SER A 349       2.518  14.556 -25.176  0.00  0.00
ATOM   5742  HN  SER A 349       2.296  13.845 -25.837  0.00  0.00
ATOM   5743  CA  SER A 349       3.924  14.845 -25.058  0.00  0.00
ATOM   5744  HA  SER A 349       4.168  14.925 -24.009  0.00  0.00
ATOM   5745  CB  SER A 349       4.820  13.785 -25.801  0.00  0.00
ATOM   5746  HB1 SER A 349       5.879  14.117 -25.857  0.00  0.00
ATOM   5747  HB2 SER A 349       4.380  13.656 -26.813  0.00  0.00
ATOM   5748  OG  SER A 349       4.587  12.539 -25.103  0.00  0.00
ATOM   5749  HG1 SER A 349       4.923  11.767 -25.565  0.00  0.00
ATOM   5750  C   SER A 349       4.310  16.175 -25.554  0.00  0.00
ATOM   5751  O   SER A 349       3.932  16.575 -26.657  0.00  0.00
ATOM   5752  N   VAL A 350       5.122  16.824 -24.822  0.00  0.00
ATOM   5753  HN  VAL A 350       5.418  16.557 -23.908  0.00  0.00
ATOM   5754  CA  VAL A 350       5.548  18.196 -25.124  0.00  0.00
ATOM   5755  HA  VAL A 350       4.727  18.693 -25.620  0.00  0.00
ATOM   5756  CB  VAL A 350       5.968  19.105 -23.942  0.00  0.00
ATOM   5757  HB  VAL A 350       6.353  20.081 -24.306  0.00  0.00
ATOM   5758  CG1 VAL A 350       4.713  19.246 -23.143  0.00  0.00
ATOM   5759  HG1 VAL A 350       4.753  20.128 -22.468  0.00  0.00
ATOM   5760  HG1 VAL A 350       4.499  18.451 -22.398  0.00  0.00
ATOM   5761  HG1 VAL A 350       3.743  19.304 -23.680  0.00  0.00
ATOM   5762  CG2 VAL A 350       7.090  18.551 -23.053  0.00  0.00
ATOM   5763  HG2 VAL A 350       6.930  17.465 -22.883  0.00  0.00
ATOM   5764  HG2 VAL A 350       7.132  19.092 -22.084  0.00  0.00
ATOM   5765  HG2 VAL A 350       8.084  18.613 -23.545  0.00  0.00
ATOM   5766  C   VAL A 350       6.823  18.220 -25.992  0.00  0.00
ATOM   5767  O   VAL A 350       7.470  19.249 -26.152  0.00  0.00
ATOM   5768  N   GLY A 351       7.180  17.118 -26.705  0.00  0.00
ATOM   5769  HN  GLY A 351       6.772  16.222 -26.544  0.00  0.00
ATOM   5770  CA  GLY A 351       8.234  17.160 -27.725  0.00  0.00
ATOM   5771  HA1 GLY A 351       9.104  17.660 -27.326  0.00  0.00
ATOM   5772  HA2 GLY A 351       7.811  17.723 -28.545  0.00  0.00
ATOM   5773  C   GLY A 351       8.718  15.835 -28.239  0.00  0.00
ATOM   5774  O   GLY A 351       9.897  15.765 -28.525  0.00  0.00
ATOM   5775  N   LEU A 352       7.884  14.799 -28.288  0.00  0.00
ATOM   5776  HN  LEU A 352       6.945  15.132 -28.336  0.00  0.00
ATOM   5777  CA  LEU A 352       8.225  13.426 -28.475  0.00  0.00
ATOM   5778  HA  LEU A 352       9.212  13.438 -28.913  0.00  0.00
ATOM   5779  CB  LEU A 352       8.194  12.515 -27.189  0.00  0.00
ATOM   5780  HB1 LEU A 352       8.248  11.435 -27.443  0.00  0.00
ATOM   5781  HB2 LEU A 352       7.223  12.773 -26.713  0.00  0.00
ATOM   5782  CG  LEU A 352       9.253  12.749 -26.013  0.00  0.00
ATOM   5783  HG  LEU A 352       9.231  13.854 -25.893  0.00  0.00
ATOM   5784  CD1 LEU A 352       8.771  12.102 -24.712  0.00  0.00
ATOM   5785  HD1 LEU A 352       8.030  12.836 -24.329  0.00  0.00
ATOM   5786  HD1 LEU A 352       9.497  12.071 -23.873  0.00  0.00
ATOM   5787  HD1 LEU A 352       8.299  11.113 -24.897  0.00  0.00
ATOM   5788  CD2 LEU A 352      10.607  12.097 -26.322  0.00  0.00
ATOM   5789  HD2 LEU A 352      10.543  10.991 -26.228  0.00  0.00
ATOM   5790  HD2 LEU A 352      11.292  12.527 -25.561  0.00  0.00
ATOM   5791  HD2 LEU A 352      11.007  12.475 -27.287  0.00  0.00
ATOM   5792  C   LEU A 352       7.330  12.835 -29.548  0.00  0.00
ATOM   5793  OT1 LEU A 352       6.042  12.877 -29.512  0.00  0.00
ATOM   5794  OT2 LEU A 352       7.914  12.244 -30.461  0.00  0.00
ATOM   5795  N   CYS B   1      27.080  -3.870  42.052  0.00  0.00
ATOM   5796  HT1 CYS B   1      26.786  -4.614  41.389  0.00  0.00
ATOM   5797  HT2 CYS B   1      26.211  -3.720  42.603  0.00  0.00
ATOM   5798  HT3 CYS B   1      27.701  -4.237  42.800  0.00  0.00
ATOM   5799  CA  CYS B   1      27.213  -2.510  41.397  0.00  0.00
ATOM   5800  HA  CYS B   1      27.708  -1.995  42.207  0.00  0.00
ATOM   5801  CB  CYS B   1      28.109  -2.599  40.073  0.00  0.00
ATOM   5802  HB1 CYS B   1      27.468  -2.209  39.254  0.00  0.00
ATOM   5803  HB2 CYS B   1      28.329  -3.670  39.877  0.00  0.00
ATOM   5804  SG  CYS B   1      29.804  -1.880  40.078  0.00  0.00
ATOM   5805  C   CYS B   1      25.973  -1.694  41.227  0.00  0.00
ATOM   5806  O   CYS B   1      24.927  -2.062  41.725  0.00  0.00
ATOM   5807  N   THR B   2      26.122  -0.471  40.575  0.00  0.00
ATOM   5808  HN  THR B   2      27.008  -0.108  40.294  0.00  0.00
ATOM   5809  CA  THR B   2      25.065   0.577  40.706  0.00  0.00
ATOM   5810  HA  THR B   2      24.555   0.466  41.650  0.00  0.00
ATOM   5811  CB  THR B   2      25.612   1.929  40.691  0.00  0.00
ATOM   5812  HB  THR B   2      24.792   2.672  40.590  0.00  0.00
ATOM   5813  OG1 THR B   2      26.480   2.066  39.573  0.00  0.00
ATOM   5814  HG1 THR B   2      26.379   2.926  39.160  0.00  0.00
ATOM   5815  CG2 THR B   2      26.299   2.236  42.091  0.00  0.00
ATOM   5816  HG2 THR B   2      26.725   3.261  42.079  0.00  0.00
ATOM   5817  HG2 THR B   2      27.043   1.510  42.484  0.00  0.00
ATOM   5818  HG2 THR B   2      25.458   2.138  42.810  0.00  0.00
ATOM   5819  C   THR B   2      23.952   0.468  39.676  0.00  0.00
ATOM   5820  O   THR B   2      22.833   0.917  39.947  0.00  0.00
ATOM   5821  N   ARG B   3      24.112  -0.394  38.673  0.00  0.00
ATOM   5822  HN  ARG B   3      25.003  -0.831  38.579  0.00  0.00
ATOM   5823  CA  ARG B   3      23.075  -0.654  37.738  0.00  0.00
ATOM   5824  HA  ARG B   3      22.192  -0.045  37.862  0.00  0.00
ATOM   5825  CB  ARG B   3      23.546  -0.323  36.325  0.00  0.00
ATOM   5826  HB1 ARG B   3      22.728  -0.549  35.608  0.00  0.00
ATOM   5827  HB2 ARG B   3      24.437  -0.955  36.126  0.00  0.00
ATOM   5828  CG  ARG B   3      23.958   1.145  36.196  0.00  0.00
ATOM   5829  HG1 ARG B   3      24.778   1.373  36.909  0.00  0.00
ATOM   5830  HG2 ARG B   3      23.101   1.801  36.456  0.00  0.00
ATOM   5831  CD  ARG B   3      24.356   1.428  34.744  0.00  0.00
ATOM   5832  HD1 ARG B   3      24.358   2.528  34.592  0.00  0.00
ATOM   5833  HD2 ARG B   3      23.645   0.965  34.025  0.00  0.00
ATOM   5834  NE  ARG B   3      25.647   0.914  34.442  0.00  0.00
ATOM   5835  HE  ARG B   3      26.320   1.364  35.029  0.00  0.00
ATOM   5836  CZ  ARG B   3      26.177   0.335  33.349  0.00  0.00
ATOM   5837  NH1 ARG B   3      27.547   0.334  33.320  0.00  0.00
ATOM   5838  HH1 ARG B   3      28.155   0.843  33.929  0.00  0.00
ATOM   5839  HH1 ARG B   3      28.003  -0.106  32.547  0.00  0.00
ATOM   5840  NH2 ARG B   3      25.467  -0.355  32.489  0.00  0.00
ATOM   5841  HH2 ARG B   3      24.500  -0.562  32.641  0.00  0.00
ATOM   5842  HH2 ARG B   3      25.983  -0.756  31.731  0.00  0.00
ATOM   5843  C   ARG B   3      22.783  -2.105  37.833  0.00  0.00
ATOM   5844  O   ARG B   3      23.623  -2.958  37.429  0.00  0.00
ATOM   5845  N   PRO B   4      21.689  -2.613  38.266  0.00  0.00
ATOM   5846  CD  PRO B   4      20.670  -1.975  39.138  0.00  0.00
ATOM   5847  HD1 PRO B   4      20.200  -1.176  38.525  0.00  0.00
ATOM   5848  HD2 PRO B   4      21.055  -1.265  39.903  0.00  0.00
ATOM   5849  CA  PRO B   4      21.211  -3.930  37.932  0.00  0.00
ATOM   5850  HA  PRO B   4      22.061  -4.593  37.864  0.00  0.00
ATOM   5851  CB  PRO B   4      20.141  -4.343  38.979  0.00  0.00
ATOM   5852  HB1 PRO B   4      20.662  -4.903  39.784  0.00  0.00
ATOM   5853  HB2 PRO B   4      19.275  -4.926  38.599  0.00  0.00
ATOM   5854  CG  PRO B   4      19.664  -2.978  39.541  0.00  0.00
ATOM   5855  HG1 PRO B   4      18.675  -2.701  39.118  0.00  0.00
ATOM   5856  HG2 PRO B   4      19.518  -3.017  40.641  0.00  0.00
ATOM   5857  C   PRO B   4      20.595  -3.836  36.518  0.00  0.00
ATOM   5858  O   PRO B   4      20.084  -2.827  36.130  0.00  0.00
ATOM   5859  N   ASN B   5      20.492  -4.854  35.701  0.00  0.00
ATOM   5860  HN  ASN B   5      20.892  -5.706  36.028  0.00  0.00
ATOM   5861  CA  ASN B   5      19.725  -4.853  34.436  0.00  0.00
ATOM   5862  HA  ASN B   5      19.174  -3.931  34.333  0.00  0.00
ATOM   5863  CB  ASN B   5      20.675  -5.083  33.245  0.00  0.00
ATOM   5864  HB1 ASN B   5      20.159  -5.247  32.276  0.00  0.00
ATOM   5865  HB2 ASN B   5      21.307  -5.934  33.579  0.00  0.00
ATOM   5866  CG  ASN B   5      21.619  -3.884  33.083  0.00  0.00
ATOM   5867  OD1 ASN B   5      21.233  -2.935  32.404  0.00  0.00
ATOM   5868  ND2 ASN B   5      22.879  -3.957  33.597  0.00  0.00
ATOM   5869  HD2 ASN B   5      23.467  -3.270  33.171  0.00  0.00
ATOM   5870  HD2 ASN B   5      23.075  -4.746  34.180  0.00  0.00
ATOM   5871  C   ASN B   5      18.673  -5.889  34.529  0.00  0.00
ATOM   5872  O   ASN B   5      18.972  -7.065  34.657  0.00  0.00
ATOM   5873  N   ASN B   6      17.432  -5.439  34.420  0.00  0.00
ATOM   5874  HN  ASN B   6      17.295  -4.518  34.064  0.00  0.00
ATOM   5875  CA  ASN B   6      16.107  -6.047  34.815  0.00  0.00
ATOM   5876  HA  ASN B   6      16.282  -6.982  35.325  0.00  0.00
ATOM   5877  CB  ASN B   6      15.327  -5.129  35.678  0.00  0.00
ATOM   5878  HB1 ASN B   6      14.350  -5.586  35.944  0.00  0.00
ATOM   5879  HB2 ASN B   6      15.132  -4.282  34.986  0.00  0.00
ATOM   5880  CG  ASN B   6      16.113  -4.674  36.883  0.00  0.00
ATOM   5881  OD1 ASN B   6      16.059  -5.405  37.916  0.00  0.00
ATOM   5882  ND2 ASN B   6      16.849  -3.551  36.833  0.00  0.00
ATOM   5883  HD2 ASN B   6      17.359  -3.262  37.643  0.00  0.00
ATOM   5884  HD2 ASN B   6      16.850  -3.027  35.981  0.00  0.00
ATOM   5885  C   ASN B   6      15.348  -6.476  33.617  0.00  0.00
ATOM   5886  O   ASN B   6      14.981  -5.602  32.901  0.00  0.00
ATOM   5887  N   ASN B   7      15.115  -7.804  33.392  0.00  0.00
ATOM   5888  HN  ASN B   7      15.515  -8.441  34.047  0.00  0.00
ATOM   5889  CA  ASN B   7      14.443  -8.148  32.179  0.00  0.00
ATOM   5890  HA  ASN B   7      14.925  -7.869  31.254  0.00  0.00
ATOM   5891  CB  ASN B   7      14.433  -9.743  32.218  0.00  0.00
ATOM   5892  HB1 ASN B   7      13.646 -10.154  31.550  0.00  0.00
ATOM   5893  HB2 ASN B   7      14.307 -10.007  33.289  0.00  0.00
ATOM   5894  CG  ASN B   7      15.801 -10.351  31.735  0.00  0.00
ATOM   5895  OD1 ASN B   7      15.776 -11.393  31.095  0.00  0.00
ATOM   5896  ND2 ASN B   7      16.922  -9.608  31.924  0.00  0.00
ATOM   5897  HD2 ASN B   7      16.911  -8.711  32.367  0.00  0.00
ATOM   5898  HD2 ASN B   7      17.722  -9.980  31.454  0.00  0.00
ATOM   5899  C   ASN B   7      13.003  -7.566  31.989  0.00  0.00
ATOM   5900  O   ASN B   7      12.153  -7.601  32.925  0.00  0.00
ATOM   5901  N   THR B   8      12.707  -7.174  30.763  0.00  0.00
ATOM   5902  HN  THR B   8      13.273  -7.319  29.956  0.00  0.00
ATOM   5903  CA  THR B   8      11.505  -6.406  30.486  0.00  0.00
ATOM   5904  HA  THR B   8      10.712  -6.547  31.205  0.00  0.00
ATOM   5905  CB  THR B   8      11.745  -4.867  30.473  0.00  0.00
ATOM   5906  HB  THR B   8      12.282  -4.609  31.410  0.00  0.00
ATOM   5907  OG1 THR B   8      10.516  -4.173  30.344  0.00  0.00
ATOM   5908  HG1 THR B   8      10.560  -3.400  30.912  0.00  0.00
ATOM   5909  CG2 THR B   8      12.784  -4.361  29.417  0.00  0.00
ATOM   5910  HG2 THR B   8      12.608  -3.267  29.341  0.00  0.00
ATOM   5911  HG2 THR B   8      12.643  -4.876  28.443  0.00  0.00
ATOM   5912  HG2 THR B   8      13.858  -4.448  29.686  0.00  0.00
ATOM   5913  C   THR B   8      11.010  -6.915  29.148  0.00  0.00
ATOM   5914  O   THR B   8      11.735  -7.373  28.302  0.00  0.00
ATOM   5915  N   ARG B   9       9.711  -6.916  28.970  0.00  0.00
ATOM   5916  HN  ARG B   9       9.117  -6.519  29.664  0.00  0.00
ATOM   5917  CA  ARG B   9       9.031  -7.360  27.781  0.00  0.00
ATOM   5918  HA  ARG B   9       9.635  -7.872  27.047  0.00  0.00
ATOM   5919  CB  ARG B   9       7.952  -8.411  28.051  0.00  0.00
ATOM   5920  HB1 ARG B   9       7.283  -8.483  27.167  0.00  0.00
ATOM   5921  HB2 ARG B   9       7.330  -8.038  28.893  0.00  0.00
ATOM   5922  CG  ARG B   9       8.565  -9.734  28.446  0.00  0.00
ATOM   5923  HG1 ARG B   9       9.097  -9.569  29.407  0.00  0.00
ATOM   5924  HG2 ARG B   9       9.254  -9.947  27.601  0.00  0.00
ATOM   5925  CD  ARG B   9       7.640 -10.940  28.525  0.00  0.00
ATOM   5926  HD1 ARG B   9       6.839 -10.954  27.754  0.00  0.00
ATOM   5927  HD2 ARG B   9       7.138 -10.957  29.516  0.00  0.00
ATOM   5928  NE  ARG B   9       8.664 -12.043  28.505  0.00  0.00
ATOM   5929  HE  ARG B   9       9.076 -12.298  27.630  0.00  0.00
ATOM   5930  CZ  ARG B   9       8.959 -12.770  29.533  0.00  0.00
ATOM   5931  NH1 ARG B   9       8.407 -12.724  30.715  0.00  0.00
ATOM   5932  HH1 ARG B   9       7.498 -12.306  30.723  0.00  0.00
ATOM   5933  HH1 ARG B   9       8.552 -13.527  31.294  0.00  0.00
ATOM   5934  NH2 ARG B   9       9.804 -13.821  29.328  0.00  0.00
ATOM   5935  HH2 ARG B   9      10.213 -13.988  28.431  0.00  0.00
ATOM   5936  HH2 ARG B   9       9.865 -14.500  30.060  0.00  0.00
ATOM   5937  C   ARG B   9       8.248  -6.175  27.172  0.00  0.00
ATOM   5938  O   ARG B   9       7.172  -5.732  27.654  0.00  0.00
ATOM   5939  N   LYS B  10       8.823  -5.597  26.114  0.00  0.00
ATOM   5940  HN  LYS B  10       9.748  -5.849  25.843  0.00  0.00
ATOM   5941  CA  LYS B  10       8.371  -4.409  25.387  0.00  0.00
ATOM   5942  HA  LYS B  10       7.912  -3.767  26.125  0.00  0.00
ATOM   5943  CB  LYS B  10       9.504  -3.567  24.768  0.00  0.00
ATOM   5944  HB1 LYS B  10       9.846  -4.120  23.867  0.00  0.00
ATOM   5945  HB2 LYS B  10      10.329  -3.343  25.478  0.00  0.00
ATOM   5946  CG  LYS B  10       8.954  -2.206  24.146  0.00  0.00
ATOM   5947  HG1 LYS B  10       8.347  -1.554  24.810  0.00  0.00
ATOM   5948  HG2 LYS B  10       8.495  -2.363  23.147  0.00  0.00
ATOM   5949  CD  LYS B  10      10.102  -1.276  23.777  0.00  0.00
ATOM   5950  HD1 LYS B  10      10.712  -1.575  22.898  0.00  0.00
ATOM   5951  HD2 LYS B  10      10.808  -1.285  24.636  0.00  0.00
ATOM   5952  CE  LYS B  10       9.681   0.193  23.604  0.00  0.00
ATOM   5953  HE1 LYS B  10      10.555   0.880  23.597  0.00  0.00
ATOM   5954  HE2 LYS B  10       8.993   0.516  24.414  0.00  0.00
ATOM   5955  NZ  LYS B  10       8.983   0.487  22.372  0.00  0.00
ATOM   5956  HZ1 LYS B  10       9.540   1.073  21.718  0.00  0.00
ATOM   5957  HZ2 LYS B  10       8.032   0.885  22.512  0.00  0.00
ATOM   5958  HZ3 LYS B  10       8.773  -0.443  21.957  0.00  0.00
ATOM   5959  C   LYS B  10       7.265  -4.802  24.339  0.00  0.00
ATOM   5960  O   LYS B  10       7.436  -5.611  23.484  0.00  0.00
ATOM   5961  N   ARG B  11       6.061  -4.301  24.527  0.00  0.00
ATOM   5962  HN  ARG B  11       5.856  -3.645  25.249  0.00  0.00
ATOM   5963  CA  ARG B  11       4.893  -4.799  23.780  0.00  0.00
ATOM   5964  HA  ARG B  11       5.133  -5.735  23.300  0.00  0.00
[truncated: 26,000 more chars]
